# Supplementary material for: Impulse Response Functions for Nonlinear, Nonstationary, and Heterogeneous Systems, Estimated by Deconvolution and Demixing of Noisy Time Series
Source: Sensors (Basel). 2022 Apr 25;22(9):3291. doi: 10.3390/s22093291 (PMC9105515; doi:10.3390/s22093291)
Supplement: Supplementary file 1 [file sensors-22-03291-s001.zip]

Archive with 137 entries (123 files):
- File S1/
- File S1/IRF code folder README.txt
- File S1/IRF fig 10 nonlinear benchmark test/
- File S1/IRF fig 10 nonlinear benchmark test/benchmark_test1_Fig_10_IRFpeak_by_x.txt
- File S1/IRF fig 10 nonlinear benchmark test/benchmark_test1_Fig_10_IRFs.txt
- File S1/IRF fig 10 nonlinear benchmark test/benchmark_test1_Fig_10_time_series.txt
- File S1/IRF fig 10 nonlinear benchmark test/benchmark_test1_Fig_10_ypeak_by_x.txt
- File S1/IRF fig 10 nonlinear benchmark test/nonlinear_IRF_demonstrator1 - amplitude.R
- File S1/IRF fig 11 nonlinear curves with demixing results/
- File S1/IRF fig 11 nonlinear curves with demixing results/benchmark_test2_Fig_11c_IRFpeak_by_x.txt
- File S1/IRF fig 11 nonlinear curves with demixing results/benchmark_test2_Fig_11c_IRFs.txt
- File S1/IRF fig 11 nonlinear curves with demixing results/benchmark_test2_Fig_11c_time_series.txt
- File S1/IRF fig 11 nonlinear curves with demixing results/benchmark_test2_Fig_11c_ypeak_by_x.txt
- File S1/IRF fig 11 nonlinear curves with demixing results/benchmark_test3_Fig_11a_IRFpeak_by_x.txt
- File S1/IRF fig 11 nonlinear curves with demixing results/benchmark_test3_Fig_11a_IRFs.txt
- File S1/IRF fig 11 nonlinear curves with demixing results/benchmark_test3_Fig_11a_time_series.txt
- File S1/IRF fig 11 nonlinear curves with demixing results/benchmark_test3_Fig_11a_ypeak_by_x.txt
- File S1/IRF fig 11 nonlinear curves with demixing results/benchmark_test3_Fig_11b_IRFpeak_by_x.txt
- File S1/IRF fig 11 nonlinear curves with demixing results/benchmark_test3_Fig_11b_IRFs.txt
- File S1/IRF fig 11 nonlinear curves with demixing results/benchmark_test3_Fig_11b_time_series.txt
- File S1/IRF fig 11 nonlinear curves with demixing results/benchmark_test3_Fig_11b_ypeak_by_x.txt
- File S1/IRF fig 11 nonlinear curves with demixing results/benchmark_test5_Fig_11e_IRFpeak_by_x.txt
- File S1/IRF fig 11 nonlinear curves with demixing results/benchmark_test5_Fig_11e_IRFs.txt
- File S1/IRF fig 11 nonlinear curves with demixing results/benchmark_test5_Fig_11e_time_series.txt
- File S1/IRF fig 11 nonlinear curves with demixing results/benchmark_test5_Fig_11e_ypeak_by_x.txt
- File S1/IRF fig 11 nonlinear curves with demixing results/benchmark_test6_Fig_11d_IRFpeak_by_x.txt
- File S1/IRF fig 11 nonlinear curves with demixing results/benchmark_test6_Fig_11d_IRFs.txt
- File S1/IRF fig 11 nonlinear curves with demixing results/benchmark_test6_Fig_11d_time_series.txt
- File S1/IRF fig 11 nonlinear curves with demixing results/benchmark_test6_Fig_11d_ypeak_by_x.txt
- File S1/IRF fig 11 nonlinear curves with demixing results/benchmark_test7_Fig_11f_IRFpeak_by_x.txt
- File S1/IRF fig 11 nonlinear curves with demixing results/benchmark_test7_Fig_11f_IRFs.txt
- File S1/IRF fig 11 nonlinear curves with demixing results/benchmark_test7_Fig_11f_time_series.txt
- File S1/IRF fig 11 nonlinear curves with demixing results/benchmark_test7_Fig_11f_ypeak_by_x.txt
- File S1/IRF fig 11 nonlinear curves with demixing results/nonlinear_IRF_demonstrator1 - amplitude.R
- File S1/IRF fig 12 curves with tau as function of x/
- File S1/IRF fig 12 curves with tau as function of x/nonlinear_IRF_demonstrator2 - tau.R
- File S1/IRF fig 12 curves with tau as function of x/tau_benchmk_test_Fig_12_IRFpeak_by_x.txt
- File S1/IRF fig 12 curves with tau as function of x/tau_benchmk_test_Fig_12_IRFs.txt
- File S1/IRF fig 12 curves with tau as function of x/tau_benchmk_test_Fig_12_time_series.txt
- File S1/IRF fig 12 curves with tau as function of x/tau_benchmk_test_Fig_12_ypeak_by_x.txt
- File S1/IRF fig 13 curves with alpha as function of x/
- File S1/IRF fig 13 curves with alpha as function of x/alpha_benchmk_test_Fig_13_IRFpeak_by_x.txt
- File S1/IRF fig 13 curves with alpha as function of x/alpha_benchmk_test_Fig_13_IRFs.txt
- File S1/IRF fig 13 curves with alpha as function of x/alpha_benchmk_test_Fig_13_time_series.txt
- File S1/IRF fig 13 curves with alpha as function of x/alpha_benchmk_test_Fig_13_ypeak_by_x.txt
- File S1/IRF fig 13 curves with alpha as function of x/nonlinear_IRF_demonstrator3 - alpha.R
- File S1/IRF fig 14 average vs ensemble IRF/
- File S1/IRF fig 14 average vs ensemble IRF/alpha_benchmk_test_Fig_14d_IRFpeak_by_x.txt
- File S1/IRF fig 14 average vs ensemble IRF/alpha_benchmk_test_Fig_14d_IRFs.txt
- File S1/IRF fig 14 average vs ensemble IRF/alpha_benchmk_test_Fig_14d_time_series.txt
- File S1/IRF fig 14 average vs ensemble IRF/alpha_benchmk_test_Fig_14d_ypeak_by_x.txt
- File S1/IRF fig 14 average vs ensemble IRF/benchmark_test5_Fig_14b_IRFpeak_by_x.txt
- File S1/IRF fig 14 average vs ensemble IRF/benchmark_test5_Fig_14b_IRFs.txt
- File S1/IRF fig 14 average vs ensemble IRF/benchmark_test5_Fig_14b_time_series.txt
- File S1/IRF fig 14 average vs ensemble IRF/benchmark_test5_Fig_14b_ypeak_by_x.txt
- File S1/IRF fig 14 average vs ensemble IRF/benchmark_test_Fig_14a_IRFpeak_by_x.txt
- File S1/IRF fig 14 average vs ensemble IRF/benchmark_test_Fig_14a_IRFs.txt
- File S1/IRF fig 14 average vs ensemble IRF/benchmark_test_Fig_14a_time_series.txt
- File S1/IRF fig 14 average vs ensemble IRF/benchmark_test_Fig_14a_ypeak_by_x.txt
- File S1/IRF fig 14 average vs ensemble IRF/nonlinear_IRF_demonstrator1 - amplitude.R
- File S1/IRF fig 14 average vs ensemble IRF/nonlinear_IRF_demonstrator2 - tau.R
- File S1/IRF fig 14 average vs ensemble IRF/nonlinear_IRF_demonstrator3 - alpha.R
- File S1/IRF fig 14 average vs ensemble IRF/tau_benchmk_test_Fig_14c_IRFpeak_by_x.txt
- File S1/IRF fig 14 average vs ensemble IRF/tau_benchmk_test_Fig_14c_IRFs.txt
- File S1/IRF fig 14 average vs ensemble IRF/tau_benchmk_test_Fig_14c_time_series.txt
- File S1/IRF fig 14 average vs ensemble IRF/tau_benchmk_test_Fig_14c_ypeak_by_x.txt
- File S1/IRF fig 16 piecewise linear approximation to IRF/
- File S1/IRF fig 16 piecewise linear approximation to IRF/benchmark_test_IRF_alpha=4_tau=10_ar=0.5_nk=0.txt
- File S1/IRF fig 16 piecewise linear approximation to IRF/benchmark_test_IRF_alpha=4_tau=10_ar=0.5_nk=20.txt
- File S1/IRF fig 16 piecewise linear approximation to IRF/benchmark_test_IRF_alpha=4_tau=10_ar=0.5_nk=50.txt
- File S1/IRF fig 16 piecewise linear approximation to IRF/benchmark_test_IRF_alpha=4_tau=10_ar=0.95_nk=0.txt
- File S1/IRF fig 16 piecewise linear approximation to IRF/benchmark_test_IRF_alpha=4_tau=10_ar=0.95_nk=20.txt
- File S1/IRF fig 16 piecewise linear approximation to IRF/benchmark_test_IRF_alpha=4_tau=10_ar=0.95_nk=50.txt
- File S1/IRF fig 16 piecewise linear approximation to IRF/benchmark_test_IRF_alpha=4_tau=10_ar=0_nk=0.txt
- File S1/IRF fig 16 piecewise linear approximation to IRF/benchmark_test_IRF_alpha=4_tau=10_ar=0_nk=20.txt
- File S1/IRF fig 16 piecewise linear approximation to IRF/benchmark_test_IRF_alpha=4_tau=10_ar=0_nk=50.txt
- File S1/IRF fig 16 piecewise linear approximation to IRF/benchmark_time_series_alpha=4_tau=10_ar=0.5_nk=0.txt
- File S1/IRF fig 16 piecewise linear approximation to IRF/benchmark_time_series_alpha=4_tau=10_ar=0.5_nk=20.txt
- File S1/IRF fig 16 piecewise linear approximation to IRF/benchmark_time_series_alpha=4_tau=10_ar=0.5_nk=50.txt
- File S1/IRF fig 16 piecewise linear approximation to IRF/benchmark_time_series_alpha=4_tau=10_ar=0.95_nk=0.txt
- File S1/IRF fig 16 piecewise linear approximation to IRF/benchmark_time_series_alpha=4_tau=10_ar=0.95_nk=20.txt
- File S1/IRF fig 16 piecewise linear approximation to IRF/benchmark_time_series_alpha=4_tau=10_ar=0.95_nk=50.txt
- File S1/IRF fig 16 piecewise linear approximation to IRF/benchmark_time_series_alpha=4_tau=10_ar=0_nk=0.txt
- File S1/IRF fig 16 piecewise linear approximation to IRF/benchmark_time_series_alpha=4_tau=10_ar=0_nk=20.txt
- File S1/IRF fig 16 piecewise linear approximation to IRF/benchmark_time_series_alpha=4_tau=10_ar=0_nk=50.txt
- File S1/IRF fig 16 piecewise linear approximation to IRF/IRF benchmark demonstrator broken-stick.R
- File S1/IRF fig 2 first benchmark tests/
- File S1/IRF fig 2 first benchmark tests/benchmark_test_IRF_alpha=1_tau=5.txt
- File S1/IRF fig 2 first benchmark tests/benchmark_test_IRF_alpha=2_tau=10.txt
- File S1/IRF fig 2 first benchmark tests/benchmark_test_IRF_alpha=4_tau=20.txt
- File S1/IRF fig 2 first benchmark tests/benchmark_time_series_alpha=1_tau=5.txt
- File S1/IRF fig 2 first benchmark tests/benchmark_time_series_alpha=2_tau=10.txt
- File S1/IRF fig 2 first benchmark tests/benchmark_time_series_alpha=4_tau=20.txt
- File S1/IRF fig 2 first benchmark tests/IRF benchmark demonstrator.R
- File S1/IRF fig 3 ARIMA benchmark tests/
- File S1/IRF fig 3 ARIMA benchmark tests/ARIMA_benchmark_test_IRF_alpha=1_tau=5_FD=1.txt
- File S1/IRF fig 3 ARIMA benchmark tests/ARIMA_benchmark_test_IRF_alpha=2_tau=10_FD=1.txt
- File S1/IRF fig 3 ARIMA benchmark tests/ARIMA_benchmark_test_IRF_alpha=4_tau=20_FD=1.txt
- File S1/IRF fig 3 ARIMA benchmark tests/ARIMA_benchmark_time_series_alpha=1_tau=5_FD=1.txt
- File S1/IRF fig 3 ARIMA benchmark tests/ARIMA_benchmark_time_series_alpha=2_tau=10_FD=1.txt
- File S1/IRF fig 3 ARIMA benchmark tests/ARIMA_benchmark_time_series_alpha=4_tau=20_FD=1.txt
- File S1/IRF fig 3 ARIMA benchmark tests/IRF ARIMA benchmark demonstrator.R
- File S1/IRF fig 4 demixing benchmark tests/
- File S1/IRF fig 4 demixing benchmark tests/demixing_benchmark_test1_Figure_4ace_IRF.txt
- File S1/IRF fig 4 demixing benchmark tests/demixing_benchmark_test1_Figure_4ace_time_series.txt
- File S1/IRF fig 4 demixing benchmark tests/demixing_benchmark_test1_Fig_4ace_IRF.txt
- File S1/IRF fig 4 demixing benchmark tests/demixing_benchmark_test1_Fig_4ace_time_series.txt
- File S1/IRF fig 4 demixing benchmark tests/demixing_benchmark_test2_Figure_4bdf_IRF.txt
- File S1/IRF fig 4 demixing benchmark tests/demixing_benchmark_test2_Figure_4bdf_time_series.txt
- File S1/IRF fig 4 demixing benchmark tests/demixing_benchmark_test2_Fig_4bdf_IRF.txt
- File S1/IRF fig 4 demixing benchmark tests/demixing_benchmark_test2_Fig_4bdf_time_series.txt
- File S1/IRF fig 4 demixing benchmark tests/demixing_demonstrator.R
- File S1/IRF fig 5 averaging IRFs from heterogeneous inputs/
- File S1/IRF fig 5 averaging IRFs from heterogeneous inputs/demixing_benchmark_test1_Fig_5ac_averageIRF from avg and sep inputs.txt
- File S1/IRF fig 5 averaging IRFs from heterogeneous inputs/demixing_benchmark_test1_Fig_5ac_IRF.txt
- File S1/IRF fig 5 averaging IRFs from heterogeneous inputs/demixing_benchmark_test1_Fig_5ac_time_series.txt
- File S1/IRF fig 5 averaging IRFs from heterogeneous inputs/demixing_benchmark_test2_Fig_5bd_averageIRF from avg and sep inputs.txt
- File S1/IRF fig 5 averaging IRFs from heterogeneous inputs/demixing_benchmark_test2_Fig_5bd_IRF.txt
- File S1/IRF fig 5 averaging IRFs from heterogeneous inputs/demixing_benchmark_test2_Fig_5bd_time_series.txt
- File S1/IRF fig 5 averaging IRFs from heterogeneous inputs/demixing_demonstrator with aggregation.R
- File S1/IRF fig 6 nonstationarity benchmark test/
- File S1/IRF fig 6 nonstationarity benchmark test/nonstationarity_benchmark_test_Fig_6_averageIRF from aggregated input.txt
- File S1/IRF fig 6 nonstationarity benchmark test/nonstationarity_benchmark_test_Fig_6_IRF.txt
- File S1/IRF fig 6 nonstationarity benchmark test/nonstationarity_benchmark_test_Fig_6_time_series.txt
- File S1/IRF fig 6 nonstationarity benchmark test/nonstationarity_demonstrator.R
- File S1/IRF fig 7 cyclic nonstationarity test/
- File S1/IRF fig 7 cyclic nonstationarity test/cycle_nonstationarity_demonstrator.R
- File S1/IRF fig 7 cyclic nonstationarity test/nonstationary_cycle_Fig_7_averageIRF from aggregated input.txt
- File S1/IRF fig 7 cyclic nonstationarity test/nonstationary_cycle_Fig_7_IRF.txt
- File S1/IRF fig 7 cyclic nonstationarity test/nonstationary_cycle_Fig_7_time_series.txt
- File S1/IRF fig 9 nonlinear benchmark time series example/
- File S1/IRF fig 9 nonlinear benchmark time series example/benchmark_test3_Fig_9_and_11a_IRFpeak_by_x.txt
- File S1/IRF fig 9 nonlinear benchmark time series example/benchmark_test3_Fig_9_and_11a_IRFs.txt
- File S1/IRF fig 9 nonlinear benchmark time series example/benchmark_test3_Fig_9_and_11a_time_series.txt
- File S1/IRF fig 9 nonlinear benchmark time series example/benchmark_test3_Fig_9_and_11a_ypeak_by_x.txt
- File S1/IRF fig 9 nonlinear benchmark time series example/nonlinear_IRF_demonstrator1 - amplitude.R
- File S1/IRFnnhs.R
