# Supplementary material for: Impulse Response Functions for Nonlinear, Nonstationary, and Heterogeneous Systems, Estimated by Deconvolution and Demixing of Noisy Time Series
Source: Sensors (Basel). 2022 Apr 25;22(9):3291. doi: 10.3390/s22093291 (PMC9105515; doi:10.3390/s22093291)
Supplement: Supplementary file 1 [file sensors-22-03291-s001.zip › File S1/IRF code folder README.txt]

This folder contains the current version of the IRFnnhs.R code (version 1.2, build 2022.04.24) and several subfolders containing demonstration benchmark scripts.  These demonstration scripts generate the data behind most of the figures in J.W. Kirchner, "Impulse response functions for nonlinear, nonstationary, and heterogeneous systems, estimated by deconvolution and de-mixing of noisy time series" (Sensors, 2022).  The outputs from each benchmark script are included in the respective folders.

The contents of this folder and its subfolders are copyright (C) 2022 ETH Zurich and James Kirchner.  

The scripts are available for public use under GNU General Public License 3 (GPL3).
The other contents are available for public use under the Creative Commons Attribution Share-Alike License (CC-BY-SA).

Users will directly interact with two functions, IRF and nonlinIRF, in the IRFnnhs.R code.  The input and output specifications are found in comment blocks below each function header.  

The other functions, such as solvAR and BrokenStickSolvAR, are called by IRF but users will not need to interact with them.

Users are reminded that in the demonstration scripts, the line setwd("~/IRF paper") must be changed to point to the current working directory,
where the IRFnnhs.R script is found.
