# Supplementary material for: Impulse Response Functions for Nonlinear, Nonstationary, and Heterogeneous Systems, Estimated by Deconvolution and Demixing of Noisy Time Series
Source: Sensors (Basel). 2022 Apr 25;22(9):3291. doi: 10.3390/s22093291 (PMC9105515; doi:10.3390/s22093291)
Supplement: Supplementary file 1 [file sensors-22-03291-s001.zip › File S1/IRF fig 10 nonlinear benchmark test/benchmark_test1_Fig_10_IRFpeak_by_x.txt]

knot	benchpk	IRFpeak	IRFpeak_se	benchpeaklag	IRFpeaklag
1	0.0735758882342885	0.0929694909697729	0.00985588693184843	5	4
2	0.147151776468577	0.149740266408303	0.00629705279338002	5	5
3	0.220727664702865	0.22471698435496	0.00667705296577567	5	5
4	0.294303552937154	0.287329734827654	0.01087017389586	5	5
5.99007611991815	0.440725171113978	0.446648392118043	0.021569722243981	5	5
