# Supplementary material for: Impulse Response Functions for Nonlinear, Nonstationary, and Heterogeneous Systems, Estimated by Deconvolution and Demixing of Noisy Time Series
Source: Sensors (Basel). 2022 Apr 25;22(9):3291. doi: 10.3390/s22093291 (PMC9105515; doi:10.3390/s22093291)
Supplement: Supplementary file 1 [file sensors-22-03291-s001.zip › File S1/IRF fig 10 nonlinear benchmark test/benchmark_test1_Fig_10_IRFs.txt]

lags	bench1	bench2	bench3	bench4	bench5	IRF1	IRF2	IRF3	IRF4	IRF5	se1	se2	se3	se4	se5	ybench1	ybench2	ybench3	ybench4	ybench5	yIRF1	yIRF2	yIRF3	yIRF4	yIRF5	yse1	yse2	yse3	yse4	yse5	avg_benchmk	wtd_avg_benchmk	avg_IRF_x1	avg_se_x1	wtd_avg_IRF_x1	wtd_avg_se_x1	alt_avg_IRFx1	alt_avg_sex1	ensemble_IRF	ensemble_se
0	0	0	0	0	0	0.000834106470063028	-0.00129416613757599	-0.00192436592390816	0.00718747644403622	-0.00658925786681994	0.00607254959474134	0.00369678053613464	0.00394277546016547	0.00640869535829208	0.0125998548326905	0	0	0	0	0	0.000834106470063028	-0.00258833227515198	-0.00577309777172447	0.0287499057761449	-0.0394701561960209	0.00607254959474134	0.00739356107226928	0.0118283263804964	0.0256347814331683	0.0754740895477348	0	0	0.000235656510032624	0.00588853684529885	-3.04818121942986e-05	0.00496539640033036	0.000262255629527646	0.00535367665262314	-0.000687346332270594	0.00178553992028089
1	0.0327492301231193	0.0654984602462386	0.0982476903693578	0.130996920492477	0.196170381306201	0.0541672273392511	0.0697562067588419	0.102082433222003	0.137555162927451	0.188726279425021	0.00727611102446104	0.00442013225309684	0.00469929564655579	0.0076511670718026	0.0150843058060369	0.0327492301231193	0.130996920492477	0.294743071108074	0.523987681969909	1.17507551649751	0.0541672273392511	0.139512413517684	0.306247299666008	0.550220651709804	1.13048477958482	0.00727611102446104	0.00884026450619367	0.0140978869396674	0.0306046682872104	0.090356139994284	0.0368864886074789	0.0472898943378604	0.0510112506494647	0.0070550437512868	0.0657921319552184	0.00594500948904254	0.060199142732714	0.00641246844924767	0.104948731948197	0.00223279988465665
2	0.0536256036828512	0.107251207365702	0.160876811048553	0.214502414731405	0.321221448036841	0.0805665464689938	0.114172907961278	0.163411331325488	0.219143862743023	0.308826377292598	0.0083897395486154	0.00508905907676195	0.00541688174091328	0.00881376558252307	0.0174355744119484	0.0536256036828512	0.214502414731405	0.48263043314566	0.858009658925618	1.92414092509101	0.0805665464689938	0.228345815922556	0.490233993976465	0.876575450972094	1.84989350782122	0.0083897395486154	0.0101781181535239	0.0162506452227398	0.0352550623300923	0.104440417922068	0.0604002051920071	0.0774353816084293	0.0783809760141498	0.00813439360201723	0.102852159763469	0.00685283001062659	0.0925508875229828	0.00739263577593294	0.171207866695369	0.00259747452978793
3	0.0658573963312832	0.131714792662566	0.19757218899385	0.263429585325133	0.394490817084004	0.0907689012319394	0.13832161962363	0.197470279630675	0.261072882586171	0.391028578694144	0.00919177260071311	0.00556949176364147	0.00592271972339946	0.00962537625314399	0.0191025966141119	0.0658573963312832	0.263429585325133	0.592716566981549	1.05371834130053	2.36303002294189	0.0907689012319394	0.27664323924726	0.592410838892025	1.04429153034469	2.34229095144133	0.00919177260071311	0.0111389835272829	0.0177681591701984	0.038501505012576	0.114426007806621	0.074177258224375	0.0950980924487253	0.090735690634813	0.00891164360861571	0.120814507637514	0.00750508325964989	0.10718162578589	0.00809791063150916	0.208894124644469	0.00288078406140678
4	0.0718926342587555	0.143785268517511	0.215677902776266	0.287570537035022	0.43064235167138	0.0929694909697729	0.147101684185824	0.215914890134266	0.284411742832953	0.421183470255424	0.00985588693184843	0.00596334240754596	0.00633428967790611	0.0103152356833076	0.0204964867517356	0.0718926342587555	0.287570537035022	0.647033708328799	1.15028214814009	2.57958046697213	0.0929694909697729	0.294203368371647	0.647744670402797	1.13764697133181	2.52292104728127	0.00985588693184843	0.0119266848150919	0.0190028690337183	0.0412609427332306	0.12277551583379	0.0809749366497366	0.103812977129099	0.094536362980099	0.00955499783688149	0.127190132945631	0.00804402839635794	0.11167656572457	0.00868117819014706	0.227399180954573	0.00311973182415895
5	0.0735758882342885	0.147151776468577	0.220727664702865	0.294303552937154	0.440725171113978	0.0868100355975943	0.149740266408303	0.22471698435496	0.287329734827654	0.446648392118043	0.0104104579388829	0.00629705279338002	0.00667705296577567	0.01087017389586	0.021569722243981	0.0735758882342885	0.294303552937154	0.662182994108596	1.17721421174862	2.63997732293668	0.0868100355975943	0.299480532816607	0.674150953064881	1.14931893931062	2.67545786762613	0.0104104579388829	0.01259410558676	0.020031158897327	0.04348069558344	0.129204278126938	0.0828708385796009	0.106243596180218	0.0915829650959322	0.0100925091214082	0.125637049933005	0.00849463560409453	0.108226504694682	0.0091688254350318	0.236487431594186	0.00331553597400175
6	0.0722866108589285	0.144573221717857	0.216859832576786	0.289146443435714	0.433002301495883	0.0764436633053003	0.14166187038064	0.220608366904853	0.274908106881992	0.424265551249325	0.0108656435721296	0.00656945346190885	0.00694794649913271	0.0113502940470758	0.022508217429823	0.0722866108589285	0.289146443435714	0.650579497730357	1.15658577374286	2.59371674606009	0.0764436633053003	0.283323740761281	0.661825100714558	1.09963242752797	2.54138294704249	0.0108656435721296	0.0131389069238177	0.0208438394973981	0.0454011761883033	0.134825935728308	0.0814186848941766	0.104381879412412	0.0834221189038215	0.010533591967389	0.116491699190992	0.00886401992787274	0.0986001831963387	0.00956873246806734	0.229803955166276	0.00348436558067402
7	0.0690471499036498	0.1380942998073	0.207141449710949	0.276188599614599	0.413597683786261	0.0719148216790828	0.136067614276305	0.21372484193349	0.272286759531393	0.402281961249084	0.011256229869016	0.00680327003856772	0.00718564363991068	0.0117512187770136	0.0233018371633375	0.0690471499036498	0.276188599614599	0.621424349132848	1.1047543984584	2.47748160890154	0.0719148216790828	0.27213522855261	0.64117452580047	1.08914703812557	2.40969956955197	0.011256229869016	0.0136065400771354	0.021556930919732	0.0470048751080543	0.139579778342329	0.0777699780643661	0.0997040971955222	0.0793022856822789	0.0109120882096998	0.111370260438128	0.00918111557929823	0.0937310910894241	0.00991196898252198	0.222651484580307	0.00363501915818442
8	0.0646068857582897	0.12921377151658	0.193820657274869	0.258427543033159	0.387000163563011	0.060717038176899	0.121837416559407	0.199312644988262	0.253281178550385	0.374933175773822	0.011580608963398	0.00699485854020748	0.00739535783874355	0.0121024335372403	0.0239805523942122	0.0646068857582897	0.258427543033159	0.581461971824608	1.03371017213264	2.31816043816321	0.060717038176899	0.243674833118815	0.597937934964786	1.01312471420154	2.24587826276784	0.011580608963398	0.013989717080415	0.0221860735162306	0.0484097341489614	0.143645334239016	0.0727687688085675	0.0932923549506859	0.0690640340732607	0.0112262967980291	0.0986259462312463	0.00944494836837382	0.081632218891231	0.01019702562668	0.206615060772519	0.00376846953288105
9	0.0595075997597711	0.119015199519542	0.178522799279313	0.238030399039085	0.356455052274652	0.0478109931537639	0.109997379107965	0.181556325095332	0.230586011463556	0.330855143567657	0.0118471498285744	0.00715561077252913	0.00756871840368171	0.0123998872738233	0.0245593965797122	0.0595075997597711	0.238030399039085	0.53556839783794	0.952121596156338	2.13519289645457	0.0478109931537639	0.21999475821593	0.544668975285997	0.922344045854224	1.98184749463671	0.0118471498285744	0.0143112215450583	0.0227061552110451	0.049599549095293	0.147112654971733	0.0670252824980956	0.0859289850283426	0.0581105824927572	0.0114846752441222	0.0853688090619272	0.00966287351778493	0.0687248399253961	0.0104318753289812	0.188796270288875	0.00388622876999363
10	0.0541341132946451	0.10826822658929	0.162402339883935	0.21653645317858	0.324267459319197	0.037636594919487	0.098049552161508	0.16325538676535	0.212553265486892	0.297246394825067	0.0120850590078647	0.00729757814702901	0.00772429837774091	0.0126722837362854	0.0250637937344699	0.0541341132946451	0.21653645317858	0.487207019651806	0.866145812714321	1.94238676453445	0.037636594919487	0.196099104323016	0.489766160296049	0.850213061947569	1.78052853137339	0.0120850590078647	0.014595156294058	0.0231728951332227	0.0506891349451417	0.150134032323402	0.0609729555721447	0.0781696695816462	0.0488298046812828	0.0117152129987655	0.0736550448092851	0.0098571340472389	0.0577749452448589	0.0106413012170521	0.171345110100094	0.00399058053041971
11	0.0487533896794269	0.0975067793588538	0.146260169038281	0.195013558717708	0.292036515283799	0.0324577360155064	0.0881218688539452	0.147697263702538	0.184299020336978	0.2740271762549	0.012290415256201	0.00742297003460255	0.00786572898661103	0.012921160129011	0.0255027538314205	0.0487533896794269	0.195013558717708	0.438780507114842	0.780054234870831	1.74932095634559	0.0324577360155064	0.17624373770789	0.443091791107615	0.737196081347913	1.64144364469307	0.012290415256201	0.0148459400692051	0.0235971869598331	0.0516846405160442	0.152763436717743	0.0549124772162696	0.070399903688882	0.0430419210801307	0.0119143831058347	0.0654182632305354	0.010026248722144	0.0509392589962983	0.0108227835767133	0.153727543216149	0.00408436376404164
12	0.043544617578918	0.087089235157836	0.130633852736754	0.174178470315672	0.260835573910445	0.0295836607287929	0.0781836497142975	0.136015396880426	0.165338259436893	0.249334732681768	0.012467843564443	0.00752700798392412	0.0079718310148205	0.0131292979527609	0.0258776660811357	0.043544617578918	0.174178470315672	0.391901558210262	0.696713881262688	1.5624249425061	0.0295836607287929	0.156367299428595	0.408046190641278	0.661353037747573	1.49353402810323	0.012467843564443	0.0150540159678482	0.0239154930444615	0.0525171918110435	0.155009189631827	0.0490456732632589	0.0628784358150718	0.0388384387516901	0.0120861932551233	0.0589386673054252	0.0101700978592807	0.0459481198139445	0.0109784440054654	0.138939689364494	0.00416564631953793
13	0.0386222606714536	0.0772445213429072	0.115866782014361	0.154489042685815	0.231350281345328	0.0226776290951761	0.0687098494252748	0.117613950632856	0.137763565813073	0.232446651887208	0.0126119125842936	0.00761465510278991	0.0080730784850142	0.0133261183557619	0.0262349282313689	0.0386222606714536	0.154489042685815	0.347600346043083	0.617956170743258	1.38580579562299	0.0226776290951761	0.13741969885055	0.352841851898567	0.551054263252293	1.39237313862449	0.0126119125842936	0.0152293102055798	0.0242192354550426	0.0533044734230476	0.157149217106489	0.0435014677565483	0.0557705515328425	0.0320014188476571	0.0122259089045822	0.049725391540928	0.010289310722656	0.037891903250103	0.0111059079255234	0.121926010649163	0.00424183865691251
14	0.0340536350701221	0.0681072701402441	0.102160905210366	0.136214540280488	0.203983866229945	0.016767940614623	0.0578162772873336	0.10588015535699	0.115906625486516	0.200602419137753	0.0127473625373262	0.00769969403982793	0.00816189719639576	0.0134905824088462	0.0265255999195328	0.0340536350701221	0.136214540280488	0.306482715631099	0.544858161121953	1.22187888595257	0.016767940614623	0.115632554574667	0.317640466070969	0.463626501946064	1.20162376047486	0.0127473625373262	0.0153993880796559	0.0244856915891873	0.0539623296353849	0.158890362644496	0.038355680952956	0.0491734553219092	0.0257244685908226	0.0123574066833143	0.0411669995700194	0.0104011797412386	0.0304635897185202	0.0112258744478719	0.107345538584954	0.00430931010437671
15	0.0298722410207184	0.0597444820414367	0.0896167230621551	0.119488964082873	0.178936997586644	0.00511688936100417	0.0490914962669965	0.0855713477877705	0.108299342226586	0.159858078159915	0.0128611904203911	0.0077713730302916	0.00824105346957723	0.0136441306130097	0.0267806080331772	0.0298722410207184	0.119488964082873	0.268850169186465	0.477955856331494	1.07184623621361	0.00511688936100417	0.098182992533993	0.256714043363311	0.433197368906343	0.957562056561716	0.0128611904203911	0.0155427460605832	0.0247231604087317	0.0545765224520386	0.160417880656423	0.0336460452336777	0.0431355215433785	0.0161651429764462	0.0124679339847048	0.0297981756858113	0.0104958280339866	0.0192146303707215	0.0113269244445784	0.0938437429475853	0.00437358616375761
16	0.0260878105461544	0.0521756210923088	0.0782634316384631	0.104351242184618	0.156267970973468	0.0090091652344935	0.0437954834471961	0.076919319505055	0.0905852839173399	0.139992060472466	0.012967785092542	0.00783934232930204	0.00831325414780469	0.0137809339923931	0.0270123440911771	0.0260878105461544	0.104351242184618	0.234790294915389	0.41740496873847	0.936057041236233	0.0090091652344935	0.0875909668943922	0.230757958515165	0.36234113566936	0.838563098414257	0.012967785092542	0.0156786846586041	0.0249397624434141	0.0551237359695725	0.161805997283572	0.0293835220824158	0.0376708032401299	0.0171278067788806	0.0125714832097632	0.0289153606926552	0.0105844167733138	0.0203156730395309	0.0114216004720532	0.0821443749987898	0.00442971888662992
17	0.0226938235730217	0.0453876471460435	0.0680814707190652	0.0907752942920869	0.135937730654393	0.0105479026869915	0.037546545097292	0.067891209203703	0.0748614810865666	0.131883440440007	0.0130577504342099	0.00789707210707523	0.0083731605999924	0.0138958033865543	0.027210929363118	0.0226938235730217	0.0907752942920869	0.204244412157196	0.363101177168348	0.814277354188744	0.0105479026869915	0.0750930901945839	0.203673627611109	0.299445924346266	0.78999184719233	0.0130577504342099	0.0157941442141505	0.0251194817999772	0.0555832135462173	0.162995538178793	0.0255607677352835	0.0327698854249593	0.0164684105557543	0.0126588977528552	0.0264749517937694	0.010659211868118	0.0195070031177025	0.0115015379265515	0.0717797123262733	0.00448113919828497
18	0.0196730801620506	0.0393461603241013	0.0590192404861519	0.0786923206482026	0.117843247683935	0.0144399404350656	0.0315381125128377	0.0639549520779711	0.0571048309157361	0.107518661512416	0.0131319187213349	0.00794690759602653	0.00842722473210391	0.0139994159035273	0.0273880402833828	0.0196730801620506	0.0786923206482026	0.177057721458456	0.31476928259281	0.705890023845138	0.0144399404350656	0.0630762250256755	0.191864856233913	0.228419323662945	0.644044966771087	0.0131319187213349	0.0158938151920531	0.0252816741963117	0.0559976636141091	0.164056446072847	0.0221584093593459	0.0284079313823888	0.0174325466638394	0.0127311009210736	0.0257115799571556	0.010721941373004	0.0205952432740033	0.0115679732593046	0.0624017464355333	0.0045254198728317
19	0.0170017866106859	0.0340035732213717	0.0510053598320576	0.0680071464427434	0.101841995972613	0.0179815973126675	0.0275432469190189	0.0554885298005641	0.0545453305389067	0.0978398751144314	0.0132066381957797	0.00799621245154416	0.00847907253192557	0.0140884000906857	0.0275368092081488	0.0170017866106859	0.0680071464427434	0.153016079496173	0.272028585770974	0.610041308080352	0.0179815973126675	0.0550864938380379	0.166465589401692	0.218181322155627	0.586068299498729	0.0132066381957797	0.0159924249030883	0.0254372175957767	0.0563536003627428	0.164947583256474	0.0191496473585535	0.0245505830015403	0.0185378348619992	0.0128037832248586	0.025462455278151	0.0107843886650741	0.0218669145066964	0.0116345937489828	0.0551079280181846	0.00456451973186248
20	0.0146525111109873	0.0293050222219747	0.043957533332962	0.0586100444439494	0.0877696569027606	0.0159136897706512	0.0259404250324278	0.0548602369103505	0.0442136288724614	0.0717433511893005	0.0132724451696575	0.00803929863889328	0.0085220695245465	0.0141557814365046	0.0276546429552011	0.0146525111109873	0.0586100444439494	0.131872599998886	0.234440177775798	0.525746925866635	0.0159136897706512	0.0518808500648556	0.164580710731052	0.176854515489846	0.42974813472193	0.0132724451696575	0.0160785972777866	0.0255662085736395	0.0566231257460184	0.165653416370813	0.0165035844242592	0.021158228746689	0.0168555356761822	0.0128677714932764	0.0234088793170843	0.0108389039917355	0.0198863751995378	0.0116930816160328	0.0522942282450956	0.00459735149671564
21	0.0125962845292013	0.0251925690584026	0.0377888535876038	0.0503851381168051	0.0754527031580629	0.0131221084041747	0.0217317591163944	0.0485925729126522	0.0271874945645591	0.0873769673987847	0.0133331445738389	0.00807974764322526	0.00856202975389607	0.0142215319779972	0.0277602150129653	0.0125962845292013	0.0503851381168051	0.113366560762811	0.20154055246722	0.451967435370385	0.0131221084041747	0.0434635182327887	0.145777718737957	0.108749978258236	0.523394685846326	0.0133331445738389	0.0161594952864505	0.0256860892616882	0.0568861279119888	0.166285801032957	0.0141875917093678	0.0181890371833516	0.0140353048339768	0.01292683517175	0.0196131095798115	0.0108894418971123	0.0165627337817486	0.0117471675243168	0.0456077771170902	0.00463112503798419
22	0.0108040591147002	0.0216081182294005	0.0324121773441007	0.0432162364588009	0.0647171365011498	0.0163735426649119	0.0211257352724271	0.0431928504129435	0.0311749605523541	0.0771482986469622	0.0133916158134436	0.00811601847021552	0.00859503439268209	0.0142752011467422	0.0278592897829788	0.0108040591147002	0.0432162364588009	0.097236532032302	0.172864945835204	0.38766057390502	0.0163735426649119	0.0422514705448542	0.129578551238831	0.124699842209416	0.462124181417482	0.0133916158134436	0.016232036940431	0.0257851031780463	0.0571008045869689	0.166879266446901	0.0121689518181248	0.0156010633542645	0.0157604990768655	0.0129835654573156	0.0207733934916032	0.0109369074023426	0.0185841846805485	0.0117986438810612	0.0423871328382462	0.00466040106906526
23	0.0092476888850629	0.0184953777701258	0.0277430666551887	0.0369907555402516	0.0553943603548477	0.00976085837972378	0.0174791077325657	0.037436052430771	0.0215933275732215	0.0744318585068276	0.0134320975840549	0.00814288807350327	0.00862243726022217	0.0143274164787072	0.0279455950651393	0.0092476888850629	0.0369907555402516	0.0832291999655661	0.147963022161006	0.331816435139714	0.00976085837972378	0.0349582154651314	0.112308157292313	0.0863733102928858	0.445852498202874	0.0134320975840549	0.0162857761470065	0.0258673117806665	0.0573096659148287	0.167396241656593	0.0104159630446876	0.0133536644556204	0.0107528402611267	0.0130229521422068	0.0152184230333843	0.0109708220718199	0.0126966503560372	0.0118347694908822	0.037273109257719	0.00468513847055525
24	0.00790055716705923	0.0158011143341185	0.0237016715011777	0.0316022286682369	0.0473249388204497	0.0165085074936052	0.0172683854399065	0.0332465641522328	0.0197719285392631	0.0449081659920809	0.0134691424641888	0.00816748518460786	0.00864677777053404	0.014371094110517	0.0280274560113017	0.00790055716705923	0.0316022286682369	0.0711050145035331	0.126408914672948	0.283479985904963	0.0165085074936052	0.0345367708798131	0.0997396924566983	0.0790877141570526	0.269003332698484	0.0134691424641888	0.0163349703692157	0.0259403333116021	0.0574843764420682	0.167886594955354	0.00889864619228821	0.011408406006366	0.0146892090373773	0.0130589939730813	0.0183235206007311	0.0110017509974992	0.0173133728364979	0.01186779207142	0.0317853548124282	0.00470763018970063
25	0.00673794699908547	0.0134758939981709	0.0202138409972564	0.0269517879963419	0.040360815416496	0.0163215759852293	0.0162935038334672	0.0279976632912556	0.0220148877923631	0.04887253670842	0.0135032737082575	0.00818913456263049	0.00867200867196823	0.0144162638109104	0.02810227912089	0.00673794699908547	0.0269517879963419	0.0606415229917692	0.107807151985367	0.241764356606777	0.0163215759852293	0.0325870076669345	0.0839929898737669	0.0880595511694524	0.29275021505693	0.0135032737082575	0.016378269125261	0.0260160260159047	0.0576650552436414	0.168334791077317	0.00758916176915275	0.00972959670938689	0.0142376877074597	0.0130921469757419	0.0175138651801927	0.0110302479507736	0.016782278761932	0.0118981500844157	0.0293646013024117	0.00472997692440397
26	0.00573722699759121	0.0114744539951824	0.0172116809927736	0.0229489079903648	0.0343664264328208	0.00942408875192854	0.0131917993312503	0.0217537244102426	0.0143965038217699	0.017690033043984	0.0135347819351499	0.00820761899937505	0.0086886321064019	0.0144515857605643	0.0281646053189132	0.00573722699759121	0.0229489079903648	0.0516350429783208	0.0917956319614593	0.205857510302163	0.00942408875192854	0.0263835986625005	0.0652611732307278	0.0575860152870795	0.105964644497332	0.0135347819351499	0.0164152379987501	0.0260658963192057	0.0578063430422572	0.168708129747742	0.00646201933570863	0.00828455684266224	0.00913807352859432	0.013122654391391	0.0118841167127331	0.011055613375121	0.0107904085863371	0.0119257264078483	0.0231614492306321	0.00475211216792332
27	0.00487790741802168	0.00975581483604336	0.014633722254065	0.0195116296720867	0.0292190367398632	0.00858557930366443	0.00854117842610494	0.0181502008029544	0.00640198445214931	0.0201686861904596	0.0135546707751927	0.0082208802263297	0.00870384541435229	0.0144854327989404	0.0282241574189655	0.00487790741802168	0.0195116296720867	0.0439011667621951	0.0780465186883469	0.175024254222466	0.00858557930366443	0.0170823568522099	0.0544506024088631	0.0256079378085973	0.120811965519595	0.0135546707751927	0.0164417604526594	0.0261115362430569	0.0579417311957616	0.169064851360156	0.00549414064778801	0.00704369921127597	0.00755441013139616	0.013142012166633	0.00935332369061053	0.0110725930467574	0.00890116787536132	0.0119435818917467	0.0167526037889221	0.00477218340599709
28	0.00414160736246089	0.00828321472492177	0.0124248220873827	0.0165664294498435	0.0248085433599541	0.00249849562092302	0.00583451064956516	0.0220555167561731	-0.00458351756927175	0.0234793350714469	0.0135789533613763	0.00823617536709376	0.00871994806438883	0.0145155998717253	0.028273734776925	0.00414160736246089	0.0165664294498435	0.037274466262148	0.0662657177993742	0.148605063150415	0.00249849562092302	0.0116690212991303	0.0661665502685193	-0.018334070277087	0.14064300432303	0.0135789533613763	0.0164723507341875	0.0261598441931665	0.058062399486901	0.169361823508157	0.00466482272156427	0.00598048179524732	0.00334715030158915	0.0131655895934143	0.00519824379279672	0.0110926771632894	0.00394610303948016	0.0119651032573961	0.0159306780329056	0.00479035043843656
29	0.00351196350463595	0.0070239270092719	0.0105358905139078	0.0140478540185438	0.0210369287231438	0.0166166286711871	0.0129521180935507	0.0234439147462056	-0.00585538606355906	0.0271630816557477	0.013602813554429	0.00824901446735011	0.00873138970847649	0.0145416563778973	0.0283195956944683	0.00351196350463595	0.0140478540185438	0.0316076715417235	0.0561914160741752	0.126012804380924	0.0166166286711871	0.0259042361871013	0.0703317442386168	-0.0234215442542362	0.162708926769481	0.013602813554429	0.0164980289347002	0.0261941691254295	0.0581666255115891	0.169636533895171	0.00395563502765166	0.00507127594842028	0.0134428159239042	0.0131886228807862	0.0154704986244628	0.0111114981163912	0.0158420117808618	0.0119857656258837	0.015889692010244	0.00480686941905068
30	0.00297450261199963	0.00594900522399926	0.00892350783599889	0.0118980104479985	0.0178174970647731	0.00368756051979357	0.00547870250679998	0.020442232426455	-0.0103267227392053	0.0157986915320009	0.0136252323210952	0.00826097237097079	0.00874163339784621	0.0145623923603936	0.0283492770692787	0.00297450261199963	0.0118980104479985	0.0267705235079967	0.0475920417919941	0.106728163684409	0.00368756051979357	0.0109574050136	0.0613266972793651	-0.0413068909568212	0.0946353648717917	0.0136252323210952	0.0165219447419416	0.0262249001935386	0.0582495694415745	0.169814327589629	0.00335027590871471	0.0042951823203273	0.00391765611908993	0.0132102574482395	0.00543987221751535	0.0111290194931173	0.00461684392657407	0.01200512215891	0.0116322868392045	0.00482054833385313
31	0.00251649398900671	0.00503298797801342	0.00754948196702013	0.0100659759560268	0.0150739905494667	0.00289596819586704	0.00901830798733769	0.0164302174203004	-0.00319829051424014	-0.000266239510739971	0.013645353569301	0.00827251712615496	0.00875198323125798	0.0145778070150096	0.028380572447854	0.00251649398900671	0.0100659759560268	0.0226484459010604	0.0402639038241074	0.090294350822232	0.00289596819586704	0.0180366159746754	0.0492906522609013	-0.0127931620569605	-0.00159479493546219	0.013645353569301	0.0165450342523099	0.0262559496937739	0.0583112280600383	0.170001789289497	0.00283440638168638	0.0036338177842531	0.00403393873385646	0.0132297234573982	0.00600057011362175	0.011144987376713	0.00478817910689403	0.0120226425080494	0.0126740976402764	0.00483411727812877
32	0.00212679330966264	0.00425358661932527	0.00638037992898791	0.00850717323865054	0.0127396538162118	0.00212583203756996	0.00629440406799734	0.0186243890971905	-0.0128364235635216	0.0124462909941218	0.0136684205879015	0.00828494652733411	0.00876339053965996	0.0145941246875359	0.0284038364760507	0.00212679330966264	0.00850717323865054	0.0191411397869637	0.0340286929546022	0.0763114961005146	0.00212583203756996	0.0125888081359947	0.0558731672915716	-0.0513456942540865	0.0745542304654412	0.0136684205879015	0.0165698930546682	0.0262901716189799	0.0583764987501437	0.170141142589252	0.00239547424145252	0.00307108993140615	0.00304679448774531	0.0132519917507843	0.00465949709882587	0.0111629963609831	0.00360844798237099	0.0120425712401033	0.0110129641757323	0.00484484251689929
33	0.00179568580956322	0.00359137161912644	0.00538705742868966	0.00718274323825288	0.0107562946867405	0.00482296193690773	0.0084513014373055	0.0141363488509628	-0.00303705613420118	-0.00429633533214489	0.0136876724436967	0.00829433057171067	0.00877286930682412	0.0146026095347076	0.0284171142264366	0.00179568580956322	0.00718274323825288	0.016161172286069	0.0287309729530115	0.0644310239418469	0.00482296193690773	0.016902602874611	0.0424090465528885	-0.0121482245368047	-0.0257353756762417	0.0136876724436967	0.0165886611434213	0.0263186079204724	0.0584104381388303	0.170220677324764	0.00202253744311093	0.00259297064019506	0.00503201049395632	0.0132705190744552	0.00665198896433821	0.011177663591283	0.00595563057898734	0.0120590136214164	0.0109071966865568	0.0048532920227307
34	0.00151473420106893	0.00302946840213787	0.0045442026032068	0.00605893680427573	0.0090733731658463	0.00955487463087861	0.00973446814542272	0.012511597053398	-0.00377751627146922	-0.00209388517957999	0.0137064433951176	0.0083034919240021	0.00878109161783067	0.0146093672393848	0.0284302553580964	0.00151473420106893	0.00605893680427573	0.0136326078096204	0.0242357472171029	0.0543501959278421	0.00955487463087861	0.0194689362908454	0.0375347911601941	-0.0151100650858769	-0.0125425316120526	0.0137064433951176	0.0166069838480042	0.026343274853492	0.058437468957539	0.170299393703708	0.00170609280404562	0.00218727646571224	0.00813379150220359	0.0132885826361306	0.00953640874980128	0.0111918770549421	0.00960545565683337	0.0120750137040556	0.00974648112009885	0.00486185458125403
35	0.00127663475177632	0.00255326950355265	0.00382990425532897	0.00510653900710529	0.00764713934047299	0.0151582951705527	0.0123071434052471	0.010392836934876	-0.00137702025808103	0.00877436873526227	0.0137227014314864	0.00831205433939023	0.00878767722800735	0.014617202677505	0.0284416180809324	0.00127663475177632	0.00510653900710529	0.0114897127659869	0.0204261560284212	0.0458069467490538	0.0151582951705527	0.0246142868104941	0.031178510804628	-0.00550808103232413	0.0525591366284509	0.0137227014314864	0.0166241086787805	0.0263630316840221	0.0584688107100202	0.170367457278425	0.00143791390057947	0.00184346081702005	0.0120329797266569	0.0133042637526862	0.0134038668416581	0.0112043489769331	0.0142012386725361	0.0120889691345546	0.00975654329701541	0.00486949227508035
36	0.00107508356406242	0.00215016712812484	0.00322525069218726	0.00430033425624967	0.00643983238400678	0.011365743514119	0.0105758153257869	0.0125581706114394	0.000320911403809382	0.00360730692337657	0.013735360242151	0.00831833734636719	0.00879429681760963	0.0146255591363471	0.0284449997222054	0.00107508356406242	0.00430033425624967	0.00967575207656177	0.0172013370249987	0.0385750861797146	0.011365743514119	0.0211516306515739	0.0376745118343181	0.00128364561523753	0.0216080430589334	0.013735360242151	0.0166366746927344	0.0263828904528289	0.0585022365453883	0.170387713567061	0.00121090045441652	0.00155242086478825	0.00943946066467672	0.0133164535628954	0.0109274567104122	0.0112140789248597	0.0111411085932949	0.0120998190448988	0.0101854724884072	0.00487582049557872
37	0.000904654086471768	0.00180930817294354	0.0027139622594153	0.00361861634588707	0.0054189468401609	0.00917810046263157	0.0102525834875878	0.0074488528804808	0.00486988449853187	0.000313315347173997	0.0137477758006007	0.00832463812641918	0.00880007359520827	0.014634116633985	0.0284513383474519	0.000904654086471768	0.00361861634588707	0.00814188677824591	0.0144744653835483	0.0324599040623537	0.00917810046263157	0.0205051669751755	0.0223465586414424	0.0194795379941275	0.00187678277911082	0.0137477758006007	0.0166492762528384	0.0264002207856248	0.0585364665359399	0.170425682414783	0.0010189403698621	0.00130632066771433	0.00790123214057579	0.0133284161366001	0.009286777380019	0.0112236268514042	0.00934093493932212	0.0121104683225835	0.00890799359773868	0.00488144156015001
38	0.000760686178829729	0.00152137235765946	0.00228205853648919	0.00304274471531892	0.00455656811455975	0.0198377452276442	0.0140240185472752	0.0104485367251777	-0.0020402843750892	0.00779243393915887	0.0137597328884944	0.00833088075232406	0.00880583614765409	0.0146396393398116	0.0284448720118841	0.000760686178829729	0.00304274471531892	0.00684617560946756	0.0121709788612757	0.0272941898518048	0.0198377452276442	0.0280480370945503	0.0313456101755332	-0.00816113750035678	0.0466772724549953	0.0137597328884944	0.0166617615046481	0.0264175084429623	0.0585585573592463	0.170386948572515	0.000856784784368448	0.00109843098252663	0.0152375774911766	0.0133399471041027	0.0165378776784984	0.0112327968776999	0.0179727767000994	0.0121207356008954	0.00827306854241987	0.00488626893066699
39	0.000639186567208468	0.00127837313441694	0.0019175597016254	0.00255674626883387	0.0038287761924079	0.0187281646682703	0.0104186284768504	0.00795819230985661	0.000938962199309316	0.00216912350800895	0.0137725719717341	0.00833723867190211	0.00881093893872735	0.0146463099442961	0.0284428186918116	0.000639186567208468	0.00255674626883387	0.00575267910487621	0.0102269850753355	0.0229346608386537	0.0187281646682703	0.0208372569537007	0.0238745769295698	0.00375584879723727	0.0129932149264775	0.0137725719717341	0.0166744773438042	0.026432816816182	0.0585852397771845	0.170374649028982	0.000719935947829939	0.000922985520936853	0.0137856781805846	0.0133523071012091	0.0145125169979866	0.0112425120022791	0.0162391331788136	0.0121316838986094	0.00576712227957473	0.00489092616160023
40	0.000536740204644019	0.00107348040928804	0.00161022061393206	0.00214696081857608	0.00321511468243812	0.0151579087722998	0.01000171766977	0.00223429791274483	0.0018097428588176	0.00979265652716699	0.0137862500872165	0.00834443106538456	0.0088147649024524	0.0146509998544074	0.0284444312218591	0.000536740204644019	0.00214696081857608	0.00483066184179617	0.00858784327430431	0.0192587816820708	0.0151579087722998	0.0200034353395399	0.00670289373823449	0.00723897143527041	0.0586587580139435	0.0137862500872165	0.0166888621307691	0.0264442947073572	0.0586039994176297	0.170384308206713	0.00060454738536894	0.000775052954499183	0.0113484533200685	0.0133654964765707	0.0120016167802091	0.0112528368570792	0.0133884031087135	0.0121433644582644	0.00525814533667938	0.00489479384967982
