# Supplementary material for: Impulse Response Functions for Nonlinear, Nonstationary, and Heterogeneous Systems, Estimated by Deconvolution and Demixing of Noisy Time Series
Source: Sensors (Basel). 2022 Apr 25;22(9):3291. doi: 10.3390/s22093291 (PMC9105515; doi:10.3390/s22093291)
Supplement: Supplementary file 1 [file sensors-22-03291-s001.zip › File S1/IRF fig 10 nonlinear benchmark test/benchmark_test1_Fig_10_time_series.txt]

t	fx1	fx2	fx3	fx4	fx5	y_fx1	y_fx2	y_fx3	y_fx4	y_fx5	y_fxsum1	y_fxsum2	y_fxsum3	y_fxsum4	y_fxsum5	y_true	y_err	y
1	0.868602153634497	0	0	0	0	0.120372279660432	1.60789862424359	0.268887583370197	7.86666078056442e-11	6.82121026329696e-17	0.120372279660432	1.72827090390402	1.99715848727422	1.99715848735289	1.99715848735289	1.99715848735289	0.511075880565616	2.5082343679185
2	0.518777697997139	0	0	0	0	0.143422196013143	1.54925157473113	0.238445812710567	6.48748482490191e-11	1.02318153949454e-16	0.143422196013143	1.69267377074427	1.93111958345484	1.93111958351971	1.93111958351971	1.93111958351971	0.405898139235018	2.33701772275473
3	0	1.48823669240823	0	0	0	0.162974183182294	1.45903313715012	0.210205102354507	5.3498206398217e-11	7.95807864051312e-17	0.162974183182294	1.62200732033242	1.83221242268692	1.83221242274042	1.83221242274042	1.83221242274042	0.301374537688628	2.13358696042905
4	0	1.14457712674999	0	0	0	0.170725178424156	1.42315079305777	0.184367755349926	4.41144038632046e-11	6.82121026329696e-17	0.170725178424156	1.59387597148192	1.77824372683185	1.77824372687596	1.77824372687596	1.77824372687596	0.392552305645769	2.17079603252173
5	0.87052986623532	0	0	0	0	0.170311045827787	1.39523883301284	0.160990408474685	3.63745812137495e-11	4.54747350886464e-17	0.170311045827787	1.56554987884062	1.72654028731531	1.72654028735168	1.72654028735168	1.72654028735168	0.20309837523317	1.92963866258485
6	0.753510844096293	0	0	0	0	0.189255367347866	1.33068337583435	0.140030194483972	2.99913835988264e-11	9.09494701772928e-17	0.189255367347866	1.51993874318222	1.65996893766619	1.65996893769618	1.65996893769618	1.65996893769618	0.0405311946097384	1.70050013230592
7	0.390889984204315	0	0	0	0	0.214329782559856	1.24368624603454	0.121378955146989	2.47271373154945e-11	3.41060513164848e-17	0.214329782559856	1.4580160285944	1.57939498374138	1.57939498376611	1.57939498376611	1.57939498376611	-0.023443019181231	1.55595196458488
8	0.530786414114431	0	0	0	0	0.22909901996496	1.14450461186903	0.104888320297751	2.03858917302568e-11	3.41060513164848e-17	0.22909901996496	1.37360363183399	1.47849195213174	1.47849195215213	1.47849195215213	1.47849195215213	-0.0715562266629066	1.40693572548922
9	0.616390343145841	0	0	0	0	0.240697855297813	1.04041442385775	0.0903878401310369	1.68059386851382e-11	1.36424205265939e-16	0.240697855297813	1.28111227915556	1.3715001192866	1.3715001193034	1.37150011930341	1.37150011930341	-0.0847215941699802	1.28677852513343
10	0.570920858345365	0	0	0	0	0.253006453105374	0.936454185400447	0.0776978651485629	1.38540372063289e-11	1.47792889038101e-16	0.253006453105374	1.18946063850582	1.26715850365438	1.26715850366824	1.26715850366824	1.26715850366824	-0.103247542365704	1.16391096130253
11	0	1.94008513480848	0	0	0	0.263618362401015	0.835997036375403	0.06663848213357	1.1420161172282e-11	1.81898940354586e-16	0.263618362401015	1.09961539877642	1.16625388090999	1.16625388092141	1.16625388092141	1.16625388092141	0.101561101181662	1.26781498210307
12	0	1.06928339029693	0	0	0	0.262069623454626	0.864454774211836	0.0570355127791272	9.4133952188713e-12	7.95807864051312e-17	0.262069623454626	1.12652439766646	1.18355991044559	1.183559910455	1.183559910455	1.183559910455	0.0275922260126611	1.21115213646766
13	0	1.59899406615676	0	0	0	0.25242024751925	0.892570232651064	0.0487243462481678	7.75891066950862e-12	1.25055521493778e-16	0.25242024751925	1.14499048017031	1.19371482641848	1.19371482642624	1.19371482642624	1.19371482642624	0.0929793559708896	1.28669418239713
14	0	1.0900995808482	0	0	0	0.237657916628485	0.965820676327063	0.0415521938422185	6.39490735920845e-12	1.70530256582424e-16	0.237657916628485	1.20347859295555	1.24503078679777	1.24503078680416	1.24503078680416	1.24503078680416	0.0263592934161777	1.27139008022034
15	0	1.61417699049891	0	0	0	0.219953338174936	1.02210292993594	0.0353792118928355	5.27043653164583e-12	1.59161572810262e-16	0.219953338174936	1.24205626811088	1.27743548000371	1.27743548000898	1.27743548000898	1.27743548000898	-0.0470039009888087	1.23043157902017
16	0.505937000359899	0	0	0	0	0.200858258796823	1.11157556784602	0.0300788291034554	4.3435875340947e-12	2.38742359215394e-16	0.200858258796823	1.31243382664284	1.3425126557463	1.34251265575064	1.34251265575064	1.34251265575064	-0.0460002524392341	1.29651240331141
17	0	1.03475798291824	0	0	0	0.18984142926799	1.13502612048349	0.0255375298624421	3.57958924723789e-12	-6.82121026329696e-17	0.18984142926799	1.32486754975148	1.35040507961392	1.3504050796175	1.3504050796175	1.3504050796175	-0.0279373042108154	1.32246777540669
18	0	1.0516168361629	0	0	0	0.176218715416638	1.14851558436213	0.0216542800027309	2.94970163849939e-12	-1.13686837721616e-17	0.176218715416638	1.32473429977877	1.3463885797815	1.34638857978445	1.34638857978445	1.34638857978445	0.018209920976388	1.36459850076084
19	0	1.56936703713015	0	0	0	0.161296847552608	1.1560366043946	0.0183397317549661	2.43072406647116e-12	0	0.161296847552608	1.31733345194721	1.33567318370217	1.33567318370461	1.33567318370461	1.33567318370461	0.127673229432048	1.46334641313665
20	0.354453343822592	0	0	0	0	0.145994441501279	1.20375092126574	0.0155153068136838	2.00292333829566e-12	-1.93267624126747e-16	0.145994441501279	1.34974536276702	1.3652606695807	1.36526066958271	1.36526066958271	1.36526066958271	-0.106139093374185	1.25912157620852
21	0.541029403267795	0	0	0	0	0.135054288483076	1.19618128669576	0.0131122278293368	1.65022129294812e-12	-8.5265128291212e-17	0.135054288483076	1.33123557517883	1.34434780300817	1.34434780300982	1.34434780300982	1.34434780300982	-0.12981467099311	1.21453313201671
22	0	1.3792255684387	0	0	0	0.132869317229216	1.15180243839012	0.0110705471528801	1.35955247060338e-12	1.70530256582424e-17	0.132869317229216	1.28467175561933	1.29574230277221	1.29574230277357	1.29574230277357	1.29574230277357	-0.290736973655195	1.00500532911838
23	0.835369232654691	0	0	0	0	0.12703879543878	1.14650551465989	0.00933820565273488	1.12028004650711e-12	-7.95807864051312e-17	0.12703879543878	1.27354431009867	1.2828825157514	1.28288251575252	1.28288251575252	1.28288251575252	-0.34421808181846	0.938664433934063
24	0	1.1583745735877	0	0	0	0.141809950697244	1.10528238332547	0.00787014261576295	9.22996434837842e-13	-6.82121026329696e-17	0.141809950697244	1.24709233402272	1.25496247663848	1.2549624766394	1.2549624766394	1.2549624766394	-0.341523080516917	0.913439396122485
25	0.569706339900787	0	0	0	0	0.147051684249776	1.08527568034274	0.00662746913823816	7.60175566938415e-13	-1.59161572810262e-16	0.147051684249776	1.23232736459251	1.23895483373075	1.23895483373151	1.23895483373151	1.23895483373151	-0.375085059860819	0.863869773870694
26	0	1.37868869323789	0	0	0	0.156362683843823	1.03620421205535	0.00557671123659637	6.26235419076693e-13	-3.97903932025656e-17	0.156362683843823	1.19256689589917	1.19814360713577	1.19814360713639	1.19814360713639	1.19814360713639	-0.35202534811982	0.846118259016573
27	0.575009457762895	0	0	0	0	0.157466184037567	1.03151162967632	0.00468912456303028	5.15942133461067e-13	-5.11590769747272e-17	0.157466184037567	1.18897781371388	1.19366693827691	1.19366693827743	1.19366693827743	1.19366693827743	-0.239107201203417	0.954559737074014
28	0.64247961146075	0	0	0	0	0.163859843857347	0.99447213161991	0.00394007963668969	4.25006874138489e-13	-1.02318153949454e-16	0.163859843857347	1.15833197547726	1.16227205511395	1.16227205511437	1.16227205511437	1.16227205511437	-0.219342490079049	0.942929565035323
29	0.459761422010828	0	0	0	0	0.17627967587312	0.936966911381544	0.00330851454331112	3.49956508216565e-13	-1.13686837721616e-16	0.17627967587312	1.11324658725466	1.11655510179798	1.11655510179833	1.11655510179833	1.11655510179833	-0.0991417858927538	1.01741331590557
30	0.938624761838203	0	0	0	0	0.185735196254324	0.867632644880506	0.00277645084377928	2.88312662632961e-13	-1.4210854715202e-16	0.185735196254324	1.05336784113483	1.05614429197861	1.0561442919789	1.0561442919789	1.0561442919789	-0.17882195605683	0.877322335922069
31	0	0	0	3.29146277328903	0	0.214823044009968	0.792647354304969	0.00232856775944103	2.37503172684228e-13	-1.76214598468505e-16	0.214823044009968	1.00747039831494	1.00979896607438	1.00979896607462	1.00979896607462	1.00979896607462	-0.178138209780191	0.831660756294424
32	0	1.35072036039798	0	0	0	0.227262439897934	0.716337976172429	0.00195182941314233	0.354796224769382	-2.1600499167107e-16	0.227262439897934	0.943600416070364	0.945552245483506	1.30034847025289	1.30034847025289	1.30034847025289	-0.151210080818741	1.14913838943415
33	0	1.09382489688842	0	0	0	0.228133304377672	0.701397635616674	0.00163515988289823	0.580965160589162	-2.50111042987555e-16	0.228133304377672	0.929530939994347	0.931166099877245	1.51213126046641	1.51213126046641	1.51213126046641	-0.0167087782767578	1.49542248218965
34	0	1.71646293803166	0	0	0	0.221220935016046	0.707518835185186	0.00136916098258484	0.713481065161788	-3.75166564481333e-16	0.221220935016046	0.928739770201231	0.930108931183816	1.6435899963456	1.6435899963456	1.6435899963456	0.0381654588712514	1.68175545521686
35	0.883904677717079	0	0	0	0	0.209318438351901	0.784861218181853	0.00114586795673354	0.778865186382353	-2.27373675443232e-16	0.209318438351901	0.994179656533754	0.995325524490487	1.77419071087284	1.77419071087284	1.77419071087284	0.0719734935463093	1.84616420441915
36	0.347542438901343	0	0	0	0	0.220048621437499	0.810915974275046	0.000958538617412296	0.797101100741286	-4.66116034658626e-16	0.220048621437499	1.03096459571255	1.03192313432996	1.82902423507124	1.82902423507124	1.82902423507124	0.0319937278539686	1.86101796292521
37	0.830885121010037	0	0	0	0	0.22396644207321	0.8017354846991	0.000801471826668058	0.783133421387027	-2.27373675443232e-16	0.22396644207321	1.02570192677231	1.02650339859898	1.80963681998601	1.80963681998601	1.80963681998601	0.0623922022632585	1.87202902224927
38	0	1.29879108407916	0	0	0	0.241842514274906	0.769237761106986	0.000669851614286813	0.748037985161517	-2.27373675443232e-16	0.241842514274906	1.01108027538189	1.01175012699618	1.7597881121577	1.7597881121577	1.7597881121577	-0.0338534191797085	1.72593469297799
39	0	1.29550783396224	0	0	0	0.245878611916179	0.777421165881925	0.000559613601482624	0.699933374768251	-1.81898940354586e-16	0.245878611916179	1.0232997777981	1.02385939139959	1.72379276616784	1.72379276616784	1.72379276616784	-0.0152336788816166	1.70855908728622
40	0.495962263563719	0	0	0	0	0.240504876897675	0.812326102591703	0.000467330765823408	0.644689101406971	-2.8421709430404e-16	0.240504876897675	1.05283097948938	1.0532983102552	1.69798741166217	1.69798741166217	1.69798741166217	0.0103885728499866	1.70837598451216
41	0.784413979420415	0	0	0	0	0.237055724195973	0.809031731736561	0.000390115924570318	0.58647421499566	3.41060513164848e-17	0.237055724195973	1.04608745593253	1.0464775718571	1.63295178685276	1.63295178685276	1.63295178685277	-0.035317728950651	1.59763405790211
42	0	1.00425810944077	0	0	0	0.247105157605525	0.780239847492096	0.000325538628961476	0.528180923274634	-7.95807864051312e-17	0.247105157605525	1.02734500509762	1.02767054372658	1.55585146700122	1.55585146700122	1.55585146700122	0.141303553252185	1.6971550202534
43	0.52673555825341	0	0	0	0	0.245721979595594	0.768331251702947	0.000271554449174118	0.471750507353523	-2.27373675443232e-16	0.245721979595594	1.01405323129854	1.01432478574771	1.48607529310124	1.48607529310124	1.48607529310124	0.187608600858383	1.67368389395962
44	0.573619255738396	0	0	0	0	0.245807027487597	0.735102438150462	0.000226444888596006	0.418423035496341	-1.19371179607697e-16	0.245807027487597	0.980909465638059	0.981135910526655	1.399558946023	1.399558946023	1.399558946023	0.139915412794294	1.53947435881729
45	0	1.16222085543796	0	0	0	0.248562952365156	0.688674105540637	0.000188766397470317	0.368927792107639	1.13686837721616e-17	0.248562952365156	0.937237057905793	0.937425824303263	1.3063536164109	1.3063536164109	1.3063536164109	0.00613068229320398	1.31248429870411
46	0	1.14825043425139	0	0	0	0.242242888373051	0.679159700136114	0.000157307161365316	0.32362770971109	-5.6843418860808e-17	0.242242888373051	0.921402588509165	0.92155989567053	1.24518760538162	1.24518760538162	1.24518760538162	-0.180078792083295	1.06510881329832
47	0.35863904955755	0	0	0	0	0.230046675178742	0.693644981516307	0.000131050521135967	0.282628222387907	-1.13686837721616e-17	0.230046675178742	0.923691656695048	0.923822707216184	1.20645092960409	1.20645092960409	1.20645092960409	0.00588320696855491	1.21233413657265
48	0	1.00712033559974	0	0	0	0.218524581562907	0.680562594710426	0.000109144040073443	0.245858693441538	-6.82121026329696e-17	0.218524581562907	0.899087176273333	0.899196320313406	1.14505501375494	1.14505501375494	1.14505501375494	0.0334137507348855	1.17846876448983
49	0	1.33794283806609	0	0	0	0.203620692561939	0.682648176925965	9.0873372886017e-05	0.213132783422286	5.6843418860808e-17	0.203620692561939	0.886268869487904	0.88635974286079	1.09949252628308	1.09949252628308	1.09949252628308	0.0682313786026425	1.16772390488572
50	0.982786678274175	0	0	0	0	0.186939638353827	0.720239465489966	7.56402120688108e-05	0.184192717847875	1.13686837721616e-17	0.186939638353827	0.907179103843793	0.907254744055861	1.09144746190374	1.09144746190374	1.09144746190374	0.0220782680961393	1.11352572999988
51	0.943336638196784	0	0	0	0	0.201246917367491	0.721771642571007	6.29436920837179e-05	0.158741307994811	-1.33582034322899e-16	0.201246917367491	0.923018559938498	0.923081503630582	1.08182281162539	1.08182281162539	1.08182281162539	0.0434796665538664	1.12530247817926
52	0.72434241907111	0	0	0	0	0.233367709758049	0.699082329281068	5.23647224063097e-05	0.136464710171134	-5.11590769747272e-17	0.233367709758049	0.932450039039117	0.932502403761523	1.06896711393266	1.06896711393266	1.06896711393266	0.015741077028104	1.08470819096076
53	0	0	2.39218171229325	0	0	0.264413400698634	0.66090240315618	4.35527986456691e-05	0.117048228971123	7.105427357601e-17	0.264413400698634	0.925315803854814	0.925359356653459	1.04240758562458	1.04240758562458	1.04240758562458	0.0995922690426543	1.14199985466724
54	0	1.20087113256374	0	0	0	0.276535711407559	0.613593345347827	0.187444776298653	0.100186938499789	5.25801624462474e-17	0.276535711407559	0.890129056755385	1.07757383305404	1.17776077155383	1.17776077155383	1.17776077155383	0.08676802956843	1.26452880112226
55	0.967146821609079	0	0	0	0	0.275574979578583	0.608946739771492	0.306904411405067	0.0855924809807056	-1.27897692436818e-17	0.275574979578583	0.884521719350076	1.19142613075514	1.27701861173585	1.27701861173585	1.27701861173585	0.135729093698113	1.41274770543396
56	0	1.15177730621582	0	0	0	0.29650873511287	0.585822926174274	0.376896168667597	0.0729970795949438	-4.2632564145606e-18	0.29650873511287	0.882331661287144	1.25922782995474	1.33222490954969	1.33222490954969	1.33222490954969	0.124535616912543	1.45676052646223
57	0	1.32823047624265	0	0	0	0.300798206988933	0.594518117127405	0.411428788829271	0.0621555521072323	1.4352963262354e-16	0.300798206988933	0.895316324116338	1.30674511294561	1.36890066505284	1.36890066505284	1.36890066505284	0.171713162973844	1.54061382802669
58	0.527499190386585	0	0	0	0	0.293789736094284	0.638587747937858	0.421057747100382	0.0528459182149139	1.17950094136177e-16	0.293789736094284	0.932377484032142	1.35343523113252	1.40628114934744	1.40628114934744	1.40628114934744	-0.00425641158219542	1.40202473776524
59	0	1.24319465861417	0	0	0	0.28855096579382	0.647145443909206	0.413676888077204	0.0448690442844975	7.17648163117701e-17	0.28855096579382	0.935696409703026	1.34937329778023	1.39424234206473	1.39424234206473	1.39424234206473	0.0298141656942926	1.42405650775902
60	0.753707821195462	0	0	0	0	0.275557949627987	0.682232599233967	0.39513653179282	0.0380476545032552	1.13686837721616e-17	0.275557949627987	0.957790548861954	1.35292708065477	1.39097473515803	1.39097473515803	1.39097473515803	-0.0157630865406814	1.37521164861735
61	0.630239307989653	0	0	0	0	0.27639807316957	0.683335055737376	0.369724949826923	0.0322249498182423	1.03739239420975e-16	0.27639807316957	0.959733128906947	1.32945807873387	1.36168302855211	1.36168302855211	1.36168302855211	-0.104937702266609	1.2567453262855
62	0	1.79046793454956	0	0	0	0.280887233834145	0.661620662251367	0.340542435025306	0.0272630093470094	-1.56319401867222e-17	0.280887233834145	0.942507896085512	1.28305033111082	1.31031334045783	1.31031334045783	1.31031334045783	0.066448953329047	1.37676229378687
63	0	1.68376834020037	0	0	0	0.274666863842853	0.730311857199294	0.30979108317805	0.0230410985020378	-6.03961325396085e-17	0.274666863842853	1.00497872104215	1.3147698042202	1.33781090272223	1.33781090272223	1.33781090272223	-0.0301365829358074	1.30767431978643
64	0	1.73657395651929	0	0	0	0.261472073044726	0.845206511433668	0.278998552931164	0.0194539701760774	3.5527136788005e-18	0.261472073044726	1.10667858447839	1.38567713740956	1.40513110758564	1.40513110758564	1.40513110758564	-0.0565284631901467	1.34860264439549
65	0.990755514023493	0	0	0	0	0.244035749729933	0.993211946014075	0.249190217560658	0.016410217096635	-3.19744231092045e-17	0.244035749729933	1.23724769574401	1.48643791330467	1.5028481304013	1.5028481304013	1.5028481304013	0.192410910223411	1.69525904062471
66	0.563561487360015	0	0	0	0	0.256475703560459	1.05978746139846	0.221021066121513	0.0138307126193983	1.4210854715202e-18	0.256475703560459	1.31626316495892	1.53728423108044	1.55111494369983	1.55111494369983	1.55111494369983	0.0834478619971447	1.63456280569698
67	0.494558536313051	0	0	0	0	0.266788243100779	1.06959129537143	0.194876289716638	0.011647162037299	2.8421709430404e-18	0.266788243100779	1.33637953847221	1.53125582818885	1.54290299022615	1.54290299022615	1.54290299022615	0.178735635223604	1.72163862544975
68	0.868346574537147	0	0	0	0	0.27294474642834	1.0410177935776	0.170947571656073	0.00980077557229745	-8.38440428196918e-17	0.27294474642834	1.31396254000594	1.48491011166202	1.49471088723431	1.49471088723431	1.49471088723431	0.246471288157271	1.74118217539158
69	0.811488544902442	0	0	0	0	0.29279677176228	0.987658077854042	0.149290584663547	0.00824106653708383	-4.76063632959267e-17	0.29279677176228	1.28045484961632	1.42974543427987	1.43798650081695	1.43798650081695	1.43798650081695	0.23511078955575	1.6730972903727
70	0	1.64597309700428	0	0	0	0.318048923238129	0.919436988415125	0.129868001515896	0.00692477289133743	-5.32907051820075e-17	0.318048923238129	1.23748591165325	1.36735391316915	1.37427868606049	1.37427868606049	1.37427868606049	0.192411778291836	1.56669046435232
71	0.948244508747592	0	0	0	0	0.32452532335001	0.932220780410601	0.112581381779328	0.00581489694791656	-7.94031507211912e-17	0.32452532335001	1.25674610376061	1.36932748553994	1.37514238248786	1.37514238248786	1.37514238248786	-0.0431432534471611	1.33199912904069
72	0.965894101318338	0	0	0	0	0.347650204127623	0.910158598759733	0.097294554218806	0.00487985583116968	-3.41060513164848e-17	0.347650204127623	1.25780880288736	1.35510335710616	1.35998321293733	1.35998321293733	1.35998321293733	0.0998537506477064	1.45983696358504
73	0	1.60777389820781	0	0	0	0.382281437760802	0.865463393525701	0.0838505302748241	0.00409273408931098	-7.38964445190504e-17	0.382281437760802	1.2477448312865	1.33159536156133	1.33568809565064	1.33568809565064	1.33568809565064	-0.0315635400783783	1.30412455557226
74	0.811990690586062	0	0	0	0	0.392934238016143	0.891720131711011	0.0720835255328229	0.0034306293407821	-7.17648163117701e-17	0.392934238016143	1.28465436972715	1.35673789525998	1.36016852460076	1.36016852460076	1.36016852460076	0.0662463721208209	1.42641489672158
75	0	1.62742693957097	0	0	0	0.408756291514054	0.880019928150798	0.061827306974075	0.00287408178426159	-8.24229573481716e-17	0.408756291514054	1.28877621966485	1.35060352663893	1.35347760842319	1.35347760842319	1.35347760842319	0.0783533698619828	1.43183097828517
76	0	1.03163581789331	0	0	0	0.405930996237369	0.929997817253772	0.052920803045763	0.00240657866962805	-5.32907051820075e-17	0.405930996237369	1.33592881349114	1.3888496165369	1.39125619520653	1.39125619520653	1.39125619520653	-0.00669781481207998	1.38455838039445
77	0	1.30893133092945	0	0	0	0.390698844349175	0.967794731542939	0.0452116946051768	0.0020141252991154	-1.98951966012828e-17	0.390698844349175	1.35849357589211	1.40370527049729	1.40571939579641	1.40571939579641	1.40571939579641	0.123209065463082	1.52892846125949
78	0.356147030339269	0	0	0	0	0.367650634036269	1.01743973530916	0.0385585344101772	0.00168487472126295	-3.41060513164848e-17	0.367650634036269	1.38509036934543	1.42364890375561	1.42533377847687	1.42533377847687	1.42533377847687	0.222635461143496	1.64796923962037
79	0	1.24385549522192	0	0	0	0.344274429127723	1.01728619240136	0.0328318106213639	0.00140880893553877	-1.30029320644098e-16	0.344274429127723	1.36156062152908	1.39439243215045	1.39580124108598	1.39580124108598	1.39580124108598	0.118455185413757	1.51425642649974
80	0.923011722283527	0	0	0	0	0.317292535318243	1.0344255696004	0.0279142675089892	0.001177465100752	-1.63424829224823e-17	0.317292535318243	1.35171810491864	1.37963237242763	1.38080983752838	1.38080983752838	1.38080983752838	0.0679639550145255	1.44877379254291
81	0.725088643312282	0	0	0	0	0.316680989138099	1.01192472388221	0.023700717711364	0.000983700906797701	-7.105427357601e-19	0.316680989138099	1.32860571302031	1.35230643073167	1.35329013163847	1.35329013163847	1.35329013163847	0.194863925608884	1.54815405724736
82	0	1.63664641088306	0	0	0	0.323083406254876	0.963591587049642	0.0200975198389507	0.000821493907910562	4.76063632959267e-17	0.323083406254876	1.28667499330452	1.30677251314347	1.30759400705138	1.30759400705138	1.30759400705138	0.21777901188656	1.52537301893794
83	0.541026691430414	0	0	0	0	0.316759025802446	0.987253167533046	0.0170218489181283	0.000685770214615116	-7.105427357601e-17	0.316759025802446	1.30401219333549	1.32103404225362	1.32171981246824	1.32171981246824	1.32171981246824	0.116423119124917	1.43814293159315
84	0	1.04353327450184	0	0	0	0.311697450971795	0.970674301675237	0.0144008519433897	0.000572258494332158	-5.54223333892878e-17	0.311697450971795	1.28237175264703	1.29677260459042	1.29734486308475	1.29734486308475	1.29734486308475	0.114761004922171	1.41210586800693
85	0.547689413409948	0	0	0	0	0.298062652775149	0.963328872443013	0.0121707541627408	0.000477365734208814	7.105427357601e-18	0.298062652775149	1.26139152521816	1.2735622793809	1.27403964511511	1.27403964511511	1.27403964511511	0.122210953022041	1.39625059813715
86	0.828263549059332	0	0	0	0	0.288952650686454	0.926751503809505	0.0102759617047302	0.000398071673859901	4.61852778244065e-18	0.288952650686454	1.21570415449596	1.22598011620069	1.22637818787455	1.22637818787455	1.22637818787455	0.0545164832625822	1.28089467113713
87	0	1.97748194299193	0	0	0	0.295818114914165	0.871781259136756	0.00866819123957139	0.000331839221705945	-1.26121335597418e-16	0.295818114914165	1.16759937405092	1.17626756529049	1.1765994045122	1.1765994045122	1.1765994045122	-0.138951901443136	1.03764750306906
88	0.881225808726994	0	0	0	0	0.290700021885303	0.934351873215693	0.00730564635982121	0.00027653852902904	-5.43565192856477e-17	0.290700021885303	1.225051895101	1.23235754146082	1.23263407998985	1.23263407998985	1.23263407998985	-0.0558839542210838	1.17675012576876
89	0	1.65408004298287	0	0	0	0.303148990239082	0.945592771837857	0.00615225234104096	0.000230382713883682	4.45865566689463e-17	0.303148990239082	1.24874176207694	1.25489401441798	1.25512439713186	1.25512439713186	1.25512439713186	-0.0944546335275481	1.16066976360432
90	0	1.24430180339187	0	0	0	0.301532750093828	1.01165823817449	0.00517695518037663	0.00019187350615889	-1.10134124042816e-17	0.301532750093828	1.31319098826831	1.31836794344869	1.31855981695485	1.31855981695485	1.31855981695485	-0.350008552391072	0.968551264563778
91	0	0	2.29164342286642	0	0	0.290541426031271	1.07340683858363	0.00435308675449207	0.000159755329010068	1.20792265079217e-17	0.290541426031271	1.3639482646149	1.3683013513694	1.36846110669841	1.36846110669841	1.36846110669841	-0.32047376571023	1.04798734098818
92	0	1.01393885814042	0	0	0	0.273626954145719	1.07952758183981	0.175644620715723	0.000132976544175835	-2.34479102800833e-17	0.273626954145719	1.35315453598553	1.52879915670125	1.52893213324543	1.52893213324543	1.52893213324543	-0.54142731888943	0.987504814355999
93	0.613018730509948	0	0	0	0	0.253297862387776	1.08182730541664	0.284693343871692	0.000110656772813218	5.32907051820075e-17	0.253297862387776	1.33512516780442	1.61981851167611	1.61992916844893	1.61992916844893	1.61992916844893	-0.464329084694196	1.15560008375473
94	0	1.90002030176542	0	0	0	0.243654764258038	1.04782159057258	0.348436281404643	9.20593626635309e-05	2.62900812231237e-17	0.243654764258038	1.29147635483062	1.63991263623526	1.64000469559793	1.64000469559793	1.64000469559793	-0.409657676061625	1.2303470195363
95	0.568433580799909	0	0	0	0	0.229184662487541	1.10882423796549	0.379715342778117	7.65682095962802e-05	-3.83693077310454e-17	0.229184662487541	1.33800890045303	1.71772424323115	1.71780081144074	1.71780081144074	1.71780081144075	-0.515518314790005	1.20228249665074
96	0	1.68763622160634	0	0	0	0.222536214167167	1.11328118993146	0.388205432904336	6.36682595906677e-05	4.2810199829546e-17	0.222536214167167	1.33581740409863	1.72402283700297	1.72408650526256	1.72408650526256	1.72408650526256	-0.339320121422	1.38476638384056
97	0.749037597393577	0	0	0	0	0.210767410915104	1.17296158664279	0.381140646809997	5.29291184621798e-05	3.97903932025656e-17	0.210767410915104	1.38372899755789	1.76486964436789	1.76492257348635	1.76492257348635	1.76492257348635	-0.334226078435625	1.43069649505072
98	0.863382771335575	0	0	0	0	0.214327232161071	1.17442474784172	0.363881253927035	4.39912833367998e-05	1.46016532198701e-16	0.214327232161071	1.38875198000279	1.75263323392982	1.75267722521316	1.75267722521316	1.75267722521316	-0.295601622271224	1.45707560294193
99	0.886133010177301	0	0	0	0	0.234083224180334	1.1368156517113	0.340355330201554	3.65545839462357e-05	5.50670620214078e-17	0.234083224180334	1.37089887589164	1.71125420609319	1.71129076067714	1.71129076067714	1.71129076067714	-0.00491782275995601	1.70637293791718
100	0	1.11624894962914	0	0	0	0.265350162730556	1.07425141823421	0.31340185273617	3.03684850139689e-05	6.60804744256893e-17	0.265350162730556	1.33960158096477	1.65300343370094	1.65303380218595	1.65303380218595	1.65303380218595	0.0401182839118757	1.69315208609783
101	0.438025739318497	0	0	0	0	0.277589999514774	1.03782094977691	0.285036469204257	2.522395481692e-05	2.22469612176646e-17	0.277589999514774	1.31541094929168	1.60044741849594	1.60047264245076	1.60047264245076	1.60047264245076	0.0261020831374597	1.62657472558821
102	0	1.27010597733994	0	0	0	0.28295688714557	0.979299595417298	0.256656701818817	2.09466507732031e-05	2.87365617412938e-17	0.28295688714557	1.26225648256287	1.51891318438168	1.51893413103246	1.51893413103246	1.51893413103246	0.0564818043309384	1.5754159353634
103	0.668551933704018	0	0	0	0	0.277256869348812	0.960723252809904	0.229199810366429	1.73912117699274e-05	-2.49310988520435e-17	0.277256869348812	1.23798012215872	1.46717993252515	1.46719732373692	1.46719732373692	1.46719732373691	0.199296111206215	1.66649343494313
104	0.712008968280194	0	0	0	0	0.278963428436947	0.916703194662357	0.203263734514729	1.44364799081814e-05	-7.67929990430627e-17	0.278963428436947	1.1956666230993	1.39893035761403	1.39894479409394	1.39894479409394	1.39894479409394	0.32766770585425	1.72661249994819
105	0	0	2.23372236395509	0	0	0.287543482218254	0.857074138778762	0.17919931342919	1.19815022598232e-05	1.69917899195404e-17	0.287543482218254	1.14461762099702	1.32381693442621	1.32382891592847	1.32382891592847	1.32382891592847	0.057707387361087	1.38153630328955
106	0.273146920207894	0	0	0	0	0.283846605286319	0.788941382524909	0.320583016354765	9.94218685955275e-06	6.30048097027824e-17	0.283846605286319	1.07278798781123	1.39337100416599	1.39338094635285	1.39338094635285	1.39338094635285	0.135302163274415	1.52868310962727
107	0	1.1561252552222	0	0	0	0.2744851247423	0.71734716833587	0.404821456780887	8.24850712326679e-06	2.25005777898524e-17	0.2744851247423	0.99183229307817	1.39665374985906	1.39666199836618	1.39666199836618	1.39666199836618	0.100816412599508	1.49747841096569
108	0	1.99736730601264	0	0	0	0.259190756255349	0.689558610398024	0.447986330063512	6.84216574418315e-06	-3.64903419980411e-17	0.259190756255349	0.948749366653373	1.39673569671689	1.39674253888263	1.39674253888263	1.39674253888263	-0.0547642610332511	1.34197827784938
109	0.469997864019354	0	0	0	0	0.24042200466623	0.778925766537717	0.462200433217502	5.67464335026671e-06	-3.15854113697167e-18	0.24042200466623	1.01934777120395	1.48154820442145	1.4815538790648	1.4815538790648	1.4815538790648	0.165824062323274	1.64737794138807
110	0.712732374184564	0	0	0	0	0.227175257388432	0.813235999392264	0.45654120013076	4.70556919040064e-06	1.56380984550619e-17	0.227175257388432	1.0404112567807	1.49695245691146	1.49695716248065	1.49695716248065	1.49695716248065	0.0367771740137457	1.53373433649439
111	0.861581331607169	0	0	0	0	0.227467247369651	0.809513088741198	0.437746425516316	3.90136122224476e-06	7.45150469105838e-19	0.227467247369651	1.03698033611085	1.47472676162717	1.47473066298839	1.47473066298839	1.47473066298839	0.0658927435845267	1.54062340657292
112	0.467872396100609	0	0	0	0	0.244499219295839	0.780418128992667	0.41076420295152	3.23409146667473e-06	-9.79848147064644e-17	0.244499219295839	1.02491734828851	1.43568155124003	1.43568478533149	1.43568478533149	1.43568478533149	0.128305568499595	1.56399035383109
113	0.633866025354795	0	0	0	0	0.255051160587452	0.7352717940203	0.379180366335916	2.68053965005493e-06	3.94558517802235e-18	0.255051160587452	0.990322954607752	1.36950332094367	1.36950600148332	1.36950600148332	1.36950600148332	0.243152325551198	1.61265832703452
114	0.658401512930047	0	0	0	0	0.266901916325177	0.680849343117066	0.345549774332924	2.22140415180547e-06	-8.44415249529051e-17	0.266901916325177	0.947751259442242	1.29330103377517	1.29330325517932	1.29330325517932	1.29330325517932	0.0886770981020548	1.38198035328137
115	0.897111853729372	0	0	0	0	0.280272255544905	0.621997168029374	0.311652253312941	1.84064432663718e-06	-8.83635612597411e-18	0.280272255544905	0.902269423574279	1.21392167688722	1.21392351753155	1.21392351753155	1.21392351753155	0.277421021866787	1.49134453939833
116	0.585367070688175	0	0	0	0	0.306382222213664	0.562109456564557	0.278689627468258	1.52493249801182e-06	-1.34491636577527e-16	0.306382222213664	0.868491678778221	1.14718130624648	1.14718283117898	1.14718283117898	1.14718283117898	0.0268116397983627	1.17399447097734
117	0	1.60403767825205	0	0	0	0.325038658398022	0.503495427063223	0.247436784356377	1.26319747539583e-06	5.73987255295116e-17	0.325038658398022	0.828534085461245	1.07597086981762	1.0759721330151	1.0759721330151	1.0759721330151	0.220029404827533	1.29600153784263
118	0	1.75768639948763	0	0	0	0.326864145840574	0.531922845294559	0.218356965676403	1.04624441826218e-06	-2.85847951211893e-17	0.326864145840574	0.858786991135133	1.07714395681154	1.07714500305595	1.07714500305595	1.07714500305595	0.231361033653026	1.30850603670898
119	0.52765034762984	0	0	0	0	0.317347528095765	0.634677590497484	0.191689289215452	8.66438370991318e-07	-5.06719774646947e-17	0.317347528095765	0.952025118593249	1.1437144078087	1.14371527424707	1.14371527424707	1.14371527424707	0.212953570392652	1.35666884463972
120	0	1.25711025336864	0	0	0	0.309658645324463	0.682701577114191	0.167514780948292	7.17440873447117e-07	-9.12796314228581e-18	0.309658645324463	0.992360222438654	1.15987500338695	1.15987572082782	1.15987572082782	1.15987572082782	0.192782379755865	1.35265810058368
121	0.790979161137551	0	0	0	0	0.294329702124761	0.744214907073625	0.145805832343535	5.9399080441267e-07	1.15088060609336e-19	0.294329702124761	1.03854460919839	1.18435044154192	1.18435103553273	1.18435103553273	1.18435103553273	0.226624326962897	1.41097536249562
122	0	1.05863773520697	0	0	0	0.294872651378802	0.760994710040711	0.12646292215866	4.91722078038492e-07	-9.64455511981432e-17	0.294872651378802	1.05586736141951	1.18233028357817	1.18233077530025	1.18233077530025	1.18233077530025	0.189369943196539	1.37170071849679
123	0.345592015945924	0	0	0	0	0.28554751637301	0.783939889230032	0.109341594742021	4.07012030822784e-07	-1.19723420630505e-16	0.28554751637301	1.06948740560304	1.17882900034506	1.17882940735709	1.17882940735709	1.17882940735709	0.276599488806375	1.45542889616347
124	0.413450302546546	0	0	0	0	0.273825383351653	0.773561382686979	0.0942720206085695	3.36855367237376e-07	-1.08379716876397e-16	0.273825383351653	1.04738676603863	1.1416587866472	1.14165912350257	1.14165912350257	1.14165912350257	0.333338896616743	1.47499802011931
125	0	1.84466073777638	0	0	0	0.262568491472706	0.741186364160862	0.0810729420329928	2.78759373992443e-07	3.07973373366022e-17	0.262568491472706	1.00375485563357	1.08482779766656	1.08482807642593	1.08482807642593	1.08482807642593	0.310824582276598	1.39565265870253
126	0	1.09300196635013	0	0	0	0.246395153941989	0.806568642358452	0.0695613965756306	2.3065683888035e-07	2.55981054495674e-17	0.246395153941989	1.05296379630044	1.12252519287607	1.12252542353291	1.12252542353291	1.12252542353291	0.358920518813409	1.48144594234632
127	0	1.14129319281357	0	0	0	0.227457656591887	0.863017001977272	0.0595592909712441	1.90833698397341e-07	-7.14332578006551e-17	0.227457656591887	1.09047465856916	1.1500339495404	1.1500341403741	1.1500341403741	1.1500341403741	0.239322613227954	1.38935675360206
128	0	1.10121813902122	0	0	0	0.207289546016306	0.915155505092815	0.0508976477444741	1.57868932322458e-07	-1.15465877961393e-16	0.207289546016306	1.12244505110912	1.17334269885359	1.17334285672253	1.17334285672253	1.17334285672253	0.312863383280967	1.48620624000349
129	0	1.70749150562965	0	0	0	0.186959225392413	0.959748697138873	0.043419152269768	1.3058464639073e-07	7.82726991945329e-17	0.186959225392413	1.14670792253129	1.19012707480105	1.1901272053857	1.1901272053857	1.1901272053857	0.433549939573515	1.62367714495922
130	0	1.11930394003702	0	0	0	0.167188196772456	1.05358573941651	0.036979476892488	1.08004621455393e-07	-9.37738087051013e-17	0.167188196772456	1.22077393618896	1.25775341308145	1.25775352108607	1.25775352108607	1.25775352108607	0.222628346860149	1.48038186794622
131	0.800694844944536	0	0	0	0	0.148441719926696	1.12289688925554	0.0314477417809335	8.93199041797743e-08	-4.83902543415345e-17	0.148441719926696	1.27133860918223	1.30278635096317	1.30278644028307	1.30278644028307	1.30278644028307	0.367299553950328	1.6700859942334
132	0.920713654727197	0	0	0	0	0.151993934640038	1.13246079019005	0.0267063819688649	7.38602417868606e-08	-1.25271266884081e-17	0.151993934640038	1.28445472483009	1.31116110679895	1.3111611806592	1.3111611806592	1.3111611806592	0.411325046729128	1.72248622738832
133	0	1.16237083810911	0	0	0	0.177142725485784	1.10166065666813	0.0226506207244016	6.10703806387391e-08	1.04465269984769e-16	0.177142725485784	1.27880338215391	1.30145400287831	1.30145406394869	1.30145406394869	1.30145406394869	0.399093526714906	1.7005475906636
134	0.797518275133677	0	0	0	0	0.188179812813476	1.08906342930469	0.0191876963359314	5.04903967566861e-08	7.28714445285671e-17	0.188179812813476	1.27724324211817	1.2964309384541	1.2964309889445	1.2964309889445	1.2964309889445	0.146925239850525	1.44335622879502
135	0.680407605461362	0	0	0	0	0.210224549469132	1.04483422115521	0.0162359490151809	4.17393806515065e-08	-5.18834961430424e-17	0.210224549469132	1.25505877062434	1.27129471963952	1.2712947613789	1.2712947613789	1.27129476137891	0.115311763615438	1.38660652499434
136	0	1.35130873733091	0	0	0	0.23325531038701	0.980854769388851	0.0137238440370499	3.45019041105843e-08	-4.06133578780303e-17	0.23325531038701	1.21411007977586	1.22783392381291	1.22783395831482	1.22783395831482	1.22783395831482	0.0898229545700614	1.31765691288488
137	0.518187510745443	0	0	0	0	0.24102886218722	0.965539855149462	0.0115889842358688	2.85167964079847e-08	3.00928422805602e-16	0.24102886218722	1.20656871733668	1.21815770157255	1.21815773008935	1.21815773008935	1.21815773008935	0.0682443605400602	1.28640209062941
138	0.643307969677384	0	0	0	0	0.247113540785019	0.923547731295638	0.00977714781498266	2.35678382409787e-08	2.5212356108298e-16	0.247113540785019	1.17066127208066	1.18043841989564	1.18043844346348	1.18043844346348	1.18043844346348	0.00136607809435524	1.18180452155783
139	0.636222605147563	0	0	0	0	0.256625542539408	0.865053138941247	0.00824137474053708	1.94760476119882e-08	2.07237608252145e-16	0.256625542539408	1.12167868148066	1.12992005622119	1.12992007569724	1.12992007569724	1.12992007569724	0.0733857800562289	1.20330585575347
140	0	1.71481486830869	0	0	0	0.267825494647576	0.797418658037477	0.00694111572199862	1.60932839321504e-08	1.08862997284277e-16	0.267825494647576	1.06524415268505	1.07218526840705	1.07218528450034	1.07218528450034	1.07218528450034	-0.0236991545528715	1.04848612994746
141	0.975962746567405	0	0	0	0	0.266532692363649	0.822181956583011	0.00584145110907339	1.32969479636813e-08	2.36156656635068e-18	0.266532692363649	1.08871464894666	1.09455610005573	1.09455611335268	1.09455611335268	1.09455611335268	-0.102440177094934	0.992115936257747
142	0	0	2.03449623224765	0	0	0.28810197517366	0.811765593395316	0.00491238232089084	1.09855895971123e-08	-4.21284568069157e-17	0.28810197517366	1.09986756856898	1.10477995088987	1.10477996187546	1.10477996187546	1.10477996187546	-0.211321073629066	0.89345888824639
143	0.95987082355334	0	0	0	0	0.293093687579165	0.778109864220287	0.139682987120785	9.07526920173041e-09	-1.08578161279939e-16	0.293093687579165	1.07120355179945	1.21088653892024	1.21088654799551	1.21088654799551	1.21088654799551	-0.121944941399863	1.08894160659564
144	0	1.56341648519111	0	0	0	0.316982670450735	0.729982200286068	0.22543264613168	7.49654307412584e-09	-2.00573479130833e-16	0.316982670450735	1.0469648707368	1.27239751686848	1.27239752436503	1.27239752436503	1.27239752436503	-0.240595678939619	1.03180184542541
145	0	1.29497329203105	0	0	0	0.322580346830779	0.753783110081706	0.275504973914305	6.19196583784287e-09	1.24334283527102e-16	0.322580346830779	1.07636345691248	1.35186843082679	1.35186843701876	1.35186843701876	1.35186843701876	-0.254849433991732	1.09701900302702
146	0.746160992605707	0	0	0	0	0.315733062328804	0.799888136935506	0.300016767806253	5.11402251390791e-09	-1.53247013467755e-18	0.315733062328804	1.11562119926431	1.41563796707056	1.41563797218459	1.41563797218459	1.41563797218459	-0.234785951422814	1.18085202076177
147	0	1.72520645253545	0	0	0	0.319002000643138	0.804510104411845	0.306589401686787	4.22341636294732e-09	4.54747350886464e-17	0.319002000643138	1.12351210505498	1.43010150674177	1.43010151096519	1.43010151096519	1.43010151096519	-0.263823893225899	1.16627761773929
148	0	1.05004819108542	0	0	0	0.310711295564661	0.878646029802402	0.300921089850151	3.48764997397666e-09	5.11590769747272e-17	0.310711295564661	1.18935732536706	1.49027841521721	1.49027841870486	1.49027841870486	1.49027841870486	-0.258472982744696	1.23180543596017
149	0.662641779289029	0	0	0	0	0.294944350258412	0.935579141663496	0.287233679167396	2.87985158138326e-09	1.87583282240666e-16	0.294944350258412	1.23052349192191	1.5177571710893	1.51775717396916	1.51775717396916	1.51775717396916	-0.327347373273889	1.19040980069527
150	0	1.65599407023369	0	0	0	0.28906400469206	0.943000783290234	0.268620654106715	2.37780468523852e-09	1.05160324892495e-16	0.28906400469206	1.23206478798229	1.50068544208901	1.50068544446681	1.50068544446681	1.50068544446681	-0.256674232860208	1.24401121160661
151	0	1.64472912863466	0	0	0	0.275624070055364	1.00679877916812	0.247317487815707	1.96314122149488e-09	1.13686837721616e-17	0.275624070055364	1.28242284922348	1.52974033703919	1.52974033900233	1.52974033900233	1.52974033900233	-0.299666007057023	1.23007433194531
152	0	0	2.02370119706098	0	0	0.257558407953266	1.10507296968627	0.22491105687048	1.62067817655043e-09	3.12638803734444e-17	0.257558407953266	1.36263137763954	1.58754243451002	1.5875424361307	1.5875424361307	1.5875424361307	-0.159430747070907	1.42811168905979
153	0	1.05350533562086	0	0	0	0.236985639282245	1.13463704535413	0.336621429209002	1.33786506921751e-09	7.95807864051312e-17	0.236985639282245	1.37162268463638	1.70824411384538	1.70824411518325	1.70824411518325	1.70824411518325	-0.0320932960390806	1.67615081914417
154	0	1.46266136168455	0	0	0	0.21540829796034	1.15351942371609	0.400442242481601	1.10432974906871e-09	1.25055521493778e-16	0.21540829796034	1.36892772167643	1.76936996415803	1.76936996526236	1.76936996526236	1.76936996526236	-0.125169757889764	1.6442002073726
155	0	1.56505157946992	0	0	0	0.193866571383171	1.19833668738603	0.430064665578434	9.11499409994576e-10	-1.98951966012828e-17	0.193866571383171	1.3922032587692	1.82226792434763	1.82226792525913	1.82226792525913	1.82226792525913	-0.196194770933453	1.62607315432568
156	0.952272227357912	0	0	0	0	0.173056547765146	1.26921852419435	0.435789872627641	7.52290907257702e-10	-8.24229573481716e-17	0.173056547765146	1.44227507195949	1.87806494458713	1.87806494533942	1.87806494533942	1.87806494533942	-0.382229141160963	1.49583580417846
157	0.91917555255938	0	0	0	0	0.18311852159389	1.27502737281352	0.425308174771535	6.20851142230094e-10	2.27373675443232e-17	0.18311852159389	1.45814589440741	1.88345406917895	1.8834540697998	1.8834540697998	1.8834540697998	-0.243324183499443	1.64012988630036
158	0	0	2.09590536193863	0	0	0.211515547710906	1.23702562271007	0.404307076960216	5.12344195158221e-10	5.6843418860808e-18	0.211515547710906	1.44854117042098	1.8528482473812	1.85284824789354	1.85284824789354	1.85284824789354	-0.27831045864474	1.5745377892488
159	0	0	2.02820174012439	0	0	0.22360055150531	1.17090543207529	0.520806129589743	4.22774883190868e-10	5.40012479177676e-17	0.22360055150531	1.3945059835806	1.91531211317035	1.91531211359312	1.91531211359312	1.91531211359312	-0.171568666647518	1.7437434469456
160	0.748477808754334	0	0	0	0	0.22435418416636	1.08810950000993	0.716502159246043	3.48842968378449e-10	1.03739239420975e-16	0.22435418416636	1.31246368417629	2.02896584342233	2.02896584377118	2.02896584377118	2.02896584377118	-0.184340971897119	1.84462487187406
161	0	1.03227347143739	0	0	0	0.235834150278102	0.99685603761678	0.824137916080786	2.87822513200808e-10	5.40012479177676e-17	0.235834150278102	1.23269018789488	2.05682810397567	2.05682810426349	2.05682810426349	2.05682810426349	-0.0710270856721507	1.98580101859134
162	0	1.01618611777812	0	0	0	0.23578023585871	0.937828982290745	0.869208352975439	2.37461881624768e-10	5.54223333892878e-17	0.23578023585871	1.17360921814946	2.04281757112489	2.04281757136236	2.04281757136236	2.04281757136236	-0.196372305252417	1.84644526610994
163	0.618020645044082	0	0	0	0	0.227996701659818	0.901264248731469	0.870859052979519	1.95901475308347e-10	-1.56319401867222e-17	0.227996701659818	1.12926095039129	2.00012000337081	2.00012000356671	2.00012000356671	2.00012000356671	-0.131133687724486	1.86898631584222
164	0.780944822449357	0	0	0	0	0.227796156593969	0.847139947589665	0.84335039336034	1.61605703397072e-10	7.38964445190504e-17	0.227796156593969	1.07493610418363	1.91828649754397	1.91828649770558	1.91828649770558	1.91828649770558	-0.235102267711732	1.68318422999385
165	0.555416418610855	0	0	0	0	0.240149608806313	0.783023561805103	0.797199524845262	1.33306321004056e-10	-4.05009359383257e-17	0.240149608806313	1.02317317061142	1.82037269545668	1.82037269558998	1.82037269558998	1.82037269558999	-0.0772610575799615	1.74311163801002
166	0	1.67596306476105	0	0	0	0.250642134753171	0.714316052202058	0.740068860158465	1.09956545202294e-10	1.05160324892495e-16	0.250642134753171	0.964958186955229	1.70502704711369	1.70502704722365	1.70502704722365	1.70502704722365	0.0272348057227481	1.7322618529464
167	0	0	2.04512293779202	0	0	0.249439750648585	0.736776395611628	0.677455448220341	9.069153747987e-11	6.82121026329696e-17	0.249439750648585	0.986216146260214	1.66367159448055	1.66367159457125	1.66367159457125	1.66367159457125	-0.0438487506899495	1.6198228438813
168	0	1.54667688785461	0	0	0	0.240437542485984	0.727622617462299	0.750198792608868	7.47981175663881e-11	6.25277607468888e-17	0.240437542485984	0.968060159948283	1.71825895255715	1.71825895263195	1.71825895263195	1.71825895263195	-0.168543314165831	1.54971563846612
169	0.718287395801579	0	0	0	0	0.22650275531766	0.775921055672018	0.774309677623549	6.16864326730138e-11	-2.27373675443232e-17	0.22650275531766	1.00242381098968	1.77673348861323	1.77673348867491	1.77673348867491	1.77673348867491	-0.240842824916526	1.53589066375839
170	0.939058600131708	0	0	0	0	0.226615970757412	0.782800834044927	0.765029001755138	5.08705852553248e-11	-1.13686837721616e-17	0.226615970757412	1.00941680480234	1.77444580655748	1.77444580660835	1.77444580660835	1.77444580660835	-0.1722037204729	1.60224208613545
171	0.735439402432337	0	0	0	0	0.248124879556616	0.761690794977262	0.733670242716503	4.19487378167105e-11	1.13686837721616e-17	0.248124879556616	1.00981567453388	1.74348591725038	1.74348591729233	1.74348591729233	1.74348591729233	-0.280252561730034	1.4632333555623
172	0.860251616560498	0	0	0	0	0.272102823643646	0.722512265254869	0.688542504985274	3.45901639775548e-11	6.82121026329696e-17	0.272102823643646	0.994615088898515	1.68315759388379	1.68315759391838	1.68315759391838	1.68315759391838	-0.354839104017164	1.32831848990122
173	0	1.11620743016845	0	0	0	0.303470324645945	0.672509413326314	0.635667976392881	2.85209239336837e-11	6.82121026329696e-17	0.303470324645945	0.975979737972258	1.61164771436514	1.61164771439366	1.61164771439366	1.61164771439366	-0.257606612151505	1.35404110224216
174	0	1.10499169500914	0	0	0	0.314524997597151	0.657696710877754	0.579337998400177	2.35154402616899e-11	4.54747350886464e-17	0.314524997597151	0.972221708474905	1.55155970687508	1.5515597068986	1.5515597068986	1.5515597068986	0.0201056564930648	1.57166536339166
175	0	1.00936526796424	0	0	0	0.311600334302012	0.66614353352041	0.522542684234679	1.93874313936249e-11	-4.54747350886464e-17	0.311600334302012	0.977743867822422	1.5002865520571	1.50028655207649	1.50028655207649	1.50028655207649	-0.0460521001661556	1.45423445191033
176	0.921097265524671	0	0	0	0	0.299401141856193	0.683282617333359	0.467301656999895	1.59831557766665e-11	2.27373675443232e-16	0.299401141856193	0.982683759189552	1.44998541618945	1.44998541620543	1.44998541620543	1.44998541620543	0.0415210956103665	1.4915065118158
177	0.513322356517317	0	0	0	0	0.309171001726778	0.672319619653127	0.414917638948449	1.31762590172002e-11	2.27373675443232e-17	0.309171001726778	0.981490621379905	1.39640826032835	1.39640826034153	1.39640826034153	1.39640826034153	-0.135490073112905	1.26091818722863
178	0	1.23529913536906	0	0	0	0.314190443908367	0.642879461509165	0.366169993770503	1.08616973193421e-11	1.81898940354586e-16	0.314190443908367	0.957069905417532	1.32323989918803	1.3232398991989	1.3232398991989	1.3232398991989	-0.174216255834835	1.14902364336406
179	0.549708471154411	0	0	0	0	0.307231237391627	0.651995197606992	0.321461658667646	8.95321647931269e-12	2.27373675443232e-17	0.307231237391627	0.959226434998619	1.28068809366626	1.28068809367522	1.28068809367522	1.28068809367522	-0.137625766072829	1.14306232760239
180	0	1.10057975128523	0	0	0	0.302367314708632	0.63668204804581	0.280930004692203	7.37979917175835e-12	1.36424205265939e-16	0.302367314708632	0.939049362754442	1.21997936744665	1.21997936745403	1.21997936745403	1.21997936745403	-0.134802928966438	1.08517643848759
181	0.707218878917344	0	0	0	0	0.28917158136319	0.645165244015148	0.244529874770908	6.08265509072226e-12	-1.13686837721616e-17	0.28917158136319	0.934336825378337	1.17886670014925	1.17886670015533	1.17886670015533	1.17886670015533	-0.267423645837148	0.91144305431818
182	0	1.26253407577162	0	0	0	0.287204268054139	0.629652512428392	0.212095243364431	5.01331669511274e-12	1.02318153949454e-16	0.287204268054139	0.916856780482531	1.12895202384696	1.12895202385197	1.12895202385197	1.12895202385197	-0.204731225790479	0.924220798061496
183	0	1.50463889167042	0	0	0	0.276448425610779	0.650766575688107	0.183384519734512	4.13156158174388e-12	9.09494701772928e-17	0.276448425610779	0.927215001298886	1.1105995210334	1.11059952103753	1.11059952103753	1.11059952103753	-0.33998685976803	0.770612661269499
184	0	1.40727462102395	0	0	0	0.260154877191389	0.71767874897529	0.158113398594176	3.40501173923258e-12	1.13686837721616e-16	0.260154877191389	0.977833626166679	1.13594702476086	1.13594702476426	1.13594702476426	1.13594702476426	-0.109221689464126	1.02672533530014
185	0.787024357192622	0	0	0	0	0.240684675657734	0.803806735460028	0.135978284094797	2.80606400338002e-12	-9.09494701772928e-17	0.240684675657734	1.04449141111776	1.18046969521256	1.18046969521537	1.18046969521537	1.18046969521537	-0.102734669206951	1.07773502600842
186	0	1.24180207172141	0	0	0	0.240009975734629	0.83512813565277	0.11667262525387	2.31229932978749e-12	1.13686837721616e-17	0.240009975734629	1.0751381113874	1.19181073664127	1.19181073664358	1.19181073664358	1.19181073664358	-0.0721640160928929	1.11964672055069
187	0.398896900272724	0	0	0	0	0.231671333491916	0.879184090335615	0.0998979630211011	1.90530045074411e-12	-1.70530256582424e-17	0.231671333491916	1.11085542382753	1.21075338684863	1.21075338685054	1.21075338685054	1.21075338685054	0.0492016852770381	1.25995507212758
188	0.965149926333652	0	0	0	0	0.223680408825843	0.879826974412895	0.0853710694591717	1.57001522893552e-12	2.27373675443232e-17	0.223680408825843	1.10350738323874	1.18887845269791	1.18887845269948	1.18887845269948	1.18887845269948	0.088843836003376	1.27772228870286
189	0	1.25108919116582	0	0	0	0.241480499005608	0.851348082771212	0.0728282328075896	1.29357431433164e-12	-8.95283847057726e-17	0.241480499005608	1.09282858177682	1.16565681458441	1.1656568145857	1.1656568145857	1.1656568145857	0.262241017888026	1.42789783247373
190	0.894920473391336	0	0	0	0	0.245477559667606	0.855543942235047	0.0620274885738093	1.06592779047787e-12	-1.70530256582424e-17	0.245477559667606	1.10102150190265	1.16304899047646	1.16304899047753	1.16304899047753	1.16304899047753	0.238650611620729	1.40169960209826
191	0.805804547186335	0	0	0	0	0.266319125698132	0.830244586199258	0.0527494004948638	8.7820808403194e-13	5.6843418860808e-17	0.266319125698132	1.09656371189739	1.14931311239225	1.14931311239313	1.14931311239313	1.14931311239313	0.30727210541294	1.45658521780607
192	0	1.53682902079398	0	0	0	0.292803549400212	0.786005295851163	0.0447968437868728	7.23412085790187e-13	9.09494701772928e-17	0.292803549400212	1.07880884525138	1.12360568903825	1.12360568903897	1.12360568903897	1.12360568903897	0.140042737078108	1.26364842611708
193	0.911904208778446	0	0	0	0	0.30093549241054	0.807872380652735	0.0379941267302167	5.96128302277066e-13	-1.13686837721616e-17	0.30093549241054	1.10880787306328	1.14680199979349	1.14680199979409	1.14680199979409	1.14680199979409	0.0827791728502609	1.22958117264435
194	0.924599247374584	0	0	0	0	0.323731449855135	0.795984819106224	0.0321856975912732	4.90990714752115e-13	3.41060513164848e-17	0.323731449855135	1.11971626896136	1.15190196655263	1.15190196655312	1.15190196655312	1.15190196655312	0.189936206149046	1.34183817270217
195	0.629116808309741	0	0	0	0	0.356371479598248	0.761861449380896	0.0272346160756041	4.04565980716143e-13	5.6843418860808e-17	0.356371479598248	1.11823292897914	1.14546754505475	1.14546754505515	1.14546754505515	1.14546754505515	0.18059133987428	1.32605888492943
196	0	1.27617428504598	0	0	0	0.379502650296704	0.713954215798454	0.0230209171676664	3.33307070832234e-13	4.54747350886464e-17	0.379502650296704	1.09345686609516	1.11647778326282	1.11647778326316	1.11647778326316	1.11647778326316	0.228204520812661	1.34468230407582
197	0	1.21387291175936	0	0	0	0.382538034734934	0.711717621258813	0.0194399565968969	2.7448550099507e-13	2.1600499167107e-16	0.382538034734934	1.09425565599375	1.11369561259064	1.11369561259092	1.11369561259092	1.11369561259092	0.262898242298375	1.37659385488929
198	0.609039425643059	0	0	0	0	0.372003072501473	0.735087964712247	0.0164007983531485	2.26225438382244e-13	2.04636307898909e-16	0.372003072501473	1.10709103721372	1.12349183556687	1.1234918355671	1.1234918355671	1.1234918355671	0.267480483353397	1.39097231892049
199	0.663187000170408	0	0	0	0	0.364865438239421	0.726599657208255	0.0138246833725442	1.86219040188007e-13	2.50111042987555e-16	0.364865438239421	1.09146509544768	1.10528977882022	1.10528977882041	1.10528977882041	1.10528977882041	0.305473210853203	1.41076298967361
200	0	1.03281484718883	0	0	0	0.362495661412391	0.697034770718478	0.0116436029502314	1.53568180394359e-13	2.38742359215394e-16	0.362495661412391	1.05953043213087	1.0711740350811	1.07117403508125	1.07117403508125	1.07117403508125	0.326053943547559	1.39722797862881
201	0.476597508024795	0	0	0	0	0.348996074353873	0.689247106757547	0.0097989892292565	1.26578925119247e-13	5.11590769747272e-17	0.348996074353873	1.03824318111142	1.04804217034068	1.0480421703408	1.0480421703408	1.0480421703408	0.117569662781417	1.16561183312222
202	0	0	2.13964481806924	0	0	0.335918359031978	0.661379225948402	0.00824052719652445	1.04057562566595e-13	7.105427357601e-17	0.335918359031978	0.99729758498038	1.0055381121769	1.00553811217701	1.00553811217701	1.00553811217701	0.336001834599356	1.34153994677637
203	0	1.2227441775323	0	0	0	0.316114317498797	0.620966871130086	0.156853680885888	8.58676685311366e-14	2.27373675443232e-17	0.316114317498797	0.937081188628883	1.09393486951477	1.09393486951486	1.09393486951486	1.09393486951486	0.145593482863548	1.23952835237841
204	0	1.26421412887595	0	0	0	0.292452216558513	0.622437077694215	0.251318073979781	7.063363227644e-14	6.25277607468888e-17	0.292452216558513	0.914889294252728	1.16620736823251	1.16620736823258	1.16620736823258	1.16620736823258	0.14472862641428	1.31093599464686
205	0	1.58394453593205	0	0	0	0.266981483146234	0.655311256299487	0.306381505350861	5.81906078878092e-14	1.16529008664656e-16	0.266981483146234	0.92229273944572	1.22867424479658	1.22867424479664	1.22867424479664	1.22867424479664	0.114546042549922	1.34322028734656
206	0	1.4654911342606	0	0	0	0.241135318241659	0.737978804230674	0.333224378290436	4.78905803902308e-14	6.25277607468888e-17	0.241135318241659	0.979114122472333	1.31233850076277	1.31233850076282	1.31233850076282	1.31233850076282	0.166676046130658	1.47901454689348
207	0	1.0668502812416	0	0	0	0.215886761322137	0.839477964024861	0.340268427592085	3.95147026210907e-14	8.95283847057726e-17	0.215886761322137	1.055364725347	1.39563315293908	1.39563315293912	1.39563315293912	1.39563315293912	0.0755408740994356	1.47117402703856
208	0.709485820153533	0	0	0	0	0.191868423729112	0.917205040945925	0.333809471346415	3.25826476910152e-14	1.32160948851379e-16	0.191868423729112	1.10907346467504	1.44288293602145	1.44288293602148	1.44288293602149	1.44288293602148	0.145047048834093	1.58792998485558
209	0	1.21577922181026	0	0	0	0.185948918506993	0.939169040310107	0.318511411672025	2.68300937023014e-14	1.27897692436818e-16	0.185948918506993	1.1251179588171	1.44362937048913	1.44362937048915	1.44362937048915	1.44362937048915	0.219645898171612	1.66327526866076
210	0.696215195914966	0	0	0	0	0.175870945539649	0.971439489095589	0.297790995684275	2.2163249013829e-14	6.96331881044898e-17	0.175870945539649	1.14731043463524	1.44510143031951	1.44510143031954	1.44510143031954	1.44510143031954	-0.010258856214337	1.4348425741052
211	0	0	2.19197947218866	0	0	0.17921067845521	0.961150934617925	0.274116708177989	1.80932602233952e-14	2.30215846386272e-16	0.17921067845521	1.14036161307314	1.41447832125112	1.41447832125114	1.41447832125114	1.41447832125114	0.132245687815219	1.54672400906636
212	0.895698370108529	0	0	0	0	0.175560767152031	0.922672293991287	0.406592933527898	1.49753986988799e-14	1.406874616805e-16	0.175560767152031	1.09823306114332	1.50482599467122	1.50482599467123	1.50482599467123	1.50482599467123	0.0601227138040685	1.5649487084753
213	0	1.15459124957298	0	0	0	0.193619395241617	0.866561625467065	0.482034352881955	1.24401822176878e-14	1.47082346302341e-16	0.193619395241617	1.06018102070868	1.54221537359064	1.54221537359065	1.54221537359065	1.54221537359065	-0.072691535166807	1.46952383842384
214	0.390651206447443	0	0	0	0	0.199362405033943	0.844132944752095	0.516765303568816	1.0203393685515e-14	9.80548975348938e-17	0.199362405033943	1.04349534978604	1.56026065335485	1.56026065335486	1.56026065335486	1.56026065335486	-0.0568033452891025	1.50345730806576
215	0.380091521477965	0	0	0	0	0.201659108553338	0.801361574433833	0.523066002696345	8.4838802649756e-15	1.13331566353736e-16	0.201659108553338	1.00302068298717	1.52608668568352	1.52608668568352	1.52608668568352	1.52608668568352	-0.106508488040026	1.4195781976435
216	0	1.36154880044444	0	0	0	0.201303678121817	0.746359496261515	0.510102302516267	6.83684220348368e-15	1.406874616805e-16	0.201303678121817	0.947663174383332	1.4577654768996	1.45776547689961	1.45776547689961	1.45776547689961	-0.221722021805877	1.23604345509373
217	0.553675843565081	0	0	0	0	0.194450881043107	0.74567723591082	0.484651257564819	5.83497694606194e-15	2.77111666946439e-17	0.194450881043107	0.940128116953927	1.42477937451875	1.42477937451875	1.42477937451875	1.42477937451875	-0.348696715959412	1.07608265855934
218	0	1.1487567125181	0	0	0	0.19350744552607	0.720718037927593	0.451665979266882	4.78053152619395e-15	-8.10018718766514e-17	0.19350744552607	0.914225483453663	1.36589146272055	1.36589146272055	1.36589146272055	1.36589146272055	-0.361815287548432	1.00407617517212
219	0.702244918711948	0	0	0	0	0.186516669671026	0.723522903827552	0.414714201407676	3.87387899536407e-15	-1.03028696685215e-16	0.186516669671026	0.910039573498578	1.32475377490625	1.32475377490626	1.32475377490626	1.32475377490626	-0.351400761435769	0.973353013470489
220	0	1.23385685221693	0	0	0	0.19185216195806	0.701629155477461	0.376317780846372	3.29123395204078e-15	-1.07824860151595e-16	0.19185216195806	0.893481317435521	1.26979909828189	1.2697990982819	1.2697990982819	1.2697990982819	-0.356528286913149	0.913270811368747
221	0	1.44557049288495	0	0	0	0.189124667478826	0.713756344892097	0.338214637638745	2.84501311398344e-15	-3.17967874252645e-17	0.189124667478826	0.902881012370923	1.24109565000967	1.24109565000967	1.24109565000967	1.24109565000967	-0.377479768040417	0.863615881969254
222	0.568265375003506	0	0	0	0	0.181082012825361	0.766867668078263	0.301560097770962	2.250999386888e-15	-1.81188397618826e-17	0.181082012825361	0.947949680903625	1.24950977867459	1.24950977867459	1.24950977867459	1.24950977867459	-0.357257898716082	0.892251879958507
223	0.651306200069112	0	0	0	0	0.180316332352996	0.777271100827445	0.267081000420649	1.85309545486234e-15	7.46069872548105e-18	0.180316332352996	0.957587433180441	1.22466843360109	1.22466843360109	1.22466843360109	1.22466843360109	-0.287786203600334	0.936882230000758
224	0.804231945561426	0	0	0	0	0.187770365748978	0.758704736882947	0.235193078594094	1.52340362546965e-15	2.20268248085631e-17	0.187770365748978	0.946475102631926	1.18166818122602	1.18166818122602	1.18166818122602	1.18166818122602	-0.467294446670932	0.714373734555089
225	0	1.6982641544528	0	0	0	0.20777893623809	0.72132940109519	0.206089864214929	1.29602995002642e-15	-9.85878045867139e-17	0.20777893623809	0.92910833733328	1.13519820154821	1.13519820154821	1.13519820154821	1.13519820154821	-0.273516283771479	0.861681917776732
226	0.33227095788412	0	0	0	0	0.214363769666923	0.767026225273588	0.179809584190399	8.64019966684282e-16	-6.3415939166589e-17	0.214363769666923	0.98138999494051	1.16119957913091	1.16119957913091	1.16119957913091	1.16119957913091	-0.53697181636593	0.624227762764981
227	0	0	2.11256451731629	0	0	0.215349680696831	0.772454360748625	0.156285105281659	8.41282599139959e-16	-6.3415939166589e-17	0.215349680696831	0.987804041445456	1.14408914672711	1.14408914672712	1.14408914672712	1.14408914672712	-0.418770104852757	0.725319041874359
228	0	0	2.07266260071822	0	0	0.208934480552534	0.750711226352252	0.281538358730587	5.6843418860808e-16	6.57696119787943e-17	0.208934480552534	0.959645706904786	1.24118406563537	1.24118406563537	1.24118406563537	1.24118406563537	-0.648441086454095	0.592742979181278
229	0.60507737138781	0	0	0	0	0.197768961335006	0.7114690927335	0.496935594520817	5.91171556152403e-16	-8.91731133378926e-17	0.197768961335006	0.909238054068506	1.40617364858932	1.40617364858932	1.40617364858932	1.40617364858932	-0.515174561004737	0.890999087584587
230	0	1.80488821618911	0	0	0	0.19577619379057	0.661786468362902	0.624992101481481	4.66116034658626e-16	-1.26387789123328e-16	0.19577619379057	0.857562662153472	1.48255476363495	1.48255476363495	1.48255476363495	1.48255476363495	-0.453777325192441	1.02877743844251
231	0	1.51531725581785	0	0	0	0.188007481887287	0.713422467516369	0.690294617231505	3.29691829392686e-16	-5.38236122338276e-17	0.188007481887287	0.901429949403656	1.59172456663516	1.59172456663516	1.59172456663516	1.59172456663516	-0.21297133368316	1.378753232952
232	0	1.02576377915349	0	0	0	0.17662230722537	0.799791428599535	0.711386129386277	1.76214598468505e-16	6.13065154198011e-17	0.17662230722537	0.976413735824905	1.68779986521118	1.68779986521118	1.68779986521118	1.68779986521118	-0.0933148771223298	1.59448498808885
233	0	1.40366899285054	0	0	0	0.163187045296265	0.865864752036925	0.702149083282539	3.58113538823091e-16	-4.26547686060985e-17	0.163187045296265	1.02905179733319	1.73120088061573	1.73120088061573	1.73120088061573	1.73120088061573	-0.0446768500475537	1.68652403056818
234	0	1.25359222110523	0	0	0	0.148819031865732	0.946229344390659	0.67288571245853	1.19371179607697e-16	-7.73159314348959e-17	0.148819031865732	1.09504837625639	1.76793408871492	1.76793408871492	1.76793408871492	1.76793408871492	0.101140369572086	1.86907445828701
235	0.470199364763497	0	0	0	0	0.134297888348122	1.0204728278431	0.63115984636334	1.05160324892495e-16	1.05804254246777e-17	0.134297888348122	1.15477071619122	1.78593056255456	1.78593056255456	1.78593056255456	1.78593056255456	0.0217155560508201	1.80764611860538
236	0	1.46028855563329	0	0	0	0.12739168577269	1.03670847597898	0.582451170899356	1.13686837721616e-17	2.90545365544403e-17	0.12739168577269	1.16410016175167	1.74655133265102	1.74655133265102	1.74655133265102	1.74655133265102	-0.0608856277805483	1.68566570487047
237	0.562061835814877	0	0	0	0	0.118576414957094	1.08336268516709	0.530662274293043	1.50635059981141e-16	-2.08433270643127e-16	0.118576414957094	1.20193910012419	1.73260137441723	1.73260137441723	1.73260137441723	1.73260137441723	-0.143646184177241	1.58895519023999
238	0	1.07292730748289	0	0	0	0.119117038507411	1.07903822082311	0.478510351233266	6.82121026329696e-17	-2.19912976717751e-16	0.119117038507411	1.19815525933052	1.67666561056379	1.67666561056379	1.67666561056379	1.67666561056379	-0.10697669777467	1.56968891278912
239	0.462607592336604	0	0	0	0	0.115565417350403	1.0783838549968	0.427828720308154	-3.41060513164848e-17	-1.77063919082343e-16	0.115565417350403	1.1939492723472	1.62177799265536	1.62177799265536	1.62177799265536	1.62177799265536	-0.178214589228464	1.44356340342689
240	0.376967807014099	0	0	0	0	0.116395908302076	1.04251110156097	0.379797980065356	-6.82121026329696e-17	-1.63308255807237e-16	0.116395908302076	1.15890700986305	1.5387049899284	1.5387049899284	1.5387049899284	1.5387049899284	0.00859327299312045	1.54729826292152
241	0.743367130277613	0	0	0	0	0.117781823863558	0.984209483220794	0.33512240498048	9.09494701772928e-17	4.85222972912425e-17	0.117781823863558	1.10199130708435	1.43711371206483	1.43711371206483	1.43711371206483	1.43711371206483	-0.152218724852139	1.28489498721269
242	0	1.56744659516234	0	0	0	0.132937742769987	0.912789053176689	0.294163838524293	-1.22213350550737e-16	3.39617223232835e-17	0.132937742769987	1.04572679594668	1.33989063447097	1.33989063447097	1.33989063447097	1.33989063447097	-0.336667782478826	1.00322285199214
243	0	0	2.36796741208138	0	0	0.138728918906735	0.915382809353662	0.257042696152519	-7.95807864051312e-17	5.43148859222242e-17	0.138728918906735	1.0541117282604	1.31115442441292	1.31115442441292	1.31115442441292	1.31115442441292	-0.374821346001328	0.936333078411589
244	0	0	0	3.05246684171298	0	0.138052430646959	0.887043313567298	0.407347367217641	-3.97903932025656e-17	3.29691829392686e-16	0.138052430646959	1.02509574421426	1.4324431114319	1.4324431114319	1.4324431114319	1.4324431114319	-0.24648414108618	1.18595897034572
245	0	1.5396585382534	0	0	0	0.133062765707624	0.838899833353305	0.494714761534783	0.305142714227777	2.50111042987555e-16	0.133062765707624	0.971962599060929	1.46667736059571	1.77182007482349	1.77182007482349	1.77182007482349	-0.266102569755009	1.50571750506848
246	0.599072080180399	0	0	0	0	0.125345845082283	0.856696905392378	0.537023272594508	0.499659448431934	5.00222085975111e-16	0.125345845082283	0.982042750474661	1.51906602306917	2.0187254715011	2.0187254715011	2.0187254715011	-0.327662156335074	1.69106331516603
247	0	1.1580043654723	0	0	0	0.127807641694976	0.840476830110278	0.547737715056903	0.61362983474581	5.45696821063757e-16	0.127807641694976	0.968284471805254	1.51602218686216	2.12965202160797	2.12965202160797	2.12965202160797	-0.35090330256924	1.77874871903873
248	0	1.58799424135001	0	0	0	0.125258260822166	0.845903216792725	0.536921959067741	0.669863488950073	5.11590769747272e-16	0.125258260822166	0.971161477614891	1.50808343668263	2.1779469256327	2.17794692563271	2.17794692563271	-0.334083667586311	1.84386325804639
249	0.668161823303446	0	0	0	0	0.119433556159657	0.904330063582722	0.512029469410876	0.685547298459422	3.5242919693701e-16	0.119433556159657	1.02376361974238	1.53579308915325	2.22134038761268	2.22134038761268	2.22134038761268	-0.386720776248995	1.83461961136368
250	0.274110714545275	0	0	0	0	0.126225301164527	0.913779784754087	0.478518993857937	0.67353438712591	5.45696821063757e-16	0.126225301164527	1.04000508591861	1.51852407977655	2.19205846690246	2.19205846690246	2.19205846690246	-0.407779544550863	1.7842789223516
251	0	1.12606744984159	0	0	0	0.129091033446103	0.890088652786117	0.440332814899752	0.643350535328099	4.66116034658626e-16	0.129091033446103	1.01917968623222	1.45951250113197	2.10286303646007	2.10286303646007	2.10286303646007	-0.407969772711711	1.69489326374836
252	0	1.22821097874078	0	0	0	0.126770248370418	0.886487936172489	0.400267160303863	0.601978135179768	4.88853402202949e-16	0.126770248370418	1.01325818454291	1.41352534484677	2.01550348002654	2.01550348002654	2.01550348002654	-0.361944189287052	1.65355929073949
253	0.408725821563032	0	0	0	0	0.12104909435001	0.904347890403534	0.36025815442133	0.554465263446237	3.01270119962283e-16	0.12104909435001	1.02539698475354	1.38565513917487	1.94012040262111	1.94012040262111	1.94012040262111	-0.336021849015807	1.60409855360531
254	0.413658710236061	0	0	0	0	0.118707575125114	0.886604224523958	0.321601758822278	0.504397514107688	2.33058017329313e-16	0.118707575125114	1.00531179964907	1.32691355847135	1.83131107257904	1.83131107257904	1.83131107257904	-0.218856771919846	1.61245430065919
255	0	1.00497771698109	0	0	0	0.11884128658302	0.845577769325711	0.285122237727115	0.454262332233654	2.72848410531878e-16	0.11884128658302	0.964419055908731	1.24954129363585	1.7038036258695	1.7038036258695	1.7038036258695	-0.241711687484702	1.4620919383848
256	0.369389781894298	0	0	0	0	0.115025964899098	0.823368537504206	0.251300583048308	0.405729317852313	3.92219590139575e-16	0.115025964899098	0.938394502403304	1.18969508545161	1.59542440330392	1.59542440330393	1.59542440330393	-0.132030574956729	1.4633938283472
257	0	1.49511872614145	0	0	0	0.11315748654787	0.781426556281946	0.22037187969713	0.35986499244696	3.46744855050929e-16	0.11315748654787	0.894584042829816	1.11495592252695	1.47482091497391	1.47482091497391	1.47482091497391	-0.267481296669757	1.20733961830415
258	0.630049463797976	0	0	0	0	0.108186818269042	0.800842444040428	0.192398651645559	0.317296577524233	3.29691829392686e-16	0.108186818269042	0.90902926230947	1.10142791395503	1.41872449147926	1.41872449147926	1.41872449147926	-0.23753835103374	1.18118614044552
259	0.714523180461837	0	0	0	0	0.114300229388635	0.787542789431678	0.167325697362372	0.278336213427301	2.98427949019242e-16	0.114300229388635	0.901843018820313	1.06916871618269	1.34750492960999	1.34750492960999	1.34750492960999	-0.108585792710131	1.23891913689986
260	0.640281005323595	0	0	0	0	0.131362335255508	0.752750258188591	0.145020715393341	0.243074578803422	2.1032064978499e-16	0.131362335255508	0.884112593444099	1.02913330883744	1.27220788764086	1.27220788764086	1.27220788764086	-0.0106086957060755	1.26159919193479
261	0.600487761773206	0	0	0	0	0.151908899024665	0.704693852665902	0.125304069892906	0.211450922517704	1.53477230924182e-16	0.151908899024665	0.856602751690567	0.981906821583472	1.19335774410118	1.19335774410118	1.19335774410118	0.0159523472119181	1.20931009131309
262	0.879074135439394	0	0	0	0	0.172499067202411	0.649325469642841	0.107970298395723	0.183304983210304	1.96109795069788e-16	0.172499067202411	0.821824536845252	0.929794835240975	1.11309981845128	1.11309981845128	1.11309981845128	0.133144801600348	1.24624462005163
263	0	1.84591398479818	0	0	0	0.205940668506388	0.590875045746756	0.092803377532104	0.158415061777093	5.96855898038484e-17	0.205940668506388	0.796815714253144	0.889619091785248	1.04803415356234	1.04803415356234	1.04803415356234	0.231789679103064	1.2798238326654
264	0.965971910525749	0	0	0	0	0.221590334563011	0.643868939264279	0.0795873029589766	0.136525560871215	9.66338120633736e-17	0.221590334563011	0.865459273827291	0.945046576786267	1.08157213765748	1.08157213765748	1.08157213765748	0.246959487540633	1.32853162519812
265	0.967547741080162	0	0	0	0	0.255357847936425	0.658235215188453	0.0681131806745144	0.117366559029808	1.32160948851379e-16	0.255357847936425	0.913593063124879	0.981706243799393	1.0990728028292	1.0990728028292	1.0990728028292	0.258437290927367	1.35751009375657
266	0.539376680233747	0	0	0	0	0.300260349980276	0.64623656985883	0.0581837468330499	0.100667402273058	8.81072992342524e-17	0.300260349980276	0.946496919839107	1.00468066667216	1.10534806894521	1.10534806894521	1.10534806894521	0.34840439660213	1.45375246554734
267	0.931294515030842	0	0	0	0	0.33002092245933	0.616959247266701	0.0496160153176689	0.086165838894944	9.37916411203332e-17	0.33002092245933	0.946980169726031	0.9965961850437	1.08276202393864	1.08276202393864	1.08276202393864	0.288948672044434	1.37171069598308
268	0.521749704425997	0	0	0	0	0.367529742674811	0.577061691008496	0.0422425833158713	0.073613866610143	1.31450406115619e-16	0.367529742674811	0.944591433683308	0.986834016999179	1.06044788360932	1.06044788360932	1.06044788360932	0.0732472805550184	1.13369516416434
269	0	1.28000029307544	0	0	0	0.38951125167949	0.531356154673752	0.035911994428481	0.0627811837986504	5.89750470680883e-17	0.38951125167949	0.920867406353242	0.956779400781723	1.01956058458037	1.01956058458037	1.01956058458037	-0.110773079490479	0.908787505089894
270	0.773153887301135	0	0	0	0	0.391447126810546	0.536915593259692	0.0304884580929656	0.0534569213262202	1.77635683940025e-17	0.391447126810546	0.928362720070238	0.958851178163204	1.01230809948942	1.01230809948942	1.01230809948942	-0.283592465206163	0.728715634283262
271	0	1.5223789185256	0	0	0	0.399458808553934	0.522999933955409	0.0258511467507495	0.0454501648952099	8.95283847057726e-17	0.399458808553934	0.922458742509343	0.948309889260093	0.993760054155303	0.993760054155303	0.993760054155304	-0.194250033489146	0.799510020666157
272	0.685134974007653	0	0	0	0	0.391703566237828	0.572387820556376	0.0218932330619087	0.0385896495000321	5.40012479177676e-17	0.391703566237828	0.964091386794203	0.985984619856112	1.02457426935614	1.02457426935614	1.02457426935614	-0.20985942989488	0.814714839461264
273	0.717266097676803	0	0	0	0	0.389007078504314	0.586685682947946	0.0185207845041401	0.0327229089674686	3.12638803734444e-17	0.389007078504314	0.97569276145226	0.9942135459564	1.02693645492387	1.02693645492387	1.02693645492387	-0.255040155330339	0.771896299593529
274	0.612644792657217	0	0	0	0	0.391265881988283	0.576992191814495	0.0156515986954117	0.027715088174315	-1.11555209514336e-16	0.391265881988283	0.968258073802778	0.983909672498189	1.0116247606725	1.0116247606725	1.0116247606725	-0.213864479107731	0.797760281564774
275	0	1.51152923753487	0	0	0	0.392215465470598	0.551535329446676	0.0132140372521063	0.0234475681796655	-5.75539615965681e-17	0.392215465470598	0.943750794917274	0.95696483216938	0.980412400349046	0.980412400349046	0.980412400349046	-0.251906685140335	0.728505715208711
276	0	1.88992947280343	0	0	0	0.379964362800587	0.591171280547557	0.0111458969831951	0.0198165111262811	-1.97530880541308e-16	0.379964362800587	0.971135643348144	0.982281540331339	1.00209805145762	1.00209805145762	1.00209805145762	-0.14590717076501	0.85619088069261
277	0	1.06359297078892	0	0	0	0.359267128926899	0.715289822393212	0.00939334320241328	0.0167313991739796	-1.61293201017543e-16	0.359267128926899	1.07455695132011	1.08395029452252	1.1006816936965	1.1006816936965	1.1006816936965	-0.207112625348328	0.893569068348176
278	0	1.89217097324829	0	0	0	0.333588364880577	0.812032501760609	0.00790991972917973	0.0141136174410867	-2.58459920132736e-16	0.333588364880577	1.14562086664119	1.15353078637037	1.16764440381145	1.16764440381145	1.16764440381145	-0.109498004462273	1.05814639934918
279	0	0	2.13671585497864	0	0	0.305414147992084	0.967451285294533	0.00665564282544538	0.0118951130078482	-2.804867449413e-16	0.305414147992084	1.27286543328662	1.27952107611206	1.29141618911991	1.29141618911991	1.29141618911991	0.0201224754656596	1.31153866458557
280	0	1.36835951006486	0	0	0	0.276492942668757	1.0398425747883	0.155114580874454	0.010017148968888	-1.91491267287347e-16	0.276492942668757	1.31633551745706	1.47145009833151	1.4814672473004	1.4814672473004	1.4814672473004	0.126921354314998	1.6083886016154
281	0.677206797664609	0	0	0	0	0.248021324601887	1.11552011083135	0.249532744420285	0.00842916313896412	-1.33049127271079e-16	0.248021324601887	1.36354143543323	1.61307417985352	1.62150334299248	1.62150334299248	1.62150334299248	0.0836481444652904	1.70515148745777
282	0	1.45568874663746	0	0	0	0.235805702893454	1.12959391822725	0.304623850521108	0.00708773441119156	-7.114309141798e-17	0.235805702893454	1.36539962112071	1.67002347164182	1.67711120605301	1.67711120605301	1.67711120605301	0.0456747739505993	1.72278598000361
283	0.707695484441057	0	0	0	0	0.219869095695124	1.17130765880897	0.331543028358118	0.00595565524083072	-6.50146603220492e-17	0.219869095695124	1.39117675450409	1.72271978286221	1.72867543810304	1.72867543810304	1.72867543810304	0.126137778403407	1.85481321650644
284	0.692747778851266	0	0	0	0	0.218363782827779	1.16078175589767	0.33869347306593	0.00500110574399823	-3.17079695832945e-17	0.218363782827779	1.37914553872545	1.71783901179138	1.72284011753538	1.72284011753538	1.72284011753538	0.0378645417259587	1.76070465926134
285	0.795116732092728	0	0	0	0	0.225895965044535	1.11558443855585	0.332357586499923	0.00419692304880646	-1.68487446217114e-16	0.225895965044535	1.34148040360038	1.6738379901003	1.67803491314911	1.67803491314911	1.67803491314911	0.103711331391571	1.78174624454068
286	0	1.79175736297617	0	0	0	0.244226737202571	1.04863129495115	0.317189729715001	0.00351995850417334	-4.06785716222657e-17	0.244226737202571	1.29285803215372	1.61004776186872	1.6135677203729	1.6135677203729	1.6135677203729	0.128089196564754	1.74165691693765
287	0.8262392539198	0	0	0	0	0.24848928725536	1.0744327139799	0.296600019873406	0.00295051490256601	-5.33351141029925e-17	0.24848928725536	1.32292200123526	1.61952202110867	1.62247253601124	1.62247253601124	1.62247253601124	0.148676985914383	1.77114952192562
288	0.330099290257949	0	0	0	0	0.265538524504681	1.05642363219071	0.273052481043204	0.00247185582973066	-8.74855743404623e-18	0.265538524504681	1.32196215669539	1.59501463773859	1.59748649356832	1.59748649356832	1.59748649356832	0.100754619644862	1.69824111321318
289	0.642533600541939	0	0	0	0	0.271810299397233	1.00963924560854	0.248295987892915	0.00206977948463409	-1.34647848426539e-16	0.271810299397233	1.28144954500577	1.52974553289869	1.53181531238332	1.53181531238332	1.53181531238332	0.0930016909127636	1.62481700329609
290	0.825908677407431	0	0	0	0	0.280603607187535	0.94510346202512	0.223542570644589	0.00173224971874113	-7.53619389115556e-17	0.280603607187535	1.22570706921265	1.44924963985724	1.45098188957599	1.45098188957599	1.45098188957599	-0.0143738543883071	1.43660803518768
291	0.416654194199061	0	0	0	0	0.299616786147709	0.870789112805163	0.199604576382822	0.00144907755406457	-6.23945339839338e-17	0.299616786147709	1.17040589895287	1.37001047533569	1.37145955288976	1.37145955288976	1.37145955288976	-0.0236615045237417	1.34779804836602
292	0	1.17939542507268	0	0	0	0.308202020875698	0.792361856025038	0.176999744034033	0.00121164700300351	-1.53876911213047e-17	0.308202020875698	1.10056387690074	1.27756362093477	1.27877526793777	1.27877526793777	1.27877526793777	-0.0233976713121315	1.25537759662564
293	0	1.04759204019068	0	0	0	0.30382980741985	0.759307953500358	0.15603131862533	0.00101267959371801	-1.15885079310374e-16	0.30382980741985	1.06313776092021	1.21916907954554	1.22018175913926	1.22018175913926	1.22018175913926	-0.0771541978304567	1.1430275613088
294	0.878133449531374	0	0	0	0	0.290915621251108	0.748142121924105	0.136848801434544	0.00084603257795045	-2.37587727269784e-18	0.290915621251108	1.03905774317521	1.17590654460976	1.17675257718771	1.17675257718771	1.17675257718771	-0.0391951960554281	1.13755738113228
295	0	0	2.00259989385839	0	0	0.297953453307608	0.716074583438977	0.119493723828715	0.00070652634746732	-4.72066830070617e-17	0.297953453307608	1.01402803674658	1.1335217605753	1.13422828692277	1.13422828692277	1.13422828692277	-0.0367630213262944	1.09746526559647
296	0	1.28867809226439	0	0	0	0.292880737787917	0.671049904308624	0.23527159806748	0.000589797100463397	1.14441789378361e-16	0.292880737787917	0.963930642096541	1.19920224016402	1.19979203726448	1.19979203726448	1.19979203726448	-0.167849486324898	1.03194255093959
297	0.683292280080204	0	0	0	0	0.279856761484639	0.67320559838601	0.305149146869462	0.000492171274691464	1.04349862084518e-16	0.279856761484639	0.953062359870648	1.25821150674011	1.2587036780148	1.2587036780148	1.2587036780148	-0.250737704624832	1.00796597338997
298	0	1.01340401212134	0	0	0	0.277221078220643	0.652530050337414	0.341962713187605	0.000410558697208774	1.62120317170888e-16	0.277221078220643	0.929751128558057	1.27171384174566	1.27212440044287	1.27212440044287	1.27212440044287	-0.241680948099633	1.03044345234324
299	0	1.05302012166429	0	0	0	0.266345247039586	0.650862687587802	0.355403189208082	0.000342361791188097	6.187272916236e-17	0.266345247039586	0.917207934627388	1.27261112383547	1.27295348562666	1.27295348562666	1.27295348562666	-0.206612623135503	1.06634086249116
300	0.928191003800606	0	0	0	0	0.250303243460012	0.664672652242016	0.352734579846911	0.000285398529435986	8.90454376900607e-17	0.250303243460012	0.914975895702029	1.26771047554894	1.26799587407838	1.26799587407838	1.26799587407838	-0.210042404872954	1.05795346920542
301	0	1.84420956770713	0	0	0	0.259540091666018	0.652089575534155	0.33935541423824	0.000237837134234803	8.62199200923897e-17	0.259540091666018	0.911629667200174	1.25098508143841	1.25122291857265	1.25122291857265	1.25122291857265	-0.0311673914424383	1.22005552713021
302	0.903675371044119	0	0	0	0	0.25720362772831	0.733611874663266	0.319236367919386	0.000198140796654081	1.64845914696343e-16	0.25720362772831	0.990815502391576	1.31005187031096	1.31025001110762	1.31025001110762	1.31025001110762	-0.143006728740817	1.1672432823668
303	0	1.7253734435442	0	0	0	0.273930090272783	0.764152490928597	0.295260526938416	0.000165020928550717	1.59161572810262e-16	0.273930090272783	1.03808258120138	1.3333431081398	1.33350812906835	1.33350812906835	1.33350812906835	-0.0558986849455925	1.27760944412275
304	0	1.74324232871963	0	0	0	0.276141230620136	0.857007169045073	0.26948721030901	0.00013739767027717	1.13686837721616e-16	0.276141230620136	1.13314839966521	1.40263560997422	1.4027730076445	1.4027730076445	1.4027730076445	-0.345642059253647	1.05713094839085
305	0	1.03553973724008	0	0	0	0.268549804680811	0.990610949834361	0.243355883272494	0.000114366559691558	-1.13686837721616e-17	0.268549804680811	1.25916075451517	1.50251663778767	1.50263100434736	1.50263100434736	1.50263100434736	-0.263339777784479	1.23929122656288
306	0.686130843723784	0	0	0	0	0.254636965228902	1.08273660577892	0.217843211934941	9.5170426420907e-05	1.25055521493778e-16	0.254636965228902	1.33737357100782	1.55521678294276	1.55531195336918	1.55531195336918	1.55531195336918	-0.279162644995079	1.2761493083741
307	0	1.36481577509028	0	0	0	0.252361447492723	1.10891313577256	0.19358354704258	7.91757122314834e-05	7.95807864051312e-17	0.252361447492723	1.36127458326529	1.55485813030787	1.5549373060201	1.5549373060201	1.5549373060201	-0.26806590295786	1.28687140306224
308	0	0	2.08275276031375	0	0	0.242543893652519	1.15102523677428	0.170960934654575	6.58525363817262e-05	2.27373675443232e-17	0.242543893652519	1.3935691304268	1.56453006508138	1.56459591761776	1.56459591761776	1.56459591761776	-0.302413529855336	1.26218238776242
309	0	1.32547940994801	0	0	0	0.227993352308244	1.14143281361135	0.292240562005056	5.47579263399314e-05	1.02318153949454e-16	0.227993352308244	1.36942616591959	1.66166672792465	1.66172148585099	1.66172148585099	1.66172148585099	-0.260664957032874	1.40105652881812
310	0	1.26639229246184	0	0	0	0.210748304105384	1.15503398492373	0.363934129232714	4.55217213195965e-05	5.6843418860808e-17	0.210748304105384	1.36578228902911	1.72971641826183	1.72976193998314	1.72976193998314	1.72976193998315	-0.129768241009065	1.59999369897408
311	0.64939959839404	0	0	0	0	0.192263721045136	1.17871995186619	0.400033420418248	3.78347306497631e-05	5.6843418860808e-17	0.192263721045136	1.37098367291133	1.77101709332957	1.77105492806022	1.77105492806022	1.77105492806022	0.0842063752590781	1.8552613033193
312	0.409319696388359	0	0	0	0	0.187366629366925	1.15586611377209	0.411086984849574	3.14387927043299e-05	4.54747350886464e-17	0.187366629366925	1.34323274313902	1.75431972798859	1.7543511667813	1.7543511667813	1.7543511667813	-0.0466396161594829	1.70771155062181
313	0.67389888250626	0	0	0	0	0.183414308401023	1.10256665517382	0.404988692582342	2.61184344623075e-05	1.25055521493778e-16	0.183414308401023	1.28598096357485	1.69096965615719	1.69099577459165	1.69099577459165	1.69099577459165	0.00896588669929257	1.69996166129094
314	0	1.49532399256856	0	0	0	0.189610987731319	1.03061022922353	0.387593547922998	2.16938780603982e-05	5.11590769747272e-17	0.189610987731319	1.22022121695485	1.60781476487784	1.6078364587559	1.6078364587559	1.6078364587559	-0.108133664470434	1.49970279428547
315	0	1.25385186515214	0	0	0	0.187534405903277	1.02173912406076	0.363197475702617	1.80151800519411e-05	9.09494701772928e-17	0.187534405903277	1.20927352996403	1.57247100566665	1.5724890208467	1.5724890208467	1.5724890208467	-0.0493199312937178	1.52316908955299
316	0	1.45244626233861	0	0	0	0.179980324721524	1.03370631069405	0.334910160709191	1.49573225213913e-05	1.70530256582424e-17	0.179980324721524	1.21368663541557	1.54859679612476	1.54861175344728	1.54861175344728	1.54861175344729	0.0264369280951657	1.57504868154245
317	0.674920618854156	0	0	0	0	0.169002781998594	1.07684985637094	0.304943947548802	1.24161035419604e-05	-8.5265128291212e-17	0.169002781998594	1.24585263836954	1.55079658591834	1.55080900202188	1.55080900202188	1.55080900202188	0.243592922537867	1.79440192455975
318	0.363729274636399	0	0	0	0	0.171008989027929	1.07038612594523	0.274836981302017	1.03046984855524e-05	-9.09494701772928e-17	0.171008989027929	1.24139511497316	1.51623209627518	1.51624240097366	1.51624240097366	1.51624240097366	0.129468289694841	1.6457106906685
319	0	1.06593088274746	0	0	0	0.171067374042704	1.03088203266268	0.245624936390957	8.55078400460343e-06	-1.3926637620898e-16	0.171067374042704	1.20194940670539	1.44757434309634	1.44758289388035	1.44758289388035	1.44758289388035	0.318275238588966	1.76585813246931
320	0	1.64908183324197	0	0	0	0.165485486556402	1.0077383270952	0.217972640333536	7.09413369193328e-06	-1.10844666778576e-16	0.165485486556402	1.1732238136516	1.39119645398514	1.39120354811883	1.39120354811883	1.39120354811883	0.235442582296986	1.62664613041582
321	0.687871316753544	0	0	0	0	0.156306224020097	1.04817240538373	0.192274489272256	5.88460891241027e-06	-1.02318153949454e-16	0.156306224020097	1.20447862940383	1.39675311867609	1.396759003285	1.396759003285	1.396759003285	0.174195447410467	1.57095445069547
322	0	1.22192416443294	0	0	0	0.160513039318989	1.04083476382044	0.168730644496232	4.88048054991168e-06	-4.2632564145606e-17	0.160513039318989	1.20134780313942	1.37007844763566	1.37008332811621	1.37008332811621	1.37008332811621	0.025753801253376	1.39583712936958
323	0.469612274477469	0	0	0	0	0.158058727840135	1.05061371672637	0.147404490771008	4.04702771489269e-06	-4.54747350886464e-17	0.158058727840135	1.2086724445665	1.35607693533751	1.35608098236522	1.35608098236522	1.35608098236522	-0.054938424164669	1.30114255820056
324	0.893597525765214	0	0	0	0	0.158442348652382	1.02264711217926	0.128265646085711	3.35536815056514e-06	-4.9737991503207e-17	0.158442348652382	1.18108946083164	1.30935510691736	1.30935846228551	1.30935846228551	1.30935846228551	0.102371319814269	1.41172978209977
325	0	1.82766643168881	0	0	0	0.179644115002921	0.97029784561341	0.111221872988093	2.78148238151061e-06	-9.2370555648813e-17	0.179644115002921	1.14994196061633	1.26116383360443	1.26116661508681	1.26116661508681	1.26116661508681	-0.0118935362715878	1.24927307881522
326	0.779350445362294	0	0	0	0	0.187953240682079	1.01271888089019	0.0961425018716063	2.30539979654054e-06	-1.46371803566581e-16	0.187953240682079	1.20067212157227	1.29681462344387	1.29681692884367	1.29681692884367	1.29681692884367	0.0741232930071549	1.37094022185082
327	0	1.20986798440881	0	0	0	0.207238605593563	1.00787808747516	0.0828753948987344	1.91052002516585e-06	-1.4210854715202e-17	0.207238605593563	1.21511669306873	1.29799208796746	1.29799399848749	1.29799399848749	1.29799399848749	0.102348888403164	1.40034288689065
328	0.978804364223199	0	0	0	0	0.213356414302338	1.0194534900235	0.0712590226735948	1.58304730010457e-06	8.66862137627322e-17	0.213356414302338	1.23280990432584	1.30406892699943	1.30407051004673	1.30407051004673	1.30407051004673	0.116837530902512	1.42090804094924
329	0	1.16709084142207	0	0	0	0.241822385240095	0.993714961235167	0.0611308680705653	1.31151914519023e-06	-1.01607611213694e-16	0.241822385240095	1.23553734647526	1.29666821454583	1.29666952606497	1.29666952606497	1.29666952606497	0.0792115999073457	1.37588112597232
330	0.664551169428333	0	0	0	0	0.252957765700331	0.988417646902312	0.0523330919444307	1.08641377576646e-06	-4.2632564145606e-18	0.252957765700331	1.24137541260264	1.29370850454707	1.29370959096085	1.29370959096085	1.29370959096085	-0.0127388849900044	1.28097070597085
331	0.794206834917772	0	0	0	0	0.266573197021364	0.952388790246333	0.0447161772578661	8.99823163769042e-07	-6.3948846218409e-18	0.266573197021364	1.2189619872677	1.26367816452556	1.26367906434873	1.26367906434873	1.26367906434873	0.0146324462947433	1.27831151064347
332	0.473559858653481	0	0	0	0	0.287597739199728	0.896943820348822	0.0381410983608241	7.45180860815253e-07	4.61852778244065e-17	0.287597739199728	1.18454155954855	1.22268265790937	1.22268340309023	1.22268340309023	1.22268340309023	0.0046413868282486	1.22732478991848
333	0.719126766184904	0	0	0	0	0.299585177122123	0.830305681283916	0.0324804303703274	6.17035470264682e-07	-9.48574552239734e-17	0.299585177122123	1.12989085840604	1.16237128877637	1.16237190581184	1.16237190581184	1.16237190581184	-0.216117510718126	0.94625439509371
334	0	0	2.40406272722371	0	0	0.314712710701988	0.75835416849741	0.0276187116257128	5.10862161490877e-07	-1.31805677483499e-16	0.314712710701988	1.0730668791994	1.10068559082511	1.10068610168727	1.10068610168727	1.10068610168727	-0.157075647383594	0.943610454303678
335	0.431840127104757	0	0	0	0	0.314511999552406	0.685205216445536	0.212727045321614	4.22905879503332e-07	-7.85149723014911e-17	0.314511999552406	0.999717215997941	1.21244426131956	1.21244468422543	1.21244468422543	1.21244468422544	-0.221226174115278	0.991218510110157
336	0	1.73107526231951	0	0	0	0.310150323267894	0.613657164608327	0.329818971984045	3.50050950783043e-07	-8.95283847057726e-17	0.310150323267894	0.923807487876221	1.25362645986027	1.25362680991122	1.25362680991122	1.25362680991122	-0.249409156418768	1.00421765349245
337	0	0	2.34132983249752	0	0	0.297035517454275	0.643670241976583	0.397470667810796	2.89712668791253e-07	-2.58992827184557e-16	0.297035517454275	0.940705759430858	1.33817642724165	1.33817671695432	1.33817671695432	1.33817671695432	-0.174731113964369	1.16344560298995
338	0.837470713143133	0	0	0	0	0.278484246821591	0.642638545064395	0.609284210895663	2.39747173418436e-07	-2.93987056920741e-16	0.278484246821591	0.921122791885986	1.53040700278165	1.53040724252882	1.53040724252882	1.53040724252882	-0.291778775242576	1.23862846728625
339	0.411837838418497	0	0	0	0	0.27986728069678	0.620830813681508	0.73124688530551	1.98376558000746e-07	-3.00381941542582e-16	0.27986728069678	0.900698094378288	1.6319449796838	1.63194517806036	1.63194517806036	1.63194517806035	-0.0207581874125278	1.61118699064783
340	0	1.04819108431681	0	0	0	0.277152936013512	0.585813060127113	0.788973205887849	1.64126641266193e-07	-2.00639505010258e-16	0.277152936013512	0.862965996140624	1.65193920202847	1.65193936615511	1.65193936615511	1.65193936615511	0.0916288304528608	1.74356819660798
341	0	1.75454925236771	0	0	0	0.266226615559698	0.579072724274664	0.801743808208409	1.35775273884065e-07	-2.62367905179417e-16	0.266226615559698	0.845299339834362	1.64704314804277	1.64704328381805	1.64704328381805	1.64704328381805	0.0728621711768114	1.71990545499486
342	0	1.24808089237007	0	0	0	0.250154666065698	0.656343698646517	0.783960068048531	1.12309406631539e-07	-1.90780724551587e-16	0.250154666065698	0.906498364712215	1.69045843276075	1.69045854507015	1.69045854507015	1.69045854507015	0.0964919103482916	1.78695045541844
343	0	1.2630694586687	0	0	0	0.231161599069991	0.737587155586357	0.74627948736583	9.28894422941084e-08	-1.67776903481354e-16	0.231161599069991	0.968748754656348	1.71502824202218	1.71502833491162	1.71502833491162	1.71502833491162	0.279406989212998	1.99443532412462
344	0	1.84661089584027	0	0	0	0.21083453290538	0.820056539177538	0.696499784490958	7.6819639389214e-08	-7.73603403558809e-17	0.21083453290538	1.03089107208292	1.72739085657388	1.72739093339352	1.72739093339352	1.72739093339352	0.278967627954559	2.00635856134807
345	0	1.42415709021427	0	0	0	0.190281178070664	0.960065510899132	0.640245485823352	6.3523547260047e-08	-2.95496960234232e-16	0.190281178070664	1.1503466889698	1.79059217479315	1.79059223831669	1.79059223831669	1.79059223831669	0.314394237320372	2.10498647563707
346	0.549932353997866	0	0	0	0	0.170251490633684	1.0887927358363	0.58149956992207	5.25236192061129e-08	-1.88959958791202e-16	0.170251490633684	1.25904422646999	1.84054379639206	1.84054384891568	1.84054384891567	1.84054384891568	0.393831494300238	2.23437534321591
347	0.92246568947934	0	0	0	0	0.16113517960645	1.13930503565105	0.523013778062419	4.34242971550702e-08	-1.62225788358228e-16	0.16113517960645	1.3004402152575	1.82345399331992	1.82345403674421	1.82345403674421	1.82345403674421	0.207809062968547	2.03126309971276
348	0.551964553912823	0	0	0	0	0.177597393288311	1.13572854283918	0.466624110286543	3.58979802967951e-08	-1.8061108164602e-16	0.177597393288311	1.31332593612749	1.77995004641403	1.77995008231201	1.77995008231201	1.77995008231201	0.162357785836428	1.94230786814844
349	0.776343098338618	0	0	0	0	0.192774293989475	1.09601276639551	0.413492398650415	2.96733839149965e-08	-2.60502730498047e-16	0.192774293989475	1.28878706038499	1.7022794590354	1.70227948870879	1.70227948870879	1.70227948870879	-0.00989677925870425	1.69238270945008
350	0.642426030354115	0	0	0	0	0.216351635785476	1.03337710610822	0.364290390789536	2.45258882841881e-08	-1.87583282240666e-16	0.216351635785476	1.24972874189369	1.61401913268323	1.61401915720912	1.61401915720912	1.61401915720912	0.0329439910492914	1.64696314825841
351	0	1.22130056227186	0	0	0	0.238562975980871	0.95743590456916	0.319339248281645	2.02695337520709e-08	-9.66338120633736e-17	0.238562975980871	1.19599888055003	1.51533812883168	1.51533814910121	1.51533814910121	1.51533814910121	-0.00327542350787679	1.51206272559333
352	0.99902893524514	0	0	0	0	0.24561285150308	0.923918984002354	0.278714574941593	1.67503868397034e-08	-1.36424205265939e-16	0.24561285150308	1.16953183550543	1.44824641044703	1.44824642719741	1.44824642719741	1.44824642719741	-0.0193799124572479	1.42886651474017
353	0	1.31893543160066	0	0	0	0.27495370246991	0.871093291483609	0.242324888062341	1.38410387990007e-08	-1.36424205265939e-16	0.27495370246991	1.14604699395352	1.38837188201586	1.3883718958569	1.3883718958569	1.3883718958569	-0.138083515501872	1.25028838035503
354	0.908441559625114	0	0	0	0	0.285586885843049	0.864030572446766	0.209969709479984	1.14360481575204e-08	0	0.285586885843049	1.14961745828982	1.3595871677698	1.35958717920585	1.35958717920585	1.35958717920585	0.077617594445187	1.43720477365103
355	0	1.33448599147915	0	0	0	0.310357382082956	0.830905507274853	0.181382086610696	9.44816290484596e-09	-1.25055521493778e-16	0.310357382082956	1.14126288935781	1.3226449759685	1.32264498541667	1.32264498541667	1.32264498541667	-0.00746640112448475	1.31517858429218
356	0.97431827195904	0	0	0	0	0.316763651846692	0.839720330492024	0.156259279406548	7.80519083036779e-09	-1.59161572810262e-16	0.316763651846692	1.15648398233872	1.31274326174526	1.31274326955046	1.31274326955046	1.31274326955046	0.0460153144604476	1.3587585840109
357	0	1.59913301249698	0	0	0	0.341738228075533	0.818037099229508	0.13428450636097	6.44740625830309e-09	5.6843418860808e-17	0.341738228075533	1.15977532730504	1.29405983366601	1.29405984011342	1.29405984011342	1.29405984011342	0.064017387282599	1.35807722739602
358	0.375709202039564	0	0	0	0	0.34725016796734	0.860370085580641	0.115141982673951	5.32540395852266e-09	2.70006239588838e-17	0.34725016796734	1.20762025354798	1.32276223622193	1.32276224154734	1.32276224154734	1.32276224154734	0.0192667711310393	1.34202901267838
359	0	1.00484860875692	0	0	0	0.344157594600444	0.860476230172027	0.0985269678853134	4.3983181853946e-09	0	0.344157594600444	1.20463382477247	1.30316079265778	1.3031607970561	1.3031607970561	1.3031607970561	-0.0909068041590266	1.21225399289708
360	0	0	2.02999093303308	0	0	0.330776064631706	0.865340964927702	0.0841521381038278	3.63235166105369e-09	-7.105427357601e-17	0.330776064631706	1.19611702955941	1.28026916766324	1.28026917129559	1.28026917129559	1.28026917129559	-0.107256995382119	1.17301217591347
361	0	1.68529513726968	0	0	0	0.310937338336091	0.840168053547483	0.206706382013241	2.99955524383222e-09	2.27373675443232e-17	0.310937338336091	1.15110539188357	1.35781177389682	1.35781177689637	1.35781177689637	1.35781177689637	-0.107516744643761	1.25029503225261
362	0	1.08265394954766	0	0	0	0.28742209548053	0.888702459484973	0.282064878535697	2.47681825840118e-09	1.70530256582424e-17	0.28742209548053	1.1761245549655	1.4581894335012	1.45818943597802	1.45818943597802	1.45818943597802	-0.146727495205437	1.31146194077258
363	0	1.42129197999218	0	0	0	0.262215086420403	0.930421248161923	0.323310949333785	2.04503242002829e-09	1.13686837721616e-17	0.262215086420403	1.19263633458233	1.51594728391611	1.51594728596114	1.51594728596114	1.51594728596114	-0.309179191700003	1.20676809426114
364	0.353226288521675	0	0	0	0	0.236702318072602	0.993969671340679	0.340335491687729	1.68840095682299e-09	-1.13686837721616e-17	0.236702318072602	1.23067198941328	1.57100748110101	1.57100748278941	1.57100748278941	1.57100748278941	-0.121282839810217	1.44972464297919
365	0	1.61574528155155	0	0	0	0.21590898796165	1.00390706120642	0.34056445637607	1.39386518469564e-09	-5.11590769747272e-17	0.21590898796165	1.21981604916807	1.56038050554414	1.560380506938	1.560380506938	1.560380506938	-0.254711098428399	1.30566940850961
366	0.655594561653776	0	0	0	0	0.194876347873124	1.06307758745325	0.329527485225066	1.15063172358987e-09	-1.81898940354586e-16	0.194876347873124	1.25795393532637	1.58748142055144	1.58748142170207	1.58748142170207	1.58748142170207	-0.323336079905827	1.26414534179624
367	0	1.26729694937066	0	0	0	0.188450152964791	1.06780960002845	0.311301390200314	9.49779285974728e-10	-4.54747350886464e-17	0.188450152964791	1.25625975299324	1.56756114319356	1.56756114414334	1.56756114414334	1.56756114414334	-0.363486931872316	1.20407421227102
368	0	1.76431508201824	0	0	0	0.177950348831479	1.08849152315571	0.288855164199776	7.83935490744625e-10	-8.5265128291212e-17	0.177950348831479	1.26644187198719	1.55529703618697	1.5552970369709	1.5552970369709	1.5552970369709	-0.524743597271048	1.03055343969985
369	0.833216357927762	0	0	0	0	0.165064931007791	1.16853084467535	0.264317650021462	6.47007976795067e-10	-4.2632564145606e-17	0.165064931007791	1.33359577568314	1.59791342570461	1.59791342635161	1.59791342635161	1.59791342635161	-0.347441756409308	1.25047166994231
370	0.94690401799907	0	0	0	0	0.173739921130261	1.18378658900067	0.239184570343721	5.33963270754612e-10	-5.40012479177676e-17	0.173739921130261	1.35752651013093	1.59671108047465	1.59671108100861	1.59671108100861	1.59671108100861	-0.283547323433867	1.31316375757474
371	0.85691514816933	0	0	0	0	0.203209951920963	1.15511532139541	0.214478107473878	4.40641679233522e-10	-5.40012479177676e-17	0.203209951920963	1.35832527331638	1.57280338079025	1.5728033812309	1.5728033812309	1.5728033812309	-0.37637330230539	1.19643007892551
372	0	1.04532035018167	0	0	0	0.240334998640331	1.09794099312066	0.19086943269784	3.6360761441756e-10	-1.19371179607697e-16	0.240334998640331	1.338275991761	1.52914542445884	1.52914542482244	1.52914542482244	1.52914542482244	-0.318524827014157	1.21062059780829
373	0.915100586009616	0	0	0	0	0.257323604529028	1.05932406489116	0.168772373869012	3.0002238418092e-10	-7.105427357601e-17	0.257323604529028	1.31664766942019	1.4854200432892	1.48542004358922	1.48542004358922	1.48542004358922	-0.201882394653861	1.28353764893536
374	0.914624317644096	0	0	0	0	0.2876806324395	0.998630521750876	0.148414658600258	2.47541584030842e-10	-9.2370555648813e-17	0.2876806324395	1.28631115419038	1.43472581279063	1.43472581303818	1.43472581303818	1.43472581303818	-0.0746828026792157	1.36004301035896
375	0	0	2.39221350217196	0	0	0.325972755010788	0.925132882295004	0.129891784985781	2.0422908164619e-10	-5.6843418860808e-17	0.325972755010788	1.25110563730579	1.38099742229157	1.3809974224958	1.3809974224958	1.3809974224958	-0.247197032120048	1.13380039037575
376	0	1.46858281584848	0	0	0	0.340929743605366	0.845467425524542	0.300621019490742	1.68485075846547e-10	-8.5265128291212e-18	0.340929743605366	1.18639716912991	1.48701818862065	1.48701818878914	1.48701818878914	1.48701818878914	-0.0863907129959542	1.40062747579318
377	0.448544239946341	0	0	0	0	0.339753259312214	0.834916674534791	0.405186280066131	1.38988752951263e-10	-1.35003119794419e-16	0.339753259312214	1.174669933847	1.57985621391314	1.57985621405212	1.57985621405212	1.57985621405213	-0.0948133019646432	1.48504291208748
378	0.960012968989276	0	0	0	0	0.334389723270729	0.800410151799222	0.461964640806505	1.14649947136058e-10	-6.96331881044898e-17	0.334389723270729	1.13479987506995	1.59676451587646	1.59676451599111	1.59676451599111	1.59676451599111	-0.162288832078917	1.43447568391219
379	0	1.34055380682411	0	0	0	0.349989385444893	0.750979428997595	0.48484483061888	9.45680767472368e-11	-1.23634436022257e-16	0.349989385444893	1.10096881444249	1.58581364506137	1.58581364515594	1.58581364515594	1.58581364515594	-0.249026200672967	1.33678744448297
380	0	0	2.42395348117341	0	0	0.348946011532515	0.752022071232726	0.48425058730487	7.79993115429534e-11	4.2632564145606e-18	0.348946011532515	1.10096808276524	1.58521867007011	1.58521867014811	1.58521867014811	1.58521867014811	-0.295692326874635	1.28952634327347
381	0	1.48488105772493	0	0	0	0.336780760647742	0.72801062800578	0.660360241597814	6.43300154479221e-11	-2.29505303650512e-16	0.336780760647742	1.06479138865352	1.72515163025134	1.72515163031567	1.72515163031567	1.72515163031567	-0.277508732468805	1.44764289784686
382	0.983400330771852	0	0	0	0	0.317560025060175	0.760201762539149	0.756711599837286	5.3053418014315e-11	-1.22213350550737e-16	0.317560025060175	1.07776178759932	1.83447338743661	1.83447338748966	1.83447338748966	1.83447338748966	-0.20800175722893	1.62647163026073
383	0	0	2.09182000779678	0	0	0.325912423314942	0.756801005390505	0.796433408447299	4.37511971540516e-11	-1.3855583347322e-16	0.325912423314942	1.08271342870545	1.87914683715275	1.8791468371965	1.8791468371965	1.8791468371965	-0.156074337624696	1.7230724995718
384	0.978557480447456	0	0	0	0	0.320802196938811	0.729654033685467	0.940191258801087	3.60781996278092e-11	-1.22923893286497e-16	0.320802196938811	1.05045623062428	1.99064748942536	1.99064748946144	1.99064748946144	1.99064748946144	-0.0720845334936577	1.91856295596779
385	0	0	2.39205438572792	0	0	0.338195453581026	0.687481508198198	1.00566171569638	2.9749298846582e-11	-1.66977542903624e-16	0.338195453581026	1.02567696177922	2.03133867747561	2.03133867750536	2.03133867750536	2.03133867750536	0.0587328584627006	2.09007153596806
386	0.998900247707716	0	0	0	0	0.338741893375529	0.636622780418462	1.20389191164377	2.45295268541668e-11	-2.18491891246231e-16	0.338741893375529	0.975364673793992	2.17925658543777	2.1792565854623	2.1792565854623	2.1792565854623	0.17965595911433	2.35891254457663
387	0	0	2.24479241069178	0	0	0.360654856561385	0.581612660653146	1.29721145532732	2.02244336833246e-11	-1.80655490567005e-16	0.360654856561385	0.942267517214531	2.23947897254185	2.23947897256207	2.23947897256207	2.23947897256207	0.161599098801191	2.40107807136326
388	0	1.37038319184676	0	0	0	0.363492963065784	0.525627331835037	1.48216735699938	1.66743120644242e-11	-2.94875235340442e-17	0.363492963065784	0.889120294900822	2.3712876519002	2.37128765191688	2.37128765191688	2.37128765191688	0.150847014945823	2.5221346668627
389	0.8610912708814	0	0	0	0	0.353451554725589	0.532329316738302	1.55744515031444	1.37465576699469e-11	-1.26476606965298e-16	0.353451554725589	0.885780871463891	2.44322602177833	2.44322602179208	2.44322602179208	2.44322602179208	0.239457897168906	2.68268391896099
390	0.61534223000477	0	0	0	0	0.359389534861148	0.519330227484023	1.55672999061284	1.13323039840907e-11	-1.93978166862507e-16	0.359389534861148	0.878719762345171	2.43544975295801	2.43544975296934	2.43544975296934	2.43544975296934	0.245433705946374	2.68088345891572
391	0.7177103130711	0	0	0	0	0.363961233570446	0.493552244386168	1.5050987302503	9.34173840505537e-12	-2.24176233132312e-16	0.363961233570446	0.857513477956614	2.36261220820692	2.36261220821626	2.36261220821626	2.36261220821626	0.101203573399047	2.46381578161531
392	0.791923746609713	0	0	0	0	0.371935893643734	0.460055339464442	1.42103391477643	7.70060069044121e-12	-8.97948382316827e-17	0.371935893643734	0.831991233108175	2.2530251478846	2.2530251478923	2.2530251478923	2.2530251478923	0.222668991850568	2.47569413974287
393	0.668081835346448	0	0	0	0	0.38559865540369	0.422484945896609	1.31799048423895	6.347227099468e-12	-4.9382720135327e-17	0.38559865540369	0.808083601300298	2.12607408553925	2.1260740855456	2.1260740855456	2.1260740855456	0.13286555825621	2.25893964380181
394	0.603966392600515	0	0	0	0	0.396703942920823	0.383418519507336	1.20561116425	5.23150447406806e-12	-1.03739239420975e-16	0.396703942920823	0.780122462428159	1.98573362667816	1.98573362668339	1.98573362668339	1.98573362668339	0.281477433841405	2.2672110605248
395	0.510260229188518	0	0	0	0	0.40305904106056	0.344632938057792	1.09066643078166	4.31168700743001e-12	-8.83737527601625e-17	0.40305904106056	0.747691979118352	1.83835840990002	1.83835840990433	1.83835840990433	1.83835840990433	0.0999877489393812	1.93834615884371
396	0.364913340078039	0	0	0	0	0.402601828888065	0.307310050175993	0.97777896534035	3.55366864823736e-12	-2.97495361678557e-16	0.402601828888065	0.709911879064058	1.68769084440441	1.68769084440796	1.68769084440796	1.68769084440796	0.118328807182931	1.80601965159089
397	0.582557722706698	0	0	0	0	0.393427386809118	0.27219401071375	0.869979845182739	2.92875483864918e-12	-4.67093030920296e-16	0.393427386809118	0.665621397522868	1.53560124270561	1.53560124270854	1.53560124270853	1.53560124270853	0.116290592505932	1.65189183521447
398	0.81167267447862	0	0	0	0	0.385464345751711	0.239711127768784	0.769133666558636	2.41343514062464e-12	-5.73496805600371e-16	0.385464345751711	0.625175473520495	1.39430914007913	1.39430914008154	1.39430914008154	1.39430914008154	0.0491923244727365	1.44350146455428
399	0.852746860083773	0	0	0	0	0.389036367295636	0.21006064252635	0.676261842205391	1.98879206436686e-12	-6.82964795828411e-16	0.389036367295636	0.599097009821986	1.27535885202738	1.27535885202937	1.27535885202937	1.27535885202937	0.121541275343745	1.39690012737311
400	0.702520975391563	0	0	0	0	0.402462091656836	0.183283041894061	0.591787019918302	1.63890945259482e-12	-6.32560670510429e-16	0.402462091656836	0.585745133550898	1.1775321534692	1.17753215347084	1.17753215347084	1.17753215347084	0.139363573829208	1.31689572730005
401	0	1.26190846581226	0	0	0	0.414400222036525	0.159311066264157	0.515716595759708	1.35048594529508e-12	2.33146835171283e-17	0.414400222036525	0.573711288300682	1.08942788406039	1.08942788406174	1.08942788406174	1.08942788406174	-0.133251469272801	0.956176414788939
402	0	1.33061655748205	0	0	0	0.408786003920284	0.190157740437208	0.447779371207387	1.11272129288409e-12	-2.44027020812609e-17	0.408786003920284	0.598943744357492	1.04672311556488	1.04672311556599	1.04672311556599	1.04672311556599	-0.0697153246488565	0.977007790917136
403	0	1.0876977219848	0	0	0	0.391590569762084	0.262570414547947	0.387526311391828	9.16770659387112e-13	-4.40092406961412e-17	0.391590569762084	0.654160984310031	1.04168729570186	1.04168729570278	1.04168729570278	1.04168729570278	-0.074278706549911	0.967408589152865
404	0	1.29798046069909	0	0	0	0.367197031192524	0.341227567774916	0.334403928805183	7.55358087189961e-13	1.22346577313692e-17	0.367197031192524	0.708424598967439	1.04282852777262	1.04282852777338	1.04282852777338	1.04282852777338	-0.127435741620383	0.915392786152994
405	0.797026817626109	0	0	0	0	0.338779995002466	0.437915167451355	0.287806906033614	6.22276274953038e-13	-7.61946061800245e-17	0.338779995002466	0.776695162453821	1.06450206848744	1.06450206848806	1.06450206848806	1.06450206848806	-0.118717758071336	0.945784310416722
406	0.941008793707391	0	0	0	0	0.329403675700989	0.488337550723926	0.247115072884701	5.12557107867906e-13	-9.78106484694763e-17	0.329403675700989	0.817741226424915	1.06485629930962	1.06485629931013	1.06485629931013	1.06485629931013	-0.15987534846815	0.904980950841979
407	0.672957103987397	0	0	0	0	0.341294180133638	0.506090626115217	0.211718680937797	4.22267021349398e-13	-1.7107426586449e-16	0.341294180133638	0.847384806248855	1.05910348718665	1.05910348718707	1.05910348718707	1.05910348718707	-0.26163341508972	0.797470072097354
408	0.727281277654877	0	0	0	0	0.352881380418263	0.501361469407845	0.181035003137585	3.48086359736044e-13	-7.82096609697192e-17	0.352881380418263	0.854242849826108	1.03527785296369	1.03527785296404	1.03527785296404	1.03527785296404	-0.21315735181496	0.822120501149081
409	0	0	2.29903481474204	0	0	0.366375660279121	0.481717415029379	0.154518572951791	2.86672729998827e-13	-2.11491935075969e-16	0.366375660279121	0.8480930753085	1.00261164826029	1.00261164826058	1.00261164826058	1.00261164826058	-0.327618842701065	0.674992805559514
410	0	1.37866006323381	0	0	0	0.363382577332446	0.452721080701602	0.304764879676402	2.35945663007442e-13	-2.21767049168875e-16	0.363382577332446	0.816103658034048	1.12086853771045	1.12086853771069	1.12086853771069	1.12086853771069	-0.38431284982546	0.736555687885226
411	0.861818080697399	0	0	0	0	0.349436032924984	0.480655081463857	0.395463861963957	1.94370386452647e-13	-1.3077872118572e-16	0.349436032924984	0.830091114388841	1.2255549763528	1.22555497635299	1.22555497635299	1.22555497635299	-0.140745261140286	1.08480971521271
412	0	1.64263163269173	0	0	0	0.352929275739614	0.483586177978122	0.443266842867022	1.6025296645239e-13	-2.35292341166371e-16	0.352929275739614	0.836515453717736	1.27978229658476	1.27978229658492	1.27978229658492	1.27978229658492	-0.246132549395444	1.03364974718947
413	0	1.67228326562009	0	0	0	0.343674125742335	0.55802625449613	0.460745037992923	1.31990418594796e-13	-4.65405491922866e-17	0.343674125742335	0.901700380238465	1.36244541823139	1.36244541823152	1.36244541823152	1.36244541823152	-0.149478915095253	1.21296650313627
414	0	0	2.11659957089396	0	0	0.326177583203775	0.681173249837991	0.457321613349083	1.08769881990156e-13	-1.68567937386399e-16	0.326177583203775	1.00735083304177	1.46467244639085	1.46467244639096	1.46467244639096	1.46467244639096	-0.361174677784853	1.10349776860611
415	0.665487556866951	0	0	0	0	0.303731580878305	0.741338791029928	0.58671624877045	8.95738594408613e-14	-1.80599979415774e-16	0.303731580878305	1.04507037190823	1.63178662067868	1.63178662067877	1.63178662067877	1.63178662067877	-0.423007445609832	1.20877917506894
416	0	0	2.05088157719369	0	0	0.293209171638251	0.757309649142059	0.654173427484589	7.38509697839618e-14	-2.37532216118552e-17	0.293209171638251	1.05051882078031	1.7046922482649	1.70469224826497	1.70469224826497	1.70469224826497	-0.342949704748594	1.36174254351638
417	0	1.61425730997836	0	0	0	0.276521364532689	0.743131146179414	0.815643179009847	6.08309846938937e-14	4.86555240541975e-17	0.276521364532689	1.0196525107121	1.83529568972195	1.83529568972201	1.83529568972201	1.83529568972201	-0.169934237515839	1.66536145220617
418	0.769074454594424	0	0	0	0	0.256249104621376	0.794547624059818	0.897078746360542	5.0019366426568e-14	-4.48543979736371e-17	0.256249104621376	1.05079672868119	1.94787547504174	1.94787547504179	1.94787547504179	1.94787547504179	-0.208250436179868	1.73962503886192
419	0	1.31204216273248	0	0	0	0.253610598809962	0.802905445088129	0.9221899418535	4.13422185374657e-14	-1.50514323227213e-16	0.253610598809962	1.05651604389809	1.97870598575159	1.97870598575163	1.97870598575163	1.97870598575163	-0.212405977487781	1.76630000826385
420	0	1.56532025432221	0	0	0	0.243508681498084	0.83850187352422	0.908720664591321	3.41486838806304e-14	-9.4570878905742e-17	0.243508681498084	1.0820105550223	1.99073121961362	1.99073121961366	1.99073121961366	1.99073121961366	-0.0917205602157094	1.89901065939795
421	0	1.25664603868339	0	0	0	0.228735824098486	0.915053990027188	0.869832703839911	2.79882783615903e-14	-3.42988831780744e-16	0.228735824098486	1.14378981412567	2.01362251796559	2.01362251796561	2.01362251796561	2.01362251796561	-0.139119134521938	1.87450338344368
422	0.831826515393859	0	0	0	0	0.211317356448259	0.98801732048315	0.815183891611025	2.30883756557887e-14	-4.07830019755195e-16	0.211317356448259	1.19933467693141	2.01451856854243	2.01451856854246	2.01451856854246	2.01451856854246	-0.0624915134894974	1.95202705505296
423	0	1.28313626123607	0	0	0	0.215358178690513	1.0044612969864	0.751765944870194	1.91050730791176e-14	-5.03314750988082e-16	0.215358178690513	1.21981947567691	1.97158542054711	1.97158542054712	1.97158542054712	1.97158542054712	-0.225679616682513	1.74590580386461
424	0.457603253704464	0	0	0	0	0.210990467539046	1.03639849120882	0.684553692611695	1.56688884089817e-14	-4.90193302615793e-16	0.210990467539046	1.24738895874787	1.93194265135956	1.93194265135958	1.93194265135958	1.93194265135958	-0.207843755022076	1.7240988963375
425	0.482791085944995	0	0	0	0	0.207987577457255	1.02375209155562	0.617006537775159	1.30370381157263e-14	-3.77184047883894e-16	0.207987577457255	1.23173966901288	1.84874620678804	1.84874620678805	1.84874620678805	1.84874620678805	-0.1948642168909	1.65388198989715
426	0.916215255279145	0	0	0	0	0.206773939352435	0.981635957430625	0.55145439190805	1.07093001133762e-14	-5.59773755126614e-16	0.206773939352435	1.18840989678306	1.73986428869111	1.73986428869112	1.73986428869112	1.73986428869112	-0.249122170357274	1.49074211833385
427	0.613896830343732	0	0	0	0	0.226657477800106	0.921149544210556	0.489393488344341	8.793676897767e-15	-6.55407499106087e-16	0.226657477800106	1.14780702201066	1.637200510355	1.63720051035501	1.63720051035501	1.63720051035501	-0.253699078467251	1.38350143188776
428	0.86809891784422	0	0	0	0	0.244880358465927	0.850336659882761	0.431712065156887	7.34985405870248e-15	-4.68480289284035e-16	0.244880358465927	1.09521701834869	1.52692908350557	1.52692908350558	1.52692908350558	1.52692908350558	-0.00179956156505427	1.52512952194053
429	0	1.27446461377435	0	0	0	0.273728789667975	0.774928542950329	0.378861622800977	6.13340489508119e-15	-4.31387738031308e-16	0.273728789667975	1.0486573326183	1.42751895541928	1.42751895541929	1.42751895541929	1.42751895541929	0.00102629229860548	1.42854524771789
430	0.546093464831839	0	0	0	0	0.284072143047867	0.752111216319264	0.330986072106275	4.96243046654854e-15	-4.12291381590713e-16	0.284072143047867	1.03618335936713	1.36716943147341	1.36716943147341	1.36716943147341	1.36716943147341	0.154544416915971	1.52171384838938
431	0	1.00866033047815	0	0	0	0.291437716598272	0.712103028486141	0.288018411710699	4.00746102968697e-15	-4.9385140074576e-16	0.291437716598272	1.00354074508441	1.29155915679511	1.29155915679512	1.29155915679512	1.29155915679512	0.135435249068634	1.42699440586375
432	0	1.41967585577224	0	0	0	0.286798790366372	0.69520499708637	0.249752463149016	3.4333424991928e-15	-4.30928730199565e-16	0.286798790366372	0.982003787452741	1.23175625060176	1.23175625060176	1.23175625060176	1.23175625060176	0.125340738223834	1.35709698882559
433	0.818034202881417	0	0	0	0	0.274265435630352	0.727039889894555	0.215895529477123	2.77395884040743e-15	-2.20642167730878e-16	0.274265435630352	1.00130532552491	1.21720085500203	1.21720085500203	1.21720085500203	1.21720085500203	-0.135864977879588	1.08133587712244
434	0.783771401958832	0	0	0	0	0.278767243360764	0.724489987491062	0.186106536274386	2.36468622460961e-15	-3.34719968755892e-16	0.278767243360764	1.00325723085183	1.18936376712621	1.18936376712621	1.18936376712621	1.18936376712621	-0.186835931760182	1.00252783536603
435	0.682371370589423	0	0	0	0	0.292742784554021	0.698975053648166	0.160023187935332	1.85877979674842e-15	-5.58139038459027e-16	0.292742784554021	0.991717838202187	1.15174102613752	1.15174102613752	1.15174102613752	1.15174102613752	-0.270003548726893	0.881737477410628
436	0	0	0	0	4.41989923297571	0.307740816043354	0.658904582344803	0.137280868373487	1.60582658281783e-15	-1.43033631813672e-16	0.307740816043354	0.966645398388157	1.10392626676164	1.10392626676165	1.10392626676165	1.10392626676165	-0.112995143355921	0.990931123405725
437	0.804211710298	0	0	0	0	0.307682383325163	0.610393899680185	0.117525386789668	1.26760824059602e-15	0.639772887334433	0.307682383325163	0.918076283005348	1.03560166979502	1.03560166979502	1.67537455712945	1.67537455712945	-0.021743199217631	1.65363135791182
438	0.508652723204238	0	0	0	0	0.318713997472804	0.557819564348266	0.100421178856243	1.09139364212751e-15	1.04760347569239	0.318713997472804	0.87653356182107	0.976954740677313	0.976954740677314	2.0245582163697	2.0245582163697	0.0887177832742245	2.11327599964393
439	0.767709071530861	0	0	0	0	0.32410936245649	0.50424879706748	0.0856561920966949	9.40758582146373e-16	1.28655777387111	0.32410936245649	0.82835815952397	0.914014351620665	0.914014351620666	2.20057212549178	2.20057212549178	0.0958450828926639	2.29641720838444
440	0.9703099307717	0	0	0	0	0.336377873507415	0.451770358669939	0.0729443880883684	7.85860265750671e-16	1.40445922010644	0.336377873507415	0.788148232177354	0.861092620265722	0.861092620265723	2.26555184037216	2.26555184037216	0.273589227741604	2.53914106811376
441	0.984016900216216	0	0	0	0	0.364382261385893	0.401748495080609	0.0620265649553106	6.99174051987939e-16	1.43734244368132	0.364382261385893	0.766130756466503	0.828157321421814	0.828157321421814	2.26549976510314	2.26549976510314	0.220565040379204	2.48606480548234
442	0	1.31844169290993	0	0	0	0.402891822689175	0.355016968229416	0.052670026891967	8.12860889709555e-16	1.41215575361539	0.402891822689175	0.757908790918591	0.810578817810557	0.810578817810558	2.22273457142594	2.22273457142595	0.204813223061162	2.42754779448711
443	0.878244440144315	0	0	0	0	0.415467116571775	0.368954159819059	0.0446674916875193	5.91171556152403e-16	1.34887123422442	0.415467116571775	0.784421276390834	0.829088768078353	0.829088768078354	2.17796000230277	2.17796000230277	0.0186006945443007	2.19656069684707
444	0.602298736697129	0	0	0	0	0.435504861976333	0.366173243752849	0.0378355233639323	5.96855898038484e-16	1.26212841303061	0.435504861976333	0.801678105729182	0.839513629093114	0.839513629093115	2.10164204212373	2.10164204212373	-0.0745656110616849	2.02707643106204
445	0.64903813359414	0	0	0	0	0.44650674464932	0.352277221834602	0.0320126979894297	6.13908923696727e-16	1.16251126434188	0.44650674464932	0.798783966483922	0.830796664473352	0.830796664473352	1.99330792881523	1.99330792881523	-0.0810194313981622	1.91228849741707
446	0	1.05675240095261	0	0	0	0.453005597000175	0.331387124640298	0.0270576509027937	6.53699316899292e-16	1.05753746990696	0.453005597000175	0.784392721640473	0.811450372543266	0.811450372543267	1.86898784245023	1.86898784245023	-0.0910979357677195	1.77788990668251
447	0.987812013582309	0	0	0	0	0.442476805532433	0.343067081544569	0.0228471086103314	4.77484718430787e-16	0.952422294059619	0.442476805532433	0.785543887077002	0.808390995687333	0.808390995687334	1.76081328974695	1.76081328974695	-0.0321693280762498	1.7286439616707
448	0.284295105883416	0	0	0	0	0.452835804370226	0.339623707413999	0.0192739750776052	5.57065504835919e-16	0.850666278614937	0.452835804370226	0.792459511784224	0.81173348686183	0.81173348686183	1.66239976547677	1.66239976547677	0.0480050943272055	1.71040485980397
449	0	1.2484183639279	0	0	0	0.447547039798669	0.326156005574131	0.0162455173647293	4.20641299569979e-16	0.754505529817489	0.447547039798669	0.7737030453728	0.789948562737529	0.789948562737529	1.54445409255502	1.54445409255502	0.0105143482643486	1.55496844081937
450	0	0	2.18385617230192	0	0	0.429296132632336	0.357452585523394	0.0136816774710223	2.95585778076202e-16	0.665255102215819	0.429296132632336	0.786748718155731	0.800430395626753	0.800430395626753	1.46568549784257	1.46568549784257	0.0383995281885866	1.50408502603116
451	0	1.62564468954635	0	0	0	0.402956139606118	0.36668594039923	0.167702062370049	3.5242919693701e-16	0.583569440170851	0.402956139606118	0.769642080005347	0.937344142375396	0.937344142375396	1.52091358254625	1.52091358254625	-0.144303949088644	1.3766096334576
452	0	0	2.21164623505706	0	0	0.372059363885197	0.447373545604498	0.265434568961701	4.32009983342141e-16	0.509638663706002	0.372059363885197	0.819432909489695	1.0848674784514	1.0848674784514	1.5945061421574	1.5945061421574	-0.0371520700083396	1.55735407214906
453	0.397462647748548	0	0	0	0	0.339123308315768	0.486760023350842	0.482413733661191	3.63797880709171e-16	0.443335399867026	0.339123308315768	0.825883331666609	1.3082970653278	1.3082970653278	1.75163246519483	1.75163246519483	-0.0822235943036861	1.66940887089114
454	0.529650786326718	0	0	0	0	0.311076123877952	0.497167345287847	0.612007806425318	2.27373675443232e-16	0.384323639081567	0.311076123877952	0.808243469165799	1.42025127559112	1.42025127559112	1.80457491467268	1.80457491467268	-0.0234423979041507	1.78113251676853
455	0	0	2.77179782364134	0	0	0.29124116676004	0.487807388765755	0.678767628332414	1.02318153949454e-16	0.332138559253751	0.29124116676004	0.779048555525795	1.45781618385821	1.45781618385821	1.78995474311196	1.78995474311196	0.149239592811874	1.93919433592384
456	0.694491980383904	0	0	0	0	0.268375637899058	0.465504583741615	0.952822616169111	2.1600499167107e-16	0.286244266046378	0.268375637899058	0.733880221640673	1.68670283780978	1.68670283780978	1.97294710385616	1.97294710385616	0.327705755307425	2.30065285916359
457	0	1.59557916502652	0	0	0	0.260025563492639	0.435258765522063	1.10521880830045	-1.4210854715202e-17	0.246074832679626	0.260025563492639	0.695284329014702	1.80050313731515	1.80050313731515	2.04657796999478	2.04657796999478	0.305616913703551	2.35219488369833
458	0.686173573000266	0	0	0	0	0.245884280884369	0.484057796300834	1.17105715453728	6.82121026329696e-17	0.211062796553011	0.245884280884369	0.729942077185202	1.90099923172248	1.90099923172248	2.11206202827549	2.11206202827549	0.382003475600545	2.49406550387604
459	0.710177514092181	0	0	0	0	0.243745153884121	0.500863332455135	1.17671068960392	7.38964445190504e-17	0.180658311567164	0.243745153884121	0.744608486339256	1.92131917594317	1.92131917594317	2.10197748751034	2.10197748751034	0.31900030870889	2.42097779621923
460	0.742772119418228	0	0	0	0	0.250819287351288	0.495670782439995	1.14183537236886	1.00186525742174e-16	0.154341407456537	0.250819287351288	0.746490069791283	1.88832544216014	1.88832544216014	2.04266684961668	2.04266684961668	0.357440644681806	2.40010749429849
461	0.93982540914069	0	0	0	0	0.265387756817899	0.47590309390281	1.08093870499534	3.69482222595252e-17	0.13162922578959	0.265387756817899	0.741290850720709	1.82222955571605	1.82222955571605	1.95385878150564	1.95385878150564	0.361197212343967	2.31505599384961
462	0.499039447834921	0	0	0	0	0.295359511178987	0.447014935222679	1.00460038057254	1.08002495835535e-16	0.112079650964094	0.295359511178987	0.742374446401666	1.7469748269742	1.7469748269742	1.8590544779383	1.8590544779383	0.0988612891742767	1.95791576711257
463	0.539138560504699	0	0	0	0	0.313900977068464	0.412962365290504	0.920419569762976	5.6843418860808e-17	0.0952924053861862	0.313900977068464	0.726863342358968	1.64728291212194	1.64728291212194	1.74257531750813	1.74257531750813	0.13677797676276	1.87935329427089
464	0.525973755777969	0	0	0	0	0.325534596971488	0.376566904697233	0.833747841646703	1.4210854715202e-16	0.0809084088549797	0.325534596971488	0.702101501668722	1.53584934331543	1.53584934331543	1.6167577521704	1.6167577521704	0.00123264345611446	1.61799039562652
465	0.590889236313221	0	0	0	0	0.331696275908817	0.339796859221503	0.748254308161474	1.17950094136177e-16	0.0686079954590424	0.331696275908817	0.67149313513032	1.41974744329179	1.41974744329179	1.48835543875084	1.48835543875084	0.0346074109759549	1.52296284972679
466	0	1.97878498043097	0	0	0	0.336361914139372	0.303983931995762	0.666359734835042	6.43929354282591e-17	0.0581084232303646	0.336361914139372	0.640345846135134	1.30670558097018	1.30670558097018	1.36481400420054	1.36481400420054	0.0811827018337196	1.44599670603426
467	0.583561227704474	0	0	0	0	0.32843702360311	0.398221898754673	0.589568552751513	3.69482222595252e-17	0.049160991548623	0.32843702360311	0.726658922357783	1.3162274751093	1.3162274751093	1.36538846665792	1.36538846665792	-0.0445733927190054	1.32081507393891
468	0	1.40170696545177	0	0	0	0.323485393786484	0.44830650682962	0.518721522239761	-5.40012479177676e-17	0.0415479903304922	0.323485393786484	0.771791900616104	1.29051342285587	1.29051342285587	1.33206141318636	1.33206141318636	-0.018225317934447	1.31383609525191
469	0	1.71215135554836	0	0	0	0.309536959347625	0.531493637903178	0.454186905660675	-5.6843418860808e-17	0.0350796367062907	0.309536959347625	0.841030597250803	1.29521750291148	1.29521750291148	1.33029713961777	1.33029713961777	0.0774731060311042	1.40777024564887
470	0.870776126249808	0	0	0	0	0.290016111609487	0.665794666828143	0.396004139952012	-1.36424205265939e-16	0.0295911039654628	0.290016111609487	0.955810778437629	1.35181491838964	1.35181491838964	1.3814060223551	1.3814060223551	-0.010702595909883	1.37070342644522
471	0.723701892093437	0	0	0	0	0.292233528607999	0.733942298108111	0.34399094793857	-9.09494701772928e-17	0.0249397099762301	0.292233528607999	1.02617582671611	1.37016677465468	1.37016677465468	1.39510648463091	1.39510648463091	-0.102903177293284	1.29220330733763
472	0	1.05263107588618	0	0	0	0.301269767437143	0.755506749173153	0.297822422392572	-4.54747350886464e-17	0.0210023048883964	0.301269767437143	1.0567765166103	1.35459893900287	1.35459893900287	1.37560124389126	1.37560124389126	-0.0648570073998083	1.31074423649146
473	0.964389707821218	0	0	0	0	0.29742765479721	0.781424185266297	0.257088724279933	-9.09494701772928e-17	0.0176728782559183	0.29742765479721	1.07885184006351	1.33594056434344	1.33594056434344	1.35361344259936	1.35361344259936	-0.0353920179395475	1.31822142465981
474	0	0	2.24758465450836	0	0	0.31553751110205	0.773120704466864	0.2213365497865	0	0.0148603918674025	0.31553751110205	1.08865821556891	1.30999476535541	1.30999476535541	1.32485515722282	1.32485515722282	0.0567224520641505	1.38157760928697
475	0	1.41040373340578	0	0	0	0.317308808921929	0.742151097335605	0.355535570066026	-1.81898940354586e-16	0.0124868350831755	0.317308808921929	1.05945990625753	1.41499547632356	1.41499547632356	1.42748231140673	1.42748231140674	0.0110146041872529	1.43849691559399
476	0	1.12464203951686	0	0	0	0.30806984120596	0.76215158309721	0.433809483810077	-1.81898940354586e-16	0.0104854932217525	0.30806984120596	1.07022142430317	1.50403090811325	1.50403090811325	1.514516401335	1.514516401335	0.0903624820152329	1.60487888335023
477	0.806328459927664	0	0	0	0	0.291754050778278	0.791936993423991	0.472023711050425	-9.09494701772928e-17	0.00879941565588553	0.291754050778278	1.08369104420227	1.55571475525269	1.55571475525269	1.56451417090858	1.56451417090858	-0.0284206641738526	1.53609350673473
478	0	1.37577825242472	0	0	0	0.292523059645904	0.785880857764817	0.482129463679688	-1.81898940354586e-16	0.00738006811406709	0.292523059645904	1.07840391741072	1.56053338109041	1.56053338109041	1.56791344920448	1.56791344920448	0.0965969723290875	1.66451042153356
479	0.89707730906215	0	0	0	0	0.283426661084353	0.81798503387371	0.473061482037875	-2.27373675443232e-16	0.00618615274205409	0.283426661084353	1.10141169495806	1.57447317699594	1.57447317699594	1.58065932973799	1.58065932973799	0.159382456548512	1.7400417862865
480	0	1.01029983630575	0	0	0	0.294371044102684	0.812627312824443	0.451438922593204	-2.72848410531878e-16	0.00518257938834709	0.294371044102684	1.10699835692713	1.55843727952033	1.55843727952033	1.56361985890868	1.56361985890868	0.0754690150932297	1.63908887400191
481	0.384166617872866	0	0	0	0	0.292034680739294	0.815761505835622	0.422111263709578	0	0.00433957206017818	0.292034680739294	1.10779618657492	1.52990745028449	1.52990745028449	1.53424702234467	1.53424702234467	0.0131611410273923	1.54740816337206
482	0.768668430623315	0	0	0	0	0.285705998399095	0.791057686267356	0.388582386264327	-1.81898940354586e-16	0.00363189534755171	0.285705998399095	1.07676368466645	1.46534607093078	1.46534607093078	1.46897796627833	1.46897796627833	0.0437861495038335	1.51276411578216
483	0	1.23138716344549	0	0	0	0.291425794303323	0.74850522026576	0.353339057756096	-9.09494701772928e-17	0.00303818668284925	0.291425794303323	1.03993101456908	1.39327007232518	1.39327007232518	1.39630825900803	1.39630825900803	-0.105435958075795	1.29087230093223
484	0	1.25710810867668	0	0	0	0.285684062073078	0.745044788132303	0.318104542647685	-2.50111042987555e-16	0.00254038148511372	0.285684062073078	1.03072885020538	1.34883339285307	1.34883339285307	1.35137377433818	1.35137377433818	-0.0308589304668244	1.32051484387136
485	0.871255667025364	0	0	0	0	0.272448102713559	0.769998396668363	0.284033690057676	-2.27373675443232e-17	0.00212321945571278	0.272448102713559	1.04244649938192	1.3264801894396	1.3264801894396	1.32860340889531	1.32860340889531	0.0281934465469848	1.3567968554423
486	0.83782907003646	0	0	0	0	0.279483023397462	0.761424277666796	0.251862382249136	-1.59161572810262e-16	0.0017738214938016	0.279483023397462	1.04090730106426	1.29276968331339	1.29276968331339	1.2945435048072	1.2945435048072	0.0110961167958013	1.305639621603
487	0.637066470014651	0	0	0	0	0.298003837045355	0.730657583829882	0.222021479586566	-9.09494701772928e-17	0.00148132785159505	0.298003837045355	1.02866142087524	1.2506829004618	1.2506829004618	1.2521642283134	1.2521642283134	0.0167147010333156	1.26887892934671
488	0.590921189439607	0	0	0	0	0.313918134537561	0.686025710844097	0.194723222698907	-5.6843418860808e-17	0.00123658922959929	0.313918134537561	0.999943845381658	1.19466706808056	1.19466706808056	1.19590365731016	1.19590365731016	0.109677958006931	1.3055816153171
489	0	1.51636090131895	0	0	0	0.325706548948067	0.633566268511355	0.170026333106727	1.13686837721616e-17	0.00103190350872106	0.325706548948067	0.959272817459421	1.12929915056615	1.12929915056615	1.13033105407487	1.13033105407487	-0.0249139548175122	1.10541709925736
490	0	1.02860712346558	0	0	0	0.322906317810722	0.652885545039718	0.147884695891378	-1.13686837721616e-16	0.000860791724285747	0.322906317810722	0.975791862850441	1.12367655874182	1.12367655874182	1.1245373504661	1.1245373504661	-0.050105605150538	1.07443174531557
491	0	1.52097918188479	0	0	0	0.310419036624644	0.679032531221231	0.12818343743634	1.13686837721616e-17	0.000717807705865306	0.310419036624644	0.989451567845876	1.11763500528222	1.11763500528222	1.11835281298808	1.11835281298808	-0.0138539105396469	1.10449890244843
492	0	1.18804118660756	0	0	0	0.291848645430791	0.750008700428458	0.110765368370883	-7.95807864051312e-17	0.000598376538926131	0.291848645430791	1.04185734585925	1.15262271423013	1.15262271423013	1.15322109076906	1.15322109076906	0.0133855281501667	1.16660661891923
493	0.580246122817973	0	0	0	0	0.269810819596111	0.819164892959524	0.0954500992391729	-3.97903932025656e-17	0.00049865765423807	0.269810819596111	1.08897571255564	1.18442581179481	1.18442581179481	1.18492446944905	1.18492446944905	-0.0781612630734446	1.1067632063756
494	0.768042419035707	0	0	0	0	0.257199026575718	0.838605112817258	0.0820476164373872	-9.09494701772928e-17	0.000415428924445232	0.257199026575718	1.09580413939298	1.17785175583036	1.17785175583036	1.17826718475481	1.17826718475481	-0.0881023922206602	1.09016479253415
495	0	0	0	0	4.62080303364808	0.259612320190022	0.824080942344432	0.0703676986719622	3.41060513164848e-17	0.000345988650578178	0.259612320190022	1.08369326253445	1.15406096120642	1.15406096120642	1.15440694985699	1.15440694985699	-0.0971697215602165	1.05723722829678
496	0.770969151134538	0	0	0	0	0.25269951750044	0.787267003216352	0.0602262358246961	-3.97903932025656e-17	0.699543761619539	0.25269951750044	1.03996652071679	1.10019275654149	1.10019275654149	1.79973651816103	1.79973651816103	-0.000776216612409978	1.79896030154862
497	0	1.13215409893832	0	0	0	0.259228317398237	0.736721437624127	0.0514492638103997	-5.6843418860808e-18	1.14524405839536	0.259228317398237	0.995949755022363	1.04739901883276	1.04739901883276	2.19264307722812	2.19264307722812	-0.10496574292697	2.08767733430115
498	0	1.02376269792439	0	0	0	0.255086838841114	0.720609216821318	0.0438753358390291	1.13686837721616e-17	1.40637485428347	0.255086838841114	0.975696055662432	1.01957139150146	1.01957139150146	2.42594624578494	2.42594624578494	-0.0274989399609155	2.39844730582402
499	0	1.13283665133992	0	0	0	0.243928941677207	0.720454848161563	0.0373567006201883	-1.30739863379858e-16	1.53520463716927	0.243928941677207	0.964383789838769	1.00174049045896	1.00174049045896	2.53694512762823	2.53694512762823	-0.0426696683604502	2.49427545926778
500	0	1.68357835334162	0	0	0	0.228434430678728	0.738705982671865	0.0317596421231038	-1.53477230924182e-16	1.57111724037016	0.228434430678728	0.967140413350593	0.998900055473696	0.998900055473696	2.57001729584385	2.57001729584385	0.0172615156015193	2.58727881144537
501	0.844349941656935	0	0	0	0	0.21054212750258	0.819492883192008	0.0269642461464078	-9.9475983006414e-17	1.54356555970268	0.21054212750258	1.03003501069459	1.056999256841	1.056999256841	2.60056481654368	2.60056481654368	-0.0480534127792206	2.55251140376446
502	0	1.10588272634583	0	0	0	0.214978255740302	0.846718622484273	0.0228637903372227	-1.02318153949454e-16	1.47437780534892	0.214978255740302	1.06169687822458	1.0845606685618	1.0845606685618	2.55893847391071	2.55893847391071	0.0907038488094514	2.64964232272017
503	0	1.3516902758201	0	0	0	0.210888009835327	0.877198185929926	0.0193639018438465	-2.04636307898909e-16	1.37955396475063	0.210888009835327	1.08808619576525	1.1074500976091	1.1074500976091	2.48700406235973	2.48700406235973	0.116880934676902	2.60388499703663
504	0.893589238499117	0	0	0	0	0.201216763930687	0.92864082131807	0.0163815868868846	-1.3926637620898e-16	1.27066151458859	0.201216763930687	1.12985758524876	1.14623917213564	1.14623917213564	2.41690068672423	2.41690068672423	0.110366602412355	2.52726728913659
505	0.994955969299409	0	0	0	0	0.214272561685109	0.932610069578471	0.0138442063616265	-6.82121026329696e-17	1.15591664033236	0.214272561685109	1.14688263126358	1.16072683762521	1.16072683762521	2.31664347795757	2.31664347795757	0.0607709349196019	2.37741441287717
506	0.907738786339705	0	0	0	0	0.24840312821639	0.904626531091679	0.0116884489242891	-5.40012479177676e-17	1.04101911791463	0.24840312821639	1.15302965930807	1.16471810823236	1.16471810823236	2.20573722614699	2.20573722614699	0.125289358901407	2.33102658504839
507	0	1.00460463737574	0	0	0	0.290104395492887	0.856143897336884	0.0098593361345414	9.9475983006414e-18	0.929794637196691	0.290104395492887	1.14624829282977	1.15610762896431	1.15610762896431	2.085902266161	2.085902266161	0.1335941921908	2.2194964583518
508	0	0	2.05638509817923	0	0	0.308525184044842	0.828564898805901	0.00830928177554922	-8.24229573481716e-17	0.824686943995317	0.308525184044842	1.13709008285074	1.14539936462629	1.14539936462629	1.97008630862161	1.97008630862161	0.132263283006789	2.1023495916284
509	0	1.09127519026953	0	0	0	0.310735320811179	0.782852710470682	0.145484532064614	-3.5527136788005e-17	0.727133141412355	0.310735320811179	1.09358803128186	1.23907256334647	1.23907256334647	1.96620570475883	1.96620570475883	0.188328538929803	2.15453424368863
510	0	1.26622665770861	0	0	0	0.302006510859237	0.765487970906752	0.232655442854608	-7.88702436693711e-17	0.63784833864906	0.302006510859237	1.06749448176599	1.3001499246206	1.3001499246206	1.93799826326966	1.93799826326966	0.0183473208533982	1.95634558412305
511	0	1.5687656452088	0	0	0	0.286231921589425	0.78120304231641	0.283443133641064	-4.47641923528863e-17	0.5570401804778	0.286231921589425	1.06743496390584	1.3508780975469	1.3508780975469	1.9079182780247	1.9079182780247	0.186803428079132	2.09472170610383
512	0	1.21830563234711	0	0	0	0.266252735173509	0.846664673724345	0.30817361335672	-1.27897692436818e-16	0.484569325187574	0.266252735173509	1.11291740889785	1.42109102225457	1.42109102225457	1.90566034744215	1.90566034744215	0.160598819159048	2.0662591666012
513	0	1.57001415605972	0	0	0	0.244111609898666	0.91133340695514	0.314624814693857	-5.18696197104873e-17	0.420068417637045	0.244111609898666	1.15544501685381	1.47006983154766	1.47006983154766	1.89013824918471	1.89013824918471	0.0606963521563361	1.95083460134104
514	0.629368361504637	0	0	0	0	0.221248818716206	1.00546210313658	0.308611072250397	-7.14095449438901e-17	0.363029331465315	0.221248818716206	1.22671092185278	1.53532199410318	1.53532199410318	1.89835132556849	1.89835132556849	0.139016961900239	2.03736828746873
515	0	1.03370264135676	0	0	0	0.211625636897099	1.03552043848078	0.294439430914002	-1.49569245877501e-16	0.312866274831404	0.211625636897099	1.24714607537787	1.54158550629188	1.54158550629188	1.85445178112328	1.85445178112328	0.0413486286892755	1.89580040981256
516	0.727214407077499	0	0	0	0	0.198221315787561	1.05663735363028	0.275265045858152	-3.65929508916452e-17	0.26896064343072	0.198221315787561	1.25485866941784	1.53012371527599	1.53012371527599	1.79908435870671	1.79908435870671	0.0992448492151087	1.89832920792182
517	0	0	2.1033037528081	0	0	0.200041996491181	1.03607288454281	0.253367263697999	-4.19220214098459e-17	0.230692164540758	0.200041996491181	1.23611488103399	1.48948214473199	1.48948214473199	1.72017430927275	1.72017430927275	0.0275869268979667	1.74776123617072
518	0.995500907528387	0	0	0	0	0.194689347344932	0.988244266482402	0.375242345823713	-2.02149408323749e-16	0.197459828321034	0.194689347344932	1.18293361382733	1.55817595965105	1.55817595965105	1.75563578797208	1.75563578797208	-0.0283385351571144	1.72729725281497
519	0	1.04317775026965	0	0	0	0.217159361037097	0.923711521381254	0.444607740900026	-1.30206956328038e-16	0.168695285532836	0.217159361037097	1.14087088241835	1.58547862331838	1.58547862331838	1.75417390885121	1.75417390885121	-0.0267292188875824	1.72744468996363
520	0.900389233224363	0	0	0	0	0.225085922124769	0.885740478117383	0.476495594535685	-1.32160948851379e-16	0.143870755119663	0.225085922124769	1.11082640024215	1.58732199477784	1.58732199477784	1.7311927498975	1.7311927498975	0.110828522399967	1.84202127229747
521	0.285978553225216	0	0	0	0	0.249553086289973	0.831183587825461	0.482213712557177	3.37507799486048e-18	0.122502991805673	0.249553086289973	1.08073667411543	1.56295038667261	1.56295038667261	1.68545337847828	1.68545337847828	0.0617880702297644	1.74724144870805
522	0	0	2.03782918334074	0	0	0.260432321150825	0.767301531545523	0.470201843187995	-3.37507799486048e-18	0.104154482275734	0.260432321150825	1.02773385269635	1.49793569588434	1.49793569588434	1.60209017816008	1.60209017816008	0.0580963777456158	1.66018655590569
523	0	0	2.10835221183939	0	0	0.259167464553093	0.69926770066508	0.582699193049635	-8.28670465580217e-17	0.0884327443134367	0.259167464553093	0.958435165218173	1.54113435826781	1.54113435826781	1.62956710258124	1.62956710258124	-0.0245550526948041	1.60501204988644
524	0	1.44389241580942	0	0	0	0.249803741350741	0.630686344388447	0.78453698625787	-1.24966703651808e-16	0.0749883773430968	0.249803741350741	0.880490085739188	1.66502707199706	1.66502707199706	1.74001544934015	1.74001544934015	-0.115836197017068	1.62417925232309
525	0.513402733266952	0	0	0	0	0.23531886378541	0.632267877885595	0.894054165242911	-6.60804744256893e-17	0.0635123400691784	0.23531886378541	0.867586741671005	1.76164090691392	1.76164090691392	1.82515324698309	1.82515324698309	-0.132781415027333	1.69237183195576
526	0	0	0	3.6744824773096	0	0.226509245296619	0.612552612212069	0.938088411258633	9.09494701772928e-17	0.0537327994764039	0.226509245296619	0.839061857508688	1.77715026876732	1.77715026876732	1.83088306824372	1.83088306824372	-0.315131022163083	1.51575204608064
527	0.948740382966953	0	0	0	0	0.213161218355963	0.579209489981416	0.936781233603033	0.44217425860061	0.0454117960416057	0.213161218355963	0.792370708337379	1.72915194194041	2.17132620054102	2.21673799658263	2.21673799658263	-0.186136975059907	2.03060102152272
528	0	1.46392628681623	0	0	0	0.226687456248303	0.537826948627552	0.905123742693877	0.724043327471551	0.0383418953248884	0.226687456248303	0.764514404875855	1.66963814756973	2.39368147504128	2.43202337036617	2.43202337036617	-0.34731396406599	2.08470940630018
529	0	1.20855249168986	0	0	0	0.228305745833628	0.56259941912777	0.854162047334931	0.889194808142806	0.0323429404543962	0.228305745833628	0.790905164961398	1.64506721229633	2.53426202043914	2.56660496089353	2.56660496089353	-0.283784272354837	2.28282068853869
530	0	1.35085357979475	0	0	0	0.221888724328729	0.608552204112012	0.791934883659808	0.970681513205055	0.0272589789506951	0.221888724328729	0.830440928440742	1.62237581210055	2.5930573253056	2.6203163042563	2.6203163042563	-0.400657883617533	2.21965842063877
531	0.874260553032038	0	0	0	0	0.210296326680948	0.679120111969902	0.72420094448359	0.993408507881562	0.0229554073945603	0.210296326680948	0.88941643865085	1.61361738313444	2.607025891016	2.62998129841056	2.62998129841056	-0.281885659839278	2.34809563857128
532	0	1.04265617617229	0	0	0	0.220646948580819	0.704108299931588	0.6550013416416	0.976000914926334	0.0193163559416057	0.220646948580819	0.924755248512407	1.57975659015401	2.55575750508034	2.57507386102195	2.57507386102195	-0.464731795557807	2.11034206546414
533	0	1.33735505649691	0	0	0	0.220335041369967	0.733325145406792	0.587093072973338	0.93226229142951	0.0162423195520983	0.220335041369967	0.953660186776759	1.5407532597501	2.47301555117961	2.48925787073171	2.48925787073171	-0.261967766952687	2.22729010377902
534	0.632034817079737	0	0	0	0	0.212886075970285	0.787386394555314	0.522281778042052	0.872310637632329	0.0136480324332272	0.212886075970285	1.0002724705256	1.52255424856765	2.39486488619998	2.40851291863321	2.40851291863321	-0.241618603546081	2.16689431508713
535	0.688286907658248	0	0	0	0	0.213980029309902	0.797752366327086	0.46167605120786	0.803460988424982	0.0114605753542895	0.213980029309902	1.01173239563699	1.47340844684485	2.27686943526983	2.28833001062412	2.28833001062412	-0.301847870066926	1.9864821405572
536	0	1.16473179829372	0	0	0	0.223196840018301	0.77848790705928	0.405880816666237	0.730909133468851	0.00961770125211187	0.223196840018301	1.00168474707758	1.40756556374382	2.13847469721267	2.14809239846478	2.14809239846478	-0.193488022242619	1.95460437622216
537	0.413124612957187	0	0	0	0	0.222041130727898	0.784422188785055	0.355143501478904	0.65825956380418	0.00806636217895962	0.222041130727898	1.00646331951295	1.36160682099186	2.01986638479604	2.027932746975	2.027932746975	-0.167787080869563	1.86014566610543
538	0.775972528096892	0	0	0	0	0.219559863103781	0.762625089011969	0.309463765120454	0.587931652793651	0.00676141961668554	0.219559863103781	0.98218495211575	1.2916487172362	1.87958037002986	1.88634178964654	1.88634178964654	-0.228420687693068	1.65792110195347
539	0.545194433340155	0	0	0	0	0.230401607272253	0.72295530918809	0.268675194674237	0.521470868587639	0.00566452008215006	0.230401607272253	0.953356916460343	1.22203211113458	1.74350297972222	1.74916749980437	1.74916749980437	-0.23315615727051	1.51601134253386
540	0.78095089334944	0	0	0	0	0.239832667257854	0.672608604692144	0.232505523656118	0.459786101327525	0.00474311847664544	0.239832667257854	0.912441271949998	1.14494679560612	1.60473289693364	1.60947601541029	1.60947601541029	-0.344126192359017	1.26534982305127
541	0.745535020834077	0	0	0	0	0.258247185777918	0.616759262755989	0.200620476092859	0.403329665351436	0.00396963256240711	0.258247185777918	0.875006448533906	1.07562692462677	1.4789565899782	1.48292622254061	1.48292622254061	-0.291690966120599	1.19123525642001
542	0.497377233928004	0	0	0	0	0.280307939116195	0.559056520466858	0.17265519362803	0.35223296069533	0.00332071311890766	0.280307939116195	0.839364459583053	1.01201965321108	1.36425261390641	1.36757332702532	1.36757332702532	-0.361294984198546	1.00627834282677
543	0.451444748991637	0	0	0	0	0.293986833953321	0.502007434626472	0.148236306633546	0.306407954492036	0.00277661562322094	0.293986833953321	0.795994268579793	0.944230575213339	1.25063852970537	1.2534151453286	1.2534151453286	-0.323163198753503	0.930251946575092
544	0.750156291537648	0	0	0	0	0.30017046369557	0.447271057469086	0.126997008586131	0.265622416232133	0.00232066062967835	0.30017046369557	0.747441521164656	0.874438529750787	1.14006094598292	1.1423816066126	1.1423816066126	-0.353765034416408	0.788616572196191
545	0	0	2.05175969264499	0	0	0.312881431902541	0.39588349273425	0.108586945069996	0.229555087591468	0.00193877133756921	0.312881431902541	0.708764924636792	0.817351869706787	1.04690695729826	1.04884572863582	1.04884572863583	-0.342307559647432	0.706538168988393
546	0	1.18223426901803	0	0	0	0.311121021688416	0.348429224441822	0.230543320157787	0.197835589196468	0.00161907809438897	0.311121021688416	0.659550246130238	0.890093566288025	1.08792915548449	1.08954823357888	1.08954823357888	-0.267892289828603	0.82165594375028
547	0	1.34971028349901	0	0	0	0.299718000934087	0.350943675668042	0.304717806241577	0.170072784974873	0.00135158076277024	0.299718000934087	0.650661676602129	0.955379482843706	1.12545226781858	1.12680384858135	1.12680384858135	-0.328978345258334	0.797825503323017
548	0	1.54685650664673	0	0	0	0.282226031650752	0.400757523036134	0.344425868979497	0.145874477383431	0.00112786096873125	0.282226031650752	0.682983554686885	1.02740942366638	1.17328390104981	1.17441176201854	1.17441176201854	-0.215780246350309	0.958631515668235
549	0	1.38351630193904	0	0	0	0.261227278679413	0.499341649767954	0.359725648270511	0.124860644392221	0.000940837241472082	0.261227278679413	0.760568928447367	1.12029457671788	1.2451552211101	1.24609605835157	1.24609605835157	-0.227320382932353	1.01877567541922
550	0.45629557482249	0	0	0	0	0.238567846666828	0.61170279845572	0.35816133746976	0.106671912431003	0.000784556949986779	0.238567846666828	0.850270645122548	1.20843198259231	1.31510389502331	1.3158884519733	1.3158884519733	-0.139620357385247	1.17626809458805
551	0.892599699530567	0	0	0	0	0.222358358850567	0.666921068019154	0.345344089991178	0.0909745574967749	0.000654019741974827	0.222358358850567	0.889279426869721	1.2346235168609	1.32559807435767	1.32625209409965	1.32625209409965	-0.0522595744586844	1.27399251964096
552	0	1.16478644926249	0	0	0	0.230278875665195	0.68202092850482	0.3254049295181	0.0774630146890815	0.000545027900917125	0.230278875665195	0.912299804170015	1.23770473368811	1.3151677483772	1.31571277627811	1.31571277627811	-0.00248250888607608	1.31323026739204
553	0	0	2.21538791048591	0	0	0.228021529241511	0.714164236010166	0.30134697969826	0.065860635134855	0.000454059663983986	0.228021529241511	0.942185765251677	1.24353274494994	1.30939338008479	1.30984743974878	1.30984743974878	-0.0636167845203587	1.24623065522842
554	0	1.25569605432534	0	0	0	0.219015930170861	0.71224414534731	0.436050006106276	0.0559192432318634	0.000378162093638468	0.219015930170861	0.931260075518171	1.36731008162445	1.42322932485631	1.42360748694995	1.42360748694995	0.064822540720817	1.48843002767077
555	0	0	2.86627152554124	0	0	0.205782752911442	0.739191855533854	0.512016178454062	0.0474179042700164	0.000314860576555489	0.205782752911442	0.944974608445295	1.45699078689936	1.50440869116937	1.50472355174593	1.50472355174593	-0.0325142778406988	1.47220927390523
556	0.855800201158741	0	0	0	0	0.19015056812862	0.732966680802862	0.815165430651211	0.0401612032472795	0.000262082441899227	0.19015056812862	0.923117248931482	1.73828267958269	1.77844388282997	1.77870596527187	1.77870596527187	-0.0622368573234022	1.71646910794847
557	0.441182453197708	0	0	0	0	0.197409270412102	0.70470960647897	0.991587305528089	0.0339772525851352	0.000218092553878049	0.197409270412102	0.902118876891072	1.89370618241916	1.9276834350043	1.92790152755817	1.92790152755817	-0.176176929360674	1.7517245981975
558	0.607671129451879	0	0	0	0	0.202162717918191	0.662612594409266	1.07726431379438	0.028715583583534	0.000181439047235526	0.202162717918191	0.864775312327458	1.94203962612183	1.97075520970537	1.9709366487526	1.9709366487526	-0.0255947794294782	1.94534186932312
559	0	1.41888966431061	0	0	0	0.210799395653826	0.612621640982568	1.09929799750387	0.0242450292278086	0.000150907644806155	0.210799395653826	0.823421036636394	1.92271903414026	1.94696406336807	1.94711497101287	1.94711497101288	0.0750102602966829	2.02212523130956
560	0.976993519643097	0	0	0	0	0.209662173522469	0.624914168259057	1.07794629029172	0.0204516707665081	0.000125483228859176	0.209662173522469	0.834576341781526	1.91252263207324	1.93297430283975	1.93309978606861	1.93309978606861	0.0670921691123411	2.00019195518095
561	0	1.43822708470666	0	0	0	0.233270353031673	0.612620328589813	1.02821407176263	0.0172368945086122	0.000104317537511172	0.233270353031673	0.845890681621486	1.87410475338412	1.89134164789273	1.89144596543024	1.89144596543024	0.0340184033743348	1.92546436880458
562	0	1.09295828185622	0	0	0	0.241430465809263	0.651991401000842	0.961091955666905	0.0145155863538121	8.67020283462409e-05	0.241430465809263	0.893421866810104	1.85451382247701	1.86902940883082	1.86911611085917	1.86911611085917	0.113248560433764	1.98236467129293
563	0	1.08362791489613	0	0	0	0.238967300393031	0.696079983100954	0.884518577362292	0.0122144779731256	7.20450973756314e-05	0.238967300393031	0.935047283493984	1.81956586085628	1.8317803388294	1.83185238392678	1.83185238392678	0.116480031968468	1.94833241589524
564	0	1.49776730298876	0	0	0	0.229464074667926	0.741217037319875	0.804125917943465	0.0102706489858617	5.98529660276498e-05	0.229464074667926	0.9706811119878	1.77480702993127	1.78507767891713	1.78513753188316	1.78513753188316	0.176058895038204	1.96119642692136
565	0.763473482676652	0	0	0	0	0.215554017513957	0.820584573706729	0.723814703237885	0.00863018292034142	4.97136549099544e-05	0.215554017513957	1.03613859122069	1.75995329445857	1.76858347737891	1.76863319103382	1.76863319103382	0.326524665588695	2.09515785662252
566	0	1.06006206695924	0	0	0	0.218236293425631	0.846823013411511	0.646196991807424	0.00724697042212499	4.12835533023355e-05	0.218236293425631	1.06505930683714	1.71125629864457	1.71850326906669	1.71854455261999	1.71854455261999	0.44145862184197	2.16000317446196
567	0	1.40873212578668	0	0	0	0.212863350787506	0.87338714206529	0.572935194282746	0.00608165049002132	3.42761699221171e-05	0.212863350787506	1.0862504928528	1.65918568713554	1.66526733762556	1.66530161379549	1.66530161379549	0.376675503518223	2.04197711731371
568	0	1.46742642521866	0	0	0	0.202267380730199	0.927487089051415	0.505000528863541	0.00510067902432663	2.84527154757747e-05	0.202267380730199	1.12975446978161	1.63475499864515	1.63985567766948	1.63988413038496	1.63988413038496	0.564899126960855	2.20478325734581
569	0.441450579452578	0	0	0	0	0.188518478797512	1.00379573396011	0.442868980795404	0.00427551332114833	2.36142225370287e-05	0.188518478797512	1.19231421275762	1.63518319355302	1.63945870687417	1.63948232109671	1.63948232109671	0.639156498160774	2.27863881925748
570	0.939072780904071	0	0	0	0	0.179489996846632	1.02196368617284	0.386668930567167	0.00358190108403785	1.95949548546537e-05	0.179489996846632	1.20145368301948	1.58812261358664	1.59170451467068	1.59172410962554	1.59172410962554	0.710858828219418	2.30258293784496
571	0.901780262724493	0	0	0	0	0.196420405545047	1.00056179419877	0.336291533835698	0.00299926285771201	1.62568975512055e-05	0.196420405545047	1.19698219974382	1.53327373357951	1.53627299643723	1.53628925333478	1.53628925333478	0.585035193191007	2.12132444652578
572	0.704891390709595	0	0	0	0	0.227947034367965	0.953338677368697	0.291472506163766	0.00251015737679945	1.34851529094041e-05	0.227947034367965	1.18128571173666	1.47275821790043	1.47526837527723	1.47528186043014	1.47528186043014	0.667815780121592	2.14309764055173
573	0.855778099869291	0	0	0	0	0.257862130233302	0.89035875857206	0.251852052503833	0.00209982006204823	1.11840944788764e-05	0.257862130233302	1.14822088880536	1.40007294130919	1.40217276137124	1.40218394546572	1.40218394546572	0.62137706955551	2.02356101502123
574	0	1.2128003580586	0	0	0	0.293425945873183	0.818886167729219	0.217018177471579	0.00175576571308486	9.27415587131133e-06	0.293425945873183	1.1123121136024	1.32933029107398	1.33108605678707	1.33109533094294	1.33109533094294	0.558923398625667	1.8900187295686
575	0	1.70123817345718	0	0	0	0.307623536265906	0.79223959534939	0.186537432317294	0.00146744728834628	7.68915051535846e-06	0.307623536265906	1.0998631316153	1.28640056393259	1.28786801122094	1.28787570037145	1.28787570037145	0.545281414251331	1.83315711462278
576	0	1.10533639995648	0	0	0	0.307032405477231	0.843129220023233	0.159976230163423	0.00122596349335715	6.37403539343824e-06	0.307032405477231	1.15016162550046	1.31013785566389	1.31136381915724	1.31137019319264	1.31137019319264	0.496542326754674	1.80791251994731
577	0	1.44990642446565	0	0	0	0.296547522120027	0.889549540110123	0.136915138574253	0.00102380869444575	5.28304586828874e-06	0.296547522120027	1.18609706223015	1.3230122008044	1.32403600949885	1.32404129254472	1.32404129254472	0.469933746023187	1.7939750385679
578	0	1.12726511394259	0	0	0	0.279775176043548	0.960283081662269	0.116957995057596	0.000854659421517482	4.37814054622101e-06	0.279775176043548	1.24005825770582	1.35701625276341	1.35787091218493	1.35787529032548	1.35787529032548	0.398969954197655	1.75684524452313
579	0.564019186412937	0	0	0	0	0.259339332470066	1.01775901161955	0.0997372527519228	0.000713192412415833	3.62770506325631e-06	0.259339332470066	1.27709834408961	1.37683559684154	1.37754878925395	1.37755241695902	1.37755241695902	0.420887351379922	1.79843976833894
580	0.501904643814428	0	0	0	0	0.247537372951881	1.02284420456325	0.084916623479778	0.000594929779036943	3.00547202435171e-06	0.247537372951881	1.27038157751513	1.35529820099491	1.35589313077395	1.35589613624597	1.35589613624597	0.502920162284623	1.8588162985306
581	0	1.33691854806493	0	0	0	0.239742368216188	0.99264374424504	0.0721918223247392	0.000496107441316226	2.48962132248232e-06	0.239742368216188	1.23238611246123	1.30457793478597	1.30507404222728	1.30507653184861	1.30507653184861	0.389538980769152	1.69461551261776
582	0	1.06638131718015	0	0	0	0.226639636116031	0.998317322133523	0.0612900151558554	0.0004135634812007	2.06203093498447e-06	0.226639636116031	1.22495695824955	1.28624697340541	1.28666053688661	1.28666259891755	1.28666259891755	0.185395341761855	1.4720579406794
583	0	1.41465984235384	0	0	0	0.210409564609827	1.00655859857422	0.0519684148653129	0.000344643517916148	1.70765320089714e-06	0.210409564609827	1.21696816318405	1.26893657804936	1.26928122156728	1.26928292922048	1.26928292922048	0.262972627888833	1.53225555710931
584	0	1.00875714696306	0	0	0	0.19261647126083	1.04454865067753	0.044012353097095	0.000287120602176813	1.41399571099121e-06	0.19261647126083	1.23716512193836	1.28117747503545	1.28146459563763	1.28146600963334	1.28146600963334	0.237597748506742	1.51906375814008
585	0	1.00616364506651	0	0	0	0.174360308105607	1.06901712188372	0.0372330637469217	0.000239127474893635	1.17068937472002e-06	0.174360308105607	1.24337742998933	1.28061049373625	1.28084962121115	1.28085079190052	1.28085079190052	0.19789528815099	1.47874608005151
586	0	1.21033984799552	0	0	0	0.156393610841644	1.08344667044239	0.0314653460876538	0.000199099339933454	9.69129116424439e-07	0.156393610841644	1.23984028128403	1.27130562737169	1.27150472671162	1.27150569584074	1.27150569584074	0.183726260867324	1.45523195670806
587	0	1.72305992127975	0	0	0	0.139211307805788	1.10549369609367	0.0265652239915239	0.000165725565062945	8.02175067083322e-07	0.139211307805788	1.24470500389946	1.27127022789098	1.27143595345605	1.27143675563111	1.27143675563112	0.0873295746035314	1.35876633023465
588	0.882541306429713	0	0	0	0	0.123119385334558	1.18117770230207	0.0224076794505279	0.000137908954666834	6.63904119484882e-07	0.123119385334558	1.30429708763663	1.32670476708715	1.32684267604182	1.32684333994594	1.32684333994594	0.12941979036872	1.45626313031466
589	0.866294361295739	0	0	0	0	0.133794816658722	1.19309843419177	0.0188845103735761	0.000114731436218955	5.49403411873417e-07	0.133794816658722	1.32689325085049	1.34577776122407	1.34589249266028	1.3458930420637	1.3458930420637	0.070982952321103	1.4168759943848
590	0	1.07913580078002	0	0	0	0.161131651083669	1.16188566726058	0.0159023420785041	9.54251735134321e-05	4.54598698214581e-07	0.161131651083669	1.32301731834425	1.33891966042275	1.33901508559627	1.33901554019496	1.33901554019496	0.0183590842192856	1.35737462441425
591	0.484988411762009	0	0	0	0	0.174161528410858	1.1409228518194	0.0133808071482985	7.93482667385156e-05	3.7611174855981e-07	0.174161528410858	1.31508438023025	1.32846518737855	1.32854453564529	1.32854491175704	1.32854491175704	0.0439180895505447	1.37246300130758
592	0	1.38257683672589	0	0	0	0.184876092393276	1.08938199738169	0.0112508979524982	6.59643256619411e-05	3.1114189001113e-07	0.184876092393276	1.27425808977496	1.28550898772746	1.28557495205312	1.28557526319501	1.28557526319501	0.102064063204675	1.38763932639969
593	0.876151272253616	0	0	0	0	0.185983520960519	1.08163839375757	0.00945348904326338	5.48253102382127e-05	2.5736762348586e-07	0.185983520960519	1.26762191471809	1.27707540376136	1.27713022907159	1.27713048643922	1.27713048643922	0.121876075953153	1.39900656239237
594	0.650351303348007	0	0	0	0	0.205754359047949	1.04090664272311	0.00793802197375007	4.5557125263587e-05	2.12864930165324e-07	0.205754359047949	1.24666100177105	1.2545990237448	1.25464458087007	1.254644793735	1.254644793735	0.152665754183812	1.40731054791881
595	0.483551857948676	0	0	0	0	0.226097870489859	0.979400661063633	0.00666134220635813	3.78475344674015e-05	1.76039451895338e-07	0.226097870489859	1.20549853155349	1.21215987375985	1.21219772129432	1.21219789733377	1.21219789733377	0.146613859493826	1.3588117568276
596	0.864189633880502	0	0	0	0	0.239962791685381	0.905990292926448	0.00558667618736745	3.14360264894319e-05	1.45570196127351e-07	0.239962791685381	1.14595308461183	1.1515397607992	1.15157119682569	1.15157134239588	1.15157134239588	0.255303579635332	1.40687492203121
597	0	0	2.19435021822781	0	0	0.265829801315181	0.827012333406514	0.00468273598974738	2.61053222364392e-05	1.20362819231917e-07	0.265829801315181	1.0928421347217	1.09752487071144	1.09755097603368	1.0975510963965	1.0975510963965	0.265573479856404	1.3631245762529
598	0	1.36408700208896	0	0	0	0.274434197273312	0.74689740620709	0.161616143625066	2.16742615441742e-05	9.95108625750335e-08	0.274434197273312	1.0213316034804	1.18294774710547	1.18296942136701	1.18296952087788	1.18296952087788	0.300636696323067	1.48360621720094
599	0.847260718303975	0	0	0	0	0.271184389352623	0.72959039096369	0.2615012821552	1.79918481495189e-05	8.22635963700469e-08	0.271184389352623	1.00077478031631	1.26227606247151	1.26229405431966	1.26229413658326	1.26229413658326	0.343314137048215	1.60560827363147
600	0.600196260439012	0	0	0	0	0.283604313465231	0.694015876751686	0.319863742504711	1.49322667734884e-05	6.79993463683692e-08	0.283604313465231	0.977620190216917	1.29748393272163	1.2974988649884	1.29749893298775	1.29749893298775	0.247511389866383	1.54501032285413
601	0	1.44314326779396	0	0	0	0.294408250883809	0.647365218384027	0.348475014073796	1.23907155615958e-05	5.62033751327816e-08	0.294408250883809	0.941773469267836	1.29024848334163	1.29026087405719	1.29026093026057	1.29026093026057	0.291485691192599	1.58174662145317
602	0.44465094345203	0	0	0	0	0.291976521459025	0.663028464273399	0.356203342802109	1.02799220146593e-05	4.64495379293072e-08	0.291976521459025	0.955004985732424	1.31120832853453	1.31121860845655	1.31121865490609	1.31121865490609	0.14711559364554	1.45833424855163
603	0	1.14586498262963	0	0	0	0.287227558703518	0.651741704744343	0.349679474726313	8.52723155958337e-06	3.83850812556541e-08	0.287227558703518	0.938969263447861	1.28864873817417	1.28865726540573	1.28865730379082	1.28865730379082	0.173013670264487	1.4616709740553
604	0.580104269236134	0	0	0	0	0.274606355578424	0.6657606367154	0.333816438212017	7.07217563469351e-06	3.17180364985167e-08	0.274606355578424	0.940366992293824	1.27418343050584	1.27419050268147	1.27419053439951	1.27419053439951	0.0791615853124098	1.35335211971192
605	0.757509099018084	0	0	0	0	0.268143748697231	0.653281885407778	0.312214406098008	5.86444111524473e-06	2.62067744421668e-08	0.268143748697231	0.921425634105008	1.23364004020302	1.23364590464413	1.23364593085091	1.23364593085091	0.027370826443886	1.26101675729479
606	0.997171868795182	0	0	0	0	0.273793086073655	0.623451239372444	0.287475221423101	4.86217548410028e-06	2.16513486612328e-08	0.273793086073655	0.897244325446098	1.1847195468692	1.18472440904468	1.18472443069603	1.18472443069603	0.0533750681320903	1.23809949882812
607	0.779505201741492	0	0	0	0	0.301147762949211	0.582969461936814	0.261446033985384	4.03057275327754e-06	1.78863238496405e-08	0.301147762949211	0.884117224886025	1.14556325887141	1.14556728944416	1.14556730733049	1.14556730733049	-0.0815484377661409	1.06401886956435
608	0.928053375743947	0	0	0	0	0.329488236409158	0.536678189708874	0.235407412929772	3.34069403676942e-06	1.47748335835418e-08	0.329488236409158	0.866166426118032	1.1015738390478	1.10157717974184	1.10157719451667	1.10157719451667	-0.14074369756932	0.960833496947354
609	0	1.35210705810234	0	0	0	0.365865278930169	0.488013760278892	0.210218059399345	2.76848417566553e-06	1.22036597925486e-08	0.365865278930169	0.853879039209061	1.06409709860841	1.06409986709258	1.06409987929624	1.06409987929624	-0.0608545065718462	1.0032453727244
610	0	1.18709429872772	0	0	0	0.378227740889178	0.4992295276279	0.18642567229302	2.29395208738099e-06	1.00791561963697e-08	0.378227740889178	0.877457268517078	1.0638829408101	1.06388523476219	1.06388524484134	1.06388524484134	-0.0297210725712068	1.03416417227013
611	0	1.13973959184631	0	0	0	0.374086535651048	0.536493709691779	0.164351482884975	1.90048780009153e-06	8.3238726026922e-09	0.374086535651048	0.910580245342827	1.0749317282278	1.0749336287156	1.07493363703947	1.07493363703947	-0.0143916578295975	1.06054197920988
612	0	1.87468332520674	0	0	0	0.359018665415042	0.586385695442289	0.144154361470114	1.57429354670398e-06	6.87376040816989e-09	0.359018665415042	0.945404360857332	1.08955872232745	1.08956029662099	1.08956030349475	1.08956030349475	0.0370530768518794	1.12661338034663
613	0.51700355674957	0	0	0	0	0.337121540809696	0.715656640595804	0.125879124278323	1.30391001263337e-06	5.67585911138771e-09	0.337121540809696	1.0527781814055	1.17865730568382	1.17865860959384	1.1786586152697	1.1786586152697	-0.117555702971812	1.06110291229788
614	0.563832901913125	0	0	0	0	0.320119767055149	0.778794114237007	0.109492662217491	1.07982193031879e-06	4.68638167751461e-09	0.320119767055149	1.09891388129216	1.20840654350965	1.20840762333158	1.20840762801796	1.20840762801796	-0.0313334072797516	1.17707422073821
615	0	1.51264812064023	0	0	0	0.308615696384506	0.795526391014039	0.0949107192065083	8.94129824880174e-07	3.86912757892894e-09	0.308615696384506	1.10414208739854	1.19905280660505	1.19905370073488	1.19905370460401	1.19905370460401	-0.0523420350611606	1.14671166954284
616	0	0	2.41263975123444	0	0	0.290763626035819	0.855536191383103	0.0820175228440412	7.40276883316759e-07	3.19417172770422e-09	0.290763626035819	1.14629981741892	1.22831734026296	1.22831808053985	1.22831808373402	1.22831808373402	-0.0423435391918186	1.1859745445422
617	0	1.11976231290927	0	0	0	0.269242957216199	0.867650293466017	0.261307698639218	6.12821755478921e-07	2.63677948989824e-09	0.269242957216199	1.13689325068222	1.39820094932143	1.39820156214319	1.39820156477997	1.39820156477997	-0.201621055190776	1.19658050958919
618	0.631500341450311	0	0	0	0	0.245970291055303	0.888324096963985	0.372903308095376	5.07249599942694e-07	2.17650762650333e-09	0.245970291055303	1.13429438801929	1.50719769611466	1.50719820336426	1.50719820554077	1.50719820554077	-0.314714325400379	1.19248388014039
619	0	1.62722368164171	0	0	0	0.235348085074836	0.872993129110306	0.435455023943088	4.19814986677114e-07	1.79646141107031e-09	0.235348085074836	1.10834121418514	1.54379623812823	1.54379665794322	1.54379665973968	1.54379665973968	-0.373251167802793	1.17054549193689
620	0.431454526278873	0	0	0	0	0.220494613033973	0.920746469767117	0.463076276719695	3.47411304995859e-07	1.48267971865424e-09	0.220494613033973	1.14124108280109	1.60431735952079	1.60431770693209	1.60431770841477	1.60431770841477	-0.368855109410814	1.23546259900396
621	0	0	0	3.43816697119595	0	0.209389269641298	0.922502106678632	0.466375345846547	2.87462237631358e-07	1.22362668517587e-09	0.209389269641298	1.13189137631993	1.59826672216648	1.59826700962872	1.59826701085234	1.59826701085234	-0.220307513282477	1.37795949756986
622	0.872386396559665	0	0	0	0	0.195064909680194	0.893366873032596	0.453262365115137	0.387128629112738	1.00977175874132e-09	0.195064909680194	1.08843178271279	1.54169414782793	1.92882277694067	1.92882277795044	1.92882277795044	-0.256876254220557	1.67194652372988
623	0	1.05090185592004	0	0	0	0.203977520332358	0.844482210849005	0.429578931767502	0.633908035411337	8.33240939283929e-10	0.203977520332358	1.04845973118136	1.47803866294886	2.1119466983602	2.11194669919344	2.11194669919344	-0.187769007282293	1.92417769191115
624	0	1.25743186025444	0	0	0	0.203249418428616	0.820133465970768	0.399588115174682	0.778499925940451	6.87529703386728e-10	0.203249418428616	1.02338288439938	1.42297099957407	2.20147092551452	2.20147092620205	2.20147092620205	-0.375873901013137	1.82559702518891
625	0.872501485417921	0	0	0	0	0.196082878006023	0.828644576129872	0.366354787597625	0.849842397793469	5.67265205569283e-10	0.196082878006023	1.02472745413589	1.39108224173352	2.24092463952699	2.24092464009425	2.24092464009425	-0.184713962049656	2.0562106780446
626	0.284497654843636	0	0	0	0	0.209766646235119	0.807121693032696	0.332039938527868	0.869740106490944	4.68010176601073e-10	0.209766646235119	1.01688833926782	1.34892827779568	2.21866838428663	2.21866838475464	2.21866838475464	-0.234240030293715	1.98442835446092
627	0.994208858101	0	0	0	0	0.214697211846923	0.766173632705912	0.29812765975796	0.854499549526953	3.86099345504236e-10	0.214697211846923	0.980870844552835	1.27899850431079	2.13349805383775	2.13349805422385	2.13349805422385	-0.261177491785689	1.87232056243816
628	0.589550140407165	0	0	0	0	0.243318649484507	0.713549980157568	0.26559953989435	0.816205891155946	3.18506358026145e-10	0.243318649484507	0.956868629642075	1.22246816953642	2.03867406069237	2.03867406101088	2.03867406101088	-0.14599094121239	1.89268311979849
629	0.558795350737766	0	0	0	0	0.265891706549934	0.65482908047965	0.23506807601628	0.763717550489246	2.62731416000378e-10	0.265891706549934	0.920720787029583	1.15578886304586	1.91950641353511	1.91950641379784	1.91950641379784	-0.174675863811958	1.74483054998588
630	0	1.67241362595549	0	0	0	0.282512086553267	0.593950556848982	0.206878229993778	0.703438919967649	2.16711670108106e-10	0.282512086553267	0.876462643402249	1.08334087339603	1.78677979336368	1.78677979358039	1.78677979358039	-0.202933840622377	1.58384595295801
631	0	1.67256521082636	0	0	0	0.284370125779731	0.625224640970246	0.181184294539749	0.639918969776775	1.78742854700528e-10	0.284370125779731	0.909594766749977	1.09077906128973	1.7306980310665	1.73069803124524	1.73069803124524	-0.154078322774262	1.57661970847098
632	0.664858988019954	0	0	0	0	0.276271619601028	0.717259450059487	0.158007683175662	0.576313470852475	1.47418509348381e-10	0.276271619601028	0.993531069660515	1.15153875283618	1.72785222368865	1.72785222383607	1.72785222383607	-0.228964055680417	1.49888816815565
633	0	1.27230774210608	0	0	0	0.276241533493678	0.755384129281214	0.137280034220215	0.514740610720219	1.21576765684553e-10	0.276241533493678	1.03162566277489	1.16890569699511	1.68364630771533	1.6836463078369	1.6836463078369	-0.282185701119271	1.40146060671763
634	0	1.00629908304212	0	0	0	0.26714447272809	0.80913241916738	0.118875054139081	0.45655346339678	1.00260086368857e-10	0.26714447272809	1.07627689189547	1.19515194603455	1.65170540943133	1.65170540953159	1.65170540953159	-0.377176928204343	1.27452848132725
635	0	1.41378339939881	0	0	0	0.252268553226141	0.851737175257001	0.102631766336682	0.402547771940023	8.26766208380375e-11	0.252268553226141	1.10400572848314	1.20663749481982	1.60918526675985	1.60918526684252	1.60918526684252	-0.35760897945271	1.25157628738981
636	0	1.38344797786769	0	0	0	0.234007749864202	0.917767778201554	0.0883712349221131	0.353119542338777	6.81733128864707e-11	0.234007749864202	1.15177552806576	1.24014676298787	1.59326630532665	1.59326630539482	1.59326630539482	-0.292606226388065	1.30066007900676
637	0.711496633363876	0	0	0	0	0.214078014332914	0.994552584447153	0.0759083651009018	0.308383816632778	5.62113078946772e-11	0.214078014332914	1.20863059878007	1.28453896388097	1.59292278051375	1.59292278056996	1.59292278056996	-0.277427422829411	1.31549535774055
638	0	1.06006143430357	0	0	0	0.210262981681652	1.01334343354605	0.0650600155867424	0.268263520981021	4.63460632697471e-11	0.210262981681652	1.2236064152277	1.28866643081444	1.55692995179547	1.55692995184181	1.55692995184181	-0.286697370537184	1.27023258130463
639	0.83015814723874	0	0	0	0	0.200796754250424	1.02944363112946	0.0556503723242713	0.232555334950354	3.8210304506737e-11	0.200796754250424	1.23024038537988	1.28589075770415	1.51844609265451	1.51844609269272	1.51844609269272	-0.187648272456924	1.33079782023579
640	0.813193908935194	0	0	0	0	0.210423007009109	1.0064099017074	0.0475143098410567	0.200977993298731	3.15011914297348e-11	0.210423007009109	1.21683290871651	1.26434721855757	1.4653252118563	1.4653252118878	1.4653252118878	-0.365622664452157	1.09970254743564
641	0.78109048884428	0	0	0	0	0.231618037249616	0.957900771250286	0.0404992932179919	0.173207224781388	2.59689893448256e-11	0.231618037249616	1.1895188084999	1.23001810171789	1.40322532649928	1.40322532652525	1.40322532652525	-0.21283063100327	1.19039469552198
642	0	1.8877351616036	0	0	0	0.258195242698883	0.893908907996223	0.034466239310976	0.148900585447471	2.14072366476281e-11	0.258195242698883	1.15210415069511	1.18657039000608	1.33547097545355	1.33547097547496	1.33547097547496	-0.300646149145955	1.03482482632901
643	0.659092189643647	0	0	0	0	0.26752655760017	0.938344661603104	0.0292896520393879	0.127714702025155	1.76461046961269e-11	0.26752655760017	1.20587121920327	1.23516087124266	1.36287557326782	1.36287557328546	1.36287557328546	-0.236214028667121	1.12666154461834
644	0.865295027640154	0	0	0	0	0.279217340884357	0.93729820252233	0.024857266621591	0.109316861044488	1.45450168523866e-11	0.279217340884357	1.21651554340669	1.24137281002828	1.35068967107277	1.35068967108731	1.35068967108731	-0.0505521894276794	1.30013748165963
645	0	1.30806750147329	0	0	0	0.302399743838046	0.905798489656403	0.0210693763377007	0.0933924269932198	1.1988298232892e-11	0.302399743838046	1.20819823349445	1.22926760983215	1.32266003682537	1.32266003683736	1.32266003683736	-0.21262976028271	1.11003027655465
646	0.837975280610924	0	0	0	0	0.308002959210673	0.910955646862537	0.017837968605593	0.0796492208400657	9.88065873798571e-12	0.308002959210673	1.21895860607321	1.2367965746788	1.31644579551887	1.31644579552875	1.31644579552875	-0.0755558949871439	1.24088990054161
647	0	1.19789335078533	0	0	0	0.324634972866858	0.884479920267316	0.0150857616230475	0.0678197171594477	8.1433285318504e-12	0.324634972866858	1.20911489313417	1.22420065475722	1.29202037191667	1.29202037192481	1.29202037192481	-0.177764057856277	1.11425631406854
648	0.832196243468114	0	0	0	0	0.325116713824254	0.88466344924592	0.0127452060119016	0.0576617068267652	6.71125036528455e-12	0.325116713824254	1.20978016307017	1.22252536908208	1.28018707590884	1.28018707591555	1.28018707591555	-0.404638450660798	0.875548625254755
649	0.519943297414948	0	0	0	0	0.337437272504854	0.855717723172168	0.0107574958068728	0.0489579093796337	5.53057557605695e-12	0.337437272504854	1.19315499567702	1.20391249148389	1.25287040086353	1.25287040086906	1.25287040086906	-0.281386618094971	0.971483782774088
650	0	1.19948330548543	0	0	0	0.343461754577268	0.808197187805278	0.00907161820575667	0.0415148940564113	4.55735166590671e-12	0.343461754577268	1.15165894238255	1.1607305605883	1.20224545464471	1.20224545464927	1.20224545464927	-0.356016711240526	0.846228743408745
651	0.560663501757327	0	0	0	0	0.336214433917469	0.796905329710676	0.00764346052597905	0.0351615728803516	3.7553874923036e-12	0.336214433917469	1.13311976362815	1.14076322415412	1.17592479703448	1.17592479703823	1.17592479703823	-0.328712408443573	0.847212388594658
652	0.823971710578634	0	0	0	0	0.330603403870458	0.763151025316251	0.00643498485181262	0.0297474563924149	3.0945326020424e-12	0.330603403870458	1.09375442918671	1.10018941403852	1.12993687043094	1.12993687043403	1.12993687043403	-0.39623903550092	0.733697834933111
653	0.915845576609295	0	0	0	0	0.33821348731813	0.71544881004111	0.00541347517589408	0.02514080759679	2.54960997783821e-12	0.33821348731813	1.05366229735924	1.05907577253513	1.08421658013192	1.08421658013447	1.08421658013447	-0.407534152008194	0.676682428126281
654	0.897629967770221	0	0	0	0	0.359670651378569	0.659964455645273	0.00455085787295163	0.0212267883350103	2.10063915816244e-12	0.359670651378569	1.01963510702384	1.02418596489679	1.0454127532318	1.0454127532339	1.0454127532339	-0.407284769809882	0.638127983424022
655	0	1.06493245543586	0	0	0	0.38862291637576	0.601086712267409	0.00382309365782717	0.0179056614922461	1.73065324995269e-12	0.38862291637576	0.989709628643169	0.993532722300996	1.01143838379324	1.01143838379497	1.01143838379497	-0.323409437381095	0.688028946413878
656	0	1.02219188905101	0	0	0	0.395260618385623	0.579009232966338	0.00320963744022209	0.0150910897018994	1.42588258067244e-12	0.395260618385623	0.974269851351962	0.977479488792184	0.992570578494083	0.992570578495509	0.992570578495509	-0.345920095959647	0.646650482535863
657	0	1.34438802798295	0	0	0	0.386722316310357	0.57940375107756	0.00269296144036725	0.0127085546370261	1.1745467194664e-12	0.386722316310357	0.966126067387916	0.968819028828284	0.98152758346531	0.981527583466484	0.981527583466485	-0.234753104468784	0.746774478997701
658	0	1.3983721951632	0	0	0	0.368291790617354	0.619820119565804	0.00225813637947657	0.0106939090733048	9.67557616138922e-13	0.368291790617354	0.988111910183158	0.990370046562635	1.00106395563594	1.00106395563691	1.00106395563691	-0.411814609002751	0.589249346634156
659	0	1.3276504799955	0	0	0	0.343835909297002	0.690584949058451	0.00189246536036407	0.00899206552853083	7.96986164788598e-13	0.343835909297002	1.03442085835545	1.03631332371582	1.04530538924435	1.04530538924514	1.04530538924514	-0.512509903588808	0.532795485656336
660	0.816587041230438	0	0	0	0	0.316144695866801	0.773054040057585	0.00158516509748425	0.00755581954148252	6.56594626454342e-13	0.316144695866801	1.08919873592439	1.09078390102187	1.09833972056335	1.09833972056401	1.09833972056401	-0.424499768806206	0.673839951757804
661	0.877430376465098	0	0	0	0	0.309032325409516	0.802933297928266	0.00132708936055231	0.0063448018675985	5.4114152187669e-13	0.309032325409516	1.11196562333778	1.11329271269833	1.11963751456593	1.11963751456647	1.11963751456647	-0.217710383829453	0.901927130737021
662	0	1.84990989913351	0	0	0	0.319323520359202	0.796578747648956	0.00111048980201389	0.00532455151949555	4.45771107659638e-13	0.319323520359202	1.11590226800816	1.11701275781017	1.12233730932967	1.12233730933011	1.12233730933011	-0.0425246271582574	1.07981268217186
663	0.78387727834265	0	0	0	0	0.315729410003395	0.878218073312667	0.000928809702517682	0.00446570027074237	3.67261270423037e-13	0.315729410003395	1.19394748331606	1.19487629301858	1.19934199328932	1.19934199328969	1.19934199328969	-0.062846938168762	1.13649505512093
664	0	0	2.19214324058088	0	0	0.323069007803828	0.904085586264888	0.000776506559208929	0.00374325867170365	3.02460527211168e-13	0.323069007803828	1.22715459406872	1.22793110062792	1.23167435929963	1.23167435929993	1.23167435929993	0.0418075101879659	1.2734818694879
665	0	1.36580329397327	0	0	0	0.317373311462487	0.891718166446923	0.158025062781851	0.00313599357143364	2.49035345143661e-13	0.317373311462487	1.20909147790941	1.36711654069126	1.3702525342627	1.37025253426294	1.37025253426294	-0.00626950819146552	1.36398302607148
666	0.598304710495382	0	0	0	0	0.30312694841732	0.915218504337768	0.258239449400644	0.00262588743163566	2.05112611527928e-13	0.30312694841732	1.21834545275509	1.47658490215573	1.47921078958737	1.47921078958757	1.47921078958757	0.0413250342527218	1.5205358238403
667	0	0	2.49405534465024	0	0	0.295340210416357	0.900898508191213	0.316929790405751	0.00219767023363112	1.6893983679582e-13	0.295340210416357	1.19623871860757	1.51316850901332	1.51536617924695	1.51536617924712	1.51536617924712	0.0833286298602343	1.59869480910736
668	0.581088642116573	0	0	0	0	0.280416155759047	0.861697318156083	0.549567683494932	0.00183841542673741	1.39203951901073e-13	0.280416155759047	1.14211347391513	1.69168115741006	1.6935195728368	1.69351957283694	1.69351957283694	0.180652994194652	1.87417256703159
669	0	1.22635783849134	0	0	0	0.272256433684889	0.807105858954241	0.687451535055407	0.00153719208142692	1.14477800752397e-13	0.272256433684889	1.07936229263913	1.76681382769454	1.76835101977596	1.76835101977608	1.76835101977608	0.121647662920641	1.88999868269672
670	0.740505730624768	0	0	0	0	0.257840859524769	0.793245110294231	0.757289191101034	0.0012847661474212	9.43320070471599e-14	0.257840859524769	1.051085969819	1.80837516092003	1.80965992706745	1.80965992706755	1.80965992706755	0.0907718612971092	1.90043178836466
671	0.59131258878025	0	0	0	0	0.257663536003443	0.757889096523403	0.779219354830319	0.00107334444402686	7.76899609154688e-14	0.257663536003443	1.01555263252685	1.79477198735717	1.79584533180119	1.79584533180127	1.79584533180127	0.0878950015407782	1.88374033334205
672	0	1.19601042387283	0	0	0	0.260529012149299	0.70928612264242	0.768315572945195	0.000896355706855816	6.39564073635146e-14	0.260529012149299	0.969815134791719	1.73813070773691	1.73902706344377	1.73902706344383	1.73902706344383	-0.0375539634638877	1.70147309997995
673	0.464747940774711	0	0	0	0	0.253889195315783	0.700246307931609	0.735760821476201	0.000748263668667494	5.26079500594126e-14	0.253889195315783	0.954135503247391	1.68989632472359	1.69064458839226	1.69064458839231	1.69064458839231	0.00867936578613708	1.69932395417845
674	0.698450664959201	0	0	0	0	0.248169492191642	0.671177667683737	0.689762692678447	0.000624407755214183	4.3431943100653e-14	0.248169492191642	0.919347159875379	1.60910985255383	1.60973426030904	1.60973426030908	1.60973426030908	-0.0754936478434092	1.53424061246568
675	0.854515164976413	0	0	0	0	0.252157139405216	0.629638457254657	0.636264629920297	0.000520867526480401	3.57001362429653e-14	0.252157139405216	0.881795596659872	1.51806022658017	1.51858109410665	1.51858109410669	1.51858109410669	0.15868213168985	1.67726322579654
676	0.260866961914002	0	0	0	0	0.270457986161724	0.581104891450072	0.579497079313172	0.000434347489198226	2.96168106761282e-14	0.270457986161724	0.851562877611796	1.43105995692497	1.43149430441417	1.4314943044142	1.4314943044142	0.169984184918531	1.60147848933273
677	0.545534619041621	0	0	0	0	0.276067192663681	0.529477611135683	0.522403224286107	0.000362079349528773	2.42006717640146e-14	0.276067192663681	0.805544803799364	1.32794802808547	1.328310107435	1.32831010743502	1.32831010743502	0.107206749530401	1.43551685696543
678	0	1.18212187856893	0	0	0	0.280502424916915	0.477472949017749	0.466966661577536	0.000301739168072482	1.99132096272894e-14	0.280502424916915	0.757975373934663	1.2249420355122	1.22524377468027	1.22524377468029	1.22524377468029	0.0893875466182864	1.31463132129858
679	0	0	2.95457344586482	0	0	0.274258549889603	0.472688289187892	0.414462579638745	0.000251377226373391	1.64062060607421e-14	0.274258549889603	0.746946839077495	1.16140941871624	1.16166079594261	1.16166079594263	1.16166079594263	-0.135522054469061	1.02613874147357
680	0	1.19945733271244	0	0	0	0.261061419794965	0.453949188789541	0.651533949260844	0.00020935871867773	1.35500686449465e-14	0.261061419794965	0.715010608584506	1.36654455784535	1.36675391656403	1.36675391656404	1.36675391656404	-0.0675565205208862	1.29919739604315
681	0	1.47774999441443	0	0	0	0.243637021869011	0.473588135000091	0.789039186404911	0.000174313648857824	1.12724083693599e-14	0.243637021869011	0.717225156869102	1.50626434327401	1.50643865692287	1.50643865692288	1.50643865692288	-0.0170930564287822	1.4893456004941
682	0	1.0006067684107	0	0	0	0.223951541849894	0.542707068749006	0.855285027724351	0.000145094544060421	9.28820794681811e-15	0.223951541849894	0.7666586105989	1.62194363832325	1.62208873286731	1.62208873286732	1.62208873286732	0.0034221138568653	1.62551084672419
683	0.964181592118932	0	0	0	0	0.203397249308257	0.603995298317003	0.871587525935298	0.000120740797525082	7.63523260673082e-15	0.203397249308257	0.80739254762526	1.67898007356056	1.67910081435808	1.67910081435809	1.67910081435809	0.194076860107289	1.87317767446538
684	0	1.19908598057234	0	0	0	0.21338115381416	0.62523162358558	0.853876323806982	0.000100448626715974	6.30848599574969e-15	0.21338115381416	0.83861277739974	1.69248910120672	1.69258954983344	1.69258954983344	1.69258954983344	0.25334069957907	1.94593024941251
685	0	1.22048212999321	0	0	0	0.213062171989998	0.666009638378473	0.813947020742861	8.35457826380426e-05	5.13210485558904e-15	0.213062171989998	0.879071810368471	1.69301883111133	1.69310237689397	1.69310237689398	1.69310237689398	0.337441790809417	2.03054416770339
686	0.973736082980181	0	0	0	0	0.205847440203758	0.720242342698644	0.760436497833726	6.94702749871179e-05	4.29166739331887e-15	0.205847440203758	0.926089782902402	1.68652628073613	1.68659575101112	1.68659575101112	1.68659575101112	0.175284960728136	1.86188071173926
687	0	1.38477010641667	0	0	0	0.225298988736631	0.732929499814584	0.699580488663854	5.77524882494219e-05	3.57213302313255e-15	0.225298988736631	0.958228488551215	1.65780897721507	1.65786672970332	1.65786672970332	1.65786672970332	0.0668937975461692	1.72476052724949
688	0	1.3350113943947	0	0	0	0.230934755838398	0.780150501160823	0.635800292409755	4.800015846579e-05	3.10052795603245e-15	0.230934755838398	1.01108525699922	1.64688554940898	1.64693354956744	1.64693354956744	1.64693354956744	0.0610796584381284	1.70801320800557
689	0	1.7064980010471	0	0	0	0.227124344617181	0.844536571593904	0.57215567905689	3.98857611949776e-05	2.37037056649569e-15	0.227124344617181	1.07166091621109	1.64381659526798	1.64385648102917	1.64385648102917	1.64385648102917	0.00750757847946662	1.65136405950864
690	0.762949710143219	0	0	0	0	0.217107175256711	0.955315799940531	0.510693218706604	3.31359301679941e-05	2.09183781407774e-15	0.217107175256711	1.17242297519724	1.68311619390385	1.68314932983401	1.68314932983402	1.68314932983402	-0.0176873850297767	1.66546194480424
691	0.499184481844239	0	0	0	0	0.222321714435944	0.998183055075604	0.452713065961985	2.75225848405376e-05	1.87583282240666e-15	0.222321714435944	1.22050476951155	1.67321783547353	1.67324535805837	1.67324535805838	1.67324535805838	0.0888409178508778	1.76208627590925
692	0	1.48350907482733	0	0	0	0.226672579378264	0.99411899778875	0.398972316973097	2.28554949905657e-05	1.65982783073559e-15	0.226672579378264	1.22079157716701	1.61976389414011	1.6197867496351	1.6197867496351	1.6197867496351	-0.0576151011604076	1.5621716484747
693	0.635767177072004	0	0	0	0	0.222140921377565	1.03080395862711	0.349839167848729	1.89760529138129e-05	1.13686837721616e-15	0.222140921377565	1.25294488000467	1.6027840478534	1.60280302390632	1.60280302390632	1.60280302390632	0.0196074799136239	1.62241050381994
694	0.729434234626652	0	0	0	0	0.225041269507494	1.02152391028242	0.305409028817576	1.57520597309695e-05	9.54969436861575e-16	0.225041269507494	1.24656517978991	1.55197420860749	1.55198996066722	1.55198996066722	1.55198996066722	-0.03069478763343	1.52129517303379
695	0.659267389845973	0	0	0	0	0.237015927250714	0.981737523704732	0.265591321223829	1.30733627894434e-05	8.07176547823474e-16	0.237015927250714	1.21875345095545	1.48434477217928	1.48435784554206	1.48435784554207	1.48435784554207	-0.0131325157855242	1.47122532975654
696	0	1.04909414954662	0	0	0	0.251488695308993	0.922809449648362	0.230173770616426	1.08482069195329e-05	8.07176547823474e-16	0.251488695308993	1.17429814495735	1.40447191557378	1.4044827637807	1.4044827637807	1.4044827637807	-0.162966615280775	1.24151614849992
697	0	0	0	3.73036991183055	0	0.252926530535982	0.889030363914698	0.198869502441746	9.0001840948138e-06	7.84439180279151e-16	0.252926530535982	1.14195689445068	1.34082639689243	1.34083539707652	1.34083539707652	1.34083539707652	-0.184328150513984	1.15650724656254
698	0.548255143020391	0	0	0	0	0.245579543821285	0.837175325943734	0.17135106248095	0.455734606829993	6.13908923696727e-16	0.245579543821285	1.08275486976502	1.25410593224597	1.70984053907596	1.70984053907596	1.70984053907596	-0.192826337691077	1.51701420138489
699	0	0	2.34138956609892	0	0	0.242429210937272	0.774907495670055	0.147274554819645	0.74624184270342	5.79802872380242e-16	0.242429210937272	1.01733670660733	1.16461126142697	1.91085310413039	1.91085310413039	1.91085310413039	-0.0493985308130733	1.86145457331732
700	0	0	2.52820249074488	0	0	0.232351609757851	0.707705791964929	0.305831083749722	0.916454249079429	5.57065504835919e-16	0.232351609757851	0.94005740172278	1.2458884854725	2.16234273455193	2.16234273455193	2.16234273455193	-0.255041131320216	1.90730160323172
701	0	1.59074873184718	0	0	0	0.217961657035998	0.639404963855278	0.611392326324803	1.00043768866596	2.61479726759717e-16	0.217961657035998	0.857366620891276	1.46875894721608	2.46919663588204	2.46919663588204	2.46919663588204	-0.260244496674283	2.20895213920775
702	0.90135409123113	0	0	0	0	0.201153881465077	0.655482957987072	0.796126693377766	1.02386055006567	3.41060513164848e-16	0.201153881465077	0.856636839452149	1.65276353282992	2.67662408289559	2.67662408289559	2.67662408289559	-0.466283153290243	2.21034092960534
703	0.581503079906487	0	0	0	0	0.209884427983659	0.644722146838191	0.893798282101446	1.00591880088185	2.27373675443232e-16	0.209884427983659	0.854606574821851	1.7484048569233	2.75432365780515	2.75432365780515	2.75432365780515	-0.361251389927105	2.39307226787804
704	0.488562911925366	0	0	0	0	0.219914208146288	0.6163243310403	0.929900599454261	0.960839063708503	3.35376171278767e-16	0.219914208146288	0.836238539186588	1.76613913864085	2.72697820234935	2.72697820234935	2.72697820234935	-0.382403240574904	2.34457496177445
705	0	1.04107853033084	0	0	0	0.227228346597641	0.577037188237043	0.923545530552892	0.899049443518374	1.53477230924182e-16	0.227228346597641	0.804265534834684	1.72781106538758	2.62686050890595	2.62686050890595	2.62686050890595	-0.24834671962368	2.37851378928227
706	0.433312604047498	0	0	0	0	0.224664768532591	0.567236702557828	0.888939242827997	0.828089170474353	3.41060513164848e-16	0.224664768532591	0.791901471090419	1.68084071391842	2.50892988439277	2.50892988439277	2.50892988439277	-0.34392783808909	2.16500204630368
707	0.635582568755539	0	0	0	0	0.221713183827751	0.542028670733953	0.836532708886051	0.753313275948824	3.5527136788005e-16	0.221713183827751	0.763741854561704	1.60027456344776	2.35358783939658	2.35358783939658	2.35358783939658	-0.280998885714528	2.07258895368205
708	0.82649116285068	0	0	0	0	0.225679055292269	0.507320950988066	0.773916315265933	0.678436720568462	3.41060513164848e-16	0.225679055292269	0.733000006280335	1.50691632154627	2.18535304211473	2.18535304211473	2.18535304211473	-0.0926878302739593	2.09266521184077
709	0.837064541679912	0	0	0	0	0.243292568587576	0.467385844990375	0.706513531303212	0.605953024480273	1.22213350550737e-16	0.243292568587576	0.710678413577951	1.41719194488116	2.02314496936144	2.02314496936144	2.02314496936144	-0.162875835027076	1.86026913433436
710	0.715107568872872	0	0	0	0	0.270051654915325	0.425258926472752	0.638117091010533	0.53745501836151	7.67386154620908e-17	0.270051654915325	0.695310581388077	1.33342767239861	1.87088269076012	1.87088269076012	1.87088269076012	-0.108975037769233	1.76190765299089
711	0	1.82007086564601	0	0	0	0.295862566971255	0.383047021117987	0.571301990121999	0.473879444592267	1.25055521493778e-16	0.295862566971255	0.678909588089242	1.25021157821124	1.72409102280351	1.72409102280351	1.72409102280351	-0.144799967007714	1.57929105579579
712	0	1.72980572311689	0	0	0	0.303442526773079	0.450652166677488	0.50774233939276	0.415692476428233	1.29318777908338e-16	0.303442526773079	0.754094693450567	1.26183703284333	1.67752950927156	1.67752950927156	1.67752950927156	-0.321958472810312	1.35557103646125
713	0	1.77910399100972	0	0	0	0.298552847409224	0.579154636874599	0.44845335948239	0.363029537435445	3.69482222595252e-17	0.298552847409224	0.877707484283823	1.32616084376621	1.68919038120166	1.68919038120166	1.68919038120166	-0.434457674680081	1.25473270652158
714	0.933332988263765	0	0	0	0	0.285465186670158	0.749920466662372	0.393975245142738	0.315799893212105	4.83169060316868e-17	0.285465186670158	1.03538565333253	1.42936089847527	1.74516079168737	1.74516079168737	1.74516079168737	-0.289070281372044	1.45609051031533
715	0.51729999324399	0	0	0	0	0.295840493246419	0.839746933986616	0.34451202172652	0.273764192536961	-4.12114786740858e-17	0.295840493246419	1.13558742723303	1.48009944895955	1.75386364149652	1.75386364149652	1.75386364149652	-0.409053958870785	1.34480968262573
716	0.584855786921958	0	0	0	0	0.301838053082976	0.872366557579387	0.300035669524161	0.236591328087155	1.49213974509621e-17	0.301838053082976	1.17420461066236	1.47424028018652	1.71083160827368	1.71083160827368	1.71083160827368	-0.409931033711911	1.30090057456177
717	0	1.00550959909156	0	0	0	0.307142460169554	0.865567453845842	0.260363545055994	0.203899566288748	-1.80477854883065e-16	0.307142460169554	1.1727099140154	1.43307345907139	1.63697302536014	1.63697302536014	1.63697302536014	-0.377448516153321	1.25952450920682
718	0	1.06608522122583	0	0	0	0.300605857795798	0.865679690122838	0.225215358827724	0.175285780984706	-1.75504055732745e-16	0.300605857795798	1.16628554791864	1.39150090674636	1.56678668773107	1.56678668773107	1.56678668773107	-0.395448442684216	1.17133824504685
719	0	1.58473025501417	0	0	0	0.286346772625257	0.874530688373679	0.194254577167565	0.150345752277621	-2.78532752417959e-16	0.286346772625257	1.16087746099894	1.3551320381665	1.50547779044412	1.50547779044412	1.50547779044412	-0.247286265161281	1.25819152528284
720	0.999398210033132	0	0	0	0	0.267379685149591	0.93397332186593	0.167118022809158	0.128687809189603	-2.43716158365714e-16	0.267379685149591	1.20135300701552	1.36847102982468	1.49715883901428	1.49715883901428	1.49715883901428	-0.348778776289374	1.14838006272491
721	0.430490391442352	0	0	0	0	0.278589785819308	0.943129911041851	0.143436592225295	0.109941562271521	-3.16191517413245e-17	0.278589785819308	1.22171969686116	1.36515628908645	1.47509785135797	1.47509785135797	1.47509785135798	-0.491132285268098	0.983965566089877
722	0.441395525178361	0	0	0	0	0.283019239504594	0.9182778845261	0.12284933760029	0.0937630579660644	-1.98951966012828e-17	0.283019239504594	1.20129712403069	1.32414646163098	1.41790951959705	1.41790951959705	1.41790951959705	-0.458807861785465	0.959101657811583
723	0	0	2.36485297020978	0	0	0.283069324955685	0.871445802478659	0.105012638273579	0.0798373650358247	-9.02389274415327e-17	0.283069324955685	1.15451512743434	1.25952776570792	1.33936513074375	1.33936513074375	1.33936513074375	-0.206416464661912	1.13294866608184
724	0.952299687907107	0	0	0	0	0.273801653534797	0.811418882430952	0.272756817078723	0.0678793546668305	-1.81188397618826e-17	0.273801653534797	1.08522053596575	1.35797735304447	1.4258567077113	1.4258567077113	1.4258567077113	-0.315598492425602	1.1102582152857
725	0	1.18404861514704	0	0	0	0.288292073148154	0.744519594913716	0.376236711986164	0.0576332441234648	-4.35207425653061e-17	0.288292073148154	1.03281166806187	1.40904838004803	1.4666816241715	1.4666816241715	1.4666816241715	-0.123274442985575	1.34340718118592
726	0.736652120092651	0	0	0	0	0.288532435307922	0.721125309558869	0.433238770899287	0.0488713265819237	-6.59028387417493e-17	0.288532435307922	1.00965774486679	1.44289651576608	1.491767842348	1.491767842348	1.491767842348	-0.180715026058366	1.31105281628964
727	0.908899153550104	0	0	0	0	0.296984377903915	0.681748526380454	0.457212800223042	0.0413921971786528	-5.55999690732278e-17	0.296984377903915	0.978732904284368	1.43594570450741	1.47733790168606	1.47733790168606	1.47733790168606	-0.245808126782943	1.23152977490312
728	0	1.03525443186433	0	0	0	0.319945474171321	0.632952218125581	0.458259727633375	0.0350186996510433	7.90478793533112e-18	0.319945474171321	0.952897692296902	1.41115741993028	1.44617611958132	1.44617611958132	1.44617611958132	-0.0135509785080635	1.43262514107326
729	0	1.04935471686616	0	0	0	0.324823816155937	0.614544233153964	0.443903758527574	0.0295957531559099	-1.02673425317334e-16	0.324823816155937	0.9393680493099	1.38327180783747	1.41286756099338	1.41286756099338	1.41286756099338	-0.120013897359431	1.29285366363395
730	0	1.08901297381851	0	0	0	0.317420630262614	0.618073627170379	0.419694635303372	0.0249881701763008	-1.56941126761012e-16	0.317420630262614	0.935494257432993	1.35518889273636	1.38017706291267	1.38017706291267	1.38017706291267	0.0321262015134263	1.41230326442609
731	0.626624185765131	0	0	0	0	0.302028147915675	0.638969378939572	0.38967622179784	0.0210785401550383	-1.16973097874507e-16	0.302028147915675	0.940997526855247	1.33067374865309	1.35175228880813	1.35175228880813	1.35175228880813	-0.185753087736953	1.16599920107117
732	0	1.07579052493552	0	0	0	0.29464529744757	0.631980619407669	0.356750085800789	0.0177652267269136	-2.8688162956314e-17	0.29464529744757	0.926625916855239	1.28337600265603	1.30114122938294	1.30114122938294	1.30114122938294	-0.0953756738424509	1.20576555554049
733	0.701238339374535	0	0	0	0	0.280014810525376	0.644431464466036	0.322956749882108	0.0149605069063645	-1.21680443498917e-16	0.280014810525376	0.924446274991412	1.24740302487352	1.26236353177988	1.26236353177988	1.26236353177988	0.0639955677724214	1.32635909955231
734	0	1.14305481106175	0	0	0	0.277110773545987	0.631602438523868	0.289692512147988	0.0125888665743344	-1.58140167627607e-16	0.277110773545987	0.908713212069855	1.19840572421784	1.21099459079218	1.21099459079218	1.21099459079218	0.127021160013709	1.33801575080589
735	0	1.81856238279327	0	0	0	0.266058683940625	0.645038653808781	0.257875953815454	0.0105854567434151	-1.96376248595698e-16	0.266058683940625	0.911097337749407	1.16897329156486	1.17955874830828	1.17955874830828	1.17955874830828	0.0920175759849386	1.27157632429321
736	0.84354720364678	0	0	0	0	0.249907946850972	0.741157433152566	0.22807524965684	0.00889470832077711	-4.70290473231216e-17	0.249907946850972	0.991065380003538	1.21914062966038	1.22803533798116	1.22803533798116	1.22803533798116	0.114229349547923	1.34226468752908
737	0.451503033019534	0	0	0	0	0.254173605187488	0.781234426672819	0.200605020586927	0.00746909863220297	-1.03983488486392e-16	0.254173605187488	1.03540803186031	1.23601305244723	1.24348215107944	1.24348215107944	1.24348215107944	0.0510882435045089	1.29457039458395
738	0.585085459864027	0	0	0	0	0.255357281878382	0.782428616250081	0.175599587303154	0.00626806020485803	-1.62048152674288e-16	0.255357281878382	1.03778589812846	1.21338548543162	1.21965354563648	1.21965354563648	1.21965354563648	-0.0246384969588856	1.19501504867759
739	0.461074269125768	0	0	0	0	0.258970936711574	0.757519643572434	0.15306799807098	0.00525702076474	-1.15685239165941e-16	0.258970936711574	1.01649058028401	1.16955857835499	1.17481559911973	1.17481559911973	1.17481559911973	0.119147991477661	1.29396359059739
740	0	1.79329939653486	0	0	0	0.259845976990408	0.715931670442491	0.132935031220695	0.00440656273424963	-1.64357416565508e-16	0.259845976990408	0.975777647432899	1.10871267865359	1.11311924138784	1.11311924138784	1.11311924138784	-0.0569841505874039	1.05613509080044
741	0.40686921397091	0	0	0	0	0.251894374632886	0.769848942434387	0.115071448930007	0.00369169045076457	7.07989222803462e-17	0.251894374632886	1.02174331706727	1.13681476599728	1.14050645644804	1.14050645644804	1.14050645644804	-0.159201579421012	0.981304877027032
742	0.421446673640211	0	0	0	0	0.243708766123639	0.780694658501804	0.0993160518328729	0.0030911936708892	7.09432512735475e-18	0.243708766123639	1.02440342462544	1.12371947645832	1.1268106701292	1.1268106701292	1.12681067012921	-0.0892397728527846	1.03757089727642
743	0.600597230115226	0	0	0	0	0.236030704229897	0.762312272825174	0.0854915128755698	0.0025870965312484	-3.49720252756924e-17	0.236030704229897	0.99834297705507	1.08383448993064	1.08642158646189	1.08642158646189	1.08642158646189	-0.0419181659746068	1.04450342048728
744	0.971969585737453	0	0	0	0	0.234941526237272	0.724941722994777	0.0734155210000932	0.00216418189885321	-8.1823436914874e-17	0.234941526237272	0.959883249232049	1.03329877023214	1.035462952131	1.035462952131	1.035462952131	-0.152655213092649	0.882807739038347
745	0.409228702219802	0	0	0	0	0.257430605239871	0.676070967796624	0.062908414745629	0.00180958188576667	1.66744396068452e-16	0.257430605239871	0.933501573036495	0.996409987782124	0.998219569667891	0.998219569667891	0.998219569667891	-0.122219778430721	0.87599979123717
746	0.568808838262795	0	0	0	0	0.269531144254923	0.621097216065566	0.053798212142749	0.0015124261701112	2.09116057803271e-16	0.269531144254923	0.890628360320489	0.944426572463238	0.945938998633349	0.945938998633349	0.945938998633349	-0.140579633937078	0.805359364696271
747	0	1.14584227186696	0	0	0	0.27938177862799	0.563838860631205	0.0459237300154445	0.00126354062148772	5.90139048739502e-17	0.27938177862799	0.843220639259195	0.889144369274639	0.890407909896127	0.890407909896127	0.890407909896128	-0.0634717316831719	0.826936178212956
748	0	1.5832135888547	0	0	0	0.276804778999722	0.549928764947343	0.0391363200792269	0.00105518954917605	4.95992136251289e-17	0.276804778999722	0.826733543947065	0.865869864026292	0.866925053575468	0.866925053575468	0.866925053575469	0.0252192607184116	0.89214431429388
749	0.701501403559663	0	0	0	0	0.26598196362062	0.604622775492368	0.0333006208042521	0.000880855660910162	1.37148625789507e-16	0.26598196362062	0.870604739112988	0.90390535991724	0.90478621557815	0.90478621557815	0.904786215578151	0.0470629055060084	0.951849121084159
750	0	1.35006132928791	0	0	0	0.266103468877576	0.621418245578107	0.0282946248208862	0.000735052530040066	9.96203119996153e-17	0.266103468877576	0.887521714455683	0.915816339276569	0.916551391806609	0.916551391806609	0.916551391806609	0.0794597926288585	0.996011184435468
751	0.46572745766181	0	0	0	0	0.257441144842779	0.671948584592247	0.0240092853048045	0.000613165015771048	8.36955504901482e-17	0.257441144842779	0.929389729435026	0.953399014739831	0.954012179755602	0.954012179755602	0.954012179755602	-0.182720714734226	0.771291465021376
752	0.885343105016248	0	0	0	0	0.250278850907486	0.683740834402486	0.0203478262644359	0.000511313664471465	1.25395527295069e-16	0.250278850907486	0.934019685309973	0.954367511574409	0.95487882523888	0.95487882523888	0.95487882523888	-0.18001846861871	0.77486035662017
753	0.781382647722647	0	0	0	0	0.262923932194418	0.669178690363573	0.0172248770111638	0.000426239641544601	1.28815014210915e-16	0.262923932194418	0.93210262255799	0.949327499569154	0.949753739210699	0.949753739210699	0.949753739210699	0.0607668576584919	1.01052059686919
754	0.910516521003422	0	0	0	0	0.282756219179137	0.63742915861709	0.0145655172157497	0.000355207206319739	8.08436650956423e-17	0.282756219179137	0.920185377796227	0.934750895011976	0.935106102218296	0.935106102218296	0.935106102218296	0.0662336844604431	1.00133978667874
755	0	1.6605821471847	0	0	0	0.313909674912525	0.59520181960629	0.0123042934069603	0.000295921150915393	5.97653870837433e-17	0.313909674912525	0.909111494518815	0.921415787925776	0.921711709076691	0.921711709076691	0.921711709076692	0.0170953251252681	0.93880703420196
756	0.70648941161128	0	0	0	0	0.32447784722217	0.637645610051878	0.0103842486437521	0.000246456982589	-6.93028967546638e-17	0.32447784722217	0.962123457274048	0.972507705917801	0.972754162900389	0.972754162900389	0.972754162900389	-0.0619925738452781	0.910761589055111
757	0.773080630675076	0	0	0	0	0.337246071127245	0.645144429910302	0.00875599290150653	0.000205201942408149	1.26075538897652e-16	0.337246071127245	0.982390501037547	0.991146493939054	0.991351695881462	0.991351695881462	0.991351695881462	-0.0224601245540821	0.96889157132738
758	0.566540668795416	0	0	0	0	0.354296151380896	0.628972535204655	0.00737683129546645	0.000170805225767034	1.84788989665563e-16	0.354296151380896	0.983268686585552	0.990645517881018	0.990816323106785	0.990816323106785	0.990816323106786	-0.0837588247086142	0.907057498398172
759	0	1.19441209687933	0	0	0	0.364594973423797	0.59746507086984	0.00620995971890734	0.000142136006762096	2.02309349828234e-16	0.364594973423797	0.962060044293637	0.968270004012544	0.968412140019306	0.968412140019306	0.968412140019306	0.0146346730360236	0.98304681305533
760	0.828050645583052	0	0	0	0	0.359518421815531	0.603433871168989	0.00522373210091528	0.000118248072912411	1.85468307378756e-16	0.359518421815531	0.96295229298452	0.968176025085435	0.968294273158348	0.968294273158348	0.968294273158349	-0.0759738668055045	0.892320406352844
761	0.982864365115758	0	0	0	0	0.366757352023785	0.587606921739739	0.00439099974906317	9.83500529753428e-05	1.55129381562702e-16	0.366757352023785	0.954364273763524	0.958755273512587	0.958853623565562	0.958853623565562	0.958853623565562	-0.0608138853906404	0.898039738174922
762	0	1.05567492205622	0	0	0	0.391195129555332	0.557689894798162	0.00368852072026766	8.17803721969995e-05	1.53936238755925e-16	0.391195129555332	0.948885024353494	0.952573545073762	0.952655325445959	0.952655325445959	0.952655325445959	0.000945572243390655	0.95360089768935
763	0	1.34294439408981	0	0	0	0.39472216095006	0.555808400753444	0.00309643554016257	6.79861993938175e-05	1.27653963788443e-16	0.39472216095006	0.950530561703503	0.953626997243665	0.953694983443059	0.953694983443059	0.95369498344306	-0.0435203420169899	0.91017464142607
764	0	1.603542446868	0	0	0	0.384116406929973	0.59534736999844	0.00259780462429608	5.65057616012837e-05	2.57245613699553e-16	0.384116406929973	0.979463776928412	0.982061581552708	0.98211808731431	0.98211808731431	0.98211808731431	-0.222259362948627	0.759858724365683
765	0	1.53092371964845	0	0	0	0.364385653131439	0.686498568171142	0.00217820225897112	4.69534971905432e-05	7.12400624602871e-17	0.364385653131439	1.05088422130258	1.05306242356155	1.05310937705874	1.05310937705874	1.05310937705874	-0.196854218701427	0.856255158357316
766	0	1.12632347310826	0	0	0	0.339186552821888	0.80179697207408	0.00182536183633692	3.90075995112056e-05	1.48596066007478e-16	0.339186552821888	1.14098352489597	1.1428088867323	1.14284789433182	1.14284789433182	1.14284789433182	-0.0826062843860948	1.06024160994572
767	0.898060040617189	0	0	0	0	0.311149915869785	0.894283748573453	0.00152886710329949	3.2399572248778e-05	1.97792737050007e-16	0.311149915869785	1.20543366444324	1.20696253154654	1.20699493111879	1.20699493111879	1.20699493111879	-0.309932932670719	0.897061998448067
768	0	1.7595533998155	0	0	0	0.308545105910506	0.926894630637955	0.00127988439951591	2.69054764732573e-05	2.41563279795853e-16	0.308545105910506	1.23543973654846	1.23671962094798	1.23674652642445	1.23674652642445	1.23674652642445	-0.126197983708557	1.11054854271589
769	0	1.2515510199047	0	0	0	0.29666070791145	1.01969049332189	0.00107093116947121	2.23385992683689e-05	1.63828152432988e-17	0.29666070791145	1.31635120123334	1.31742213240281	1.31744447100208	1.31744447100208	1.31744447100208	-0.454707692269146	0.86273677873293
770	0	1.43264466880433	0	0	0	0.278946519995975	1.09968561714879	0.000895676396147519	1.85433161750552e-05	5.76075211838889e-17	0.278946519995975	1.37863213714477	1.37952781354091	1.37954635685709	1.37954635685709	1.37954635685709	-0.344594315415538	1.03495204144155
771	0.616704931352568	0	0	0	0	0.257906569385406	1.1843907253451	0.000748768989843256	1.53899555434236e-05	1.34093300699356e-16	0.257906569385406	1.44229729473051	1.44304606372035	1.4430614536759	1.4430614536759	1.4430614536759	-0.514770383522954	0.928291070152943
772	0	1.67307175937844	0	0	0	0.24778398546937	1.20225290748884	0.000625690554773018	1.27705032315134e-05	8.38332441660539e-17	0.24778398546937	1.45003689295821	1.45066258351298	1.45067535401621	1.45067535401621	1.45067535401621	-0.424088753616637	1.02658660039958
773	0	1.64164065066913	0	0	0	0.232856794584683	1.26639264454294	0.000522629334464273	1.05950117476823e-05	-8.3639605658048e-17	0.232856794584683	1.49924943912762	1.49977206846208	1.49978266347383	1.49978266347383	1.49978266347383	-0.556358220859793	0.943424442614036
774	0	0	2.02883671226009	0	0	0.215199465032562	1.356033634867	0.00043637249569374	8.78859957977056e-06	2.8926210385305e-17	0.215199465032562	1.57123309989956	1.57166947239525	1.57167826099483	1.57167826099483	1.57167826099483	-0.496540534910437	1.0751377260844
775	0.907959057961607	0	0	0	0	0.196292262870461	1.37156450235825	0.135165888058134	7.28894474261779e-06	-3.63271695710821e-17	0.196292262870461	1.56785676522871	1.70302265328684	1.70302994223158	1.70302994223158	1.70302994223159	-0.525541082965467	1.17748885926612
776	0	1.24854830669199	0	0	0	0.204166635488728	1.33690754727167	0.221036429409179	6.04419196170056e-06	-5.0321183851787e-17	0.204166635488728	1.5410741827604	1.76211061216957	1.76211665636154	1.76211665636154	1.76211665636154	-0.509173783184952	1.25294287317658
777	0.523637647310384	0	0	0	0	0.202736367770401	1.32079935207312	0.271334240310113	5.01120589747188e-06	-7.79065830944226e-17	0.202736367770401	1.52353571984352	1.79486996015364	1.79487497135954	1.79487497135954	1.79487497135954	-0.520624633300568	1.27425033805897
778	0.953589111823394	0	0	0	0	0.204095730155752	1.26660216774294	0.296134224272768	4.15411372268864e-06	-1.06012562010177e-16	0.204095730155752	1.47069789789869	1.76683212217146	1.76683627628518	1.76683627628518	1.76683627628518	-0.438719172095533	1.32811710418965
779	0.590665151316386	0	0	0	0	0.228080579609712	1.18865401080726	0.303027612446295	3.44308954520329e-06	-5.34625187002813e-17	0.228080579609712	1.41673459041698	1.71976220286327	1.71976564595282	1.71976564595282	1.71976564595282	-0.545821681346101	1.17394396460672
780	0.684154954485956	0	0	0	0	0.248089435842303	1.0973463634445	0.297691343835905	2.85334089057869e-06	-1.26662460901705e-16	0.248089435842303	1.34543579928681	1.64312714312271	1.6431299964636	1.6431299964636	1.6431299964636	-0.505799077569528	1.13733091889407
781	0	1.5931876226003	0	0	0	0.268678783354407	1.00008381781583	0.284332633122064	2.36426393004194e-06	-1.25320814923363e-16	0.268678783354407	1.26876260117024	1.5530952342923	1.55309759855623	1.55309759855623	1.55309759855623	-0.602354078536199	0.950743520020033
782	0	1.83491503486006	0	0	0	0.273651843208891	0.98515111833065	0.266035266376851	1.9587395784697e-06	-2.27843785505222e-17	0.273651843208891	1.25880296153954	1.52483822791639	1.52484018665597	1.52484018665597	1.52484018665597	-0.595218187162053	0.929621999493917
783	0	1.78790924702259	0	0	0	0.26799358491626	1.05303461792035	0.245028644248224	1.62254715399399e-06	2.05753654131807e-17	0.26799358491626	1.32102820283661	1.56605684708484	1.56605846963199	1.56605846963199	1.56605846963199	-0.238677410782678	1.32738105884931
784	0	1.42610878433505	0	0	0	0.255394863059595	1.16862393532487	0.222896200857217	1.34387610214048e-06	8.32651276486823e-17	0.255394863059595	1.42401879838447	1.64691499924169	1.64691634311779	1.64691634311779	1.64691634311779	-0.429863623970943	1.21705271914685
785	0.673408386713723	0	0	0	0	0.238557784951736	1.27431143011127	0.200736336679581	1.11291950354939e-06	-1.15997467707574e-16	0.238557784951736	1.51286921506301	1.71360555174259	1.71360666466209	1.71360666466209	1.71360666466209	-0.192066034465276	1.52154063019681
786	0.514094422536982	0	0	0	0	0.234283976876997	1.30328386353644	0.179286232579799	9.2153575571956e-07	-2.37305401024068e-17	0.234283976876997	1.53756784041344	1.71685407299324	1.71685499452899	1.71685499452899	1.71685499452899	-0.230933766320323	1.48592122820867
787	0.771087972564998	0	0	0	0	0.232376322996619	1.27988066163922	0.159016713989063	7.62967073609389e-07	1.54823311289409e-17	0.232376322996619	1.51225698463584	1.6712736986249	1.67127446159197	1.67127446159197	1.67127446159197	-0.108057376231406	1.56321708536057
788	0.764585652249843	0	0	0	0	0.242933965594579	1.22213801650439	0.140204592316056	6.31605323525264e-07	1.28908534779808e-17	0.242933965594579	1.46507198209897	1.60527657441502	1.60527720602035	1.60527720602035	1.60527720602035	-0.113682209707362	1.49159499631299
789	0	1.32447025638186	0	0	0	0.261173422049751	1.14327429320562	0.122987531862248	5.22797280316922e-07	-5.85949488257111e-17	0.261173422049751	1.40444771525537	1.52743524711761	1.52743576991489	1.52743576991489	1.52743576991489	-0.239914691913156	1.28752107800174
790	0	0	2.19468763010834	0	0	0.264817918036513	1.11029343689851	0.107405400385854	4.32682712451538e-07	-2.79346546437111e-17	0.264817918036513	1.37511135493502	1.48251675532087	1.48251718800359	1.48251718800359	1.48251718800359	-0.108550901505338	1.37396628649825
791	0.911626984135724	0	0	0	0	0.258559366633482	1.05170308660596	0.251172904180326	3.58059788970877e-07	5.52446448504919e-17	0.258559366633482	1.31026245323944	1.56143535741977	1.56143571547956	1.56143571547956	1.56143571547956	-0.0724389275820549	1.4889967878975
792	0.829586106029319	0	0	0	0	0.273084949173515	0.977871372487795	0.339289969053562	2.96273225653465e-07	3.46299188326918e-17	0.273084949173515	1.25095632166131	1.59024629071487	1.5902465869881	1.5902465869881	1.5902465869881	-0.157432047932216	1.43281453905588
793	0	0	2.83220605926387	0	0	0.296387015062755	0.896249068991133	0.387208031056994	2.45121348199007e-07	-2.19118682074672e-18	0.296387015062755	1.19263608405389	1.57984411511088	1.57984436023223	1.57984436023223	1.57984436023223	-0.0856479896806658	1.49419637055157
794	0.834563212010504	0	0	0	0	0.302268012388099	0.812086566978149	0.669299763131039	2.02778889466515e-07	-4.41597950426916e-17	0.302268012388099	1.11435457936625	1.78365434249729	1.78365454527618	1.78365454527618	1.78365454527618	-0.246553922933578	1.5371006223426
795	0.52996758249503	0	0	0	0	0.319087777001627	0.728986775907531	0.836399293002886	1.67732872630211e-07	2.59081865932719e-17	0.319087777001627	1.04807455290916	1.88447384591204	1.88447401364492	1.88447401364492	1.88447401364492	-0.23654347964105	1.64793053400387
796	0	1.10975464072792	0	0	0	0.329075777374721	0.649329879083608	0.920926598034649	1.38729367606771e-07	1.3142452824264e-16	0.329075777374721	0.978405656458329	1.89933225449298	1.89933239322235	1.89933239322235	1.89933239322235	-0.0434142492065109	1.85591814401584
797	0.344029968104558	0	0	0	0	0.324957984690315	0.614930722590317	0.947326641687034	1.14729292364757e-07	2.41715692193877e-16	0.324957984690315	0.939888707280632	1.88721534896767	1.88721546369696	1.88721546369696	1.88721546369696	-0.0709587191045149	1.81625674459244
798	0	1.1862401322001	0	0	0	0.315396188960092	0.571666552754675	0.93389534992849	9.48717235829122e-08	3.35261915682139e-16	0.315396188960092	0.887062741714768	1.82095809164326	1.82095818651498	1.82095818651498	1.82095818651498	-0.0420612041899243	1.77889698232506
799	0.888314988826307	0	0	0	0	0.298623267353183	0.569965175951065	0.894205648219517	7.84434508886989e-08	3.28798046664194e-16	0.298623267353183	0.868588443304248	1.76279409152376	1.76279416996722	1.76279416996722	1.76279416996722	-0.169828454809623	1.59296571515759
800	0.429567563654011	0	0	0	0	0.30341024997709	0.55009648550973	0.838218553590164	6.48537131411331e-08	3.75585911519981e-16	0.30341024997709	0.85350673548682	1.69172528907698	1.6917253539307	1.6917253539307	1.6917253539307	0.0424350479094136	1.73416040184011
801	0.846626511346231	0	0	0	0	0.302692602081683	0.518702736711636	0.773146643969789	5.36132417892077e-08	1.33012351811014e-17	0.302692602081683	0.821395338793319	1.59454198276311	1.59454203637635	1.59454203637635	1.59454203637635	-0.20625841042018	1.38828362595617
802	0.372996056012311	0	0	0	0	0.315739388273138	0.480615063012131	0.704123168683713	4.43168752553902e-08	-1.1388340493074e-16	0.315739388273138	0.796354451285268	1.50047761996898	1.50047766428586	1.50047766428586	1.50047766428586	-0.0213583832788358	1.47911928100702
803	0	1.17555394991198	0	0	0	0.318666446595493	0.43929182260973	0.634718890334014	3.66291465979884e-08	-8.11751261979685e-17	0.318666446595493	0.757958269205223	1.39267715953924	1.39267719616838	1.39267719616838	1.39267719616838	-0.229508929280169	1.16316826688821
804	0.552260715837837	0	0	0	0	0.310157598321111	0.44241458658488	0.567339875305149	3.02723276945471e-08	-4.81078391573598e-17	0.310157598321111	0.752572184905991	1.31991206021114	1.31991209048347	1.31991209048347	1.31991209048347	-0.195559128436375	1.12435296204709
805	0.979483298879761	0	0	0	0	0.304250870802427	0.429970740539811	0.503532410931121	2.50165203397046e-08	-2.51477607319953e-17	0.304250870802427	0.734221611342238	1.23775402227336	1.23775404728988	1.23775404728988	1.23775404728988	-0.125130130947533	1.11262391634235
806	0.827982283206601	0	0	0	0	0.321713436656902	0.407501170360899	0.444215648669214	2.06714405976527e-08	1.31279156382474e-17	0.321713436656902	0.729214607017801	1.17343025568702	1.17343027635846	1.17343027635846	1.17343027635846	-0.123340209182875	1.05009006717558
807	0.783862255371323	0	0	0	0	0.345299298181178	0.379049473586852	0.389858156252156	1.70796135080309e-08	-6.98403924804207e-17	0.345299298181178	0.72434877176803	1.11420692802019	1.1142069450998	1.1142069450998	1.1142069450998	-0.046974226144862	1.06723271895494
808	0	1.4549845723494	0	0	0	0.369885781320247	0.347522718651257	0.340611069658142	1.41107285344333e-08	-1.1300217739046e-16	0.369885781320247	0.717408499971504	1.05801956962965	1.05801958374037	1.05801958374037	1.05801958374037	-0.0600200029957242	0.99799958074465
809	0.770986902049831	0	0	0	0	0.374212687133445	0.384300082371662	0.296407777889501	1.16569675810752e-08	7.26860231295342e-17	0.374212687133445	0.758512769505107	1.05492054739461	1.05492055905158	1.05492055905158	1.05492055905158	0.166429262533301	1.22134982158488
810	0.629141523723835	0	0	0	0	0.384283840005437	0.396325146931421	0.25703789852579	9.62913136390853e-09	1.00548336035e-17	0.384283840005437	0.780608986936858	1.03764688546265	1.03764689509178	1.03764689509178	1.03764689509178	0.0135905941900922	1.05123748928187
811	0.442200936794849	0	0	0	0	0.391370499160957	0.391363123114936	0.222201589138993	7.95343294157647e-09	-1.14326586756546e-16	0.391370499160957	0.782733622275894	1.00493521141489	1.00493521936832	1.00493521936832	1.00493521936832	-0.027169109342981	0.977766110025339
812	0.727701677528387	0	0	0	0	0.389664804798354	0.375177358293533	0.191548892849072	6.56884076306596e-09	-1.96915200180509e-16	0.389664804798354	0.764842163091887	0.956391055940959	0.9563910625098	0.9563910625098	0.9563910625098	0.0852473206491198	1.04163838315892
813	0	1.01733831068612	0	0	0	0.393059973164316	0.351999935483889	0.164707759126307	5.42487791790336e-09	1.78038265359086e-17	0.393059973164316	0.745059908648205	0.909767667774512	0.90976767319939	0.90976767319939	0.90976767319939	-0.0130698467714287	0.896697826427961
814	0	1.8194351100354	0	0	0	0.382420445776362	0.358792148193615	0.14130355266187	4.47980337412446e-09	1.81626133552176e-17	0.382420445776362	0.741212593969976	0.882516146631847	0.88251615111165	0.88251615111165	0.882516151111651	-0.160050501725801	0.722465649385849
815	0	1.53374585570943	0	0	0	0.362722779819525	0.459966939780409	0.120972215486922	3.69910110293858e-09	-2.25592166949447e-17	0.362722779819525	0.822689719599934	0.943661935086856	0.943661938785957	0.943661938785957	0.943661938785958	-0.255239768305412	0.688422170480545
816	0.806494383158341	0	0	0	0	0.337600498542577	0.589711103119658	0.103368742248935	3.05423363897717e-09	-1.02380181155742e-17	0.337600498542577	0.927311601662235	1.03068034391117	1.0306803469654	1.0306803469654	1.0306803469654	-0.267897763053062	0.762782583912343
817	0	1.57529502366108	0	0	0	0.330968656576918	0.657304170862734	0.0881722353181614	2.52160832587833e-09	7.04322224051287e-17	0.330968656576918	0.988272827439652	1.07644506275781	1.07644506527942	1.07644506527942	1.07644506527942	-0.0502701606182561	1.02617490466117
818	0.931111339463354	0	0	0	0	0.315648053164141	0.762284100320186	0.0750885011822627	2.08172268685303e-09	-6.59277443638408e-17	0.315648053164141	1.07793215348433	1.15302065466659	1.15302065674831	1.15302065674831	1.15302065674831	-0.115763199370713	1.0372574573776
819	0.842550561279003	0	0	0	0	0.323399156669617	0.807606708956909	0.0638509134033666	1.71845617842337e-09	-1.11388705712089e-16	0.323399156669617	1.13100586562653	1.19485677902989	1.19485678074835	1.19485678074835	1.19485678074835	-0.191607852289887	1.00324892845846
820	0	1.4586385339138	0	0	0	0.341216851044943	0.811450584811379	0.054220085261669	1.41848540806677e-09	-1.75267750661114e-16	0.341216851044943	1.15266743585632	1.20688752111799	1.20688752253648	1.20688752253648	1.20688752253648	0.044331516007422	1.2512190385439
821	0	1.37440169169269	0	0	0	0.341948521251183	0.857042256142582	0.0459827552645151	1.17079953270149e-09	-6.15059697777839e-17	0.341948521251183	1.19899077739377	1.24497353265828	1.24497353382908	1.24497353382908	1.24497353382908	-0.0451615042633671	1.19981202956571
822	0.658171283638529	0	0	0	0	0.331203045335184	0.921304751265774	0.0389501816439758	9.66300103755202e-10	-1.8212106394798e-16	0.331203045335184	1.25250779660096	1.29145797824493	1.29145797921123	1.29145797921123	1.29145797921123	-0.0114291249050092	1.28002885430622
823	0	1.46331345012542	0	0	0	0.327303909562906	0.934108461044316	0.0329562604740376	7.9746869232622e-10	-1.9178776402634e-16	0.327303909562906	1.26141237060722	1.29436863108126	1.29436863187873	1.29436863187873	1.29436863187873	0.0593059832955579	1.35367461517429
824	0	1.29221693498202	0	0	0	0.313935512127387	0.98212308052271	0.0278555203603995	6.58094177197199e-10	-2.22818150633153e-16	0.313935512127387	1.2960585926501	1.3239141130105	1.32391411366859	1.32391411366859	1.32391411366859	-0.118493343044983	1.20542077062361
825	0.878431101696523	0	0	0	0	0.294658944798104	1.03672258237541	0.0235211002859785	5.43044370715506e-10	-1.53927283003782e-16	0.294658944798104	1.33138152717352	1.3549026274595	1.35490262800254	1.35490262800254	1.35490262800254	0.101847484278598	1.45675011228114
826	0.360696747391185	0	0	0	0	0.297326067855266	1.0392565326537	0.0198427826103941	4.48080572823528e-10	-2.06575129433507e-16	0.297326067855266	1.33658260050897	1.35642538311936	1.35642538356744	1.35642538356744	1.35642538356744	-0.108223296728475	1.24820208683897
827	0.721666379692034	0	0	0	0	0.293604938487403	1.00680663809748	0.0167251276730355	3.69701092495234e-10	-1.49747615805334e-16	0.293604938487403	1.30041157658488	1.31713670425792	1.31713670462762	1.31713670462762	1.31713670462762	0.19373184777306	1.51086855240068
828	0.597925344554771	0	0	0	0	0.298519037751548	0.951972627215651	0.0140857377972645	3.05014100376866e-10	-7.41270678591069e-17	0.298519037751548	1.2504916649672	1.26457740276446	1.26457740306948	1.26457740306948	1.26457740306948	0.0326867765611246	1.2972641796306
829	0.497146643507131	0	0	0	0	0.303712489050792	0.883935859981301	0.0118536650770859	2.51630808634218e-10	-8.24453878208773e-17	0.303712489050792	1.18764834903209	1.19950201410918	1.19950201436081	1.19950201436081	1.19950201436081	0.027917163162131	1.22741917752294
830	0.732343076517354	0	0	0	0	0.305308343566275	0.809284609330384	0.00996796786188511	2.07578523259144e-10	-1.45314805950294e-16	0.305308343566275	1.11459295289666	1.12456092075854	1.12456092096612	1.12456092096612	1.12456092096612	-0.0952625773037715	1.02929834366235
831	0	1.36618372279941	0	0	0	0.313910366552033	0.732652468947754	0.00837641434827313	1.71228748513386e-10	-7.75303326348658e-17	0.313910366552033	1.04656283549979	1.05493924984806	1.05493925001929	1.05493925001929	1.05493925001929	0.0355777824260923	1.09051703244538
832	0	1.3263007377259	0	0	0	0.309361838697852	0.718335580102439	0.00703432737884937	1.4123643268249e-10	-1.17492728551102e-16	0.309361838697852	1.02769741880029	1.03473174617914	1.03473174632038	1.03473174632038	1.03473174632038	-0.082444440717057	0.95228730560332
833	0	1.29685912251957	0	0	0	0.29614769098314	0.742743531872364	0.00590356185301662	1.16490991786122e-10	-4.75488424776335e-18	0.29614769098314	1.0388912228555	1.04479478470852	1.04479478482501	1.04479478482501	1.04479478482501	-0.0822464037766705	0.962548381048341
834	0	1.06897908669593	0	0	0	0.277559002164249	0.789778285816463	0.0049516046311055	9.60760644375114e-11	-9.73511846355605e-18	0.277559002164249	1.06733728798071	1.07228889261182	1.07228889270789	1.07228889270789	1.07228889270789	-0.0666337930179627	1.00565509968993
835	0.928214317922638	0	0	0	0	0.255978447877852	0.832778741619322	0.00415078612405048	7.92345417721663e-11	-7.82543423808724e-17	0.255978447877852	1.08875718949717	1.09290797562122	1.09290797570046	1.09290797570046	1.09290797570046	-0.0473010807693897	1.04560689493107
836	0	1.29512613271904	0	0	0	0.261317632990151	0.834238915640203	0.00347759265414604	6.53417373541743e-11	1.02095252138584e-16	0.261317632990151	1.09555654863035	1.0990341412845	1.09903414134984	1.09903414134984	1.09903414134984	0.0947322813555048	1.19376642270535
837	0.43168650464502	0	0	0	0	0.256310079935551	0.862737803687661	0.00291206895949711	5.38821041118354e-11	2.18889827436024e-16	0.256310079935551	1.11904788362321	1.12195995258271	1.12195995263659	1.12195995263659	1.12195995263659	0.213866282884741	1.33582623552133
838	0	1.32798854036017	0	0	0	0.250634366843375	0.853492875107423	0.00243730075642774	4.44301576862927e-11	2.37536217637356e-16	0.250634366843375	1.1041272419508	1.10656454270723	1.10656454275166	1.10656454275166	1.10656454275166	0.300366208083085	1.40693075083474
839	0	1.11304970596517	0	0	0	0.238594343244001	0.877006305962058	0.00203896796858629	3.66341510016355e-11	2.80070975021223e-16	0.238594343244001	1.11560064920606	1.11763961717465	1.11763961721128	1.11763961721128	1.11763961721128	0.167857346177463	1.28549696338874
840	0.67584112179148	0	0	0	0	0.222683812328051	0.904523038021348	0.00170496000559371	3.02048874800676e-11	2.21873145036892e-16	0.222683812328051	1.1272068503494	1.12891181035499	1.1289118103852	1.1289118103852	1.1289118103852	0.197045245625593	1.32595705601079
841	0.795999089705941	0	0	0	0	0.219660177951544	0.893246748805171	0.00142504527612737	2.49025731591246e-11	-2.76018842341269e-16	0.219660177951544	1.11290692675672	1.11433197203284	1.11433197205774	1.11433197205774	1.11433197205774	0.130722470225547	1.24505444228329
842	0.770509324765442	0	0	0	0	0.231166051233813	0.856337242180667	0.0011905879147493	2.05301944333769e-11	-2.68750933653455e-16	0.231166051233813	1.08750329341448	1.08869388132923	1.08869388134976	1.08869388134976	1.08869388134976	-0.0167363797964767	1.07195750155328
843	0	1.05847854166294	0	0	0	0.250725604054986	0.803458068578332	0.000994305465000022	1.69244856351725e-11	-3.16710566775388e-16	0.250725604054986	1.05418367263332	1.05517797809832	1.05517797811524	1.05517797811524	1.05517797811524	-0.0329520775468205	1.02222590056842
844	0	1.40652524367774	0	0	0	0.255598287142815	0.778303117913166	0.000830061978473795	1.39515407227009e-11	-2.7713501772586e-16	0.255598287142815	1.03390140505598	1.03473146703445	1.03473146704841	1.03473146704841	1.03473146704841	0.077781974550839	1.11251344159924
845	0.631338574983	0	0	0	0	0.250465957783306	0.800655582430313	0.000692691652401936	1.15001768108414e-11	-3.36455954207397e-16	0.250465957783306	1.05112154021362	1.05181423186602	1.05181423187752	1.05181423187752	1.05181423187752	0.0529848831448404	1.10479911502236
846	0	1.07381192831723	0	0	0	0.251849171982022	0.789330514089286	0.000577848732820942	9.4791062110744e-12	-3.80111400568696e-16	0.251849171982022	1.04117968607131	1.04175753480413	1.04175753481361	1.04175753481361	1.04175753481361	0.130777207654319	1.17253474246793
847	0	1.32953720111576	0	0	0	0.244500972126147	0.793565067738337	0.000481879956048638	7.81280391493056e-12	-4.18678490949487e-16	0.244500972126147	1.03806603986448	1.03854791982053	1.03854791982835	1.03854791982834	1.03854791982834	0.187096645138427	1.22564456496677
848	0	1.32606518510498	0	0	0	0.231541381517252	0.828217988911972	0.000401716289431683	6.43919690901385e-12	-3.13012057707954e-16	0.231541381517252	1.05975937042922	1.06016108671866	1.06016108672509	1.06016108672509	1.06016108672509	0.228006855606029	1.28816794233112
849	0	1.05091329108333	0	0	0	0.215246196425314	0.881820349682569	0.000334781166017829	5.30670263287902e-12	-2.71893846798541e-16	0.215246196425314	1.09706654610788	1.0974013272739	1.09740132727921	1.09740132727921	1.09740132727921	0.040598767584199	1.13800009486341
850	0	1.86903328359856	0	0	0	0.197250531475138	0.924944621139772	0.00027891279071516	4.37323137703061e-12	-2.69968416623921e-16	0.197250531475138	1.12219515261491	1.12247406540563	1.12247406541	1.12247406541	1.12247406541	-0.00357040872610464	1.11890365668389
851	0	1.38451030529199	0	0	0	0.17870631206253	1.0378617629961	0.000232298431753662	3.60381022801448e-12	-3.3354980785702e-16	0.17870631206253	1.21656807505863	1.21680037349039	1.21680037349399	1.21680037349399	1.21680037349399	-0.0146267230247698	1.20217365046922
852	0	0	2.68831749019409	0	0	0.16040372157052	1.1422257415653	0.00019341890522503	2.96969062674179e-12	-3.65621848237398e-16	0.16040372157052	1.30262946313582	1.30282288204104	1.30282288204401	1.30282288204401	1.30282288204401	0.018886124938837	1.32170900698285
853	0	1.2137517814345	0	0	0	0.142864496187271	1.17465113840345	0.23684135567171	2.44686475525668e-12	-1.51649232938981e-16	0.142864496187271	1.31751563459072	1.55435699026243	1.55435699026487	1.55435699026487	1.55435699026487	0.0774845877280102	1.63184157799288
854	0	1.83344584516176	0	0	0	0.126413283075583	1.20603515987339	0.387688950408764	2.01632559537757e-12	-3.43862836982723e-16	0.126413283075583	1.33244844294897	1.72013739335773	1.72013739335975	1.72013739335975	1.72013739335975	0.0590954322486404	1.77923282560839
855	0.470408835075187	0	0	0	0	0.111231949241954	1.29753125633242	0.476066224219356	1.66130718071145e-12	-4.10806959580655e-16	0.111231949241954	1.40876320557438	1.88482942979373	1.88482942979539	1.88482942979539	1.88482942979539	0.0419676781091313	1.92679710790452
856	0	0	0	0	4.28618187498902	0.104647573507679	1.3162279413916	0.519664441454698	1.36878028911269e-12	-1.71672736264265e-16	0.104647573507679	1.42087551489928	1.94053995635397	1.94053995635534	1.94053995635534	1.94053995635534	-0.0564702975254396	1.8840696588299
857	0	1.29835877786211	0	0	0	0.0967953679949499	1.28551137587822	0.531813785665375	1.12763842707864e-12	0.601647734713082	0.0967953679949499	1.38230674387317	1.91412052953854	1.91412052953967	2.51576826425275	2.51576826425276	-0.0963805106863018	2.41938775356645
858	0	1.63632807527184	0	0	0	0.0883513227747464	1.27788795980105	0.522483110151132	9.28833188140743e-13	0.985175005858607	0.0883513227747464	1.3662392825758	1.88872239272693	1.88872239272786	2.87389739858647	2.87389739858647	-0.0674016010494043	2.80649579753706
859	0.581802418470483	0	0	0	0	0.0797880145311964	1.31847664071244	0.499060539199524	7.65223617804622e-13	1.20988961169033	0.0797880145311964	1.39826465524364	1.89732519444316	1.89732519444393	3.10721480613426	3.10721480613426	0.0017816515207056	3.10899645765497
860	0	1.37332877675892	0	0	0	0.0825115593720455	1.30236082989022	0.466961519731308	6.30391028266786e-13	1.32076511056061	0.0825115593720455	1.38487238926227	1.85183390899358	1.85183390899421	3.17259901955481	3.17259901955481	-0.0244070068227464	3.14819201273207
861	0.756506531175216	0	0	0	0	0.081625996710983	1.31053049723609	0.43010122980531	5.19230169970797e-13	1.35168876701051	0.081625996710983	1.39215649394708	1.82225772375239	1.82225772375291	3.17394649076342	3.17394649076342	0.0532455345487519	3.22719202531217
862	0.702809629698243	0	0	0	0	0.0970927294504534	1.27294467042051	0.391260540153372	4.27675317382636e-13	1.32800299456988	0.0970927294504534	1.37003739987096	1.76129794002434	1.76129794002476	3.08930093459464	3.08930093459464	-0.0232314743740558	3.06606946022059
863	0	1.7548603228108	0	0	0	0.120446264906464	1.20592303404157	0.352368597215857	3.52250140167598e-13	1.26848970713968	0.120446264906464	1.32636929894803	1.67873789616389	1.67873789616424	2.94722760330392	2.94722760330392	0.155675964583466	3.10290356788739
864	0.916223647994789	0	0	0	0	0.132142919469646	1.22222460983702	0.314720230631603	2.90081914045004e-13	1.18691603794073	0.132142919469646	1.35436752930667	1.66908775993827	1.66908775993856	2.85600379787929	2.85600379787929	0.14209167736929	2.99809547524858
865	0	0	2.84251625281969	0	0	0.163133255890894	1.19299136679043	0.279142528560531	2.38879227509869e-13	1.09323524428149	0.163133255890894	1.35612462268132	1.63526715124186	1.63526715124209	2.72850239552359	2.72850239552359	0.221179893740832	2.94968228926442
866	0.860948393455019	0	0	0	0	0.178546379033053	1.13419578356388	0.510732325943488	1.96679650343867e-13	0.994517016491086	0.178546379033053	1.31274216259693	1.82347448854042	1.82347448854062	2.8179915050317	2.8179915050317	0.233702631672825	3.05169413670453
867	0	0	2.59696250031132	0	0	0.207286112934257	1.05751590812317	0.649189691086763	1.62000723946676e-13	0.895665832446676	0.207286112934257	1.26480202105743	1.91399171214419	1.91399171214435	2.80965754459103	2.80965754459103	0.13704857714573	2.94670612173676
868	0.553182411016372	0	0	0	0	0.219739813677611	0.971367421847289	0.941536836862675	1.33327482387813e-13	0.799973630733038	0.219739813677611	1.1911072355249	2.13264407238758	2.13264407238771	2.93261770312075	2.93261770312075	0.0812580675928376	3.01387577071358
869	0.980093771445897	0	0	0	0	0.230889066952053	0.881702649392354	1.10656546337534	1.09662456893034e-13	0.709543264226969	0.230889066952053	1.11259171634441	2.21915717971974	2.21915717971985	2.92870044394682	2.92870044394682	-0.0307302072872998	2.89797023665952
870	0.531790512157211	0	0	0	0	0.26223433725184	0.792627093325513	1.18082733448871	9.03402685992205e-14	0.625611421143645	0.26223433725184	1.05486143057735	2.23568876506607	2.23568876506616	2.8613001862098	2.8613001862098	0.0343884625898643	2.89568864879967
871	0.791054441177067	0	0	0	0	0.283890582755586	0.70687339352639	1.19180629329081	7.43733075125874e-14	0.548793546393346	0.283890582755586	0.990763976281976	2.18257026957279	2.18257026957287	2.73136381596621	2.73136381596621	0.127665911053121	2.85902972701933
872	0.270875149915931	0	0	0	0	0.309572359911702	0.626164141938247	1.16000469484352	6.11345196688262e-14	0.479268430424491	0.309572359911702	0.935736501849949	2.09574119669347	2.09574119669353	2.57500962711802	2.57500962711802	0.0715017872938009	2.64651141441182
873	0.387812353471632	0	0	0	0	0.319018194844095	0.55148827326908	1.10057138538219	5.0411741447931e-14	0.416916290653443	0.319018194844095	0.870506468113175	1.97107785349537	1.97107785349542	2.38799414414886	2.38799414414886	-0.0341527715456853	2.35384137260318
874	0	1.02412928844939	0	0	0	0.319792887789222	0.483310442124627	1.02456887789102	4.14550838101491e-14	0.361421140888771	0.319792887789222	0.803103329913849	1.82767220780487	1.82767220780491	2.18909334869368	2.18909334869368	0.128022969773016	2.31711631846669
875	0.970746737930056	0	0	0	0	0.309804252643204	0.45607732848048	0.939957036237051	3.40347305893829e-14	0.312345858572509	0.309804252643204	0.765881581123684	1.70583861736074	1.70583861736077	2.01818447593328	2.01818447593328	0.203025071025972	2.22120954695925
876	0.777839026054775	0	0	0	0	0.323790166645398	0.422836391402749	0.852354406884027	2.80947709541124e-14	0.269186484220904	0.323790166645398	0.746626558048147	1.59898096493217	1.5989809649322	1.86816744915311	1.86816744915311	0.301043912697637	2.16921136185074
877	0	0	2.23617326289465	0	0	0.342340316035855	0.386660538501052	0.76562548707305	2.29972596521577e-14	0.231410815591825	0.342340316035855	0.729000854536907	1.49462634160996	1.49462634160998	1.72603715720181	1.7260371572018	0.346508023514535	2.07254518071634
878	0	1.66728567551803	0	0	0	0.34352605010235	0.349706038394373	0.84609358892612	1.88582260918224e-14	0.198485206144642	0.34352605010235	0.693232088496723	1.53932567742284	1.53932567742286	1.7378108835675	1.7378108835675	0.384482440154485	2.12229332372199
879	0.704579960438483	0	0	0	0	0.333033106999393	0.404481536141219	0.872231570731004	1.56055945943479e-14	0.169892576042625	0.333033106999393	0.737514643140612	1.60974621387162	1.60974621387163	1.77963878991426	1.77963878991426	0.455053136325254	2.23469192623951
880	0	1.2655063715788	0	0	0	0.331314291227085	0.427907977626621	0.861092128046556	1.27528876348038e-14	0.145143940931204	0.331314291227085	0.759222268853706	1.62031439690026	1.62031439690027	1.76545833783148	1.76545833783148	0.517345485227667	2.28280382305915
881	0	1.60632237581315	0	0	0	0.319275630708474	0.481998860481747	0.825330906284012	1.03646424776116e-14	0.123785216732615	0.319275630708474	0.801274491190221	1.62660539747423	1.62660539747424	1.75039061420686	1.75039061420686	0.462219798858486	2.21261041306534
882	0	1.70627054068952	0	0	0	0.300714944191188	0.586921192379269	0.774240273967792	8.43523584315165e-15	0.105400634264032	0.300714944191188	0.887636136570457	1.66187641053825	1.66187641053826	1.76727704480229	1.76727704480229	0.490916674256015	2.2581937190583
883	0	1.96739864714163	0	0	0	0.278392289964347	0.733312132358169	0.714552794042971	6.98037183610722e-15	0.0896137691530369	0.278392289964347	1.01170442232252	1.72625721636549	1.72625721636549	1.81587098551853	1.81587098551853	0.510511612096599	2.32638259761513
884	0.835817542257037	0	0	0	0	0.254281403193386	0.934106399163383	0.651063918272819	5.82076609134674e-15	0.0760869393975935	0.254281403193386	1.18838780235677	1.83945172062959	1.83945172062959	1.91553866002719	1.91553866002719	0.560973664664469	2.47651232469166
885	0.873902829938346	0	0	0	0	0.252642393075779	1.03800944896318	0.587113042421035	4.59294824395329e-15	0.0645195285206904	0.252642393075779	1.29065184203895	1.87776488445999	1.87776488445999	1.94228441298068	1.94228441298068	0.418387773585586	2.36067218656627
886	0.684611605128582	0	0	0	0	0.268253060245107	1.07355027121398	0.524953811057778	3.77440301235765e-15	0.0546456436282564	0.268253060245107	1.34180333145909	1.86675714251687	1.86675714251687	1.92140278614513	1.92140278614513	0.302894748130786	2.22429753427591
887	0	0	2.51250991212603	0	0	0.28525213605031	1.06209870242176	0.466038016493191	3.1377567211166e-15	0.0462314045921999	0.28525213605031	1.34735083847207	1.81338885496526	1.81338885496527	1.85962025955747	1.85962025955747	0.301844858692642	2.16146511825011
888	0	1.07491080898529	0	0	0	0.287273988638445	1.01952347373211	0.617968513028501	2.63753463514149e-15	0.0390720750427093	0.287273988638445	1.30679746237055	1.92476597539905	1.92476597539905	1.96383805044176	1.96383805044176	0.357416615515577	2.32125466595734
889	0	1.01377727149987	0	0	0	0.279189873146331	0.995323941063845	0.699505027430538	2.09183781407774e-15	0.0329891815935381	0.279189873146331	1.27451381421018	1.97401884164071	1.97401884164072	2.00700802323425	2.00700802323425	0.168955645229245	2.1759636684635
890	0.973650713085041	0	0	0	0	0.264597156896719	0.980055454230222	0.731175873678237	1.72803993336856e-15	0.0278277198376705	0.264597156896719	1.24465261112694	1.97582848480518	1.97582848480518	2.00365620464285	2.00365620464285	0.15579971450892	2.15945591915177
891	0	1.09784744865122	0	0	0	0.277167220134804	0.937617490205897	0.728380105188669	1.45519152283669e-15	0.0234535103138195	0.277167220134804	1.2147847103407	1.94316481552937	1.94316481552937	1.96661832584319	1.96661832584319	0.181949626414571	2.14856795225776
892	0	1.80405617543792	0	0	0	0.27648587534709	0.917833363026588	0.702572538792132	1.09139364212751e-15	0.0197507418804572	0.27648587534709	1.19431923837368	1.89689177716581	1.89689177716581	1.91664251904627	1.91664251904627	0.131203389765664	2.04784590881193
893	0	1.02461296330173	0	0	0	0.266944234116364	0.980999258072837	0.662187701912872	1.18234311230481e-15	0.0166197214340144	0.266944234116364	1.2479434921892	1.91013119410207	1.91013119410208	1.92675091553609	1.92675091553609	0.200082586474029	2.12683350201012
894	0	1.52034567478981	0	0	0	0.251776882964967	1.02548760124316	0.61335841518569	7.73070496506989e-16	0.0139748358846876	0.251776882964967	1.27726448420813	1.89062289939382	1.89062289939382	1.90459773527851	1.90459773527851	0.149309206580272	2.05390694185878
895	0.833094969444029	0	0	0	0	0.233336882693238	1.09731124400633	0.560473103512924	5.45696821063757e-16	0.0117427233792748	0.233336882693238	1.33064812669957	1.89112123021249	1.89112123021249	1.90286395359177	1.90286395359177	0.14966478448184	2.05252873807361
896	0.685174510221061	0	0	0	0	0.236038583986605	1.10940002625818	0.506606691134561	4.54747350886464e-16	0.00986064487743591	0.236038583986605	1.34543861024479	1.85204530137935	1.85204530137935	1.86190594625678	1.86190594625678	0.128357897054133	1.99026384331092
897	0	1.7698213113327	0	0	0	0.245468293452025	1.08105011432844	0.453852598945367	4.54747350886464e-16	0.00827504353649604	0.245468293452025	1.32651840778047	1.78037100672583	1.78037100672583	1.78864605026233	1.78864605026233	0.090335071155752	1.87898112141808
898	0	0	2.10287423836082	0	0	0.243723487025398	1.12910422007974	0.403577539718597	2.95585778076202e-16	0.006940277324593	0.243723487025398	1.37282770710514	1.77640524682374	1.77640524682374	1.78334552414833	1.78334552414833	-0.0344782738473399	1.74886725030099
899	0	1.13319248895272	0	0	0	0.234545510383141	1.12421513441535	0.501435908605017	3.18323145620525e-16	0.0058175093967371	0.234545510383141	1.3587606447985	1.86019655340351	1.86019655340351	1.86601406280025	1.86601406280025	0.102189648310108	1.96820371111036
900	0.903821901478599	0	0	0	0	0.220686505651266	1.12605192669926	0.550555883141935	2.50111042987555e-16	0.00487374068313645	0.220686505651266	1.34673843235053	1.89729431549246	1.89729431549246	1.9021680561756	1.9021680561756	0.0647656962974827	1.96693375247308
901	0	1.5820823696489	0	0	0	0.230897751175863	1.09028274324753	0.565391524292582	3.41060513164848e-17	0.0040809695929891	0.230897751175863	1.32118049442339	1.88657201871598	1.88657201871598	1.89065298830896	1.89065298830897	-0.0474659880459603	1.843187000263
902	0.701349016675125	0	0	0	0	0.230155590780852	1.11245166300798	0.556758212003053	-3.41060513164848e-17	0.00341546453722658	0.230155590780852	1.34260725378884	1.89936546579189	1.89936546579189	1.90278093032912	1.90278093032912	-0.17367310741566	1.72910782291346
903	0.558608813847474	0	0	0	0	0.23820456245193	1.09075839698921	0.532676867799257	-1.25055521493778e-16	0.00285713597990661	0.23820456245193	1.32896295944114	1.8616398272404	1.8616398272404	1.86449696322031	1.86449696322031	-0.0624069796286866	1.80208998359162
904	0.663562341672158	0	0	0	0	0.245992089839107	1.04037623762629	0.499031675940406	-1.25055521493778e-16	0.00238899583912353	0.245992089839107	1.28636832746539	1.7854000034058	1.7854000034058	1.78778899924492	1.78778899924492	6.57639771866344e-05	1.78785476322211
905	0.588012671804819	0	0	0	0	0.257549261310493	0.972418822148843	0.460081177159594	-2.50111042987555e-16	0.0019966932033506	0.257549261310493	1.22996808345934	1.69004926061893	1.69004926061893	1.69204595382228	1.69204595382228	-0.0855282179268985	1.60651773589538
906	0	1.04890794654644	0	0	0	0.268156910204847	0.894913341630216	0.418854281316142	-2.72848410531878e-16	0.00166811645922954	0.268156910204847	1.16307025183506	1.58192453315121	1.58192453315121	1.58359264961043	1.58359264961044	-0.0853870339777363	1.4982056156327
907	0.828635405660148	0	0	0	0	0.266456185372064	0.849585279692285	0.377456126490054	-2.27373675443232e-16	0.0013930530097845	0.266456185372064	1.11604146506435	1.4934975915544	1.4934975915544	1.49489064456419	1.49489064456419	-0.00314851116910207	1.49174213339509
908	0	0	0	3.01096953591315	0	0.279047615418023	0.791284839333391	0.337303456256139	-9.09494701772928e-17	0.0011628987778133	0.279047615418023	1.07033245475141	1.40763591100755	1.40763591100755	1.40879880978537	1.40879880978536	0.0648296916715099	1.47362850145687
909	0	1.63249880873627	0	0	0	0.278318806186543	0.7262044210187	0.299305017427542	0.296902474982234	0.000970410626576308	0.278318806186543	1.00452322720524	1.30382824463278	1.60073071961502	1.60170113024159	1.6017011302416	-0.213009930069512	1.38869120017208
910	0.580065888774679	0	0	0	0	0.268685121156602	0.745996108134144	0.263999176311344	0.486166373865843	0.000809495683904865	0.268685121156602	1.01468122929075	1.27868040560209	1.76484677946793	1.76565627515184	1.76565627515184	0.0469666539249263	1.81262292907676
911	0	0	2.15251317644771	0	0	0.264418212406539	0.734750529883284	0.231658335805981	0.59705904209456	0.000675032325913395	0.264418212406539	0.999168742289823	1.2308270780958	1.82788612019036	1.82856115251628	1.82856115251628	0.0189567591232281	1.84751791163951
912	0	1.27101594060856	0	0	0	0.252869621559495	0.703069563764687	0.354105100287591	0.651774132221464	0.000562718264993378	0.252869621559495	0.955939185324181	1.31004428561177	1.96181841783324	1.96238113609823	1.96238113609823	0.0484361488590883	2.01081728495732
913	0.48149708351641	0	0	0	0	0.236819443066886	0.711637113898547	0.424548244532422	0.667034407638034	0.000468941797955696	0.236819443066886	0.948456556965433	1.37300480149786	2.04003920913589	2.04050815093385	2.04050815093385	0.168090626529122	2.20859877746297
914	0	0	2.34425733718293	0	0	0.225871708785708	0.693996758011796	0.457817660801698	0.655345899473296	0.000390672809484763	0.225871708785708	0.919868466797505	1.3776861275992	2.0330320270725	2.03342269988198	2.03342269988198	0.134766643664986	2.16818934354697
915	0	1.21385960067757	0	0	0	0.211111408487538	0.659368353692209	0.64505038235189	0.625977148769395	0.000325370599439161	0.211111408487538	0.870479762179746	1.51553014453164	2.14150729330103	2.14183266390047	2.14183266390047	0.25650677039526	2.39833943429573
916	0	1.09873390091793	0	0	0	0.194280470677326	0.662744879902976	0.749360815167883	0.585721991338943	0.000270906016177913	0.194280470677326	0.857025350580302	1.60638616574819	2.19210815708713	2.19237906310331	2.19237906310331	0.311270322814236	2.50364938591754
917	0	1.64357786784966	0	0	0	0.176614583075969	0.682766804693457	0.794659287065637	0.539492182946176	0.000225495738082795	0.176614583075969	0.859381387769426	1.65404067483506	2.19353285778124	2.19375835351932	2.19375835351932	0.295224012662919	2.48898236618224
918	0.528392305921704	0	0	0	0	0.158969487164433	0.762220256056355	0.798912416958683	0.490776490248008	0.000187646857677114	0.158969487164433	0.921189743220788	1.72010216017947	2.21087865042748	2.21106629728516	2.21106629728516	0.457302275878435	2.66836857316359
919	0	1.0943192765947	0	0	0	0.151061654026999	0.790434052550899	0.77551227967138	0.441995185999092	0.000156110192664778	0.151061654026999	0.941495706577898	1.71700798624928	2.15900317224837	2.15915928244104	2.15915928244104	0.312398492445953	2.47155777488699
920	0.48884550628382	0	0	0	0	0.140797209571136	0.822592155865103	0.734344497398955	0.394772783443505	0.000129840980930714	0.140797209571136	0.963389365436239	1.69773386283519	2.0925066462787	2.09263648725963	2.09263648725963	0.389938202760869	2.4825746900205
921	0.662791247838526	0	0	0	0	0.137116437163093	0.817119200000896	0.682619419737713	0.350147003140341	0.000107965816661558	0.137116437163093	0.954235637163989	1.6368550569017	1.98700206004204	1.98711002585871	1.98711002585871	0.399935033612892	2.3870450594716
922	0	1.90913671011485	0	0	0	0.144530178314888	0.786601224154372	0.625517185872541	0.308728128766712	8.97548564494596e-05	0.144530178314888	0.93113140246926	1.5566485883418	1.86537671710851	1.86546647196496	1.86546647196496	0.330558908626065	2.19602538059103
923	0	1.06318371322286	0	0	0	0.144750706997079	0.859662336963683	0.566686832441885	0.270819871458779	7.45984712315728e-05	0.144750706997079	1.00441304396076	1.57109987640265	1.84191974786143	1.84199434633266	1.84199434633266	0.147592994310499	1.98958734064316
924	0.215092957587748	0	0	0	0	0.140142234915003	0.917407823209571	0.508631165338876	0.236510461128457	6.19876455527798e-05	0.140142234915003	1.05755005812457	1.56618122346345	1.80269168459191	1.80275367223746	1.80275367223746	0.230298977290354	2.03305264952781
925	0	1.18179925318675	0	0	0	0.133963356971897	0.925971098663407	0.453002410463424	0.205740787197429	5.14975327797366e-05	0.133963356971897	1.0599344556353	1.51293686609873	1.71867765329616	1.71872915082894	1.71872915082894	0.0365156970151172	1.75524484784406
926	0	0	0	3.20207562835062	0	0.12541969091715	0.947024370639612	0.400828343164604	0.178354916090479	4.27736661682679e-05	0.12541969091715	1.07244406155676	1.47327240472137	1.65162732081185	1.65167009447801	1.65167009447801	0.00761192792122139	1.65928202239924
927	0	0	2.52062566105933	0	0	0.115571592378321	0.930018962830216	0.352684385872214	0.489924434613533	3.55204032839522e-05	0.115571592378321	1.04559055520854	1.39827494108075	1.88819937569428	1.88823489609757	1.88823489609757	0.0223970557649475	1.91063195186252
928	0.976833044505522	0	0	0	0	0.105172700735289	0.888060831905556	0.516897825225897	0.682677527040431	2.94912471857358e-05	0.105172700735289	0.993233532640844	1.51013135786674	2.19280888490717	2.19283837615436	2.19283837615436	-0.0755648935236482	2.11727348263071
929	0.949695918998654	0	0	0	0	0.125995700806817	0.830755073391822	0.609988877649226	0.789452002082325	2.44807436705557e-05	0.125995700806817	0.956750774198639	1.56673965184786	2.35619165393019	2.35621613467386	2.35621613467386	-0.00161282608797175	2.35460330858589
930	0.723663347519552	0	0	0	0	0.165351002632508	0.7650444759975	0.652346332332742	0.835084833014327	2.0317701231444e-05	0.165351002632508	0.930395478630007	1.58274181096275	2.41782664397708	2.41784696167831	2.41784696167831	0.0250904957574598	2.44293745743577
931	0.849898957196416	0	0	0	0	0.203448857651919	0.69585910090282	0.659304235329833	0.838233766056889	1.68595204358418e-05	0.203448857651919	0.899307958554739	1.55861219388457	2.39684595994146	2.3968628194619	2.3968628194619	-0.0626302194614691	2.33423260000043
932	0	1.20498325542484	0	0	0	0.245957274852226	0.62661784306671	0.642304482677731	0.812801421368473	1.39874533013198e-05	0.245957274852226	0.872575117918936	1.51487960059667	2.32768102196514	2.32769500941844	2.32769500941844	0.0286696606333117	2.35636467005175
933	0	1.49454384170415	0	0	0	0.26636972210241	0.607165671843036	0.609804020238418	0.769046142987845	1.16026418349965e-05	0.26636972210241	0.873535393945446	1.48333941418386	2.25238555717171	2.25239715981354	2.25239715981355	-0.0524612779078659	2.19993588190568
934	0.495623916401482	0	0	0	0	0.271300074546414	0.647326601850782	0.567981039042128	0.714446369410764	9.62280903395646e-06	0.271300074546414	0.918626676397196	1.48660771543932	2.20105408485009	2.20106370765912	2.20106370765912	-0.139221103737499	2.06184260392162
935	0.695434279055507	0	0	0	0	0.273735085618064	0.65297707134032	0.521283228739019	0.654371382151867	7.97949596503122e-06	0.273735085618064	0.926712156958384	1.4479953856974	2.10236676784927	2.10237474734523	2.10237474734523	-0.223696883974993	1.87867786337024
936	0	0	0	3.15154250523895	0	0.282211259184701	0.63530882116952	0.472852144626747	0.592600225770337	6.61575568675801e-06	0.282211259184701	0.917520080354221	1.39037222498097	1.9829724507513	1.98297906650699	1.98297906650699	-0.150296092390543	1.83268297411645
937	0.614140781632739	0	0	0	0	0.278619958325681	0.602590118665352	0.424850587043646	0.856994366959373	5.48422916841339e-06	0.278619958325681	0.881210076991033	1.30606066403468	2.16305503099405	2.16306051522322	2.16306051522322	-0.234773578205066	1.92828693701816
938	0.596672329481718	0	0	0	0	0.279409583447013	0.560857885051268	0.378714210797481	1.00606347626937	4.54554049776693e-06	0.279409583447013	0.840267468498281	1.21898167929576	2.22504515556513	2.22504970110563	2.22504970110563	-0.277607060748931	1.9474426403567
939	0.83521642985582	0	0	0	0	0.2824172051665	0.514454961111117	0.335344076949746	1.07292971162806	3.76695884114002e-06	0.2824172051665	0.796872166277618	1.13221624322736	2.20514595485542	2.20514972181426	2.20514972181426	-0.381849666022211	1.82330005579205
940	0	0	2.02428556323204	0	0	0.297998877615549	0.466445912143401	0.295253290106494	1.0824965858743	3.12128318194452e-06	0.297998877615549	0.76444478975895	1.05969807986544	2.14219466573975	2.14219778702293	2.14219778702293	-0.272282806094261	1.86991498092867
941	0	1.79186335889197	0	0	0	0.298651777004679	0.418937752623358	0.392875609626829	1.0533401962229	2.585913036144e-06	0.298651777004679	0.717589529628037	1.11046513925487	2.16380533547776	2.1638079213908	2.1638079213908	-0.287737988959821	1.87606993243098
942	0.84024853728316	0	0	0	0	0.289276167228413	0.478476784419011	0.445404488455131	0.999184862925081	2.1420743690981e-06	0.289276167228413	0.767752951647424	1.21315744010255	2.21234230302764	2.21234444510201	2.21234444510201	-0.308142055328823	1.90420238977318
943	0	0	0	3.30423379050286	0	0.296607848572141	0.502664942450859	0.46598030778303	0.930051701750221	1.77417497717902e-06	0.296607848572141	0.799272791023	1.26525309880603	2.19530480055625	2.19530657473123	2.19530657473123	-0.272306568543827	1.9230000061874
944	0	1.69673419413711	0	0	0	0.291776320727055	0.502361913598648	0.464461259415696	1.21070503241142	1.46926784052441e-06	0.291776320727055	0.794138234325703	1.2585994937414	2.46930452615282	2.46930599542066	2.46930599542066	-0.301288451876217	2.16801754354444
945	0	1.94890474015837	0	0	0	0.278950306888959	0.579933893720487	0.448181492029099	1.35905058635027	1.21660447876408e-06	0.278950306888959	0.858884200609446	1.30706569263855	2.66611627898882	2.6661174955933	2.6661174955933	-0.32204004400891	2.34407745158439
946	0	1.92800734347803	0	0	0	0.261186872919195	0.737265264086655	0.422542248175895	1.41383316700566	1.00726331568865e-06	0.261186872919195	0.99845213700585	1.42099438518175	2.83482755218741	2.83482855945073	2.83482855945073	-0.321003857725523	2.5138247017252
947	0	1.02007602063521	0	0	0	0.240697467762968	0.940238017001187	0.391471627743361	1.40409853549127	8.33840535679618e-07	0.240697467762968	1.18093548476416	1.57240711250752	2.97650564799879	2.97650648183932	2.97650648183932	-0.256740166430581	2.71976631540874
948	0	1.47341990983939	0	0	0	0.219054041411977	1.07947725172942	0.357781181932702	1.35143658912297	6.90192987395322e-07	0.219054041411977	1.29853129314139	1.6563124750741	3.00774906419707	3.00774975439005	3.00774975439005	-0.206433753950946	2.80131600043911
949	0.843485922106696	0	0	0	0	0.197348222908472	1.20843952831633	0.323441633511207	1.27172999775049	5.71224422538933e-07	0.197348222908472	1.40578775122481	1.72922938473601	3.00095938248651	3.00095995371093	3.00095995371093	-0.268405361598046	2.73255459211289
950	0	1.70062231239164	0	0	0	0.199613848855134	1.25517796906158	0.289795326018992	1.17651388090509	4.72707807941043e-07	0.199613848855134	1.45479181791671	1.74458714393571	2.92110102484079	2.9211014975486	2.9211014975486	-0.11312862616585	2.80797287138275
951	0	1.34758831672706	0	0	0	0.194573523730858	1.33997894805562	0.257719280354943	1.07403008080323	3.91137658093246e-07	0.194573523730858	1.53455247178648	1.79227175214142	2.86630183294465	2.86630222408231	2.86630222408231	-0.0821639109694936	2.78413831311282
952	0.791763450951985	0	0	0	0	0.18480149087248	1.41226540679183	0.227749784697472	0.970042074958999	3.23607339009016e-07	0.18480149087248	1.59706689766431	1.82481668236178	2.79485875732078	2.79485908092812	2.79485908092812	0.0316969923909997	2.82655607331912
953	0.948245664278567	0	0	0	0	0.192708938185832	1.41431548994988	0.200177105605621	0.868462663889338	2.67707148035177e-07	0.192708938185832	1.60702442813571	1.80720153374133	2.67566419763067	2.67566446533782	2.67566446533782	0.0432724232608836	2.7189368885987
954	0.80926328597643	0	0	0	0	0.221124444306529	1.3692173598578	0.175117058679906	0.771835533309431	2.21439663239479e-07	0.221124444306529	1.59034180416433	1.76545886284424	2.53729439615367	2.53729461759333	2.53729461759333	0.0765318656087975	2.61382648320213
955	0	1.02334709523427	0	0	0	0.254353803520516	1.29399669599553	0.15256471601476	0.681703042039019	1.83149456619354e-07	0.254353803520516	1.54835049951604	1.7009152155308	2.38261825756982	2.38261844071928	2.38261844071928	0.0279808312208163	2.4105992719401
956	0	1.62623852979289	0	0	0	0.268270414522044	1.23535221518007	0.132434374835845	0.598885659748393	1.5146473992308e-07	0.268270414522044	1.50362262970211	1.63605700453795	2.23494266428635	2.23494281575109	2.23494281575109	-0.00170482818884535	2.23323798756224
957	0.464338434150294	0	0	0	0	0.268784023735139	1.24206008301781	0.114589003423098	0.523692999904582	1.25248928934287e-07	0.268784023735139	1.51084410675295	1.62543311017605	2.14912611008063	2.14912623532956	2.14912623532956	-0.0443291039638567	2.10479713136571
958	0.338243491910506	0	0	0	0	0.267357523172095	1.20574422052482	0.0988616658974329	0.456082065374464	1.0356044820925e-07	0.267357523172095	1.47310174369692	1.57196340959435	2.02804547496881	2.02804557852926	2.02804557852926	-0.136477947460514	1.89156763106875
959	0	1.0617282265044	0	0	0	0.261363128940241	1.14178197535189	0.0850708662917485	0.395774909894212	8.56193798566154e-08	0.261363128940241	1.40314510429213	1.48821597058388	1.88399088047809	1.88399096609747	1.88399096609747	-0.0237286060683813	1.86026236002909
960	0	1.80791723780089	0	0	0	0.248756955527429	1.09830663237818	0.0730313124125518	0.342345228996277	7.07797940900748e-08	0.248756955527429	1.34706358790561	1.42009490031816	1.76244012931444	1.76244020009423	1.76244020009423	0.0326422503820365	1.79508245047627
961	0.759798357389754	0	0	0	0	0.232132994441475	1.14011846499575	0.0625612558106277	0.295281278477512	5.85068017504824e-08	0.232132994441475	1.37225145943723	1.43481271524785	1.73009399372537	1.73009405223217	1.73009405223217	0.100662516781475	1.83075656901364
962	0	1.13395783755791	0	0	0	0.232267987943315	1.13068314651118	0.0534872954682538	0.25403085733458	4.83575210016425e-08	0.232267987943315	1.36295113445449	1.41643842992275	1.67046928725733	1.67046933561485	1.67046933561485	0.0366423286622647	1.70711166427711
963	0	1.09875377825833	0	0	0	0.224726489849076	1.12931680353365	0.0456473235226285	0.218032790078664	3.99652968885757e-08	0.224726489849076	1.35404329338273	1.39969061690536	1.61772340698402	1.61772344694932	1.61772344694932	0.0963550065847501	1.71407845353407
964	0	1.04019256460558	0	0	0	0.212287088170643	1.13083004636541	0.03889212876675	0.186738324850607	3.30266194958302e-08	0.212287088170643	1.34311713453605	1.3820092633028	1.56874758815341	1.56874762118003	1.56874762118003	0.141310021896966	1.710057643077
965	0.897492324383756	0	0	0	0	0.196973264112304	1.13012166490254	0.0330860477429223	0.159625068784109	2.72902785200686e-08	0.196973264112304	1.32709492901484	1.36018097675777	1.51980604554187	1.51980607283215	1.51980607283215	0.0591112573999432	1.5789173302321
966	0.99971654632552	0	0	0	0	0.206615105349175	1.09251267481265	0.0281069560245218	0.136205463040998	2.25483754837405e-08	0.206615105349175	1.29912778016183	1.32723473618635	1.46344019922735	1.46344022177572	1.46344022177572	0.0555604618758653	1.51900068365159
967	0	1.76719230442223	0	0	0	0.239019821107242	1.03140424354986	0.0238458174991996	0.116031319201978	1.86288760780727e-08	0.239019821107242	1.2704240646571	1.2942698821563	1.41030120135828	1.41030121998716	1.41030121998716	0.159710574661707	1.57001179464886
968	0	1.10916789752681	0	0	0	0.252887509342076	1.05882641830902	0.0202059521814804	0.0986955664457864	1.53894394387396e-08	0.252887509342076	1.31171392765109	1.33191987983257	1.43061544627836	1.4306154616678	1.4306154616678	0.105732348105179	1.53634780977298
969	0	1.15740562691623	0	0	0	0.253873784447269	1.08270641418625	0.0171021394085818	0.0838320716541878	1.27123054985266e-08	0.253873784447269	1.33658019863352	1.3536823380421	1.43751440969629	1.43751442240859	1.43751442240859	0.0556296474654535	1.49314406987404
970	0.915846631830306	0	0	0	0	0.246192982550522	1.10700797088169	0.0144596401579814	0.0711141736715878	1.05000612378297e-08	0.246192982550522	1.35320095343221	1.36766059359019	1.43877476726178	1.43877477776184	1.43877477776184	0.0907805322664084	1.52955531002825
971	0.391883410757486	0	0	0	0	0.260424082367643	1.08692312592618	0.0122131972758931	0.0602524037988168	8.67213288640017e-09	0.260424082367643	1.34734720829382	1.35956040556971	1.41981280936853	1.41981281804066	1.41981281804066	0.0275493359581662	1.44736215399883
972	0	0	2.18596312491527	0	0	0.266435703423869	1.0377451448516	0.0103060537500069	0.0509917357046029	7.16188222175709e-09	0.266435703423869	1.30418084827546	1.31448690202547	1.36547863773007	1.36547864489196	1.36547864489196	0.0621231323896442	1.4276017772816
973	0.831455543645911	0	0	0	0	0.261710725340705	0.970681368086695	0.165179075688602	0.0431086102601849	5.91420177585609e-09	0.261710725340705	1.2323920934274	1.397571169116	1.44067977937619	1.44067978529039	1.44067978529039	0.0687413961696639	1.50942118146005
974	0.685756965443807	0	0	0	0	0.272584188293642	0.893832001714588	0.263566023638357	0.0364079072599862	4.88352463244474e-09	0.272584188293642	1.16641619000823	1.42998221364659	1.46639012090657	1.4663901257901	1.4663901257901	0.0992637682729323	1.56565389406303
975	0.593394167447901	0	0	0	0	0.286316908677581	0.81294831643616	0.320856372418694	0.0307199810437843	4.03217560890345e-09	0.286316908677581	1.09926522511374	1.42012159753243	1.45084157857622	1.4508415826084	1.45084158260839	0.0553763178932843	1.50621790050168
976	0.80312388267133	0	0	0	0	0.2976458196823	0.732018066121058	0.34871636974176	0.0258978363584623	3.32900796249203e-09	0.2976458196823	1.02966388580336	1.37838025554512	1.40427809190358	1.40427809523259	1.40427809523259	0.0600208166317385	1.46429891186433
977	0.792751866861065	0	0	0	0	0.316583123263277	0.653715852185882	0.355933173688055	0.021814491022225	2.74827410593664e-09	0.316583123263277	0.970298975449159	1.32623214913721	1.34804664015944	1.34804664290771	1.34804664290771	-0.0423773241325914	1.30566931877512
978	0.424028458594558	0	0	0	0	0.339456152816095	0.579748160137136	0.349075297659437	0.0183605504652502	2.26869234805149e-09	0.339456152816095	0.919204312953232	1.26827961061267	1.28664016107792	1.28664016334661	1.28664016334661	-0.0825323201175777	1.20410784322903
979	0.948912983019623	0	0	0	0	0.349522685458852	0.511116455357836	0.333008221295075	0.0154420039924193	1.87267303593506e-09	0.349522685458852	0.860639140816689	1.19364736211176	1.20908936610418	1.20908936797686	1.20908936797686	-0.0240901333070728	1.18499923466978
980	0	1.42340784939444	0	0	0	0.37427425982561	0.448316707419138	0.311295974007174	0.0129782420823872	1.54568010135989e-09	0.37427425982561	0.822590967244748	1.13388694125192	1.14686518333431	1.14686518487999	1.14686518487999	-0.0327489188819276	1.11411626599806
981	0.742230010934065	0	0	0	0	0.378567630602174	0.457842629652864	0.286513088229313	0.0109002870004015	1.27570150535882e-09	0.378567630602174	0.836410260255038	1.12292334848435	1.13382363548475	1.13382363676045	1.13382363676045	-0.0441917945692768	1.08963184219118
982	0.565621357142191	0	0	0	0	0.387048110876196	0.449184005978044	0.26048622135817	0.00914922453908219	1.05281163017116e-09	0.387048110876196	0.83623211685424	1.09671833821241	1.10586756275149	1.1058675638043	1.1058675638043	-0.00744796529674312	1.09841959850756
983	0	1.22465444318609	0	0	0	0.390492290981217	0.428620426383991	0.234480693866339	0.00767482211001378	8.6881027761645e-10	0.390492290981217	0.819112717365208	1.05359341123155	1.06126823334156	1.06126823421037	1.06126823421037	-0.18089445407336	0.880373780137011
984	0	1.14777982720549	0	0	0	0.379969987431858	0.449868996791274	0.209343974250412	0.00643431715751427	7.16922643427577e-10	0.379969987431858	0.829838984223131	1.03918295847354	1.04561727563106	1.04561727634798	1.04561727634798	-0.104246007438404	0.941371268909576
985	0	1.36882819799088	0	0	0	0.36043141744714	0.492474088792988	0.185615589873802	0.0053913595537288	5.91552173183755e-10	0.36043141744714	0.852905506240128	1.03852109611393	1.04391245566766	1.04391245625921	1.04391245625921	-0.0599613001156909	0.98395115614352
986	0.744807028283174	0	0	0	0	0.335491072211439	0.566213082343906	0.163610920903964	0.00451509196184427	4.88076248163215e-10	0.335491072211439	0.901704154555345	1.06531507545931	1.06983016742115	1.06983016790923	1.06983016790923	0.114462065889077	1.18429223379831
987	0	1.40869245390397	0	0	0	0.325916538421977	0.597036872748988	0.143484734217829	0.0037793529000242	4.02676976561073e-10	0.325916538421977	0.922953411170964	1.06643814538879	1.07021749828882	1.0702174986915	1.07021749869149	0.167190989010762	1.23740848770226
988	0.500587691022129	0	0	0	0	0.30878939491627	0.663068962276881	0.125279048970436	0.00316198824024978	3.32200726311941e-10	0.30878939491627	0.971858357193151	1.09713740616359	1.10029939440384	1.10029939473604	1.10029939473604	0.258398950582653	1.35869834531869
989	0.764617462314869	0	0	0	0	0.295368923916047	0.685544117629097	0.108958926570611	0.00264425801639782	2.74043216358051e-10	0.295368923916047	0.980913041545144	1.08987196811575	1.09251622613215	1.0925162264062	1.0925162264062	0.273320566020648	1.36583679242684
990	0	1.02686088094672	0	0	0	0.295814027046346	0.678083686071061	0.0944389901382856	0.00221032661142763	2.26054494576094e-10	0.295814027046346	0.973897713117407	1.06833670325569	1.07054702986712	1.07054703009318	1.07054703009317	0.173283079142178	1.24383010923535
991	0.917111846610192	0	0	0	0	0.28639237159247	0.685334174667426	0.0816028583568795	0.00184682558696277	1.86459049196383e-10	0.28639237159247	0.971726546259896	1.05332940461677	1.05517623020374	1.0551762303902	1.0551762303902	0.2719025036535	1.3270787340437
992	0.63948747491629	0	0	0	0	0.29821159743132	0.667675242207907	0.0703171911346325	0.00154247957130947	1.53790587256682e-10	0.29821159743132	0.965886839639227	1.03620403077386	1.03774651034517	1.03774651049896	1.03774651049896	0.266465846945771	1.30421235744473
993	0	1.02338597449379	0	0	0	0.309728072487561	0.633899272215943	0.0604416619335491	0.00128778670957845	1.26838712346558e-10	0.309728072487561	0.943627344703503	1.00406900663705	1.00535679334663	1.00535679347347	1.00535679347347	0.299161940906307	1.30451873437978
994	0	1.87818810755984	0	0	0	0.307270584355741	0.624728444062547	0.0518358719858155	0.00107474618782494	1.04604632746015e-10	0.307270584355741	0.931999028418288	0.983834900404103	0.984909646591928	0.984909646696533	0.984909646696533	0.446503038096512	1.43141268479304
995	0	1.45715244925904	0	0	0	0.295526818048183	0.713579264890628	0.0443639874050336	0.000896626265002396	8.62635796167369e-11	0.295526818048183	1.00910608293881	1.05347007034384	1.05436669660885	1.05436669669511	1.05436669669511	0.44583990766616	1.50020660436127
996	0	0	0	0	4.30494607169124	0.27794415633992	0.819226798068798	0.0378976975395014	0.000747767080250378	7.11347997301429e-11	0.27794415633992	1.09717095440872	1.13506865194822	1.13581641902847	1.1358164190996	1.1358164190996	0.320704705833912	1.45652112493352
997	0.470863051999446	0	0	0	0	0.257025306588789	0.863125860957499	0.0323179508132082	0.000623413250247677	0.606927094544208	0.257025306588789	1.12015116754629	1.1524691183595	1.15309253160974	1.76001962615395	1.76001962615395	0.430472699230233	2.19049232538419
998	0	1.01975524557163	0	0	0	0.241818403732939	0.864191227290523	0.0275158140551473	0.00051957193605067	0.993819754311539	0.241818403732939	1.10600963102346	1.13352544507861	1.13404501701466	2.1278647713262	2.1278647713262	0.240842405922613	2.36870717724881
999	0	0	2.34724734382506	0	0	0.223679112247847	0.870565251117296	0.0233927160489616	0.00043289264635664	1.22050619378737	0.223679112247847	1.09424436336514	1.1176370794141	1.11806997206046	2.33857616584783	2.33857616584783	0.141772002421642	2.48034816826948
1000	0.413517634734804	0	0	0	0	0.204170212514461	0.846232384040593	0.200294449168642	0.000360565560614759	1.33235460689051	0.204170212514461	1.05040259655505	1.2506970457237	1.25105761128431	2.58341221817482	2.58341221817482	0.199832926102836	2.78324514427766
1001	0.974469753908991	0	0	0	0	0.189984285551666	0.802115614923087	0.312293843911525	0.000300235607317609	1.36354961332644	0.189984285551666	0.992099900474753	1.30439374438628	1.3046939799936	2.66824359332004	2.66824359332004	0.245701595197531	2.91394518851757
1002	0	0	2.95012663799051	0	0	0.205330952162239	0.746186912296237	0.377107763627194	0.000249929926569939	1.33965600212926	0.205330952162239	0.951517864458476	1.32862562808567	1.32887555801224	2.6685315601415	2.6685315601415	-0.00994661023264944	2.65858494990885
1003	0.554257464477515	0	0	0	0	0.208871255150978	0.684178169361315	0.693187267506814	0.000207996687875834	1.27962049540059	0.208871255150978	0.893049424512293	1.58623669201911	1.58644468870698	2.86606518410757	2.86606518410757	0.157242133215298	3.02330731732287
1004	0	1.60380796746787	0	0	0	0.214441794023493	0.620131370279803	0.882284573624867	0.000173053529920753	1.19733103068748	0.214441794023493	0.834573164303296	1.71685773792816	1.71703079145808	2.91436182214557	2.91436182214557	0.0918991597244029	3.00626098186997
1005	0	1.56678990243711	0	0	0	0.21112959365617	0.641060475218578	0.98004970571946	0.000143944144357715	1.10282820349173	0.21112959365617	0.852190068874747	1.83223977459421	1.83238371873857	2.9352119222303	2.93521192223029	0.241864325643471	3.17707624787377
1006	0.39361102341867	0	0	0	0	0.201971949180535	0.714419174793953	1.01338063122634	0.000119701745278849	1.00324373951051	0.201971949180535	0.916391123974488	1.92977175520083	1.92989145694611	2.93313519645662	2.93313519645662	0.319432867002251	3.25256806345887
1007	0	1.73967479733847	0	0	0	0.194270719527111	0.740118210724661	1.00242481086208	9.95183546414182e-05	0.903525152606443	0.194270719527111	0.934388930251772	1.93681374111386	1.9369132594685	2.84043841207494	2.84043841207494	0.253087587498558	3.0935259995735
1008	0	1.93848617525398	0	0	0	0.182724978726262	0.832140096038183	0.962142689227067	8.27189954756591e-05	0.806993267583092	0.182724978726262	1.01486507476444	1.97700776399151	1.97709048298699	2.78408375057008	2.78408375057008	0.433777379718708	3.21786113028879
1009	0.970944791450216	0	0	0	0	0.168981561220632	0.989544022259831	0.903526171674364	6.8740022854638e-05	0.715769389504824	0.168981561220632	1.15852558348046	2.06205175515483	2.06212049517768	2.77788988468251	2.77788988468251	0.469943890520225	3.24783377520273
1010	0.573323057013116	0	0	0	0	0.185090391366775	1.0625400576128	0.834545794185694	5.71109405013942e-05	0.631101058322154	0.185090391366775	1.24763044897957	2.08217624316527	2.08223335410577	2.71333441242792	2.71333441242792	0.410176210077029	3.12351062250495
1011	0	1.58021951942077	0	0	0	0.200571313050104	1.0765572485342	0.760884908112268	4.74391513668763e-05	0.553609119373041	0.200571313050104	1.2771285615843	2.03801346969657	2.03806090884793	2.59167002822098	2.59167002822098	0.400048536139103	2.99171856436008
1012	0	1.93629589622319	0	0	0	0.204358004696972	1.13235705050251	0.686506972471452	3.9397175981992e-05	0.48347393196261	0.204358004696972	1.33671505519948	2.02322202767093	2.02326142484691	2.50673535680952	2.50673535680953	0.487139891835625	2.99387524864515
1013	0	0	2.13640405353023	0	0	0.200181394368957	1.25533795944582	0.614092334496036	3.27119449937527e-05	0.420574662434755	0.200181394368957	1.45551935381478	2.06961168831081	2.06964440025581	2.49021906269056	2.49021906269056	0.065211376685272	2.55543043937583
1014	0	1.45535763171443	0	0	0	0.190804060411567	1.29652595558729	0.694847939350697	2.7155833900818e-05	0.364592551871242	0.190804060411567	1.48733001599885	2.18217795534955	2.18220511118345	2.54679766305469	2.54679766305469	0.194797320014201	2.74159498306889
1015	0.508493516792048	0	0	0	0	0.178248702653321	1.35089817072553	0.726148351389043	2.25391602058551e-05	0.315086642035641	0.178248702653321	1.52914687337885	2.2552952247679	2.2553177639281	2.57040440596374	2.57040440596375	0.218815263714058	2.7892196696778
1016	0.59281583397658	0	0	0	0	0.172443428748753	1.3429564150639	0.723269470464845	1.87039073876491e-05	0.271548551282724	0.172443428748753	1.51539984381265	2.2386693142775	2.23868801818488	2.51023656946761	2.51023656946761	0.204038584216316	2.71427515368392
1017	0	1.22803382470327	0	0	0	0.174394880015148	1.29350531012214	0.697574120132184	1.55184774555892e-05	0.233441407383333	0.174394880015148	1.46790019013729	2.16547431026948	2.16548982874693	2.39893123613026	2.39893123613027	-0.137440875875255	2.26149036025501
1018	0	0	2.53294232726688	0	0	0.169972615798086	1.26724258303153	0.6574287446689	1.2873305406265e-05	0.200226881136334	0.169972615798086	1.43721519882962	2.09464394349852	2.09465681680392	2.29488369794026	2.29488369794026	-0.023724508321253	2.271159189619
1019	0.765860063023342	0	0	0	0	0.161423231469868	1.20799840964736	0.819028753031102	1.06771955374825e-05	0.171383355414593	0.161423231469868	1.36942164111723	2.18845039414833	2.18846107134387	2.35984442675846	2.35984442675846	0.0668175695246564	2.42666199628312
1020	0.481185389979164	0	0	0	0	0.169597063103189	1.12859278869916	0.90044038913174	8.85426201375594e-06	0.146417555106362	0.169597063103189	1.29818985180235	2.19863024093409	2.19863909519611	2.34505665030247	2.34505665030247	0.122701677625931	2.4677583279284
1021	0	1.09966537425101	0	0	0	0.177086170861245	1.03828169805429	0.925425084355	7.34137500876386e-06	0.124871411620885	0.177086170861245	1.21536786891554	2.14079295327054	2.14080029464555	2.26567170626643	2.26567170626643	0.113669498458987	2.37934120472542
1022	0	1.22682548701654	0	0	0	0.176287476911008	0.983230405931438	0.911764709367311	6.08602965839964e-06	0.106325507469233	0.176287476911008	1.15951788284245	2.07128259220976	2.07128867823942	2.17761418570865	2.17761418570865	-0.0214031894612407	2.15621099624741
1023	0.591304242812956	0	0	0	0	0.169959547255149	0.963311797415511	0.872648629113073	5.04456845719687e-06	0.0904001152171207	0.169959547255149	1.13327134467066	2.00591997378373	2.00592501835219	2.09632513356931	2.09632513356931	0.0673697288794907	2.1636948624488
1024	0.477813334714326	0	0	0	0	0.171583650588083	0.918306935726209	0.817754376615662	4.18069898260001e-06	0.0767545897585603	0.171583650588083	1.08989058631429	1.90764496292995	1.90764914362894	1.9844037333875	1.9844037333875	0.0432122305380321	2.02761596392553
1025	0.749508640804994	0	0	0	0	0.174511163453952	0.857965049697466	0.754087443958701	3.46425829320651e-06	0.0650856767564681	0.174511163453952	1.03247621315142	1.78656365711012	1.78656712136841	1.85165279812488	1.85165279812488	0.0124378612797733	1.86409065940465
1026	0	0	2.4244065239615	0	0	0.189136664387173	0.78932519507595	0.686632010379059	2.87018326744146e-06	0.0551251501504215	0.189136664387173	0.978461859463123	1.66509386984218	1.66509674002545	1.72022189017587	1.72022189017587	0.0976345146856598	1.81785640486153
1027	0.478862106531245	0	0	0	0	0.19272567621655	0.71737845116574	0.811345244634113	2.3776528376402e-06	0.0466370775527265	0.19272567621655	0.91010412738229	1.7214493720164	1.72145174966924	1.76808882722197	1.76808882722197	-0.0369543089905722	1.7311345182314
1028	0	1.11619370438567	0	0	0	0.1963084689679	0.645579098029284	0.86828340548422	1.9693736165209e-06	0.0394149260656476	0.1963084689679	0.841887566997185	1.7101709724814	1.71017294185502	1.74958786792067	1.74958786792067	-0.0688760707371784	1.68071179718349
1029	0.689759131263889	0	0	0	0	0.192259677113622	0.617039651242791	0.877919671180484	1.63098512903161e-06	0.0332786562283706	0.192259677113622	0.809299328356412	1.6872189995369	1.68722063052203	1.7204992867504	1.7204992867504	-0.0545944335857351	1.66590485316466
1030	0	1.23551893468401	0	0	0	0.198809343058813	0.577634065971334	0.85553189471898	1.35056475246529e-06	0.0280719034957376	0.198809343058813	0.776443409030147	1.63197530374913	1.63197665431388	1.66004855780962	1.66004855780962	-0.164254252582886	1.49579430522673
1031	0.76962909405052	0	0	0	0	0.196667130709361	0.582231430516335	0.812413390489711	1.11821576701914e-06	0.0236593110037897	0.196667130709361	0.778898561225696	1.59131195171541	1.59131306993117	1.61497238093496	1.61497238093496	-0.0923842914097744	1.52258808952519
1032	0	0	2.31316033969929	0	0	0.208167284914761	0.56618186145096	0.756815474959571	9.25724646731396e-07	0.0199240513873068	0.208167284914761	0.774349146365721	1.53116462132529	1.53116554704994	1.55108959843725	1.55108959843725	0.0771998132564077	1.62828941169365
1033	0	1.83225332873964	0	0	0	0.209035995778126	0.53681960430257	0.869910884104816	7.6627603034467e-07	0.0167655567521567	0.209035995778126	0.745855600080696	1.61576648418551	1.61576725046154	1.6325328072137	1.6325328072137	0.147389880316615	1.77992268753031
1034	0.85168868165887	0	0	0	0	0.202749692480485	0.609442538306261	0.917137002492354	6.34215714717357e-07	0.0140974627677738	0.202749692480485	0.812192230786746	1.7293292332791	1.72932986749481	1.74342733026259	1.74342733026259	0.146233213945058	1.88966054420765
1035	0	1.27457868180681	0	0	0	0.215629225803038	0.638097754821552	0.918657833572452	5.24853635442923e-07	0.0118457638427776	0.215629225803038	0.85372698062459	1.77238481419704	1.77238533905068	1.78423110289345	1.78423110289346	0.111316548422567	1.89554765131602
1036	0	1.50607756850337	0	0	0	0.217177373657456	0.689541748875004	0.889491522071859	4.34300117240127e-07	0.00994717041208266	0.217177373657456	0.90671912253246	1.79621064460432	1.79621107890444	1.80615824931652	1.80615824931652	0.238995921761951	2.04515417107847
1037	0.802069807612342	0	0	0	0	0.211078996805213	0.775652438781634	0.84071336615346	3.59329811271891e-07	0.00834765568054131	0.211078996805213	0.986731435586847	1.82744480174031	1.82744516107012	1.83579281675066	1.83579281675066	0.162583885761717	1.99837670251238
1038	0.831807317934098	0	0	0	0	0.22112348786777	0.807887353811533	0.780391776763576	2.97268659232941e-07	0.00700117711497855	0.22112348786777	1.0290108416793	1.80940261844288	1.80940291571154	1.81640409282652	1.81640409282652	0.220009223996235	2.03641331682275
1039	0	1.32539174642627	0	0	0	0.243250020768374	0.802949064704828	0.714314471868249	2.45900010850164e-07	0.00586855708348728	0.243250020768374	1.0461990854732	1.76051355734145	1.76051380324146	1.76638236032495	1.76638236032495	0.138777719262846	1.9051600795878
1040	0.946530578311169	0	0	0	0	0.250089038812767	0.830784466714043	0.64655019924839	2.03386660791693e-07	0.00491650695487333	0.250089038812767	1.08087350552681	1.7274237047752	1.72742390816186	1.73234041511673	1.73234041511673	0.157676378491689	1.89001679360842
1041	0.862771233596513	0	0	0	0	0.275796503743082	0.822144730139341	0.579881753400059	1.68206121475123e-07	0.00411677942898727	0.275796503743082	1.09794123388242	1.67782298728248	1.6778231554886	1.68193993491759	1.68193993491759	0.22474231630551	1.9066822512231
1042	0	1.35914159342252	0	0	0	0.308344144425058	0.789338866118703	0.516138489990289	1.39096893167334e-07	0.00344543467597621	0.308344144425058	1.09768301054376	1.61382150053405	1.61382163963094	1.61726707430692	1.61726707430692	0.139180286791322	1.75644736109824
1043	0.752278191352393	0	0	0	0	0.320029742059097	0.801908450334227	0.456450545570209	1.1501387308499e-07	0.00288220687752853	0.320029742059097	1.12193819239332	1.57838873796353	1.57838885297741	1.58127105985494	1.58127105985493	0.131092678332381	1.71236373818732
1044	0	1.14446493983049	0	0	0	0.335880647798127	0.78398455380907	0.40144222146405	9.50913538417808e-08	0.00240995888411782	0.335880647798127	1.1198652016072	1.52130742307125	1.5213075181626	1.52371747704672	1.52371747704672	-0.270642154055536	1.25307532299118
1045	0.691767556345208	0	0	0	0	0.335469280002334	0.789104160504981	0.351378233873504	7.86123267971561e-08	0.0020142138573324	0.335469280002334	1.12457344050732	1.47595167438082	1.47595175299315	1.47796596685048	1.47796596685048	-0.27453154448083	1.20343442236965
1046	0	0	2.02086043740864	0	0	0.339842394816852	0.766607124973898	0.306273563696499	6.49830184386246e-08	0.00168275390640199	0.339842394816852	1.10644951979075	1.41272308348725	1.41272314847027	1.41440590237667	1.41440590237667	-0.171919958509726	1.24248594386694
1047	0.70721761541476	0	0	0	0	0.331607056457745	0.726337320293038	0.399719121637882	5.3711772807219e-08	0.00140527682049386	0.331607056457745	1.05794437675078	1.45766349838867	1.45766355210044	1.45906882892093	1.45906882892093	-0.163231754830232	1.2958370740907
1048	0.829564330369331	0	0	0	0	0.331570369065986	0.675477279160573	0.449223365639969	4.43915402513539e-08	0.00117310302304601	0.331570369065986	1.00704764822656	1.45627101386653	1.45627105825807	1.45744416128111	1.45744416128111	-0.183443451669004	1.27400070961211
1049	0	1.12417086190345	0	0	0	0.343188124802176	0.619189576932172	0.467646228883645	3.66853603395612e-08	0.000978925819986711	0.343188124802176	0.962377701734348	1.43002393061799	1.43002396730335	1.43100289312334	1.43100289312334	-0.107048650657827	1.32395424246551
1050	0.572024413190053	0	0	0	0	0.339699078677047	0.602500307587932	0.464629271159901	3.03143261874084e-08	0.000816598875197678	0.339699078677047	0.942199386264979	1.40682865742488	1.40682868773921	1.4076452866144	1.4076452866144	-0.232873229236346	1.17477205737806
1051	0	1.51000893742101	0	0	0	0.336914224165229	0.571515875408405	0.44733990448396	2.50476098187846e-08	0.000680955623387541	0.336914224165229	0.908430099573634	1.35577000405759	1.3557700291052	1.35645098472859	1.35645098472859	-0.32140997028695	1.03504101444164
1052	0.584359490372088	0	0	0	0	0.323976970889901	0.606639615760648	0.421051559326561	2.06941963824647e-08	0.000567656025082252	0.323976970889901	0.930616586650549	1.35166814597711	1.35166816667131	1.35223582269639	1.35223582269639	-0.343956230562985	1.0082795921334
1053	0	1.63409791720299	0	0	0	0.315842537024343	0.610250471003445	0.38959481513692	1.70960347759319e-08	0.000473056684992275	0.315842537024343	0.926093008027787	1.31568782316471	1.31568784026074	1.31616089694573	1.31616089694573	-0.484297687520431	0.831863209425304
1054	0	1.14216769044578	0	0	0	0.300011738342596	0.680068443532691	0.355707212153498	1.41223644163802e-08	0.000394100899039103	0.300011738342596	0.980080181875286	1.33578739402878	1.33578740815115	1.33618150905019	1.33618150905019	-0.537205327795069	0.798976181255118
1055	0	0	2.31050459111336	0	0	0.279542088972765	0.747245685013249	0.321303652945579	1.16650131332108e-08	0.000328225672856615	0.279542088972765	1.02678777398601	1.34809142693159	1.34809143859661	1.34841966426946	1.34841966426946	-0.586740825169503	0.76167883909996
1056	0.995506199523269	0	0	0	0	0.256635527786287	0.767722534474121	0.46251420922173	9.6345061166403e-09	0.000273283171848048	0.256635527786287	1.02435806226041	1.48687227148214	1.48687228111664	1.48714556428849	1.48714556428849	-0.611648923193029	0.875496641095463
1057	0	1.17301806402068	0	0	0	0.265303686370084	0.756222335631854	0.541972934216849	7.95684062779856e-09	0.000227474426042313	0.265303686370084	1.02152602200194	1.56349895621879	1.56349896417563	1.56372643860167	1.56372643860167	-0.638253886868341	0.925472551733328
1058	0	0	2.6048597216847	0	0	0.262396635072202	0.768727163359164	0.577427271140841	6.57081777859503e-09	0.000189293427945196	0.262396635072202	1.03112379843137	1.60855106957221	1.60855107614302	1.60874036957097	1.60874036957097	-0.628084251019299	0.980656118551671
1059	0.874691958209886	0	0	0	0	0.251826010014565	0.751850147903176	0.804432767098601	5.42583140941133e-09	0.000157480033892024	0.251826010014565	1.00367615791774	1.80810892501634	1.80810893044217	1.80826641047606	1.80826641047607	-0.751378700290401	1.05688771018566
1060	0	0	2.4671776505811	0	0	0.261521651337005	0.715832448057357	0.930166615441122	4.48003918478435e-09	0.000130980314151748	0.261521651337005	0.977354099394362	1.90752071483548	1.90752071931552	1.90765169962968	1.90765169962968	-0.656587627554404	1.25106407207527
1061	0	1.04231913451335	0	0	0	0.259427614464752	0.668167852796952	1.18322805348255	3.69884810424992e-09	0.000108913198919681	0.259427614464752	0.927595467261704	2.11082352074425	2.1108235244431	2.11093243764202	2.11093243764202	-0.661187574624183	1.44974486301784
1062	0	1.37996718234965	0	0	0	0.249499526956364	0.649842018238728	1.31398106209822	3.05366143500407e-09	9.05424405312402e-05	0.249499526956364	0.899341545195092	2.21332260729331	2.21332261034697	2.21341315278751	2.21341315278751	-0.523566029961202	1.6898471228263
1063	0	1.33358052296615	0	0	0	0.23464634072424	0.678569651666289	1.35845192572268	2.52084103138373e-09	7.52530605295618e-05	0.23464634072424	0.913215992390529	2.27166791811321	2.27166792063405	2.27174317369458	2.27174317369458	-0.642232056014176	1.6295111176804
1064	0.904453693755947	0	0	0	0	0.216979816101039	0.733771995207929	1.34362489029869	2.08084948134513e-09	6.25315769325049e-05	0.216979816101039	0.950751811308968	2.29437670160766	2.29437670368851	2.29443923526544	2.29443923526544	-0.549085189301241	1.7453540459642
1065	0	1.13559618745838	0	0	0	0.22479801563038	0.746664556304908	1.28953647918951	1.71754077129549e-09	5.19494151478366e-05	0.22479801563038	0.971462571935288	2.2609990511248	2.26099905284234	2.26105100225749	2.26105100225749	-0.53171385163007	1.72933715062742
1066	0	1.38077917655285	0	0	0	0.222652176937341	0.773005100992807	1.21090764713706	1.41757164637823e-09	4.31489980437245e-05	0.222652176937341	0.995657277930148	2.20656492506721	2.20656492648478	2.20660807548283	2.20660807548282	-0.522149605456314	1.68445847002651
1067	0	1.31336058299793	0	0	0	0.213897752810646	0.827699959024463	1.11841250760188	1.16991716136994e-09	3.58320889724109e-05	0.213897752810646	1.04159771183511	2.16001021943699	2.16001022060691	2.16004605269588	2.16004605269588	-0.49574275084489	1.66430330185099
1068	0	1.89514659327192	0	0	0	0.201001118986123	0.893655678380033	1.01966175942762	9.65467582147994e-10	2.97500280223733e-05	0.201001118986123	1.09465679736616	2.11431855679377	2.11431855775924	2.11434830778726	2.11434830778726	-0.340407845368644	1.77394046241862
1069	0	1.43656954024813	0	0	0	0.185751643523099	1.02612439837032	0.919962556779462	7.9669696653184e-10	2.46955581641553e-05	0.185751643523099	1.21187604189342	2.13183859867288	2.13183859946958	2.13186329502775	2.13186329502775	-0.324922869048643	1.8069404259791
1070	0	1.44199712780365	0	0	0	0.169426086642286	1.14878952300753	0.822903556310886	6.57388399361025e-10	2.04959857133558e-05	0.169426086642286	1.31821560964981	2.1411191659607	2.14111916661809	2.1411396626038	2.1411396626038	-0.378314894980998	1.7628247676228
1071	0	1.44154247526171	0	0	0	0.152915644777789	1.26136416751677	0.73080355332645	5.42406292947106e-10	1.70074599508267e-05	0.152915644777789	1.41427981229456	2.14508336562101	2.14508336616341	2.14510037362336	2.14510037362336	-0.326280593540911	1.81881978008245
1072	0	1.75242704875825	0	0	0	0.136823779814953	1.36343298795339	0.645053937384854	4.47508821466158e-10	1.41101908998847e-05	0.136823779814953	1.50025676776834	2.1453107051532	2.14531070560071	2.14532481579161	2.14532481579161	-0.332947485469895	1.81237733032171
1073	0.732283278200583	0	0	0	0	0.121541250526729	1.48762425124695	0.566378720353243	3.69192548710373e-10	1.17044531061833e-05	0.121541250526729	1.60916550177367	2.17554422212692	2.17554422249611	2.17555592694922	2.17555592694922	-0.298174302307756	1.87738162464146
1074	0.925525198730781	0	0	0	0	0.124864804610072	1.52199098378954	0.495030767481023	3.0456454331862e-10	9.70724759830146e-06	0.124864804610072	1.64685578839961	2.14188655588063	2.14188655618519	2.14189626343279	2.14189626343279	-0.319144330538378	1.82275193289442
1075	0.484862906815061	0	0	0	0	0.151042663161883	1.49501729209222	0.430938816212226	2.51235564974195e-10	8.04951472784179e-06	0.151042663161883	1.64605995525411	2.07699877146633	2.07699877171757	2.0770068212323	2.0770068212323	-0.223981425211104	1.85302539602119
1076	0	1.56629967847999	0	0	0	0.171326248406254	1.42781220051891	0.373816676209003	2.07232915272471e-10	6.67380785309848e-06	0.171326248406254	1.59913844892517	1.97295512513417	1.9729551253414	1.97296179914926	1.97296179914926	-0.287195402930815	1.68576639621844
1077	0	1.24874943379752	0	0	0	0.179293211835336	1.41619096843728	0.323243490529487	1.70927478393423e-10	5.53235237630032e-06	0.179293211835336	1.59548418027262	1.9187276708021	1.91872767097303	1.91873320332541	1.91873320332541	-0.0707774710092498	1.84795573231616
1078	0	1.47913881491842	0	0	0	0.178742313976636	1.41293539178324	0.278721961252216	1.4097486200626e-10	4.58542686731192e-06	0.178742313976636	1.59167770575987	1.87039966701209	1.87039966715306	1.87040425257993	1.87040425257993	-0.103899554824018	1.76650469775591
1079	0.782779710287309	0	0	0	0	0.172499824646645	1.43597657620281	0.239719891018352	1.16264891403262e-10	3.80001328478183e-06	0.172499824646645	1.60847640084946	1.84819629186781	1.84819629198408	1.84820009199736	1.84820009199736	-0.160703423436535	1.68749666856083
1080	0.901825503230567	0	0	0	0	0.18271416325763	1.40423745040822	0.205699175904724	9.58809778239811e-11	3.14867192798818e-06	0.18271416325763	1.58695161366585	1.79265078957057	1.79265078966645	1.79265393833838	1.79265393833838	-0.178909731524984	1.6137442068134
1081	0.816494841128883	0	0	0	0	0.210191914986579	1.33682088587968	0.17613543400891	7.90667399996892e-11	2.60860399760929e-06	0.210191914986579	1.54701280086626	1.72314823487517	1.72314823495424	1.72315084355824	1.72315084355824	-0.206416921968287	1.51673392158995
1082	0.789392088924746	0	0	0	0	0.24353693040852	1.24770422885069	0.150530711997717	6.51978098176187e-11	2.1608707191823e-06	0.24353693040852	1.49124115925921	1.64177187125693	1.64177187132213	1.64177403219284	1.64177403219284	-0.224274638022843	1.41749939417
1083	0.64568725523867	0	0	0	0	0.278293845744599	1.14696980804674	0.128421134157151	5.37589585292153e-11	1.7897430705786e-06	0.278293845744599	1.42526365379134	1.55368478794849	1.55368478800225	1.55368657774532	1.55368657774532	-0.144709990317117	1.40897658742821
1084	0	1.25645739680786	0	0	0	0.306101321467303	1.04175775327758	0.109380909963138	4.43248154624598e-11	1.4821604240287e-06	0.306101321467303	1.34785907474488	1.45723998470802	1.45723998475235	1.45724146691277	1.45724146691277	-0.146845170963623	1.31039629594915
1085	0	1.3957450429325	0	0	0	0.314683187395226	0.988702089779224	0.0930237690127801	3.65442701877328e-11	1.22727998304688e-06	0.314683187395226	1.30338527717445	1.39640904618723	1.39640904622377	1.39641027350376	1.39641027350376	-0.140071472737435	1.25633880076632
1086	0.547369909346512	0	0	0	0	0.310095754096614	0.984449421498536	0.0790026243140603	3.01281943393406e-11	1.01610188574865e-06	0.310095754096614	1.29454517559515	1.37354779990921	1.37354779993934	1.37354881604122	1.37354881604122	-0.00445899037805966	1.36908982566316
1087	0.784324102469325	0	0	0	0	0.306643533756749	0.949251202125017	0.0670080590725196	2.4837436285452e-11	8.41157349362709e-07	0.306643533756749	1.25589473588177	1.32290279495429	1.32290279497912	1.32290363613647	1.32290363613647	0.0805173449684951	1.40342098110497
1088	0.631785480596034	0	0	0	0	0.314399739626188	0.894466121613333	0.0567660745663384	2.04747266252525e-11	6.96249317453845e-07	0.314399739626188	1.20886586123952	1.26563193580586	1.26563193582633	1.26563263207565	1.26563263207565	0.0677179416266688	1.33335057370232
1089	0	1.11554705951127	0	0	0	0.322340113482263	0.828351733194624	0.0480354167157082	1.68773340192274e-11	5.76236823070581e-07	0.322340113482263	1.15069184667689	1.1987272633926	1.19872726340947	1.1987278396463	1.1987278396463	0.0644223562701525	1.26315019591645
1090	0	0	2.77441090032715	0	0	0.317071079777331	0.797570128451966	0.0406047080875624	1.39115400088485e-11	4.76855741414101e-07	0.317071079777331	1.1146412082293	1.15524591631686	1.15524591633077	1.15524639318651	1.15524639318651	0.322446209182689	1.4776926023692
1091	0	1.13915100031926	0	0	0	0.303120648142123	0.750729611871239	0.286372021587783	1.1466613614175e-11	3.94569826920338e-07	0.303120648142123	1.05385026001336	1.34022228160114	1.34022228161261	1.34022267618244	1.34022267618244	0.382909805285745	1.72313248146818
1092	0.722381119490105	0	0	0	0	0.283809292260862	0.737161125507759	0.44170501199554	9.45065039559267e-12	3.26446940402866e-07	0.283809292260862	1.02097041776862	1.46267542976416	1.46267542977361	1.46267575622055	1.46267575622055	0.21229927108619	1.67497502730674
1093	0	1.32855854912088	0	0	0	0.278628621880057	0.703843858863714	0.531314047524814	7.7889353633509e-12	2.70056234267121e-07	0.278628621880057	0.98247248074377	1.51378652826858	1.51378652827637	1.51378679833261	1.51378679833261	0.323918451845556	1.83770525017817
1094	0	1.2186783477888	0	0	0	0.266000584988235	0.716187957816632	0.57392257652678	6.41892938801902e-12	2.23382759974597e-07	0.266000584988235	0.982188542804868	1.55611111933165	1.55611111933807	1.55611134272083	1.55611134272083	0.239330481119778	1.7954418238406
1095	0.31601214693563	0	0	0	0	0.248795367887717	0.749567964796732	0.583625669780238	5.2900077207596e-12	1.84756563198163e-07	0.248795367887717	0.998363332684449	1.58198900246469	1.58198900246998	1.58198918722654	1.58198918722654	0.0860038183354975	1.66799300556204
1096	0	1.94394435092907	0	0	0	0.232357771990597	0.747313543748502	0.570952760351307	4.35916263086256e-12	1.52793818159362e-07	0.232357771990597	0.979671315739098	1.5506240760904	1.55062407609476	1.55062422888858	1.55062422888858	0.129713147242195	1.68033737613078
1097	0.719582218331074	0	0	0	0	0.213704384834818	0.845003437138842	0.543697181074086	3.59195269084012e-12	1.26347967698189e-07	0.213704384834818	1.05870782197366	1.60240500304775	1.60240500305134	1.60240512939931	1.60240512939931	0.00960361170016665	1.61200874109947
1098	0.33976489213084	0	0	0	0	0.211136135937861	0.882721351835783	0.507562124411461	2.95991071652679e-12	1.04469174138438e-07	0.211136135937861	1.09385748777364	1.60141961218511	1.60141961218807	1.60141971665724	1.60141971665724	0.00920966834043688	1.61062938499768
1099	0.740633747783784	0	0	0	0	0.206257539159573	0.878999491409867	0.466662321259484	2.43887257056485e-12	8.63706756849145e-08	0.206257539159573	1.08525703056944	1.55191935182892	1.55191935183136	1.55191943820204	1.55191943820204	-0.0271536307419409	1.5247658074601
1100	0	0	2.36613810884634	0	0	0.214174204968278	0.847622013915123	0.423912520834354	2.00960812435369e-12	7.14008751700523e-08	0.214174204968278	1.0617962188834	1.48570873971776	1.48570873971977	1.48570881112064	1.48570881112064	-0.0128389190752093	1.47286989204543
1101	0.924959929540018	0	0	0	0	0.21244345310247	0.798737440009244	0.5646774787009	1.65562141773989e-12	5.90201897366929e-08	0.21244345310247	1.01118089311171	1.57585837181261	1.57585837181427	1.57585843083446	1.57585843083446	0.0394011949098052	1.61525962574426
1102	0	0	2.84208162220614	0	0	0.232321346120916	0.739723784152288	0.64048057428516	1.36390383431717e-12	4.87818506443236e-08	0.232321346120916	0.972045130273204	1.61252570455836	1.61252570455973	1.61252575334158	1.61252575334158	-0.0496784549411397	1.56284729840044
1103	0.771030832082122	0	0	0	0	0.238012156067718	0.67585950418001	0.934777198962987	1.12352438463859e-12	4.03159861434656e-08	0.238012156067718	0.913871660247728	1.84864885921072	1.84864885921184	1.84864889952783	1.84864889952783	0.123675962638931	1.97232486216676
1104	0	1.57958650494137	0	0	0	0.25347513026495	0.610842240617803	1.10133471209443	9.25336962609435e-13	3.33164229893507e-08	0.25347513026495	0.864317370882753	1.96565208297718	1.9656520829781	1.96565211629453	1.96565211629453	0.159989583528102	2.12564169982263
1105	0.803095830419184	0	0	0	0	0.25551144916437	0.628900873471238	1.17679330140605	7.62508989282651e-13	2.75297466484862e-08	0.25551144916437	0.884412322635608	2.06120562404166	2.06120562404242	2.06120565157216	2.06120565157216	0.162842090448971	2.22404774202113
1106	0.589367564899982	0	0	0	0	0.269602740254057	0.620341172645577	1.18870699684281	6.27755980531219e-13	2.27462341828744e-08	0.269602740254057	0.889943912899633	2.07865090974245	2.07865090974307	2.07865093248931	2.07865093248931	0.0951374571179053	2.17378838960721
1107	0	1.12033375176804	0	0	0	0.281565242978491	0.594219928433688	1.15763380945543	5.17104581376771e-13	1.87923418497771e-08	0.281565242978491	0.87578517141218	2.03341898086761	2.03341898086813	2.03341899966047	2.03341899966047	0.0830215277144372	2.11644052737491
1108	0.865443173841681	0	0	0	0	0.280332125590297	0.598290256963857	1.09876667236139	4.25802682002541e-13	1.55244795252646e-08	0.280332125590297	0.878622382554154	1.97738905491555	1.97738905491597	1.97738907044045	1.97738907044045	0.158724565219711	2.13611363566016
1109	0.923647406337783	0	0	0	0	0.294823145630209	0.581359735503512	1.02320298179229	3.50678419636097e-13	1.28238542422001e-08	0.294823145630209	0.87618288113372	1.89938586292601	1.89938586292636	1.89938587575021	1.89938587575021	0.325631767296949	2.22501764304716
1110	0	1.53623571997603	0	0	0	0.322788480359402	0.550908235525326	0.938930169269157	2.89082890958525e-13	1.0592197821921e-08	0.322788480359402	0.873696715884728	1.81262688515388	1.81262688515417	1.81262689574637	1.81262689574637	0.349151550170798	2.16177844591717
1111	0.93589504448412	0	0	0	0	0.330927846667887	0.58968278864113	0.851588539287938	2.38060238189064e-13	8.74822969437594e-09	0.330927846667887	0.920610635309017	1.77219917459695	1.77219917459719	1.77219918334542	1.77219918334542	0.293579487204388	2.06577867054981
1112	0.588796941000091	0	0	0	0	0.354195056632654	0.596298033443803	0.765059737878833	1.96041582967155e-13	7.22472666981515e-09	0.354195056632654	0.950493090076458	1.71555282795529	1.71555282795549	1.71555283518021	1.71555283518021	0.458083987181978	2.17363682236219
1113	0.796629836673592	0	0	0	0	0.36950676477717	0.581138881932383	0.681919001827446	1.61389834829606e-13	5.96609824962931e-09	0.36950676477717	0.950645646709554	1.632564648537	1.63256464853716	1.63256465450326	1.63256465450326	0.321899751612025	1.95446440611528
1114	0	0	2.72025158218515	0	0	0.388412343756899	0.551882023665782	0.603781237093789	1.33013600134291e-13	4.9263770373743e-09	0.388412343756899	0.940294367422681	1.54407560451647	1.5440756045166	1.54407560944298	1.54407560944298	0.304244930528549	1.84832053997153
1115	0.503298184332357	0	0	0	0	0.388322469841827	0.514136527602157	0.773901284226904	1.09639586298727e-13	4.06755748726798e-09	0.388322469841827	0.902458997443985	1.67636028167089	1.676360281671	1.67636028573856	1.67636028573856	0.282886102957339	1.95924638869589
1116	0	1.23435180103798	0	0	0	0.383798192968712	0.471941189347337	0.862506895842057	9.02218744158745e-14	3.35821953625164e-09	0.383798192968712	0.855739382316049	1.71824627815811	1.7182462781582	1.71824628151642	1.71824628151642	0.156104487755428	1.87435076927184
1117	0	1.22246543989209	0	0	0	0.368154431257438	0.478047034947436	0.893560296265421	7.42602423997596e-14	2.7723899427865e-09	0.368154431257438	0.846201466204875	1.7397617624703	1.73976176247037	1.73976176524276	1.73976176524276	0.180155531894118	1.91991729713688
1118	0.526117624908872	0	0	0	0	0.345571087125614	0.515373139937419	0.885014926437042	6.11635186942294e-14	2.28859995815469e-09	0.345571087125614	0.860944227063034	1.74595915350008	1.74595915350014	1.74595915578874	1.74595915578874	0.296949008326556	2.04290816411529
1119	0.711488724294965	0	0	0	0	0.328143036382322	0.523459167481088	0.850206495485852	5.04769559483975e-14	1.88910573177745e-09	0.328143036382322	0.85160220386341	1.70180869934926	1.70180869934931	1.70180870123842	1.70180870123842	0.335590429128116	2.03739913036653
1120	0.512016320415106	0	0	0	0	0.32225655454157	0.511679289906347	0.79893716241034	4.16093826061115e-14	1.55924336708245e-09	0.32225655454157	0.833935844447917	1.63287300685826	1.6328730068583	1.63287300841754	1.63287300841754	0.211498954175301	1.84437196259284
1121	0.637699415859879	0	0	0	0	0.316307409412892	0.48696996747516	0.738318392090532	3.40151018463075e-14	1.28689581346214e-09	0.316307409412892	0.803277376888051	1.54159576897858	1.54159576897862	1.54159577026551	1.54159577026551	0.234601773174179	1.77619754343969
1122	0.576305363792318	0	0	0	0	0.315243998319739	0.454405691229091	0.673424350848729	2.81033862847835e-14	1.06205017485769e-09	0.315243998319739	0.769649689548829	1.44307404039756	1.44307404039759	1.44307404145964	1.44307404145964	0.205504011295891	1.64857805275553
1123	0	1.13407643940519	0	0	0	0.315049647177631	0.417646096549906	0.607796833247778	2.31239027925767e-14	8.76434259873017e-10	0.315049647177631	0.732695743727537	1.34049257697531	1.34049257697534	1.34049257785177	1.34049257785177	0.0368466261767477	1.37733920402852
1124	0	1.07931221339513	0	0	0	0.304567298315242	0.421401909153016	0.54383407614429	1.90766513696872e-14	7.23213694928105e-10	0.304567298315242	0.725969207468259	1.26980328361255	1.26980328361257	1.26980328433578	1.26980328433578	0.272642719097844	1.54244600343363
1125	0.961125194567126	0	0	0	0	0.287533133025508	0.448222918819717	0.483088964179201	1.57342583406717e-14	5.96743173862435e-10	0.287533133025508	0.735756051845225	1.21884501602443	1.21884501602444	1.21884501662118	1.21884501662119	0.0841744475066705	1.30301946412786
1126	0.789159829603175	0	0	0	0	0.296919354161276	0.451473628601199	0.426496699935409	1.27784005599096e-14	4.92359568763149e-10	0.296919354161276	0.748392982762475	1.17488968269788	1.1748896826979	1.17488968319026	1.17488968319026	0.0796977152000889	1.25458739839035
1127	0	1.83944084978953	0	0	0	0.313850133947225	0.438817880301558	0.374547711938871	1.06638253782876e-14	4.06210786607614e-10	0.313850133947225	0.752668014248782	1.12721572618765	1.12721572618766	1.12721572659388	1.12721572659388	0.120576955132296	1.24779268172617
1128	0	1.10909371043498	0	0	0	0.314886517890215	0.526723980243556	0.327418172983943	8.68567440193147e-15	3.35115998628292e-10	0.314886517890215	0.841610498133771	1.16902867111771	1.16902867111772	1.16902867145284	1.16902867145284	0.0794407418581596	1.248469413311
1129	0.328013156652563	0	0	0	0	0.305234515616923	0.608626283392843	0.285067815167713	7.03721525496803e-15	2.76448233509256e-10	0.305234515616923	0.913860799009765	1.19892861417748	1.19892861417749	1.19892861445393	1.19892861445393	0.116139802492993	1.31506841694693
1130	0	1.52711312837097	0	0	0	0.292258600334815	0.643528468005615	0.247312609193612	5.74118530494161e-15	2.28038476366978e-10	0.292258600334815	0.93578706834043	1.18309967753404	1.18309967753405	1.18309967776209	1.18309967776209	0.234816569289256	1.41791624705134
1131	0.739075672080415	0	0	0	0	0.273957393331278	0.722152340861184	0.213878206555033	4.71800376544707e-15	1.8809552599007e-10	0.273957393331278	0.996109734192462	1.2099879407475	1.2099879407475	1.2099879409356	1.2099879409356	0.0238525653446441	1.23384050628024
1132	0.520264385234858	0	0	0	0	0.270576592750761	0.751126627441841	0.184438730659684	3.79145603801589e-15	1.55140305778027e-10	0.270576592750761	1.0217032201926	1.20614195085229	1.20614195085229	1.20614195100743	1.20614195100743	0.0636955158514396	1.26983746685887
1133	0	1.2561850519661	0	0	0	0.268284021450446	0.745867748313953	0.158644472435511	2.98427949019242e-15	1.27951931702505e-10	0.268284021450446	1.0141517697644	1.17279624219991	1.17279624219991	1.17279624232786	1.17279624232786	0.0869815448979628	1.25977778722583
1134	0.546027904483073	0	0	0	0	0.257931843732969	0.76951280517216	0.136141238351016	2.56932253250852e-15	1.05522940067906e-10	0.257931843732969	1.02744464890513	1.16358588725614	1.16358588725615	1.16358588736167	1.16358588736167	0.200239375004084	1.36382526236575
1135	0	0	2.0389784848073	0	0	0.252281375152736	0.760077493577198	0.116583467133921	2.02078354050173e-15	8.70208909868947e-11	0.252281375152736	1.01235886872993	1.12894233586385	1.12894233586386	1.12894233595088	1.12894233595088	0.0225422533212857	1.15148458927216
1136	0.963902971535324	0	0	0	0	0.240204155167556	0.728777778440152	0.235795477129798	1.688249540166e-15	7.17590329046646e-11	0.240204155167556	0.968981933607708	1.20477741073751	1.20477741073751	1.20477741080927	1.20477741080927	0.0864647847406439	1.29124219554991
1137	0	1.48984498020009	0	0	0	0.254643397136788	0.683850378252288	0.307957782069519	1.19371179607697e-15	5.91709727571636e-11	0.254643397136788	0.938493775389076	1.24645155745859	1.2464515574586	1.24645155751777	1.24645155751777	0.157440817582389	1.40389237510016
1138	0	0	2.03144799477007	0	0	0.255955100258408	0.703955754146181	0.346210578575363	9.54969436861575e-16	4.87887402206518e-11	0.255955100258408	0.959910854404588	1.30612143297995	1.30612143297995	1.30612143302874	1.30612143302874	0.231926972363586	1.53804840539233
1139	0	0	0	3.53316952983031	0	0.24842405028603	0.6943018324198	0.495625119965181	8.5265128291212e-16	4.02261458378474e-11	0.24842405028603	0.94272588270583	1.43835100267101	1.43835100267101	1.43835100271124	1.43835100271124	0.0941015974502156	1.53245260016145
1140	0.883049088281429	0	0	0	0	0.235212984958455	0.665016870714649	0.579495164458252	0.408818036249575	3.31646057676572e-11	0.235212984958455	0.900229855673105	1.47972502013136	1.88854305638093	1.8885430564141	1.8885430564141	0.112006383583382	2.00054943999748
1141	0.989245318194945	0	0	0	0	0.244165641385448	0.623535090469267	0.616673571572428	0.669423797380952	2.73413083235812e-11	0.244165641385448	0.867700731854715	1.48437430342714	2.15379810080809	2.15379810083544	2.15379810083544	0.105539758850428	2.25933785968586
1142	0.348405313667654	0	0	0	0	0.274192462893593	0.57524056898898	0.62133200999648	0.822116774637043	2.25396624314726e-11	0.274192462893593	0.849433031882573	1.47076504187905	2.2928818165161	2.29288181653864	2.29288181653864	0.265839340989798	2.55872115752843
1143	0	1.6524976005186	0	0	0	0.289285785939947	0.523966217950514	0.604038592026357	0.897456381355504	1.8580231695881e-11	0.289285785939947	0.813252003890461	1.41729059591682	2.31474697727232	2.3147469772909	2.3147469772909	0.106046933350198	2.4207939106411
1144	0	1.91493846643007	0	0	0	0.289897634405279	0.561809132864654	0.572598641131548	0.91846892370229	1.53156814451603e-11	0.289897634405279	0.851706767269933	1.42430540840148	2.34277433210377	2.34277433211909	2.34277433211909	0.0702250678879827	2.41299940000707
1145	0.63245792937785	0	0	0	0	0.280782155715598	0.688806846969211	0.532709056515714	0.902374504297799	1.26239792758292e-11	0.280782155715598	0.969589002684808	1.50229805920052	2.40467256349832	2.40467256351094	2.40467256351095	-0.117748339800549	2.2869242237104
1146	0	0	0	0	4.50307680779713	0.278545567318702	0.751302773283666	0.488466226541898	0.861935383705793	1.04053822865018e-11	0.278545567318702	1.02984834060237	1.51831456714427	2.38024995085006	2.38024995086047	2.38024995086047	-0.216154694594576	2.16409525626589
1147	0	1.20955039605159	0	0	0	0.267893736649484	0.76850833335016	0.442759083732402	0.806506292349717	0.664079087809727	0.267893736649484	1.03640206999964	1.47916115373205	2.28566744608176	2.94974653389149	2.94974653389149	-0.212685765765393	2.7370607681261
1148	0.883628558880859	0	0	0	0	0.251951003995718	0.802702025366789	0.397572252650273	0.742850442109817	1.08740394332462	0.251951003995718	1.05465302936251	1.45222528201278	2.1950757241226	3.28247966744722	3.28247966744722	-0.371605915396038	2.91087375205118
1149	0	1.22105803660091	0	0	0	0.258556108812152	0.799247126061492	0.354218970240335	0.675771668769869	1.33543657412434	0.258556108812152	1.05780323487364	1.41202220511398	2.08779387388385	3.42323044800819	3.42323044800819	-0.320474394355127	3.10275605365307
1150	0.77529287912299	0	0	0	0	0.254487866764237	0.819497680728063	0.313519277819729	0.608602552008791	1.45781732269271	0.254487866764237	1.0739855474923	1.38750482531203	1.99610737732082	3.45392470001353	3.45392470001353	-0.332662970429058	3.12126172958448
1151	0	1.97601910456907	0	0	0	0.263083618927281	0.806144536240902	0.275935672429425	0.543579955343279	1.49194984307196	0.263083618927281	1.06922815516818	1.34516382759761	1.88874378294089	3.38069362601285	3.38069362601285	-0.403879572997843	2.976814053015
1152	0	1.65549919435668	0	0	0	0.260200980328712	0.898579253997894	0.241675785037264	0.482132761712657	1.46580626228683	0.260200980328712	1.15878023432661	1.40045601936387	1.88258878107653	3.34839504336336	3.34839504336336	-0.363183926452739	2.98521111691062
1153	0	0	2.38530407674496	0	0	0.249718865601754	1.02076917685059	0.210769582322776	0.425101297471384	1.40011744248618	0.249718865601754	1.27048804245235	1.48125762477512	1.90635892224651	3.30647636473268	3.30647636473268	-0.35183905598955	2.95463730874313
1154	0	1.33118930596496	0	0	0	0.234487096671346	1.06913454685681	0.369459447907641	0.372903755799829	1.31007909495322	0.234487096671346	1.30362164352816	1.6730810914358	2.04598484723563	3.35606394218885	3.35606394218885	-0.386045677891418	2.97001826429743
1155	0.902112684394143	0	0	0	0	0.216572033003466	1.12445838720176	0.463692547908881	0.325661624332375	1.2066772995029	0.216572033003466	1.34103042020523	1.80472296811411	2.13038459244649	3.33706189194938	3.33706189194938	-0.444018596791822	2.89304329515756
1156	0.822633633104076	0	0	0	0	0.224098528308734	1.12459500564975	0.511622623762421	0.283293511121885	1.09771534904886	0.224098528308734	1.34869353395849	1.86031615772091	2.14360966884279	3.24132501789165	3.24132501789165	-0.416689552451875	2.82463546543978
1157	0	1.02415058001984	0	0	0	0.243942397151849	1.08773403389247	0.526939942028815	0.245584704391333	0.988606645831119	0.243942397151849	1.33167643104432	1.85861637307314	2.10420107746447	3.09280772329559	3.09280772329559	-0.265843260925388	2.8269644623702
1158	0.504744188243468	0	0	0	0	0.249228549243134	1.0616341904099	0.51989297041494	0.212238180524681	0.882984723969963	0.249228549243134	1.31086273965303	1.83075571006797	2.04299389059265	2.92597861456261	2.92597861456261	-0.268315863770378	2.65766275079223
1159	0	1.0569461181663	0	0	0	0.252926089872639	1.00925519274192	0.498086320176773	0.182911500392497	0.783170643679907	0.252926089872639	1.26218128261456	1.76026760279133	1.94317910318383	2.72634974686374	2.72634974686374	-0.208349270877205	2.51800047598653
1160	0	1.00102784903992	0	0	0	0.247093843466936	0.977567162975008	0.467102496170192	0.157243033986122	0.690529420956925	0.247093843466936	1.22466100644194	1.69176350261214	1.84900653659826	2.53953595755518	2.53953595755518	-0.279421266649507	2.26011469090568
1161	0	1.11974102175097	0	0	0	0.235065228878194	0.957021199044494	0.430985111837436	0.134870169899902	0.605740363759855	0.235065228878194	1.19208642792269	1.62307153976013	1.75794170966003	2.36368207341988	2.36368207341988	-0.265672093745138	2.09800997967474
1162	0	1.57036144989712	0	0	0	0.219278307195905	0.952864146587436	0.39261336362396	0.115441553759443	0.529000815136864	0.219278307195905	1.17214245378334	1.5647558174073	1.68019737116674	2.20919818630361	2.20919818630361	-0.448775745583028	1.76042244072058
1163	0	1.43484320522779	0	0	0	0.201490852125327	0.999528616867922	0.353991309729103	0.0986249219957854	0.460178562990591	0.201490852125327	1.20101946899325	1.55501077872235	1.65363570071814	2.11381426370873	2.11381426370873	-0.365272871166561	1.74854139254217
1164	0	1.72154634355581	0	0	0	0.18294686922361	1.06538899283556	0.316470535216519	0.0841117256852778	0.398924832099827	0.18294686922361	1.24833586205917	1.56480639727569	1.64891812296097	2.04784295506079	2.04784295506079	-0.344798088741229	1.70304486631956
1165	0.640607939755524	0	0	0	0	0.164505098753002	1.17158900405284	0.280920848215797	0.071619450773516	0.344757140884731	0.164505098753002	1.33609410280584	1.61701495102164	1.68863440179516	2.03339154267989	2.03339154267989	-0.28091855611233	1.75247298656756
1166	0.412444314663051	0	0	0	0	0.160177393972083	1.20428029644873	0.247860531494789	0.0608923179001719	0.297119235353219	0.160177393972083	1.36445769042082	1.61231822191561	1.67321053981578	1.970329775169	1.970329775169	-0.283850492977459	1.68647928219154
1167	0.624514113639479	0	0	0	0	0.157584233193314	1.18662303292535	0.217555203309691	0.0517008730425929	0.255423688080422	0.157584233193314	1.34420726611866	1.56176246942835	1.61346334247094	1.86888703055137	1.86888703055137	-0.251481825766605	1.61740520478476
1168	0	0	2.73687791436535	0	0	0.163440782973091	1.13579631497797	0.190092388001549	0.0438408481038425	0.219081477472035	0.163440782973091	1.29923709795106	1.48932948595261	1.53317033405645	1.75225181152848	1.75225181152848	-0.0420983271201593	1.71015348440833
1169	0.916323358302269	0	0	0	0	0.161996120205795	1.06440553855275	0.410745485823739	0.0371315695692788	0.187521867719572	0.161996120205795	1.22640165875854	1.63714714458228	1.67427871415156	1.86180058187113	1.86180058187113	-0.140093080172959	1.72170750169817
1170	0.969388188014062	0	0	0	0	0.183202619666793	0.98157605817619	0.545157183587479	0.0314141165136373	0.160205133888659	0.183202619666793	1.16477867784298	1.70993586143046	1.7413499779441	1.90155511183276	1.90155511183276	-0.204524926290746	1.69703018554201
1171	0	1.62905471079609	0	0	0	0.222172883097949	0.893800641024551	0.617342969962597	0.0265493711179249	0.136630072828768	0.222172883097949	1.1159735241225	1.7333164940851	1.75986586520302	1.89649593803179	1.89649593803179	-0.31981008255518	1.57668585547661
1172	0.970495890470973	0	0	0	0	0.240995155335686	0.892504572699612	0.645445561010732	0.0224160611906607	0.116337772117003	0.240995155335686	1.1334997280353	1.77894528904603	1.80136135023669	1.91769912235369	1.91769912235369	-0.271243032115862	1.64645609023783
1173	0	1.28964141817706	0	0	0	0.276538617142725	0.862309395025531	0.643074892429208	0.0189088616493589	0.0989127468451036	0.276538617142725	1.13884801216826	1.78192290459746	1.80083176624682	1.89974451309193	1.89974451309193	-0.18815430923615	1.71159020385578
1174	0.760685192997935	0	0	0	0	0.291277456917831	0.868202434891846	0.620355283758002	0.0159365979067923	0.0839822746658541	0.291277456917831	1.15947989180968	1.77983517556768	1.79577177347447	1.87975404814032	1.87975404814033	-0.372600990325606	1.50715305781472
1175	0.980361983468113	0	0	0	0	0.310536323540354	0.843624793315799	0.584741905796678	0.0134205766001786	0.0712145449460319	0.310536323540354	1.15416111685615	1.73890302265283	1.75232359925301	1.82353814419904	1.82353814419904	-0.256862313872752	1.56667583032629
1176	0.612378642084868	0	0	0	0	0.344717757804261	0.799429628568446	0.541655779411221	0.0112930565306773	0.0603160738073478	0.344717757804261	1.14414738637271	1.68580316578393	1.69709622231461	1.75741229612195	1.75741229612195	-0.364959216267887	1.39245307985407
1177	0	1.03551841235033	0	0	0	0.368584546433857	0.743536633369137	0.494976267160184	0.00949586383137072	0.0510287120153631	0.368584546433857	1.11212117980299	1.60709744696318	1.61659331079455	1.66762202280991	1.66762202280991	-0.150602223900465	1.51701979890945
1178	0.708557962856779	0	0	0	0	0.372471783268742	0.716755856617639	0.447421856945171	0.00797914931804145	0.0431264782626448	0.372471783268742	1.08922763988638	1.53664949683155	1.54462864614959	1.58775512441224	1.58775512441224	-0.197961179816088	1.38979394459615
1179	0	1.52530496400558	0	0	0	0.379280491743532	0.675252614214044	0.400843553571175	0.00670028197957099	0.0364123794638754	0.379280491743532	1.05453310595758	1.45537665952875	1.46207694150832	1.4984893209722	1.4984893209722	-0.0937142300649113	1.40477509090729
1180	0	1.31792268642149	0	0	0	0.371381902358259	0.701437236629302	0.356450049218727	0.00562287008374336	0.0307153268252687	0.371381902358259	1.07281913898756	1.42926918820629	1.43489205829003	1.4656073851153	1.4656073851153	-0.0757644043872103	1.38984298072809
1181	0.867529537356051	0	0	0	0	0.353884252508678	0.752823910096379	0.314979765180144	0.00471589999124781	0.0258872174468848	0.353884252508678	1.10670816260506	1.4216879277852	1.42640382777645	1.45229104522333	1.45229104522333	0.0956115132021733	1.54790255842551
1182	0.899083941645643	0	0	0	0	0.355174423382597	0.762532732948173	0.276831627298828	0.0039529821691623	0.0218002227792493	0.355174423382597	1.11770715633077	1.3945387836296	1.39849176579876	1.42029198857801	1.42029198857801	-0.0445662228030588	1.37572576577495
1183	0	1.99042792848057	0	0	0	0.370841641338369	0.743985039314004	0.242163882692496	0.00331169383729137	0.0183443048359147	0.370841641338369	1.11482668065237	1.35699056334487	1.36030225718216	1.37864656201808	1.37864656201808	0.0474230040885166	1.42606956610659
1184	0.889274455161198	0	0	0	0	0.369158376738772	0.836851895613387	0.21096824693516	0.00277300798912788	0.0154249666890275	0.369158376738772	1.20601027235216	1.41697851928732	1.41975152727645	1.43517649396547	1.43517649396547	-0.0741151941368771	1.3610612998286
1185	0	0	0	3.48589001099283	0	0.381798433269006	0.87160467961778	0.183125078382927	0.00232079907299063	0.0129612339249183	0.381798433269006	1.25340311288679	1.43652819126971	1.4388489903427	1.45181022426762	1.45181022426762	0.177341795221367	1.62915201948899
1186	0	1.97635994561641	0	0	0	0.377725977498678	0.866260510266939	0.158444021666202	0.399891366474452	0.0108838572432494	0.377725977498678	1.24398648776562	1.40243050943182	1.80232187590627	1.81320573314952	1.81320573314952	-0.00469846288454782	1.80850727026497
1187	0.850479898244047	0	0	0	0	0.362584604664004	0.962132599045179	0.136693575387023	0.653251041104577	0.00913372235308766	0.362584604664004	1.32471720370918	1.46141077909621	2.11466182020078	2.12379554255387	2.12379554255387	0.195830316910575	2.31962585946445
1188	0	1.08258367333331	0	0	0	0.364209082249143	0.99478330963328	0.117622263937719	0.801618234480642	0.00766045107275718	0.364209082249143	1.35899239188242	1.47661465582014	2.27823289030078	2.28589334137354	2.28589334137354	0.0931600845305259	2.37905342590407
1189	0	1.01224700150086	0	0	0	0.353330623485173	1.02236429379046	0.100973485718726	0.874731733648707	0.00642117656323263	0.353330623485173	1.37569491727563	1.47666840299436	2.35140013664306	2.3578213132063	2.3578213132063	0.233193503536753	2.59101481674305
1190	0.754807883953237	0	0	0	0	0.334428646123214	1.04081528433117	0.0864956346292546	0.894998770222758	0.00537947553077985	0.334428646123214	1.37524393045438	1.46173956508364	2.3567383353064	2.36211781083718	2.36211781083718	0.0770332850852538	2.43915109592243
1191	0	1.5058502719286	0	0	0	0.329427815496429	1.01898368263225	0.0739487205605798	0.879175818328456	0.00450444073549093	0.329427815496429	1.34841149812868	1.42236021868926	2.30153603701772	2.30604047775321	2.30604047775321	0.14411321673859	2.4501536944918
1192	0	0	2.56177710631228	0	0	0.315251141467502	1.04512887075065	0.0631084255608697	0.839680942798456	0.00376987802568719	0.315251141467502	1.36038001221815	1.42348843777902	2.26316938057748	2.26693925860316	2.26693925860316	0.0159852866542686	2.28292454525743
1193	0	1.09448621125938	0	0	0	0.295389540475777	1.02831310577482	0.268691743941531	0.785616046269868	0.00315361322878717	0.295389540475777	1.3237026462506	1.59239439019213	2.378010436462	2.38116404969079	2.38116404969079	0.130862330739143	2.51202638042993
1194	0	1.05061099330576	0	0	0	0.272369842188899	1.022482599174	0.397669544998973	0.723561066153441	0.00263689545571562	0.272369842188899	1.2948524413629	1.69252198636187	2.41608305251531	2.41871994797103	2.41871994797103	-0.0499479990760509	2.36877194889498
1195	0	1.16299923754835	0	0	0	0.247989601651928	1.02112506697293	0.471059109938092	0.658189208877474	0.00220388463979283	0.247989601651928	1.26911466862485	1.74017377856295	2.39836298744042	2.40056687208021	2.40056687208021	-0.0247178986563278	2.37584897342388
1196	0	1.58848226177021	0	0	0	0.223498461477201	1.03095794254902	0.504775291937032	0.59274200613054	0.00184121237840268	0.223498461477201	1.25445640402622	1.75923169596326	2.35197370209379	2.3538149144722	2.3538149144722	0.0442773926067136	2.39809230707891
1197	0	1.35405081407383	0	0	0	0.199737726158318	1.08630868646921	0.51078974554632	0.529394797325512	0.00153760634108899	0.199737726158318	1.28604641262753	1.79683615817385	2.32623095549936	2.32776856184045	2.32776856184045	0.0433007037591024	2.37106926559955
1198	0.559662216391677	0	0	0	0	0.177247338925075	1.14776107648469	0.498037549142414	0.469536753343083	0.00128356962890242	0.177247338925075	1.32500841540977	1.82304596455218	2.29258271789526	2.29386628752417	2.29386628752417	0.0918183483983979	2.38568463592256
1199	0	1.04547052059929	0	0	0	0.166605265456621	1.15124009228486	0.47312470959182	0.413984414410481	0.00107110750445495	0.166605265456621	1.31784535774148	1.7909700673333	2.20495448174378	2.20602558924824	2.20602558924824	0.213799785272952	2.41982537452119
1200	0.896151425262259	0	0	0	0	0.153997264520162	1.15153926830993	0.440878946699205	0.363143644629321	0.000893494854764101	0.153997264520162	1.3055365328301	1.7464154795293	2.10955912415862	2.11045261901339	2.11045261901339	0.16927104830466	2.27972366731805
1201	0.778512670162727	0	0	0	0	0.166786236812752	1.11390191302606	0.404777326980348	0.317131687560023	0.000745078598929239	0.166786236812752	1.28068814983881	1.68546547681916	2.00259716437918	2.00334224297811	2.00334224297811	0.18024505268239	2.1835872956605
1202	0.828506481754672	0	0	0	0	0.189727307253002	1.0520716488683	0.36727729564747	0.275868466176341	0.000621110012629104	0.189727307253002	1.2417989561213	1.60907625176877	1.88494471794511	1.88556582795774	1.88556582795774	0.224528754198182	2.11009458215593
1203	0	1.12421260934719	0	0	0	0.221350828826427	0.976056045121061	0.330072077252145	0.239144266721453	0.00051760261603384	0.221350828826427	1.19740687394749	1.52747895119963	1.76662321792109	1.76714082053712	1.76714082053712	0.194067316387696	1.96120813692482
1204	0	1.72332700520552	0	0	0	0.235275444226942	0.934419730828156	0.294286987031069	0.206669368227168	0.000431211866982195	0.235275444226942	1.1696951750551	1.46398216208617	1.67065153031333	1.67108274218032	1.67108274218032	0.0991149933468689	1.77019773552719
1205	0	1.51536924929305	0	0	0	0.236878585496404	0.973066903216373	0.260629683007257	0.178109939095676	0.000359133423773101	0.236878585496404	1.20994548871278	1.47057517172003	1.64868511081571	1.64904424423948	1.64904424423948	0.143861151412307	1.79290539565179
1206	0	1.2705059241003	0	0	0	0.230169718777776	1.04220281678951	0.229504606591659	0.153113548708761	0.000299017198475848	0.230169718777776	1.27237253556729	1.50187714215895	1.65499069086771	1.65528970806618	1.65528970806618	0.0748574401227638	1.73014714818895
1207	0.284379310201093	0	0	0	0	0.218109590046546	1.10716406869538	0.201099657667631	0.131326879507514	0.000248894819026279	0.218109590046546	1.32527365874193	1.52637331640956	1.65770019591707	1.6579490907361	1.6579490907361	0.0730777517931036	1.7310268425292
1208	0	1.4267844888685	0	0	0	0.205507163716686	1.11432910335889	0.175451409875976	0.112407628898	0.000207118462989367	0.205507163716686	1.31983626707558	1.49528767695155	1.60769530584955	1.60790242431254	1.60790242431254	0.0320134840668314	1.63991590837937
1209	0.609488542805743	0	0	0	0	0.19030683938455	1.14918480796233	0.152493798087185	0.0960321254015457	0.000172309323811579	0.19030683938455	1.33949164734688	1.49198544543407	1.58801757083561	1.58818988015942	1.58818988015942	0.170443310300882	1.75863319046031
1210	0	1.59743331204336	0	0	0	0.186030114711006	1.13478875063517	0.132094127150204	0.0818998217217091	0.000143314227247459	0.186030114711006	1.32081886534617	1.45291299249638	1.53481281421809	1.53495612844533	1.53495612844533	0.130037045429893	1.66499317387523
1211	0.814279503701869	0	0	0	0	0.177050662487902	1.171420545696	0.114079398643778	0.0697355467102705	0.000119169136532346	0.177050662487902	1.34847120818391	1.46255060682769	1.53228615353796	1.53240532267449	1.53240532267449	0.234208092735823	1.76661341541031
1212	0	0	2.48089219499346	0	0	0.186928342795913	1.15748440353093	0.0982552825322459	0.0592901810820023	9.90684743875139e-05	0.186928342795913	1.34441274632684	1.44266802885909	1.50195820994109	1.50205727841548	1.50205727841548	0.0846454608207302	1.58670273923621
1213	0	1.08520095833139	0	0	0	0.187407357508303	1.11010948063975	0.285985350938236	0.0503402543336463	8.23393521969108e-05	0.187407357508303	1.29751683814806	1.58350218908629	1.63384244341994	1.63392478277214	1.63392478277214	0.263159813952615	1.89708459672475
1214	0.455891830732311	0	0	0	0	0.181570518541933	1.08044403853073	0.402427517975606	0.0426868317690978	6.84199353520167e-05	0.181570518541933	1.26201455707266	1.66444207504827	1.70712890681737	1.70719732675272	1.70719732675272	0.208044431868553	1.91524175862127
1215	0	1.21997393142332	0	0	0	0.178498339827137	1.02505688448272	0.467257856096506	0.0361539622392775	5.68412920374025e-05	0.178498339827137	1.20355522430986	1.67081308040636	1.70696704264564	1.70702388393768	1.70702388393768	0.0602967976322133	1.76732068156989
1216	0.905149513714441	0	0	0	0	0.170573802031939	1.00298976336028	0.495361520431574	0.0305868824252558	4.72121734566526e-05	0.170573802031939	1.17356356539222	1.66892508582379	1.69951196824905	1.6995591804225	1.69955918042251	0.142614802272818	1.84217398269532
1217	0	1.6673144827527	0	0	0	0.186488320940296	0.95524095057533	0.49792311372847	0.0258501169320715	3.9206259162058e-05	0.186488320940296	1.14172927151563	1.6396523852441	1.66550250217617	1.66554170843533	1.66554170843533	0.0397309404467242	1.70527264888205
1218	0.619426507980605	0	0	0	0	0.191028408056871	0.982886957001319	0.48327917457571	0.0218255709705136	3.25514738932255e-05	0.191028408056871	1.17391536505819	1.6571945396339	1.67902011060441	1.67905266207831	1.67905266207831	0.19837123228875	1.87742389436706
1219	0	0	2.14853846426487	0	0	0.200360330764469	0.969122399027649	0.457583200577877	0.0184106807421581	2.70210440224691e-05	0.200360330764469	1.16948272979212	1.62706593037	1.64547661111215	1.64550363215618	1.64550363215618	0.174952902036171	1.82045653419235
1220	0	1.02921926893154	0	0	0	0.200032157704698	0.928051792896342	0.576500728528045	0.0155166632797021	2.24260139643165e-05	0.200032157704698	1.12808395060104	1.70458467912909	1.72010134240879	1.72012376842275	1.72012376842275	0.143605829342138	1.86372959776489
1221	0	1.92558302635694	0	0	0	0.193239412093007	0.904717922872683	0.637270559159046	0.0130668904618648	1.86089871297662e-05	0.193239412093007	1.09795733496569	1.73522789412474	1.7482947845866	1.74831339357373	1.74831339357373	0.211148977750437	1.95946237132417
1222	0.726096981948648	0	0	0	0	0.182336533613287	0.980778939710433	0.657066014742926	0.0109953996924909	1.54388933806934e-05	0.182336533613287	1.16311547332372	1.82018148806665	1.83117688775914	1.83119232665252	1.83119232665252	0.161654205390397	1.99284653204291
1223	0.532647111799152	0	0	0	0	0.186302748546174	0.999537200115011	0.648745075592199	0.00924554512531296	1.28066164990199e-05	0.186302748546174	1.18583994866118	1.83458502425338	1.8438305693787	1.8438433759952	1.8438433759952	0.327670335024688	2.17151371101988
1224	0	1.03386628392336	0	0	0	0.192131126177675	0.979267905141757	0.621850567339534	0.00776878741807739	1.06213418196596e-05	0.192131126177675	1.17139903131943	1.79324959865897	1.80101838607704	1.80102900741886	1.80102900741886	0.34571363725882	2.14674264467768
1225	0.739890164497711	0	0	0	0	0.189724856268299	0.968508657379426	0.583389537663377	0.00652361611258606	8.80750661220838e-06	0.189724856268299	1.15823351364773	1.7416230513111	1.74814666742369	1.7481554749303	1.7481554749303	0.306502909261447	2.05465838419175
1226	0	1.68670075817505	0	0	0	0.199805958764869	0.929472737581759	0.53843901009158	0.00547459632557174	7.30225470526791e-06	0.199805958764869	1.12927869634663	1.66771770643821	1.67319230276378	1.67319960501849	1.67319960501849	0.188714131080474	1.86191373609896
1227	0.660410725289915	0	0	0	0	0.199998191790188	0.965935292652363	0.490615450694459	0.00459153009195896	6.05331275017267e-06	0.199998191790188	1.16593348444255	1.65654893513701	1.66114046522897	1.66114651854172	1.66114651854172	0.101245221124792	1.76239173966651
1228	0	1.08410997190553	0	0	0	0.207838726282927	0.958637650911064	0.442437452805564	0.00384872211895579	5.01721890307929e-06	0.207838726282927	1.16647637719399	1.60891382999956	1.61276255211851	1.61276756933741	1.61276756933741	0.14657566695659	1.759343236294
1229	0.982615640177029	0	0	0	0	0.206265116648936	0.960736449669763	0.395604926355502	0.0032243396550654	4.157845940343e-06	0.206265116648936	1.1670015663187	1.5626064926742	1.56583083232927	1.56583499017521	1.56583499017521	0.129470647398496	1.6953056375737
1230	0.417726921962841	0	0	0	0	0.230053202668022	0.930574919604982	0.351213144820282	0.00269985647998486	3.44517026975909e-06	0.230053202668022	1.160628122273	1.51184126709329	1.51454112357327	1.51454456874354	1.51454456874354	0.0600941190214238	1.57463868776496
1231	0.649291088647403	0	0	0	0	0.244154223747494	0.879779708276587	0.309916092652646	0.00225957155210269	2.85424621674903e-06	0.244154223747494	1.12393393202408	1.43385002467673	1.43610959622883	1.43611245047505	1.43611245047505	0.146467623771233	1.58258007424628
1232	0	0	2.95411794438233	0	0	0.259390254542825	0.816822383250811	0.27205046045272	0.00189019351702034	2.36435161512902e-06	0.259390254542825	1.07621263779364	1.34826309824636	1.35015329176338	1.35015565611499	1.35015565611499	0.256906706125379	1.60706236224037
1233	0.742226584844701	0	0	0	0	0.261080086383657	0.747781235386594	0.523525588818071	0.00158048301648015	1.95827630165152e-06	0.261080086383657	1.00886132177025	1.53238691058832	1.5339673936048	1.5339693518811	1.5339693518811	0.253332293403657	1.78730164528476
1234	0.965234472158637	0	0	0	0	0.271675664916807	0.676930570427675	0.674892122002543	0.00132094549527419	1.62172977862394e-06	0.271675664916807	0.948606235344482	1.62349835734702	1.6248193028423	1.62482092457208	1.62482092457208	0.278285597691173	1.90310652226325
1235	0.758424640542722	0	0	0	0	0.300362951609352	0.607194999286588	0.754180173789713	0.00110356795187582	1.34284822536104e-06	0.300362951609352	0.907557950895939	1.66173812468565	1.66284169263753	1.66284303548575	1.66284303548575	0.283071361689043	1.9459143971748
1236	0	0	2.2895146781277	0	0	0.328560743966385	0.540498306930174	0.782547284996836	0.000921593795421461	1.11178429759168e-06	0.328560743966385	0.869059050896559	1.65160633589339	1.65252792968882	1.65252904147311	1.65252904147311	0.287774801863666	1.94030384333678
1237	0.956180117538697	0	0	0	0	0.336666263128739	0.478030191866236	0.947516418374634	0.000769330644009949	9.2036590630087e-07	0.336666263128739	0.814696454994975	1.76221287336961	1.76298220401362	1.76298312437953	1.76298312437953	0.202981330450021	1.96596445482955
1238	0	0	2.69584302861296	0	0	0.360979173052803	0.420449187977692	1.02696452943509	0.000641986519699458	7.61812441594535e-07	0.360979173052803	0.781428361030495	1.80839289046558	1.80903487698528	1.80903563879773	1.80903563879773	0.354533249023411	2.16356888782114
1239	0.872111379138764	0	0	0	0	0.365415355398874	0.368036140389803	1.28448294636295	0.000535530460769303	6.30498831294246e-07	0.365415355398874	0.733451495788676	2.01793444215163	2.01846997261239	2.01847060311123	2.01847060311123	0.403013511116002	2.42148411422723
1240	0.960996847812113	0	0	0	0	0.381290354710842	0.32080949372166	1.41489646933523	0.000446574081444487	5.21759414831882e-07	0.381290354710842	0.702099848432502	2.11699631776773	2.11744289184917	2.11744341360859	2.11744341360859	0.214772236979176	2.33221565058776
1241	0.791170993505475	0	0	0	0	0.409647443995934	0.27861119420973	1.45582383599441	0.000372271064896188	4.31724951949755e-07	0.409647443995934	0.688258638205665	2.14408247420007	2.14445474526497	2.14445517698992	2.14445517698992	0.258101348340122	2.40255652533004
1242	0	1.53956923780494	0	0	0	0.435694783576773	0.241170071102403	1.43542202472471	0.00031023197979091	3.57187194980867e-07	0.435694783576773	0.676864854679176	2.11228687940388	2.11259711138367	2.11259746857087	2.11259746857087	0.0632295440488872	2.17582701261976
1243	0.419349809503812	0	0	0	0	0.438838543022182	0.285772669613996	1.37458040981161	0.000258452167527202	2.95486392704154e-07	0.438838543022182	0.724611212636178	2.09919162244778	2.09945007461531	2.0994503701017	2.09945037010171	0.152107037532769	2.25155740763447
1244	0	1.14309539805174	0	0	0	0.432285365950026	0.306280612840563	1.28863035048856	0.000215250760533161	2.44417856583942e-07	0.432285365950026	0.738565978790589	2.02719632927915	2.02741158003968	2.02741182445754	2.02741182445754	0.115594251922777	2.14300607638032
1245	0.762884279548738	0	0	0	0	0.413688374056869	0.352755905750408	1.18867379100468	0.000179219165708969	2.02154379294772e-07	0.413688374056869	0.766444279807277	1.95511807081196	1.95529728997767	1.95529749213205	1.95529749213205	0.232379922124389	2.18767741425643
1246	0	1.20540915266234	0	0	0	0.406689045481136	0.372318182236364	1.08261282028423	0.00014917758530425	1.67181825509341e-07	0.406689045481136	0.7790072277175	1.86162004800173	1.86176922558703	1.86176939276886	1.86176939276886	0.23414188609596	2.09591127886482
1247	0.841752595637093	0	0	0	0	0.388634047008463	0.4207823354616	0.975944948978755	0.0001241383541083	1.38245670836466e-07	0.388634047008463	0.809416382470064	1.78536133144882	1.78548546980293	1.7854856080486	1.7854856080486	0.178205675315303	1.9636912833639
1248	0	1.48935407031433	0	0	0	0.386965855181147	0.439442535732191	0.87237521054836	0.000103275050441505	1.14306635458325e-07	0.386965855181147	0.826408390913338	1.6987836014617	1.69888687651214	1.69888699081877	1.69888699081877	0.291178690648236	1.99006568146701
1249	0	1.41562052651408	0	0	0	0.373132499774121	0.510154943385806	0.774285363069954	8.58964924033955e-05	9.45038710242671e-08	0.373132499774121	0.883287443159927	1.65757280622988	1.65765870272228	1.65765879722616	1.65765879722616	0.488621497046649	2.1462802942728
1250	0	1.56392347598776	0	0	0	0.351599135216626	0.606420791677536	0.683091885511918	7.14248632581246e-05	7.81244217883626e-08	0.351599135216626	0.958019926894162	1.64111181240608	1.64118323726934	1.64118331539376	1.64118331539376	0.454908031183304	2.09609134657706
1251	0	1.76322250165117	0	0	0	0.325611855088968	0.731123539679348	0.599517667475488	5.93773234255707e-05	6.45778942422832e-08	0.325611855088968	1.05673539476832	1.6562530622438	1.65631243956723	1.65631250414512	1.65631250414512	0.448075664225188	2.10438816837031
1252	0	1.01137630751941	0	0	0	0.297492930151719	0.892506476046953	0.523796918608603	4.93505638206756e-05	5.33754500307619e-08	0.297492930151719	1.18999940619867	1.71379632480727	1.7138456753711	1.71384572874655	1.71384572874655	0.446571162236759	2.1604168909833
1253	0.946030418714277	0	0	0	0	0.268869067783999	1.00485683291269	0.455828580803347	4.1007838391144e-05	4.41123875686111e-08	0.268869067783999	1.27372590069669	1.72955448150004	1.72959548933843	1.72959553345082	1.72959553345082	0.34999095254684	2.07958648599766
1254	0.719786919400934	0	0	0	0	0.270156968903407	1.04714940098143	0.39529017987614	3.40680846041266e-05	3.64537024845123e-08	0.270156968903407	1.31730636988484	1.71259654976098	1.71263061784558	1.71263065429928	1.71263065429928	0.325081960356084	2.03771261465537
1255	0.420424407803222	0	0	0	0	0.279110465042497	1.04109115680411	0.341721418040186	2.82968010095502e-05	3.01221171060884e-08	0.279110465042497	1.3202016218466	1.66192303988679	1.6619513366878	1.66195136680992	1.66195136680992	0.372328207907009	2.03427957471693
1256	0.735405767289147	0	0	0	0	0.281729655916976	1.00282145899404	0.294584736297824	2.34984023604824e-05	2.48881596017655e-08	0.281729655916976	1.28455111491102	1.57913585120884	1.5791593496112	1.57915937449936	1.57915937449936	0.249916106197554	1.82907548069692
1257	0.794655125488594	0	0	0	0	0.291939619358129	0.944217264493677	0.253308449316731	1.95098163657491e-05	2.05619443460633e-08	0.291939619358129	1.23615688385181	1.48946533316854	1.4894848429849	1.48948486354685	1.48948486354685	0.274556034561637	1.76404089810849
1258	0.739433182609516	0	0	0	0	0.309871230904762	0.873908097497869	0.217316780943652	1.61951231392834e-05	1.69863601780969e-08	0.309871230904762	1.18377932840263	1.40109610934628	1.40111230446942	1.40111232145578	1.40111232145578	0.0708385245358712	1.47195084599165
1259	0	1.41407097807256	0	0	0	0.329615249328027	0.798063109367706	0.186050132029751	1.34410697234799e-05	1.4031427556261e-08	0.329615249328027	1.12767835869573	1.31372849072548	1.31374193179521	1.31374194582664	1.31374194582664	-0.00603538739264423	1.30770655843399
1260	0.544608732185455	0	0	0	0	0.332019384851445	0.786484758424909	0.158978134807486	1.1153318585616e-05	1.158962469362e-08	0.332019384851445	1.11850414327635	1.27748227808384	1.27749343140243	1.27749344299205	1.27749344299205	0.176573300236651	1.4540667432287
1261	0	0	2.71378080894864	0	0	0.332434631024656	0.752880816888454	0.135607443000612	9.25331137385967e-06	9.57201703847377e-09	0.332434631024656	1.08531544791311	1.22092289091372	1.2209321442251	1.22093215379711	1.22093215379711	0.0139315078483979	1.23486366164551
1262	0.541496992765206	0	0	0	0	0.32178966227769	0.705616856904387	0.356670923016656	7.67564815151722e-06	7.90505183543448e-09	0.32178966227769	1.02740651918208	1.38407744219873	1.38408511784688	1.38408512575194	1.38408512575194	-0.0425849418545425	1.34150018389739
1263	0	0	2.40413168380073	0	0	0.313683284170274	0.650749337439677	0.493134519369945	6.36589827677625e-06	6.52790308209347e-09	0.313683284170274	0.964432621609951	1.4575671409799	1.45757350687817	1.45757351340608	1.45757351340608	-0.0126954073713506	1.44487810603473
1264	0.531599125394925	0	0	0	0	0.297942241721632	0.592587866210296	0.757690733279208	5.27877255814175e-06	5.39027544727347e-09	0.297942241721632	0.890530107931929	1.64822084121114	1.64822611998369	1.64822612537397	1.64822612537397	0.127699205407972	1.77592533078194
1265	0.371477013802985	0	0	0	0	0.286855613212429	0.534129494104235	0.910131455589964	4.37659763765907e-06	4.4505840289834e-09	0.286855613212429	0.820985107316664	1.73111656290663	1.73112093950427	1.73112094395485	1.73112094395485	-0.0862521399475559	1.64486880400729
1266	0.995845285256088	0	0	0	0	0.274517602909943	0.477392960139996	0.982409936857766	3.62804309547808e-06	3.67445056215658e-09	0.274517602909943	0.751910563049939	1.73432049990771	1.7343241279508	1.73432413162525	1.73432413162525	0.0503806278290553	1.78470475945431
1267	0	1.54180303561207	0	0	0	0.289704607683633	0.423674888462149	0.998579095660155	3.00705978143956e-06	3.03345564422059e-09	0.289704607683633	0.713379496145782	1.71195859180594	1.71196159886572	1.71196160189917	1.71196160189917	0.150732122544331	1.8626937244435
1268	0	0	2.1731301706735	0	0	0.290365491017778	0.451595298516039	0.97660575589517	2.49199462410878e-06	2.50410909921889e-09	0.290365491017778	0.741960789533817	1.71856654542899	1.71856903742361	1.71856903992772	1.71856903992772	-0.0789969381368228	1.6395721017909
1269	0.527399274865257	0	0	0	0	0.281267508298457	0.455472146942934	1.08444481354817	2.0648528194954e-06	2.06699578639301e-09	0.281267508298457	0.73673965524139	1.82118446878956	1.82118653364238	1.82118653570938	1.82118653570938	0.145354825512989	1.96654136122237
1270	0.778928140224404	0	0	0	0	0.275036106664132	0.443104726454517	1.12109822248529	1.71068305660098e-06	1.70607162251935e-09	0.275036106664132	0.718140833118649	1.83923905560394	1.839240766287	1.83924076799307	1.83924076799307	0.0140004272996989	1.85324119529277
1271	0	1.34750628848307	0	0	0	0.281691697557901	0.420254822258301	1.10883008659882	1.41706541724185e-06	1.40807801273646e-09	0.281691697557901	0.701946519816202	1.81077660641502	1.81077802348044	1.81077802488852	1.81077802488852	0.036437461015608	1.84721548590412
1272	0	1.54773625686282	0	0	0	0.276897095674226	0.450594287885149	1.06417197156634	1.17368492730252e-06	1.16205949235744e-09	0.276897095674226	0.727491383559375	1.79166335512571	1.79166452881064	1.7916645299727	1.7916645299727	-0.0517465678465656	1.73991796212613
1273	0	1.07141948672181	0	0	0	0.26458474365806	0.5345759415788	0.999269604675352	9.71976533144936e-07	9.58964538024424e-10	0.26458474365806	0.79916068523686	1.79843028991221	1.79843126188874	1.79843126284771	1.79843126284771	0.0472418609252755	1.84567312377299
1274	0	1.11589843853986	0	0	0	0.247637658936735	0.610899284597813	0.922929706957392	8.04829623325709e-07	7.91315985140245e-10	0.247637658936735	0.858536943534548	1.78146665049194	1.78146745532156	1.78146745611288	1.78146745611288	0.0489074377122865	1.83037489382517
1275	0	1.32172383956606	0	0	0	0.228140676434284	0.682767394623415	0.841431420622537	6.6634217284065e-07	6.5293633504733e-10	0.228140676434284	0.9109080710577	1.75233949168024	1.75234015802241	1.75234015867535	1.75234015867535	0.166206060612566	1.91854621928791
1276	0.74320029131661	0	0	0	0	0.207575088710894	0.7657186853296	0.759153277684194	5.51616227837526e-07	5.38723098525678e-10	0.207575088710894	0.973293774040494	1.73244705172469	1.73244760334091	1.73244760387964	1.73244760387964	0.179989604247587	1.91243720812723
1277	0.816043656790859	0	0	0	0	0.205057876973211	0.79616220037597	0.679055920872463	4.56587823157006e-07	4.44461734861251e-10	0.205057876973211	1.00122007734918	1.68027599822164	1.68027645480947	1.68027645525393	1.68027645525393	0.156599863200547	1.83687631845448
1278	0.5722230695039	0	0	0	0	0.218441241805743	0.790408371371595	0.603052270910574	3.77885569403991e-07	3.6667218780957e-10	0.218441241805743	1.00884961317734	1.61190188408791	1.61190226197348	1.61190226234016	1.61190226234015	0.130742311332207	1.74264457367236
1279	0.733939946838047	0	0	0	0	0.23095810234493	0.760579799456559	0.532290083676	3.12713102924067e-07	3.02480056099255e-10	0.23095810234493	0.991537901801489	1.52382798547749	1.52382829819059	1.52382829849307	1.52382829849307	-0.0121804041207085	1.51164789437236
1280	0.426195917277125	0	0	0	0	0.249400416095665	0.715593568085175	0.467366496129314	2.58751396293677e-07	2.49511797850439e-10	0.249400416095665	0.96499398418084	1.43236048031015	1.43236073906155	1.43236073931106	1.43236073931106	-0.0253900675564847	1.40697067175458
1281	0	1.41281055126465	0	0	0	0.259516402273905	0.661925035606773	0.408489933284731	2.14077589564021e-07	2.05807695512525e-10	0.259516402273905	0.921441437880678	1.32993137116541	1.329931585243	1.32993158544881	1.32993158544881	0.0822693057565816	1.41220089120539
1282	0.799995240217508	0	0	0	0	0.257770020541051	0.669568617725976	0.355601410205048	1.77097564276962e-07	1.69749293054528e-10	0.257770020541051	0.927338638267027	1.28294004847208	1.28294022556964	1.28294022573939	1.28294022573939	0.0285902126732974	1.31153043841269
1283	0	1.3744414092923	0	0	0	0.269088697230555	0.652691216916269	0.308464629861026	1.4648994463583e-07	1.40000897097097e-10	0.269088697230555	0.921779914146824	1.23024454400785	1.23024469049779	1.2302446906378	1.2302446906378	0.0259039739901254	1.25614866462792
1284	0.705515588553399	0	0	0	0	0.267833971421006	0.681797692975456	0.266732203749092	1.21159598105214e-07	1.15459779709593e-10	0.267833971421006	0.949631664396461	1.21636386814555	1.21636398930515	1.21636398942061	1.21636398942061	0.226261975357143	1.44262596477775
1285	0	1.49136043650414	0	0	0	0.274493273165979	0.67890547066288	0.229993691202478	1.00199031492176e-07	9.5215268131595e-11	0.274493273165979	0.953398743828859	1.18339243503134	1.18339253523037	1.18339253532558	1.18339253532558	0.299485846982034	1.48287838230762
1286	0.943310054570728	0	0	0	0	0.269937688455208	0.727498308674528	0.1978098729065	8.28563494595258e-08	7.85165732061973e-11	0.269937688455208	0.997435997129736	1.19524587003624	1.19524595289259	1.1952459529711	1.1952459529711	0.240725091652193	1.4359710446233
1287	0.78853141870014	0	0	0	0	0.287155604222542	0.73616652989952	0.169736670747246	6.85086634701626e-08	6.47430893565241e-11	0.287155604222542	1.02332213412206	1.19305880486931	1.19305887337797	1.19305887344271	1.19305887344272	0.276825698185941	1.46988457162866
1288	0	1.52007459619728	0	0	0	0.309624479637469	0.717787655069319	0.145341341418695	5.66400272541678e-08	5.33831828529247e-11	0.309624479637469	1.02741213470679	1.17275347612548	1.17275353276551	1.17275353281889	1.17275353281889	0.341699326185647	1.51445285900454
1289	0	1.45095080853893	0	0	0	0.31451200892808	0.757553720639326	0.124212958876955	4.68231339470215e-08	4.4014212105039e-11	0.31451200892808	1.07206572956741	1.19627868844436	1.1962787352675	1.19627873531151	1.19627873531151	0.314620258342711	1.51089899365422
1290	0	1.38481329890852	0	0	0	0.307453812399163	0.828263189260785	0.105968724056086	3.8704133545589e-08	3.62878204322439e-11	0.307453812399163	1.13571700165995	1.24168572571603	1.24168576442017	1.24168576445646	1.24168576445646	0.186996451804476	1.42868221626093
1291	0	1.88862886715777	0	0	0	0.292620078421095	0.911249100923438	0.0902572701856808	3.19900437688148e-08	2.99163534539198e-11	0.292620078421095	1.20386917934453	1.29412644953021	1.29412648152026	1.29412648155017	1.29412648155017	0.0877020825373574	1.38182856408753
1292	0.774138956638633	0	0	0	0	0.273061660661642	1.05374775721794	0.0767598455921572	2.64383084697784e-08	2.46624096684745e-11	0.273061660661642	1.32680941787959	1.40356926347174	1.40356928991005	1.40356928993471	1.40356928993471	0.00536253304613868	1.40893182298085
1293	0	0	2.43018604240821	0	0	0.270605176638976	1.11464285036163	0.0651900348697163	2.18481450076524e-08	2.0330128776191e-11	0.270605176638976	1.3852480270006	1.45043806187032	1.45043808371847	1.4504380837388	1.4504380837388	-0.111919715730791	1.338518368008
1294	0.936750561175082	0	0	0	0	0.260066855167579	1.11883651545084	0.248703050284423	1.80533681202633e-08	1.67581893380809e-11	0.260066855167579	1.37890337061842	1.62760642090285	1.62760643895621	1.62760643897297	1.62760643897297	-0.106442312537141	1.52116412643583
1295	0	1.74276258448992	0	0	0	0.273194892187597	1.08488427896473	0.363543484129381	1.49164458207451e-08	1.38133041054695e-11	0.273194892187597	1.35807917115232	1.72162265528171	1.72162267019815	1.72162267021196	1.72162267021196	-0.29600782063455	1.42561484957741
1296	0	1.31891095048895	0	0	0	0.273018093307343	1.12594436430675	0.428577820959824	1.23235712351288e-08	1.13853284029744e-11	0.273018093307343	1.39896245761409	1.82754027857391	1.82754029089748	1.82754029090887	1.82754029090887	-0.325255376631107	1.50228491427776
1297	0	1.88982883408497	0	0	0	0.26392860556698	1.17343901520736	0.458089199196352	1.01805808753852e-08	9.38362688572176e-12	0.26392860556698	1.43736762077434	1.89545681997069	1.89545683015127	1.89545683016066	1.89545683016066	-0.294473165212786	1.60098366494787
1298	0	0	2.17801902890771	0	0	0.24916343111501	1.28368047600389	0.462819125394194	8.40957246737162e-09	7.73353081878303e-12	0.24916343111501	1.5328439071189	1.99566303251309	1.99566304092266	1.9956630409304	1.9956630409304	-0.442340928014252	1.55332211291615
1299	0.995717951123013	0	0	0	0	0.231078892158792	1.31539767096652	0.606136842592383	6.94610363893844e-09	6.37346682981819e-12	0.231078892158792	1.54647656312531	2.15261340571769	2.1526134126638	2.15261341267017	2.15261341267017	-0.457749344120995	1.69486406854917
1300	0.878428466190674	0	0	0	0	0.243832911182756	1.2934362957249	0.682288809767533	5.73687257769961e-09	5.25222688251238e-12	0.243832911182756	1.53726920690766	2.21955801667519	2.21955802241206	2.21955802241732	2.21955802241732	-0.348186358874934	1.87137166354238
1301	0	1.02530732379158	0	0	0	0.269640695975319	1.23621471755704	0.710915985844881	4.73779535354879e-09	4.32789909936962e-12	0.269640695975319	1.50585541353236	2.21677139937724	2.21677140411504	2.21677140411937	2.21677140411937	-0.486654188374063	1.7301172157453
1302	0	1.37288218767807	0	0	0	0.278080171903659	1.19166553150586	0.706745694558936	3.91241689499111e-09	3.56636892548895e-12	0.278080171903659	1.46974570340952	2.17649139796846	2.17649140188088	2.17649140188444	2.17649140188444	-0.405853260227146	1.7706381416573
1303	0.670979009019972	0	0	0	0	0.274600013378218	1.18437285876852	0.680727633122706	3.23059272204773e-09	2.93859014490827e-12	0.274600013378218	1.45897287214674	2.13970050526944	2.13970050850003	2.13970050850297	2.13970050850297	-0.568445474346297	1.57125503415668
1304	0	1.25287656741775	0	0	0	0.277988361456598	1.14056767123125	0.640919488902855	2.66739998266985e-09	2.42125219027544e-12	0.277988361456598	1.41855603268784	2.0594755215907	2.0594755242581	2.05947552426052	2.05947552426052	-0.517474886935909	1.54200063732461
1305	0	0	0	3.12619200277187	0	0.271125347435475	1.12513324407033	0.593175613251035	2.20223355142934e-09	1.99486595656164e-12	0.271125347435475	1.39625859150581	1.98943420475684	1.98943420695907	1.98943420696107	1.98943420696107	-0.603628316871334	1.38580589008974
1306	0	1.21815231645965	0	0	0	0.257616148519793	1.07781700257506	0.541681051782527	0.320060731103337	1.64353517211607e-12	0.257616148519793	1.33543315109485	1.87711420287738	2.19717493398072	2.19717493398236	2.19717493398236	-0.466231717400766	1.73094321658159
1307	0	1.49655331802213	0	0	0	0.240095771190943	1.05928090543375	0.489364366526311	0.524087125337649	1.35410324239858e-12	0.240095771190943	1.29937667662469	1.788741043151	2.31282816848865	2.31282816849001	2.31282816849001	-0.582770296896628	1.73005787159338
1308	0.638553157743476	0	0	0	0	0.220462314580687	1.08539689235125	0.438215645103735	0.643629369604946	1.11559998602041e-12	0.220462314580687	1.30585920693193	1.74407485203567	2.38770422164061	2.38770422164173	2.38770422164173	-0.532290952126042	1.85541326951569
1309	0	1.32326771941144	0	0	0	0.213411048298746	1.06723840483145	0.389530505554551	0.702612210976509	9.18982537976985e-13	0.213411048298746	1.2806494531302	1.67017995868475	2.37279216966126	2.37279216966218	2.37279216966218	-0.563926248486072	1.8088659211761
1310	0.816192307103379	0	0	0	0	0.201672067718737	1.0773436395962	0.344096476919576	0.71906278056569	7.56949412378438e-13	0.201672067718737	1.27901570731494	1.62311218423452	2.34217496480021	2.34217496480096	2.34217496480096	-0.349644997829705	1.99252996697126
1311	0.271868954677221	0	0	0	0	0.208993094808614	1.04871744208313	0.302334628944078	0.706462574078814	6.23543182059597e-13	0.208993094808614	1.25771053689174	1.56004516583582	2.26650773991463	2.26650773991525	2.26650773991525	-0.426779668449097	1.83972807146616
1312	0.513249322179652	0	0	0	0	0.209453903039422	0.995069404155135	0.264406550624442	0.674803074422606	5.13621748199302e-13	0.209453903039422	1.20452330719456	1.468929857819	2.1437329322416	2.14373293224212	2.14373293224212	-0.308492591953578	1.83524034028854
1313	0	1.67555047235465	0	0	0	0.211507404188233	0.926411521202045	0.23029458623104	0.631408033423748	4.2295391477727e-13	0.211507404188233	1.13791892539028	1.36821351162132	1.99962154504507	1.99962154504549	1.99962154504549	-0.338275624592806	1.66134592045268
1314	0.426714070202547	0	0	0	0	0.205934082697472	0.941890696992148	0.199861508842743	0.581572321497073	3.48157585285751e-13	0.205934082697472	1.14782477968962	1.34768628853236	1.92925861002944	1.92925861002978	1.92925861002978	-0.299741235386803	1.62951737464298
1315	0	0	2.69372963820175	0	0	0.201394620527325	0.921317545790951	0.172894449648092	0.529056827465339	2.8675594113136e-13	0.201394620527325	1.12271216631828	1.29560661596637	1.82466344343171	1.82466344343199	1.82466344343199	-0.466989313950292	1.3576741294817
1316	0	1.56803624271195	0	0	0	0.191734194866306	0.87725380081045	0.386771117915861	0.476470604224518	2.36349565020987e-13	0.191734194866306	1.06898799567676	1.45575911359262	1.93222971781713	1.93222971781737	1.93222971781737	-0.504364317071288	1.42786540074608
1317	0.627960231739597	0	0	0	0	0.178958512204176	0.899413475637317	0.517428201832716	0.425564876290486	1.94424232295528e-13	0.178958512204176	1.07837198784149	1.59580018967421	2.0213650659647	2.02136506596489	2.02136506596489	-0.357735045664326	1.66363002030056
1318	0	0	2.01929022542981	0	0	0.177428537239393	0.884714136329852	0.588008329133956	0.377458305939288	1.6009167735299e-13	0.177428537239393	1.06214267356924	1.6501510027032	2.02760930864249	2.02760930864265	2.02760930864265	-0.477747514885246	1.5498617937574
1319	0.877872070151919	0	0	0	0	0.170572921683893	0.845790459797871	0.749534575210308	0.332808778688235	1.31904879336142e-13	0.170572921683893	1.01636338148176	1.76589795669207	2.09870673538031	2.09870673538044	2.09870673538044	-0.361176375037584	1.73753036034285
1320	0	1.08216935728648	0	0	0	0.185611189105106	0.791907699599959	0.833180244185428	0.291943694999007	1.08744302524439e-13	0.185611189105106	0.977518888705065	1.81069913289049	2.1026428278895	2.10264282788961	2.10264282788961	-0.28536990276123	1.81727292512838
1321	0	1.86820197496944	0	0	0	0.189592728555866	0.768120387439308	0.861872526582988	0.254958166674448	8.95287707810365e-14	0.189592728555866	0.957713115995174	1.81958564257816	2.07454380925261	2.0745438092527	2.0745438092527	-0.212470688205157	1.86207312104754
1322	0.943096234781065	0	0	0	0	0.186031894031642	0.841236623647232	0.852785665854664	0.221788472537956	7.36946597098889e-14	0.186031894031642	1.02726851767887	1.88005418353354	2.10184265607149	2.10184265607157	2.10184265607157	-0.27981590870332	1.82202674736825
1323	0.711137769195995	0	0	0	0	0.206660423247431	0.862606095321723	0.818673269142634	0.192266516267654	6.07868431899748e-14	0.206660423247431	1.06926651856915	1.88793978771179	2.08020630397944	2.0802063039795	2.0802063039795	-0.36931535343797	1.71089095054153
1324	0	1.61905620636537	0	0	0	0.230259420154358	0.848586503774746	0.768906637545692	0.166159760189176	5.01813858674549e-14	0.230259420154358	1.0788459239291	1.8477525614748	2.01391232166397	2.01391232166402	2.01391232166402	-0.132715635792551	1.88119668587147
1325	0	1.31708891917596	0	0	0	0.238512312507591	0.897152542165942	0.710281917349048	0.143200111146236	4.10736789692262e-14	0.238512312507591	1.13566485467353	1.84594677202258	1.98914688316882	1.98914688316886	1.98914688316886	-0.164012362816523	1.82513452035234
1326	0	1.69553306763665	0	0	0	0.236207225357413	0.95703905863616	0.647645765500982	0.123104451579937	3.38281048303865e-14	0.236207225357413	1.19324628399357	1.84089204949455	1.96399650107449	1.96399650107453	1.96399650107453	-0.0496770912415279	1.914319409833
1327	0	1.46085758630743	0	0	0	0.226900654698516	1.05988383232977	0.584378803097074	0.105588895602735	2.7884283966678e-14	0.226900654698516	1.28678448702828	1.87116329012536	1.97675218572809	1.97675218572812	1.97675218572812	0.0372008280886004	2.01395301381672
1328	0	1.29230368158938	0	0	0	0.213206649614874	1.16388680266085	0.522767855739548	0.0903783703767436	2.29987259884326e-14	0.213206649614874	1.37709345227572	1.89986130801527	1.99023967839202	1.99023967839204	1.99023967839204	-0.151752565688284	1.83848711270376
1329	0.451169764902997	0	0	0	0	0.197021624297813	1.25005127024687	0.464291414234923	0.0772127491197464	1.89979224748386e-14	0.197021624297813	1.44707289454468	1.91136430877961	1.98857705789935	1.98857705789937	1.98857705789937	-0.0923934337589504	1.89618362414042
1330	0	1.39098068893786	0	0	0	0.186364876405381	1.26673418061072	0.409837545323113	0.0658504710764978	1.56654478181274e-14	0.186364876405381	1.4530990570161	1.86293660233922	1.92878707341571	1.92878707341573	1.92878707341573	0.0114944317997715	1.9402815052155
1331	0.869663235978949	0	0	0	0	0.173097766943999	1.29965813800618	0.359869362080141	0.0560703580055151	1.28321260509777e-14	0.173097766943999	1.47275590495018	1.83262526703032	1.88869562503584	1.88869562503585	1.88869562503585	-0.074952415757296	1.81374320927855
1332	0	1.52587851183928	0	0	0	0.183285523588537	1.27902285788556	0.314549905403011	0.0476721620669483	1.06044243653463e-14	0.183285523588537	1.46230838147409	1.77685828687711	1.82453044894405	1.82453044894406	1.82453044894406	-0.0847238800772122	1.73980656886685
1333	0.800202478772336	0	0	0	0	0.184092086405303	1.29941399625117	0.273835714506055	0.0404762453403647	8.74879837387285e-15	0.184092086405303	1.48350608265647	1.75734179716252	1.79781804250289	1.7978180425029	1.7978180425029	-0.115972875566127	1.68184516693677
1334	0.657626198116127	0	0	0	0	0.199553862726781	1.27038573844309	0.237546334444126	0.0343226877872367	7.2132552092132e-15	0.199553862726781	1.46993960116987	1.707485935614	1.74180862340124	1.74180862340124	1.74180862340124	-0.183399465655526	1.55840915774572
1335	0.979336732005637	0	0	0	0	0.217524284924168	1.20918449488365	0.205415409826807	0.0290700413995061	5.88265587733801e-15	0.217524284924168	1.42670877980781	1.63212418963462	1.66119423103413	1.66119423103413	1.66119423103413	-0.0387516858546666	1.62244254517947
1336	0	0	0	3.08789280603649	0	0.253832489613538	1.12842803753642	0.177127756522463	0.0245938881164444	4.97951606055404e-15	0.253832489613538	1.38226052714996	1.55938828367242	1.58398217178887	1.58398217178887	1.58398217178887	-0.253127518745101	1.33085465304377
1337	0	1.38890850875512	0	0	0	0.269830042069665	1.03721686765702	0.152345816005765	0.333051907645517	4.0483397763052e-15	0.269830042069665	1.30704690972668	1.45939272573245	1.79244463337796	1.79244463337797	1.79244463337797	-0.265188201521225	1.52725643185674
1338	0.959958598112026	0	0	0	0	0.271687300970432	1.00517021430717	0.130728123427031	0.528873902106934	3.4514997626591e-15	0.271687300970432	1.2768575152776	1.40758563870463	1.93645954081157	1.93645954081157	1.93645954081157	-0.157940980123789	1.77851856068778
1339	0.962966813794857	0	0	0	0	0.294184098076642	0.950660274585739	0.111941815485449	0.642759286245402	2.83033892673968e-15	0.294184098076642	1.24484437266238	1.35678618814783	1.99954547439323	1.99954547439323	1.99954547439323	-0.24293360025625	1.75661187413698
1340	0.297389466392196	0	0	0	0	0.329966219835567	0.88288386073777	0.0956707320728752	0.69797881054376	2.42334646789148e-15	0.329966219835567	1.21285008057334	1.30852081264621	2.00649962318997	2.00649962318997	2.00649962318997	-0.127399258961858	1.87910036422812
1341	0	1.35504468056236	0	0	0	0.346005843260672	0.808441697339895	0.0816202981255751	0.71205900003208	1.93465636995093e-15	0.346005843260672	1.15444754060057	1.23606783872614	1.94812683875822	1.94812683875822	1.94812683875822	-0.0217386273222217	1.926388211436
1342	0.687309432011808	0	0	0	0	0.345388277574	0.792109779912174	0.0695200867742497	0.698100014248846	1.63195231219039e-15	0.345388277574	1.13749805748617	1.20701814426042	1.90511815850927	1.90511815850927	1.90511815850927	0.0817981761006223	1.98691633460989
1343	0.826800976206304	0	0	0	0	0.349095904598563	0.755134597477848	0.0591247440004784	0.66580447909782	1.3007197196073e-15	0.349095904598563	1.10423050207641	1.16335524607689	1.82915972517471	1.82915972517471	1.82915972517471	0.148709501018132	1.97786922619284
1344	0	0	2.23503862687792	0	0	0.362497788552418	0.705536771200546	0.0502137845951925	0.622278771460136	1.12002931529841e-15	0.362497788552418	1.06803455975296	1.11824834434816	1.74052711580829	1.74052711580829	1.74052711580829	0.0813300154005223	1.82185713120882
1345	0.58299005333636	0	0	0	0	0.359570191979887	0.649107445874006	0.206186065875708	0.572655445284411	9.1926230964223e-16	0.359570191979887	1.00867763785389	1.2148637037296	1.78751914901401	1.78751914901401	1.78751914901401	0.220314727391745	2.00783387640576
1346	0.735527827866876	0	0	0	0	0.356923537079115	0.589953015026915	0.303962439575737	0.520575313211667	7.0859298112729e-16	0.356923537079115	0.94687655210603	1.25083899168177	1.77141430489343	1.77141430489343	1.77141430489343	0.180389338878095	1.95180364377153
1347	0.704274848125982	0	0	0	0	0.36113881729008	0.530915619546884	0.359516140952815	0.468559611993582	6.57677121168592e-16	0.36113881729008	0.892054436836964	1.25157057778978	1.72013018978336	1.72013018978336	1.72013018978336	0.190918155214622	1.91104834499798
1348	0.562556105174044	0	0	0	0	0.368341628294602	0.473896557833261	0.384941725162463	0.418296260061804	6.94050719675052e-16	0.368341628294602	0.842238186127863	1.22717991129033	1.64547617135213	1.64547617135213	1.64547617135213	0.0936265728769866	1.73910274422912
1349	0.435995574738281	0	0	0	0	0.371430777089219	0.420103988816072	0.389336380912756	0.370859123338228	4.09064195481961e-16	0.371430777089219	0.791534765905291	1.18087114681805	1.55173027015627	1.55173027015628	1.55173027015628	-0.118010588471527	1.43371968168475
1350	0	1.96363713794199	0	0	0	0.367522193726386	0.37024174780597	0.379489181758772	0.326875170371932	3.40168120645631e-16	0.367522193726386	0.737763941532356	1.11725312329113	1.44412829366306	1.44412829366306	1.44412829366306	-0.21606138982475	1.22806690383831
1351	0.727330846054074	0	0	0	0	0.352825949287453	0.450929285346733	0.360418946355826	0.286651204173392	1.98770993160242e-16	0.352825949287453	0.803755234634186	1.16417418099001	1.4508253851634	1.4508253851634	1.4508253851634	-0.293183142013665	1.15764224314974
1352	0.561777781256721	0	0	0	0	0.34870609196827	0.49019888132008	0.335792944960389	0.250269333275563	1.27851858043962e-16	0.34870609196827	0.83890497328835	1.17469791824874	1.4249672515243	1.4249672515243	1.4249672515243	-0.246518072710414	1.17844917881389
1353	0.399065083400148	0	0	0	0	0.344821965545529	0.500414859209906	0.308251976698031	0.217658351032372	-2.68045715860222e-17	0.344821965545529	0.845236824755435	1.15348880145347	1.37114715248584	1.37114715248584	1.37114715248584	-0.12727283933596	1.24387431314988
1354	0.799107275551856	0	0	0	0	0.33610342264245	0.490819932371583	0.27966200371522	0.188646620306308	4.87906889278622e-17	0.33610342264245	0.826923355014033	1.10658535872925	1.29523197903556	1.29523197903556	1.29523197903556	-0.115828010411373	1.17940396862419
1355	0.608043122130832	0	0	0	0	0.340128096562803	0.468260634250039	0.251308286607318	0.163000823133938	1.93225176346726e-17	0.340128096562803	0.808388730812842	1.05969701742016	1.2226978405541	1.2226978405541	1.2226978405541	0.0350289180465709	1.25772675860067
1356	0	1.85170286254438	0	0	0	0.343757732265764	0.437752323770086	0.224044598292688	0.140453962145368	-4.14177230742262e-17	0.343757732265764	0.78151005603585	1.00555465432854	1.14600861647391	1.14600861647391	1.14600861647391	0.0748575230629778	1.22086613953688
1357	0	1.64140786160783	0	0	0	0.334895372682665	0.515208764075466	0.198407423118698	0.120725237133138	-9.37779194006558e-17	0.334895372682665	0.85010413675813	1.04851155987683	1.16923679700997	1.16923679700997	1.16923679700997	0.165010511324985	1.33424730833495
1358	0	1.02327940864319	0	0	0	0.317950582440125	0.638433984175328	0.174702932450876	0.103533822255894	-1.63335388182525e-16	0.317950582440125	0.956384566615452	1.13108749906633	1.23462132132222	1.23462132132222	1.23462132132222	0.271751514144128	1.50637283546635
1359	0.957601930525651	0	0	0	0	0.296144757971806	0.734348054219212	0.153072853902136	0.0886081020164708	-1.6910981971732e-16	0.296144757971806	1.03049281219102	1.18356566609315	1.27217376810963	1.27217376810963	1.27217376810962	0.216817410120471	1.4889911782301
1360	0.820081502315162	0	0	0	0	0.301828084120259	0.77451157324137	0.133544028179152	0.0756915596846952	-1.42823846330331e-16	0.301828084120259	1.07633965736163	1.20988368554078	1.28557524522548	1.28557524522548	1.28557524522548	0.203848894777108	1.48942414000258
1361	0.788893986562874	0	0	0	0	0.317745061365623	0.775984665744634	0.116065403045882	0.0645462283017835	-7.71977022417544e-18	0.317745061365623	1.09372972711026	1.20979513015614	1.27434135845792	1.27434135845792	1.27434135845792	0.178337714985805	1.45267907344373
1362	0.693442542443451	0	0	0	0	0.338355496775938	0.75147438609385	0.100535390567275	0.0549543944393712	-2.22930559815438e-18	0.338355496775938	1.08982988286979	1.19036527343706	1.24531966787643	1.24531966787643	1.24531966787643	0.0672308684170747	1.31255053629351
1363	0.988700003877761	0	0	0	0	0.356801095828914	0.710352303225971	0.0868218657474072	0.046719074761903	6.76358577265341e-18	0.356801095828914	1.06715339905488	1.15397526480229	1.20069433956419	1.20069433956419	1.2006943395642	0.22603504428915	1.42672938385335
1364	0	1.04630648859854	0	0	0	0.389454867121502	0.659446207260723	0.0747765754207535	0.0396636543153789	1.57934856879643e-16	0.389454867121502	1.04890107438222	1.12367764980298	1.16334130411836	1.16334130411836	1.16334130411836	0.125785288294442	1.2891265924128
1365	0.924125960599946	0	0	0	0	0.398546426314941	0.639506848871447	0.0642453267689505	0.0336309747897685	-1.59141615506801e-16	0.398546426314941	1.03805327518639	1.10229860195534	1.13592957674511	1.13592957674511	1.13592957674511	-0.0278855520954124	1.10804402464969
1366	0	1.52254476168265	0	0	0	0.419513157474471	0.605127835941058	0.0550750120561401	0.0284820840461211	-1.09670769862353e-16	0.419513157474471	1.02464099341553	1.07971600547167	1.10819808951779	1.10819808951779	1.10819808951779	-0.0373003324613617	1.07089775705643
1367	0.978772676101773	0	0	0	0	0.419782987855621	0.638116661152941	0.0471182817956677	0.0240947996713212	-4.76377382607054e-17	0.419782987855621	1.05789964900856	1.10501793080423	1.12911273047555	1.12911273047555	1.12911273047555	-0.182803183072523	0.946309547403028
1368	0	0	2.53897998553859	0	0	0.437544034394019	0.639262150229252	0.04023648805973	0.020362195071341	1.54413103769741e-17	0.437544034394019	1.07680618462327	1.117042672683	1.13740486775434	1.13740486775434	1.13740486775434	-0.0446154454628771	1.09278942229146
1369	0.9381988217376	0	0	0	0	0.435072561824029	0.619024773662744	0.245416642837208	0.01719108338526	-8.04285235594333e-17	0.435072561824029	1.05409733548677	1.29951397832398	1.31670506170924	1.31670506170924	1.31670506170924	-0.193285040657664	1.12342002105158
1370	0	1.03489554683838	0	0	0	0.447946465138496	0.585119004259137	0.374888981087443	0.0145005497548728	-7.56661132813676e-17	0.447946465138496	1.03306546939763	1.40795445048508	1.42245500023995	1.42245500023995	1.42245500023995	-0.279302374478563	1.14315262576139
1371	0	1.63630730543031	0	0	0	0.441857233812195	0.578239844637282	0.44935858028817	0.0122205642354934	-2.05211559649965e-17	0.441857233812195	1.02009707844948	1.46945565873765	1.48167622297314	1.48167622297314	1.48167622297314	-0.240251366615809	1.24142485635733
1372	0	1.45670028799341	0	0	0	0.423256716450886	0.642314605029365	0.484511778621984	0.0102906943398982	-9.00924655102098e-17	0.423256716450886	1.06557132148025	1.55008310010223	1.56037379444213	1.56037379444213	1.56037379444213	-0.242905485439916	1.31746830900222
1373	0.852659264816574	0	0	0	0	0.396880819100124	0.733652752766461	0.492155322547383	0.00865892667228322	-9.43315262753098e-17	0.396880819100124	1.13053357186659	1.62268889441397	1.63134782108625	1.63134782108625	1.63134782108625	-0.187814749294098	1.44353307179215
1374	0	1.03102041788719	0	0	0	0.389969203596429	0.770771785927791	0.481107437970414	0.00728060040683146	-6.76633461577565e-17	0.389969203596429	1.16074098952422	1.64184842749463	1.64912902790147	1.64912902790147	1.64912902790147	-0.143980671125899	1.50514835677557
1375	0.401400865183584	0	0	0	0	0.372522390545592	0.805139515691526	0.457893331535225	0.00611745078230609	-6.51934206900424e-17	0.372522390545592	1.17766190623712	1.63555523777234	1.64167268855465	1.64167268855465	1.64167268855465	-0.101757108602369	1.53991557995228
1376	0	1.16325105270103	0	0	0	0.353863543084931	0.80172118500384	0.427286744346025	0.00513675777195534	8.14842323390418e-18	0.353863543084931	1.15558472808877	1.5828714724348	1.58800823020675	1.58800823020675	1.58800823020675	-0.130820969770393	1.45718726043636
1377	0	1.0617699302677	0	0	0	0.329728704253709	0.817401141259086	0.392730516883216	0.00431059322800813	-2.00501357196186e-17	0.329728704253709	1.1471298455128	1.53986036239601	1.54417095562402	1.54417095562402	1.54417095562402	-0.0602145619436126	1.48395639368041
1378	0.905992647693984	0	0	0	0	0.302716234199107	0.837973143188216	0.356662233548555	0.00361515877338904	5.78213697693779e-17	0.302716234199107	1.14068937738732	1.49735161093588	1.50096676970927	1.50096676970927	1.50096676970927	-0.200637175353711	1.30032959435556
1379	0	1.8918683141023	0	0	0	0.301543731336386	0.824228394524848	0.320765539978609	0.00303020627902704	6.52340374754881e-17	0.301543731336386	1.12577212586123	1.44653766583984	1.44956787211887	1.44956787211887	1.44956787211887	-0.187875153116904	1.26169271900197
1380	0.65477985075991	0	0	0	0	0.290849492441886	0.905146994141042	0.286163379404863	0.00253853274221468	1.19698409664518e-16	0.290849492441886	1.19599648658293	1.48215986598779	1.48469839873001	1.48469839873001	1.48469839873001	-0.180989169104743	1.30370922962526
1381	0	1.3741875727197	0	0	0	0.288164835397465	0.929646544956956	0.25356594672186	0.0021255416350381	1.17193155359223e-17	0.288164835397465	1.21781138035442	1.47137732707628	1.47350286871132	1.47350286871132	1.47350286871132	-0.188154272397598	1.28534859631372
1382	0.629693583799608	0	0	0	0	0.276896580228031	0.977365624221631	0.223383427372657	0.00177886322248246	-1.53696233674806e-17	0.276896580228031	1.25426220444966	1.47764563182232	1.4794244950448	1.4794244950448	1.4794244950448	-0.108873282280894	1.37055121276391
1383	0.970233006903603	0	0	0	0	0.273230354123595	0.977237872290596	0.195811426356245	0.00148802688488219	-5.32363514381721e-17	0.273230354123595	1.25046822641419	1.44627965277044	1.44776767965532	1.44776767965532	1.44776767965532	0.0827044815265586	1.53047216118188
1384	0.842706171539128	0	0	0	0	0.292623414931666	0.945041628011713	0.170895283803806	0.00124417906693432	-4.4950049063453e-17	0.292623414931666	1.23766504294338	1.40856032674719	1.40980450581412	1.40980450581412	1.40980450581412	-0.00979600217402435	1.4000085036401
1385	0.910682932329187	0	0	0	0	0.319264780863403	0.892407152042542	0.148578124482909	0.00103984107889332	5.34240804204663e-17	0.319264780863403	1.21167193290595	1.36025005738885	1.36128989846775	1.36128989846775	1.36128989846775	-0.0422532237897523	1.319036674678
1386	0	1.34337003008917	0	0	0	0.353792805930698	0.827802011693527	0.128736424990972	0.000868701569783661	-2.0616494129531e-17	0.353792805930698	1.18159481762423	1.3103312426152	1.31119994418498	1.31119994418498	1.31119994418498	-0.12421988600977	1.18698005817521
1387	0	1.49862087081616	0	0	0	0.36531251826051	0.816396195760019	0.111206045119578	0.00072543906098449	-1.53166437509025e-16	0.36531251826051	1.18170871402053	1.29291475914011	1.29364019820109	1.29364019820109	1.29364019820109	-0.114392973526709	1.17924722467438
1388	0.441778048921055	0	0	0	0	0.36103077640994	0.855475395551333	0.0958010118087409	0.000605570461175557	-1.09800159549454e-16	0.36103077640994	1.21650617196127	1.31230718377001	1.31291275423119	1.31291275423119	1.31291275423119	0.0171108839294346	1.33002363816062
1389	0.360707631742022	0	0	0	0	0.352689291503538	0.853561294153677	0.0823268278036087	0.000505321974684648	-7.9662927989447e-17	0.352689291503538	1.20625058565722	1.28857741346082	1.28908273543551	1.28908273543551	1.28908273543551	-0.0730979939809963	1.21598474145451
1390	0	1.56620938098497	0	0	0	0.339769973994192	0.824231455792988	0.070589672806444	0.000421519262348011	-6.05214979541504e-17	0.339769973994192	1.16400142978718	1.23459110259362	1.23501262185597	1.23501262185597	1.23501262185597	0.0558320589230802	1.29084468077905
1391	0.607187850133118	0	0	0	0	0.319945551246174	0.857822283787028	0.0604025489494133	0.000351494116864615	-2.29040525373687e-16	0.319945551246174	1.1777678350332	1.23817038398261	1.23852187809948	1.23852187809948	1.23852187809948	0.0300903413912365	1.26861221949072
1392	0.710329179662421	0	0	0	0	0.308217790331369	0.852152101432877	0.0515891760531094	0.000293005274664029	-1.99869660676107e-16	0.308217790331369	1.16036989176425	1.21195906781736	1.21225207309202	1.21225207309202	1.21225207309202	0.0679616381388653	1.28021371123089
1393	0.50235170663267	0	0	0	0	0.306753049133914	0.820350790727731	0.0439862505288291	0.000244171305765076	-4.07592099686301e-17	0.306753049133914	1.12710383986164	1.17109009039047	1.17133426169624	1.17133426169624	1.17133426169624	-0.0651021412373512	1.10623212045889
1394	0	1.35689903101934	0	0	0	0.303956251681707	0.772078205499413	0.037444533174229	0.000203413804896627	-1.01796242216505e-16	0.303956251681707	1.07603445718112	1.11347899035535	1.11368240416025	1.11368240416025	1.11368240416025	0.0314510590795269	1.14513346323977
1395	0.876083679383131	0	0	0	0	0.292093943667232	0.774647824570712	0.0318291162093599	0.000169409354418076	-1.30295814531271e-16	0.292093943667232	1.06674176823794	1.0985708844473	1.09874029380172	1.09874029380172	1.09874029380172	0.0921564689294607	1.19089676273118
1396	0	1.89277047304288	0	0	0	0.299680395003332	0.750916495308518	0.0270191313666594	0.000141048945579769	-1.40617835272894e-17	0.299680395003332	1.05059689031185	1.07761602167851	1.07775707062409	1.07775707062409	1.07775707062409	-0.0471233514118604	1.03063371921223
1397	0.932482704009461	0	0	0	0	0.294918685201819	0.827661628915683	0.0229070928999444	0.000117403732618322	8.65586290782792e-17	0.294918685201819	1.1225803141175	1.14548740701745	1.14560481075007	1.14560481075007	1.14560481075007	-0.00900158736700308	1.13660322338306
1398	0.820202947139803	0	0	0	0	0.310512459642891	0.851909677767647	0.0193980174600549	9.76961571472202e-05	1.39138195192786e-17	0.310512459642891	1.16242213741054	1.18182015487059	1.18191785102774	1.18191785102774	1.18191785102774	-0.0160852656909421	1.1658325853368
1399	0.751688689038855	0	0	0	0	0.332793776924071	0.84017112286956	0.0164084233193482	8.12756211744954e-05	3.91711633994387e-17	0.332793776924071	1.17296489979363	1.18937332311298	1.18945459873415	1.18945459873415	1.18945459873415	-0.123427306384375	1.06602729234978
1400	0	1.30015546586755	0	0	0	0.355298763192143	0.804695737863321	0.0138652816053201	6.75980085056153e-05	1.53083646596567e-16	0.355298763192143	1.15999450105546	1.17385978266078	1.17392738066929	1.17392738066929	1.17392738066929	-0.148175295294192	1.0257520853751
1401	0	1.25663894952504	0	0	0	0.358709708043839	0.809834186466257	0.0117049698259268	5.62084586934816e-05	-3.86924682986301e-17	0.358709708043839	1.1685438945101	1.18024886433602	1.18030507279472	1.18030507279472	1.18030507279472	-0.170763507637177	1.00954156515754
1402	0	1.9541751382873	0	0	0	0.349209455506868	0.838384289383836	0.00987226131669667	4.67268872576597e-05	-9.13173266907592e-17	0.349209455506868	1.1875937448907	1.1974660062074	1.19751273309466	1.19751273309466	1.19751273309466	-0.131863648004357	1.0656490850903
1403	0	1.02973001620336	0	0	0	0.331366732968804	0.955036687500994	0.0083193719722423	3.88358225678644e-05	-8.88594918847616e-17	0.331366732968804	1.2864034204698	1.29472279244204	1.29476162826461	1.29476162826461	1.29476162826461	0.038310393545475	1.33307202181008
1404	0	1.05119348181395	0	0	0	0.308518171365634	1.03657546389034	0.00700507669965561	3.227019529686e-05	-1.38924477238172e-17	0.308518171365634	1.34509363525597	1.35209871195563	1.35213098215093	1.35213098215093	1.35213098215093	0.0357571870582252	1.38788816920915
1405	0	0	2.11646997538088	0	0	0.283064865862526	1.09336033665571	0.00589390163993509	2.68087722235009e-05	-6.65665354253989e-17	0.283064865862526	1.37642520251823	1.38231910415817	1.38234591293039	1.38234591293039	1.38234591293039	0.0397696078954265	1.42211552082582
1406	0.873565371052688	0	0	0	0	0.256701906762445	1.09549815095706	0.151653773980959	2.22669737463775e-05	-1.23118923259724e-16	0.256701906762445	1.35220005771951	1.50385383170047	1.50387609867421	1.50387609867421	1.50387609867421	0.00595318106568975	1.5098292797399
1407	0.644840144752921	0	0	0	0	0.255586913441787	1.06093470105663	0.244376416738486	1.84908549370448e-05	-8.82760463023177e-17	0.255586913441787	1.31652161449841	1.5608980312369	1.56091652209184	1.56091652209184	1.56091652209184	0.0774555676361065	1.63837208972794
1408	0	1.59517742287921	0	0	0	0.260059044252747	1.00290536254382	0.298500410665204	1.53520643085699e-05	-8.247472085837e-17	0.260059044252747	1.26296440679656	1.56146481746177	1.56148016952607	1.56148016952607	1.56148016952607	-0.00959175069769234	1.55188841882838
1409	0	1.89444058490774	0	0	0	0.254511642707177	1.0143865244007	0.324972521117852	1.27436236128688e-05	1.38740668028133e-17	0.254511642707177	1.26889816710787	1.59387068822572	1.59388343184934	1.59388343184934	1.59388343184934	0.243156776565048	1.83704020841439
1410	0	1.26044699615494	0	0	0	0.242430227286037	1.1062851972638	0.332039184870182	1.05763966607299e-05	-1.29269772241266e-16	0.242430227286037	1.34871542454984	1.68075460942002	1.68076518581668	1.68076518581668	1.68076518581668	0.175883826068492	1.85664901188517
1411	0	1.27903844855424	0	0	0	0.226365909053446	1.18356537762782	0.325865788444291	8.77613603908571e-06	-2.37565154922179e-17	0.226365909053446	1.40993128668126	1.73579707512555	1.73580585126159	1.73580585126159	1.73580585126159	0.168175239264171	1.90398109052576
1412	0.284660690396262	0	0	0	0	0.208159621266213	1.25005335586102	0.311020163062872	7.28101424014369e-06	-3.23947474931677e-17	0.208159621266213	1.45821297712723	1.7692331401901	1.76924042120434	1.76924042120434	1.76924042120434	0.166025580377415	1.93526600158176
1413	0	1.90210199071684	0	0	0	0.191769486455896	1.25354665244583	0.290849174342387	6.03956063015971e-06	1.14442743042171e-17	0.191769486455896	1.44531613890173	1.73616531324411	1.73617135280474	1.73617135280474	1.73617135280474	0.0795341477750941	1.81570550057984
1414	0	1.3408150150339	0	0	0	0.174481585216898	1.33318501854073	0.267771277060587	5.00893824568038e-06	1.24899375640325e-17	0.174481585216898	1.50766660375763	1.77543788081822	1.77544288975647	1.77544288975647	1.77544288975647	0.116983827468906	1.89242671722537
1415	0	0	2.14779928355656	0	0	0.157159948336395	1.40163777021963	0.243503126706318	4.15350500418299e-06	-3.4108850955005e-17	0.157159948336395	1.55879771855602	1.80230084526234	1.80230499876735	1.80230499876735	1.80230499876735	0.0938378521796378	1.89614285094698
1416	0.33698889053693	0	0	0	0	0.140384861475345	1.40146725130667	0.370308108089845	3.44361284462025e-06	3.06401211812945e-17	0.140384861475345	1.54185211278202	1.91216022087186	1.91216366448471	1.91216366448471	1.91216366448471	0.225597928363102	2.13776159284781
1417	0	1.70846207461198	0	0	0	0.128246395010029	1.35530278149397	0.443140245310962	2.85460580948893e-06	7.47321430890238e-17	0.128246395010029	1.483549176504	1.92668942181496	1.92669227642077	1.92669227642077	1.92669227642077	0.0996139081728146	2.02630618459358
1418	0	0	2.31149661462118	0	0	0.115895748325335	1.37541439144736	0.477400145463056	2.36598440770877e-06	-5.03773829125267e-17	0.115895748325335	1.49131013977269	1.96871028523575	1.96871265122016	1.96871265122016	1.96871265122016	0.236294078520266	2.20500672974042
1419	0	1.5354562130998	0	0	0	0.103808697202848	1.34370149812471	0.65965825175749	1.96070889438147e-06	-1.57879747176011e-16	0.103808697202848	1.44751019532756	2.10716844708505	2.10717040779394	2.10717040779394	2.10717040779394	0.224324653004538	2.33149506079848
1420	0	1.52948231488148	0	0	0	0.0922955023210906	1.35550207004052	0.760154106986813	1.62461856209575e-06	-4.88585917374934e-17	0.0922955023210906	1.44779757236161	2.20795167934842	2.20795330396698	2.20795330396698	2.20795330396698	0.0676404558181321	2.27559375978511
1421	0.597833621974892	0	0	0	0	0.0815452815542014	1.39548321410231	0.802540939251398	1.34594788141271e-06	-1.75822132976125e-16	0.0815452815542014	1.47702849565651	2.27956943490791	2.27957078085579	2.27957078085579	2.27957078085579	0.127844983829831	2.40741576468562
1422	0.302368302926112	0	0	0	0	0.0833644740767302	1.37642983558837	0.804583359148836	1.11492345569673e-06	-1.87536809918411e-16	0.0833644740767302	1.4597943096651	2.26437766881394	2.2643787837374	2.2643787837374	2.26437878373739	0.0220541244467093	2.2864329081841
1423	0	1.04845303570809	0	0	0	0.0848388308515849	1.31843049938152	0.779514999755395	9.23428395367409e-07	-2.1378794231101e-16	0.0848388308515849	1.4032693302331	2.1827843299885	2.1827852534169	2.1827852534169	2.18278525341689	0.00479471416120086	2.1875799675781
1424	0.756059481674371	0	0	0	0	0.0830394416458965	1.27223039513754	0.737097451226477	7.64722908775184e-07	-2.6981410631286e-16	0.0830394416458965	1.35526983678343	2.09236728800991	2.09236805273282	2.09236805273282	2.09236805273282	-0.0577732634608685	2.03459478927195
1425	0	1.38916755307676	0	0	0	0.0978250296336236	1.19945790595909	0.684444172147522	6.33211761407893e-07	-2.02384929656231e-16	0.0978250296336236	1.29728293559272	1.98172710774024	1.981727740952	1.981727740952	1.981727740952	0.0189073057654935	2.0006350467175
1426	0	1.36995556479379	0	0	0	0.104521718016774	1.17446363409249	0.626659787565468	5.24250789274561e-07	-2.18368194652427e-16	0.104521718016774	1.27898535210927	1.90564513967473	1.90564566392552	1.90564566392552	1.90564566392552	0.0590362657465242	1.96468192967205
1427	0.899614212522858	0	0	0	0	0.105576211442307	1.18058135524944	0.567334630611577	4.33985949811699e-07	-3.1599447156454e-16	0.105576211442307	1.28615756669175	1.85349219730332	1.85349263128927	1.85349263128927	1.85349263128927	0.0516050721084728	1.90509770339775
1428	0.625612482040625	0	0	0	0	0.129318119006531	1.14589000683433	0.5089260010861	3.59219473713779e-07	-1.80083678369212e-16	0.129318119006531	1.27520812584086	1.78413412692696	1.78413448614644	1.78413448614644	1.78413448614644	0.00737330591550817	1.79150779206194
1429	0.929557056125243	0	0	0	0	0.153801344203734	1.08498342808039	0.453050960551213	2.97298578666982e-07	-2.07151175511258e-16	0.153801344203734	1.23878477228412	1.69183573283534	1.69183603013391	1.69183603013391	1.69183603013392	-0.176932795014851	1.51490323511906
1430	0.519895672474975	0	0	0	0	0.193457087509971	1.00850555616581	0.400710207752827	2.46022964336134e-07	-2.71642815583083e-16	0.193457087509971	1.20196264367578	1.60267285142861	1.60267309745157	1.60267309745157	1.60267309745157	0.018685637172254	1.62135873462382
1431	0	0	2.25819463499457	0	0	0.222534248633404	0.92410288550717	0.352458399585834	2.03567936678439e-07	-3.0055398447332e-16	0.222534248633404	1.14663713414057	1.49909553372641	1.49909573729434	1.49909573729434	1.49909573729434	-0.135597466157687	1.36349827113666
1432	0.698516646424951	0	0	0	0	0.234713102132936	0.837161411909379	0.475535809553759	1.68420535463554e-07	-2.56146253864415e-16	0.234713102132936	1.07187451404231	1.54741032359607	1.54741049201661	1.54741049201661	1.54741049201661	-0.0428304258078826	1.50458006620873
1433	0.946746557128415	0	0	0	0	0.251143686601767	0.751374897685953	0.542411652306971	1.39326474788959e-07	-4.07234819776126e-16	0.251143686601767	1.00251858428772	1.54493023659469	1.54493037592117	1.54493037592116	1.54493037592116	0.114255101617262	1.65918547753843
1434	0.6815634319166	0	0	0	0	0.283259308007046	0.669181395482267	0.569417015391446	1.15246078378561e-07	-4.02804522624376e-16	0.283259308007046	0.952440703489313	1.52185771888076	1.52185783412684	1.52185783412684	1.52185783412684	0.0338095552192541	1.55566738934609
1435	0.42888112120728	0	0	0	0	0.310692523236565	0.592097119731071	0.568809039909035	9.5317687983254e-08	-3.31915364004888e-16	0.310692523236565	0.902789642967637	1.47159868287667	1.47159877819436	1.47159877819436	1.47159877819436	0.317224130304201	1.78882290849856
1436	0	1.31031160501493	0	0	0	0.324896515834833	0.520970537639581	0.549711267233906	7.88272882971342e-08	-2.06126123213901e-16	0.324896515834833	0.845867053474415	1.39557832070832	1.39557839953561	1.39557839953561	1.39557839953561	0.286148538266118	1.68172693780173
1437	0	1.62421178795977	0	0	0	0.323742111684868	0.512402326304424	0.518846937778423	6.51832931843899e-08	-3.50524020751337e-16	0.323742111684868	0.836144437989291	1.35499137576771	1.35499144095101	1.35499144095101	1.35499144095101	0.209672774678307	1.56466421562931
1438	0	1.21589617371321	0	0	0	0.312330598354391	0.576216653007884	0.481109406240524	5.38956218797182e-08	-3.48904907767303e-16	0.312330598354391	0.888547251362274	1.3696566576028	1.36965671149842	1.36965671149842	1.36965671149842	0.419306699342187	1.78896341084061
1439	0.741151626256997	0	0	0	0	0.294418504791699	0.64847561415756	0.440004629751328	4.45583381981862e-08	-4.18458932946185e-16	0.294418504791699	0.942894118949259	1.38289874870059	1.38289879325892	1.38289879325892	1.38289879325892	0.304777492279728	1.68767628553865
1440	0	1.34321527401798	0	0	0	0.2907268470905	0.675604282493105	0.397993364408879	3.6835247849254e-08	-3.14649546172021e-16	0.2907268470905	0.966331129583605	1.36432449399248	1.36432453082773	1.36432453082773	1.36432453082773	0.464590398711116	1.82891492953885
1441	0	1.45695722004954	0	0	0	0.278699395231069	0.730676856578261	0.356754890254238	3.04479527549972e-08	-6.25474548221437e-16	0.278699395231069	1.00937625180933	1.36613114206357	1.36613117251152	1.36613117251152	1.36613117251152	0.396381072062828	1.76251224457435
1442	0	1.76776488123525	0	0	0	0.261479497954322	0.813101720276432	0.317389469571771	2.51659457795483e-08	-5.82086336979953e-16	0.261479497954322	1.07458121823075	1.39197068780252	1.39197071296847	1.39197071296847	1.39197071296847	0.433902447525507	1.82587316049398
1443	0	0	0	3.79229957563706	0	0.241344821107794	0.943976527660537	0.280573084424375	2.07983944285672e-08	-6.19443970947399e-16	0.241344821107794	1.18532134876833	1.46589443319271	1.4658944539911	1.4658944539911	1.4658944539911	0.508195864568111	1.97409031855921
1444	0	1.17756928954079	0	0	0	0.219917905167994	1.00068684419154	0.246675101553784	0.4709842515128	-5.79337014626405e-16	0.219917905167994	1.22060474935954	1.46727985091332	1.93826410242612	1.93826410242612	1.93826410242612	0.430921846541103	2.36918594896722
1445	0	1.87960558097198	0	0	0	0.198328832631608	1.05123215392481	0.215847220453726	0.771218567916308	-6.84205760066413e-16	0.198328832631608	1.24956098655642	1.46540820701015	2.23662677492645	2.23662677492645	2.23662677492645	0.410603783287616	2.64723055821407
1446	0	0	2.29716585033822	0	0	0.177340448678835	1.16627205104403	0.188090249274359	0.947130532639562	-7.07369547606344e-16	0.177340448678835	1.34361249972286	1.53170274899722	2.47883328163678	2.47883328163678	2.47883328163678	0.40647696280399	2.88531024444077
1447	0	1.57244162907452	0	0	0	0.157444365976206	1.20506360347713	0.336120559915599	1.03392652255308	-5.70728117334255e-16	0.157444365976206	1.36250796945334	1.69862852936894	2.73255505192202	2.73255505192202	2.73255505192202	0.275574199455317	3.00812925137733
1448	0.975329321008629	0	0	0	0	0.138934230924791	1.27244457980767	0.424303813736939	1.05813429863365	-6.28010192138542e-16	0.138934230924791	1.41137881073246	1.8356826244694	2.89381692310305	2.89381692310305	2.89381692310305	0.201192430642254	3.09500935374531
1449	0.626005021084961	0	0	0	0	0.153114611583545	1.2758007279932	0.469472812713259	1.03959250816069	-5.58517460765413e-16	0.153114611583545	1.42891533957674	1.89838815229	2.93798066045069	2.93798066045069	2.93798066045069	0.252372371187588	3.19035303163828
1450	0.946427313883902	0	0	0	0	0.170422725607904	1.23612947230014	0.484324307047487	0.993004082429267	-5.90241311491113e-16	0.170422725607904	1.40655219790804	1.89087650495553	2.8838805873848	2.8838805873848	2.8838805873848	0.236322296690525	3.12020288407532
1451	0.45043903069792	0	0	0	0	0.20575915250425	1.16891962479566	0.478365371855489	0.929146262505068	-5.22968454451319e-16	0.20575915250425	1.37467877729991	1.8530441491554	2.78219041166047	2.78219041166046	2.78219041166046	0.197342334717671	2.97953274637814
1452	0.790527922982363	0	0	0	0	0.229329588027874	1.08545852461492	0.458652590495096	0.855810696193168	-4.85902078602405e-16	0.229329588027874	1.3147881126428	1.77344070313789	2.62925139933106	2.62925139933106	2.62925139933106	0.191351936855091	2.82060333618615
1453	0.717967618815586	0	0	0	0	0.258060008419038	0.993846293880795	0.430368063550407	0.77853170611661	-4.18605962422428e-16	0.258060008419038	1.25190630229983	1.68227436585024	2.46080607196685	2.46080607196685	2.46080607196685	0.228636597642528	2.68944266960938
1454	0	1.42611517231586	0	0	0	0.285720601385686	0.899780441075917	0.397267111967638	0.701148634817879	-6.45416703269514e-16	0.285720601385686	1.1855010424616	1.58276815442924	2.28391678924712	2.28391678924712	2.28391678924712	-0.0127131828902764	2.27120360635684
1455	0.645713135363213	0	0	0	0	0.294873689561387	0.873766273882507	0.36202526333738	0.626238490523791	-5.14909127401327e-16	0.294873689561387	1.16863996344389	1.53066522678127	2.15690371730506	2.15690371730506	2.15690371730506	0.332876552132157	2.48978026943722
1456	0	0	0	0	4.96555138199762	0.30497471175577	0.827617772175958	0.326506324188343	0.555447436736978	-2.23159929337105e-16	0.30497471175577	1.13259248393173	1.45909880812007	2.01454624485705	2.01454624485705	2.01454624485705	0.153550842576506	2.16809708743355
1457	0.551637868830626	0	0	0	0	0.301724605689596	0.769489194815376	0.291968746188514	0.489743582552605	0.807487959644024	0.301724605689596	1.07121380050497	1.36318254669349	1.85292612924609	2.66041408889011	2.66041408889012	0.223800360771865	2.88421444966198
1458	0	0	0	3.10913312088732	0	0.299597497256334	0.705240152768224	0.259223848623456	0.429608712952897	1.32223045060151	0.299597497256334	1.00483765002456	1.26406149864801	1.69367021160091	3.01590066220242	3.01590066220242	0.248269727322369	3.26417038952479
1459	0.674765661832292	0	0	0	0	0.288327317521979	0.638999570260948	0.228756570212456	0.691760059192966	1.62382609884542	0.288327317521979	0.927326887782927	1.15608345799538	1.84784351718835	3.47166961603377	3.47166961603377	0.180291913643485	3.65196152967725
1460	0.962057122011792	0	0	0	0	0.286209684802986	0.573600587082729	0.200817135860351	0.844755136180756	1.77263515303386	0.286209684802986	0.859810271885714	1.06062740774607	1.90538254392682	3.67801769696068	3.67801769696068	0.231593832999074	3.90961152995975
1461	0.787674238793683	0	0	0	0	0.305696938658647	0.510914659902357	0.175490215072048	0.919553382899681	1.81413864221989	0.305696938658647	0.816611598561004	0.992101813633053	1.91165519653273	3.72579383875262	3.72579383875262	0.0633535597102947	3.78914739846292
1462	0	1.29549801866849	0	0	0	0.329033508491554	0.452107116581512	0.152746720132855	0.939476965580197	1.78234931607907	0.329033508491554	0.781140625073066	0.93388734520592	1.87336431078612	3.65571362686519	3.65571362686519	0.00200088988944448	3.65771451675463
1463	0.854234778519325	0	0	0	0	0.333864918395743	0.452795189680602	0.132482265363228	0.921962301100241	1.70247489743502	0.333864918395743	0.786660108076346	0.919142373439574	1.84110467453981	3.54357957197483	3.54357957197483	0.110223375861623	3.65380294783645
1464	0.730631891427684	0	0	0	0	0.35003086738856	0.438378230074615	0.114545421309377	0.879927535361479	1.59299263414095	0.35003086738856	0.788409097463175	0.902954518772553	1.78288205413403	3.37587468827498	3.37587468827498	0.0462980094260362	3.42217269770102
1465	0	1.89496929495881	0	0	0	0.366848014833731	0.414309784492548	0.0987581998833376	0.822837655244475	1.46726106637263	0.366848014833731	0.781157799326279	0.879915999209617	1.70275365445409	3.17001472082673	3.17001472082673	0.0517621912178409	3.22177691204457
1466	0.653390002064136	0	0	0	0	0.366066795758173	0.502162101402549	0.0849306586409483	0.757531920266926	1.33476861981474	0.366066795758173	0.868228897160721	0.95315955580167	1.7106914760686	3.04546009588334	3.04546009588334	0.173429525566091	3.21888962144943
1467	0	1.11417106690602	0	0	0	0.36749596057437	0.544550957083001	0.0728710831248294	0.688864784178166	1.20209772901436	0.36749596057437	0.91204691765737	0.9849180007822	1.67378278496037	2.87588051397473	2.87588051397473	0.279960167780856	3.15584068175559
1468	0	1.24061907935039	0	0	0	0.356378577723604	0.595726053924035	0.0623928705187619	0.620200735371391	1.07366659521738	0.356378577723604	0.952104631647639	1.0144975021664	1.63469823753779	2.70836483275517	2.70836483275517	0.287787503263329	2.9961523360185
1469	0	1.5225634038494	0	0	0	0.337216293430889	0.660860568125758	0.0533189759381433	0.553794956417634	0.952297515061744	0.337216293430889	0.998076861556646	1.05139583749479	1.60519079391242	2.55748830897417	2.55748830897417	0.244327947000057	2.80181625597423
1470	0	0	2.40254513310242	0	0	0.313290995115873	0.758725868312023	0.0454845788079337	0.491084937951708	0.839650281788547	0.313290995115873	1.0720168634279	1.11750144223583	1.60858638018754	2.44823666197608	2.44823666197609	0.369806713765867	2.81804337574195
1471	0	1.87302794762638	0	0	0	0.286959103390977	0.7993963166365	0.227774331683609	0.432912821468739	0.736550900925939	0.286959103390977	1.08635542002748	1.31412975171109	1.74704257317983	2.48359347410576	2.48359347410576	0.185495273119447	2.66908874722521
1472	0	1.18624281832431	0	0	0	0.259879251375131	0.915283490204081	0.342482475261865	0.379694002461231	0.643239332048384	0.259879251375131	1.17516274157921	1.51764521684108	1.89733921930231	2.54057855135069	2.54057855135069	-0.0311947665062711	2.50938378484442
1473	0.786789158000064	0	0	0	0	0.233187830980021	1.00897390709841	0.408120169274422	0.331544170732209	0.559554811658436	0.233187830980021	1.24216173807843	1.65028190735285	1.98182607808506	2.54138088974349	2.54138088974349	-0.157783210187283	2.38359767955621
1474	0	1.61313551099201	0	0	0	0.227906816222935	1.03862306230016	0.438708198488789	0.288374315955125	0.485073246004432	0.227906816222935	1.2665298785231	1.70523807701189	1.99361239296701	2.47868563897144	2.47868563897144	-0.0973164564993921	2.38136918247205
1475	0	1.27555466173854	0	0	0	0.21687816095814	1.10959009697998	0.444796656804319	0.249961137952513	0.419207960888034	0.21687816095814	1.32646825793811	1.77126491474243	2.02122605269495	2.44043401358298	2.44043401358298	-0.147187449618828	2.29324656396415
1476	0.885674287111699	0	0	0	0	0.202359132552457	1.17398550987557	0.434262503776719	0.215998656685645	0.361282578435942	0.202359132552457	1.37634464242803	1.81060714620475	2.02660580289039	2.38788838132633	2.38788838132633	-0.0428262685133853	2.34506211281295
1477	0.429000726893356	0	0	0	0	0.211666627608531	1.17857559631782	0.412932018035717	0.186135524204691	0.310582815392655	0.211666627608531	1.39024222392635	1.80317424196207	1.98930976616676	2.29989258155942	2.29989258155942	-0.178993241632435	2.12089933992698
1478	0.52924096648222	0	0	0	0	0.21697779328449	1.14292615004028	0.385065422669625	0.160001526320186	0.266392450069961	0.21697779328449	1.35990394332477	1.74496936599439	1.90497089231458	2.17136334238454	2.17136334238454	-0.201314737637922	1.97004860474662
1479	0.963600039099575	0	0	0	0	0.222581329011573	1.08147472708975	0.353733197633895	0.137225967121749	0.228017495408253	0.222581329011573	1.30405605610132	1.65778925373521	1.79501522085696	2.02303271626522	2.02303271626522	-0.267282831631474	1.75574988463374
1480	0.708188403427883	0	0	0	0	0.249432273920159	1.00474692597965	0.321107422724327	0.117450008318168	0.194801672066666	0.249432273920159	1.25417919989981	1.57528662262414	1.69273663094231	1.88753830300897	1.88753830300897	-0.213285936131949	1.67425236687702
1481	0.773460924620362	0	0	0	0	0.275659768293573	0.920300225871035	0.28868659072975	0.100334550920361	0.166135541324991	0.275659768293573	1.19595999416461	1.48464658489436	1.58498113581472	1.75111667713971	1.75111667713971	-0.320798512997078	1.43031816414263
1482	0.858429751630369	0	0	0	0	0.303774764479834	0.833454188293612	0.257468437280411	0.0855648698868169	0.141461087936509	0.303774764479834	1.13722895277345	1.39469739005386	1.48026225994067	1.62172334787718	1.62172334787718	-0.218452974633336	1.40327037324385
1483	0.900453645127184	0	0	0	0	0.336772176141422	0.747853460702773	0.228082246308965	0.0728529199270044	0.120273102405853	0.336772176141422	1.08462563684419	1.31270788315316	1.38556080308016	1.50583390548602	1.50583390548602	-0.201799413542608	1.30403449194341
1484	0	1.76261697974044	0	0	0	0.374378785556281	0.665900204280742	0.200889643837985	0.0619380044699679	0.102118372437687	0.374378785556281	1.04027898983702	1.24116863367501	1.30310663814498	1.40522501058266	1.40522501058266	-0.160248459491962	1.2449765510907
1485	0	1.1122325512076	0	0	0	0.387285709455188	0.690830703092656	0.176060956924344	0.0525863254483882	0.0865934323964701	0.387285709455188	1.07811641254784	1.25417736947219	1.30676369492058	1.39335712731705	1.39335712731705	-0.04514543868233	1.34821168863472
1486	0	1.00706309102953	0	0	0	0.38321183634832	0.7253552314823	0.153632684395036	0.0445897976642609	0.0733414201216234	0.38321183634832	1.10856706783062	1.26219975222566	1.30678954988992	1.38013097001154	1.38013097001154	0.0368129763479311	1.41694394635947
1487	0	1.66977515753671	0	0	0	0.367889256132766	0.757877086620535	0.133550418033674	0.0377644091471018	0.062048438665585	0.367889256132766	1.1257663427533	1.25931676078698	1.29708116993408	1.35912960859966	1.35912960859966	0.0716397841115847	1.43076939271125
1488	0.578628186382731	0	0	0	0	0.345529919663349	0.846084139310634	0.115700600584919	0.0319483310580761	0.0524397057197288	0.345529919663349	1.19161405897398	1.3073146595589	1.33926299061698	1.39170269633671	1.39170269633671	0.0397183707732736	1.43142106710998
1489	0.681457418756399	0	0	0	0	0.330153188236047	0.87741000549743	0.0999337573325201	0.0269999218155325	0.0442756872474485	0.330153188236047	1.20756319373348	1.307496951066	1.33449687288153	1.37877256012898	1.37877256012898	0.0920668271336215	1.4708393872626
1490	0	1.0416938216877	0	0	0	0.324205730691779	0.869577949905406	0.0860812488870988	0.0227957258965438	0.0373483475741531	0.324205730691779	1.19378368059719	1.27986492948428	1.30266065538083	1.34000900295498	1.34000900295498	0.0467455494407699	1.38675455239575
1491	0.482965012000265	0	0	0	0	0.309566103745754	0.871291945975681	0.0739671306388059	0.019228534826127	0.03147760075724	0.309566103745754	1.18085804972144	1.25482518036024	1.27405371518637	1.30553131594361	1.30553131594361	0.194665980935875	1.50019729687948
1492	0.822069072704861	0	0	0	0	0.297219906486475	0.84381149074673	0.0634163424250485	0.0162055535651749	0.0265080134808649	0.297219906486475	1.14103139723321	1.20444773965825	1.22065329322343	1.24716130670429	1.24716130670429	0.215419207982173	1.46258051468647
1493	0	1.34789521707653	0	0	0	0.301309640639786	0.797664377212949	0.054260169167294	0.0136466977990752	0.0223057848908952	0.301309640639786	1.09897401785274	1.15323418702003	1.1668808848191	1.18918666971	1.18918666971	0.309749163403796	1.4989358331138
1494	0.742382077382929	0	0	0	0	0.294150476582615	0.800020461122576	0.0463396927551843	0.0114830349202879	0.0187560113066294	0.294150476582615	1.09417093770519	1.14051063046038	1.15199366538066	1.17074967668729	1.17074967668729	0.147906859837421	1.31865653652471
1495	0.273727933623996	0	0	0	0	0.297735311057525	0.775312287170988	0.0395077839995866	0.00965537255890565	0.0157602317687056	0.297735311057525	1.07304759822851	1.1125553822281	1.12221075478701	1.13797098655571	1.13797098655571	0.334503982012021	1.47247496856773
1496	0.766711430833758	0	0	0	0	0.292808950840163	0.733274273163093	0.033630050511915	0.00811299239640626	0.0132342424868469	0.292808950840163	1.02608322400326	1.05971327451517	1.06782626691158	1.08106050939842	1.08106050939842	0.267274336998395	1.34833484639682
1497	0	0	2.09755269882256	0	0	0.299136955869903	0.681001027730604	0.0285850535739724	0.00681252297067446	0.0111061633506146	0.299136955869903	0.980137983600507	1.00872303717448	1.01553556014515	1.02664172349577	1.02664172349577	0.380418145300779	1.40705986879655
1498	0	1.33546298234126	0	0	0	0.293549540898817	0.62358452401808	0.168351710495173	0.0057169426876369	0.00931473693468138	0.293549540898817	0.917134064916897	1.08548577541207	1.09120271809971	1.10051745503439	1.10051745503439	0.652753415496155	1.75327087053054
1499	0.576357636372145	0	0	0	0	0.280158575341894	0.623014000713241	0.256508311003722	0.00479470287258377	0.00780783924204666	0.280158575341894	0.903172576055135	1.15968088705886	1.16447558993144	1.17228342917349	1.17228342917349	0.663900093641117	1.8361835228146
1500	0.981741352407976	0	0	0	0	0.27285564632275	0.602160237117245	0.307172958948374	0.00401896010175157	0.00654118131423985	0.27285564632275	0.875015883439995	1.18218884238837	1.18620780249012	1.19274898380436	1.19274898380436	0.697115925913224	1.88986490971758
1501	0.688546112265824	0	0	0	0	0.290558943169794	0.568395435178288	0.33104123316945	0.00336690701111699	0.00547718144668699	0.290558943169794	0.858954378348082	1.18999561151753	1.19336251852865	1.19883969997534	1.19883969997534	0.590877596069241	1.78971729604458
1502	0	1.2137717290644	0	0	0	0.308404746080852	0.527085567513951	0.336163084282197	0.00281919110508935	0.00458398882149283	0.308404746080852	0.835490313594803	1.171653397877	1.17447258898209	1.17905657780358	1.17905657780358	0.513735002524991	1.69279158032857
1503	0.838671739466964	0	0	0	0	0.310233415861556	0.530323008051037	0.32855053564492	0.00235941165039143	0.00383464072035503	0.310233415861556	0.840556423912593	1.16910695955751	1.1714663712079	1.17530101192826	1.17530101192826	0.595532456572075	1.77083346850033
1504	0	1.47065856779591	0	0	0	0.324300228183037	0.515067489631739	0.312652000813955	0.00197368544334516	0.00320633697166942	0.324300228183037	0.839367717814777	1.15201971862873	1.15399340407208	1.15719974104375	1.15719974104375	0.509482941501517	1.66668268254526
1505	0.488730427165608	0	0	0	0	0.323073462485207	0.558748278460199	0.291721605976957	0.00165027301263081	0.00267981682267499	0.323073462485207	0.881821740945406	1.17354334692236	1.17519361993499	1.17787343675767	1.17787343675767	0.611981729943118	1.78985516670079
1506	0	1.35892314890355	0	0	0	0.319457811551041	0.569668734248081	0.26810599672252	0.00137925761558776	0.00223882494422426	0.319457811551041	0.889126545799122	1.15723254252164	1.15861180013723	1.16085062508145	1.16085062508145	0.594527600250509	1.75537822533196
1507	0.573742138781312	0	0	0	0	0.306537251009679	0.618747542223374	0.243466408854639	0.00115227017079952	0.00186965472924639	0.306537251009679	0.925284793233052	1.16875120208769	1.16990347225849	1.17177312698774	1.17177312698774	0.692591183232415	1.86436431022015
[truncated: 8,493 more rows]
