# Supplementary material for: Impulse Response Functions for Nonlinear, Nonstationary, and Heterogeneous Systems, Estimated by Deconvolution and Demixing of Noisy Time Series
Source: Sensors (Basel). 2022 Apr 25;22(9):3291. doi: 10.3390/s22093291 (PMC9105515; doi:10.3390/s22093291)
Supplement: Supplementary file 1 [file sensors-22-03291-s001.zip › File S1/IRF fig 10 nonlinear benchmark test/benchmark_test1_Fig_10_ypeak_by_x.txt]

xknots	ybenchpk	ypeak	ypeak_se
0	0	0	0
1	0.0735758882342885	0.0929694909697729	0.00985588693184843
2	0.294303552937154	0.299480532816607	0.01259410558676
3	0.662182994108596	0.674150953064881	0.020031158897327
4	1.17721421174862	1.14931893931062	0.04348069558344
5.99007611991815	2.63997732293668	2.67545786762613	0.129204278126938
