# Supplementary material for: Impulse Response Functions for Nonlinear, Nonstationary, and Heterogeneous Systems, Estimated by Deconvolution and Demixing of Noisy Time Series
Source: Sensors (Basel). 2022 Apr 25;22(9):3291. doi: 10.3390/s22093291 (PMC9105515; doi:10.3390/s22093291)
Supplement: Supplementary file 1 [file sensors-22-03291-s001.zip › File S1/IRF fig 11 nonlinear curves with demixing results/benchmark_test2_Fig_11c_IRFpeak_by_x.txt]

knot	benchpk	IRFpeak	IRFpeak_se	benchpeaklag	IRFpeaklag
2	0.588607105874308	0.520910054467195	0.0619231259027599	5	5
3	1.98654898232579	1.93445250933382	0.0856722408821083	5	5
4	4.70885684699446	4.28411183708795	0.165428725808764	5	5
5	9.19698602928606	9.16796408807197	0.270080818435517	5	5
5.99007611991815	15.8136651192484	15.9532420792452	0.518779412613542	5	5
