# Supplementary material for: Impulse Response Functions for Nonlinear, Nonstationary, and Heterogeneous Systems, Estimated by Deconvolution and Demixing of Noisy Time Series
Source: Sensors (Basel). 2022 Apr 25;22(9):3291. doi: 10.3390/s22093291 (PMC9105515; doi:10.3390/s22093291)
Supplement: Supplementary file 1 [file sensors-22-03291-s001.zip › File S1/IRF fig 11 nonlinear curves with demixing results/benchmark_test2_Fig_11c_IRFs.txt]

lags	bench1	bench2	bench3	bench4	bench5	IRF1	IRF2	IRF3	IRF4	IRF5	se1	se2	se3	se4	se5	ybench1	ybench2	ybench3	ybench4	ybench5	yIRF1	yIRF2	yIRF3	yIRF4	yIRF5	yse1	yse2	yse3	yse4	yse5	avg_benchmk	wtd_avg_benchmk	avg_IRF_x1	avg_se_x1	wtd_avg_IRF_x1	wtd_avg_se_x1	alt_avg_IRFx1	alt_avg_sex1	ensemble_IRF	ensemble_se
0	0	0	0	0	0	-0.0237504860167697	-0.0435100472605094	0.109744064445973	-0.0567559396702252	0.0525163425508125	0.0364402077575111	0.0504214656790648	0.0968698838175313	0.15774349181154	0.301705519731075	0	0	0	0	0	-0.0475009720335395	-0.130530141781528	0.438976257783892	-0.283779698351126	0.314576889419063	0.0728804155150223	0.151264397037194	0.387479535270125	0.7887174590577	1.8072390289886	0	0	-0.0127740338306786	0.0365162244795729	-0.0230117984231964	0.0386122472890103	-0.0236971372836778	0.0370808821950813	-0.00512929740210588	0.0305284963807239
1	0.261993840984954	0.884229213324221	2.09595072787963	4.09365376538991	7.03879179047222	0.232947796669786	0.826545532152868	2.0162228751256	4.00986883139566	6.94191609980396	0.0434247420192917	0.0601590916365861	0.115881419690751	0.189054735643746	0.36117148335318	0.523987681969909	2.65268763997266	8.38380291151854	20.4682688269496	42.1628986171835	0.465895593339572	2.47963659645861	8.06489150050241	20.0493441569783	41.582605855911	0.0868494840385833	0.180477274909758	0.463525678763002	0.945273678218729	2.1634446776293	0.0979063633143809	0.19989811810076	0.15894388675752	0.0435158632681286	0.339555483172792	0.0460309385407949	0.269394656548895	0.0441936692700406	1.03690710958007	0.0425431432645286
2	0.429004829462809	1.44789129943698	3.43203863570247	6.70320046035639	11.5257506067449	0.410022388426623	1.33389183629783	3.24203612448632	6.52023138314385	11.4555206257496	0.0498950086264412	0.0693006680580077	0.133521581756985	0.218435102043752	0.417558164782533	0.858009658925618	4.34367389831094	13.7281545428099	33.516002301782	69.0401234735945	0.820044776853246	4.00167550889348	12.9681444979453	32.6011569157192	68.6194405415322	0.0997900172528823	0.207902004174023	0.534086327027938	1.09217551021876	2.5012051915407	0.160317901135019	0.327325473543013	0.27368185823019	0.0500007653298949	0.578629560804188	0.0529144071642054	0.467447168080974	0.0507867059697098	1.67592249643987	0.055695265140753
3	0.526859170650266	1.77814970094465	4.21487336520212	8.2321745414104	14.1547297110739	0.497238935623103	1.62707153573033	3.87893429863376	8.11132737383813	14.1629987977601	0.0546634118573469	0.0758906490063971	0.146156054660483	0.239607951501869	0.458544690520916	1.05371834130053	5.33444910283394	16.8594934608085	41.160872707052	84.7879084261994	0.994477871246206	4.88121460719099	15.515737194535	40.5566368691907	84.837440884892	0.109326823714694	0.227671947019191	0.58462421864193	1.19803975750935	2.7467176006046	0.196885793892234	0.401987147183217	0.332192558150533	0.0547790768937457	0.702778830543327	0.0579691652165928	0.56719976566604	0.0556392823420609	2.03809567092039	0.0651233816036516
4	0.575141074070044	1.9411011249864	4.60112859256035	8.98657928234443	15.451883354617	0.492952217864116	1.79774209338733	4.21041653344066	8.86521634101318	15.2476918567464	0.0587387842752248	0.0813340268789998	0.156858147313641	0.257193873516678	0.492293476397703	1.15028214814009	5.82330337495919	18.4045143702414	44.9328964117222	92.5579574902522	0.985904435728232	5.393226280162	16.8416661337626	44.3260817050659	91.3348348749672	0.11747756855045	0.244002080637	0.627432589254562	1.28596936758339	2.94887539696137	0.214928605738326	0.43882565298798	0.338080546748495	0.0588619029036811	0.72389668648407	0.0622720322020666	0.571994177297974	0.0597803290602587	2.2158657231431	0.0733459897754197
5	0.588607105874308	1.98654898232579	4.70885684699446	9.19698602928606	15.8136651192484	0.520910054467195	1.93445250933382	4.28411183708795	9.16796408807197	15.9532420792452	0.0619231259027599	0.0856722408821083	0.165428725808764	0.270080818435517	0.518779412613542	1.17721421174862	5.95964694697737	18.8354273879779	45.9849301464303	94.7250577991925	1.04182010893439	5.80335752800145	17.1364473483518	45.8398204403599	95.5611344141602	0.12384625180552	0.257016722646325	0.661714903235056	1.35040409217759	3.10752817100154	0.219960824042676	0.449100071675982	0.357191138378224	0.0620525452262051	0.763526773426163	0.0656391454572208	0.604399953660225	0.0630183281253717	2.32076127575021	0.0796548620431368
6	0.578292886871428	1.95173849319107	4.62634309497143	9.03582635736606	15.5365607424063	0.441537272877739	1.92095843233973	4.10796664944245	8.86797400793834	15.3728162876685	0.0645724107445123	0.0890333123950357	0.172768642851663	0.281448364731505	0.541343835184223	1.15658577374286	5.85521547957321	18.5053723798857	45.1791317868303	93.0651814887459	0.883074545755478	5.76287529701919	16.4318665977698	44.3398700396917	92.0843397406515	0.129144821489025	0.267099937185107	0.69107457140665	1.40724182365752	3.24269077980192	0.216106429339336	0.441230447868783	0.315483584807443	0.0647058763379928	0.686239072381978	0.0684305251180098	0.526391919683606	0.0657073160903303	2.23142382021186	0.0848880056064307
7	0.552377199229199	1.86427304739855	4.41901759383359	8.63089373795623	14.8403034230175	0.437431569531351	1.89427469518516	4.05817810140304	8.54172464175599	14.4867138506867	0.0668682602039741	0.0919988497802783	0.179004735028926	0.29111876341486	0.560190073053608	1.1047543984584	5.59281914219564	17.6760703753344	43.1544686897811	88.8945471465567	0.874863139062702	5.68282408555547	16.2327124056122	42.7086232087799	86.7765186930859	0.133736520407948	0.275996549340835	0.716018940115705	1.4555938170743	3.35558117921362	0.206421809577653	0.421457093008635	0.311833989364214	0.0670054653335081	0.677142424190349	0.0708498649214452	0.520721347175601	0.06803814189706	2.17513692544083	0.0891700094026538
8	0.516855086066318	1.74438591547382	4.13484068853054	8.07586071978622	13.8859574827804	0.335773562468615	1.75896363612175	3.79099724681441	7.92718547535662	13.6565317159824	0.0688360849777093	0.0947410187363242	0.184524087534798	0.299361310895434	0.576056095723196	1.03371017213264	5.23315774642147	16.5393627541222	40.3793035989311	83.1779423198017	0.67154712493723	5.27689090836525	15.1639889872576	39.6359273767831	81.8036645128109	0.137672169955419	0.284223056208973	0.738096350139193	1.49680655447717	3.4506198627248	0.193147295551122	0.394354152170305	0.254272992727944	0.0689775702970828	0.566394742237055	0.0729392917549727	0.416193479260017	0.0700420998390297	2.0048487927872	0.0927488512224841
9	0.476060798078169	1.60670519351382	3.80848638462535	7.43844996997139	12.7899679804714	0.295099296465324	1.62189043619187	3.46572336580157	7.17433452577845	12.3246461764333	0.0704416429699632	0.0969610551424883	0.189237796193151	0.306471609662983	0.589663288965811	0.952121596156338	4.82011558054146	15.2339455385014	37.192249849857	76.6128817743392	0.590198592930648	4.86567130857561	13.8628934632063	35.8716726288923	73.8255687478938	0.140883285939926	0.290883165427465	0.756951184772604	1.53235804831492	3.5321279860265	0.177902584584239	0.36322860598405	0.226805672685746	0.07058660370249	0.507840175932619	0.0746483996650002	0.369476190766708	0.0716781684227679	1.81440835941555	0.0957107286555328
10	0.433072906357161	1.46162105895542	3.46458325085729	6.76676416183064	11.6350445738829	0.245859280903678	1.47995621524908	3.14445373585348	6.66045917645553	10.7451735314232	0.0718731812989912	0.0989597762531432	0.193494162162118	0.312698856181815	0.601375691328164	0.866145812714321	4.38486317686625	13.8583330034291	33.8338208091532	69.6948026561991	0.491718561807357	4.43986864574724	12.5778149434139	33.3022958822776	64.3644073749546	0.143746362597982	0.29687932875943	0.773976648648474	1.56349428090907	3.6022861677241	0.161838130056859	0.33042936679643	0.195167650728516	0.0720213523342401	0.442471485200161	0.0761736463638919	0.314691559143462	0.0731375180011903	1.62556009786762	0.0981871350798665
11	0.390027117435415	1.31634152134453	3.12021693948332	6.09417370992836	10.4785656866781	0.221999939685131	1.34382863921543	2.75593745117634	5.92842226343304	9.99480723286863	0.0730841519919133	0.100760013194942	0.197366153223895	0.318185445215339	0.611517756928583	0.780054234870831	3.94902456403358	12.4808677579333	30.4708685496418	62.7674060907643	0.443999879370262	4.0314859176463	11.0237498047053	29.6421113171652	59.8696561287915	0.146168303983827	0.302280039584827	0.789464612895579	1.5909272260767	3.66303791268381	0.145752039508003	0.297585952747954	0.175946813118171	0.0732356849969796	0.398293777684562	0.0774766388286948	0.283851093661451	0.0743765272851712	1.43968639928282	0.100269301719433
12	0.348356940631344	1.17570467463079	2.78685552505075	5.44307719736475	9.35904433727027	0.180210188872704	1.26651036710989	2.43866378334563	5.4276134151507	8.72045003476582	0.0741709358239304	0.102135468841535	0.200639090491203	0.322835627769113	0.62022218106116	0.696713881262688	3.52711402389236	11.147422100203	27.2153859868238	56.0613879899378	0.360420377745408	3.79953110132967	9.75465513338252	27.1380670757535	52.2361595081901	0.148341871647861	0.306406406524605	0.802556361964814	1.61417813884556	3.715178075818	0.130180011348043	0.265792114035012	0.150115917710621	0.0743241898039083	0.34520248784144	0.0786252929069199	0.238507180863243	0.0754806895691693	1.308933793755	0.101983417551334
13	0.308978085371629	1.04280103812925	2.47182468297303	4.8277825839317	8.30108220320546	0.163671966417117	1.10243289677435	2.01678179015671	4.92662770964195	7.67641254585795	0.0752206031360658	0.103520749270809	0.203862998444298	0.327565012923724	0.628079729172145	0.617956170743258	3.12840311438774	9.88729873189213	24.1389129196585	49.7241142748986	0.327343932834235	3.30729869032304	8.06712716062682	24.6331385482098	45.9822954775838	0.150441206272132	0.310562247812426	0.815451993777192	1.63782506461862	3.76224538711872	0.115464243620573	0.235746525826581	0.133795095192712	0.0753758350940806	0.305742108638759	0.0797403216154557	0.213798667406511	0.0765491833856595	1.13714603803502	0.103474074900424
14	0.272429080560977	0.919448146893296	2.17943264448781	4.25670438376526	7.31914753617669	0.103922637188832	1.00677684272333	1.69110519057327	4.29497801621164	6.65988556108143	0.0761447091668221	0.104705168933573	0.206514920649422	0.331407726164705	0.634807968742607	0.544858161121953	2.75834444067989	8.71773057795125	21.2835219188263	43.8422508746098	0.207845274377663	3.02033052817	6.76442076229307	21.4748900810582	39.8932214608215	0.152289418333644	0.314115506800719	0.82605968259769	1.65703863082353	3.80254805429883	0.101805983066363	0.207860079135169	0.0981881112815383	0.0763014397498586	0.234384543893782	0.0807150749197499	0.150420079347841	0.0774876537918663	1.00834274357364	0.104720957284209
15	0.238977928165747	0.806550507559396	1.91182342532598	3.7340301275898	6.42044054376729	0.0941695724179776	0.828825921455032	1.57860605151774	3.73139533290418	5.39972487510622	0.0770481788748534	0.105814364234303	0.209009058964044	0.334886397144644	0.640755689081152	0.477955856331494	2.41965152267819	7.6472937013039	18.670150637949	38.4589275805747	0.188339144835955	2.4864777643651	6.31442420607095	18.6569766645209	32.3447630285017	0.154096357749707	0.317443092702909	0.836036235856175	1.67443198572322	3.83817535186671	0.0893053812683227	0.182337256205556	0.0863796603743955	0.0772060894056651	0.205155611843274	0.0816616069951499	0.133410966717356	0.0784030099803575	0.882331777188648	0.105836879176261
16	0.208702484369235	0.704370884746168	1.66961987495388	3.2609763182693	5.6070529295904	0.0836166743855535	0.731554693136926	1.28164975094427	3.30961911142647	4.50452959050666	0.0778223258523864	0.106736946683885	0.211170206912256	0.337949782032768	0.646002328456758	0.41740496873847	2.1131126542385	6.67847949981552	16.3048815913465	33.5866738566565	0.167233348771107	2.19466407941078	5.12659900377708	16.5480955571324	26.9824751315586	0.155644651704773	0.320210840051654	0.844680827649025	1.68974891016384	3.86960312110034	0.0779915328637122	0.159237460359838	0.0758964265539248	0.0779811154244806	0.17937123062353	0.0824716503126563	0.117580243092377	0.0791868152608867	0.782413352832825	0.106770099865423
17	0.181550588584174	0.612733236471587	1.45240470867339	2.83672794662772	4.87758333431613	0.0457095941472613	0.629238437536716	1.05669331713913	2.87615689115578	4.24312808250457	0.0785421885514167	0.107566832541581	0.213064362517158	0.340600320174012	0.650760308416589	0.363101177168348	1.83819970941476	5.80961883469356	14.1836397331386	29.2170954537978	0.0914191882945225	1.88771531261015	4.22677326855651	14.3807844557789	25.4166602007647	0.157084377102833	0.322700497624742	0.852257450068631	1.70300160087006	3.89810378323678	0.0678449455874141	0.13852089370355	0.0519315310407737	0.0787016145640386	0.130394755734997	0.0832202094415302	0.0758317388441587	0.0799141237572139	0.702085052329479	0.107584547343816
18	0.157384641296405	0.531173164375367	1.25907713037124	2.45913502025633	4.22833497512321	0.00562145966186658	0.589151358615767	0.758501682864406	2.44552141002394	3.26413213292942	0.0792290588922869	0.108326264023293	0.214791750691988	0.34306096308397	0.654900950448001	0.31476928259281	1.5935194931261	5.03630852148497	12.2956751012817	25.3280483615003	0.0112429193237332	1.7674540758473	3.03400673145763	12.2276070501197	19.552399941718	0.158458117784574	0.324978792069878	0.859167002767951	1.71530481541985	3.92290654419027	0.0588141988870428	0.12008256947888	0.0283219378495367	0.0793889029816741	0.0827902641925046	0.0839305022199448	0.0336368322920274	0.0806067296683565	0.623905297435877	0.108253262584392
19	0.136014292885487	0.459048238488518	1.0881143430839	2.12522332633573	3.65419387169574	-0.00843270440411814	0.482831872421125	0.705913035052775	2.18002412804761	2.87780171435962	0.0798614148253761	0.109009974181608	0.216243940863146	0.345094060004921	0.658395314850878	0.272028585770974	1.37714471546555	4.35245737233558	10.6261166316787	21.8888994483959	-0.0168654088082363	1.44849561726338	2.8236521402111	10.900120640238	17.2382513270451	0.159722829650752	0.327029922544825	0.864975763452584	1.72547030002461	3.94383805295423	0.0508281596434927	0.103777253237704	0.0173336016010253	0.0800215200270601	0.0588585255247677	0.0845799490640759	0.0158095654653539	0.0812430029646807	0.573321516068185	0.108807702745009
20	0.117220088887899	0.395617799996658	0.93776071110319	1.83156388887342	3.14926410575411	0.0327980085594634	0.534437311769397	0.552670282563772	1.78135537890912	2.2401189625896	0.0803498259927524	0.109530198495707	0.217324577511614	0.346734536307612	0.661400611669986	0.234440177775798	1.18685339998998	3.75104284441276	9.15781944436709	18.8643317151931	0.0655960171189268	1.60331193530819	2.21068113025509	8.90677689454559	13.4184831035838	0.160699651985505	0.328590595487122	0.869298310046458	1.73367268153806	3.96184000966364	0.0438048183394575	0.0894375038901789	0.0382948973298501	0.0805100840791519	0.0944954947559492	0.0850808861004599	0.0556219018075492	0.0817341440931811	0.583259943829305	0.109237077297074
21	0.10077027623361	0.340099682288435	0.806162209868882	1.57453556615016	2.70731934159279	0.0207714538324425	0.48153553460304	0.319314772633153	1.64127519925745	2.51082150578749	0.0808334512203542	0.110006725158459	0.218375395456933	0.348192154359734	0.663949499016927	0.20154055246722	1.0202990468653	3.22464883947553	7.8726778307508	16.2170489370675	0.0415429076648851	1.44460660380912	1.27725909053261	8.20637599628725	15.0400119431946	0.161666902440708	0.330020175475378	0.873501581827731	1.74096077179867	3.97710803889291	0.0376575695028837	0.0768864966590922	0.0292473771160303	0.0809936563182031	0.0744530153895893	0.0855730337734802	0.0407766326757517	0.0822191152352904	0.520304131646297	0.109640704798919
22	0.0864324729176018	0.291709596096906	0.691459783340815	1.35050738933753	2.32211634638223	0.0472152367176464	0.415938258504379	0.357832698516086	1.54637266770781	1.96172886440648	0.0812098926436041	0.110375490699044	0.219245568307426	0.349552789069598	0.66621742843601	0.172864945835204	0.875128788290718	2.76583913336326	6.75253694668764	13.9096536741357	0.0944304734352928	1.24781477551314	1.43133079406434	7.73186333853906	11.7509052244354	0.162419785287208	0.331126472097131	0.876982273229706	1.74776394534799	3.99069310874782	0.0322995726304768	0.0659469268974751	0.0405570441329276	0.0813700680022896	0.0925743020731332	0.0859580091109471	0.0638944579693464	0.0825970776077348	0.504141006743151	0.10997591451213
23	0.0739815110805032	0.249687599896698	0.591852088644025	1.15596111063286	1.98760570432677	0.0391286818333011	0.381723584181164	0.225509064486363	1.36473810701058	1.87406170966114	0.0814934867232878	0.110692073085776	0.22006887013168	0.350765693714969	0.668197056945152	0.147963022161006	0.749062799690095	2.3674083545761	5.77980555316431	11.9059094653009	0.0782573636666023	1.14517075254349	0.90203625794545	6.82369053505292	11.2257722942942	0.162986973446576	0.332076219257328	0.880275480526721	1.75382846857485	4.00255123420674	0.0276466831249312	0.0564469942638552	0.0345065811658898	0.0816538901870355	0.0790291286394893	0.0862542982279125	0.0539551752581638	0.0828838968019938	0.443179126754694	0.110239861017429
24	0.0632044573364738	0.213315043510599	0.505635658691791	0.987569645882404	1.69806669404405	0.0474067690816545	0.320107438554724	0.191701985565636	1.01660044225266	1.18993119959357	0.0817589414261316	0.11094003934026	0.220748131467668	0.351813806914766	0.669926742334329	0.126408914672948	0.639945130531798	2.02254263476716	4.93784822941202	10.1715487540216	0.0948135381633089	0.960322315664171	0.766807942262546	5.08300221126331	7.12777846303102	0.163517882852263	0.332820118020781	0.882992525870673	1.75906903457383	4.01291218135142	0.0236193283773738	0.0482242331714449	0.0360920663158111	0.0819192854662191	0.0784314483908436	0.0865264986889545	0.0590357840998907	0.0831505261842685	0.371069216662763	0.11045525457513
25	0.0539035759926837	0.181924568975308	0.43122860794147	0.842243374885683	1.44818689915763	0.0664045472577799	0.259430736068143	0.260358598857021	0.900472867590326	1.43418166761444	0.0819781381390091	0.111209127151654	0.2214301301972	0.352803288057701	0.671473199921629	0.107807151985367	0.545773706925923	1.72491443176588	4.21121687442842	8.67474976182242	0.13280909451556	0.77829220820443	1.04143439542808	4.50236433795163	8.59085735880167	0.163956276278018	0.333627381454961	0.8857205207888	1.76401644028851	4.02217558001557	0.0201436151141702	0.0411277736886096	0.0440280730030768	0.0821387966469829	0.0912222706064181	0.0867581065196466	0.0754229976450751	0.0833731487853667	0.340224006990904	0.110657762318832
26	0.0458978159807296	0.154905128934963	0.367182527845837	0.717153374698901	1.23310215656679	0.0522397333772914	0.21561407408168	0.185993555849181	0.44000333484736	1.15034970640742	0.082195755516807	0.11139525641972	0.22199649920589	0.353647435892408	0.672922927879272	0.0917956319614593	0.464715386804888	1.46873011138335	3.5857668734945	7.38637578147031	0.104479466754583	0.646842222245041	0.743974223396724	2.2000166742368	6.89068230590596	0.164391511033614	0.33418576925916	0.887985996823559	1.76823717946204	4.03085956083503	0.0171518850590231	0.035019476049476	0.0345633189771315	0.0823562818474568	0.0708997638488527	0.0869802152432364	0.059272416829591	0.0835913016157225	0.250584940139748	0.110855675284586
27	0.0390232593441734	0.131703500286585	0.312186074753387	0.60973842725271	1.04840860562447	-0.00473548152938727	0.164790597671742	0.0216331864995614	0.449127326699828	0.749138688953395	0.0823761352916536	0.111590496294161	0.222541711368539	0.354423547004568	0.67418606976246	0.0780465186883469	0.395110500859756	1.24874429901355	3.04869213626355	6.28004735246785	-0.00947096305877454	0.494371793015226	0.0865327459982455	2.24563663349914	4.48739777120652	0.164752270583307	0.334771488882482	0.890166845474158	1.77211773502284	4.03842587686558	0.0145828825315072	0.0297742728444755	0.00343852154942905	0.0825367829247386	0.0125804699388699	0.0871686323561356	0.00193851407709613	0.0837736780788321	0.153625206897231	0.111036669889909
28	0.0331328588996871	0.111823398786444	0.265062871197497	0.517700920307611	0.890155640076229	-0.0168397320836064	0.25666859472364	-0.108478793940223	0.317227769104212	0.928168659336997	0.0825477997507764	0.111772759767317	0.223007161251398	0.355056366234554	0.675242216738077	0.0662657177993742	0.335470196359332	1.06025148478999	2.58850460153805	5.33210004263107	-0.0336794641672127	0.770005784170919	-0.433915175760892	1.58613884552106	5.55980092155099	0.165095599501553	0.335318279301952	0.892028645005592	1.77528183117277	4.04475227764334	0.0123816564117749	0.0252799688589848	-0.000651405934314307	0.0827085266364198	0.00625008749713542	0.0873462889142892	-0.00739939935575172	0.0839467602390267	0.147755364689655	0.111196254060999
29	0.0280957080370876	0.0948230146251706	0.224765664296701	0.438995438079493	0.754826290326089	0.0792827694621231	0.262977645083125	-0.176376344113568	0.385765940941156	0.583992872048871	0.0826916200398096	0.111893246175068	0.223402511218958	0.355662571313012	0.676226215405447	0.0561914160741752	0.284469043875512	0.899062657186803	2.19497719039747	4.52146693636871	0.158565538924246	0.788932935249377	-0.705505376454273	1.92882970470578	3.49816175706235	0.165383240079619	0.335679738525204	0.89361004487583	1.77831285656506	4.05064650456279	0.0104992872668783	0.0214366839396226	0.0475895154757339	0.0828522549146902	0.0915375798671435	0.0874934866898693	0.0845985851635154	0.0840910246219176	0.139115425380239	0.111336334146535
30	0.023796020895997	0.08031157052399	0.190368167167976	0.371812826499954	0.639309824608695	0.00504363522071201	0.259795583679266	-0.2150439443726	0.25261726266126	0.335192000485287	0.0828220373174045	0.112010053055391	0.223724437560021	0.356018004209806	0.676924234841464	0.0475920417919941	0.24093471157197	0.761472668671905	1.85906413249977	3.8295145136176	0.010087270441424	0.779386751037797	-0.860175777490401	1.2630863133063	2.00782559769451	0.165644074634809	0.336030159166174	0.894897750240085	1.78009002104903	4.05482769411772	0.00889250624564827	0.0181560748814295	0.00974764982643492	0.082982611116536	0.0233588277832235	0.0876258738142232	0.012914510662487	0.0842216368493278	0.0652948030389256	0.111445578808507
31	0.0201319519120537	0.0679453377031812	0.161055615296429	0.314561748625839	0.540870034623763	0.08342617771196	0.236374437809121	-0.0926349762389449	0.13841301617302	0.0660834003983863	0.0829697607224001	0.112132452453173	0.223967864787519	0.356433038323246	0.677657331889245	0.0402639038241074	0.203836013109544	0.644222461185718	1.57280874312919	3.2398526783791	0.16685235542392	0.709123313427363	-0.37053990495578	0.692065080865099	0.395844598649363	0.1659395214448	0.336397357359519	0.895871459150075	1.78216519161623	4.05921900123721	0.00752325394642528	0.0153604347559668	0.0489330564135906	0.0831301804940097	0.0929611179960014	0.0877732724998255	0.0877510524933283	0.0843687445395625	0.0781207504250455	0.111545664281563
32	0.0170143464773011	0.0574234193608912	0.136114771818409	0.265849163707829	0.457111670466919	0.0475808557018123	0.262172848421434	-0.253041326666664	0.19224085309147	0.0639350448176116	0.0830592576559189	0.112234334886542	0.224167460398668	0.356737224439246	0.678233975437181	0.0340286929546022	0.172270258082674	0.544459087273635	1.32924581853915	2.73813370139979	0.0951617114036245	0.786518545264302	-1.01216530666666	0.961204265457351	0.382975785187871	0.166118515311838	0.336703004659625	0.896669841594674	1.78368612219623	4.06267313998341	0.00635821354235217	0.0129817396803694	0.0309160404770687	0.0832197402177269	0.0603514570711255	0.087865559224676	0.0534335874260107	0.0844589333782628	0.0528320876705521	0.111617574219001
33	0.0143654864765058	0.048483516858207	0.114923891812046	0.224460726195403	0.385946737895931	0.0891402110929387	0.192574389374713	-0.0886215252625956	0.0531336464822002	-0.104461563391538	0.0831377219645827	0.112337861106467	0.224266117329332	0.356913514222767	0.67866245469187	0.0287309729530115	0.145450550574621	0.459695567248185	1.12230363097701	2.31185033823073	0.178280422185877	0.577723168124139	-0.354486101050382	0.265668232411001	-0.62573271632097	0.166275443929165	0.337013583319401	0.897064469317329	1.78456757111383	4.0652397633348	0.00536834199181564	0.0109606916767953	0.0503571473508584	0.0832983062116056	0.0939833811523304	0.0879457346589614	0.0916100205847635	0.0845379122442751	0.0668140124767446	0.111666677318198
34	0.0121178736085515	0.0408978234288612	0.0969429888684117	0.189341775133617	0.325561810740239	0.108567145264433	0.15550328662289	-0.119590281605422	0.0684373382772227	-0.218662098739393	0.0832005801447547	0.112427315032386	0.224339751306164	0.357113509755346	0.679051826257598	0.0242357472171029	0.122693470286584	0.387771955473647	0.946708875668083	1.95014002807242	0.217134290528866	0.46650985986867	-0.478361126421689	0.342186691386113	-1.30980261599002	0.166401160289509	0.337281945097157	0.897359005224656	1.78556754877673	4.06757212865244	0.00452841536906481	0.00924579036142842	0.0588333832405901	0.0833612785551228	0.107737810859047	0.0880106101552584	0.108780040682512	0.0846014017755464	0.0606880358145758	0.111710601245253
35	0.0102130780142106	0.0344691382979607	0.0817046241136847	0.15957934397204	0.27438709784787	0.145179384114198	0.107846449237941	-0.0728571079669687	0.135992784806791	0.0426550748086921	0.0832345372454196	0.112479964278678	0.224415495040881	0.357248869919513	0.679350366766015	0.0204261560284212	0.103407414893882	0.326818496454739	0.797896719860202	1.64359960243217	0.290358768228396	0.323539347713824	-0.291428431867875	0.679963924033955	0.255507145004869	0.166469074490839	0.337439892836034	0.897661980163524	1.78624434959757	4.06936040902274	0.00381659859963976	0.00779245446145501	0.0761446590375377	0.0833953303304725	0.1379371254175	0.0880466910124312	0.142614161543191	0.0846360271249923	0.057998554444056	0.111746763623622
36	0.00860066851249935	0.0290272562296853	0.0688053480999948	0.134385445507802	0.231067702548893	0.134220310433159	0.157592075495651	-0.062055683122699	0.122044366586952	-0.094384090354058	0.0832458166245061	0.112546276613959	0.224493971532925	0.357250579308168	0.679495025653312	0.0172013370249987	0.0870817686890559	0.275221392399979	0.671927227539011	1.38411312712247	0.268440620866318	0.472776226486954	-0.248222732490796	0.61022183293476	-0.56536788573004	0.166491633249012	0.337638829841876	0.897975886131699	1.78625289654084	4.07022692676907	0.00321404569269884	0.00656220559839731	0.0721859361294934	0.0834069010312331	0.132267215120838	0.0880625852433416	0.1338531020765	0.0846490492816611	0.0598950887253192	0.111771860526737
37	0.00723723269177414	0.0244256603347377	0.0578978615341931	0.113081760808971	0.194437296178739	0.138083619390325	0.0870068033458757	0.0149126454911978	0.101855850661928	-0.0967249327172406	0.0832780658663195	0.112600697346091	0.224547433158409	0.357270801637482	0.679665835519972	0.0144744653835483	0.0732769810042132	0.231591446136773	0.565408804044855	1.16469420466172	0.276167238780649	0.261020410037627	0.0596505819647912	0.50927925330964	-0.579389709670232	0.166556131732639	0.337802092038272	0.898189732633635	1.78635400818741	4.0712500908724	0.00270453355181065	0.00552192062952361	0.0723376848610889	0.0834392541825249	0.131260279057392	0.0880962838985434	0.135540631943929	0.0846818315648939	0.0479929021496799	0.111783971167139
38	0.00608548943063784	0.0205385268284027	0.0486839154451027	0.0950857723537162	0.163494274843808	0.172086258674463	0.0969514251417838	-0.104647946682929	0.0813842309342513	0.09054171596965	0.0832990438036827	0.112652857190083	0.224600119386827	0.357150485951606	0.679690930751383	0.0121709788612757	0.0616155804852081	0.194735661780411	0.475428861768581	0.979343151485228	0.344172517348926	0.290854275425351	-0.418591786731714	0.406921154671256	0.542351770686212	0.166598087607365	0.337958571570248	0.89840047754731	1.78575242975803	4.0714004132188	0.00227413032650668	0.00464315451208041	0.0891167599192597	0.0834603857635948	0.160216498544652	0.0881189311230369	0.167776101569524	0.0847035342191188	0.0403629734221484	0.111785332153315
39	0.00511349253766774	0.0172580373146286	0.0409079403013419	0.0798983209010584	0.137380364208041	0.114719830888667	0.0502395914338707	-0.0765265267190284	0.0918414857322785	-0.140222138151243	0.0833246851593656	0.112687194968124	0.224642260329639	0.357102665617401	0.679736150651739	0.0102269850753355	0.0517741119438859	0.163631761205368	0.399491604505292	0.822918838988245	0.229439661777334	0.150718774301612	-0.306106106876114	0.459207428661392	-0.839941281223621	0.166649370318731	0.338061584904373	0.898569041318556	1.78551332808701	4.07167128386407	0.00191089781468193	0.00390153269007863	0.0589545545946962	0.0834860630638495	0.105587987774906	0.0881447786224729	0.111338426022297	0.0847292777511079	0.0205059889253591	0.111787917889355
40	0.00429392163715216	0.0144919855253885	0.0343513730972172	0.0670925255805024	0.115361568252489	0.121882018363306	-0.0205875237947644	-0.0238940613779419	0.0758488489226009	0.281966264137415	0.0833731257609506	0.112703726099833	0.224678019457782	0.357115601245081	0.679820179451431	0.00858784327430431	0.0434759565761656	0.137405492388869	0.335462627902512	0.691024575145543	0.243764036726611	-0.0617625713842931	-0.0955762455117676	0.379244244613004	1.68899938543206	0.166746251521901	0.338111178299499	0.898712077831127	1.7855780062254	4.07217462277048	0.00160462646858421	0.00327621004872455	0.0606831017471403	0.0835343184027031	0.107328868999186	0.0881901857920768	0.116092854734351	0.0847765198680296	0.0291713364641577	0.111781260350388
