# Supplementary material for: Impulse Response Functions for Nonlinear, Nonstationary, and Heterogeneous Systems, Estimated by Deconvolution and Demixing of Noisy Time Series
Source: Sensors (Basel). 2022 Apr 25;22(9):3291. doi: 10.3390/s22093291 (PMC9105515; doi:10.3390/s22093291)
Supplement: Supplementary file 1 [file sensors-22-03291-s001.zip › File S1/IRF fig 11 nonlinear curves with demixing results/benchmark_test2_Fig_11c_time_series.txt]

t	fx1	fx2	fx3	fx4	fx5	y_fx1	y_fx2	y_fx3	y_fx4	y_fx5	y_fxsum1	y_fxsum2	y_fxsum3	y_fxsum4	y_fxsum5	y_true	y_err	y
1	0.868602153634497	0	0	0	0	4.52849911475503	1.65281788621064	8.7156513473019e-10	7.27595761418343e-16	1.54898316395702e-16	4.52849911475503	6.18131700096567	6.18131700183723	6.18131700183723	6.18131700183723	6.18131700183724	7.7097907808755	13.8911077827127
2	0.518777697997139	0	0	0	0	4.30248996578355	1.46578864906714	7.18755109119229e-10	7.27595761418343e-16	3.41060513164848e-16	4.30248996578355	5.7682786148507	5.76827861556945	5.76827861556946	5.76827861556946	5.76827861556946	6.12314110457594	11.8914197201454
3	1.48823669240823	0	0	0	0	4.01199002788068	1.29225552743456	5.92707510804758e-10	2.5465851649642e-15	5.03064256918151e-16	4.01199002788068	5.30424555531524	5.30424555590795	5.30424555590795	5.30424555590795	5.30424555590795	4.54635939714257	9.85060495305052
4	1.14457712674999	0	0	0	0	3.84608706776282	1.13347116757016	4.88739897264168e-10	1.63709046319127e-15	1.13686837721616e-16	3.84608706776282	4.97955823533298	4.97955823582172	4.97955823582172	4.97955823582172	4.97955823582172	5.92181369179406	10.9013719276158
5	0.87052986623532	0	0	0	0	3.66470801005275	0.989790620594046	4.02988371206448e-10	1.81898940354586e-16	7.16227077646181e-16	3.66470801005275	4.65449863064679	4.65449863104978	4.65449863104978	4.65449863104978	4.65449863104978	3.06382288917752	7.7183215202273
6	0.753510844096293	0	0	0	0	3.44151674213293	0.860955595151276	3.32266790792346e-10	1.2732925824821e-15	4.83169060316868e-16	3.44151674213293	4.30247233728421	4.30247233761647	4.30247233761648	4.30247233761648	4.30247233761648	0.611429813894167	4.91390215151065
7	0.390889984204315	0	0	0	0	3.18938139818964	0.746305151207566	2.73942532658111e-10	3.09228198602796e-15	-1.13686837721616e-16	3.18938139818964	3.9356865493972	3.93568654967115	3.93568654967115	3.93568654967115	3.93568654967115	-0.35364762852693	3.58203892114422
8	0.530786414114431	0	0	0	0	2.91633618050883	0.644930162771851	2.25846997636836e-10	1.45519152283669e-15	8.5265128291212e-17	2.91633618050883	3.56126634328068	3.56126634350653	3.56126634350653	3.56126634350653	3.56126634350653	-1.07945523868072	2.48181110482581
9	0.616390343145841	0	0	0	0	2.64008139186832	0.555785012383717	1.86183024197817e-10	-1.09139364212751e-15	1.00044417195022e-15	2.64008139186832	3.19586640425204	3.19586640443822	3.19586640443822	3.19586640443822	3.19586640443822	-1.27806024606346	1.91780615837477
10	0.570920858345365	0	0	0	0	2.37288047182734	0.477766947077752	1.53480141307227e-10	3.63797880709171e-15	6.99174051987939e-16	2.37288047182734	2.85064741890509	2.85064741905857	2.85064741905858	2.85064741905858	2.85064741905857	-1.55753182755991	1.29311559149866
11	1.94008513480848	0	0	0	0	2.11928035420416	0.4097711496665	1.26516169984825e-10	4.00177668780088e-15	9.66338120633736e-16	2.11928035420416	2.52905150387066	2.52905150399718	2.52905150399719	2.52905150399719	2.52905150399718	1.53209116563938	4.06114266963656
12	1.06928339029693	0	0	0	0	2.34361461432468	0.350727721952704	1.04284390545217e-10	2.18278728425503e-15	-4.54747350886464e-17	2.34361461432468	2.69434233627738	2.69434233638167	2.69434233638167	2.69434233638167	2.69434233638167	0.416240127592826	3.11058246397449
13	1.59899406615676	0	0	0	0	2.45979528800518	0.2996253279308	8.59532519825734e-11	2.91038304567337e-15	1.13686837721616e-16	2.45979528800518	2.75942061593598	2.75942061602193	2.75942061602194	2.75942061602194	2.75942061602193	1.40263199406467	4.1620526100866
14	1.0900995808482	0	0	0	0	2.67093435703625	0.255525118030729	7.08432708051987e-11	2.18278728425503e-15	9.66338120633736e-17	2.67093435703625	2.92645947506698	2.92645947513783	2.92645947513783	2.92645947513783	2.92645947513783	0.397640830057422	3.32410030519525
15	1.61417699049891	0	0	0	0	2.77094721109521	0.217567681019262	5.83850578550482e-11	2.5465851649642e-15	5.79802872380242e-16	2.77094721109521	2.98851489211447	2.98851489217285	2.98851489217286	2.98851489217286	2.98851489217285	-0.70907326346068	2.27944162871218
16	0.505937000359899	0	0	0	0	2.96927246185206	0.18497509377104	4.81187271361705e-11	6.73026079311967e-15	1.70530256582424e-16	2.96927246185206	3.1542475556231	3.15424755567122	3.15424755567123	3.15424755567123	3.15424755567122	-0.693932810488833	2.46031474518239
17	1.03475798291824	0	0	0	0	3.0067936837096	0.157049617690968	3.96533778257435e-11	-1.81898940354586e-16	6.65068000671454e-16	3.0067936837096	3.16384330140057	3.16384330144022	3.16384330144022	3.16384330144022	3.16384330144022	-0.421445774761827	2.74239752667839
18	1.0516168361629	0	0	0	0	2.97069141762363	0.133170190153422	3.26772351399995e-11	-1.81898940354586e-16	-6.25277607468888e-17	2.97069141762363	3.10386160777705	3.10386160780973	3.10386160780973	3.10386160780973	3.10386160780972	0.27470418034373	3.37856578815345
19	1.56936703713015	0	0	0	0	2.8889314089643	0.11278755318321	2.69272277364507e-11	7.27595761418343e-16	-2.8421709430404e-17	2.8889314089643	3.00171896214751	3.00171896217443	3.00171896217443	3.00171896217443	3.00171896217443	1.9260034070683	4.92772236924273
20	0.354453343822592	0	0	0	0	2.93785483127143	0.0954186287168074	2.21889422391541e-11	-2.18278728425503e-15	-5.34328137291595e-16	2.93785483127143	3.03327345998824	3.03327346001043	3.03327346001042	3.03327346001042	3.03327346001042	-1.60115206900615	1.43212139100427
21	0.541029403267795	0	0	0	0	2.87463249857792	0.0806405736519449	1.82805024451227e-11	-6.3664629124105e-16	2.60058641288197e-16	2.87463249857792	2.95527307222986	2.95527307224815	2.95527307224814	2.95527307224815	2.95527307224814	-1.95830793763427	0.996965134613874
22	1.3792255684387	0	0	0	0	2.74060305500271	0.0680848155952869	1.50619825944887e-11	-6.3664629124105e-16	-2.18847162614111e-16	2.74060305500271	2.80868787059799	2.80868787061306	2.80868787061306	2.80868787061306	2.80868787061305	-4.38588734938096	-1.57719947876791
23	0.835369232654691	0	0	0	0	2.67921475063753	0.0574312716482962	1.2411032912496e-11	-8.18545231595635e-16	5.6843418860808e-18	2.67921475063753	2.73664602228583	2.73664602229824	2.73664602229824	2.73664602229824	2.73664602229824	-5.1926719587658	-2.45602593646756
24	1.1583745735877	0	0	0	0	2.56597817699317	0.0484028798495107	1.02254716694006e-11	-2.00088834390044e-15	-4.68247662865906e-16	2.56597817699317	2.61438105684268	2.61438105685291	2.6143810568529	2.6143810568529	2.6143810568529	-5.1520167508423	-2.5376356939894
25	0.569706339900787	0	0	0	0	2.46472452333833	0.040760519885495	8.42321696836734e-12	-2.18278728425503e-15	-1.14397380457376e-16	2.46472452333833	2.50548504322382	2.50548504323225	2.50548504323224	2.50548504323224	2.50548504323224	-5.65831307350808	-3.15282803027584
26	1.37868869323789	0	0	0	0	2.31931481096981	0.034298361634422	6.93939909979235e-12	-3.27418092638254e-15	-2.18136619878351e-16	2.31931481096981	2.35361317260423	2.35361317261117	2.35361317261117	2.35361317261117	2.35361317261117	-5.31044779605918	-2.95683462344801
27	0.575009457762895	0	0	0	0	2.26395658990523	0.0288396533344998	5.71817508898675e-12	-2.91038304567337e-15	-2.8421709430404e-17	2.26395658990523	2.29279624323973	2.29279624324545	2.29279624324544	2.29279624324544	2.29279624324544	-3.60703090398015	-1.31423466073471
28	0.64247961146075	0	0	0	0	2.15603870526752	0.0242329428363952	4.70886334369425e-12	-2.5465851649642e-15	-4.76063632959267e-16	2.15603870526752	2.18027164810391	2.18027164810862	2.18027164810862	2.18027164810862	2.18027164810862	-3.30887207197916	-1.12860042387055
29	0.459761422010828	0	0	0	0	2.0184349553005	0.0203487133246399	3.87881300412118e-12	-2.36468622460961e-15	-1.10134124042816e-17	2.0184349553005	2.03878366862514	2.03878366862901	2.03878366862901	2.03878366862901	2.03878366862901	-1.49559479510079	0.543188873528226
30	0.938624761838203	0	0	0	0	1.86133687050931	0.01707640741123	3.19651007885113e-12	-3.8198777474463e-15	9.09494701772928e-17	1.86133687050931	1.87841327792054	1.87841327792374	1.87841327792374	1.87841327792374	1.87841327792374	-2.69760307745156	-0.819189799527818
31	0	0	3.29146277328903	0	0	1.72028968736143	0.0143218093467858	2.63314632320544e-12	-2.77395884040743e-15	1.81898940354586e-16	1.72028968736143	1.73461149670822	1.73461149671085	1.73461149671085	1.73461149671085	1.73461149671085	-2.68728848241676	-0.952676985705918
32	1.35072036039798	0	0	0	0	1.56921672576379	0.0120047533018485	3.84376550646522	-3.72608610632597e-15	1.09139364212751e-15	1.56921672576379	1.58122147906564	5.42498698553086	5.42498698553086	5.42498698553086	5.42498698553085	-2.28106653317617	3.14392045235468
33	1.09382489688842	0	0	0	0	1.52539645253346	0.0100571255220238	6.29401805552512	-1.90993887372315e-15	-1.09139364212751e-15	1.52539645253346	1.53545357805548	7.8294716335806	7.8294716335806	7.8294716335806	7.82947163358059	-0.252058822606287	7.57741281097431
34	1.71646293803166	0	0	0	0	1.49278105311192	0.00842112911895238	7.72965921372902	-2.36468622460961e-15	0	1.49278105311192	1.50120218223088	9.2308613959599	9.2308613959599	9.2308613959599	9.23086139595989	0.575741713007095	9.80660310896699
35	0.883904677717079	0	0	0	0	1.70614278880091	0.00704778192774356	8.43801294545631	-4.00177668780088e-15	-9.09494701772928e-16	1.70614278880091	1.71319057072865	10.151203516185	10.151203516185	10.151203516185	10.151203516185	1.08574988198743	11.2369533981724
36	0.347542438901343	0	0	0	0	1.81309253808674	0.00589561995177319	8.63557586664376	-4.00177668780088e-15	-3.63797880709171e-16	1.81309253808674	1.81898815803851	10.4545640246823	10.4545640246823	10.4545640246823	10.4545640246823	0.482638601104358	10.9372026257866
37	0.830885121010037	0	0	0	0	1.8256853104413	0.00492958121969923	8.48425383907099	-9.09494701772928e-16	-1.45519152283669e-15	1.8256853104413	1.830614891661	10.314868730732	10.314868730732	10.314868730732	10.314868730732	0.941212145005601	11.2560808757376
38	1.29879108407916	0	0	0	0	1.78974578311935	0.00412004725124534	8.1040394574618	-4.00177668780088e-15	-7.27595761418343e-16	1.78974578311935	1.79386583037059	9.89790528783239	9.89790528783239	9.89790528783239	9.89790528783239	-0.510692812981067	9.38721247485132
39	1.29550783396224	0	0	0	0	1.80003399921324	0.00344202166733376	7.58288723197865	-3.45607986673713e-15	-9.09494701772928e-16	1.80003399921324	1.80347602088057	9.38636325285922	9.38636325285922	9.38636325285922	9.38636325285921	-0.2298063388754	9.15655691398381
40	0.495962263563719	0	0	0	0	1.84003282321361	0.00287442772048999	6.98438584568615	-4.00177668780088e-15	-9.09494701772928e-16	1.84003282321361	1.8429072509341	8.82729309662024	8.82729309662024	8.82729309662024	8.82729309662023	0.156715912902482	8.98400900952272
41	0.784413979420415	0	0	0	0	1.80836555193885	0.00239950862202804	6.35370164802864	-1.63709046319127e-15	-3.63797880709171e-16	1.80836555193885	1.81076506056087	8.16446670858952	8.16446670858952	8.16446670858952	8.16446670858952	-0.532782530773783	7.63168417781573
42	1.00425810944077	0	0	0	0	1.74011697181039	0.00200231648033441	5.72216802863561	-1.2732925824821e-15	-1.2732925824821e-15	1.74011697181039	1.74211928829073	7.46428731692634	7.46428731692634	7.46428731692634	7.46428731692634	2.1316224725044	9.59590978943074
43	0.52673555825341	0	0	0	0	1.67050147974998	0.00167027742970822	5.11081629744389	-3.09228198602796e-15	-1.18234311230481e-15	1.67050147974998	1.67217175717969	6.78298805462358	6.78298805462358	6.78298805462358	6.78298805462358	2.83015324399604	9.61314129861961
44	0.573619255738396	0	0	0	0	1.57146757343876	0.00139282212047328	4.53308101572023	-2.36468622460961e-15	-1.72803993336856e-15	1.57146757343876	1.57286039555923	6.10594141127946	6.10594141127946	6.10594141127946	6.10594141127946	2.11068180026419	8.21662321154365
45	1.16222085543796	0	0	0	0	1.4569926818375	0.00116107216362252	3.99686305174597	6.3664629124105e-16	-1.09139364212751e-15	1.4569926818375	1.45815375400113	5.45501680574709	5.4550168057471	5.45501680574709	5.45501680574709	0.0924838749430131	5.54750068069011
46	1.14825043425139	0	0	0	0	1.39213566993603	0.00096757438588611	3.50609431747021	-1.81898940354586e-16	-1.04591890703887e-15	1.39213566993603	1.39310324432192	4.89919756179213	4.89919756179213	4.89919756179213	4.89919756179213	-2.71656296810262	2.18263459368951
47	0.35863904955755	0	0	0	0	1.35984800622597	0.000806075865060848	3.06191705696513	3.63797880709171e-16	-9.54969436861575e-16	1.35984800622597	1.36065408209103	4.42257113905616	4.42257113905616	4.42257113905616	4.42257113905616	0.0887506074400311	4.51132174649619
48	1.00712033559974	0	0	0	0	1.29406410856978	0.000671333693188353	2.66356601153084	1.00044417195022e-15	-1.22781784739345e-15	1.29406410856978	1.29473544226297	3.9583014537938	3.95830145379381	3.9583014537938	3.9583014537938	0.504060232866376	4.46236168666018
49	1.33794283806609	0	0	0	0	1.24113876783367	0.000558954269405876	2.30902243040494	2.09183781407774e-15	-1.04591890703887e-15	1.24113876783367	1.24169772210307	3.55072015250801	3.55072015250801	3.55072015250801	3.55072015250801	1.02929853221579	4.5800186847238
50	0.982786678274175	0	0	0	0	1.26982232529628	0.000465257667731203	1.99549365517046	7.27595761418343e-16	-1.59161572810262e-16	1.26982232529628	1.27028758296401	3.26578123813448	3.26578123813448	3.26578123813448	3.26578123813448	0.3330597946374	3.59884103277188
51	0.943336638196784	0	0	0	0	1.27787687535467	0.000387163269752637	1.71976002427373	-1.63709046319127e-15	-5.22959453519434e-16	1.27787687535467	1.27826403862442	2.99802406289815	2.99802406289815	2.99802406289815	2.99802406289815	0.65590873116835	3.6539327940665
52	0.72434241907111	0	0	0	0	1.26722073776625	0.000322093409565787	1.47842144077639	-5.00222085975111e-16	-3.18323145620525e-16	1.26722073776625	1.26754283117582	2.74596427195221	2.74596427195221	2.74596427195221	2.74596427195221	0.237460649518455	2.98342492147066
53	0	2.39218171229325	0	0	0	1.22745392116065	0.000267892258747088	1.26806858050556	2.41016095969826e-15	-6.82121026329696e-17	1.22745392116065	1.22772181341939	2.49579039392496	2.49579039392496	2.49579039392496	2.49579039392496	1.50239051950906	3.99818091343402
54	1.20087113256374	0	0	0	0	1.16046508320397	1.0726744992188	1.08539795950239	6.59383658785373e-16	3.18323145620525e-16	1.16046508320397	2.23313958242277	3.31853754192515	3.31853754192515	3.31853754192516	3.31853754192515	1.30893156941991	4.62746911134506
55	0.967146821609079	0	0	0	0	1.14553614435869	1.7562836275547	0.927285588284548	-2.27373675443232e-16	6.82121026329696e-17	1.14553614435869	2.90181977191339	3.82910536019794	3.82910536019794	3.82910536019794	3.82910536019794	2.04752944735366	5.8766348075516
56	1.15177730621582	0	0	0	0	1.12654137391861	2.15681161431517	0.790830445848508	2.27373675443232e-17	-2.95585778076202e-16	1.12654137391861	3.28335298823377	4.07418343408228	4.07418343408228	4.07418343408228	4.07418343408228	1.87867122608166	5.95285466016394
57	1.32823047624265	0	0	0	0	1.13442581635572	2.35442387239709	0.673376294746007	2.8421709430404e-15	3.41060513164848e-17	1.13442581635572	3.4888496887528	4.16222598349881	4.16222598349881	4.16222598349881	4.16222598349881	2.59036399719268	6.75258998069149
58	0.527499190386585	0	0	0	0	1.2043636584624	2.40952439962695	0.572518260936962	3.41060513164848e-16	8.86757334228605e-16	1.2043636584624	3.61388805808935	4.18640631902631	4.18640631902631	4.18640631902631	4.18640631902631	-0.0642097270168647	4.12219659200945
59	1.24319465861417	0	0	0	0	1.2142064087326	2.36728593400006	0.486098984962181	-7.50333128962666e-16	-6.82121026329696e-17	1.2142064087326	3.58149234273266	4.06759132769484	4.06759132769484	4.06759132769484	4.06759132769484	0.449759005560898	4.51735033325574
60	0.753707821195462	0	0	0	0	1.25913432505172	2.26118708450764	0.412197909029549	-1.13686837721616e-15	-7.95807864051312e-17	1.25913432505172	3.52032140955935	3.9325193185889	3.9325193185889	3.9325193185889	3.9325193185889	-0.23779267210769	3.69472664648121
61	0.630239307989653	0	0	0	0	1.25844558844118	2.11576759283984	0.349116314976135	2.95585778076202e-15	-2.27373675443232e-17	1.25844558844118	3.37421318128102	3.72332949625716	3.72332949625716	3.72332949625716	3.72332949625716	-1.58302858786052	2.14030090839664
62	1.79046793454956	0	0	0	0	1.22180004647283	1.94876895866516	0.295360005587963	-5.6843418860808e-16	2.21689333557151e-16	1.22180004647283	3.17056900513799	3.46592901072595	3.46592901072595	3.46592901072595	3.46592901072595	1.00240991065384	4.46833892137979
63	1.68376834020037	0	0	0	0	1.49365294892019	1.77279272397272	0.249620975281704	-3.41060513164848e-16	6.53699316899292e-17	1.49365294892019	3.26644567289291	3.51606664817461	3.51606664817461	3.51606664817461	3.51606664817461	-0.45462280283788	3.06144384533673
64	1.73657395651929	0	0	0	0	1.89002915479677	1.59658094581345	0.210759005610089	-6.02540239924565e-16	4.46220838057343e-16	1.89002915479677	3.48661010061022	3.69736910622031	3.69736910622031	3.69736910622031	3.69736910622031	-0.852755218810406	2.8446138874099
65	0.990755514023493	0	0	0	0	2.39145844222585	1.42600133988656	0.177783815119937	-1.47792889038101e-16	6.11066752753686e-16	2.39145844222585	3.81745978211242	3.99524359723235	3.99524359723235	3.99524359723235	3.99524359723235	2.90259806457421	6.89784166180656
66	0.563561487360015	0	0	0	0	2.6805516329373	1.26480208869378	0.149838167333464	-1.14823706098832e-15	6.76436684443616e-16	2.6805516329373	3.94535372163108	4.09519188896454	4.09519188896454	4.09519188896454	4.09519188896454	1.25884547006471	5.35403735902925
67	0.494558536313051	0	0	0	0	2.78956102034029	1.11518744934208	0.126182176025917	-4.88853402202949e-16	-2.8421709430404e-18	2.78956102034029	3.90474846968237	4.03093064570828	4.03093064570828	4.03093064570828	4.03093064570828	2.6963008920237	6.72723153773198
68	0.868346574537147	0	0	0	0	2.77293046490786	0.978254326126724	0.106178928780571	-2.05773176276125e-15	6.33804120298009e-16	2.77293046490786	3.75118479103459	3.85736371981516	3.85736371981515	3.85736371981515	3.85736371981516	3.71812119774154	7.57548491755669
69	0.811488544902442	0	0	0	0	2.68928795814092	0.854321299881701	0.0892814666004905	-1.7166712495964e-15	5.85487214266323e-16	2.68928795814092	3.54360925802262	3.63289072462311	3.63289072462311	3.63289072462311	3.63289072462311	3.54674338338014	7.17963410800325
70	1.64597309700428	0	0	0	0	2.55905601749323	0.743174757521583	0.0750211003432446	-1.50635059981141e-15	-2.8563817977556e-16	2.55905601749323	3.30223077501481	3.37725187535806	3.37725187535806	3.37725187535806	3.37725187535806	2.902611159745	6.27986303510306
71	0.948244508747592	0	0	0	0	2.62804860259344	0.644251364722456	0.0629970071597575	-1.03455022326671e-15	2.93454149868921e-16	2.62804860259344	3.2722999673159	3.33529697447565	3.33529697447565	3.33529697447565	3.33529697447565	-0.650833800483356	2.6844631739923
72	0.965894101318338	0	0	0	0	2.61441970871345	0.556771872347076	0.0528670267914079	-1.32445165945683e-15	1.67688085639384e-16	2.61441970871345	3.17119158106053	3.22405860785193	3.22405860785193	3.22405860785193	3.22405860785193	1.50633507753784	4.73039368538978
73	1.60777389820781	0	0	0	0	2.5478828493026	0.479837904219437	0.0443395645764092	-1.98951966012828e-15	2.48689957516035e-16	2.5478828493026	3.02772075352203	3.07206031809844	3.07206031809844	3.07206031809844	3.07206031809844	-0.476149040801452	2.59591127729699
74	0.811990690586062	0	0	0	0	2.63838919044702	0.412500750250841	0.0371665023610028	-1.89857018995099e-15	-9.80548975348938e-17	2.63838919044702	3.05088994069786	3.08805644305886	3.08805644305886	3.08805644305886	3.08805644305886	0.999353889442605	4.08741033250146
75	1.62742693957097	0	0	0	0	2.62660035640245	0.353809133750189	0.03113701796654	6.82121026329696e-17	8.81072992342524e-17	2.62660035640245	2.98040949015264	3.01154650811918	3.01154650811918	3.01154650811918	3.01154650811918	1.18199295170003	4.19353945981921
76	1.03163581789331	0	0	0	0	2.76211619738894	0.302841315144442	0.0260722167630847	-5.45696821063757e-16	-4.35917968388821e-16	2.76211619738894	3.06495751253338	3.09102972929647	3.09102972929647	3.09102972929647	3.09102972929647	-0.10103930326948	2.98999042602699
77	1.30893133092945	0	0	0	0	2.7992903396789	0.258725641199414	0.0218204840129609	-3.18323145620525e-16	2.25952589971712e-16	2.7992903396789	3.05801598087832	3.07983646489128	3.07983646489128	3.07983646489128	3.07983646489128	1.85865964947567	4.93849611436695
78	0.356147030339269	0	0	0	0	2.82836044536878	0.220652673810445	0.0182534730760334	-7.95807864051312e-16	1.09068309939175e-16	2.82836044536878	3.04901311917922	3.06726659225525	3.06726659225525	3.06726659225525	3.06726659225525	3.358547900794	6.42581449304925
79	1.24385549522192	0	0	0	0	2.75543781358262	0.187881275875599	0.015262651667571	-1.45519152283669e-15	6.64357457935694e-17	2.75543781358262	2.94331908945822	2.95858174112579	2.95858174112579	2.95858174112579	2.95858174112579	1.78694540513076	4.74552714625655
80	0.923011722283527	0	0	0	0	2.69441028504688	0.159740446507258	0.0127563356748761	-1.97815097635612e-15	-6.48725517748972e-16	2.69441028504688	2.85415073155414	2.86690706722901	2.86690706722901	2.86690706722901	2.86690706722901	1.02526433691788	3.89217140414689
81	0.725088643312282	0	0	0	0	2.58873796418019	0.135628246637636	0.0106571472587829	0	-1.91491267287347e-16	2.58873796418019	2.72436621081783	2.73502335807661	2.73502335807661	2.73502335807661	2.73502335807662	2.93960281499079	5.67462617306741
82	1.63664641088306	0	0	0	0	2.44189397647689	0.115008809560056	0.00889984088486403	1.29602995002642e-15	-1.27542421068938e-16	2.44189397647689	2.55690278603695	2.56580262692181	2.56580262692181	2.56580262692181	2.56580262692182	3.28528635758151	5.85108898450332
83	0.541026691430414	0	0	0	0	2.49819883476926	0.0974081659935422	0.00742944741876102	-5.91171556152403e-16	-6.82653933381516e-16	2.49819883476926	2.5956070007628	2.60303644818156	2.60303644818156	2.60303644818156	2.60303644818156	1.75629084572856	4.35932729391012
84	1.04353327450184	0	0	0	0	2.45665986765454	0.0824094116808745	0.00619969240857949	-5.6843418860808e-16	-2.18669526930171e-16	2.45665986765454	2.53906927933542	2.545268971744	2.545268971744	2.545268971744	2.54526897174399	1.73121716637021	4.2764861381142
85	0.547689413409948	0	0	0	0	2.3869284766459	0.0696475930593519	0.00517165013329327	-8.5265128291212e-16	-3.07487368900183e-16	2.3869284766459	2.45657606970525	2.46174771983855	2.46174771983855	2.46174771983854	2.46174771983854	1.84360271098798	4.30535043082652
86	0.828263549059332	0	0	0	0	2.26470186022456	0.0588045719994119	0.00431259991584841	5.22959453519434e-16	-4.80770978583678e-16	2.26470186022456	2.32350643222397	2.32781903213982	2.32781903213982	2.32781903213982	2.32781903213982	0.822403670465616	3.15022270260543
87	1.97748194299193	0	0	0	0	2.12376869080716	0.0496040452491958	0.00359505559822283	-1.9554136088118e-15	-5.51425571870823e-16	2.12376869080716	2.17337273605635	2.17696779165457	2.17696779165457	2.17696779165457	2.17696779165457	-2.0961468335109	0.0808209581436752
88	0.881225808726994	0	0	0	0	2.46029929597447	0.0418068312354277	0.00299594298045704	-3.97903932025656e-16	-2.57527332792051e-16	2.46029929597447	2.5021061272099	2.50510207019036	2.50510207019036	2.50510207019036	2.50510207019035	-0.843032534769099	1.66206953542126
89	1.65408004298287	0	0	0	0	2.62478988324053	0.0352064909473747	0.00249590347103367	1.49498191603925e-15	-1.01119113082859e-16	2.62478988324053	2.65999637418791	2.66249227765894	2.66249227765894	2.66249227765894	2.66249227765894	-1.42488716543564	1.2376051122233
90	1.24430180339187	0	0	0	0	2.89395179640605	0.029625316654818	0.00207870522032026	4.77484718430787e-16	-6.72084610187085e-16	2.89395179640605	2.92357711306086	2.92565581828119	2.92565581828119	2.92565581828118	2.92565581828118	-5.28002359936415	-2.35436778108297
91	0	2.29164342286642	0	0	0	3.05779160291181	0.0249106989973498	0.00173074565131537	-1.93267624126747e-16	-6.43107789244368e-16	3.05779160291181	3.08270230190916	3.08443304756048	3.08443304756048	3.08443304756048	3.08443304756048	-4.83447914163104	-1.75004609407056
92	1.01393885814042	0	0	0	0	3.06714214222322	0.924142967123329	0.0014406316019973	6.13908923696727e-16	-5.96367399907649e-16	3.06714214222322	3.99128510934654	3.99272574094854	3.99272574094854	3.99272574094854	3.99272574094854	-8.16765476599701	-4.17492902504847
93	0.613018730509948	0	0	0	0	3.00724189482012	1.49655039395052	0.00119882528815506	6.59383658785373e-16	-2.36011210574816e-16	3.00724189482012	4.50379228877064	4.5049911140588	4.5049911140588	4.5049911140588	4.5049911140588	-7.0045960543193	-2.4996049402605
94	1.90002030176542	0	0	0	0	2.87290081367855	1.8310721058509	0.000997346020190889	1.55750967678614e-15	-8.49920134271542e-16	2.87290081367855	4.70397291952945	4.70497026554964	4.70497026554964	4.70497026554964	4.70497026554964	-6.17985527064861	-1.47488500509896
95	0.568433580799909	0	0	0	0	3.11525945150267	1.99514235935922	0.000829519094034913	3.86535248253495e-16	-1.0073053502424e-15	3.11525945150267	5.11040181086189	5.11123132995592	5.11123132995592	5.11123132995592	5.11123132995593	-7.77680673629476	-2.66557540633883
96	1.68763622160634	0	0	0	0	3.17877359238162	2.03956447446337	0.000689764554935391	1.37418965096003e-15	-8.51652082189958e-16	3.17877359238162	5.21833806684498	5.21902783139992	5.21902783139992	5.21902783139992	5.21902783139992	-5.11878420286557	0.100243628534345
97	0.749037597393577	0	0	0	0	3.38255258892419	2.00232439808365	0.000573419629717682	2.1316282072803e-15	-4.19886347913234e-17	3.38255258892419	5.38487698700784	5.38545040663756	5.38545040663756	5.38545040663756	5.38545040663756	-5.04193846009589	0.34351194654167
98	0.863382771335575	0	0	0	0	3.41831297297803	1.91156817228395	0.000476589562317531	1.80762071977369e-15	2.17026396853726e-16	3.41831297297803	5.32988114526198	5.33035773482429	5.33035773482429	5.33035773482429	5.3303577348243	-4.45927258331246	0.871085151511839
99	0.886133010177301	0	0	0	0	3.34816072277108	1.78792111580616	0.000396022389942664	9.54969436861575e-16	-4.82097695098105e-16	3.34816072277108	5.13608183857724	5.13647786096718	5.13647786096718	5.13647786096718	5.13647786096719	-0.0741873878585838	5.0622904731086
100	1.11624894962914	0	0	0	0	3.21131340039865	1.64628953793037	0.000329003881751851	6.93489710101858e-16	-2.00089944613069e-16	3.21131340039865	4.85760293832902	4.85793194221077	4.85793194221077	4.85793194221077	4.85793194221077	0.605200885445845	5.46313282765661
101	0.438025739318497	0	0	0	0	3.06490748757307	1.49725638169299	0.000273269445086771	2.27307062061755e-16	-1.33382194178466e-16	3.06490748757307	4.56216386926606	4.56243713871114	4.56243713871114	4.56243713871114	4.56243713871114	0.393760706750855	4.956197845462
102	1.27010597733994	0	0	0	0	2.86726587439344	1.34815881101516	0.000226930299978267	2.30493402142429e-16	5.78903591730295e-16	2.86726587439344	4.2154246854086	4.21565161570858	4.21565161570858	4.21565161570858	4.21565161570858	0.85205135064474	5.06770296635332
103	0.668551933704018	0	0	0	0	2.72579237685992	1.20391719051871	0.000188411643781728	-9.46293043924129e-16	-4.22617496553812e-16	2.72579237685992	3.92970956737863	3.92989797902242	3.92989797902242	3.92989797902242	3.92989797902242	3.00646416563723	6.93636214465965
104	0.712008968280194	0	0	0	0	2.54793676724162	1.06767017981079	0.000156400884878531	-2.11172745956389e-16	-5.0153492470173e-16	2.54793676724162	3.61560694705242	3.6157633479373	3.6157633479373	3.6157633479373	3.61576334793729	4.94300270047939	8.55876604841668
105	0	2.23372236395509	0	0	0	2.35341182631296	0.941258994139188	0.000129804326783051	3.43258754753606e-16	3.39639427693328e-16	2.35341182631296	3.29467082045215	3.29480062477893	3.29480062477893	3.29480062477893	3.29480062477894	0.870539776935919	4.16534040171486
106	0.273146920207894	0	0	0	0	2.14568818260638	1.64089543857063	0.000107710940087418	4.97943353217067e-16	8.56252568848248e-16	2.14568818260638	3.78658362117701	3.7866913321171	3.7866913321171	3.7866913321171	3.7866913321171	2.04108902554963	5.82778035766674
107	1.1561252552222	0	0	0	0	1.93612497933352	2.05595834400348	8.93620758797624e-05	-1.70566338830724e-16	-3.56673024448639e-17	1.93612497933352	3.992083323337	3.99217268541288	3.99217268541288	3.99217268541288	3.99217268541288	1.52085723075096	5.51302991616384
108	1.99736730601264	0	0	0	0	1.79054105031226	2.26662754064352	7.41261570459756e-05	-1.98815963692311e-16	-6.94447277460597e-16	1.79054105031226	4.05716859095578	4.05724271711283	4.05724271711283	4.05724271711283	4.05724271711283	-0.826141500491747	3.23110121662108
109	0.469997864019354	0	0	0	0	2.15535278625099	2.33336525479696	6.14775379444836e-05	3.81407405658507e-16	-7.84050602220532e-16	2.15535278625099	4.48871804104794	4.48877951858589	4.48877951858589	4.48877951858589	4.48877951858589	2.5015244811248	6.99030399971069
110	0.712732374184564	0	0	0	0	2.33066968930775	2.30142990714201	5.09788528730496e-05	-9.50975409530486e-17	1.70298497526034e-16	2.33066968930775	4.63209959644975	4.63215057530263	4.63215057530263	4.63215057530263	4.63215057530263	0.554798862439033	5.18694943774166
111	0.861581331607169	0	0	0	0	2.38005670022635	2.20440137704767	4.22662831433627e-05	1.22681240166678e-15	4.47625270183494e-16	2.38005670022635	4.58445807727402	4.58450034355717	4.58450034355717	4.58450034355717	4.58450034355717	0.994019256890668	5.57851960044783
112	0.467872396100609	0	0	0	0	2.35300283435132	2.06692779772954	3.50372646500546e-05	-6.55902415713783e-16	-4.83226653136271e-16	2.35300283435132	4.41993063208085	4.4199656693455	4.4199656693455	4.4199656693455	4.41996566934551	1.93554250311793	6.35550817246343
113	0.633866025354795	0	0	0	0	2.25912116565324	1.90686027224221	2.90402352846286e-05	-7.89945886481291e-16	5.51501552759071e-16	2.25912116565324	4.16598143789545	4.16601047813073	4.16601047813073	4.16601047813073	4.16601047813073	3.66805327578432	7.83406375391505
114	0.658401512930047	0	0	0	0	2.12724575527233	1.7369071568883	2.40660865537393e-05	-1.3648408792033e-15	4.16375961487248e-16	2.12724575527233	3.86415291216063	3.86417697824718	3.86417697824718	3.86417697824718	3.86417697824718	1.33773065687501	5.20190763512219
115	0.897111853729372	0	0	0	0	1.97510293217475	1.56591194369846	1.99410384828298e-05	-1.17869915217117e-15	9.13658038115273e-17	1.97510293217475	3.54101487587321	3.54103481691169	3.54103481691169	3.54103481691169	3.54103481691169	4.18501071590877	7.72604553282046
116	0.585367070688175	0	0	0	0	1.82943183560347	1.39983684447109	1.65207026626376e-05	-1.46425614688805e-15	7.37137434425605e-16	1.82943183560347	3.22926868007456	3.22928520077722	3.22928520077722	3.22928520077722	3.22928520077722	0.404464662094404	3.63374986287162
117	1.60403767825205	0	0	0	0	1.67551827901863	1.24251678153254	1.3685136831009e-05	5.42299885553099e-16	4.27269331026992e-16	1.67551827901863	2.91803506055116	2.91804874568799	2.91804874568799	2.918048745688	2.918048745688	3.31923446472063	6.23728321040863
118	1.75768639948763	0	0	0	0	1.73409189193978	1.09623470248408	1.1334726597579e-05	6.25094420669825e-16	-2.94647986565089e-16	1.73409189193978	2.83032659442386	2.83033792915046	2.83033792915046	2.83033792915046	2.83033792915046	3.49017676658469	6.32051469573516
119	0.52765034762984	0	0	0	0	2.02895917349225	0.962158220833075	9.38675693591904e-06	3.62792261510148e-16	-2.2576714803213e-16	2.02895917349225	2.99111739432533	2.99112678108226	2.99112678108227	2.99112678108226	2.99112678108226	3.21249257928344	6.2036193603657
120	1.25711025336864	0	0	0	0	2.1624845390012	0.840668953210676	7.77255869538749e-06	-3.35674023299593e-16	1.3172648735682e-16	2.1624845390012	3.00315349221188	3.00316126477057	3.00316126477057	3.00316126477057	3.00316126477057	2.90820183592323	5.91136310069381
121	0.790979161137551	0	0	0	0	2.26272212177493	0.731609107420515	6.43513432726195e-06	3.86111281835966e-17	-2.72782057358922e-16	2.26272212177493	2.99433122919544	2.99433766432977	2.99433766432977	2.99433766432977	2.99433766432976	3.41872158945747	6.41305925378723
122	1.05863773520697	0	0	0	0	2.26838284781093	0.634464499537304	5.3271828447123e-06	-9.27955455531926e-16	-2.40036462928472e-16	2.26838284781093	2.90284734734823	2.90285267453108	2.90285267453108	2.90285267453108	2.90285267453108	2.85672382076764	5.75957649529872
123	0.345592015945924	0	0	0	0	2.2387746157639	0.548498944448631	4.40945730460953e-06	-1.40826048738996e-15	-9.2874622922845e-16	2.2387746157639	2.78727356021253	2.78727796966983	2.78727796966983	2.78727796966983	2.78727796966983	4.17261755032182	6.95989551999165
124	0.413450302546546	0	0	0	0	2.14583190881116	0.472851635163987	3.64939915084506e-06	-1.4246722725153e-15	-7.58646010595721e-16	2.14583190881116	2.61868354397515	2.6186871933743	2.6186871933743	2.6186871933743	2.6186871933743	5.02855495586828	7.64724214924258
125	1.84466073777638	0	0	0	0	2.01397860710466	0.406606513010626	3.02000300916916e-06	1.0223679975524e-15	-5.42247670376472e-16	2.01397860710466	2.42058512011528	2.42058814011829	2.42058814011829	2.42058814011829	2.42058814011829	4.68891722351183	7.10950536363012
126	1.09300196635013	0	0	0	0	2.23861723702049	0.348840583356053	2.49887326554017e-06	1.09054683686272e-15	-3.94678864243381e-16	2.23861723702049	2.58745782037654	2.58746031924981	2.58746031924981	2.58746031924981	2.58746031924981	5.41446429432782	8.00192461357763
127	1.14129319281357	0	0	0	0	2.36237890673266	0.298656530510855	2.06744022730163e-06	-1.07645485407371e-15	-1.28003530084492e-15	2.36237890673266	2.66103543724352	2.66103750468375	2.66103750468375	2.66103750468374	2.66103750468374	3.61028048335577	6.27131798803952
128	1.10121813902122	0	0	0	0	2.42327806557415	0.25520373637929	1.7103089444845e-06	-9.15812044255393e-16	-1.12404360992635e-15	2.42327806557415	2.67848180195344	2.67848351226238	2.67848351226238	2.67848351226238	2.67848351226238	4.71967337887985	7.39815689114223
129	1.70749150562965	0	0	0	0	2.43263550540614	0.21769083526738	1.41471843448926e-06	1.84459851906849e-15	-3.85892446469471e-16	2.43263550540614	2.65032634067352	2.65032775539195	2.65032775539195	2.65032775539195	2.65032775539196	6.5402799354838	9.19060769087575
130	1.11930394003702	0	0	0	0	2.6373533854027	0.185392182675042	1.17009260438863e-06	1.38057414892506e-15	-4.89696629600578e-16	2.6373533854027	2.82274556807774	2.82274673817034	2.82274673817035	2.82274673817035	2.82274673817035	3.35844057889084	6.18118731706119
131	0.800694844944536	0	0	0	0	2.73932386601113	0.157650031954648	9.67667474287737e-07	-6.26609094472874e-16	-3.82627816149922e-16	2.73932386601113	2.89697389796578	2.89697486563325	2.89697486563325	2.89697486563325	2.89697486563325	5.54086550070006	8.43784036633331
132	0.920713654727197	0	0	0	0	2.73112728972702	0.133873762344612	8.00181710474135e-07	1.65746691545288e-16	3.92494901597235e-16	2.73112728972702	2.86500105207163	2.86500185225334	2.86500185225334	2.86500185225334	2.86500185225334	6.20500824594924	9.07001009820258
133	1.16237083810911	0	0	0	0	2.65942630489389	0.113537155846215	6.61619842867367e-07	1.5891537977035e-15	5.70316732208254e-16	2.65942630489389	2.77296346074011	2.77296412235995	2.77296412235995	2.77296412235995	2.77296412235995	6.02049071376326	8.79345483612321
134	0.797518275133677	0	0	0	0	2.58376213678177	0.0961744556788029	5.46999183188746e-07	9.66885664414885e-16	-3.67848861180381e-16	2.58376213678177	2.67993659246057	2.67993713945975	2.67993713945975	2.67993713945975	2.67993713945976	2.21642793712716	4.89636507658692
135	0.680407605461362	0	0	0	0	2.46139268417153	0.0813757375159516	4.52193063756567e-07	8.71747921245281e-16	5.30716768275263e-16	2.46139268417153	2.54276842168748	2.54276887388054	2.54276887388054	2.54276887388054	2.54276887388054	1.73952558877343	4.28229446265397
136	1.35130873733091	0	0	0	0	2.30550725763901	0.0687819721593557	3.73784215935302e-07	1.86640526709907e-15	-2.60653255706664e-16	2.30550725763901	2.37428922979837	2.37428960358258	2.37428960358259	2.37428960358258	2.37428960358258	1.35501637504169	3.72930597862427
137	0.518187510745443	0	0	0	0	2.23445772355589	0.0580800436105561	3.08943191339495e-07	4.39774395827493e-15	6.70032356420852e-16	2.23445772355589	2.29253776716644	2.29253807610963	2.29253807610964	2.29253807610964	2.29253807610964	1.0294943701045	3.32203244621414
138	0.643307969677384	0	0	0	0	2.11577206584063	0.0489979009438684	2.55327528248017e-07	3.55668467225644e-15	-3.25809735093885e-16	2.11577206584063	2.1647699667845	2.16477022211203	2.16477022211203	2.16477022211203	2.16477022211203	0.0206078523724499	2.18537807448448
139	0.636222605147563	0	0	0	0	1.97230239819147	0.0412999591712458	2.10998185320932e-07	3.28569835185075e-15	-8.59816021549567e-16	1.97230239819147	2.01360235736272	2.0136025683609	2.01360256836091	2.01360256836091	2.01360256836091	1.1070548073971	3.12065737575801
140	1.71481486830869	0	0	0	0	1.81669066398318	0.0347828181323839	1.74350246561517e-07	2.98078414436107e-15	-5.92773792833408e-16	1.81669066398318	1.85147348211556	1.85147365646581	1.85147365646581	1.85147365646581	1.85147365646581	-0.357511536416194	1.49396212004962
141	0.975962746567405	0	0	0	0	1.9358720733084	0.029271335234464	1.44055507280427e-07	-2.9007843761579e-16	-1.75027578693497e-16	1.9358720733084	1.96514340854287	1.96514355259838	1.96514355259837	1.96514355259837	1.96514355259837	-1.54535238893235	0.419791163666025
142	0	2.03449623224765	0	0	0	1.98186397988132	0.0246150644284725	1.19014880419854e-07	-1.20459734038753e-15	1.66456136526348e-17	1.98186397988132	2.00647904430979	2.00647916332467	2.00647916332467	2.00647916332467	2.00647916332468	-3.1878656912296	-1.18138652790493
143	0.95987082355334	0	0	0	0	1.94757212019352	0.581770052656701	9.83189901489823e-08	-1.90268503806167e-15	-5.28155812270711e-16	1.94757212019352	2.52934217285022	2.52934227116921	2.52934227116921	2.52934227116921	2.52934227116921	-1.83958981577954	0.689752455389671
144	1.56341648519111	0	0	0	0	1.88839170076629	0.936126095538811	8.12155024505046e-08	-3.31822421644791e-15	5.18046299217631e-16	1.88839170076629	2.8245177963051	2.8245178775206	2.8245178775206	2.8245178775206	2.8245178775206	-3.62948520551245	-0.804967327991853
145	1.29497329203105	0	0	0	0	1.98233109130831	1.14289831787389	6.70820697450836e-08	2.40047806664753e-15	-1.33502795407123e-16	1.98233109130831	3.12522940918219	3.12522947626426	3.12522947626427	3.12522947626427	3.12522947626427	-3.84450898861884	-0.719279512354571
146	0.746160992605707	0	0	0	0	2.07226080035458	1.24394791351215	5.54039238522819e-08	2.87567185504583e-16	-4.81677056503619e-16	2.07226080035458	3.31620871386673	3.31620876927066	3.31620876927066	3.31620876927066	3.31620876927066	-3.54184306595602	-0.225634296685359
147	1.72520645253545	0	0	0	0	2.07460254726819	1.2708091709879	4.57553403975908e-08	1.04591890703887e-15	-4.39288593023259e-17	2.07460254726819	3.34541171825609	3.34541176401143	3.34541176401143	3.34541176401143	3.34541176401143	-3.97989241346437	-0.634480649452942
148	1.05004819108542	0	0	0	0	2.29811565430927	1.24705787651126	3.77842487068847e-08	3.00133251585066e-15	1.1671344568435e-16	2.29811565430927	3.54517353082052	3.54517356860477	3.54517356860477	3.54517356860477	3.54517356860477	-3.8991717184247	-0.353998149819925
149	0.662641779289029	0	0	0	0	2.41224244798794	1.19016040673665	3.11995259835385e-08	5.0931703299284e-15	-5.4555393134894e-19	2.41224244798794	3.60240285472459	3.60240288592412	3.60240288592412	3.60240288592412	3.60240288592413	-4.93817035117708	-1.33576746525295
150	1.65599407023369	0	0	0	0	2.41579533210274	1.11291395899007	2.57604886428453e-08	3.91082721762359e-15	-1.15786164835673e-16	2.41579533210274	3.52870929109281	3.5287093168533	3.5287093168533	3.5287093168533	3.5287093168533	-3.87203683336384	-0.343327516510545
151	1.64472912863466	0	0	0	0	2.58508139754745	1.02456538887636	2.12681392440572e-08	3.00133251585066e-15	-3.21810735001769e-16	2.58508139754745	3.60964678642381	3.60964680769195	3.60964680769195	3.60964680769195	3.60964680769195	-4.52058550678051	-0.910938699088556
152	0	2.02370119706098	0	0	0	2.85326590134009	0.931677848600831	1.75579873030074e-08	2.81943357549608e-15	3.30364206179096e-16	2.85326590134009	3.78494374994092	3.78494376749891	3.78494376749891	3.78494376749891	3.78494376749891	-2.40507867950063	1.37986508799828
153	1.05350533562086	0	0	0	0	2.93928119886192	1.38807086826825	1.44940669997595e-08	5.45696821063757e-15	-9.58871188592796e-16	2.93928119886192	4.32735206713018	4.32735208162424	4.32735208162425	4.32735208162425	4.32735208162425	-0.484140628307824	3.84321145331642
154	1.46266136168455	0	0	0	0	2.94069961799024	1.64839027624126	1.19640069897287e-08	4.18367562815547e-15	-4.12547967182787e-16	2.94069961799024	4.5890898942315	4.58908990619551	4.58908990619551	4.58908990619551	4.58908990619551	-1.88823750468307	2.70085240151244
155	1.56505157946992	0	0	0	0	2.99491455663299	1.76872389614855	9.87493694992736e-09	1.00044417195022e-15	-1.15686828148928e-15	2.99491455663299	4.76363845278154	4.76363846265648	4.76363846265648	4.76363846265648	4.76363846265649	-2.95967916647656	1.80395929617992
156	0.952272227357912	0	0	0	0	3.12932620584769	1.79126824910671	8.15011444501579e-09	0	-1.83241516205697e-16	3.12932620584769	4.9205944549544	4.92059446310452	4.92059446310452	4.92059446310452	4.92059446310452	-5.76608449110015	-0.845490027995629
157	0.91917555255938	0	0	0	0	3.14353051025147	1.74752172162099	6.72613241476938e-09	4.09272615797818e-15	-8.81566348630828e-16	3.14353051025147	4.89105223187246	4.89105223859859	4.8910522385986	4.8910522385986	4.8910522385986	-3.67064582392713	1.22040641467146
158	0	2.09590536193863	0	0	0	3.07313745011996	1.66077653512239	5.55059814359993e-09	3.18323145620525e-15	-4.9594370561787e-16	3.07313745011996	4.73391398524235	4.73391399079295	4.73391399079295	4.73391399079295	4.73391399079295	-4.19842823712548	0.53548575366747
159	0	2.02820174012439	0	0	0	2.92497276135153	2.18001615645789	4.58022623206489e-09	4.18367562815547e-15	-6.0125314091985e-16	2.92497276135153	5.10498891780942	5.10498892238964	5.10498892238965	5.10498892238965	5.10498892238965	-2.58818421041943	2.51680471197022
160	0.748477808754334	0	0	0	0	2.72954466622958	3.01061416466427	3.77926990040578e-09	2.81943357549608e-15	-1.66667086312565e-16	2.72954466622958	5.74015883089386	5.74015883467313	5.74015883467313	5.74015883467313	5.74015883467313	-2.78085971127641	2.95929912339672
161	1.03227347143739	0	0	0	0	2.51913463821864	3.46845627417035	3.11819239868782e-09	7.27595761418343e-16	-2.32486217192709e-16	2.51913463821864	5.98759091238899	5.98759091550719	5.98759091550719	5.98759091550719	5.98759091550719	-1.07147292825003	4.91611798725716
162	1.01618611777812	0	0	0	0	2.33250355217028	3.66138860928578	2.57259780482855e-09	2.72848410531878e-15	-2.6282188951286e-17	2.33250355217028	5.99389216145607	5.99389216402866	5.99389216402867	5.99389216402867	5.99389216402867	-2.96235734501656	3.03153481901211
163	0.618020645044082	0	0	0	0	2.1656799323565	3.67040713740891	2.12234335776884e-09	-5.91171556152403e-16	-4.81269046069235e-16	2.1656799323565	5.83608706976542	5.83608707188776	5.83608707188776	5.83608707188776	5.83608707188776	-1.97820584990539	3.85788122198237
164	0.780944822449357	0	0	0	0	1.98747127107117	3.55584821829639	1.75079258042388e-09	7.73070496506989e-16	-1.42521533523805e-16	1.98747127107117	5.54331948936757	5.54331949111836	5.54331949111836	5.54331949111836	5.54331949111836	-3.54661482784281	1.99670466327555
165	0.555416418610855	0	0	0	0	1.81489001643556	3.36221709787612	1.44420446304139e-09	6.82121026329696e-17	-5.44496334481327e-18	1.81489001643556	5.17710711431168	5.17710711575589	5.17710711575589	5.17710711575589	5.17710711575589	-1.16551496969774	4.01159214605815
166	1.67596306476105	0	0	0	0	1.64268726918463	3.12194473172739	1.19123833428603e-09	4.77484718430787e-16	3.90745434009327e-16	1.64268726918463	4.76463200091202	4.76463200210325	4.76463200210325	4.76463200210325	4.76463200210326	0.410848294871197	5.17548029697446
167	0	2.04512293779202	0	0	0	1.73165999531094	2.85830280271987	9.82527490123175e-10	4.54747350886464e-16	-3.9984467538669e-16	1.73165999531094	4.58996279803081	4.58996279901334	4.58996279901334	4.58996279901334	4.58996279901334	-0.661476517827722	3.92848628118562
168	1.54667688785461	0	0	0	0	1.73440037816988	3.16055861226084	8.10342498880345e-10	1.45519152283669e-15	4.53656043674562e-16	1.73440037816988	4.89495899043072	4.89495899124107	4.89495899124107	4.89495899124107	4.89495899124107	-2.54254551847726	2.35241347276381
169	0.718287395801579	0	0	0	0	1.8666603466659	3.25931539922386	6.68293796479702e-10	-2.18278728425503e-15	7.05019075092377e-19	1.8666603466659	5.12597574588975	5.12597574655805	5.12597574655805	5.12597574655805	5.12597574655805	-3.63321350466871	1.49276224188934
170	0.939058600131708	0	0	0	0	1.90269866398159	3.2184177081814	5.51117409486324e-10	-2.36468622460961e-15	-2.21489054522597e-16	1.90269866398159	5.12111637216299	5.12111637271411	5.12111637271411	5.12111637271411	5.12111637271411	-2.59776425971245	2.52335211300166
171	0.735439402432337	0	0	0	0	1.88980262368116	3.08525065942534	4.5446304284269e-10	-7.27595761418343e-16	-2.53055172551712e-16	1.88980262368116	4.97505328310651	4.97505328356097	4.97505328356097	4.97505328356097	4.97505328356098	-4.22772566443888	0.747327619122094
172	0.860251616560498	0	0	0	0	1.82864250543459	2.89460928534123	3.74740739061963e-10	2.5465851649642e-15	9.52367124399258e-16	1.82864250543459	4.72325179077581	4.72325179115055	4.72325179115056	4.72325179115056	4.72325179115056	-5.35289446611719	-0.629642674966631
173	1.11620743016845	0	0	0	0	1.74549419981757	2.6717059160504	3.08987364405766e-10	-1.81898940354586e-15	5.03654188901428e-16	1.74549419981757	4.41720011586797	4.41720011617695	4.41720011617695	4.41720011617695	4.41720011617696	-3.88610216013364	0.531097956043314
174	1.10499169500914	0	0	0	0	1.68324092868191	2.43450096389656	2.54759288509376e-10	1.81898940354586e-15	4.1619654120812e-16	1.68324092868191	4.11774189257847	4.11774189283323	4.11774189283323	4.11774189283323	4.11774189283323	0.303302133730374	4.42104402656361
175	1.00936526796424	0	0	0	0	1.63502690042143	2.19550358243962	2.10036614589626e-10	2.91038304567337e-15	2.26743859388974e-16	1.63502690042143	3.83053048286105	3.83053048307109	3.83053048307109	3.83053048307109	3.83053048307109	-0.694714954867445	3.13581552820364
176	0.921097265524671	0	0	0	0	1.58297686767156	1.96315780467944	1.73158014149521e-10	2.91038304567337e-15	3.18930293111703e-16	1.58297686767156	3.546134672351	3.54613467252416	3.54613467252416	3.54613467252416	3.54613467252416	0.626362879411122	4.17249755193528
177	0.513322356517317	0	0	0	0	1.51964582446356	1.7429052732199	1.42747194331605e-10	-3.63797880709171e-16	5.35899758964632e-16	1.51964582446356	3.26255109768346	3.26255109782621	3.26255109782621	3.26255109782621	3.26255109782621	-2.04392372308775	1.21862737473847
178	1.23529913536906	0	0	0	0	1.42953426373993	1.53799626376588	1.17673425847897e-10	1.81898940354586e-15	3.37311000203131e-16	1.42953426373993	2.96753052750581	2.96753052762348	2.96753052762348	2.96753052762348	2.96753052762348	-2.62812418701416	0.339406340609325
179	0.549708471154411	0	0	0	0	1.39841701300482	1.3501053355478	9.6996700449381e-11	1.45519152283669e-15	8.43411893977934e-17	1.39841701300482	2.74852234855262	2.74852234864962	2.74852234864962	2.74852234864962	2.74852234864961	-2.07614153363083	0.672380815018788
180	1.10057975128523	0	0	0	0	1.33459896539996	1.17979578988512	7.99504050519318e-11	1.09139364212751e-15	3.44321030602102e-16	1.33459896539996	2.51439475528508	2.51439475536503	2.51439475536503	2.51439475536503	2.51439475536503	-2.03355786978294	0.480836885582092
181	0.707218878917344	0	0	0	0	1.29601678686617	1.02686752038438	6.58976205158979e-11	-2.18278728425503e-15	5.73875978918504e-16	1.29601678686617	2.32288430725056	2.32288430731645	2.32288430731645	2.32288430731645	2.32288430731645	-4.03419616864243	-1.71131186132597
182	1.26253407577162	0	0	0	0	1.2357616604045	0.890615268362809	5.43113856110722e-11	7.27595761418343e-16	6.87158336898463e-17	1.2357616604045	2.12637692876731	2.12637692882163	2.12637692882163	2.12637692882163	2.12637692882163	-3.08845511435581	-0.962078185534174
183	1.50463889167042	0	0	0	0	1.23797573563206	0.770018335202302	4.4760963646695e-11	1.81898940354586e-15	-4.38056278864169e-16	1.23797573563206	2.00799407083436	2.00799407087912	2.00799407087912	2.00799407087912	2.00799407087912	-5.12884222624127	-3.12084815536215
184	1.40727462102395	0	0	0	0	1.36663523246006	0.663878115239067	3.688910510391e-11	1.45519152283669e-15	3.39364177535708e-16	1.36663523246006	2.03051334769912	2.03051334773601	2.03051334773601	2.03051334773601	2.03051334773601	-1.64765430442584	0.38285904331017
185	0.787024357192622	0	0	0	0	1.5364174312176	0.57091613258225	3.04004061035812e-11	0	4.50469999049899e-16	1.5364174312176	2.10733356379985	2.10733356383025	2.10733356383025	2.10733356383025	2.10733356383024	-1.54979492409515	0.557538639735099
186	1.24180207172141	0	0	0	0	1.61230615722674	0.489842381577766	2.5051849661395e-11	-2.18278728425503e-15	2.85057182560509e-17	1.61230615722674	2.1021485388045	2.10214853882955	2.10214853882955	2.10214853882955	2.10214853882956	-1.08862399330642	1.01352454552313
187	0.398896900272724	0	0	0	0	1.68807511677836	0.41940151564233	2.06433469429612e-11	-5.45696821063757e-16	2.16919230877536e-16	1.68807511677836	2.10747663242069	2.10747663244133	2.10747663244133	2.10747663244133	2.10747663244133	0.742227747340827	2.84970437978216
188	0.965149926333652	0	0	0	0	1.68422605599489	0.358402669718369	1.70104613061994e-11	1.45519152283669e-15	2.89212662391688e-16	1.68422605599489	2.04262872571326	2.04262872573027	2.04262872573027	2.04262872573028	2.04262872573027	1.34024596699492	3.38287469272519
189	1.25108919116582	0	0	0	0	1.65472187491243	0.305737332094574	1.40149495564401e-11	-1.09139364212751e-15	3.28801961531528e-16	1.65472187491243	1.960459207007	1.96045920702101	1.96045920702101	1.96045920702101	1.96045920702101	3.95601408511575	5.91647329213676
190	0.894920473391336	0	0	0	0	1.66080609894522	0.260388618234775	1.15487637231126e-11	0	1.48267982374583e-16	1.66080609894522	1.92119471717999	1.92119471719154	1.92119471719154	1.92119471719154	1.92119471719154	3.60014306151075	5.52133777870229
191	0.805804547186335	0	0	0	0	1.63131859560372	0.221434476476137	9.51404217630625e-12	1.81898940354586e-15	2.15190773383869e-16	1.63131859560372	1.85275307207986	1.85275307208937	1.85275307208937	1.85275307208937	1.85275307208937	4.63532664251553	6.48807971460491
192	1.53682902079398	0	0	0	0	1.57175743960697	0.188046720803181	7.83693394623697e-12	1.81898940354586e-15	2.23530056734781e-16	1.57175743960697	1.75980416041015	1.75980416041799	1.75980416041799	1.75980416041799	1.75980416041799	2.11260253968246	3.87240670010045
193	0.911904208778446	0	0	0	0	1.66287192377696	0.159487298208705	6.45850377622992e-12	9.09494701772928e-16	1.6581343037069e-16	1.66287192377696	1.82235922198567	1.82235922199213	1.82235922199213	1.82235922199213	1.82235922199213	1.24875801805228	3.0711172400444
194	0.924599247374584	0	0	0	0	1.69195458308726	0.135102824991933	5.31908881384879e-12	0	3.14134674155407e-16	1.69195458308726	1.8270574080792	1.82705740808451	1.82705740808451	1.82705740808451	1.82705740808452	2.86526613132622	4.69232353941074
195	0.629116808309741	0	0	0	0	1.67978811274939	0.114318142219857	4.38194547314197e-12	-1.2732925824821e-15	3.47162085632174e-17	1.67978811274939	1.79410625496925	1.79410625497363	1.79410625497363	1.79410625497363	1.79410625497364	2.7242949632602	4.51840121823384
196	1.27617428504598	0	0	0	0	1.6215674040405	0.0966294254721408	3.60978447133675e-12	1.63709046319127e-15	1.99783325350592e-16	1.6215674040405	1.71819682951264	1.71819682951625	1.71819682951625	1.71819682951625	1.71819682951624	3.44255946645027	5.16075629596651
197	1.21387291175936	0	0	0	0	1.61612280428829	0.0815972222170738	2.9751390684396e-12	4.00177668780088e-15	-6.79594481092641e-17	1.61612280428829	1.69772002650536	1.69772002650834	1.69772002650834	1.69772002650834	1.69772002650834	3.96592858684154	5.66364861334988
198	0.609039425643059	0	0	0	0	1.63047373483007	0.0688396694588287	2.44963302975521e-12	6.3664629124105e-15	-9.85877247283815e-17	1.63047373483007	1.6993134042889	1.69931340429135	1.69931340429136	1.69931340429136	1.69931340429136	4.03505358605429	5.73436699034565
199	0.663187000170408	0	0	0	0	1.59102437720054	0.0580260550824041	2.01844159164466e-12	3.45607986673713e-15	-4.35358744051248e-16	1.59102437720054	1.64905043228294	1.64905043228496	1.64905043228497	1.64905043228497	1.64905043228497	4.60818957496878	6.25724000725375
200	1.03281484718883	0	0	0	0	1.51863692206221	0.0488708211508021	1.66292011272162e-12	5.0931703299284e-15	1.65559537317022e-17	1.51863692206221	1.56750774321301	1.56750774321467	1.56750774321468	1.56750774321468	1.56750774321467	4.91865842944691	6.48616617266158
201	0.476597508024795	0	0	0	0	1.45747809781635	0.0411280604945682	1.37069946504198e-12	8.18545231595635e-16	-9.28701172541872e-17	1.45747809781635	1.49860615831092	1.49860615831229	1.49860615831229	1.49860615831229	1.49860615831229	1.77358693041754	3.27219308872983
202	0	2.13964481806924	0	0	0	1.37028120412815	0.0345865247991043	1.12850102595985e-12	1.18234311230481e-15	-5.04721491049058e-16	1.37028120412815	1.40486772892726	1.40486772892838	1.40486772892839	1.40486772892839	1.40486772892839	5.06872647538056	6.47359420430895
203	1.2227441775323	0	0	0	0	1.2668059387447	0.715450228062173	9.29503585211933e-13	-1.09139364212751e-15	-7.68233474217192e-16	1.2668059387447	1.98225616680687	1.9822561668078	1.9822561668078	1.9822561668078	1.9822561668078	2.19633783283737	4.17859399964518
204	1.26421412887595	0	0	0	0	1.22902446651292	1.14833816712677	7.64885044191033e-13	5.45696821063757e-16	7.89569426571249e-16	1.22902446651292	2.37736263363969	2.37736263364045	2.37736263364045	2.37736263364045	2.37736263364045	2.18329111603288	4.56065374967333
205	1.58394453593205	0	0	0	0	1.24696824977746	1.40077891490893	6.31871444056742e-13	1.00044417195022e-15	-7.06737935315331e-16	1.24696824977746	2.64774716468639	2.64774716468702	2.64774716468702	2.64774716468702	2.64774716468702	1.72797437018509	4.37572153487211
206	1.4654911342606	0	0	0	0	1.42416215607834	1.5239674587454	5.20276444149204e-13	2.36468622460961e-15	-2.61301102144795e-15	1.42416215607834	2.94812961482373	2.94812961482425	2.94812961482426	2.94812961482425	2.94812961482426	2.51437700880886	5.46250662363311
207	1.0668502812416	0	0	0	0	1.64719746721351	1.55646786360241	4.28235580329783e-13	-1.09139364212751e-15	-9.87373097491094e-16	1.64719746721351	3.20366533081591	3.20366533081634	3.20366533081634	3.20366533081634	3.20366533081634	1.13956529129598	4.34323062211232
208	0.709485820153533	0	0	0	0	1.78500233423872	1.52711027511472	3.53111317963339e-13	1.13686837721616e-15	5.44673978988627e-16	1.78500233423872	3.31211260935344	3.31211260935379	3.3121126093538	3.3121126093538	3.3121126093538	2.18809464977425	5.50020725912804
209	1.21577922181026	0	0	0	0	1.82702117728122	1.45725268117264	2.9110651666997e-13	1.04591890703887e-15	-4.8271112515108e-16	1.82702117728122	3.28427385845386	3.28427385845415	3.28427385845415	3.28427385845415	3.28427385845415	3.31344910839164	6.59772296684579
210	0.696215195914966	0	0	0	0	1.86670570279779	1.36254254024637	2.40243025473319e-13	1.88720150617883e-15	4.85504764618736e-16	1.86670570279779	3.22924824304416	3.2292482430444	3.2292482430444	3.2292482430444	3.2292482430444	-0.154759083868502	3.0744891591759
211	0	2.19197947218866	0	0	0	1.8396642177989	1.25428527582419	1.9770141079789e-13	1.59161572810262e-15	-3.32998056001031e-17	1.8396642177989	3.09394949362309	3.09394949362329	3.09394949362329	3.09394949362329	3.09394949362329	1.99498083063502	5.08893032425831
212	0.895698370108529	0	0	0	0	1.76108908826382	1.89654819938444	1.62185642693657e-13	7.95807864051312e-16	4.92093629706051e-16	1.76108908826382	3.65763728764826	3.65763728764842	3.65763728764842	3.65763728764842	3.65763728764842	0.906975974085929	4.56461326173435
213	1.15459124957298	0	0	0	0	1.67163070171595	2.26475210722912	1.35082700580824e-13	3.63797880709171e-16	-2.3733593557612e-16	1.67163070171595	3.93638280894508	3.93638280894521	3.93638280894521	3.93638280894521	3.93638280894521	-1.09658183645155	2.83980097249367
214	0.390651206447443	0	0	0	0	1.61493642284261	2.43715012025311	1.10458131530322e-13	1.38697942020372e-15	-8.46897015507298e-17	1.61493642284261	4.05208654309572	4.05208654309583	4.05208654309583	4.05208654309583	4.05208654309583	-0.856901928825388	3.19518461427045
215	0.380091521477965	0	0	0	0	1.52463136543922	2.47263076986071	9.22455001273192e-14	-6.13908923696727e-16	-6.18208954539436e-16	1.52463136543922	3.99726213529993	3.99726213530002	3.99726213530002	3.99726213530002	3.99726213530002	-1.60672454013521	2.39053759516481
216	1.36154880044444	0	0	0	0	1.41468443876712	2.41516712377987	7.50787876313552e-14	1.00044417195022e-15	-2.64285063116311e-16	1.41468443876712	3.82985156254698	3.82985156254706	3.82985156254706	3.82985156254706	3.82985156254706	-3.34476829104941	0.48508327149765
217	0.553675843565081	0	0	0	0	1.40704734977664	2.29728922464078	6.26641849521548e-14	-1.4210854715202e-16	2.24073893123711e-16	1.40704734977664	3.70433657441741	3.70433657441748	3.70433657441748	3.70433657441748	3.70433657441748	-5.26023400488039	-1.55589743046291
218	1.1487567125181	0	0	0	0	1.35877221402871	2.14278773626027	5.18866727361456e-14	-1.79625203600153e-15	-6.06626510115888e-17	1.35877221402871	3.50155995028898	3.50155995028904	3.50155995028903	3.50155995028903	3.50155995028904	-5.45813307650816	-1.95657312621912
219	0.702244918711948	0	0	0	0	1.3387964613062	1.96881341517089	4.2700776248239e-14	-3.48450157616753e-15	2.08477730245745e-17	1.3387964613062	3.30760987647709	3.30760987647713	3.30760987647713	3.30760987647713	3.30760987647713	-5.30102564791705	-1.99341577143993
220	1.23385685221693	0	0	0	0	1.28937986189138	1.7875026061312	3.56294549419545e-14	-3.20028448186349e-15	-1.65333126108549e-17	1.28937986189138	3.07688246802258	3.07688246802262	3.07688246802261	3.07688246802261	3.07688246802261	-5.37837648789498	-2.30149401987237
221	1.44557049288495	0	0	0	0	1.28979100577727	1.60723161060038	3.16049408866093e-14	-9.46442924032454e-16	-6.52463654424265e-16	1.28979100577727	2.89702261637764	2.89702261637767	2.89702261637767	2.89702261637767	2.89702261637767	-5.69443823563765	-2.79741561925998
222	0.568265375003506	0	0	0	0	1.39069325025614	1.43358106460447	2.69210431724787e-14	-6.65068000671454e-16	-3.69435676812626e-16	1.39069325025614	2.82427431486061	2.82427431486064	2.82427431486064	2.82427431486064	2.82427431486064	-5.38938298334071	-2.56510866848007
223	0.651306200069112	0	0	0	0	1.41604901705595	1.27007424203633	2.05545802600682e-14	-1.11413100967184e-15	-4.45302806184816e-16	1.41604901705595	2.68612325909228	2.6861232590923	2.6861232590923	2.6861232590923	2.6861232590923	-4.34137376415702	-1.65525050506472
224	0.804231945561426	0	0	0	0	1.39240926740532	1.11873955607321	1.61890056915581e-14	6.79278855386656e-16	-3.30389934948798e-16	1.39240926740532	2.51114882347853	2.51114882347855	2.51114882347855	2.51114882347855	2.51114882347855	-7.04932976471255	-4.538180941234
225	1.6982641544528	0	0	0	0	1.34451071710979	0.980536734093426	1.54614099301398e-14	-4.63273863715585e-16	1.10518867522518e-17	1.34451071710979	2.32504745120322	2.32504745120323	2.32504745120323	2.32504745120323	2.32504745120323	-4.12610612871593	-1.8010586775127
226	0.33227095788412	0	0	0	0	1.54063408534965	0.855677606720983	1.16415321826935e-14	-1.19086962513393e-15	2.05237471118814e-16	1.54063408534965	2.39631169207063	2.39631169207064	2.39631169207064	2.39631169207064	2.39631169207064	-8.10044166988722	-5.70412997781657
227	0	2.11256451731629	0	0	0	1.6218757057484	0.743865713948131	1.0550138540566e-14	1.67688085639384e-16	-1.81081621364333e-16	1.6218757057484	2.36574141969653	2.36574141969654	2.36574141969654	2.36574141969654	2.36574141969654	-6.3173200232554	-3.95157860355886
228	0	2.07266260071822	0	0	0	1.62304112491689	1.29676406831822	8.18545231595635e-15	1.01891828307998e-15	6.7077813982926e-17	1.62304112491689	2.91980519323511	2.91980519323512	2.91980519323512	2.91980519323512	2.91980519323512	-9.78200165648948	-6.86219646325436
229	0.60507737138781	0	0	0	0	1.57049156721813	2.22916073588019	8.18545231595635e-15	-2.65387711806397e-15	-2.34341807051195e-16	1.57049156721813	3.79965230309832	3.79965230309833	3.79965230309832	3.79965230309832	3.79965230309832	-7.77162106844126	-3.97196876534293
230	1.80488821618911	0	0	0	0	1.48805228556047	2.78091794606568	5.45696821063757e-15	-2.18278728425503e-15	-2.25274276922282e-17	1.48805228556047	4.26897023162615	4.26897023162615	4.26897023162615	4.26897023162615	4.26897023162615	-6.8454184033634	-2.57644817173725
231	1.51531725581785	0	0	0	0	1.73143438550385	3.0593949613648	5.27506927028298e-15	-1.28466126625426e-15	-2.2766827293431e-16	1.73143438550385	4.79082934686866	4.79082934686866	4.79082934686866	4.79082934686866	4.79082934686866	-3.21276054585867	1.57806880100999
232	1.02576377915349	0	0	0	0	2.0103552763051	3.1455364357343	4.72937244921923e-15	5.03774799653911e-16	6.04930582170608e-16	2.0103552763051	5.1558917120394	5.15589171203941	5.15589171203941	5.15589171203941	5.15589171203941	-1.40769346923603	3.74819824280338
233	1.40366899285054	0	0	0	0	2.16752109033956	3.09992105838269	4.59294824395329e-15	-1.03099750958791e-15	-1.40488997583056e-16	2.16752109033956	5.26744214872225	5.26744214872225	5.26744214872225	5.26744214872225	5.26744214872225	-0.673968738720324	4.59347341000193
234	1.25359222110523	0	0	0	0	2.3287843836422	2.96748527681571	1.52340362546965e-15	-5.6843418860808e-16	7.57017860157783e-17	2.3287843836422	5.29626966045791	5.29626966045791	5.29626966045791	5.29626966045791	5.29626966045791	1.52574425550708	6.82201391596499
235	0.470199364763497	0	0	0	0	2.44123917368773	2.78120368430837	8.64019966684282e-16	-8.93862761586206e-16	2.99447638255011e-16	2.44123917368773	5.2224428579961	5.2224428579961	5.2224428579961	5.2224428579961	5.2224428579961	0.327588133599475	5.55003099159557
236	1.46028855563329	0	0	0	0	2.43800509012833	2.56494910646891	4.54747350886464e-16	-1.424638185199e-16	5.37979280453519e-16	2.43800509012833	5.00295419659724	5.00295419659724	5.00295419659724	5.00295419659724	5.00295419659724	-0.918484846576557	4.08446935002068
237	0.562061835814877	0	0	0	0	2.5046488896506	2.3357088453919	2.41016095969826e-15	-4.89261964276011e-15	-6.66021116958792e-16	2.5046488896506	4.8403577350425	4.8403577350425	4.8403577350425	4.8403577350425	4.8403577350425	-2.16696202773641	2.67339570730609
238	1.07292730748289	0	0	0	0	2.47029087617313	2.10529652078991	2.27373675443232e-16	-4.79722928048432e-15	-1.09201527405675e-16	2.47029087617313	4.57558739696304	4.57558739696304	4.57558739696303	4.57558739696303	4.57558739696304	-1.61378767739708	2.96179971956595
239	0.462607592336604	0	0	0	0	2.40948911631301	1.88166955106861	-4.09272615797818e-16	-5.06457098481405e-15	-1.371828069952e-17	2.40948911631301	4.29115866738162	4.29115866738162	4.29115866738162	4.29115866738162	4.29115866738162	-2.68844069794588	1.60271796943574
240	0.376967807014099	0	0	0	0	2.29106004844958	1.66993899644606	1.81898940354586e-16	-4.84776663256525e-15	5.16041091804009e-16	2.29106004844958	3.96099904489564	3.96099904489564	3.96099904489564	3.96099904489564	3.96099904489564	0.129633072933483	4.09063211782912
241	0.743367130277613	0	0	0	0	2.1370551121419	1.47314000421297	1.31876731757075e-15	-9.58166879172495e-16	5.27470321304712e-16	2.1370551121419	3.61019511635488	3.61019511635488	3.61019511635488	3.61019511635488	3.61019511635488	-2.2962823450851	1.31391277126978
242	1.56744659516234	0	0	0	0	1.97360233963629	1.29281646510274	-1.13686837721616e-15	-4.2650327714e-16	4.01434009838892e-16	1.97360233963629	3.26641880473903	3.26641880473903	3.26641880473903	3.26641880473903	3.26641880473903	-5.07877257424166	-1.81235376950262
243	0	2.36796741208138	0	0	0	1.9968712452183	1.12946192068939	-8.18545231595635e-16	-7.22000237374232e-16	5.58982504626521e-16	1.9968712452183	3.12633316590769	3.12633316590769	3.12633316590769	3.12633316590769	3.12633316590769	-5.65433484099895	-2.52800167509126
244	0	0	3.05246684171298	0	0	1.94685458563365	2.01253366310852	-1.77351466845721e-15	5.00222085975111e-15	4.42796430716216e-17	1.94685458563365	3.95938824874218	3.95938824874217	3.95938824874218	3.95938824874218	3.95938824874218	-3.7183150894836	0.241073159258582
245	1.5396585382534	0	0	0	0	1.84935661703635	2.53834543651125	2.8431836625241	4.18367562815547e-15	2.89093191303556e-16	1.84935661703635	4.3877020535476	7.23088571607169	7.2308857160717	7.2308857160717	7.2308857160717	-4.01426719021433	3.21661852585737
246	0.599072080180399	0	0	0	0	1.90726890772402	2.80740128391065	4.65560380231474	9.09494701772928e-15	4.24256441558342e-16	1.90726890772402	4.71467019163467	9.37027399394941	9.37027399394942	9.37027399394942	9.37027399394942	-4.94291898369014	4.42735501025928
247	1.1580043654723	0	0	0	0	1.88763671088549	2.89550770487994	5.71752901065279	1.03682396002114e-14	5.43527857061621e-16	1.88763671088549	4.78314441576543	10.5006734264182	10.5006734264182	10.5006734264182	10.5006734264182	-5.29352127541803	5.2071521510002
248	1.58799424135001	0	0	0	0	1.87134191400306	2.85942504964741	6.24148911018262	9.09494701772928e-15	1.00503069480416e-16	1.87134191400306	4.73076696365047	10.9722560738331	10.9722560738331	10.9722560738331	10.9722560738331	-5.03979013360488	5.93246594022823
249	0.668161823303446	0	0	0	0	2.00718526968959	2.74128159050406	6.3876238493848	8.00355337560177e-15	2.64217133040875e-17	2.00718526968959	4.74846686019366	11.1360907095785	11.1360907095785	11.1360907095785	11.1360907095785	-5.83384266187206	5.3022480477064
250	0.274110714545275	0	0	0	0	2.03881782900934	2.57201315106929	6.27569290150284	1.21872290037572e-14	3.11225096760452e-17	2.03881782900934	4.61083098007863	10.8865238815815	10.8865238815815	10.8865238815815	10.8865238815815	-6.1515228809633	4.73500100061818
251	1.12606744984159	0	0	0	0	1.99321407716168	2.37403652625953	5.99445323788916	1.03682396002114e-14	-6.40802988768645e-16	1.99321407716168	4.36725060342121	10.3617038413104	10.3617038413104	10.3617038413104	10.3617038413104	-6.15439255135187	4.20731128995851
252	1.22821097874078	0	0	0	0	1.94980817936399	2.16332145212917	5.60896367285456	1.07320374809206e-14	4.04329321825694e-16	1.94980817936399	4.11312963149316	9.72209330434772	9.72209330434773	9.72209330434773	9.72209330434773	-5.46007761248381	4.26201569186392
253	0.408725821563032	0	0	0	0	1.93116794360162	1.95099132973036	5.16625993334616	8.54925019666553e-15	-1.46749773815274e-16	1.93116794360162	3.88215927333198	9.04841920667814	9.04841920667815	9.04841920667815	9.04841920667815	-5.06902840112057	3.97939080555758
254	0.413658710236061	0	0	0	0	1.85613162566435	1.74455546589639	4.69975098425012	7.45785655453801e-15	-9.71533195548185e-16	1.85613162566435	3.60068709156073	8.30043807581085	8.30043807581086	8.30043807581086	8.30043807581086	-3.30154481290018	4.99889326291068
255	1.00497771698109	0	0	0	0	1.74580239473327	1.54885382279933	4.23261372887549	7.36690708436072e-15	2.88663777768132e-16	1.74580239473327	3.2946562175326	7.5272699464081	7.5272699464081	7.5272699464081	7.52726994640811	-3.64632065543183	3.88094929097627
256	0.369389781894298	0	0	0	0	1.64788816255958	1.36677801328502	3.7804047553423	8.18545231595635e-15	1.76324782628316e-16	1.64788816255958	3.0146661758446	6.7950709311869	6.79507093118691	6.79507093118691	6.79507093118691	-1.9917357643028	4.8033351668841
257	1.49511872614145	0	0	0	0	1.52871682530585	1.19981861841322	3.35306143497106	6.73026079311967e-15	-4.45460680918238e-16	1.52871682530585	2.72853544371907	6.08159687869014	6.08159687869014	6.08159687869014	6.08159687869015	-4.03506585526756	2.04653102342259
258	0.630049463797976	0	0	0	0	1.56224789264576	1.04847810123517	2.9564279379068	7.6397554948926e-15	-1.58801627723945e-16	1.56224789264576	2.61072599388093	5.56715393178773	5.56715393178774	5.56715393178774	5.56715393178774	-3.58336415108748	1.98378978070026
259	0.714523180461837	0	0	0	0	1.538551848412	0.912580059290918	2.5934126485963	8.27640178613365e-15	-2.16303338410363e-16	1.538551848412	2.45113190770291	5.04454455629922	5.04454455629922	5.04454455629922	5.04454455629922	-1.6380615392065	3.40648301709273
260	0.640281005323595	0	0	0	0	1.48064958313594	0.791498829287086	2.26486047021569	6.91215973347426e-15	-2.29387326606281e-16	1.48064958313594	2.27214841242302	4.53700888263872	4.53700888263872	4.53700888263872	4.53700888263872	-0.160036557118084	4.37697232552063
261	0.600487761773206	0	0	0	0	1.39868861580731	0.684328157770019	1.97020535079602	4.27462509833276e-15	1.00994603012217e-16	1.39868861580731	2.08301677357732	4.05322212437334	4.05322212437335	4.05322212437335	4.05322212437334	0.240647747515803	4.29386987188915
262	0.879074135439394	0	0	0	0	1.30204778919793	0.590003484242157	1.7079540464917	5.50244294572622e-15	1.2134608764655e-16	1.30204778919793	1.89205127344009	3.60000531993179	3.60000531993179	3.60000531993179	3.6000053199318	2.00854433350248	5.60854965343427
263	1.84591398479818	0	0	0	0	1.21404115573874	0.507389111724545	1.47604086396822	2.95585778076202e-15	4.05730461987218e-16	1.21404115573874	1.72143026746329	3.19747113143151	3.19747113143151	3.19747113143151	3.19747113143151	3.49664306026951	6.69411419170103
264	0.965971910525749	0	0	0	0	1.49538741192442	0.43533897637322	1.27208426119008	1.68256519827992e-15	5.37588566033173e-16	1.49538741192442	1.93072638829764	3.20281064948772	3.20281064948772	3.20281064948772	3.20281064948772	3.72548588711194	6.92829653659966
265	0.967547741080162	0	0	0	0	1.66335726217642	0.372737723211309	1.09356923039994	2.45563569478691e-15	1.34102548141338e-15	1.66335726217642	2.03609498538773	3.12966421578767	3.12966421578767	3.12966421578767	3.12966421578767	3.89863329261621	7.02829750840388
266	0.539376680233747	0	0	0	0	1.74999591130563	0.318527230967131	0.93797393857436	1.11413100967184e-15	1.29644879652594e-16	1.74999591130563	2.06852314227277	3.00649708084713	3.00649708084713	3.00649708084713	3.00649708084713	5.25582424662032	8.26232132746745
267	0.931294515030842	0	0	0	0	1.75334107435593	0.271722511588901	0.802854841328167	1.43245415529236e-15	5.94916951789061e-16	1.75334107435593	2.02506358594483	2.827918427273	2.827918427273	2.827918427273	2.827918427273	4.35891008084538	7.18682850811838
268	0.521749704425997	0	0	0	0	1.72260598990552	0.231419964957353	0.685901164020431	1.59161572810262e-15	6.60154394976917e-16	1.72260598990552	1.95402595486288	2.63992711888331	2.63992711888331	2.63992711888331	2.63992711888331	1.10496548520798	3.74489260409129
269	1.28000029307544	0	0	0	0	1.64782821822516	0.196800237896435	0.584967058911992	-9.54969436861575e-16	5.97808633258126e-16	1.64782821822516	1.84462845612159	2.42959551503359	2.42959551503359	2.42959551503359	2.42959551503359	-1.67105766384379	0.758537851189792
270	0.773153887301135	0	0	0	0	1.63146857537786	0.16712737239397	0.498087741495581	-1.22781784739345e-15	-1.9955247307038e-16	1.63146857537786	1.79859594777183	2.29668368926741	2.29668368926741	2.29668368926741	2.29668368926741	-4.27810948807145	-1.98142579880404
271	1.5223789185256	0	0	0	0	1.57859683228358	0.141745494393555	0.423484357527958	2.03499439521693e-15	3.63936762127115e-16	1.57859683228358	1.72034232667714	2.1438266842051	2.1438266842051	2.1438266842051	2.1438266842051	-2.9303419987692	-0.786515314564103
272	0.685134974007653	0	0	0	0	1.66719610885658	0.120073962783551	0.359561136102115	2.95585778076202e-16	4.42849710678243e-16	1.66719610885658	1.78727007164013	2.14683120774224	2.14683120774224	2.14683120774224	2.14683120774224	-3.16581619170269	-1.01898498396045
273	0.717266097676803	0	0	0	0	1.67902050171679	0.101601645622437	0.304897465443405	-1.17097442853265e-15	-2.55113287864904e-16	1.67902050171679	1.78062214733922	2.08551961278263	2.08551961278263	2.08551961278263	2.08551961278262	-3.84738609879762	-1.761866486015
274	0.612644792657217	0	0	0	0	1.64044453519006	0.0858807994080889	0.258236825683495	-1.71098690771032e-15	5.74150476379792e-17	1.64044453519006	1.72632533459814	1.98456216028164	1.98456216028164	1.98456216028164	1.98456216028164	-3.22623401354162	-1.24167185325999
275	1.51152923753487	0	0	0	0	1.5652972383719	0.0725208833777172	0.21847397845646	-6.82121026329696e-16	-4.8132123191611e-16	1.5652972383719	1.63781812174962	1.85629210020608	1.85629210020607	1.85629210020607	1.85629210020608	-3.80011640656268	-1.9438243063566
276	1.88992947280343	0	0	0	0	1.63444040804405	0.0611825335106321	0.184641408938941	-3.41628947353456e-15	-5.68975756123484e-16	1.63444040804405	1.69562294155468	1.88026435049362	1.88026435049362	1.88026435049362	1.88026435049362	-2.20106994441362	-0.320805593920008
277	1.06359297078892	0	0	0	0	2.04489761432938	0.0515718415884584	0.155895712283397	-3.51292328559794e-15	3.94562085405149e-16	2.04489761432938	2.09646945591783	2.25236516820123	2.25236516820123	2.25236516820123	2.25236516820122	-3.12437951042859	-0.872014342227367
278	1.89217097324829	0	0	0	0	2.2947515362889	0.0434350267232511	0.131504390098789	-4.05577793571865e-15	-1.54102548656513e-16	2.2947515362889	2.33818656301215	2.46969095311094	2.46969095311094	2.46969095311094	2.46969095311094	-1.65182263031705	0.817868322793892
279	0	2.13671585497864	0	0	0	2.80663160280781	0.0365535450504616	0.110833355642719	-3.75734998669941e-15	-1.86011784434244e-16	2.80663160280781	2.84318514785827	2.95401850350099	2.95401850350098	2.95401850350098	2.95401850350098	0.303555854879787	3.25757435838077
280	1.36835951006486	0	0	0	0	3.05753325611307	0.71337407809958	0.0933353246381394	-4.41673364548478e-15	2.27453495039974e-16	3.05753325611307	3.77090733421264	3.86424265885078	3.86424265885078	3.86424265885078	3.86424265885078	1.91466106033225	5.77890371918303
281	0.677206797664609	0	0	0	0	3.24006746432798	1.14362001837657	0.078539181202812	-1.88435933523579e-15	-2.90491005057073e-17	3.24006746432798	4.38368748270455	4.46222666390736	4.46222666390736	4.46222666390736	4.46222666390736	1.26186681383224	5.7240934777396
282	1.45568874663746	0	0	0	0	3.26284780921325	1.39444481288866	0.0660403468364224	-1.43813849717844e-15	-2.39399528088603e-16	3.26284780921325	4.65729262210191	4.72333296893834	4.72333296893833	4.72333296893833	4.72333296893834	0.689022833034461	5.4123558019728
283	0.707695484441057	0	0	0	0	3.31795895795208	1.51675828019858	0.0554921382383596	-3.12638803734444e-16	-2.8460993988322e-16	3.31795895795208	4.83471723815066	4.89020937638902	4.89020937638902	4.89020937638902	4.89020937638902	1.90284049401514	6.79304987040416
284	0.692747778851266	0	0	0	0	3.25409238601349	1.54890898679881	0.0465980719279996	-1.10844666778576e-16	-1.55829961833331e-16	3.25409238601349	4.8030013728123	4.8495994447403	4.8495994447403	4.8495994447403	4.84959944474031	0.571202253563191	5.4208016983035
285	0.795116732092728	0	0	0	0	3.11189888097068	1.51956536221444	0.0391050563846326	-3.19033688356285e-15	-1.07651033370746e-16	3.11189888097068	4.63146424318512	4.67056929956976	4.67056929956975	4.67056929956975	4.67056929956976	1.56452827660373	6.23509757617349
286	1.79175736297617	0	0	0	0	2.92742081911141	1.4499650433781	0.0327974028059471	-2.04423145078181e-15	1.4799240401206e-16	2.92742081911141	4.37738586248951	4.41018326529546	4.41018326529545	4.41018326529545	4.41018326529546	1.93227844309883	6.34246170839429
287	0.8262392539198	0	0	0	0	3.04510498233927	1.35566682024965	0.0274915814006556	-1.07007736005471e-15	2.13894107080676e-16	3.04510498233927	4.40077180258892	4.42826338398957	4.42826338398957	4.42826338398957	4.42826338398957	2.24285375013681	6.67111713412638
288	0.330099290257949	0	0	0	0	3.03919578737018	1.24791159870438	0.0230316497281943	1.47082346302341e-16	4.82466763741753e-16	3.03919578737018	4.28710738607456	4.31013903580275	4.31013903580275	4.31013903580275	4.31013903580275	1.51992505850379	5.83006409430655
289	0.642533600541939	0	0	0	0	2.93576004717581	1.13467656060524	0.0192852817431081	-1.91917592928803e-15	5.74089328196968e-16	2.93576004717581	4.07043660778105	4.08972188952416	4.08972188952415	4.08972188952416	4.08972188952416	1.40296892588927	5.49269081541343
290	0.825908677407431	0	0	0	0	2.77554213952764	1.02148902963659	0.0161403299836289	-6.46593889541691e-17	-2.36919851499902e-17	2.77554213952764	3.79703116916423	3.81317149914786	3.81317149914786	3.81317149914786	3.81317149914786	-0.216835531205213	3.59633596794265
291	0.416654194199061	0	0	0	0	2.59218264579262	0.912052520650066	0.0135018580989983	-1.31095134747738e-16	-1.26004488862355e-16	2.59218264579262	3.50423516644269	3.51773702454168	3.51773702454168	3.51773702454168	3.51773702454169	-0.356943570173757	3.16079345436793
292	1.17939542507268	0	0	0	0	2.38508473506603	0.808726320786099	0.0112895861610337	-6.47304432277451e-16	3.33258138977745e-16	2.38508473506603	3.19381105585213	3.20510064201317	3.20510064201317	3.20510064201317	3.20510064201317	-0.352963537188616	2.85213710482455
293	1.04759204019068	0	0	0	0	2.2312559071691	0.712891131673303	0.00943569661663787	-1.62394542257971e-15	2.43565533890676e-16	2.2312559071691	2.94414703884241	2.95358273545905	2.95358273545904	2.95358273545904	2.95358273545905	-1.1639029462333	1.78967978922574
294	0.878133449531374	0	0	0	0	2.09426854124523	0.625226321615427	0.00788295407832047	5.25801624462474e-17	5.78646106462416e-16	2.09426854124523	2.71949486286066	2.72737781693898	2.72737781693898	2.72737781693898	2.72737781693898	-0.591275723808982	2.13610209313
295	0	2.00259989385839	0	0	0	1.95310201984951	0.545918818079101	0.00658309726760417	-1.70174985214544e-16	6.86178846133189e-16	1.95310201984951	2.49902083792861	2.50560393519622	2.50560393519622	2.50560393519622	2.50560393519622	-0.554585363302435	1.95101857189378
296	1.28867809226439	0	0	0	0	1.79429919012054	1.00153693749213	0.00549546622630496	2.50519605060617e-15	4.84502676321281e-16	1.79429919012054	2.79583612761267	2.80133159383897	2.80133159383898	2.80133159383898	2.80133159383898	-2.53207883888045	0.269252754958524
297	0.683292280080204	0	0	0	0	1.7192113678459	1.27403785487019	0.00458583234047674	-1.95399252334028e-17	8.08211414153973e-16	1.7192113678459	2.99324922271609	2.99783505505656	2.99783505505656	2.99783505505656	2.99783505505657	-3.78248185258709	-0.784646797530524
298	1.01340401212134	0	0	0	0	1.61952655189564	1.41483765868933	0.00382540275741221	1.09965370143073e-15	4.25324061428564e-16	1.61952655189564	3.03436421058497	3.03818961334238	3.03818961334238	3.03818961334238	3.03818961334239	-3.6458569391098	-0.607667325767413
299	1.05302012166429	0	0	0	0	1.53403127849485	1.46272909003588	0.00318997441522388	4.2250647425135e-16	5.93035817824738e-16	1.53403127849485	2.99676036853072	2.99995034294595	2.99995034294595	2.99995034294595	2.99995034294595	-3.11683677050005	-0.116886427554101
300	0.928191003800606	0	0	0	0	1.46658291589484	1.44676853436271	0.00265921615810003	-1.3988810110277e-16	2.23555879284275e-16	1.46658291589484	2.91335145025755	2.91601066641565	2.91601066641565	2.91601066641565	2.91601066641565	-3.16857644483285	-0.252565778417202
301	1.84420956770713	0	0	0	0	1.39748922515766	1.38853115236609	0.00221606029857012	4.81259476714513e-16	2.75534166588489e-16	1.39748922515766	2.78602037752375	2.78823643782232	2.78823643782232	2.78823643782232	2.78823643782232	-0.470172974981546	2.31806346284077
302	0.903675371044119	0	0	0	0	1.68408297708298	1.30386836154093	0.00184618753671366	-3.65618646469557e-16	1.81898940354586e-16	1.68408297708298	2.98795133862392	2.98979752616063	2.98979752616063	2.98979752616063	2.98979752616064	-2.15731557832254	0.832481947838097
303	1.7253734435442	0	0	0	0	1.84269591816171	1.20427398514197	0.00153759138315827	9.40847399988343e-16	-7.27595761418343e-16	1.84269591816171	3.04696990330367	3.04850749468683	3.04850749468683	3.04850749468683	3.04850749468683	-0.843254753833491	2.20525274085334
304	1.74324232871963	0	0	0	0	2.17869319405077	1.09794319340248	0.00128021018751779	-1.40158995520778e-15	-7.27595761418343e-16	2.17869319405077	3.27663638745325	3.27791659764077	3.27791659764076	3.27791659764076	3.27791659764076	-5.21415324661258	-1.93623664897181
305	1.03553973724008	0	0	0	0	2.63476529341663	0.990590721982626	0.00106561657510811	-1.94564364619509e-15	3.63797880709171e-16	2.63476529341663	3.62535601539925	3.62642163197436	3.62642163197436	3.62642163197436	3.62642163197436	-3.97258933204521	-0.346167700070851
306	0.686130843723784	0	0	0	0	2.89156397044742	0.886080843655726	0.000886755570227069	-6.83408885038261e-16	-7.27595761418343e-16	2.89156397044742	3.77764481410314	3.77853156967337	3.77853156967337	3.77853156967337	3.77853156967338	-4.21128382025368	-0.432752250580304
307	1.36481577509028	0	0	0	0	2.97594690032514	0.786910454466581	0.000737723959934465	-1.76680892138847e-16	0	2.97594690032514	3.76285735479172	3.76359507875166	3.76359507875166	3.76359507875166	3.76359507875166	-4.04388488262113	-0.280289803869472
308	0	2.08275276031375	0	0	0	3.04835630470055	0.694577826070118	0.000613584551905069	-9.47220080149691e-16	1.09139364212751e-15	3.04835630470055	3.74293413077067	3.74354771532258	3.74354771532258	3.74354771532258	3.74354771532258	-4.56203302317912	-0.818485307856536
309	1.32547940994801	0	0	0	0	2.99672924276943	1.22610555963455	0.000510209925731033	-2.38953301590072e-16	7.27595761418343e-16	2.99672924276943	4.22283480240399	4.22334501232972	4.22334501232972	4.22334501232972	4.22334501232972	-3.93223855605399	0.291106456275729
310	1.26639229246184	0	0	0	0	2.96474091254873	1.54211121603874	0.000424151088364033	-2.08816297586623e-15	-7.27595761418343e-16	2.96474091254873	4.50685212858747	4.50727627967583	4.50727627967583	4.50727627967583	4.50727627967583	-1.95760752214498	2.54966875753086
311	0.64939959839404	0	0	0	0	2.93011285747589	1.70326461929601	0.000352527139086033	-1.67689195862408e-15	-7.27595761418343e-16	2.93011285747589	4.6333774767719	4.63373000391098	4.63373000391098	4.63373000391098	4.63373000391099	1.27028795595849	5.90401795986948
312	0.409319696388359	0	0	0	0	2.81644612052887	1.75532218756745	0.000292932643051563	-6.08491035336556e-16	-1.81898940354586e-16	2.81644612052887	4.57176830809631	4.57206124073937	4.57206124073936	4.57206124073936	4.57206124073937	-0.703577876326308	3.86848336441306
313	0.67389888250626	0	0	0	0	2.6486280091788	1.7325400950258	0.000243359918790998	6.9727557061583e-17	0	2.6486280091788	4.3811681042046	4.38141146412339	4.38141146412339	4.38141146412339	4.38141146412339	0.135254104615695	4.51666556873909
314	1.49532399256856	0	0	0	0	2.45586041121774	1.66034006389895	0.000202133876386642	-1.03403952067538e-15	-2.18278728425503e-15	2.45586041121774	4.11620047511668	4.11640260899307	4.11640260899307	4.11640260899307	4.11640260899307	-1.63124099793905	2.48516161105402
315	1.25385186515214	0	0	0	0	2.40968373191112	1.55738658550677	0.000167857409706653	1.92698079715115e-15	1.81898940354586e-16	2.40968373191112	3.96707031741789	3.9672381748276	3.9672381748276	3.9672381748276	3.9672381748276	-0.744011537349197	3.22322663747841
316	1.45244626233861	0	0	0	0	2.38049614149754	1.43720135590346	0.00013936565759368	-1.01266772745134e-15	-1.45519152283669e-15	2.38049614149754	3.817697497401	3.81783686305859	3.81783686305859	3.81783686305859	3.81783686305859	0.3988119812604	4.21664884431899
317	0.674920618854156	0	0	0	0	2.42845907915248	1.30941444919488	0.000115687712985527	-2.27398100349774e-15	-3.63797880709171e-16	2.42845907915248	3.73787352834737	3.73798921606035	3.73798921606035	3.73798921606035	3.73798921606035	3.67469986333634	7.41268907939669
318	0.363729274636399	0	0	0	0	2.38760932899522	1.18073087710935	9.60145827350743e-05	-2.70017896930597e-15	-2.72848410531878e-16	2.38760932899522	3.56834020610457	3.56843622068731	3.5684362206873	3.5684362206873	3.5684362206873	1.95308263266173	5.52151885334903
319	1.06593088274746	0	0	0	0	2.28234677671409	1.05567460653228	7.9672390165797e-05	-3.32464056285176e-15	-6.3664629124105e-16	2.28234677671409	3.33802138324637	3.33810105563653	3.33810105563653	3.33810105563653	3.33810105563653	4.8013134518077	8.13941450744423
320	1.64908183324197	0	0	0	0	2.17907087176967	0.937158955323308	6.60999724801741e-05	-3.01210029141075e-15	9.09494701772928e-17	2.17907087176967	3.11622982709297	3.11629592706545	3.11629592706545	3.11629592706545	3.11629592706545	3.5517486139434	6.66804454100885
321	0.687871316753544	0	0	0	0	2.28043952504796	0.826921863641882	5.48301602497986e-05	-2.31800689753925e-15	-7.27595761418343e-16	2.28043952504796	3.10736138868984	3.10741621885009	3.10741621885009	3.10741621885009	3.10741621885009	2.62781028333673	5.73522650218681
322	1.22192416443294	0	0	0	0	2.2807891779127	0.7258562862373	4.54741401892989e-05	-2.48162740357216e-15	-3.18323145620525e-16	2.2807891779127	3.00664546415	3.00669093829019	3.00669093829018	3.00669093829018	3.00669093829018	0.388506730656184	3.39519766894637
323	0.469612274477469	0	0	0	0	2.2790894422901	0.634259426010602	3.77083985433274e-05	-1.89117888016455e-15	0	2.2790894422901	2.9133488683007	2.91338657669924	2.91338657669924	2.91338657669924	2.91338657669924	-0.828768823274987	2.08461775342426
324	0.893597525765214	0	0	0	0	2.20465531532373	0.552019375803093	3.12638233286407e-05	-3.20963394750962e-16	-6.3664629124105e-16	2.20465531532373	2.75667469112683	2.75670595495015	2.75670595495015	2.75670595495015	2.75670595495015	1.54431364840896	4.30101960335911
325	1.82766643168881	0	0	0	0	2.10320072107956	0.478753670887842	2.59166117892846e-05	-1.56403362483459e-15	-7.73070496506989e-16	2.10320072107956	2.5819543919674	2.58198030857919	2.58198030857918	2.58198030857918	2.58198030857918	-0.179418907809176	2.40256140077
326	0.779350445362294	0	0	0	0	2.33150264244099	0.413911053608809	2.14806866817526e-05	-2.19198617590344e-15	-4.54747350886464e-17	2.33150264244099	2.7454136960498	2.74543517673648	2.74543517673648	2.74543517673648	2.74543517673648	1.11818049492423	3.86361567166071
327	1.20986798440881	0	0	0	0	2.42001004113617	0.356845234547611	1.78013731608189e-05	6.37007807613443e-16	-7.27595761418343e-16	2.42001004113617	2.77685527568378	2.77687307705694	2.77687307705694	2.77687307705694	2.77687307705694	1.54397526130615	4.3208483383631
328	0.978804364223199	0	0	0	0	2.46999057976876	0.306867458717194	1.47501284199734e-05	5.75516023726408e-16	6.82121026329696e-17	2.46999057976876	2.77685803848595	2.77687278861437	2.77687278861437	2.77687278861437	2.77687278861437	1.76254241858473	4.5394152071991
329	1.16709084142207	0	0	0	0	2.45239295561915	0.263283137091755	1.22201502211283e-05	-2.68323002705628e-15	0	2.45239295561915	2.7156760927109	2.71568831286113	2.71568831286112	2.71568831286112	2.71568831286112	1.19493970646428	3.91062801932541
330	0.664551169428333	0	0	0	0	2.4207751398006	0.225416593153585	1.01227188275061e-05	-1.46027287484252e-15	5.00222085975111e-16	2.4207751398006	2.64619173295419	2.64620185567301	2.64620185567301	2.64620185567301	2.64620185567301	-0.192171342435244	2.45403051323776
331	0.794206834917772	0	0	0	0	2.32642521060947	0.192627029562061	8.38415075645571e-06	1.22623838166858e-15	-1.05728759081103e-15	2.32642521060947	2.51905224017153	2.51906062432229	2.51906062432229	2.51906062432229	2.51906062432229	0.22073649693665	2.73979712125894
332	0.473559858653481	0	0	0	0	2.19976736095889	0.164318084853135	6.9432627759852e-06	1.61120925629143e-15	-4.32009983342141e-16	2.19976736095889	2.36408544581202	2.3640923890748	2.3640923890748	2.3640923890748	2.3640923890748	0.0700172376346643	2.43410962670946
333	0.719126766184904	0	0	0	0	2.04423194843512	0.139942779388526	5.74926120266355e-06	-1.87978608373607e-15	2.27373675443232e-17	2.04423194843512	2.18417472782364	2.18418047708485	2.18418047708485	2.18418047708485	2.18418047708485	-3.26022192609899	-1.07604144901415
334	0	2.40406272722371	0	0	0	1.88156132891734	0.11900520810995	4.75998568417708e-06	-4.84772985642756e-16	1.4210854715202e-15	1.88156132891734	2.00056653702729	2.00057129701298	2.00057129701298	2.00057129701298	2.00057129701297	-2.36955102783922	-0.368979730826244
335	0.431840127104757	0	0	0	0	1.71069459379125	1.19497675538077	3.94044829190534e-06	2.68395722313741e-16	-3.75166564481333e-16	1.71069459379125	2.90567134917202	2.90567528962031	2.90567528962031	2.90567528962031	2.90567528962032	-3.33728822380486	-0.431612934184548
336	1.73107526231951	0	0	0	0	1.54108718912502	1.87695686110841	3.26161857337866e-06	1.51141538520805e-15	-9.26547727431171e-16	1.54108718912502	3.41804405023343	3.418047311852	3.418047311852	3.418047311852	3.418047311852	-3.76244015408291	-0.344392842230913
337	0	2.34132983249752	0	0	0	1.67083766875694	2.272427735102	2.69941338483477e-06	-3.67197782596973e-15	2.27373675443232e-17	1.67083766875694	3.94326540385893	3.94326810327232	3.94326810327231	3.94326810327231	3.94326810327232	-2.63589103458315	1.30737706868917
338	0.837470713143133	0	0	0	0	1.70291073006563	3.4469789097418	2.23385719145881e-06	-5.18276827704556e-15	-5.00222085975111e-16	1.70291073006563	5.14988963980743	5.14989187366463	5.14989187366462	5.14989187366462	5.14989187366462	-4.40160335668891	0.748288516975714
339	0.411837838418497	0	0	0	0	1.68456419489193	4.12104141322741	1.84838425775524e-06	-5.46443446047817e-15	-5.11590769747272e-16	1.68456419489193	5.80560560811935	5.8056074565036	5.8056074565036	5.8056074565036	5.8056074565036	-0.313145832207289	5.49246162429631
340	1.04819108431681	0	0	0	0	1.61785594449671	4.43746761797246	1.52925881411647e-06	-2.72219699039289e-15	1.13686837721616e-17	1.61785594449671	6.05532356246917	6.05532509172798	6.05532509172798	6.05532509172798	6.05532509172798	1.38225875873078	7.43758385045876
341	1.75454925236771	0	0	0	0	1.55951297132447	4.50376573941413	1.26509342080681e-06	-4.6583483598317e-15	7.105427357601e-17	1.55951297132447	6.0632787107386	6.06327997583202	6.06327997583201	6.06327997583201	6.06327997583201	1.09915595115123	7.16243592698325
342	1.24808089237007	0	0	0	0	1.77951947786272	4.40021953307372	1.04644894236117e-06	-2.50603895274315e-15	3.78008735424373e-16	1.77951947786272	6.17973901093644	6.17974005738539	6.17974005738538	6.17974005738538	6.17974005738538	1.45562032786404	7.63536038524942
343	1.2630694586687	0	0	0	0	1.94798613229751	4.18622564626598	8.65502379019745e-07	-1.9972233719287e-15	-2.8421709430404e-18	1.94798613229751	6.13421177856349	6.13421264406587	6.13421264406587	6.13421264406587	6.13421264406587	4.2149698537182	10.3491824977841
344	1.84661089584027	0	0	0	0	2.08025557737228	3.90522799186651	7.15771125396714e-07	-3.2714410607565e-16	-2.52953213930596e-16	2.08025557737228	5.9854835692388	5.98548428500992	5.98548428500992	5.98548428500992	5.98548428500992	4.208341907637	10.1938261926469
345	1.42415709021427	0	0	0	0	2.4813693015347	3.58854954152359	5.91884071764071e-07	-5.35121036024377e-15	7.38964445190504e-17	2.4813693015347	6.06991884305829	6.06991943494236	6.06991943494236	6.06991943494236	6.06991943494235	4.74276694445138	10.8126863793937
346	0.549932353997866	0	0	0	0	2.80342988748432	3.25835912989088	4.89391651353799e-07	-4.39101634826938e-15	4.77484718430787e-16	2.80342988748432	6.06178901737519	6.06178950676685	6.06178950676684	6.06178950676684	6.06178950676684	5.9411107810723	12.0029002878391
347	0.92246568947934	0	0	0	0	2.93019222671906	2.92996095455289	4.04608227108838e-07	-3.21703689078537e-15	-1.08002495835535e-16	2.93019222671906	5.86015318127195	5.86015358588018	5.86015358588017	5.86015358588017	5.86015358588017	3.13488555962402	8.99503914550419
348	0.551964553912823	0	0	0	0	2.94259557094732	2.61355483567124	3.34481362369843e-07	-2.51891223808018e-15	-7.68096697356668e-16	2.94259557094732	5.55615040661856	5.55615074109992	5.55615074109992	5.55615074109991	5.55615074109991	2.4492342684216	8.00538500952152
349	0.776343098338618	0	0	0	0	2.85726019318739	2.31558387570091	2.76483351262868e-07	-4.04284343632697e-15	-1.34292577058659e-16	2.85726019318739	5.17284406888831	5.17284434537166	5.17284434537165	5.17284434537165	5.17284434537165	-0.149297003420849	5.02354734195081
350	0.642426030354115	0	0	0	0	2.7180691896718	2.03976126297187	2.28521282770089e-07	-3.45607986673713e-15	4.06430444854777e-16	2.7180691896718	4.75783045264367	4.75783068116495	4.75783068116495	4.75783068116495	4.75783068116495	0.49697371395413	5.25480439511908
351	1.22130056227186	0	0	0	0	2.54103307891873	1.78784825970528	1.88862470167805e-07	-2.18278728425503e-15	1.4210854715202e-17	2.54103307891873	4.32888133862401	4.32888152748648	4.32888152748648	4.32888152748648	4.32888152748648	-0.049411116675167	4.27947041081131
352	0.99902893524514	0	0	0	0	2.41172794999047	1.56023984041832	1.56072629033588e-07	-2.18278728425503e-15	-8.09308176030754e-16	2.41172794999047	3.97196779040879	3.97196794648142	3.97196794648142	3.97196794648142	3.97196794648142	-0.292353985149336	3.67961396133208
353	1.31893543160066	0	0	0	0	2.27842847979027	1.35640215130553	1.28964622126659e-07	-2.00088834390044e-15	3.80850906367414e-16	2.27842847979027	3.63483063109581	3.63483076006043	3.63483076006043	3.63483076006043	3.63483076006043	-2.08304687286164	1.55178388719879
354	0.908441559625114	0	0	0	0	2.2133142643987	1.1751962679741	1.06555993988877e-07	-2.18278728425503e-15	-5.35038680027355e-16	2.2133142643987	3.38851053237281	3.3885106389288	3.3885106389288	3.3885106389288	3.3885106389288	1.17089347559302	4.55940411452182
355	1.33448599147915	0	0	0	0	2.11924494985903	1.01511509847978	8.80337658600183e-08	-3.45607986673713e-15	-2.53308485298476e-16	2.11924494985903	3.13436004833881	3.13436013637258	3.13436013637258	3.13436013637258	3.13436013637258	-0.112633745290745	3.02172639108184
356	0.97431827195904	0	0	0	0	2.09041522522895	0.874454281629047	7.2725283280306e-08	-3.27418092638254e-15	-3.77298192688613e-16	2.09041522522895	2.96486950685799	2.96486957958328	2.96486957958327	2.96486957958327	2.96486957958327	0.694160027300874	3.65902960688415
357	1.59913301249698	0	0	0	0	2.0319144878028	0.75143322551639	6.00740535446676e-08	1.77351466845721e-15	2.47268872044515e-16	2.0319144878028	2.78334771331919	2.78334777339324	2.78334777339324	2.78334777339324	2.78334777339324	0.965728732377052	3.7490765057703
358	0.375709202039564	0	0	0	0	2.14009506632624	0.644278746912059	4.96197360916995e-08	-5.00222085975111e-16	2.32702745961433e-16	2.14009506632624	2.7843738132383	2.78437386285804	2.78437386285804	2.78437386285804	2.78437386285804	0.290647201505441	3.07502106436348
359	1.00484860875692	0	0	0	0	2.1429428195496	0.551280892982041	4.09815657803847e-08	6.3664629124105e-16	-5.43565192856477e-17	2.1429428195496	2.69422371253164	2.69422375351321	2.69422375351321	2.69422375351321	2.69422375351321	-1.37136669382333	1.32285705968988
360	0	2.02999093303308	0	0	0	2.10782677082547	0.470828282047504	3.38446314344765e-08	-1.72803993336856e-15	-1.29052324382428e-16	2.10782677082547	2.57865505287297	2.5786550867176	2.5786550867176	2.5786550867176	2.5786550867176	-1.6180160825948	0.960639004122798
361	1.68529513726968	0	0	0	0	2.0150276694195	0.957560044993993	2.79485178907635e-08	1.00044417195022e-15	-1.4219736499399e-16	2.0150276694195	2.97258771441349	2.97258774236201	2.97258774236201	2.97258774236201	2.972587742362	-1.62193450750762	1.35065323485438
362	1.08265394954766	0	0	0	0	2.15079476409884	1.25236207781367	2.30778869081405e-08	-1.2732925824821e-15	-2.52731169325671e-16	2.15079476409884	3.40315684191252	3.4031568649904	3.4031568649904	3.4031568649904	3.4031568649904	-2.21344487746882	1.18971198752158
363	1.42129197999218	0	0	0	0	2.21612472719469	1.40882300074713	1.90546998965146e-08	5.45696821063757e-16	2.23021601186701e-16	2.21612472719469	3.62494772794182	3.62494774699652	3.62494774699652	3.62494774699652	3.62494774699652	-4.6640958269624	-1.03914807996588
364	0.353226288521675	0	0	0	0	2.32073742664835	1.4674100270572	1.57317658704415e-08	-1.18234311230481e-15	1.38022926421399e-16	2.32073742664835	3.78814745370555	3.78814746943732	3.78814746943731	3.78814746943731	3.78814746943732	-1.82960173978932	1.95854572964799
365	1.61574528155155	0	0	0	0	2.31511518853309	1.45846513433657	1.29874138110608e-08	-1.09139364212751e-15	-1.4086509736444e-16	2.31511518853309	3.77358032286966	3.77358033585707	3.77358033585707	3.77358033585707	3.77358033585707	-3.84242213950031	-0.0688418036432439
366	0.655594561653776	0	0	0	0	2.45847440882926	1.40454615865658	1.07210738860886e-08	-1.90993887372315e-15	1.14641629522794e-16	2.45847440882926	3.86302056748584	3.86302057820691	3.86302057820691	3.86302057820691	3.86302057820691	-4.87765833367736	-1.01463775547045
367	1.26729694937066	0	0	0	0	2.47983890872407	1.32225185242951	8.84962128111511e-09	-2.72848410531878e-16	-1.79056769411545e-16	2.47983890872407	3.80209076115358	3.8020907700032	3.8020907700032	3.8020907700032	3.8020907700032	-5.48335052168072	-1.68125975167752
368	1.76431508201824	0	0	0	0	2.49714844045775	1.22364106406688	7.3043620432145e-09	-3.63797880709171e-16	-2.71738187507253e-16	2.49714844045775	3.72078950452462	3.72078951182899	3.72078951182899	3.72078951182899	3.72078951182898	-7.91597393343308	-4.1951844216041
369	0.833216357927762	0	0	0	0	2.74402473263635	1.11733321716998	6.02853315285756e-09	-7.27595761418343e-16	-8.75743921824324e-17	2.74402473263635	3.86135794980633	3.86135795583486	3.86135795583486	3.86135795583486	3.86135795583486	-5.2413024216504	-1.37994446581554
370	0.94690401799907	0	0	0	0	2.8351307655195	1.00935899826883	4.97523124067811e-09	-9.54969436861575e-16	2.02726724296554e-17	2.8351307655195	3.84448976378833	3.84448976876356	3.84448976876356	3.84448976876356	3.84448976876356	-4.27742850578855	-0.43293873702499
371	0.85691514816933	0	0	0	0	2.82937113654826	0.903815651986829	4.10570210078731e-09	-4.09272615797818e-16	-1.30562227695918e-17	2.82937113654826	3.73318678853508	3.73318679264079	3.73318679264079	3.73318679264079	3.73318679264079	-5.67774674295007	-1.94455995030928
372	1.04532035018167	0	0	0	0	2.75019977915633	0.803369768603636	3.38793397531845e-09	-4.54747350886464e-16	-1.4033219031262e-16	2.75019977915633	3.55356954775997	3.5535695511479	3.5535695511479	3.5535695511479	3.5535695511479	-4.80507859630528	-1.25150904515738
373	0.915100586009616	0	0	0	0	2.64586405911535	0.709641321850337	2.79547457466833e-09	-1.22781784739345e-15	-3.85680376524533e-16	2.64586405911535	3.35550538096569	3.35550538376116	3.35550538376116	3.35550538376116	3.35550538376116	-3.04547931982397	0.310026063937191
374	0.914624317644096	0	0	0	0	2.51195203243839	0.623495487433531	2.30648220167495e-09	-1.90993887372315e-15	9.91051685161892e-16	2.51195203243839	3.13544751987192	3.1354475221784	3.1354475221784	3.1354475221784	3.1354475221784	-1.12662092945753	2.00882659272087
375	0	2.39221350217196	0	0	0	2.36256679545234	0.545263056402845	1.90291393664666e-09	-6.3664629124105e-16	2.99521518698498e-16	2.36256679545234	2.90782985185518	2.9078298537581	2.9078298537581	2.9078298537581	2.9078298537581	-3.72906934522074	-0.821239491462638
376	1.46858281584848	0	0	0	0	2.18480038125204	1.54741449207224	1.56986861838959e-09	4.09272615797818e-16	6.00841598696889e-16	2.18480038125204	3.73221487332428	3.73221487489414	3.73221487489415	3.73221487489415	3.73221487489415	-1.30323959305678	2.42897528183737
377	0.448544239946341	0	0	0	0	2.14618394447652	2.16833090776669	1.2950345990248e-09	-2.04636307898909e-16	-5.04007946489082e-16	2.14618394447652	4.3145148522432	4.31451485353824	4.31451485353824	4.31451485353824	4.31451485353824	-1.43029782697311	2.88421702656512
378	0.960012968989276	0	0	0	0	2.0511037317867	2.51329544051409	1.06825755210593e-09	2.09183781407774e-15	1.23234755733392e-16	2.0511037317867	4.56439917230079	4.56439917336905	4.56439917336905	4.56439917336905	4.56439917336906	-2.44819407250514	2.11620510086391
379	1.34055380682411	0	0	0	0	1.94779023452522	2.66194886352445	8.81141750141978e-10	2.04636307898909e-16	3.28012617067941e-16	1.94779023452522	4.60973909804967	4.60973909893081	4.60973909893081	4.60973909893081	4.60973909893081	-3.75666310846066	0.853075990470159
380	0	2.42395348117341	0	0	0	1.92029963884709	2.67412647999034	7.26762664271519e-10	7.04858393874019e-16	4.4987347180836e-16	1.92029963884709	4.59442611883743	4.59442611956419	4.59442611956419	4.59442611956419	4.59442611956419	-4.46064089972447	0.133785219839722
381	1.48488105772493	0	0	0	0	1.8387738992226	3.72499347090572	5.99398845224641e-10	-2.00088834390044e-15	-1.3235940121703e-16	1.8387738992226	5.56376737012832	5.56376737072771	5.56376737072771	5.56376737072771	5.56376737072771	-4.18633386657297	1.37743350415475
382	0.983400330771852	0	0	0	0	1.88291519073101	4.30701283411816	4.94327832711861e-10	-1.2732925824821e-15	9.14088249537315e-17	1.88291519073101	6.18992802484917	6.1899280253435	6.1899280253435	6.1899280253435	6.1899280253435	-3.1377924321428	3.0521355932007
383	0	2.09182000779678	0	0	0	1.88126241138834	4.55562992748822	4.07655170420185e-10	-1.03455022326671e-15	1.61363977735363e-16	1.88126241138834	6.43689233887656	6.43689233928422	6.43689233928421	6.43689233928421	6.43689233928422	-2.35444585649086	4.08244648279336
384	0.978557480447456	0	0	0	0	1.81833898429454	5.19963607608282	3.36159791913815e-10	-6.25277607468888e-17	-6.41445230264992e-17	1.81833898429454	7.01797506037736	7.01797506071352	7.01797506071352	7.01797506071352	7.01797506071352	-1.08742496546315	5.93055009525037
385	0	2.39205438572792	0	0	0	1.74644157222222	5.46047385789022	2.77190883934964e-10	-2.64890331891365e-15	-2.02681621486178e-16	1.74644157222222	7.20691543011244	7.20691543038963	7.20691543038962	7.20691543038962	7.20691543038963	0.886009432120048	8.09292486250967
386	0.998900247707716	0	0	0	0	1.64086177560367	6.52811888382694	2.28554745262954e-10	-3.22302184940781e-15	-1.13564713188907e-16	1.64086177560367	8.16898065943061	8.16898065965916	8.16898065965916	8.16898065965916	8.16898065965916	2.71018435809588	10.879165017755
387	0	2.24479241069178	0	0	0	1.54877860282086	7.02927829207907	1.8844184523914e-10	-2.8421709430404e-15	5.56291124276243e-18	1.54877860282086	8.57805689489993	8.57805689508837	8.57805689508836	8.57805689508836	8.57805689508837	2.43778916108575	11.0158460561741
388	1.37038319184676	0	0	0	0	1.4361628027164	7.96582711678047	1.55362249643076e-10	3.29691829392686e-16	5.79987446958086e-17	1.4361628027164	9.40198991949687	9.40198991965223	9.40198991965223	9.40198991965223	9.40198991965223	2.27558953450275	11.677579454155
389	0.8610912708814	0	0	0	0	1.42898055856656	8.3318691200776	1.2808341125492e-10	-2.00088834390044e-15	2.35985189722676e-16	1.42898055856656	9.76084967864416	9.76084967877225	9.76084967877225	9.76084967877225	9.76084967877225	3.61232129749007	13.3731709762623
390	0.61534223000477	0	0	0	0	1.39521713718383	8.30346135882441	1.05589424492791e-10	-3.15765191771789e-15	1.17354737039221e-16	1.39521713718383	9.69867849600824	9.69867849611383	9.69867849611382	9.69867849611382	9.69867849611382	3.70246884147083	13.4011473375847
391	0.7177103130711	0	0	0	0	1.33143539115569	8.01157945079512	8.70415533427149e-11	-2.77395884040743e-15	1.79611533979163e-16	1.33143539115569	9.34301484195081	9.34301484203785	9.34301484203785	9.34301484203785	9.34301484203785	1.52669771134593	10.8697125533838
392	0.791923746609713	0	0	0	0	1.25362174644432	7.55267635388482	7.17482180334628e-11	-5.20117282576393e-16	4.01768202040742e-16	1.25362174644432	8.80629810032914	8.80629810040089	8.80629810040089	8.80629810040089	8.80629810040089	3.35905372536152	12.1653518257624
393	0.668081835346448	0	0	0	0	1.173150074861	6.9968944916656	5.91404386796057e-11	-5.698552740796e-16	8.43075609324728e-20	1.173150074861	8.1700445665266	8.17004456658574	8.17004456658574	8.17004456658574	8.17004456658574	2.00433183230232	10.1743763988881
394	0.603966392600515	0	0	0	0	1.08718438883424	6.39443503150876	4.87452780362219e-11	-2.32347474593553e-15	3.90175738940179e-17	1.08718438883424	7.481619420343	7.48161942039175	7.48161942039175	7.48161942039175	7.48161942039175	4.24620336622664	11.7278227866184
395	0.510260229188518	0	0	0	0	0.998194223040165	5.780482579951	4.01734723709524e-11	-3.5171865420125e-15	-2.35553590521853e-16	0.998194223040165	6.77867680299117	6.77867680303134	6.77867680303134	6.77867680303134	6.77867680303134	1.50835649712169	8.28703330015303
396	0.364913340078039	0	0	0	0	0.907963202998347	5.17899972698202	3.31107003148645e-11	-6.07229821980582e-15	-1.02871938398308e-15	0.907963202998347	6.08696292998036	6.08696293001348	6.08696293001347	6.08696293001347	6.08696293001347	1.78503893731261	7.87200186732608
397	0.582557722706698	0	0	0	0	0.818225907378621	4.60563934422433	2.72895704256371e-11	-9.3670848855254e-15	1.69126865290359e-18	0.818225907378621	5.42386525160296	5.42386525163024	5.42386525163023	5.42386525163023	5.42386525163024	1.75429162693518	7.17815687856542
398	0.81167267447862	0	0	0	0	0.734959362675212	4.06996980199559	2.24867108045146e-11	-1.26213706153067e-14	-3.18992315201383e-16	0.734959362675212	4.80492916467081	4.80492916469329	4.80492916469328	4.80492916469328	4.80492916469328	0.742086535741042	5.54701570043433
399	0.852746860083773	0	0	0	0	0.669208714788841	3.57716650474099	1.85311364475638e-11	-1.19833032385941e-14	-4.25403202247709e-16	0.669208714788841	4.24637521952983	4.24637521954836	4.24637521954835	4.24637521954835	4.24637521954835	1.83350034657084	6.07987556611919
400	0.702520975391563	0	0	0	0	0.620462873255597	3.12929010758649	1.5269688447006e-11	-1.11057829599304e-14	-1.69524594015313e-16	0.620462873255597	3.74975298084209	3.74975298085736	3.74975298085735	3.74975298085735	3.74975298085735	2.10235708151432	5.85211006237167
401	1.26190846581226	0	0	0	0	0.57537703030503	2.72624567663241	1.25848600873724e-11	1.14255271910224e-15	2.6686569620793e-16	0.57537703030503	3.30162270693744	3.30162270695003	3.30162270695003	3.30162270695003	3.30162270695003	-2.01015345940525	1.29146924754477
402	1.33061655748205	0	0	0	0	0.609293849729138	2.36649646283344	1.03693309938535e-11	1.61648472385423e-16	-5.7658782262604e-17	0.609293849729138	2.97579031256258	2.97579031257295	2.97579031257295	2.97579031257295	2.97579031257296	-1.05168447133261	1.92410584124035
403	1.0876977219848	0	0	0	0	0.714671192517403	2.04758973487931	8.54270183481276e-12	-3.98969746129296e-16	3.346846888172e-16	0.714671192517403	2.76226092739671	2.76226092740526	2.76226092740526	2.76226092740526	2.76226092740526	-1.12052497241716	1.6417359549881
404	1.29798046069909	0	0	0	0	0.807663563060104	1.76653935335528	7.0389432949014e-12	1.11768372335064e-15	-9.5491088994426e-16	0.807663563060104	2.57420291641538	2.57420291642242	2.57420291642242	2.57420291642242	2.57420291642242	-1.92242080532446	0.651782111097957
405	0.797026817626109	0	0	0	0	0.936414773025332	1.52009974488251	5.79893821850419e-12	-2.27551311127172e-15	3.66463153225749e-16	0.936414773025332	2.45651451790784	2.45651451791364	2.45651451791364	2.45651451791364	2.45651451791364	-1.7909064221376	0.665608095776038
406	0.941008793707391	0	0	0	0	1.00516584882812	1.30495807709774	4.77702997159213e-12	-2.71942468543784e-15	1.33078010416954e-17	1.00516584882812	2.31012392592586	2.31012392593063	2.31012392593063	2.31012392593063	2.31012392593063	-2.41178567524035	-0.101661749309721
407	0.672957103987397	0	0	0	0	1.04390165590832	1.11786528742644	3.93647496821359e-12	-3.26387805671402e-15	-1.36025218866465e-16	1.04390165590832	2.16176694333476	2.16176694333869	2.16176694333869	2.16176694333869	2.16176694333869	-3.94684814590604	-1.78508120256734
408	0.727281277654877	0	0	0	0	1.04228257730336	0.955721818914035	3.24180291499943e-12	1.97442062699338e-16	-7.78253709306925e-16	1.04228257730336	1.99800439621739	1.99800439622063	1.99800439622063	1.99800439622063	1.99800439622064	-3.2155667062199	-1.21756230999926
409	0	2.29903481474204	0	0	0	1.01611182400916	0.815630178135758	2.6715497369878e-12	-3.44426709375512e-15	-1.92980690021799e-16	1.01611182400916	1.83174200214492	1.83174200214759	1.83174200214759	1.83174200214759	1.83174200214759	-4.9422655796285	-3.11052357748091
410	1.37866006323381	0	0	0	0	0.965181092564799	1.60984387464608	2.19988578464836e-12	-3.39168693130887e-15	1.76073673870125e-16	0.965181092564799	2.57502496721088	2.57502496721308	2.57502496721308	2.57502496721308	2.57502496721308	-5.79751809707231	-3.22249312985923
411	0.861818080697399	0	0	0	0	1.0176390550756	2.08932411709791	1.81235009222291e-12	-3.18651771635814e-15	3.50815296951135e-19	1.0176390550756	3.10696317217351	3.10696317217532	3.10696317217532	3.10696317217532	3.10696317217532	-2.12320040536912	0.983762766806201
412	1.64263163269173	0	0	0	0	1.03743060759223	2.34207719546816	1.49193510878831e-12	-3.4182434660579e-15	-3.00904228834123e-16	1.03743060759223	3.37950780306039	3.37950780306188	3.37950780306188	3.37950780306188	3.37950780306188	-3.71301118358832	-0.333503380526433
413	1.67228326562009	0	0	0	0	1.25503933419566	2.43454541366839	1.22995515994262e-12	-1.17128529097954e-15	2.68169915527278e-16	1.25503933419566	3.68958474786405	3.68958474786528	3.68958474786528	3.68958474786528	3.68958474786528	-2.25495118310263	1.43463356476265
414	0	2.11659957089396	0	0	0	1.6157862831417	2.4165331063853	1.01385921880137e-12	-2.62696531194706e-15	3.64024926196617e-16	1.6157862831417	4.032319389527	4.03231938952801	4.03231938952801	4.03231938952801	4.03231938952801	-5.44846921359231	-1.4161498240643
415	0.665487556866951	0	0	0	0	1.80450981654478	2.982343658694	8.34552338346839e-13	-3.5761171801596e-15	6.73416243558364e-16	1.80450981654478	4.78685347523878	4.78685347523962	4.78685347523961	4.78685347523961	4.78685347523961	-6.38124205899728	-1.59438858375766
416	0	2.05088157719369	0	0	0	1.87814476552228	3.26362235612092	6.8703229771927e-13	-8.60667093149914e-16	3.08485030055261e-16	1.87814476552228	5.14176712164321	5.1417671216439	5.1417671216439	5.1417671216439	5.1417671216439	-5.17353796670751	-0.0317708450636083
417	1.61425730997836	0	0	0	0	1.865790653233	3.92431114824416	5.66660673939623e-13	1.26505472763938e-15	-4.9742328311897e-16	1.865790653233	5.79010180147716	5.79010180147773	5.79010180147773	5.79010180147773	5.79010180147773	-2.56352817179467	3.22657362968305
418	0.769074454594424	0	0	0	0	2.01858045234855	4.2382369554306	4.66889105155133e-13	-7.99627031256023e-16	-3.63336327712828e-17	2.01858045234855	6.25681740777915	6.25681740777962	6.25681740777962	6.25681740777962	6.25681740777962	-3.14154385684557	3.11527355093405
419	1.31204216273248	0	0	0	0	2.06612800954027	4.30940543893606	3.85557541449089e-13	-2.42597053556892e-15	4.66429446335879e-16	2.06612800954027	6.37553344847633	6.37553344847671	6.37553344847671	6.37553344847671	6.37553344847671	-3.20423191410594	3.17130153437077
420	1.56532025432221	0	0	0	0	2.12715940788855	4.21551032960276	3.17686499329284e-13	-3.36066730000084e-15	-1.50436711969949e-16	2.12715940788855	6.34266973749131	6.34266973749163	6.34266973749163	6.34266973749163	6.34266973749163	-1.3836425400964	4.95902719739523
421	1.25664603868339	0	0	0	0	2.29478838789167	4.0140550413135	2.62275534623768e-13	-7.15323356104136e-15	-3.39020516981802e-16	2.29478838789167	6.30884342920517	6.30884342920543	6.30884342920543	6.30884342920543	6.30884342920542	-2.09866961358767	4.21017381561775
422	0.831826515393859	0	0	0	0	2.41341825349233	3.74711953553911	2.15595719055273e-13	-8.60567173077698e-15	1.43982928742714e-16	2.41341825349233	6.16053778903144	6.16053778903165	6.16053778903164	6.16053778903164	6.16053778903165	-0.942710295878319	5.21782749315333
423	1.28313626123607	0	0	0	0	2.42931632782539	3.44506243832745	1.7939782992471e-13	-9.89655024596914e-15	-4.50042655458739e-16	2.42931632782539	5.87437876615284	5.87437876615302	5.87437876615301	5.87437876615301	5.87437876615301	-3.40447024462343	2.46990852152958
424	0.457603253704464	0	0	0	0	2.44892465043507	3.12938778950138	1.47019818541594e-13	-1.23132226637068e-14	-1.58618949274098e-16	2.44892465043507	5.57831243993645	5.5783124399366	5.57831243993659	5.57831243993659	5.57831243993659	-3.13540890358259	2.442903536354
425	0.482791085944995	0	0	0	0	2.38303642401223	2.81495763088771	1.20826371130534e-13	-8.86640760811019e-15	-1.9909804836423e-16	2.38303642401223	5.19799405489993	5.19799405490005	5.19799405490004	5.19799405490004	5.19799405490004	-2.93960720910033	2.25838684579972
426	0.916215255279145	0	0	0	0	2.26234638214356	2.51169339491667	9.96351445792243e-14	-1.20300047701249e-14	3.68009074413036e-16	2.26234638214356	4.77403977706023	4.77403977706033	4.77403977706032	4.77403977706032	4.77403977706032	-3.75811085079296	1.01592892626736
427	0.613896830343732	0	0	0	0	2.13018565695921	2.22587872071722	8.0899553722702e-14	-1.08351133620843e-14	-4.90242429510295e-16	2.13018565695921	4.35606437767644	4.35606437767652	4.35606437767651	4.35606437767651	4.35606437767651	-3.82715540032671	0.528908977349797
428	0.86809891784422	0	0	0	0	1.97625227218413	1.96115229043818	6.75754563417286e-14	-1.10709774681084e-14	2.81569544257818e-16	1.97625227218413	3.93740456262231	3.93740456262238	3.93740456262237	3.93740456262237	3.93740456262237	-0.027147129597504	3.91025743302486
429	1.27446461377435	0	0	0	0	1.82672937602667	1.7192602567612	5.58429746888578e-14	-5.48468215288978e-15	-4.30714732407639e-16	1.82672937602667	3.54598963278786	3.54598963278792	3.54598963278791	3.54598963278791	3.54598963278791	0.0154820432799825	3.56147167606789
430	0.546093464831839	0	0	0	0	1.75287721867524	1.50062279590086	4.52928361482918e-14	-6.17891016130301e-15	4.73328275581381e-16	1.75287721867524	3.2535000145761	3.25350001457615	3.25350001457614	3.25350001457614	3.25350001457614	2.3313663705982	5.58486638517434
431	1.00866033047815	0	0	0	0	1.64868817180864	1.30475744908838	3.70164343621582e-14	-9.46304701265888e-15	-4.15857619336362e-16	1.64868817180864	2.95344562089703	2.95344562089706	2.95344562089705	2.95344562089705	2.95344562089705	2.04309667973242	4.99654230062948
432	1.41967585577224	0	0	0	0	1.55857320850547	1.13059255612209	3.31510818796232e-14	-6.59007848291537e-15	-3.11706820243547e-16	1.55857320850547	2.68916576462756	2.68916576462759	2.68916576462759	2.68916576462759	2.68916576462758	1.89081681365352	4.5799825782811
433	0.818034202881417	0	0	0	0	1.57998744143738	0.976696716458123	2.51020537689328e-14	-2.8254690254137e-15	-9.41338768459726e-16	1.57998744143738	2.5566841578955	2.55668415789553	2.55668415789553	2.55668415789552	2.55668415789552	-2.0495793163642	0.507104841531326
434	0.783771401958832	0	0	0	0	1.55709091537602	0.841444422121793	2.18278728425503e-14	-8.16823136906564e-15	-8.50262868535364e-17	1.55709091537602	2.39853533749781	2.39853533749784	2.39853533749783	2.39853533749783	2.39853533749783	-2.81849721146447	-0.419961873966642
435	0.682371370589423	0	0	0	0	1.50293748141478	0.72313346285502	1.72803993336856e-14	-7.88602447232556e-15	-2.08680381663467e-16	1.50293748141478	2.2260709442698	2.22607094426981	2.22607094426981	2.22607094426981	2.2260709442698	-4.07311506947745	-1.84704412520764
436	0	0	0	4.41989923297571	0	1.424353441919	0.620066145465248	1.50976120494306e-14	-2.58730675772867e-15	4.51970764603387e-17	1.424353441919	2.04441958738425	2.04441958738427	2.04441958738426	2.04441958738426	2.04441958738426	-1.70457841517594	0.339841172208323
437	0.804211710298	0	0	0	0	1.32487481057248	0.530603588358958	1.10048858914524e-14	12.4982891454076	2.96919042028256e-16	1.32487481057248	1.85547839893144	1.85547839893145	14.353767544339	14.353767544339	14.353767544339	-0.328005142190052	14.025762402149
438	0.508652723204238	0	0	0	0	1.22835764246229	0.453200183792613	1.01181285572238e-14	20.4654673684118	8.18616704574538e-17	1.22835764246229	1.68155782625491	1.68155782625492	22.1470251946667	22.1470251946667	22.1470251946667	1.338344409504	23.4853696041707
439	0.767709071530861	0	0	0	0	1.12549044370324	0.386423633767758	7.75344233261421e-15	25.133561265949	-3.78672243458188e-16	1.12549044370324	1.511914077471	1.51191407747101	26.64547534342	26.64547534342	26.64547534342	1.44586266849515	28.0913380119152
440	0.9703099307717	0	0	0	0	1.03093047854989	0.32896465730039	6.9576344685629e-15	27.4368260570694	-2.84524374182733e-16	1.03093047854989	1.35989513585028	1.35989513585028	28.7967211929197	28.7967211929197	28.7967211929197	4.127206518638	32.9239277115577
441	0.984016900216216	0	0	0	0	0.962699898339141	0.279639455238713	6.63931132294238e-15	28.0792165747175	-8.21712140316983e-18	0.962699898339141	1.24233935357785	1.24233935357786	29.3215559282954	29.3215559282954	29.3215559282954	3.32731474828559	32.648870676581
442	1.31844169290993	0	0	0	0	0.916035816820827	0.237387239330121	8.09450284577906e-15	27.5871817584699	-3.77551182943464e-16	0.916035816820827	1.15342305615095	1.15342305615096	28.7406048146208	28.7406048146208	28.7406048146208	3.08969207705666	31.8302968916775
443	0.878244440144315	0	0	0	0	0.953612957839412	0.201264533946711	5.36601874046028e-15	26.3508864458131	-1.18208157433344e-15	0.953612957839412	1.15487749178612	1.15487749178613	27.5057639375992	27.5057639375992	27.5057639375992	0.280599161042034	27.7863630986412
444	0.602298736697129	0	0	0	0	0.966950648915307	0.170437501696121	5.22959453519434e-15	24.6563212617748	3.53539337841791e-16	0.966950648915307	1.13738815061143	1.13738815061143	25.7937094123862	25.7937094123862	25.7937094123862	-1.12485304549589	24.6688563668903
445	0.64903813359414	0	0	0	0	0.948428302651212	0.144173196572287	6.00266503170133e-15	22.7102495341337	-6.49865286055715e-16	0.948428302651212	1.0926014992235	1.0926014992235	23.8028510333572	23.8028510333572	23.8028510333572	-1.22221159130817	22.580639442049
446	1.05675240095261	0	0	0	0	0.910659849265268	0.121830385623434	6.09361450187862e-15	20.659533004078	-1.39372684577214e-16	0.910659849265268	1.0324902348887	1.03249023488871	21.6920232389667	21.6920232389667	21.6920232389667	-1.37424999309585	20.3177732458708
447	0.987812013582309	0	0	0	0	0.896260728635901	0.102850382975071	4.09272615797818e-15	18.606054516135	-8.85669188249541e-17	0.896260728635901	0.999111111610972	0.999111111610976	19.605165627746	19.605165627746	19.605165627746	-0.485287602996923	19.119878024749
448	0.284295105883416	0	0	0	0	0.88834048432971	0.0867481933154373	1.54614099301398e-15	16.618198937242	6.72597844146963e-16	0.88834048432971	0.975088677645148	0.975088677645149	17.5932876148872	17.5932876148872	17.5932876148872	0.724176678557677	18.3174642934448
449	1.2484183639279	0	0	0	0	0.854055747988042	0.0731041538319701	2.72848410531878e-15	14.7396497415785	-2.99950018330481e-16	0.854055747988042	0.927159901820012	0.927159901820015	15.6668096433985	15.6668096433985	15.6668096433985	0.158613286985242	15.8254229303838
450	0	2.18385617230192	0	0	0	0.882561252687095	0.061556184903244	9.09494701772928e-16	12.9960971894151	8.28087165489046e-16	0.882561252687095	0.944117437590339	0.94411743759034	13.9402146270054	13.9402146270054	13.9402146270054	0.579272745351802	14.5194873723572
451	1.62564468954635	0	0	0	0	0.872669389791558	0.796691418602733	1.36424205265939e-15	11.4003261846048	1.07467313817331e-16	0.872669389791558	1.66936080839429	1.66936080839429	13.069686992999	13.069686992999	13.069686992999	-2.17688468314387	10.8928023098552
452	0	2.21164623505706	0	0	0	1.06608375541743	1.26328918554864	1.81898940354586e-15	9.95605081861982	3.99703147020579e-16	1.06608375541743	2.32937294096607	2.32937294096607	12.2854237595859	12.2854237595859	12.2854237595859	-0.560454323384887	11.724969436201
453	0.397462647748548	0	0	0	0	1.16070332629526	2.31809381053086	1.40971678774804e-15	8.66078279593697	-2.48000914557001e-16	1.16070332629526	3.47879713682612	3.47879713682612	12.1395799327631	12.1395799327631	12.1395799327631	-1.24037688617086	10.8992030465922
454	0.529650786326718	0	0	0	0	1.18680701405263	2.94898131738939	1.18234311230481e-15	7.50795799845421	4.13149047799157e-16	1.18680701405263	4.13578833144202	4.13578833144202	11.6437463298962	11.6437463298962	11.6437463298962	-0.353638256305527	11.2901080735907
455	0	2.77179782364134	0	0	0	1.16788536162508	3.27497863980826	-2.72848410531878e-16	6.4884958898274	9.19281468742445e-17	1.16788536162508	4.44286400143334	4.44286400143334	10.9313598912607	10.9313598912607	10.9313598912607	2.25134090759519	13.1827007988559
456	0.694491980383904	0	0	0	0	1.11682679096893	5.31895888078888	8.41282599139959e-16	5.59192750128608	-4.09835648997834e-17	1.11682679096893	6.43578567175781	6.43578567175781	12.0277131730439	12.0277131730439	12.0277131730439	4.94357669219855	16.9712898652424
457	1.59557916502652	0	0	0	0	1.05352241977126	6.51430658751619	-1.36424205265939e-15	4.8071971649997	2.55488346452934e-16	1.05352241977126	7.56782900728745	7.56782900728745	12.3750261722872	12.3750261722872	12.3750261722872	4.61035739182911	16.9853835641163
458	0.686173573000266	0	0	0	0	1.18873413163912	7.1015215145239	-5.91171556152403e-16	4.12321921009905	-6.20421032078786e-17	1.18873413163912	8.29025564616301	8.29025564616301	12.4134748562621	12.4134748562621	12.4134748562621	5.76268023290009	18.1761550891622
459	0.710177514092181	0	0	0	0	1.24756919180475	7.26179782353716	-5.57065504835919e-16	3.529252113035	1.54884301055037e-16	1.24756919180475	8.50936701534192	8.50936701534192	12.0386191283769	12.0386191283769	12.0386191283769	4.8122514340891	16.850870562466
460	0.742772119418228	0	0	0	0	1.25434466580318	7.13062217299052	7.16227077646181e-16	3.01513798988578	6.81789759958921e-16	1.25434466580318	8.38496683879371	8.38496683879371	11.4001048286795	11.4001048286795	11.4001048286795	5.39213978172498	16.7922446104045
461	0.93982540914069	0	0	0	0	1.22763882202494	6.80839067183924	-1.05728759081103e-15	2.57144395530544	4.70283250546534e-16	1.22763882202494	8.03602949386418	8.03602949386418	10.6074734491696	10.6074734491696	10.6074734491696	5.44880915672545	16.0562826058951
462	0.499039447834921	0	0	0	0	1.19494887687943	6.36867866074633	-2.27373675443232e-17	2.18953305586605	-5.34941043160242e-17	1.19494887687943	7.56362753762576	7.56362753762576	9.75316059349181	9.75316059349181	9.75316059349181	1.49136338623096	11.2445239797228
463	0.539138560504699	0	0	0	0	1.13580301949683	5.86466540347314	-6.82121026329696e-16	1.86158566493827	4.20913699233099e-16	1.13580301949683	7.00046842296997	7.00046842296997	8.86205408790824	8.86205408790824	8.86205408790824	2.0633522816715	10.9254063695797
464	0.525973755777969	0	0	0	0	1.06160249552296	5.33411087161422	-5.91171556152403e-16	1.5805869679435	5.4553415188885e-18	1.06160249552296	6.39571336713718	6.39571336713718	7.97630033508068	7.97630033508068	7.97630033508069	0.0185949357334965	7.99489527081418
465	0.590889236313221	0	0	0	0	0.979488129414261	4.80319843859659	-1.11413100967184e-15	1.34029212851855	-4.38779147313681e-16	0.979488129414261	5.78268656801085	5.78268656801085	7.1229786965294	7.1229786965294	7.1229786965294	0.522067090697173	7.64504578722657
466	1.97878498043097	0	0	0	0	0.896252994590377	4.2894911046107	-4.54747350886464e-16	1.13517763833774	-8.63239070482809e-16	0.896252994590377	5.18574409920108	5.18574409920108	6.32092173753881	6.32092173753881	6.32092173753882	1.22467459327464	7.54559633081346
467	0.583561227704474	0	0	0	0	1.31311537179756	3.80419636632007	-1.37561073643155e-15	0.960385004137327	3.94620566956602e-16	1.31311537179756	5.11731173811763	5.11731173811763	6.07769674225496	6.07769674225496	6.07769674225496	-0.672408042181538	5.40528870007342
468	1.40170696545177	0	0	0	0	1.55319745460891	3.35389323699539	-1.09139364212751e-15	0.811661148575124	-3.98989846254718e-16	1.55319745460891	4.9070906916043	4.9070906916043	5.71875184017942	5.71875184017942	5.71875184017943	-0.274936449816446	5.44381539036298
469	1.71215135554836	0	0	0	0	1.78951763063447	2.94184198793649	-1.9554136088118e-15	0.685298566648838	-3.76332150978153e-16	1.78951763063447	4.73135961857096	4.73135961857096	5.4166581852198	5.4166581852198	5.4166581852198	1.16871380817924	6.58537199339904
470	0.870776126249808	0	0	0	0	2.17055640504174	2.56897114341798	-2.18278728425503e-15	0.578077284633108	-7.0658906158932e-16	2.17055640504174	4.73952754845972	4.73952754845971	5.31760483309282	5.31760483309282	5.31760483309282	-0.161453080482161	5.15615175261066
471	0.723701892093437	0	0	0	0	2.37348201505488	2.23461570098924	-2.91038304567337e-15	0.487209934425671	-5.50604325281254e-17	2.37348201505488	4.60809771604412	4.60809771604412	5.09530765046979	5.09530765046979	5.09530765046979	-1.5523369381872	3.54297071228258
472	1.05263107588618	0	0	0	0	2.44050134908997	1.93706433630144	-1.45519152283669e-15	0.410290720991388	-5.86772883036302e-16	2.44050134908997	4.3775656853914	4.3775656853914	4.78785640638279	4.78785640638279	4.7878564063828	-0.978394748687457	3.80946165769534
473	0.964389707821218	0	0	0	0	2.44544182765981	1.67396058608209	-1.45519152283669e-15	0.34524867628314	1.21393883964925e-17	2.44544182765981	4.1194024137419	4.11940241374189	4.46465109002503	4.46465109002503	4.46465109002503	-0.533903210859646	3.93074787916539
474	0	2.24758465450836	0	0	0	2.39672758478738	1.44259296744812	-2.18278728425503e-15	0.290305322481996	-2.97315049003235e-18	2.39672758478738	3.8393205522355	3.8393205522355	4.1296258747175	4.1296258747175	4.1296258747175	0.855681621110455	4.98530749582795
475	1.41040373340578	0	0	0	0	2.28532048233709	2.07582983798131	-1.45519152283669e-15	0.243936682016608	1.15496553547271e-16	2.28532048233709	4.3611503203184	4.3611503203184	4.60508700233501	4.60508700233501	4.60508700233501	0.166159854235134	4.77124685657014
476	1.12464203951686	0	0	0	0	2.26514078881677	2.43209246867385	-1.45519152283669e-15	0.204839449611077	-5.30953909338572e-16	2.26514078881677	4.69723325749063	4.69723325749063	4.9020727071017	4.9020727071017	4.9020727071017	1.36315536942782	6.26522807652952
477	0.806328459927664	0	0	0	0	2.22957591717952	2.59098744430748	-7.27595761418343e-16	0.171901065761161	-4.9955160753239e-16	2.22957591717952	4.820563361487	4.820563361487	4.99246442724816	4.99246442724816	4.99246442724816	-0.428737459477498	4.56372696777066
478	1.37577825242472	0	0	0	0	2.14631906184991	2.61236186742253	-2.18278728425503e-15	0.144173388757874	-5.71420587993632e-16	2.14631906184991	4.75868092927243	4.75868092927243	4.90285431803031	4.90285431803031	4.9028543180303	1.45720523124485	6.36005954927515
479	0.89707730906215	0	0	0	0	2.13731157185011	2.54085117510814	-1.45519152283669e-15	0.120849643988482	2.89056657732384e-16	2.13731157185011	4.67816274695826	4.67816274695826	4.79901239094674	4.79901239094674	4.79901239094674	2.40435019702175	7.20336258796849
480	1.01029983630575	0	0	0	0	2.082253752237	2.40942746487831	-4.00177668780088e-15	0.101244327474499	-4.8444733526563e-16	2.082253752237	4.49168121711531	4.4916812171153	4.5929255445898	4.5929255445898	4.59292554458981	1.13848126850282	5.73140681309262
481	0.384166617872866	0	0	0	0	2.01104704010054	2.24216124894499	-7.27595761418343e-16	0.0847757500343823	3.50590244616245e-16	2.01104704010054	4.25320828904553	4.25320828904553	4.33798403907991	4.33798403907991	4.33798403907991	0.198541249190812	4.53652528827072
482	0.768668430623315	0	0	0	0	1.89794899627712	2.05636520656523	-1.45519152283669e-15	0.0709509250832523	-5.11751915102534e-17	1.89794899627712	3.95431420284236	3.95431420284236	4.02526512792561	4.02526512792561	4.02526512792561	0.660532153074969	4.68579728100058
483	1.23138716344549	0	0	0	0	1.77120620044224	1.8642532367369	-7.27595761418343e-16	0.0593525239842296	2.22602286212066e-16	1.77120620044224	3.63545943717914	3.63545943717913	3.69481196116336	3.69481196116336	3.69481196116336	-1.59054498256874	2.10426697859462
484	1.25710810867668	0	0	0	0	1.70334604521802	1.67422009295244	-3.63797880709171e-15	0.0496276459492949	1.77318602703397e-17	1.70334604521802	3.37756613817046	3.37756613817046	3.42719378411975	3.42719378411975	3.42719378411975	-0.465519713740933	2.96167407037882
485	0.871255667025364	0	0	0	0	1.68367693882887	1.4918246395709	7.27595761418343e-16	0.0414781732736692	2.57500579407254e-16	1.68367693882887	3.17550157839977	3.17550157839977	3.21697975167344	3.21697975167344	3.21697975167344	0.425309787713886	3.64228953938733
486	0.83782907003646	0	0	0	0	1.63403968326017	1.32054213145068	-1.45519152283669e-15	0.0346525061639288	-7.60618371358216e-16	1.63403968326017	2.95458181471085	2.95458181471085	2.98923432087478	2.98923432087478	2.98923432087478	0.167389505607482	3.15662382648226
487	0.637066470014651	0	0	0	0	1.56321167756544	1.16233694643337	-1.81898940354586e-16	0.0289384939169872	1.60161043776653e-16	1.56321167756544	2.72554862399882	2.72554862399882	2.75448711791581	2.75448711791581	2.7544871179158	0.252148169835618	3.00663528775142
488	0.590921189439607	0	0	0	0	1.46976375427316	1.01809614462149	-1.09139364212751e-15	0.0241574003081347	-4.7701175036921e-17	1.46976375427316	2.48785989889465	2.48785989889465	2.51201729920279	2.51201729920279	2.51201729920279	1.65453730387601	4.16655460307879
489	1.51636090131895	0	0	0	0	1.36282263133514	0.887955490941343	7.27595761418343e-16	0.0201587605187381	8.31310573852536e-17	1.36282263133514	2.25077812227648	2.25077812227649	2.27093688279522	2.27093688279522	2.27093688279522	-0.375837300235388	1.89509958255983
490	1.02860712346558	0	0	0	0	1.419503069782	0.771542681064885	-1.09139364212751e-15	0.0168160046745967	-2.45951307892828e-16	1.419503069782	2.19104575084689	2.19104575084689	2.20786175552148	2.20786175552148	2.20786175552148	-0.755863752036737	1.45199800348475
491	1.52097918188479	0	0	0	0	1.44751487502088	0.668157075034718	2.72848410531878e-16	0.0140227390630519	1.17192600776913e-17	1.44751487502088	2.11567195005559	2.11567195005559	2.12969468911865	2.12969468911865	2.12969468911864	-0.208991963462322	1.92070272565632
492	1.18804118660756	0	0	0	0	1.59399311144269	0.576900964945238	-1.09139364212751e-15	0.0116895903990026	4.68523285779589e-16	1.59399311144269	2.17089407638793	2.17089407638793	2.18258366678693	2.18258366678693	2.18258366678693	0.20192622163091	2.38450988841784
493	0.580246122817973	0	0	0	0	1.70504609584544	0.496774041665746	0	0.00974153120680851	-5.41958027427059e-18	1.70504609584544	2.20182013751119	2.20182013751119	2.211561668718	2.211561668718	2.211561668718	-1.17909494143671	1.03246672728129
494	0.768042419035707	0	0	0	0	1.7271741723185	0.426740089105085	-1.45519152283669e-15	0.0081156155877668	5.53395055614918e-16	1.7271741723185	2.15391426142358	2.15391426142358	2.16202987701135	2.16202987701135	2.16202987701135	-1.32906098124644	0.832968895764912
495	0	0	0	4.62080303364808	0	1.69665036813643	0.365772870564447	4.54747350886464e-16	0.00675906447672708	-1.4195046006963e-17	1.69665036813643	2.06242323870088	2.06242323870088	2.06918230317761	2.06918230317761	2.06918230317761	-1.46584538999589	0.603336913181723
496	0.770969151134538	0	0	0	0	1.62044019652866	0.312886559371278	-9.09494701772928e-17	14.9360097231015	5.91499438259578e-16	1.62044019652866	1.93332675589993	1.93332675589993	16.8693364790015	16.8693364790015	16.8693364790015	-0.0117095482488779	16.8576269307526
497	1.13215409893832	0	0	0	0	1.52768011129584	0.2671548093287	2.27373675443232e-16	24.4526102407388	-5.55661391364852e-16	1.52768011129584	1.79483492062454	1.79483492062454	26.2474451613633	26.2474451613633	26.2474451613633	-1.5834515928055	24.6639935685578
498	1.02376269792439	0	0	0	0	1.46910890715821	0.227721583578497	-1.81898940354586e-16	30.0283012690667	8.01097975878768e-18	1.46910890715821	1.69683049073671	1.69683049073671	31.7251317598034	31.7251317598034	31.7251317598034	-0.414832868966305	31.3102988908371
499	1.13283665133992	0	0	0	0	1.41754947404501	0.193806103142809	-1.09139364212751e-15	32.7791126010874	2.81067679731587e-17	1.41754947404501	1.61135557718782	1.61135557718781	34.3904681782752	34.3904681782752	34.3904681782752	-0.643689573815013	33.7467786044602
500	1.68357835334162	0	0	0	0	1.39034449414999	0.164703691166795	-2.09183781407774e-15	33.5459628011797	2.9428527659732e-16	1.39034449414999	1.55504818531678	1.55504818531678	35.1010109864965	35.1010109864965	35.1010109864965	0.260397093482962	35.3614080799794
501	0.844349941656935	0	0	0	0	1.58953198748977	0.139783838226752	-9.09494701772928e-17	32.9577265061033	-3.09753590344902e-17	1.58953198748977	1.72931582571652	1.72931582571652	34.6870423318198	34.6870423318198	34.6870423318198	-0.724905582366403	33.9621367494534
502	1.10588272634583	0	0	0	0	1.68746693318815	0.118486468433872	-4.54747350886464e-16	31.4804771549636	3.25911245746768e-16	1.68746693318815	1.80595340162202	1.80595340162202	33.2864305565856	33.2864305565856	33.2864305565856	1.36830502853529	34.6547355851209
503	1.3516902758201	0	0	0	0	1.74664909012496	0.100317122185636	-2.13731254916638e-15	29.455844787874	1.00498894259981e-16	1.74664909012496	1.8469662123106	1.8469662123106	31.3028110001846	31.3028110001846	31.3028110001846	1.76319718245126	33.0660081826358
504	0.893589238499117	0	0	0	0	1.83825031254833	0.084841571012129	-1.00044417195022e-15	27.1308170757093	1.07449261285049e-15	1.83825031254833	1.92309188356046	1.92309188356046	29.0539089592697	29.0539089592697	29.0539089592697	1.66492578920691	30.7188347484767
505	0.994955969299409	0	0	0	0	1.86013130012019	0.0716802286925216	1.81898940354586e-16	24.6808253578066	1.24450572924915e-15	1.86013130012019	1.93181152881271	1.93181152881271	26.6126368866193	26.6126368866193	26.6126368866193	0.916754657390211	27.5293915440095
506	0.907738786339705	0	0	0	0	1.84577082633864	0.0605026094498717	-9.09494701772928e-17	22.2275709123923	7.67533817138659e-16	1.84577082633864	1.90627343578851	1.90627343578851	24.1338443481808	24.1338443481808	24.1338443481808	1.8900417353502	26.023886083531
507	1.00460463737574	0	0	0	0	1.79773076419137	0.051021999799138	-2.27373675443232e-17	19.8527397543519	3.25241869945644e-16	1.79773076419137	1.84875276399051	1.84875276399051	21.7014925183424	21.7014925183424	21.7014925183424	2.01532357620015	23.7168160945425
508	0	2.05638509817923	0	0	0	1.73981434198626	0.0429904486864719	-1.21644916362129e-15	17.6085107822282	1.07617317291887e-15	1.73981434198626	1.78280479067273	1.78280479067273	19.3913155729009	19.3913155729009	19.3913155729009	1.99524626136832	21.3865618342692
509	1.09127519026953	0	0	0	0	1.64382404424812	0.62181816322151	-3.18323145620525e-16	15.5255691605602	1.44648464400871e-16	1.64382404424812	2.26564220746963	2.26564220746963	17.7912113680298	17.7912113680298	17.7912113680298	2.84101380720575	20.6322251752355
510	1.26622665770861	0	0	0	0	1.57191108585349	0.989385946561218	-2.95585778076202e-16	13.6191841034172	1.11953586418026e-15	1.57191108585349	2.56129703241471	2.56129703241471	16.1804811358319	16.1804811358319	16.1804811358319	0.276776914247538	16.4572580500794
511	1.5687656452088	0	0	0	0	1.55624304784618	1.20326422242924	-2.1600499167107e-16	11.8937894801606	7.97741468692055e-16	1.55624304784618	2.75950727027542	2.75950727027542	14.6532967504361	14.6532967504361	14.6532967504361	2.81800688000874	17.4713036304448
512	1.21830563234711	0	0	0	0	1.69295510813464	1.30709361271663	-1.19371179607697e-15	10.3464103209154	6.49285932108274e-16	1.69295510813464	3.00004872085127	3.00004872085127	13.3464590417666	13.3464590417666	13.3464590417666	2.42269952947418	15.7691585712408
513	1.57001415605972	0	0	0	0	1.80111620982832	1.33374334679402	-7.04858393874019e-16	8.96920311551421	-5.71330317139432e-16	1.80111620982832	3.13485955662233	3.13485955662233	12.1040626721365	12.1040626721365	12.1040626721365	0.91562954559663	13.0196922177332
514	0.629368361504637	0	0	0	0	2.01341943787573	1.30778233881772	-4.43378667114303e-16	7.75131859992905	4.38897733366902e-16	2.01341943787573	3.32120177669345	3.32120177669345	11.0725203766225	11.0725203766225	11.0725203766225	2.09712829738241	13.1696486740049
515	1.03370264135676	0	0	0	0	2.09471083956005	1.24740833662194	-1.80193637788761e-15	6.68024918404007	-7.4987882980085e-16	2.09471083956005	3.34211917618199	3.34211917618199	10.0223683602221	10.0223683602221	10.0223683602221	0.623761144661359	10.6461295048834
516	0.727214407077499	0	0	0	0	2.11776537824121	1.16595041611558	-1.30739863379858e-15	5.74278664965406	1.05202856685129e-15	2.11776537824121	3.28371579435679	3.28371579435679	9.02650244401085	9.02650244401085	9.02650244401085	1.49714954789338	10.5236519919042
517	0	2.1033037528081	0	0	0	2.07279168138809	1.07303611084613	-1.79340986505849e-15	4.92568713629962	-1.04594297313184e-16	2.07279168138809	3.14582779223422	3.14582779223422	8.07151492853384	8.07151492853384	8.07151492853384	0.416160188258626	8.48767511679247
518	0.995500907528387	0	0	0	0	1.97453600271797	1.6164231489996	-2.67732502834406e-15	4.21611806568927	2.02030808584811e-16	1.97453600271797	3.59095915171757	3.59095915171757	7.80707721740684	7.80707721740684	7.80707721740684	-0.427498509332972	7.37957870807387
519	1.04317775026965	0	0	0	0	1.87595671005395	1.92755306892597	-2.99564817396458e-15	3.6019442100134	-7.47985566375541e-17	1.87595671005395	3.80350977897992	3.80350977897992	7.40545398899332	7.40545398899332	7.40545398899332	-0.403221308607673	7.00223268038565
520	0.900389233224363	0	0	0	0	1.78701820672127	2.07277311178859	-3.72892827726901e-15	3.07189653533377	-6.80806862089233e-17	1.78701820672127	3.85979131850986	3.85979131850986	6.93168785384363	6.93168785384363	6.93168785384363	1.67189404303656	8.60358189688019
521	0.285978553225216	0	0	0	0	1.69020610057565	2.10200871965033	-1.69251279658056e-15	2.61565691882893	6.1744422878232e-17	1.69020610057565	3.79221482022598	3.79221482022598	6.40787173905491	6.40787173905491	6.40787173905492	0.932098563716831	7.33997030277175
522	0	2.03782918334074	0	0	0	1.56999234637849	2.05253699631603	-8.61177795741241e-16	2.22388369091124	9.74791842144913e-17	1.56999234637849	3.62252934269453	3.62252934269453	5.84641303360576	5.84641303360576	5.84641303360577	0.876407857576254	6.72282089118202
523	0	2.10835221183939	0	0	0	1.43782300100667	2.51670250063643	-3.41060513164848e-15	1.88819667179235	5.0687306680988e-17	1.43782300100667	3.95452550164311	3.9545255016431	5.84272217343546	5.84272217343546	5.84272217343546	-0.370423113453907	5.47229905998156
524	1.44389241580942	0	0	0	0	1.30198247491404	3.39225027588161	-3.07949221678427e-15	1.60113554804226	2.44428754485022e-16	1.30198247491404	4.69423275079565	4.69423275079565	6.29536829883791	6.29536829883791	6.29536829883791	-1.74743688327747	4.54793141556044
525	0.513402733266952	0	0	0	0	1.31048902042702	3.86768310991846	-2.66737743004342e-15	1.35610174609695	-4.30594404460745e-16	1.31048902042702	5.17817213034549	5.17817213034549	6.53427387644243	6.53427387644243	6.53427387644243	-2.00306249693563	4.5312113795068
526	0	0	3.6744824773096	0	0	1.27540564717375	4.0592888494077	0	1.14729115339164	-1.4920778038364e-16	1.27540564717375	5.33469449658145	5.33469449658145	6.48198564997309	6.48198564997309	6.4819856499731	-4.75388164816532	1.72810400180778
527	0.948740382966953	0	0	0	0	1.20998059147911	4.05434371298143	5.97015790093255	0.969622915159381	-2.35468299048183e-16	1.20998059147911	5.26432430446054	11.2344822053931	12.2041051205525	12.2041051205525	12.2041051205525	-2.80795316090578	9.3961519596467
528	1.46392628681623	0	0	0	0	1.15289993137543	3.91780907432561	9.77590374844994	0.818667940302446	-2.44465853715219e-16	1.15289993137543	5.07070900570104	14.846612754151	15.6652806944534	15.6652806944534	15.6652806944534	-5.23937462136116	10.4259060730923
529	1.20855249168986	0	0	0	0	1.22716543500617	3.6975536833467	12.0057495569794	0.690579561442402	1.23563342230997e-16	1.22716543500617	4.92471911835287	16.9304686753323	17.6210482367747	17.6210482367747	17.6210482367747	-4.28100297814365	13.3400452586311
530	1.35085357979475	0	0	0	0	1.30648979011262	3.42841586436463	13.1059685014019	0.582027917368559	2.00088834390044e-15	1.30648979011262	4.73490565447724	17.8408741558791	18.4229020732477	18.4229020732477	18.4229020732477	-6.04408968386634	12.3788123893814
531	0.874260553032038	0	0	0	0	1.42578529226501	3.13535464975129	13.4128243262113	0.490138986781798	3.27418092638254e-15	1.42578529226501	4.5611399420163	17.9739642682276	18.4641032550094	18.4641032550095	18.4641032550095	-4.25236162404039	14.2117416309691
532	1.04265617617229	0	0	0	0	1.47803442336207	2.83588666708465	13.177790113802	0.41243874315696	5.45696821063757e-15	1.47803442336207	4.31392109044671	17.4917112042487	17.9041499474057	17.9041499474057	17.9041499474057	-7.01067111405443	10.8934788333513
533	1.33735505649691	0	0	0	0	1.50319687692106	2.5419641800127	12.5872390277395	0.346802577383434	1.09139364212751e-14	1.50319687692106	4.04516105693376	16.6324000846733	16.9792026620567	16.9792026620567	16.9792026620567	-3.95189198187775	13.027310680179
534	0.632034817079737	0	0	0	0	1.57542911067639	2.26141681356607	11.7777825009757	0.291409913401192	8.00355337560177e-15	1.57542911067639	3.83684592424245	15.6146284252181	15.9060383386193	15.9060383386193	15.9060383386193	-3.64491644576529	12.2611218928541
535	0.688286907658248	0	0	0	0	1.5773074729496	1.99905343542125	10.8481868286891	0.244703796069746	8.73114913702011e-15	1.5773074729496	3.57636090837085	14.4245477370599	14.6692515331297	14.6692515331297	14.6692515331297	-4.5534998116001	10.1157517215296
536	1.16473179829372	0	0	0	0	1.53408841739516	1.75750002667577	9.86860463531471	0.205355139908126	7.6397554948926e-15	1.53408841739516	3.29158844407093	13.1601930793856	13.3655482192938	13.3655482192938	13.3655482192938	-2.91884674433282	10.446701474961
537	0.413124612957187	0	0	0	0	1.51498041677169	1.53783304989037	8.88770311539008	0.172231276844267	9.45874489843845e-15	1.51498041677169	3.05281346666206	11.9405165820521	12.1127478588964	12.1127478588964	12.1127478588964	-2.53113742680738	9.58161043208903
538	0.775972528096892	0	0	0	0	1.45334584595084	1.34005492330096	7.93814821614202	0.144368419151702	8.36735125631094e-15	1.45334584595084	2.79340076925181	10.7315489853938	10.8759174045455	10.8759174045455	10.8759174045455	-3.44582043313851	7.43009697140702
539	0.545194433340155	0	0	0	0	1.37614984630521	1.16344803224247	7.04080657263381	0.120947651642474	8.36735125631094e-15	1.37614984630521	2.53959787854768	9.58040445118149	9.70135210282397	9.70135210282398	9.70135210282398	-3.51725694790981	6.18409515491416
540	0.78095089334944	0	0	0	0	1.28207893413306	1.00683568933256	6.20794985729572	0.101274078452654	6.54836185276508e-15	1.28207893413306	2.28891462346562	8.49686448076135	8.598138559214	8.59813855921401	8.598138559214	-5.19128576831108	3.40685279090292
541	0.745535020834077	0	0	0	0	1.18907544036454	0.86877214577323	5.44568513757223	0.0847587696207527	6.18456397205591e-15	1.18907544036454	2.05784758613776	7.50353272370999	7.58829149333074	7.58829149333075	7.58829149333075	-4.40027871981044	3.1880127735203
542	0.497377233928004	0	0	0	0	1.09777955316426	0.747678800700451	4.75578655329075	0.0709031776325239	6.18456397205591e-15	1.09777955316426	1.84545835386472	6.60124490715547	6.67214808478799	6.672148084788	6.672148084788	-5.45028408554077	1.22186399924724
543	0.451444748991637	0	0	0	0	1.0025148734624	0.641939870366654	4.13706550039475	0.0592857216832883	5.0931703299284e-15	1.0025148734624	1.64445474382905	5.7815202442238	5.84080596590709	5.84080596590709	5.84080596590709	-4.87505035007833	0.965755615828764
544	0.750156291537648	0	0	0	0	0.907076126484462	0.549967738886747	3.58638644400472	0.0495502658263566	3.45607986673713e-15	0.907076126484462	1.45704386537121	5.04343030937594	5.09298057520229	5.0929805752023	5.0929805752023	-5.33669168249773	-0.243711107295433
545	0	2.05175969264499	0	0	0	0.823667125281006	0.470245838598395	3.09941181158025	0.0413962452224565	4.91127138957381e-15	0.823667125281006	1.2939129638794	4.39332477545965	4.4347210206821	4.43472102068211	4.43472102068211	-5.16385094258999	-0.729129921907877
546	1.18223426901803	0	0	0	0	0.740691900670895	0.981727885114042	2.67114080694093	0.0345702215813617	3.27418092638254e-15	0.740691900670895	1.72241978578494	4.39356059272587	4.42813081430723	4.42813081430724	4.42813081430724	-4.04126585684769	0.386864957459553
547	1.34971028349901	0	0	0	0	0.724709622963748	1.2923264092168	2.29629238066628	0.0288586740955427	3.8198777474463e-15	0.724709622963748	2.01703603218055	4.31332841284684	4.34218708694238	4.34218708694238	4.34218708694239	-4.96277423730769	-0.620587150365302
548	1.54685650664673	0	0	0	0	0.798866908301937	1.45806286733716	1.96957115154395	0.0240818554282714	3.36513039655983e-15	0.798866908301937	2.2569297756391	4.22650092718305	4.25058278261132	4.25058278261133	4.25058278261132	-3.25513415378848	0.995448628822846
549	1.38351630193904	0	0	0	0	1.00982639574389	1.52124952070071	1.68584612996899	0.0200885635123566	3.36513039655983e-15	1.00982639574389	2.53107591644461	4.2169220464136	4.23701060992595	4.23701060992596	4.23701060992596	-3.42922188129348	0.807788728632477
550	0.45629557482249	0	0	0	0	1.23804345970951	1.51361876304932	1.44026511815281	0.0167516990261496	2.5465851649642e-15	1.23804345970951	2.75166222275884	4.19192734091165	4.2086790399378	4.2086790399378	4.2086790399378	-2.10623076753299	2.10244827240481
551	0.892599699530567	0	0	0	0	1.3517612979481	1.45876841074087	1.22832223418459	0.0139644954996384	1.81898940354586e-15	1.3517612979481	2.81052970868897	4.03885194287355	4.05281643837319	4.05281643837319	4.0528164383732	-0.788357268842612	3.26445916953058
552	1.16478644926249	0	0	0	0	1.40436047589338	1.37406812005687	1.04589179532903	0.0116373241711603	1.63709046319127e-15	1.40436047589338	2.77842859595025	3.82432039127928	3.83595771545044	3.83595771545044	3.83595771545044	-0.037449672056777	3.79850804339366
553	0	2.21538791048591	0	0	0	1.45375534142704	1.27214194518605	0.889238537890429	0.00969498909875237	1.40971678774804e-15	1.45375534142704	2.72589728661309	3.61513582450352	3.62483081360227	3.62483081360227	3.62483081360227	-0.959685474221932	2.66514533938034
554	1.25569605432534	0	0	0	0	1.43909743210392	1.95087857840897	0.755011639192737	0.00807443977766488	7.27595761418343e-16	1.43909743210392	3.38997601051289	4.14498764970563	4.15306208948329	4.15306208948329	4.15306208948329	0.977874804596883	5.13093689408017
555	0	2.86627152554124	0	0	0	1.46340682273483	2.34174632806798	0.640228078222446	0.00672283878070812	1.09139364212751e-15	1.46340682273483	3.80515315080281	4.44538122902525	4.45210406780596	4.45210406780596	4.45210406780596	-0.490491312690425	3.96161275511554
556	0.855800201158741	0	0	0	0	1.43161648313661	4.73720411043914	0.542249396508343	0.00559593087203066	3.18323145620525e-16	1.43161648313661	6.16882059357575	6.71106999008409	6.71666592095612	6.71666592095612	6.71666592095612	-0.938868702415756	5.77779721854037
557	0.441182453197708	0	0	0	0	1.3808326720224	6.18726987121357	0.458754798651335	0.00465666779308754	6.13908923696727e-16	1.3808326720224	7.56810254323597	8.02685734188731	8.03151400968039	8.03151400968039	8.03151400968039	-2.65770175709455	5.37381225258585
558	0.607671129451879	0	0	0	0	1.30265984067476	6.95597336492101	0.387712683125622	0.00387404961838556	1.20508047984913e-15	1.30265984067476	8.25863320559578	8.6463458887214	8.65021993833978	8.65021993833978	8.65021993833978	-0.386107820751674	8.26411211758811
559	1.41888966431061	0	0	0	0	1.21192108012111	7.24268759799752	0.327352056315616	0.00322214935360726	5.22959453519434e-16	1.21192108012111	8.45460867811863	8.78196073443424	8.78518288378785	8.78518288378785	8.78518288378785	1.13156076288791	9.91674364667576
560	0.976993519643097	0	0	0	0	1.24401321243234	7.19689375663761	0.276134807576454	0.00267929241508023	2.04636307898909e-16	1.24401321243234	8.44090696906995	8.71704177664641	8.71972106906149	8.71972106906149	8.71972106906148	1.01211308645362	9.7318341555151
561	1.43822708470666	0	0	0	0	1.25448662496105	6.92971780627681	0.232729472456882	0.00222736689037833	1.70530256582424e-16	1.25448662496105	8.18420443123786	8.41693390369475	8.41916127058513	8.41916127058513	8.41916127058512	0.513181667711038	8.93234293829616
562	1.09295828185622	0	0	0	0	1.36041005514646	6.52292400203891	0.195986855569437	0.00185124412806799	0	1.36041005514646	7.88333405718537	8.0793209127548	8.08117215688287	8.08117215688287	8.08117215688287	1.70840131648036	9.78957347336323
563	1.08362791489613	0	0	0	0	1.4334436806193	6.03590820200205	0.164917701016354	0.00153829232170638	1.25055521493778e-16	1.4334436806193	7.46935188262135	7.63426958363771	7.63580787595941	7.63580787595941	7.63580787595942	1.7571493994839	9.39295727544331
564	1.49776730298876	0	0	0	0	1.48045537951507	5.51112061813572	0.138672469050334	0.00127796841286477	-2.72848410531878e-16	1.48045537951507	6.99157599765079	7.13024846670113	7.13152643511399	7.13152643511399	7.13152643511399	2.65592116058077	9.78744759569476
565	0.763473482676652	0	0	0	0	1.62813073281944	4.97825760414679	0.116523189096153	0.00106147590224679	-3.75166564481333e-16	1.62813073281944	6.60638833696623	6.72291152606239	6.72397300196463	6.72397300196463	6.72397300196463	4.92575946589005	11.6497324678547
566	1.06006206695924	0	0	0	0	1.68474945403478	4.45749056806189	0.0978473008817862	0.000881478084296373	-6.76436684443616e-16	1.68474945403478	6.14224002209667	6.24008732297846	6.24096880106275	6.24096880106275	6.24096880106275	6.65958567453517	12.9005544755979
567	1.40873212578668	0	0	0	0	1.70869854371389	3.96194335286568	0.0821133591960326	0.000731857855897101	2.1600499167107e-16	1.70869854371389	5.67064189657956	5.7527552557756	5.75348711363149	5.75348711363149	5.75348711363149	5.68230557308326	11.4357926867148
568	1.46742642521866	0	0	0	0	1.7975845014284	3.49958444710137	0.0688684575931184	0.000607516636962805	2.78532752417959e-16	1.7975845014284	5.29716894852976	5.36603740612288	5.36664492275985	5.36664492275985	5.36664492275984	8.52173668682503	13.8883816095849
569	0.441450579452578	0	0	0	0	1.94995460889901	3.07466476898707	0.0577272175806416	0.000504206115719029	-2.92743607133161e-16	1.94995460889901	5.02461937788608	5.08234659546672	5.08285080158244	5.08285080158244	5.08285080158244	9.64193980667405	14.7247906082565
570	0.939072780904071	0	0	0	0	1.9892624246661	2.68880359586365	0.0483621889815688	0.000418387525602964	-4.40536496171262e-16	1.9892624246661	4.67806602052976	4.72642820951132	4.72684659703693	4.72684659703693	4.72684659703693	10.723599075434	15.4504456724709
571	0.901780262724493	0	0	0	0	1.97571517426337	2.3418029563489	0.0404955116645924	0.000347114001131342	-7.90123522165231e-16	1.97571517426337	4.31751813061226	4.35801364227686	4.35836075627799	4.35836075627799	4.35836075627798	8.82549756400146	13.1838583202794
572	0.704891390709595	0	0	0	0	1.92337234920336	2.03225324586344	0.0338916967783494	0.000287932269675983	-1.03739239420975e-15	1.92337234920336	3.9556255950668	3.98951729184515	3.98980522411483	3.98980522411483	3.98980522411482	10.0742769140396	14.0640821381544
573	0.855778099869291	0	0	0	0	1.83317188148673	1.7579789953557	0.0283513956096134	0.000238800534756129	-1.15250031740288e-15	1.83317188148673	3.59115087684243	3.61950227245204	3.6197410729868	3.6197410729868	3.6197410729868	9.37372978158267	12.9934708545695
574	1.2128003580586	0	0	0	0	1.73003825194049	1.51636284420244	0.0237060352118511	0.000198019911049363	-4.91695573145989e-16	1.73003825194049	3.24640109614293	3.27010713135478	3.27030515126583	3.27030515126583	3.27030515126583	8.4315903563493	11.7018955076151
575	1.70123817345718	0	0	0	0	1.67491220090278	1.30457722565014	0.0198132113127725	0.000164177196342459	-1.00044417195022e-15	1.67491220090278	2.97948942655292	2.99930263786569	2.99946681506203	2.99946681506203	2.99946681506203	8.22579538663618	11.2252622016982
576	1.10533639995648	0	0	0	0	1.85724752382664	1.11974657727734	0.0165527402234691	0.000136097123311424	-5.82645043323282e-17	1.85724752382664	2.97699410110399	2.99354684132746	2.99368293845077	2.99368293845077	2.99368293845077	7.49054611790892	10.4842290563597
577	1.44990642446565	0	0	0	0	1.96732948267604	0.959057650986692	0.0138232822180395	0.000112802534711311	-8.89599505171645e-16	1.96732948267604	2.92638713366273	2.94021041588077	2.94032321841548	2.94032321841548	2.94032321841548	7.08914468572088	10.0294679041364
578	1.12726511394259	0	0	0	0	2.12120686182506	0.819831408446273	0.0115394589321575	9.34811784234057e-05	-5.76250158701441e-16	2.12120686182506	2.94103827027133	2.95257772920349	2.95267121038191	2.95267121038191	2.95267121038191	6.01862657129343	8.97129778167534
579	0.564019186412937	0	0	0	0	2.20753588788221	0.699566804108165	0.00962939663051566	7.7458030957618e-05	-8.65441052155802e-16	2.20753588788221	2.90710269199037	2.91673208862089	2.91680954665184	2.91680954665184	2.91680954665184	6.34925956174021	9.26606910839205
580	0.501904643814428	0	0	0	0	2.19618174251645	0.595964285260503	0.00803263566734518	6.41722362102073e-05	-3.61666252501891e-16	2.19618174251645	2.79214602777695	2.8001786634443	2.80024283568051	2.80024283568051	2.80024283568051	7.58675840152582	10.3870012372063
581	1.33691854806493	0	0	0	0	2.11848569925267	0.506934923823035	0.00669835410559253	5.31578956797311e-05	2.59348098552437e-17	2.11848569925267	2.6254206230757	2.63211897718129	2.63217213507697	2.63217213507697	2.63217213507697	5.8763564412429	8.50852857631988
582	1.06638131718015	0	0	0	0	2.10141562436413	0.430599616754908	0.00558386029218545	4.4028071594721e-05	2.1209700662439e-16	2.10141562436413	2.53201524111903	2.53759910141122	2.53764312948281	2.53764312948281	2.53764312948282	2.79676531624016	5.33440844572298
583	1.41465984235384	0	0	0	0	2.06327354648363	0.365281655527543	0.00465331525178385	3.64614693472568e-05	-4.02522459808097e-16	2.06327354648363	2.42855520201117	2.43320851726296	2.4332449787323	2.4332449787323	2.4332449787323	3.96705072420185	6.40029570293415
584	1.00875714696306	0	0	0	0	2.10107234328793	0.309495094905196	0.00387665111268834	3.01913535335693e-05	4.70024019705306e-16	2.10107234328793	2.41056743819313	2.41444408930582	2.41447428065935	2.41447428065935	2.41447428065935	3.58426018650448	5.99873446716383
585	1.00616364506651	0	0	0	0	2.09128301145664	0.261930688102147	0.00322865647603317	2.4996325424123e-05	-1.57562851654802e-16	2.09128301145664	2.35321369955879	2.35644235603482	2.35646735236024	2.35646735236024	2.35646735236024	2.98533217117711	5.34179952353735
586	1.21033984799552	0	0	0	0	2.04956866419034	0.221440652783555	0.00268820374378158	2.06926511827124e-05	7.05213665241899e-17	2.04956866419034	2.27100931697389	2.27369752071768	2.27371821336886	2.27371821336886	2.27371821336886	2.77158654145832	5.04530475482718
587	1.72305992127975	0	0	0	0	2.0245406519799	0.187023153924341	0.0022375969934991	1.71278817623925e-05	-1.07291953099775e-16	2.0245406519799	2.21156380590424	2.21380140289774	2.2138185307795	2.2138185307795	2.2138185307795	1.31740270824548	3.53122123902498
588	0.882541306429713	0	0	0	0	2.22991106590205	0.157807106742959	0.00186202208586087	1.41755481724246e-05	-3.16902060149005e-16	2.22991106590205	2.38771817264501	2.38958019473087	2.38959437027904	2.38959437027904	2.38959437027904	1.9523510002924	4.34194537057144
589	0.866294361295739	0	0	0	0	2.3141707597846	0.133037693541142	0.00154908336952039	1.17307519759125e-05	-1.31983313167439e-16	2.3141707597846	2.44720845332574	2.44875753669526	2.44876926744724	2.44876926744724	2.44876926744724	1.07080715841824	3.51957642586547
590	1.07913580078002	0	0	0	0	2.31305578632388	0.112062834984703	0.00128841365710005	9.70650069128656e-06	2.53130849614536e-16	2.31305578632388	2.42511862130859	2.42640703496569	2.42641674146638	2.42641674146638	2.42641674146638	0.276954369481329	2.70337111094771
591	0.484988411762009	0	0	0	0	2.28071728980696	0.0943207456991864	0.00107134613193662	8.03066303520961e-06	-2.8022029141539e-16	2.28071728980696	2.37503803550614	2.37610938163808	2.37611741230111	2.37611741230111	2.37611741230112	0.662522523183291	3.03863993548441
592	1.38257683672589	0	0	0	0	2.18591097525801	0.0793286256085154	0.000890638548875893	6.64343959931806e-06	-3.50608431176624e-16	2.18591097525801	2.26523960086653	2.2661302394154	2.266136882855	2.266136882855	2.266136882855	1.53967855552727	3.80581543838227
593	0.876151272253616	0	0	0	0	2.17019709479814	0.0666724841710053	0.000740241551204235	5.49526220107888e-06	-6.4019900491985e-16	2.17019709479814	2.23686957896915	2.23760982052035	2.23761531578255	2.23761531578255	2.23761531578255	1.83855095206799	4.07616626785054
594	0.650351303348007	0	0	0	0	2.1076524879642	0.0559980583799716	0.000615104172268462	4.54504958033315e-06	-8.48965342470365e-16	2.1076524879642	2.16365054634417	2.16426565051644	2.16427019556602	2.16427019556602	2.16427019556602	2.30302596721867	4.46729616278469
595	0.483551857948676	0	0	0	0	2.00233179156106	0.0470027623578564	0.000511010653685861	3.75875931712195e-06	-5.44853051565042e-16	2.00233179156106	2.04933455391891	2.0498455645726	2.04984932333192	2.04984932333192	2.04984932333192	2.21173063581691	4.26157995914883
596	0.864189633880502	0	0	0	0	1.8677300143303	0.0394285929728205	0.000424443617575935	3.10818584714809e-06	-3.96549459935613e-16	1.8677300143303	1.90715860730312	1.9075830509207	1.90758615910654	1.90758615910654	1.90758615910654	3.85135996325752	5.75894612236406
597	0	2.19435021822781	0	0	0	1.73439860507812	0.0330559094073626	0.000352469400410098	2.56996296192251e-06	-6.19237994214927e-16	1.73439860507812	1.76745451448548	1.76780698388589	1.76780955384885	1.76780955384885	1.76780955384885	4.00628565052984	5.7740952043787
598	1.36408700208896	0	0	0	0	1.58803408295799	0.787018045798297	0.000292642009992679	2.12473614011661e-06	-2.15272244474818e-16	1.58803408295799	2.37505212875628	2.37534477076628	2.37534689550242	2.37534689550242	2.37534689550242	4.535228755345	6.91057565084742
599	0.847260718303975	0	0	0	0	1.55113112449485	1.26655371592911	0.000242922721736301	1.75647594989572e-06	-4.55879778371582e-16	1.55113112449485	2.81768484042396	2.81792776314569	2.81792951962164	2.81792951962164	2.81792951962164	5.17903557849221	7.99696509811385
600	0.600196260439012	0	0	0	0	1.49230242250667	1.54637898262231	0.000201612800206601	1.45190852625077e-06	-8.52951043128769e-16	1.49230242250667	3.03868140512898	3.03888301792919	3.03888446983772	3.03888446983772	3.03888446983772	3.73381156168359	6.77269603152131
601	1.44314326779396	0	0	0	0	1.40808334182336	1.68313971280445	0.000167297229473104	1.20004329536862e-06	-3.30235838674753e-16	1.40808334182336	3.09122305462781	3.09139035185728	3.09139155190058	3.09139155190058	3.09139155190058	4.39718206272365	7.48857361462422
602	0.44465094345203	0	0	0	0	1.44741127179916	1.71950765837976	0.000138797671828873	9.91781304537231e-07	-2.74891220897189e-16	1.44741127179916	3.16691893017892	3.16705772785075	3.16705871963206	3.16705871963206	3.16705871963206	2.21929950275904	5.3863582223911
603	1.14586498262963	0	0	0	0	1.42749395106061	1.68738531036574	0.000115133158201461	8.1959063018493e-07	-4.81481521319438e-16	1.42749395106061	3.11487926142635	3.11499439458455	3.11499521417518	3.11499521417518	3.11499521417518	2.6099826869042	5.72497790107938
604	0.580104269236134	0	0	0	0	1.42369682631526	1.61040803905318	9.54872528673448e-05	6.77237218981508e-07	-4.73449057736275e-16	1.42369682631526	3.03410486536845	3.03420035262131	3.03420102985853	3.03420102985853	3.03420102985853	1.19418521563893	4.22838624549746
605	0.757509099018084	0	0	0	0	1.37807966959759	1.50589297422947	7.91806369943601e-05	5.5956184736663e-07	-1.29599109222056e-15	1.37807966959759	2.88397264382706	2.88405182446406	2.88405238402591	2.88405238402591	2.88405238402591	0.412900223638949	3.29695260766486
606	0.997171868795182	0	0	0	0	1.31300320964898	1.38635298681718	6.56482253717549e-05	4.62295301850552e-07	-3.0686009289127e-16	1.31300320964898	2.69935619646616	2.69942184469154	2.69942230698684	2.69942230698684	2.69942230698684	0.805184951710039	3.50460725869688
607	0.779505201741492	0	0	0	0	1.25861810801158	1.26066940204723	5.44200737589677e-05	3.81905237742203e-07	-2.43963182988693e-16	1.25861810801158	2.51928751005881	2.51934193013257	2.51934231203781	2.51934231203781	2.51934231203781	-1.23019187089865	1.28915044113916
608	0.928053375743947	0	0	0	0	1.19289774694873	1.13499741989606	4.51054544908779e-05	3.15469319136724e-07	4.17715861900092e-16	1.19289774694873	2.32789516684479	2.32794027229929	2.3279405877686	2.3279405877686	2.32794058776861	-2.12317681825519	0.204763769513418
609	1.35210705810234	0	0	0	0	1.13394085135241	1.01346261305012	3.73795790999232e-05	2.60570125292442e-07	4.12225809043321e-17	1.13394085135241	2.14740346440253	2.14744084398163	2.14744110455175	2.14744110455175	2.14744110455175	-0.918015370287291	1.22942573426446
610	1.18709429872772	0	0	0	0	1.16661869388841	0.898694494042743	3.09725315599167e-05	2.15208145489257e-07	1.12318487843766e-16	1.16661869388841	2.06531318793115	2.06534416046271	2.06534437567085	2.06534437567085	2.06534437567085	-0.448354657342908	1.61698971832795
611	1.13973959184631	0	0	0	0	1.21522414530353	0.792233334354147	2.5660046994112e-05	1.77729677958821e-07	6.99400259929206e-16	1.21522414530353	2.00745747965767	2.00748313970467	2.00748331743435	2.00748331743435	2.00748331743435	-0.217104103471579	1.79037921396277
612	1.87468332520674	0	0	0	0	1.26313648553948	0.694838654279796	2.12558304191695e-05	1.46767170192591e-07	-2.38986608280811e-16	1.26313648553948	1.95797513981928	1.9579963956497	1.95799654241687	1.95799654241687	1.95799654241687	0.558960970726175	2.51695751314304
613	0.51700355674957	0	0	0	0	1.65824289751082	0.606721664217139	1.76051602109876e-05	1.21189820532108e-07	-2.74488765050762e-16	1.65824289751082	2.26496456172796	2.26498216688817	2.26498228807799	2.26498228807799	2.26498228807799	-1.77337634092293	0.491605947155065
614	0.563832901913125	0	0	0	0	1.87094298643942	0.527719091382273	1.45795629289504e-05	1.00062693294657e-07	4.22246959619343e-16	1.87094298643942	2.3986620778217	2.39867665738463	2.39867675744732	2.39867675744732	2.39867675744732	-0.472677392467616	1.92599936497971
615	1.51264812064023	0	0	0	0	1.95535347275883	0.457422004313221	1.20723812698117e-05	8.26128439027227e-08	3.55653007044765e-17	1.95535347275883	2.41277547707205	2.41278754945332	2.41278763206616	2.41278763206616	2.41278763206616	-0.789601221094971	1.62318641097119
616	0	2.41263975123444	0	0	0	2.11914147583906	0.395270238502357	9.99508632292834e-06	6.8201324050679e-08	3.21353360588361e-16	2.11914147583906	2.51441171434142	2.51442170942774	2.51442177762907	2.51442177762907	2.51442177762906	-0.638769780584099	1.87565199704497
617	1.11976231290927	0	0	0	0	2.15929996290936	1.45023231995762	8.2742099369808e-06	5.62999927271962e-08	-5.3746243566799e-16	2.15929996290936	3.60953228286698	3.60954055707691	3.60954061337691	3.60954061337691	3.60954061337691	-3.04153690606548	0.568003707311425
618	0.631500341450311	0	0	0	0	2.16675537518732	2.10974203444445	6.84879354192942e-06	4.64723612280248e-08	-4.34817459815662e-16	2.16675537518732	4.27649740963177	4.27650425842531	4.27650430489767	4.27650430489767	4.27650430489768	-4.74759560536487	-0.471091300467192
619	1.62722368164171	0	0	0	0	2.10576476313158	2.48250157384558	5.66826700167127e-06	3.83576873531522e-08	-1.65930116868829e-16	2.10576476313158	4.58826633697717	4.58827200524417	4.58827204360186	4.58827204360186	4.58827204360186	-5.63064805424236	-1.04237601064051
620	0.431454526278873	0	0	0	0	2.22529881866985	2.65079838849162	4.69068541789985e-06	3.16578838468168e-08	2.37089167742788e-16	2.22529881866985	4.87609720716147	4.87610189784689	4.87610192950477	4.87610192950477	4.87610192950478	-5.56433169741261	-0.688229767907835
621	0	0	3.43816697119595	0	0	2.23343967949133	2.67650975247157	3.88126381293095e-06	2.61266345463862e-08	-5.30068697268682e-16	2.23343967949133	4.9099494319629	4.90995331322671	4.90995333935334	4.90995333935334	4.90995333935334	-3.32342984564849	1.58652349370485
622	0.872386396559665	0	0	0	0	2.16550909491454	2.60579839271832	4.57624487462801	2.15604465079178e-08	7.45674355595583e-17	2.16550909491454	4.77130748763286	9.34755236226087	9.34755238382131	9.34755238382131	9.34755238382131	-3.87508440903858	5.47246797478274
623	1.05090185592004	0	0	0	0	2.06778705459942	2.47277642038775	7.49342222325795	1.77911954191212e-08	3.01414969372527e-16	2.06778705459942	4.54056347498717	12.0339856982451	12.0339857160363	12.0339857160363	12.0339857160363	-2.83257304116371	9.2014126748726
624	1.25743186025444	0	0	0	0	1.9742813810591	2.30235730314854	9.20264176492753	1.46799994598035e-08	3.26304261388799e-16	1.9742813810591	4.27663868420764	13.4792804491352	13.4792804638152	13.4792804638152	13.4792804638152	-5.6702130681566	7.80906739565857
625	0.872501485417921	0	0	0	0	1.92860331673242	2.11246985337262	10.0459805153533	1.21121347320251e-08	-6.55656605397237e-16	1.92860331673242	4.04107317010505	14.0870536854583	14.0870536975704	14.0870536975704	14.0870536975704	-2.78648642180755	11.3005672757629
626	0.284497654843636	0	0	0	0	1.85359197645595	1.91577181437559	10.2811911339681	9.99286062072502e-09	-4.95260429889122e-16	1.85359197645595	3.76936379083154	14.0505549247996	14.0505549347925	14.0505549347925	14.0505549347925	-3.53360762020665	10.5169473145859
627	0.994208858101	0	0	0	0	1.74261858925504	1.72097171125696	10.10103259778	8.2439169412963e-09	3.04982341464699e-16	1.74261858925504	3.463590300512	13.564622898292	13.5646229065359	13.5646229065359	13.5646229065359	-3.9399703545254	9.62465255201051
628	0.589550140407165	0	0	0	0	1.64296817371994	1.5338446795606	9.64836353706862	6.80068406990839e-09	1.09583210561315e-15	1.64296817371994	3.17681285328054	12.8251763903492	12.8251763971499	12.8251763971499	12.8251763971499	-2.20233365621745	10.6228427409324
629	0.558795350737766	0	0	0	0	1.52614122057792	1.35800978248681	9.0278992533973	5.60978939048717e-09	3.6628816299511e-17	1.52614122057792	2.88415100306473	11.912050256462	11.9120502620718	11.9120502620718	11.9120502620718	-2.63505756321052	9.2769926988613
630	1.67241362595549	0	0	0	0	1.40087609768935	1.19552190759081	8.3153460185558	4.62718555844051e-09	2.8613431068969e-16	1.40087609768935	2.59639800528016	10.911744023836	10.9117440284631	10.9117440284631	10.9117440284632	-3.06134081660539	7.85040321185777
631	1.67256521082636	0	0	0	0	1.52707571953595	1.04731992353269	7.56447717261	3.81648289327838e-09	7.58510919005029e-16	1.52707571953595	2.57439564306864	10.1388728156786	10.1388728194951	10.1388728194951	10.1388728194951	-2.32433514792967	7.81453767156545
632	0.664858988019954	0	0	0	0	1.81778336349595	0.913563759282097	6.81259705838378	3.14765050313036e-09	-5.56143542676524e-16	1.81778336349595	2.73134712277805	9.54394418116183	9.54394418430948	9.54394418430948	9.54394418430948	-3.45401736368991	6.08992682061957
633	1.27230774210608	0	0	0	0	1.9593199231587	0.793885949887094	6.08474475347531	2.59588430085106e-09	5.68191761002312e-17	1.9593199231587	2.7532058730458	8.83795062652111	8.837950629117	8.837950629117	8.83795062911699	-4.25688787069442	4.58106275842257
634	1.00629908304212	0	0	0	0	2.07563062229022	0.687577582039711	5.39691493480221	2.14073292773933e-09	-4.04198961627411e-16	2.07563062229022	2.76320820432993	8.16012313913213	8.16012314127287	8.16012314127287	8.16012314127287	-5.68986977160907	2.4702533696638
635	1.41378339939881	0	0	0	0	2.11897604393628	0.593724156610458	4.75851407447215	1.76529440648978e-09	-3.48502932241701e-16	2.11897604393628	2.71270020054674	7.47121427501889	7.47121427678419	7.47121427678419	7.47121427678419	-5.39467918128221	2.07653509550198
636	1.38344797786769	0	0	0	0	2.20924250138354	0.511303415278607	4.17422335590248	1.45562324282732e-09	1.96782043784816e-17	2.20924250138354	2.72054591666215	6.89476927256462	6.89476927402025	6.89476927402025	6.89476927402025	-4.41408579903398	2.48068347498627
637	0.711496633363876	0	0	0	0	2.31712184559731	0.439254456493201	3.64540268992606	1.20021449887527e-09	-6.09977433146946e-16	2.31712184559731	2.75637630209051	6.40177899201657	6.40177899321679	6.40177899321679	6.40177899321679	-4.18510727707416	2.21667171614263
638	1.06006143430357	0	0	0	0	2.3216908140915	0.376525335047344	3.17114098709974	9.89573544991386e-10	-4.46257082935969e-16	2.3216908140915	2.69821614913884	5.86935713623858	5.86935713722816	5.86935713722816	5.86935713722816	-4.32494826760866	1.5444088696195
639	0.83015814723874	0	0	0	0	2.28982084932615	0.322104674734619	2.74903479803957	8.15860049946143e-10	-2.27600349591434e-16	2.28982084932615	2.61192552406077	5.36096032210034	5.3609603229162	5.3609603229162	5.3609603229162	-2.83075170644815	2.53020861646805
640	0.813193908935194	0	0	0	0	2.20877168712309	0.275041525908306	2.37575928841483	6.72609123172235e-10	-7.69978969906299e-17	2.20877168712309	2.4838132130314	4.85957250144623	4.85957250211884	4.85957250211884	4.85957250211884	-5.51556892990663	-0.655996427787787
641	0.78109048884428	0	0	0	0	2.09618693551274	0.234456690872845	2.04748125029631	5.54483170280961e-10	5.33158906563733e-16	2.09618693551274	2.33064362638559	4.37812487668189	4.37812487723638	4.37812487723638	4.37812487723637	-3.21063798780905	1.16748688942733
642	1.8877351616036	0	0	0	0	1.96403155585502	0.199547957856423	1.76015265635646	4.57083700033934e-10	-2.76541783179526e-16	1.96403155585502	2.16357951371145	3.92373217006791	3.92373217052499	3.92373217052499	3.92373217052499	-4.53537135508317	-0.611639184558178
643	0.659092189643647	0	0	0	0	2.2267873806051	0.169591079802677	1.50971449378614	3.76777014128831e-10	-8.56511476327038e-17	2.2267873806051	2.39637846040778	3.90609295419392	3.9060929545707	3.9060929545707	3.9060929545707	-3.563386201117	0.342706753453702
644	0.865295027640154	0	0	0	0	2.33592885650284	0.143937868667672	1.29223375922193	3.10562637944115e-10	-4.74707694485786e-16	2.33592885650284	2.47986672517051	3.77210048439244	3.772100484703	3.772100484703	3.772100484703	-0.762600660338844	3.00949982436415
645	1.30806750147329	0	0	0	0	2.35069274062771	0.122012418800881	1.10399114870573	2.55972905201197e-10	1.14336161523808e-15	2.35069274062771	2.47270515942859	3.57669630813432	3.57669630839029	3.5766963083903	3.57669630839029	-3.20760777001085	0.36908853837944
646	0.837975280610924	0	0	0	0	2.37922754458094	0.103306200307836	0.941532816172079	2.10970852454652e-10	-5.5175750578694e-17	2.37922754458094	2.48253374488877	3.42406656106085	3.42406656127182	3.42406656127182	3.42406656127183	-1.1397918875921	2.28427467367972
647	1.19789335078533	0	0	0	0	2.33632531966378	0.0873725561637943	0.801696345641037	1.73875785214247e-10	5.5395035346989e-16	2.33632531966378	2.42369787582758	3.22539422146862	3.22539422164249	3.22539422164249	3.2253942216425	-2.68164424608448	0.543749975558019
648	0.832196243468114	0	0	0	0	2.2982320506881	0.0738209804665479	0.681618584932572	1.43295619034608e-10	4.48235162365824e-16	2.2982320506881	2.37205303115465	3.05367161608722	3.05367161623051	3.05367161623051	3.05367161623052	-6.10413818206362	-3.0504665658331
649	0.519943297414948	0	0	0	0	2.21288821199471	0.062311437990696	0.578731063390885	1.18087774059856e-10	2.49624973469587e-16	2.21288821199471	2.27519964998541	2.85393071337629	2.85393071349438	2.85393071349438	2.85393071349438	-4.24483337317621	-1.39090265968183
650	1.19948330548543	0	0	0	0	2.08536170425308	0.0525488980782568	0.490747237488529	9.73078474214573e-11	-1.19019830341176e-16	2.08536170425308	2.13791060233134	2.62865783981987	2.62865783991717	2.62865783991717	2.62865783991718	-5.37065915754445	-2.74200131762727
651	0.560663501757327	0	0	0	0	1.99914810773844	0.0442781918115885	0.415644677585413	8.01845456805972e-11	6.78519790537919e-16	1.99914810773844	2.04342629955003	2.45907097713544	2.45907097721563	2.45907097721563	2.45907097721563	-4.95876247060004	-2.49969149338441
652	0.823971710578634	0	0	0	0	1.87890433076684	0.0372792548747268	0.351644448959546	6.60726158090903e-11	1.29693753769789e-15	1.87890433076684	1.91618358564157	2.26782803460111	2.26782803466719	2.26782803466719	2.26782803466719	-5.97742953462617	-3.70960149995898
653	0.915845576609295	0	0	0	0	1.75166006101492	0.0313627852620243	0.297189289611163	5.44382473223096e-11	2.50263500786545e-16	1.75166006101492	1.78302284627694	2.0802121358881	2.08021213594254	2.08021213594254	2.08021213594254	-6.14782103308688	-4.06760889714433
654	0.897629967770221	0	0	0	0	1.63184908901663	0.0263663217485973	0.250921698565373	4.48512421297607e-11	-2.8104708298571e-16	1.63184908901663	1.65821541076522	1.9091371093306	1.90913710937545	1.90913710937545	1.90913710937545	-6.14405899960698	-4.23492189023152
655	1.06493245543586	0	0	0	0	1.51917854632729	0.022150733261606	0.211662684166614	3.69525724958253e-11	1.76039391736244e-16	1.51917854632729	1.5413292795889	1.75299196375551	1.75299196379246	1.75299196379247	1.75299196379247	-4.87876496149533	-3.12577299770286
656	1.02219188905101	0	0	0	0	1.4358553295999	0.0185970990406975	0.178391653078796	3.0443768711095e-11	4.92027613110632e-16	1.4358553295999	1.4544524286406	1.63284408171939	1.63284408174984	1.63284408174984	1.63284408174984	-5.21834754517797	-3.58550346342813
657	1.34438802798295	0	0	0	0	1.36857650641633	0.0156039532656669	0.15022772474147	2.50785716504415e-11	2.77651521701306e-16	1.36857650641633	1.38418045968199	1.53440818442346	1.53440818444854	1.53440818444854	1.53440818444854	-3.54134755608558	-2.00693937163704
658	1.3983721951632	0	0	0	0	1.38548800937874	0.0130848645312978	0.126412615317394	2.06582685962304e-11	-1.16252796302755e-16	1.38548800937874	1.39857287391004	1.52498548922743	1.52498548924809	1.52498548924809	1.5249854892481	-6.21239349508224	-4.68740800583414
659	1.3276504799955	0	0	0	0	1.47652435448177	0.0109663193118866	0.106295136110203	1.70177306390968e-11	5.28903205683062e-16	1.47652435448177	1.48749067379366	1.59378580990386	1.59378580992088	1.59378580992088	1.59378580992089	-7.73142361056712	-6.13763780064623
660	0.816587041230438	0	0	0	0	1.59078180644001	0.00918587874244013	0.089317283553025	1.40183095514596e-11	4.16862597331445e-16	1.59078180644001	1.59996768518245	1.68928496873547	1.68928496874949	1.68928496874949	1.68928496874949	-6.40375437088481	-4.71446940213532
661	0.877430376465098	0	0	0	0	1.62966176426434	0.00769057917497475	0.0750018531217422	1.15546665126542e-11	2.32969560831598e-16	1.62966176426434	1.63735234343932	1.71235419656106	1.71235419657261	1.71235419657262	1.71235419657262	-3.28425107499019	-1.57189687841758
662	1.84990989913351	0	0	0	0	1.62158664527488	0.00643554869755625	0.0629414817541727	9.51754182457928e-12	-6.2722467024628e-17	1.62158664527488	1.62802219397243	1.69096367572661	1.69096367573612	1.69096367573612	1.69096367573613	-0.641501567364238	1.04946210837189
663	0.78387727834265	0	0	0	0	1.94642434711425	0.00538281387663094	0.0527890078755511	7.84066724275175e-12	2.53811677672176e-16	1.94642434711425	1.95180716099088	2.00459616886643	2.00459616887427	2.00459616887427	2.00459616887428	-0.948072023988942	1.05652414488534
664	0	2.19214324058088	0	0	0	2.11257788779093	0.00450027321857611	0.0442490313973709	6.45926460228487e-12	-1.69688926284487e-16	2.11257788779093	2.11707816100951	2.16132719240688	2.16132719241334	2.16132719241334	2.16132719241334	0.630683561630445	2.79201075404379
665	1.36580329397327	0	0	0	0	2.15453771205141	0.76003070612655	0.0370705554085665	5.31856495196536e-12	7.89933688868038e-17	2.15453771205141	2.91456841817796	2.95163897358653	2.95163897359185	2.95163897359185	2.95163897359185	-0.0945781209664784	2.85706085262537
666	0.598304710495382	0	0	0	0	2.2258295952805	1.24150440142771	0.0310405947300299	4.3800355288413e-12	-1.52836031006517e-16	2.2258295952805	3.46733399670821	3.49837459143824	3.49837459144262	3.49837459144262	3.49837459144263	0.623405212839219	4.12177980428185
667	0	2.49405534465024	0	0	0	2.20467699756626	1.52345184914184	0.0259786425905751	3.60688058304707e-12	1.9034269755654e-16	2.20467699756626	3.72812884670809	3.75410748929867	3.75410748930228	3.75410748930228	3.75410748930228	1.2570468040253	5.01115429332757
668	0.581088642116573	0	0	0	0	2.11805552024634	2.92953092408131	0.0217318943358445	2.97259152686827e-12	1.65985996140579e-16	2.11805552024634	5.04758644432765	5.06931833866349	5.06931833866647	5.06931833866647	5.06931833866647	2.72522504415206	7.79454338281852
669	1.22635783849134	0	0	0	0	1.9941291642376	3.77579380562681	0.0181711355335336	2.44244093484529e-12	5.43431006701654e-16	1.9941291642376	5.76992296986441	5.78809410539795	5.78809410540039	5.78809410540039	5.7880941054004	1.83510524711642	7.62319935251681
670	0.740505730624768	0	0	0	0	1.91960937753233	4.21899370800303	0.0151872105476604	2.01613650873763e-12	3.34290019215261e-16	1.91960937753233	6.13860308553536	6.15379029608302	6.15379029608504	6.15379029608504	6.15379029608504	1.36933102500718	7.52312132109222
671	0.59131258878025	0	0	0	0	1.816428955453	4.37744951396033	0.0126879962503244	1.65989445316758e-12	3.69022635498852e-16	1.816428955453	6.19387846941333	6.20656646566366	6.20656646566532	6.20656646566532	6.20656646566532	1.3259324071685	7.53249887283382
672	1.19601042387283	0	0	0	0	1.69158362127303	4.33982901767851	0.0105958137766941	1.36878194754006e-12	3.15377425196144e-16	1.69158362127303	6.03141263895154	6.04200845272823	6.0420084527296	6.0420084527296	6.0420084527296	-0.566517052181735	5.47549140054786
673	0.464747940774711	0	0	0	0	1.61932452939814	4.17201080003063	0.00884521895511622	1.12297645685863e-12	1.4286922144806e-16	1.61932452939814	5.79133532942877	5.80018054838388	5.80018054838501	5.80018054838501	5.80018054838501	0.130931818280582	5.93111236666559
674	0.698450664959201	0	0	0	0	1.51920698775963	3.92243270140004	0.0073811191739465	9.25967384322617e-13	3.1021844757584e-16	1.51920698775963	5.44163968915968	5.44902080833362	5.44902080833455	5.44902080833455	5.44902080833455	-1.13885286371492	4.31016794461963
675	0.854515164976413	0	0	0	0	1.40997097554444	3.6262500874922	0.00615717094249677	7.63373585137189e-13	6.49345987234055e-16	1.40997097554444	5.03622106303665	5.04237823397914	5.04237823397991	5.04237823397991	5.04237823397991	2.39378550722863	7.43616374120853
676	0.260866961914002	0	0	0	0	1.30787974478431	3.308559660989	0.00513441826068761	6.32535679290915e-13	9.79518093731076e-16	1.30787974478431	4.61643940577331	4.621573824034	4.62157382403463	4.62157382403463	4.62157382403463	2.56428164899726	7.18585547303189
677	0.545534619041621	0	0	0	0	1.19662258975219	2.9868909601054	0.00428013714875638	5.17734289769456e-13	9.06234422725156e-17	1.19662258975219	4.1835135498576	4.18779368700635	4.18779368700687	4.18779368700687	4.18779368700687	1.61725810316536	5.80505179017223
678	1.18212187856893	0	0	0	0	1.0856260341801	2.67312510599202	0.00356685633728506	4.26331423834048e-13	1.19275372362189e-16	1.0856260341801	3.75875114017212	3.76231799650941	3.76231799650983	3.76231799650983	3.76231799650983	1.34844806622461	5.11076606273444
679	0	2.95457344586482	0	0	0	1.03950214039556	2.37496657631973	0.00297152821969936	3.47828685980224e-13	3.19788169073299e-16	1.03950214039556	3.41446871671529	3.41744024493499	3.41744024493534	3.41744024493534	3.41744024493534	-2.04440617505667	1.37303406987867
680	1.19945733271244	0	0	0	0	0.974427847255375	4.59269733918973	0.00247482777000232	2.89509689338249e-13	6.12572119197245e-16	0.974427847255375	5.56712518644511	5.56960001421511	5.5696000142154	5.5696000142154	5.5696000142154	-1.01911801927245	4.55048199494294
681	1.47774999441443	0	0	0	0	0.96657501506668	5.92837739757636	0.00206056027471814	2.41469993311535e-13	5.38506367440415e-16	0.96657501506668	6.89495241264304	6.89701297291776	6.897012972918	6.897012972918	6.897012972918	-0.257855817272697	6.6391571556453
682	1.0006067684107	0	0	0	0	1.08572350365666	6.62891269066294	0.00171516146624829	1.98927604170886e-13	-1.16069121035673e-17	1.08572350365666	7.7146361943196	7.71635135578585	7.71635135578605	7.71635135578605	7.71635135578605	0.0516240011866086	7.76797535697265
683	0.964181592118932	0	0	0	0	1.1627446222591	6.8806791485693	0.00142727601961699	1.62921789957627e-13	5.69101876172448e-17	1.1627446222591	8.0434237708284	8.04485104684801	8.04485104684818	8.04485104684818	8.04485104684817	2.92772960676695	10.9725806536151
684	1.19908598057234	0	0	0	0	1.20447059000225	6.82335418202079	0.0011874024277662	1.36080250986103e-13	-3.10651248560243e-17	1.20447059000225	8.02782477202304	8.0290121744508	8.02901217445094	8.02901217445094	8.02901217445094	3.82174910675421	11.8507612812052
685	1.22048212999321	0	0	0	0	1.26056533767071	6.56072265230193	0.00098759404060915	1.08171595225231e-13	7.17747630673153e-17	1.26056533767071	7.82128798997264	7.82227558401325	7.82227558401335	7.82227558401335	7.82227558401335	5.09044880964706	12.9127243936604
686	0.973736082980181	0	0	0	0	1.32941168889811	6.16909970630022	0.000821207575163125	8.89569964573898e-14	-2.97207390356618e-16	1.32941168889811	7.49851139519833	7.49933260277349	7.49933260277358	7.49933260277358	7.49933260277359	2.64424604180554	10.1435786445791
687	1.38477010641667	0	0	0	0	1.36132017265791	5.70387938638658	0.000682691710128246	7.49984094324039e-14	-4.62778379945216e-16	1.36132017265791	7.06519955904448	7.06588225075461	7.06588225075469	7.06588225075469	7.06588225075469	1.00912056943175	8.07500282018644
688	1.3350113943947	0	0	0	0	1.45840173334308	5.20461173183891	0.000567409496319357	6.25714515034761e-14	7.4959386927088e-16	1.45840173334308	6.66301346518199	6.66358087467831	6.66358087467837	6.66358087467837	6.66358087467837	0.921411879199116	7.58499275387749
689	1.7064980010471	0	0	0	0	1.57958227897546	4.69892667250955	0.000471489269887642	4.92946128360927e-14	1.74906067281617e-16	1.57958227897546	6.27850895148501	6.2789804407549	6.27898044075495	6.27898044075495	6.27898044075495	0.113254922700778	6.39223536345573
690	0.762949710143219	0	0	0	0	1.88664017914447	4.20555597080003	0.000391699570311983	4.20186552219093e-14	-4.8179401657057e-17	1.88664017914447	6.0921961499445	6.09258784951481	6.09258784951486	6.09258784951486	6.09258784951486	-0.266821509732468	5.82576633978239
691	0.499184481844239	0	0	0	0	2.04157147082802	3.73665127073474	0.000325344259267916	3.63797880709171e-14	-2.55230789595642e-16	2.04157147082802	5.77822274156276	5.77854808582203	5.77854808582206	5.77854808582206	5.77854808582207	1.34020194545901	7.11875003128108
692	1.48350907482733	0	0	0	0	2.08037546953239	3.29955414580476	0.000270174626797631	3.45607986673713e-14	-1.08248672894848e-16	2.08037546953239	5.37992961533715	5.38019978996395	5.38019978996399	5.38019978996399	5.38019978996399	-0.869147601475765	4.51105218848822
693	0.635767177072004	0	0	0	0	2.19664992053617	2.89814064941458	0.00022431577247141	2.36468622460961e-14	2.41556374997673e-16	2.19664992053617	5.09479056995075	5.09501488572322	5.09501488572324	5.09501488572324	5.09501488572324	0.295786934235593	5.39080181995884
694	0.729434234626652	0	0	0	0	2.20776279624318	2.53383646592929	0.000186204974371386	2.07364792004228e-14	-3.03131611617012e-16	2.20776279624318	4.74159926217247	4.74178546714684	4.74178546714686	4.74178546714686	4.74178546714686	-0.463043551292707	4.27874191585416
695	0.659267389845973	0	0	0	0	2.15193952508976	2.20637790232014	0.000154540118858666	1.67347025126219e-14	-3.46482177483416e-17	2.15193952508976	4.35831742740989	4.35847196752875	4.35847196752877	4.35847196752877	4.35847196752877	-0.198109425592307	4.16036254193647
696	1.04909414954662	0	0	0	0	2.04999701166249	1.91437750659387	0.000128236568795099	1.41881173476577e-14	8.82762943573983e-16	2.04999701166249	3.96437451825635	3.96450275482515	3.96450275482516	3.96450275482516	3.96450275482517	-2.45841871209357	1.5060840427316
697	0	0	3.73036991183055	0	0	1.95397269639429	1.65574013824304	0.000106391105497529	1.34605215862393e-14	1.29939424122379e-16	1.95397269639429	3.60971283463732	3.60981922574282	3.60981922574284	3.60981922574284	3.60981922574284	-2.78066629541538	0.829152930327452
698	0.548255143020391	0	0	0	0	1.8254009831949	1.42796512222074	6.34183205450355	1.45519152283669e-14	-2.46276325057486e-16	1.8254009831949	3.25336610541564	9.59519815991919	9.5951981599192	9.5951981599192	9.5951981599192	-2.90886495953468	6.68633320038452
699	0	2.34138956609892	0	0	0	1.68219568682219	1.22836211407962	10.3844345516648	1.23691279441118e-14	2.50830622611289e-16	1.68219568682219	2.91055780090181	13.2949923525666	13.2949923525666	13.2949923525666	13.2949923525666	-0.74519724356769	12.549795108999
700	0	2.52820249074488	0	0	0	1.53092781190422	2.03843024329376	12.753054686822	1.12777343019843e-14	4.77969148089661e-16	1.53092781190422	3.56935805519798	16.32241274202	16.32241274202	16.32241274202	16.32241274202	-3.84740082200809	12.4750119200119
701	1.59074873184718	0	0	0	0	1.37922587046513	3.85243189604425	13.9217414888469	7.45785655453801e-15	-2.85065032504522e-16	1.37922587046513	5.23165776650939	19.1533992553563	19.1533992553563	19.1533992553563	19.1533992553563	-3.92589573785486	15.2275035175014
702	0.90135409123113	0	0	0	0	1.44192201903255	4.94180828033479	14.2476875818756	5.27506927028298e-15	1.12101836799466e-16	1.44192201903255	6.38373029936734	20.631417881243	20.631417881243	20.631417881243	20.631417881243	-7.03407398630529	13.5973438949377
703	0.581503079906487	0	0	0	0	1.45818542538817	5.50965850394547	13.9980175713576	4.72937244921923e-15	2.32968645762136e-17	1.45818542538817	6.96784392933364	20.9658615006912	20.9658615006912	20.9658615006912	20.9658615006912	-5.44962644794754	15.5162350527437
704	0.488562911925366	0	0	0	0	1.42491790097318	5.70926055830224	13.3707043398085	6.91215973347426e-15	9.63049770130339e-16	1.42491790097318	7.13417845927542	20.504882799084	20.504882799084	20.504882799084	20.504882799084	-5.76871085267894	14.736171946405
705	1.04107853033084	0	0	0	0	1.35766316808283	5.65545985082905	12.5108618837889	3.09228198602796e-15	-3.93324515256259e-16	1.35766316808283	7.01312301891187	19.5239849027007	19.5239849027007	19.5239849027007	19.5239849027007	-3.74641285614239	15.7775720465583
706	0.433312604047498	0	0	0	0	1.30644128312437	5.4335660050725	11.5234035949488	5.00222085975111e-15	-7.86115818635254e-16	1.30644128312437	6.74000728819687	18.2634108831456	18.2634108831457	18.2634108831457	18.2634108831457	-5.18829351221022	13.0751173709354
707	0.635582568755539	0	0	0	0	1.23033300692244	5.10628706690342	10.482848292741	6.91215973347426e-15	-1.96937056519435e-17	1.23033300692244	6.33662007382585	16.8194683665669	16.8194683665669	16.8194683665669	16.8194683665669	-4.23898427004718	12.5804840965197
708	0.82649116285068	0	0	0	0	1.14423343511444	4.71912029677851	9.44089212598283	7.36690708436072e-15	-1.51141386926235e-15	1.14423343511444	5.86335373189295	15.3042458578758	15.3042458578758	15.3042458578758	15.3042458578758	-1.39823420849886	13.9060116493769
709	0.837064541679912	0	0	0	0	1.0642024027958	4.30453124713622	8.43223408989306	5.00222085975111e-15	-2.98024327861169e-16	1.0642024027958	5.36873364993202	13.8009677398251	13.8009677398251	13.8009677398251	13.8009677398251	-2.45704925446571	11.3439184853594
710	0.715107568872872	0	0	0	0	0.991666040080064	3.8851832846468	7.47903948858963	1.81898940354586e-15	-4.24871815713181e-16	0.991666040080064	4.87684932472686	12.3558888133165	12.3558888133165	12.3558888133165	12.3558888133165	-1.64393346171797	10.7119553515985
711	1.82007086564601	0	0	0	0	0.919022959879701	3.47642448922752	6.59434372226551	3.31965566147119e-15	-1.1460421509427e-15	0.919022959879701	4.39544744910723	10.9897911713727	10.9897911713727	10.9897911713727	10.9897911713727	-2.18436731835522	8.80542385301751
712	1.72980572311689	0	0	0	0	1.19951141055277	3.08819504194664	5.78463390927723	2.45563569478691e-15	-3.78089198394239e-16	1.19951141055277	4.28770645249941	10.0723403617766	10.0723403617766	10.0723403617766	10.0723403617766	-4.85687656155985	5.2154638002168
713	1.77910399100972	0	0	0	0	1.64133210398245	2.72648348103091	5.05179456616211	2.13731254916638e-15	3.05717848041487e-17	1.64133210398245	4.36781558501336	9.41961015117547	9.41961015117547	9.41961015117547	9.41961015117547	-6.55397349454657	2.8656366566289
714	0.933332988263765	0	0	0	0	2.21166174642411	2.39443270467352	4.3945630707323	1.11413100967184e-15	1.44333257843911e-16	2.21166174642411	4.60609445109763	9.00065752182993	9.00065752182993	9.00065752182993	9.00065752182993	-4.36074460778851	4.63991291404142
715	0.51729999324399	0	0	0	0	2.54614437404371	2.09317485046375	3.8096086985463	9.09494701772928e-17	-3.36685239851e-16	2.54614437404371	4.63931922450746	8.44892792305376	8.44892792305376	8.44892792305376	8.44892792305376	-6.17074794743265	2.27817997562111
716	0.584855786921958	0	0	0	0	2.68903734987623	1.82245700246216	3.29232387750669	0	-5.6843794204779e-16	2.68903734987623	4.51149435233839	7.80381822984509	7.80381822984509	7.80381822984509	7.80381822984509	-6.18397898372567	1.61983924611942
717	1.00550959909156	0	0	0	0	2.70029527702767	1.58110612603267	2.83739653702802	-1.18234311230481e-15	3.7513150589792e-16	2.70029527702767	4.28140140306034	7.11879794008836	7.11879794008836	7.11879794008836	7.11879794008836	-5.69396678801084	1.42483115207753
718	1.06608522122583	0	0	0	0	2.65259088855466	1.36737095673747	2.4392169139491	-1.97815097635612e-15	-3.13315993472426e-16	2.65259088855466	4.01996184529213	6.45917875924123	6.45917875924123	6.45917875924123	6.45917875924123	-5.9655031153968	0.493675643844434
719	1.58473025501417	0	0	0	0	2.57575618528715	1.17917017510381	2.09216002443422	-3.85398379876278e-15	-8.88708650240216e-16	2.57575618528715	3.75492636039095	5.84708638482517	5.84708638482517	5.84708638482516	5.84708638482517	-3.7304154625094	2.11667092231577
720	0.999398210033132	0	0	0	0	2.64616546874264	1.01426960827162	1.79077551068007	-3.62661012331955e-15	-1.07585383050471e-15	2.64616546874264	3.66043507701425	5.45121058769433	5.45121058769432	5.45121058769432	5.45121058769432	-5.26147191885652	0.1897386688378
721	0.430490391442352	0	0	0	0	2.63908355791012	0.870406034349222	1.52990916101274	-3.5242919693701e-16	-1.34092118778322e-16	2.63908355791012	3.50948959225934	5.03939875327209	5.03939875327209	5.03939875327209	5.03939875327208	-7.40893340722651	-2.36953465395443
722	0.441395525178361	0	0	0	0	2.5487447260436	0.745371125463537	1.30477463631517	3.35376171278767e-16	-1.31074791996629e-16	2.5487447260436	3.29411585150714	4.5988904878223	4.5988904878223	4.5988904878223	4.59889048782231	-6.92130612595526	-2.32241563813296
723	0	2.36485297020978	0	0	0	2.40568388515525	0.637065912732022	1.11098946193433	3.97903932025656e-16	-4.08970084855059e-16	2.40568388515525	3.04274979788727	4.1537392598216	4.1537392598216	4.1537392598216	4.1537392598216	-3.11387763889398	1.03986162092763
724	0.952299687907107	0	0	0	0	2.23074007582681	1.56781129710715	0.944585883381467	-1.30739863379858e-16	-8.94136264204542e-16	2.23074007582681	3.79855137293396	4.74313725631542	4.74313725631542	4.74313725631542	4.74313725631542	-4.76093363018472	-0.0177963738692997
725	1.18404861514704	0	0	0	0	2.06710654971496	2.14019259597914	0.802004516026556	-1.93267624126747e-15	-2.31494194655447e-16	2.06710654971496	4.2072991456941	5.00930366172066	5.00930366172065	5.00930366172065	5.00930366172065	-1.85964589640956	3.14965776531109
726	0.736652120092651	0	0	0	0	1.95386697997503	2.45354765082378	0.680076669923844	-2.77395884040743e-15	4.58025621823382e-16	1.95386697997503	4.40741463079881	5.08749130072266	5.08749130072266	5.08749130072266	5.08749130072266	-2.7261608204412	2.36133048028146
727	0.908899153550104	0	0	0	0	1.82340286963166	2.58297583228147	0.575999664131321	-4.20641299569979e-16	-2.51864040761848e-16	1.82340286963166	4.40637870191312	4.98237836604444	4.98237836604444	4.98237836604444	4.98237836604444	-3.70811713446161	1.27426123158284
728	1.03525443186433	0	0	0	0	1.69838510350311	2.58486132244123	0.487308252882686	-1.30739863379858e-16	-3.72504761102439e-16	1.69838510350311	4.28324642594434	4.77055467882703	4.77055467882703	4.77055467882703	4.77055467882703	-0.204422108626386	4.56613257020064
729	1.04935471686616	0	0	0	0	1.59639419588427	2.50119043544506	0.411844384350493	-3.10791392621468e-15	1.96181782472667e-16	1.59639419588427	4.09758463132934	4.50942901567983	4.50942901567983	4.50942901567983	4.50942901567983	-1.8104592187263	2.69896979695353
730	1.08901297381851	0	0	0	0	1.51528159354952	2.36291869695221	0.347726835394569	-3.17186277243309e-15	1.53799148664279e-17	1.51528159354952	3.87820029050173	4.2259271258963	4.2259271258963	4.2259271258963	4.2259271258963	0.484637020981394	4.71056414687769
731	0.626624185765131	0	0	0	0	1.45718124396187	2.19259032060402	0.293321760938691	-1.99378291654284e-15	-9.32269521275007e-16	1.45718124396187	3.64977156456589	3.94309332550458	3.94309332550458	3.94309332550458	3.94309332550458	-2.80216206205734	1.14093126344724
732	1.07579052493552	0	0	0	0	1.37540384988406	2.00637047903976	0.247214824145478	-1.79767312147305e-15	5.90436309434924e-16	1.37540384988406	3.38177432892382	3.6289891530693	3.6289891530693	3.6289891530693	3.6289891530693	-1.43878143906247	2.19020771400682
733	0.701238339374535	0	0	0	0	1.31925743696097	1.81561718187073	0.208185301993653	-1.63424829224823e-17	-3.33598991913367e-16	1.31925743696097	3.13487461883171	3.34305992082536	3.34305992082536	3.34305992082536	3.34305992082536	0.965399576052509	4.30845949687787
734	1.14305481106175	0	0	0	0	1.24619137673163	1.62809289335421	0.175182365860175	-1.47934997585253e-15	3.85301937449826e-17	1.24619137673163	2.87428427008585	3.04946663594602	3.04946663594602	3.04946663594602	3.04946663594602	1.91616667052648	4.9656333064725
735	1.81856238279327	0	0	0	0	1.21217310578009	1.44889484837893	0.147303599437039	-2.26947349801776e-15	-5.52780130606483e-16	1.21217310578009	2.66106795415902	2.80837155359606	2.80837155359605	2.80837155359605	2.80837155359605	1.38812314567075	4.1964946992668
736	0.84354720364678	0	0	0	0	1.50773011093851	1.28116623746468	0.123775722248342	-2.07194261747645e-15	5.87931849238794e-16	1.50773011093851	2.78889634840319	2.91267207065153	2.91267207065153	2.91267207065153	2.91267207065153	1.72319692542586	4.63586899607739
737	0.451503033019534	0	0	0	0	1.67288815287026	1.12663713536892	0.103937425022461	-2.29327667966572e-15	-8.79548891534098e-16	1.67288815287026	2.79952528823917	2.90346271326164	2.90346271326163	2.90346271326163	2.90346271326163	0.77068725752871	3.67414997079034
738	0.585085459864027	0	0	0	0	1.72998919211148	0.986033529295798	0.0872241846876503	-4.13429290802014e-15	-6.49993557486693e-16	1.72998919211148	2.71602272140728	2.80324690609493	2.80324690609492	2.80324690609492	2.80324690609492	-0.371681904647928	2.431565001447
739	0.461074269125768	0	0	0	0	1.71525800896466	0.859384491555025	0.0731549053059844	-3.53459483903862e-15	-6.14275451659927e-16	1.71525800896466	2.57464250051969	2.64779740582567	2.64779740582567	2.64779740582567	2.64779740582566	1.79739667079899	4.44519407662466
740	1.79329939653486	0	0	0	0	1.65050260603643	0.746250983158526	0.0613202219297849	-3.39674954830116e-15	-4.60582484805822e-16	1.65050260603643	2.39675358919496	2.45807381112474	2.45807381112474	2.45807381112474	2.45807381112474	-0.859629451439907	1.59844435968483
741	0.40686921397091	0	0	0	0	1.89156039997381	0.645894606911649	0.0513723034665255	2.71178635102842e-15	2.12719029719939e-16	1.89156039997381	2.53745500688546	2.58882731035199	2.58882731035199	2.58882731035199	2.58882731035199	-2.40162159083411	0.187205719517874
742	0.421446673640211	0	0	0	0	1.99188982964619	0.557400562466598	0.0430159954221088	6.11777295489446e-16	1.90694139264702e-16	1.99188982964619	2.54929039211279	2.59230638753489	2.59230638753489	2.59230638753489	2.5923063875349	-1.34621883792751	1.24608754960739
743	0.600597230115226	0	0	0	0	1.99472523575393	0.479765861909551	0.0360011518280462	-3.35731442646647e-17	-2.18704374129533e-16	1.99472523575393	2.47449109766348	2.51049224949153	2.51049224949153	2.51049224949153	2.51049224949153	-0.632352849883198	1.87813939960833
744	0.971969585737453	0	0	0	0	1.93534333089659	0.411961360151726	0.0301160162640855	-1.4193091146808e-16	-3.13478820518574e-16	1.93534333089659	2.34730469104831	2.3774207073124	2.3774207073124	2.3774207073124	2.3774207073124	-2.302866950504	0.0745537568083954
745	0.409228702219802	0	0	0	0	1.86117474827709	0.352974194630565	0.0251815236004956	3.90363297242402e-15	-5.65701628404407e-16	1.86117474827709	2.21414894290765	2.23933046650815	2.23933046650815	2.23933046650815	2.23933046650815	-1.84373584592365	0.395594620584499
746	0.568808838262795	0	0	0	0	1.75122104685517	0.301835698472147	0.0210464061536176	2.80202527846996e-15	-2.84500801318023e-16	1.75122104685517	2.05305674532732	2.07410315148094	2.07410315148094	2.07410315148094	2.07410315148094	-2.12070185058907	-0.04659869910813
747	1.14584227186696	0	0	0	0	1.623402512324	0.257638659037684	0.0175829998603413	2.92574853233418e-15	6.11543798795406e-17	1.623402512324	1.88104117136169	1.89862417122203	1.89862417122203	1.89862417122203	1.89862417122203	-0.957497292252466	0.941126878969566
748	1.5832135888547	0	0	0	0	1.54083529581028	0.2195468673768	0.0146836574922774	3.32009975068104e-15	-2.09584064690583e-16	1.54083529581028	1.76038216318708	1.77506582067935	1.77506582067936	1.77506582067936	1.77506582067936	0.380442965870588	2.15550878654995
749	0.701501403559663	0	0	0	0	1.6406183746235	0.186799186339938	0.0122576866373521	4.53419524149012e-15	1.20992047091027e-16	1.6406183746235	1.82741756096343	1.83967524760079	1.83967524760079	1.83967524760079	1.83967524760079	0.709963370977069	2.54963861857785
750	1.35006132928791	0	0	0	0	1.66152741680235	0.158709810765908	0.0102287400569921	1.74997794033516e-15	-6.03391884961302e-16	1.66152741680235	1.82023722756826	1.83046596762525	1.83046596762525	1.83046596762525	1.83046596762525	1.19868379619531	3.02914976382056
751	0.46572745766181	0	0	0	0	1.72974434244015	0.134665966591662	0.00853259502876009	3.65041330496752e-15	-3.92586894309622e-16	1.72974434244015	1.86441030903181	1.87294290406057	1.87294290406057	1.87294290406057	1.87294290406058	-2.75641746265515	-0.883474558594571
752	0.885343105016248	0	0	0	0	1.72017537855879	0.114123968824222	0.0071152664013222	2.48254750090382e-15	-2.37944867787516e-16	1.72017537855879	1.83429934738302	1.84141461378434	1.84141461378434	1.84141461378434	1.84141461378434	-2.71565296372007	-0.874238349935727
753	0.781382647722647	0	0	0	0	1.67735956498873	0.0966043089542503	0.00593140534572892	3.28841398555824e-15	-4.26655326366294e-16	1.67735956498873	1.77396387394298	1.7798952792887	1.77989527928871	1.77989527928871	1.77989527928871	0.916693150222073	2.69658842951078
754	0.910516521003422	0	0	0	0	1.60575200747689	0.0816862532053595	0.00494294222934906	3.12585513029262e-15	-7.94037380973902e-16	1.60575200747689	1.68743826068225	1.6923812029116	1.6923812029116	1.6923812029116	1.6923812029116	0.999162490844606	2.6915436937562
755	1.6605821471847	0	0	0	0	1.52749816368677	0.0690022903804306	0.00411793772330474	1.74862346824511e-15	-2.79359433774789e-17	1.52749816368677	1.5965004540672	1.6006183917905	1.60061839179051	1.60061839179051	1.6006183917905	0.257890041496371	1.85850843328687
756	0.70648941161128	0	0	0	0	1.67387645731217	0.0582326613254561	0.00342961124393052	2.2083446182819e-15	2.67562910211999e-16	1.67387645731217	1.73210911863762	1.73553872988155	1.73553872988156	1.73553872988156	1.73553872988155	-0.935183585236137	0.800355144645415
757	0.773080630675076	0	0	0	0	1.72515437735835	0.049100122857076	0.00285552018875922	4.22735180194422e-15	-4.98866570556437e-16	1.72515437735835	1.77425450021543	1.77711002040419	1.77711002040419	1.77711002040419	1.77711002040419	-0.338820257048201	1.43828976335599
758	0.566540668795416	0	0	0	0	1.7145386353817	0.041365040905535	0.00237686722222827	5.00878227782664e-15	-4.00405272089693e-16	1.7145386353817	1.75590367628723	1.75828054350946	1.75828054350947	1.75828054350947	1.75828054350947	-1.26353647102415	0.494744072485313
759	1.19441209687933	0	0	0	0	1.65445930218467	0.0348208655694667	0.00197791615725946	3.85559362214849e-15	-4.12304112303537e-16	1.65445930218467	1.68928016775414	1.6912580839114	1.6912580839114	1.6912580839114	1.6912580839114	0.220770088248718	1.91202817216012
760	0.828050645583052	0	0	0	0	1.62647652242192	0.0292900108569706	0.0016454998240919	5.18118881132068e-15	-1.35568917798628e-16	1.62647652242192	1.65576653327889	1.65741203310298	1.65741203310299	1.65741203310299	1.65741203310299	-1.14609716513386	0.511314867969128
761	0.982864365115758	0	0	0	0	1.56967219766704	0.0246201410816542	0.00136860577074876	3.47595285887792e-15	-4.988973196703e-16	1.56967219766704	1.59429233874869	1.59566094451944	1.59566094451945	1.59566094451945	1.59566094451944	-0.917402582988423	0.678258361531019
762	1.05567492205622	0	0	0	0	1.510579538943	0.0206808518713085	0.00113802774886499	4.87719864494807e-15	-3.34764475092841e-16	1.510579538943	1.53126039081431	1.53239841856317	1.53239841856318	1.53239841856317	1.53239841856318	0.0142643479020706	1.54666276646525
763	1.34294439408981	0	0	0	0	1.46200757830033	0.0173607247505228	0.000946072748453298	1.77883263674516e-15	3.43976763537948e-17	1.46200757830033	1.47936830305086	1.48031437579931	1.48031437579931	1.48031437579931	1.48031437579931	-0.656522337332371	0.823792038466943
764	1.603542446868	0	0	0	0	1.48792989030488	0.0145647289195178	0.000786314894605312	4.67220429012372e-15	8.30832204608047e-17	1.48792989030488	1.5024946192244	1.503280934119	1.50328093411901	1.50328093411901	1.50328093411901	-3.35287430416037	-1.84959337004137
765	1.53092371964845	0	0	0	0	1.6729473556524	0.0122119411393269	0.000653388843336143	2.10407524736667e-15	-4.04821512958612e-16	1.6729473556524	1.68515929679173	1.68581268563506	1.68581268563506	1.68581268563506	1.68581268563506	-2.96962720847057	-1.28381452283551
766	1.12632347310826	0	0	0	0	1.92189109420281	0.0102335537712595	0.000542816443164338	3.05529490596257e-15	-2.35734896378554e-16	1.92189109420281	1.93212464797407	1.93266746441723	1.93266746441724	1.93266746441724	1.93266746441724	-1.24614992415109	0.686517540266148
767	0.898060040617189	0	0	0	0	2.07831775791868	0.00857114142491773	0.0004508613910446	2.61891480723975e-15	8.69411214772194e-17	2.07831775791868	2.08688889934359	2.08733976073464	2.08733976073464	2.08733976073464	2.08733976073464	-4.67546632087177	-2.58812656013712
768	1.7595533998155	0	0	0	0	2.13618530760244	0.00717515791206279	0.000374407429281564	3.09145486987461e-15	4.77539383945603e-17	2.13618530760244	2.1433604655145	2.14373487294378	2.14373487294378	2.14373487294378	2.14373487294378	-1.90374871591381	0.239986157029976
769	1.2515510199047	0	0	0	0	2.41869731239521	0.00600363696706263	0.00031085632466129	7.95426224886597e-16	-1.83329231602157e-16	2.41869731239521	2.42470094936227	2.42501180568693	2.42501180568693	2.42501180568693	2.42501180568693	-6.85945337504485	-4.43444156935792
770	1.43264466880433	0	0	0	0	2.60894765832459	0.00502107224857537	0.000258042460346405	1.9832718800572e-15	-6.69575002551288e-16	2.60894765832459	2.61396873057317	2.61422677303352	2.61422677303352	2.61422677303352	2.61422677303352	-5.19834759799768	-2.58412082496416
771	0.616704931352568	0	0	0	0	2.788710659566	0.00419745431852643	0.000214161369915746	1.51446563623203e-15	2.02199044331849e-16	2.788710659566	2.79290811388452	2.79312227525444	2.79312227525444	2.79312227525444	2.79312227525444	-7.76552388416513	-4.97240160891069
772	1.67307175937844	0	0	0	0	2.82231352307351	0.00350744448962214	0.000177709965442409	1.03853869948267e-15	-6.92673681875814e-17	2.82231352307351	2.82582096756313	2.82599867752857	2.82599867752857	2.82599867752857	2.82599867752857	-6.39755403696213	-3.57155535943356
773	1.64164065066913	0	0	0	0	3.00870270013889	0.00292966756470814	0.000147436568331977	-4.74633526925672e-16	1.14207235181688e-16	3.00870270013889	3.01163236770359	3.01177980427193	3.01177980427193	3.01177980427193	3.01177980427192	-8.39289359009072	-5.3811137858188
774	0	2.02883671226009	0	0	0	3.27263718163802	0.00244610751129367	0.000122299153025597	5.43106531969429e-16	-2.15774523962571e-16	3.27263718163802	3.27508328914931	3.27520558830234	3.27520558830234	3.27520558830234	3.27520558830234	-7.49051908719841	-4.21531349889607
775	0.907959057961607	0	0	0	0	3.34202367608235	0.556909330704256	0.000101430468044418	-1.03921662941708e-15	2.36792439920553e-16	3.34202367608235	3.89893300678661	3.89903443725465	3.89903443725465	3.89903443725465	3.89903443725465	-7.9280043345702	-4.02896989731555
776	1.24854830669199	0	0	0	0	3.30097779198334	0.910277916547724	8.41089130872206e-05	-1.23161897347401e-17	-3.02447638647195e-16	3.30097779198334	4.21125570853106	4.21133981744415	4.21133981744415	4.21133981744415	4.21133981744415	-7.68109685614257	-3.46975703869841
777	0.523637647310384	0	0	0	0	3.24458200366472	1.11723756005539	6.97342314964772e-05	-2.19910339938068e-15	-4.90232220857707e-16	3.24458200366472	4.36181956372011	4.36188929795161	4.36188929795161	4.36188929795161	4.36188929795161	-7.85383766041777	-3.49194836246616
778	0.953589111823394	0	0	0	0	3.1026287559972	1.21925596289682	5.78072292451907e-05	-1.45650071864401e-15	-1.4994936313187e-16	3.1026287559972	4.32188471889403	4.32194252612327	4.32194252612327	4.32194252612327	4.32194252612327	-6.61825994345904	-2.29631741733577
779	0.590665151316386	0	0	0	0	2.93260664621529	1.24757797270559	4.79128593995483e-05	-2.69399433316941e-15	-3.00561284526228e-16	2.93260664621529	4.18018461892089	4.18023253178029	4.18023253178029	4.18023253178029	4.18023253178028	-8.23394553894205	-4.05371300716177
780	0.684154954485956	0	0	0	0	2.72626251328862	1.22556919305528	3.97061183461119e-05	-3.15357531754934e-15	-1.89980043136809e-16	2.72626251328862	3.9518317063439	3.95187141246225	3.95187141246224	3.95187141246224	3.95187141246225	-7.63018802786217	-3.67831661539992
781	1.5931876226003	0	0	0	0	2.50553985109717	1.17054585266159	3.29002902342836e-05	-2.37393629060056e-15	-2.86554529761956e-16	2.50553985109717	3.67608570375875	3.67611860404899	3.67611860404898	3.67611860404898	3.67611860404898	-9.08676010376683	-5.41064149971785
782	1.83491503486006	0	0	0	0	2.4862500057293	1.09520017701518	2.7257151719823e-05	1.17867781507242e-16	6.48266075249411e-18	2.4862500057293	3.58145018274448	3.5814774398962	3.5814774398962	3.5814774398962	3.5814774398962	-8.97911223459165	-5.39763479469545
783	1.78790924702259	0	0	0	0	2.76287378230674	1.00870778155461	2.2578812645952e-05	3.95230462940654e-16	1.75086000135907e-16	2.76287378230674	3.77158156386135	3.771604142674	3.771604142674	3.771604142674	3.771604142674	-3.60054733793932	0.171056804734678
784	1.42610878433505	0	0	0	0	3.19216019605539	0.917585530180602	1.87009213654164e-05	6.74094807751047e-16	8.2614547478949e-16	3.19216019605539	4.10974572623599	4.10976442715736	4.10976442715736	4.10976442715736	4.10976442715736	-6.48467034182298	-2.37490591466561
785	0.673408386713723	0	0	0	0	3.51048996233703	0.826353937708251	1.54870081368699e-05	-1.91956736964038e-15	2.29046622628513e-16	3.51048996233703	4.33684390004528	4.33685938705341	4.33685938705341	4.33685938705341	4.33685938705341	-2.89739547129653	1.43946391575687
786	0.514094422536982	0	0	0	0	3.61525786379553	0.738046788625368	1.28237771968543e-05	-2.11426058951969e-16	-1.43784467397557e-16	3.61525786379553	4.3533046524209	4.35331747619809	4.35331747619809	4.35331747619809	4.3533174761981	-3.48373126236916	0.869586213828935
787	0.771087972564998	0	0	0	0	3.56898135452568	0.654601596549739	1.06171895145508e-05	4.61072022575615e-16	-8.70918970521564e-17	3.56898135452568	4.22358295107542	4.22359356826493	4.22359356826493	4.22359356826493	4.22359356826493	-1.63009015833908	2.59350340992586
788	0.764585652249843	0	0	0	0	3.43226732042315	0.577157358890624	8.78920421473595e-06	4.66651196850965e-16	1.94237610475886e-17	3.43226732042315	4.00942467931377	4.00943346851798	4.00943346851799	4.00943346851799	4.00943346851798	-1.71494309491063	2.29449037360736
789	1.32447025638186	0	0	0	0	3.23903781784156	0.506280385843814	7.27506860707763e-06	1.25195210101681e-17	-3.09009804173071e-16	3.23903781784156	3.74531820368537	3.74532547875398	3.74532547875398	3.74532547875398	3.74532547875398	-3.61921223490639	0.12611324384759
790	0	2.19468763010834	0	0	0	3.10386112981547	0.442134495759663	6.02106502471997e-06	1.33835095783574e-15	-4.14482228195878e-16	3.10386112981547	3.54599562557513	3.54600164664015	3.54600164664016	3.54600164664016	3.54600164664016	-1.63753519096884	1.90846645567132
791	0.911626984135724	0	0	0	0	2.91126114135986	1.14439550047224	4.98263787897031e-06	1.56236089603884e-15	7.27383499811916e-16	2.91126114135986	4.05565664183209	4.05566162446997	4.05566162446997	4.05566162446997	4.05566162446997	-1.0927711466848	2.96289047778517
792	0.829586106029319	0	0	0	0	2.70911652946385	1.57753196428981	4.12283714142632e-06	4.24953908867431e-17	3.36707550365667e-16	2.70911652946385	4.28664849375367	4.28665261659081	4.28665261659081	4.28665261659081	4.28665261659081	-2.37492747734222	1.91172513924859
793	0	2.83220605926387	0	0	0	2.50010858670285	1.81603662169565	3.41102506354218e-06	8.4300547228619e-16	1.67739193453934e-16	2.50010858670285	4.3161452083985	4.31614861942356	4.31614861942357	4.31614861942357	4.31614861942356	-1.29203530503087	3.02411331439269
794	0.834563212010504	0	0	0	0	2.27785645518979	4.02341318166221	2.82180185552079e-06	1.94193105606394e-15	-5.3337081423331e-16	2.27785645518979	6.30126963685201	6.30127245865386	6.30127245865386	6.30127245865386	6.30127245865386	-3.71936777747807	2.58190468117579
795	0.52996758249503	0	0	0	0	2.06991621803802	5.37085845647493	2.33411343826901e-06	9.45291360378991e-16	-1.14126860668904e-16	2.06991621803802	7.44077467451295	7.44077700862639	7.44077700862639	7.44077700862639	7.44077700862639	-3.56835610515304	3.87242090347335
796	1.10975464072792	0	0	0	0	1.86509872371824	6.09759946833772	1.93051055661044e-06	1.09014891298137e-15	5.69099262267588e-16	1.86509872371824	7.96269819205596	7.96270012256651	7.96270012256651	7.96270012256651	7.96270012256651	-0.654921883459958	7.30777823910656
797	0.344029968104558	0	0	0	0	1.71619272502628	6.38439032156491	1.59653369813668e-06	4.48512184423461e-15	-2.02796504091234e-16	1.71619272502628	8.10058304659119	8.10058464312488	8.10058464312489	8.10058464312489	8.10058464312489	-1.0704415903354	7.03014305278949
798	1.1862401322001	0	0	0	0	1.56044522271991	6.3668502355142	1.32020254484928e-06	6.23354603069941e-15	-3.4999562709105e-16	1.56044522271991	7.92729545823411	7.92729677843665	7.92729677843666	7.92729677843666	7.92729677843667	-0.634510640449537	7.29278613798713
799	0.888314988826307	0	0	0	0	1.46961784559695	6.14588736185366	1.09159230610771e-06	6.22573633813663e-15	-2.25188253398434e-16	1.46961784559695	7.61550520745061	7.61550629904291	7.61550629904292	7.61550629904292	7.61550629904292	-2.56193239597317	5.05357390306975
800	0.429567563654011	0	0	0	0	1.38083737093528	5.79582663323389	9.02482151030881e-07	7.21738397670667e-15	-6.41019130260951e-17	1.38083737093528	7.17666400416918	7.17666490665133	7.17666490665133	7.17666490665133	7.17666490665133	0.64015022739075	7.81681513404208
801	0.846626511346231	0	0	0	0	1.27706887315031	5.37073150894642	7.46063584665535e-07	-1.70625427849125e-16	-4.80960856310313e-16	1.27706887315031	6.64780038209673	6.64780112816032	6.64780112816032	6.64780112816032	6.64780112816032	-3.11149332536614	3.53630780279418
802	0.372996056012311	0	0	0	0	1.18237367258489	4.90930733019477	6.16698518570047e-07	-2.15806521145032e-15	-1.76721090438819e-15	1.18237367258489	6.09168100277966	6.09168161947818	6.09168161947818	6.09168161947818	6.09168161947818	-0.322200034788048	5.76948158469013
803	1.17555394991198	0	0	0	0	1.0806804049711	4.43869278276122	5.09718709508888e-07	-3.42363390512957e-15	3.65520289160521e-16	1.0806804049711	5.51937318773232	5.51937369745103	5.51937369745102	5.51937369745102	5.51937369745102	-3.46223700702635	2.05713669042467
804	0.552260715837837	0	0	0	0	1.03954572991897	3.97738145384453	4.21259386348538e-07	-1.87821414779528e-15	1.33282403743694e-15	1.03954572991897	5.0169271837635	5.01692760502288	5.01692760502288	5.01692760502288	5.01692760502289	-2.95009023682784	2.06683736819505
805	0.979483298879761	0	0	0	0	0.980860713106675	3.5374642754905	3.48121361457743e-07	-3.74541454166259e-16	-7.28261501395369e-16	0.980860713106675	4.51832498859718	4.51832533671854	4.51832533671854	4.51832533671854	4.51832533671854	-1.88763971588985	2.6306856208287
806	0.827982283206601	0	0	0	0	0.939436510810472	3.12634306127523	2.87656715954654e-07	-1.58161268370288e-15	-1.12700471342021e-15	0.939436510810472	4.0657795720857	4.06577985974242	4.06577985974242	4.06577985974242	4.06577985974243	-1.86063800666347	2.20514185307896
807	0.783862255371323	0	0	0	0	0.896192178826237	2.74803320187976	2.37674074014649e-07	-1.99517023860346e-15	-4.51532777591082e-15	0.896192178826237	3.644225380706	3.64422561838007	3.64422561838007	3.64422561838007	3.64422561838007	-0.708625606181235	2.93560001219884
808	1.4549845723494	0	0	0	0	0.850121101360234	2.40414816095941	1.96360083646141e-07	-2.18869471971164e-15	-1.72471442299652e-15	0.850121101360234	3.25426926231965	3.25426945867973	3.25426945867973	3.25426945867973	3.25426945867974	-0.905426539112804	2.34884291956693
809	0.770986902049831	0	0	0	0	0.938074102356873	2.09463832627519	1.62214382726233e-07	-1.84599632400886e-16	3.74090687277015e-15	0.938074102356873	3.03271242863206	3.03271259084644	3.03271259084644	3.03271259084644	3.03271259084645	2.51065417629783	5.54336676714428
810	0.629141523723835	0	0	0	0	0.977778501692929	1.81834092266376	1.33995706710266e-07	1.7809371436351e-15	1.51685260064414e-16	0.977778501692929	2.79611942435669	2.7961195583524	2.7961195583524	2.7961195583524	2.7961195583524	0.205019727554801	3.0011392859072
811	0.442200936794849	0	0	0	0	0.977395693743048	1.57338520663323	1.10677261545789e-07	-7.44079766266839e-16	-1.35971612660063e-15	0.977395693743048	2.55078090037628	2.55078101105354	2.55078101105354	2.55078101105354	2.55078101105354	-0.409857237843609	2.14092377320993
812	0.727701677528387	0	0	0	0	0.946275511901903	1.3574873392287	9.14097458007745e-08	-2.89668434841329e-15	-1.92181476488425e-15	0.946275511901903	2.30376285113061	2.30376294254035	2.30376294254035	2.30376294254035	2.30376294254035	1.2859910471759	3.58975398971625
813	1.01733831068612	0	0	0	0	0.903505433209436	1.1681616189389	7.54907494410873e-08	1.9366137179685e-15	5.84629483482933e-16	0.903505433209436	2.07166705214834	2.07166712763909	2.07166712763909	2.07166712763909	2.07166712763909	-0.197164037626462	1.87450309001263
814	1.8194351100354	0	0	0	0	0.88022817380815	1.0028687082567	6.23394145804923e-08	1.04738180137904e-15	5.67156817825099e-16	0.88022817380815	1.88309688206485	1.88309694440427	1.88309694440427	1.88309694440427	1.88309694440427	-2.41442793448684	-0.531330990082564
815	1.53374585570943	0	0	0	0	1.19458039679486	0.859116755314515	5.14754272444407e-08	-5.82384438559873e-16	1.65747961151464e-15	1.19458039679486	2.05369715210938	2.05369720358481	2.05369720358481	2.05369720358481	2.05369720358481	-3.85039734298559	-1.79670013940078
816	0.806494383158341	0	0	0	0	1.54726840512289	0.734527617434795	4.25016729423078e-08	-6.41748897505813e-16	-8.79457717195101e-16	1.54726840512289	2.28179602255768	2.28179606505935	2.28179606505935	2.28179606505935	2.28179606505935	-4.0413484226996	-1.75955235764025
817	1.57529502366108	0	0	0	0	1.74669626501328	0.626877515785515	3.50898393662646e-08	3.81695724323511e-16	1.08039715156045e-16	1.74669626501328	2.3735737807988	2.37357381588864	2.37357381588864	2.37357381588864	2.37357381588864	-0.758346139244193	1.61522767664445
818	0.931111339463354	0	0	0	0	2.02465630511195	0.53411921484012	2.89685413008556e-08	-2.48492213532507e-15	-3.75840206864531e-16	2.02465630511195	2.55877551995207	2.55877554892061	2.55877554892061	2.55877554892061	2.55877554892061	-1.74633568362729	0.81243986529332
819	0.842550561279003	0	0	0	0	2.16906667946811	0.454391088758889	2.39134489675052e-08	-3.38376206361049e-15	-4.37382678071043e-16	2.16906667946811	2.62345776822699	2.62345779214044	2.62345779214044	2.62345779214044	2.62345779214044	-2.89048360390833	-0.267025811767891
820	1.4586385339138	0	0	0	0	2.21109932347893	0.386017099902831	1.97391578694806e-08	-4.46206042102761e-15	2.21618559745851e-17	2.21109932347893	2.59711642338176	2.59711644312092	2.59711644312092	2.59711644312092	2.59711644312092	0.668759232069407	3.26587567519033
821	1.37440169169269	0	0	0	0	2.31487016986762	0.327500686273804	1.62924465257674e-08	-1.25483949360894e-15	1.34104665532245e-18	2.31487016986762	2.64237085614142	2.64237087243387	2.64237087243387	2.64237087243387	2.64237087243387	-0.681279947773771	1.96109092466009
822	0.658171283638529	0	0	0	0	2.42522388691966	0.277514766835604	1.34467009047512e-08	-2.60312398018926e-15	3.43346803211036e-17	2.42522388691966	2.70273865375526	2.70273866720196	2.70273866720196	2.70273866720196	2.70273866720196	-0.172413070498641	2.53032559670332
823	1.46331345012542	0	0	0	0	2.42565237402725	0.23488947298339	1.10973007394932e-08	-4.63296983861046e-15	1.04607009030465e-17	2.42565237402725	2.66054184701064	2.66054185810794	2.66054185810794	2.66054185810794	2.66054185810794	0.894655256978313	3.55519711508625
824	1.29221693498202	0	0	0	0	2.49639492060174	0.198598758930752	9.15781201911159e-09	-3.65104914159961e-15	9.60627824246413e-16	2.49639492060174	2.69499367953249	2.69499368869031	2.6949936886903	2.6949936886903	2.6949936886903	-1.78752102876049	0.907472659929807
825	0.878431101696523	0	0	0	0	2.55310231961568	0.16774670057594	7.55681830924004e-09	-3.90758617289411e-15	1.31187589457103e-16	2.55310231961568	2.72084902019162	2.72084902774844	2.72084902774844	2.72084902774844	2.72084902774843	1.53641137295988	4.25726040070831
826	0.360696747391185	0	0	0	0	2.52672309029636	0.141554035748689	6.23533705947921e-09	-4.49136053233873e-15	-1.99314502825269e-16	2.52672309029636	2.66827712604504	2.66827713228038	2.66827713228038	2.66827713228038	2.66827713228038	-1.63259313757818	1.0356839947022
827	0.721666379692034	0	0	0	0	2.42657046472013	0.119345308527113	5.14463463332504e-09	-2.95940393865992e-15	1.70541019351102e-16	2.42657046472013	2.54591577324724	2.54591577839188	2.54591577839187	2.54591577839187	2.54591577839188	2.92252495318247	5.46844073157434
828	0.597925344554771	0	0	0	0	2.28858533051729	0.100536840893864	4.24447207478806e-09	-4.12658581043845e-15	5.64302398417533e-16	2.28858533051729	2.38912217141116	2.38912217565563	2.38912217565563	2.38912217565563	2.38912217565563	0.49309352714629	2.88221570280192
829	0.497146643507131	0	0	0	0	2.12507745757921	0.0846256542081955	3.50160626112483e-09	-2.17918850191536e-15	1.00413338304462e-16	2.12507745757921	2.20970311178741	2.20970311528902	2.20970311528901	2.20970311528901	2.20970311528902	0.42114193872227	2.63084505401128
830	0.732343076517354	0	0	0	0	1.9476484129748	0.0711793913829331	2.88859155261889e-09	-2.74410685928496e-15	-3.3757106900775e-16	1.9476484129748	2.01882780435773	2.01882780724632	2.01882780724632	2.01882780724632	2.01882780724632	-1.43707533105695	0.581752476189365
831	1.36618372279941	0	0	0	0	1.77413746922441	0.0598272409965291	2.38275897572748e-09	-1.28045320163833e-15	-3.53841447716181e-16	1.77413746922441	1.83396471022094	1.8339647126037	1.8339647126037	1.8339647126037	1.8339647126037	0.53670554487743	2.37067025748113
832	1.3263007377259	0	0	0	0	1.71362139630074	0.0502518312427363	1.96540022443514e-09	-1.26295978163384e-15	1.28151642476797e-15	1.71362139630074	1.76387322754347	1.76387322950887	1.76387322950887	1.76387322950887	1.76387322950887	-1.24370844554695	0.520164783961916
833	1.29685912251957	0	0	0	0	1.71808641838023	0.0421820403348463	1.62104952323716e-09	8.3361649712176e-16	4.76143787381797e-16	1.71808641838023	1.76026845871507	1.76026846033612	1.76026846033613	1.76026846033613	1.76026846033612	-1.24072097649329	0.519547483842835
834	1.06897908669593	0	0	0	0	1.75726000267586	0.0353866574674235	1.33696266857442e-09	2.09441580044732e-15	1.01974535991398e-15	1.75726000267586	1.79264666014329	1.79264666148025	1.79264666148025	1.79264666148025	1.79264666148025	-1.00519829371736	0.787448367762885
835	0.928214317922638	0	0	0	0	1.76854180516799	0.0296688222153003	1.10260207293322e-09	1.96804971092637e-16	1.11375710004188e-15	1.76854180516799	1.79821062738329	1.79821062848589	1.79821062848589	1.79821062848589	1.79821062848589	-0.713556343214024	1.08465428527187
836	1.29512613271904	0	0	0	0	1.74230303646836	0.0248611684479293	9.09275695448741e-10	1.65598870930871e-15	3.76649632890104e-16	1.74230303646836	1.76716420491629	1.76716420582557	1.76716420582557	1.76716420582557	1.76716420582557	1.42907559761511	3.19623980344068
837	0.43168650464502	0	0	0	0	1.75960537468575	0.0208216000583583	7.4980689532822e-10	6.33162887445321e-15	-7.5338315722414e-16	1.75960537468575	1.78042697474411	1.78042697549392	1.78042697549392	1.78042697549392	1.78042697549392	3.22626122426295	5.00668819975687
838	1.32798854036017	0	0	0	0	1.7145227153122	0.0174296290136212	6.18275225860998e-10	6.02514764289269e-15	4.24477214911513e-17	1.7145227153122	1.73195234432582	1.7319523449441	1.73195234494411	1.73195234494411	1.7319523449441	4.53114832850772	6.26310067345183
839	1.11304970596517	0	0	0	0	1.72982026592073	0.0145832106667288	5.09791061631404e-10	6.8671467395715e-15	-1.24393397701625e-16	1.72982026592073	1.74440347658746	1.74440347709725	1.74440347709726	1.74440347709726	1.74440347709726	2.53219740800326	4.27660088510051
840	0.67584112179148	0	0	0	0	1.73349941704573	0.0121960163801372	4.20321612182306e-10	6.11604707141961e-15	5.14368019488173e-16	1.73349941704573	1.74569543342587	1.74569543384619	1.7456954338462	1.7456954338462	1.7456954338462	2.97250892853375	4.71820436237995
841	0.795999089705941	0	0	0	0	1.6858378646039	0.010195088905455	3.46535853168461e-10	-4.06535307465355e-15	-1.59172627313619e-16	1.6858378646039	1.69603295350935	1.69603295385589	1.69603295385588	1.69603295385588	1.69603295385588	1.97200246406229	3.66803541791817
842	0.770509324765442	0	0	0	0	1.61164294810903	0.00851883137313349	2.85691567114554e-10	-4.06603730735483e-15	3.29519300234393e-16	1.61164294810903	1.62016177948217	1.62016177976786	1.62016177976786	1.62016177976786	1.62016177976786	-0.252475202933276	1.36768657683458
843	1.05847854166294	0	0	0	0	1.52049521458477	0.00711528598649782	2.35516381508205e-10	-4.92090017665201e-15	-1.67597692970843e-16	1.52049521458477	1.52761050057127	1.52761050080678	1.52761050080678	1.52761050080678	1.52761050080678	-0.497095702109843	1.03051479869694
844	1.40652524367774	0	0	0	0	1.45054409102138	0.00594066346997479	1.941463779076e-10	-4.77326156151506e-15	4.7284587494706e-16	1.45054409102138	1.45648475449136	1.45648475468551	1.4564847546855	1.4564847546855	1.4564847546855	1.17337321739127	2.62985797207677
845	0.631338574983	0	0	0	0	1.48416311671599	0.0049580889230802	1.60033869178733e-10	-2.97574347127863e-15	8.40723294800798e-17	1.48416311671599	1.48912120563907	1.48912120579911	1.4891212057991	1.4891212057991	1.4891212057991	0.799298849994173	2.28842005579327
846	1.07381192831723	0	0	0	0	1.46313414953682	0.00413653394496819	1.31908973344252e-10	-6.53307878478306e-15	-4.20049072286822e-16	1.46313414953682	1.46727068348179	1.4672706836137	1.46727068361369	1.46727068361369	1.46727068361369	1.97282820078702	3.44009888440071
847	1.32953720111576	0	0	0	0	1.44450412268084	0.0034499087086256	1.08721042124671e-10	-6.83110598865504e-15	-5.86168209294929e-16	1.44450412268084	1.44795403138947	1.44795403149819	1.44795403149818	1.44795403149818	1.44795403149819	2.8224301804745	4.27038421197269
848	1.32606518510498	0	0	0	0	1.48688176834933	0.00287629108570795	8.96062829269795e-11	-5.724605340831e-15	5.97617950512929e-17	1.48688176834933	1.48975805943503	1.48975805952464	1.48975805952464	1.48975805952464	1.48975805952463	3.43957760515384	4.92933566467848
849	1.05091329108333	0	0	0	0	1.56769687441717	0.00239727296895926	7.38484686735319e-11	-3.69061503715907e-15	4.26948791548372e-17	1.56769687441717	1.57009414738613	1.57009414745998	1.57009414745998	1.57009414745998	1.57009414745998	0.612449180127916	2.1825433275879
850	1.86903328359856	0	0	0	0	1.61030220077769	0.00199740663343714	6.08579739491688e-11	-5.39690917467129e-15	-2.64814072967252e-16	1.61030220077769	1.61229960741113	1.61229960747199	1.61229960747198	1.61229960747198	1.61229960747198	-0.0538610905488522	1.55843851692313
851	1.38451030529199	0	0	0	0	1.98558948917121	0.00166373634748022	5.0150401875726e-11	-6.10366932087874e-15	-3.48567118953905e-16	1.98558948917121	1.98725322551869	1.98725322556884	1.98725322556884	1.98725322556884	1.98725322556884	-0.22065015904485	1.76660306652399
852	0	2.68831749019409	0	0	0	2.2922418209213	0.00138540251891509	4.13263819609711e-11	-4.96890437160724e-15	-3.67334433295741e-16	2.2922418209213	2.29362722344021	2.29362722348154	2.29362722348154	2.29362722348154	2.29362722348154	0.284904996453289	2.57853221993482
853	1.2137517814345	0	0	0	0	2.42247730677035	1.71165427918206	3.40509132001898e-11	-3.08288367529966e-15	-1.29474599827875e-17	2.42247730677035	4.13413158595241	4.13413158598646	4.13413158598646	4.13413158598646	4.13413158598646	1.16888701432009	5.30301860030655
854	1.83344584516176	0	0	0	0	2.50125330982162	2.8018393309275	2.80561835097615e-11	-6.00609850679438e-15	1.91788164612373e-17	2.50125330982162	5.30309264074911	5.30309264077717	5.30309264077716	5.30309264077716	5.30309264077717	0.891479007458121	6.19457164823529
855	0.470408835075187	0	0	0	0	2.84193201739239	3.44054787560914	2.3117502223613e-11	-7.81203597730358e-15	5.33461285455871e-16	2.84193201739239	6.28247989300153	6.28247989302464	6.28247989302463	6.28247989302464	6.28247989302464	0.633099760885683	6.91557965391032
856	0	0	0	4.28618187498902	0	2.97851767338375	3.75563563710486	1.90475134331791e-11	-2.74977043809287e-15	-6.32361392918651e-16	2.97851767338375	6.73415331048861	6.73415331050766	6.73415331050766	6.73415331050766	6.73415331050766	-0.851877765730395	5.88227554477727
857	1.29835877786211	0	0	0	0	2.97220403484249	3.84344057654059	1.56904661707813e-11	11.0530841587584	-3.37860123737468e-16	2.97220403484249	6.81564461138309	6.81564461139878	17.8687287701572	17.8687287701572	17.8687287701572	-1.45393981794435	16.4147889522128
858	1.63632807527184	0	0	0	0	2.96337321732812	3.77600814212589	1.29261934489477e-11	18.0989998342692	-2.5677197521039e-16	2.96337321732812	6.73938135945401	6.73938135946694	24.8383811937361	24.8383811937361	24.8383811937361	-1.01678099504879	23.8216001986873
859	0.581802418470483	0	0	0	0	3.09487326250462	3.60673271546071	1.06476818473311e-11	22.2273116464042	-6.48064236888905e-16	3.09487326250462	6.70160597796532	6.70160597797597	28.9289176243802	28.9289176243802	28.9289176243802	0.0268769491799668	28.9557945735601
860	1.37332877675892	0	0	0	0	3.08507971096983	3.3747520328995	8.77206218774518e-12	24.2642448042127	-8.13833072531904e-16	3.08507971096983	6.45983174386934	6.45983174387811	30.7240765480908	30.7240765480908	30.7240765480908	-0.368189780317008	30.3558867677738
861	0.756506531175216	0	0	0	0	3.0936365071253	3.10836130682865	7.22656068319338e-12	24.8323542767769	-5.90520878789822e-16	3.0936365071253	6.20199781395395	6.20199781396118	31.0343520907381	31.0343520907381	31.0343520907381	0.803230884095792	31.8375829748339
862	0.702809629698243	0	0	0	0	3.0084462670742	2.8276580491045	5.95105120737571e-12	24.3972145412698	1.41811905384595e-16	3.0084462670742	5.83610431617871	5.83610431618466	30.2333188574545	30.2333188574545	30.2333188574545	-0.350456387722734	29.8828624697317
863	1.7548603228108	0	0	0	0	2.86047848416849	2.54658431369191	4.90109925976867e-12	23.3038748067754	1.57932292385848e-16	2.86047848416849	5.4070627978604	5.40706279786531	28.7109376046407	28.7109376046407	28.7109376046407	2.34843623459827	31.059373839239
864	0.916223647994789	0	0	0	0	2.97788001369206	2.27449791220234	4.03736066800775e-12	21.8052559659271	-3.99256747289673e-16	2.97788001369206	5.25237792589439	5.25237792589843	27.0576338918256	27.0576338918256	27.0576338918256	2.14351165038053	29.2011455422061
865	0	2.84251625281969	0	0	0	2.981806296831	2.01737626267583	3.324205977151e-12	20.0842128427969	-4.65841609189091e-16	2.981806296831	4.99918255950683	4.99918255951015	25.083395402307	25.083395402307	25.083395402307	3.33659006523819	28.4199854675452
866	0.860948393455019	0	0	0	0	2.88646036200756	3.91676012768261	2.73719820143015e-12	18.270625228624	3.00842460316295e-16	2.88646036200756	6.80322048969017	6.80322048969291	25.0738457183169	25.0738457183169	25.0738457183169	3.52550074001421	28.5993464583311
867	0	2.59696250031132	0	0	0	2.7456964460426	5.06125618865872	2.25374066076256e-12	16.4545950279005	5.10310624950829e-16	2.7456964460426	7.80695263470132	7.80695263470357	24.2615476626041	24.2615476626041	24.2615476626041	2.06743440023207	26.3289820628362
868	0.553182411016372	0	0	0	0	2.56111999524303	7.15170927209205	1.85683575182338e-12	14.6965996132214	4.52480013833035e-16	2.56111999524303	9.71282926733508	9.71282926733693	24.4094288805583	24.4094288805583	24.4094288805583	1.22581151688411	25.6352403974424
869	0.980093771445897	0	0	0	0	2.35630675971687	8.31798715488954	1.52765835537139e-12	13.0352712414365	1.18392443246779e-16	2.35630675971687	10.6742939146064	10.6742939146079	23.7095651560444	23.7095651560444	23.7095651560444	-0.46357787140299	23.2459872846414
870	0.531790512157211	0	0	0	0	2.17180995279358	8.82644968632913	1.25663532912768e-12	11.4933295508522	1.05107231239134e-17	2.17180995279358	10.9982596391227	10.998259639124	22.4915891899762	22.4915891899762	22.4915891899762	0.518764163846661	23.0103533538228
871	0.791054441177067	0	0	0	0	1.97939470920644	8.87725806479692	1.03418997809968e-12	10.0820810984386	-3.63758636208953e-16	1.97939470920644	10.8566527740034	10.8566527740044	20.938733872443	20.938733872443	20.938733872443	1.925893006299	22.864626878742
872	0.270875149915931	0	0	0	0	1.79819898516775	8.61962220124614	8.55042969760689e-13	8.80481050700575	1.24580037374564e-16	1.79819898516775	10.4178211864139	10.4178211864147	19.2226316934205	19.2226316934205	19.2226316934205	1.07863399830916	20.3012656917297
873	0.387812353471632	0	0	0	0	1.61782997635108	8.16369551748297	7.00618230098371e-13	7.6593172081791	-6.09864159420844e-16	1.61782997635108	9.78152549383405	9.78152549383475	17.4408427020139	17.4408427020139	17.4408427020139	-0.515208667082589	16.9256340349313
874	1.02412928844939	0	0	0	0	1.44450626053686	7.58983160710722	5.76870817781128e-13	6.63979610744007	1.44039063515306e-16	1.44450626053686	9.03433786764408	9.03433786764466	15.6741339750847	15.6741339750847	15.6741339750847	1.93127938458755	17.6054133596723
875	0.970746737930056	0	0	0	0	1.31688588087927	6.95576833974381	4.74944528150445e-13	5.73821667106914	-1.63574436215345e-16	1.31688588087927	8.27265422062308	8.27265422062355	14.0108708916927	14.0108708916927	14.0108708916927	3.06271706493037	17.0735879566231
876	0.777839026054775	0	0	0	0	1.21715047399581	6.30218662978999	3.91946208821992e-13	4.94532048045165	2.26559849334165e-16	1.21715047399581	7.5193371037858	7.51933710378619	12.4646575842378	12.4646575842378	12.4646575842378	4.54137178257416	17.006029366812
877	0	2.23617326289465	0	0	0	1.12229041055498	5.65699705718159	3.21439053152517e-13	4.25133025923076	-3.22880378450602e-16	1.12229041055498	6.77928746773657	6.77928746773689	11.0306177269676	11.0306177269676	11.0306177269677	5.227216675213	16.2578344021807
878	1.66728567551803	0	0	0	0	1.02182698425058	5.857517853682	2.6436577371669e-13	3.64644219732908	-1.78286423112311e-16	1.02182698425058	6.87934483793257	6.87934483793284	10.5257870352619	10.5257870352619	10.5257870352619	5.80007643724244	16.3258634725044
879	0.704579960438483	0	0	0	0	1.17397888764403	5.79946147923213	2.17221085563324e-13	3.12115683746887	-2.03200329857978e-16	1.17397888764403	6.97344036687617	6.97344036687638	10.0945972043453	10.0945972043453	10.0945972043453	6.86466454133222	16.9592617456775
880	1.2655063715788	0	0	0	0	1.24546503156493	5.56998329134224	1.76901693293985e-13	2.66649087445084	-4.0931402978005e-16	1.24546503156493	6.81544832290718	6.81544832290736	9.48193919735819	9.48193919735819	9.48193919735819	7.80437035714061	17.2863095544988
881	1.60632237581315	0	0	0	0	1.33645543241601	5.23313794376402	1.45340717239151e-13	2.27410216845281	-1.38167665638077e-16	1.33645543241601	6.56959337618004	6.56959337618018	8.84369554463299	8.84369554463299	8.84369554463299	6.97277660615361	15.8164721507866
882	1.70627054068952	0	0	0	0	1.57157201817357	4.83539048304748	1.19844756341081e-13	1.93635247619178	-1.69584971890188e-16	1.57157201817357	6.40696250122105	6.40696250122117	8.34331497741296	8.34331497741296	8.34331497741296	7.40568082604156	15.7489958034545
883	1.96739864714163	0	0	0	0	1.95511868925834	4.4098885158484	9.89530235528946e-14	1.64632637186679	-5.26961373405985e-16	1.95511868925834	6.36500720510673	6.36500720510683	8.01133357697363	8.01133357697363	8.01133357697363	7.70127855792428	15.7126121348979
884	0.835817542257037	0	0	0	0	2.63862397128539	3.97976351994432	8.18545231595635e-14	1.39782017951919	-4.43779096353714e-16	2.63862397128539	6.61838749122971	6.6183874912298	8.01620767074898	8.01620767074898	8.01620767074898	8.46251946649787	16.4787271372469
885	0.873902829938346	0	0	0	0	3.02607251740706	3.56067289455705	6.54836185276508e-14	1.18531116711125	-5.50137666401043e-16	3.02607251740706	6.58674541196411	6.58674541196418	7.77205657907543	7.77205657907543	7.77205657907543	6.31155239815125	14.0836089772267
886	0.684611605128582	0	0	0	0	3.20545561345436	3.16274953495007	5.38420863449574e-14	1.00391452187662	-2.02584201218853e-16	3.20545561345436	6.36820514840443	6.36820514840448	7.37211967028111	7.37211967028111	7.37211967028111	4.56929239965281	11.9414120699339
887	0	2.51250991212603	0	0	0	3.22756723490762	2.79209019849608	4.51109372079372e-14	0.849333548939369	-1.28745380462752e-15	3.22756723490762	6.0196574334037	6.01965743340374	6.86899098234311	6.86899098234311	6.86899098234311	4.55345438377506	11.4224453661182
888	1.07491080898529	0	0	0	0	3.13633595131554	3.75695107043514	3.63797880709171e-14	0.717806963754866	-4.45929662992e-16	3.13633595131554	6.89328702175069	6.89328702175072	7.61109398550559	7.61109398550559	7.61109398550559	5.3917772918261	13.0028712773317
889	1.01377727149987	0	0	0	0	3.01584744649684	4.28026872795743	2.98314262181521e-14	0.606055968374633	-3.17520542988561e-17	3.01584744649684	7.29611617445428	7.29611617445431	7.90217214282894	7.90217214282894	7.90217214282893	2.54876570290048	10.4509378457294
890	0.973650713085041	0	0	0	0	2.87057689424066	4.49041566354572	2.3283064365387e-14	0.511232921800668	-1.77444240355371e-16	2.87057689424066	7.36099255778638	7.3609925577864	7.87222547958707	7.87222547958707	7.87222547958707	2.35030305334413	10.2225285329312
891	1.09784744865122	0	0	0	0	2.7083077634075	4.48373286492658	2.03726813197136e-14	0.430872765507179	-4.04032911785301e-16	2.7083077634075	7.19204062833408	7.1920406283341	7.62291339384128	7.62291339384128	7.62291339384128	2.74478527682095	10.3676986706622
892	1.80405617543792	0	0	0	0	2.55811840936371	4.33192433589654	1.74622982740402e-14	0.362847891892612	-5.26656249418826e-16	2.55811840936371	6.89004274526026	6.89004274526027	7.25289063715289	7.25289063715288	7.25289063715288	1.97925733399007	9.23214797114295
893	1.02461296330173	0	0	0	0	2.72028505993856	4.08782332718173	1.52795109897852e-14	0.305326803553721	-9.64606353234093e-16	2.72028505993856	6.8081083871203	6.80810838712031	7.11343519067403	7.11343519067403	7.11343519067403	3.01832846994067	10.1317636606147
894	1.52034567478981	0	0	0	0	2.77569847575843	3.78987762196541	1.16415321826935e-14	0.256736672019469	-7.38485074361489e-16	2.77569847575843	6.56557609772384	6.56557609772385	6.82231276974332	6.82231276974332	6.82231276974332	2.25239106004852	9.07470382979184
895	0.833094969444029	0	0	0	0	2.89661056993352	3.46562879814824	9.45874489843845e-15	0.215729740636423	-1.24454089867058e-15	2.89661056993352	6.36223936808176	6.36223936808177	6.57796910871819	6.57796910871819	6.57796910871819	2.25775509958088	8.83572420829907
896	0.685174510221061	0	0	0	0	2.89825733160967	3.134402809568	6.54836185276508e-15	0.181153408218027	-1.15027543841221e-15	2.89825733160967	6.03266014117768	6.03266014117768	6.21381354939571	6.21381354939571	6.2138135493957	1.93633190097975	8.15014545037546
897	1.7698213113327	0	0	0	0	2.8113465021965	2.80938348993754	6.54836185276508e-15	0.152023762991312	-1.00775849790333e-15	2.8113465021965	5.62072999213404	5.62072999213405	5.77275375512536	5.77275375512536	5.77275375512536	1.36274186528928	7.13549562041464
898	0	2.10287423836082	0	0	0	2.98201764610049	2.49920428519897	5.0931703299284e-15	0.127502298983029	-8.9966232920184e-16	2.98201764610049	5.48122193129945	5.48122193129946	5.60872423028249	5.60872423028249	5.60872423028249	-0.520119003766201	5.08860522651629
899	1.13319248895272	0	0	0	0	2.99843718939288	2.84956912849671	5.0931703299284e-15	0.106875530724251	-1.25727520730183e-15	2.99843718939288	5.84800631788959	5.84800631788959	5.95488184861384	5.95488184861384	5.95488184861384	1.54157305872123	7.49645490733507
900	0.903821901478599	0	0	0	0	2.96492201644965	2.99079302553672	4.00177668780088e-15	0.0895372205869972	-9.43445285526886e-16	2.96492201644965	5.95571504198637	5.95571504198638	6.04525226257338	6.04525226257338	6.04525226257337	0.977017282988776	7.02226954556215
901	1.5820823696489	0	0	0	0	2.86688719638113	2.98718514280046	4.00177668780088e-15	0.0749729414042478	2.11914683276905e-17	2.86688719638113	5.85407233918159	5.8540723391816	5.92904528058585	5.92904528058585	5.92904528058584	-0.716044037603351	5.21300124298249
902	0.701349016675125	0	0	0	0	2.91214246475494	2.88661216453592	1.81898940354586e-15	0.0627467117269587	2.39792825980027e-16	2.91214246475494	5.79875462929085	5.79875462929085	5.86150134101781	5.86150134101781	5.86150134101782	-2.61993056873938	3.24157077227843
903	0.558608813847474	0	0	0	0	2.85471310856005	2.72434622019013	8.18545231595635e-16	0.0524894595572349	3.44079385157887e-16	2.85471310856005	5.57905932875017	5.57905932875017	5.63154878830741	5.63154878830741	5.63154878830741	-0.941435067667531	4.69011372063988
904	0.663562341672158	0	0	0	0	2.72560419168592	2.52605806598408	-8.18545231595635e-16	0.0438890908105038	-6.85408049795536e-16	2.72560419168592	5.25166225767	5.25166225767	5.2955513484805	5.2955513484805	5.2955513484805	0.000992076762585794	5.29654342524309
905	0.588012671804819	0	0	0	0	2.55584985430276	2.31013896162884	-1.81898940354586e-16	0.0366819597955942	-9.51232860148057e-16	2.55584985430276	4.8659888159316	4.8659888159316	4.9026707757272	4.9026707757272	4.90267077572719	-1.29022849864826	3.61244227707893
906	1.04890794654644	0	0	0	0	2.36199376955541	2.0894962644592	-1.45519152283669e-15	0.0306455597630835	1.0548757980977e-15	2.36199376955541	4.4514900340146	4.4514900340146	4.48213559377768	4.48213559377769	4.48213559377769	-1.28809868045286	3.19403691332483
907	0.828635405660148	0	0	0	0	2.19407803072056	1.87293724520084	-9.09494701772928e-16	0.0255922714677931	7.06344935242434e-16	2.19407803072056	4.0670152759214	4.0670152759214	4.09260754738919	4.09260754738919	4.0926075473892	-0.0474965916179841	4.04511095577121
908	0	0	3.01096953591315	0	0	2.02486681970663	1.66623141027859	-1.81898940354586e-16	0.0213640263524259	1.18567377362958e-17	2.02486681970663	3.69109822998522	3.69109822998522	3.71246225633765	3.71246225633765	3.71246225633765	0.977982679642103	4.69044493597975
909	1.63249880873627	0	0	0	0	1.84490698580367	1.47292241425426	2.69169929550027	0.0178277581801511	-3.75531130659626e-16	1.84490698580367	3.31782940005793	6.0095286955582	6.02735645373836	6.02735645373836	6.02735645373836	-3.21334278829073	2.81401366544763
910	0.580065888774679	0	0	0	0	1.89625689259845	1.29494543925169	4.40755398252883	0.0148715326329926	2.28939798751903e-16	1.89625689259845	3.19120233185014	7.59875631437897	7.61362784701196	7.61362784701196	7.61362784701196	0.708511376115464	8.32213922312742
911	0	2.15251317644771	0	0	0	1.87207728141727	1.13309388881703	5.41289998702153	0.0124012585400334	1.11048820830657e-15	1.87207728141727	3.0051711702343	8.41807115725583	8.43047241579586	8.43047241579587	8.43047241579587	0.28597054230341	8.71644295809928
912	1.27101594060856	0	0	0	0	1.7943554773279	1.69041675569954	5.90894357694658	0.0103378970480272	1.2466086191717e-15	1.7943554773279	3.48477223302744	9.39371580997402	9.40405370702205	9.40405370702205	9.40405370702205	0.730679314237307	10.1347330212594
913	0.48149708351641	0	0	0	0	1.76876539668136	2.00845681910451	6.04729228081097	0.00861509627529174	-1.03748225048766e-16	1.76876539668136	3.77722221578587	9.82451449659684	9.83312959287213	9.83312959287213	9.83312959287213	2.53571653847482	12.368846131347
914	0	2.34425733718293	0	0	0	1.69525305993546	2.15565049056015	5.94132499578124	0.00717718889747311	7.86015665796592e-16	1.69525305993546	3.85090355049561	9.79222854627685	9.79940573517433	9.79940573517433	9.79940573517433	2.03301049102129	11.8324162261956
915	1.21385960067757	0	0	0	0	1.59027272670773	3.1725449035374	5.67506973608985	0.00597749881016709	5.71830460150501e-16	1.59027272670773	4.76281763024513	10.437887366335	10.4438648651451	10.4438648651451	10.4438648651451	3.8695105929023	14.3133754580474
916	1.09873390091793	0	0	0	0	1.53874913681318	3.74994442002474	5.31011899291303	0.00497691061257912	7.84347178230325e-16	1.53874913681318	5.28869355683793	10.598812549751	10.6037894603635	10.6037894603635	10.6037894603635	4.69564140365499	15.2994308640185
917	1.64357786784966	0	0	0	0	1.50137856733468	4.01376919222555	4.89100243725155	0.00414266227007281	4.64958235631973e-16	1.50137856733468	5.51514775956023	10.4061501968118	10.4102928590819	10.4102928590819	10.4102928590819	4.45357618638279	14.8638690454646
918	0.528392305921704	0	0	0	0	1.66597559000104	4.05872963060198	4.44934900973023	0.00344732704930876	6.91944893017251e-16	1.66597559000104	5.72470522060302	10.1740542303333	10.1775015573826	10.1775015573826	10.1775015573826	6.89859374059873	17.0760952979813
919	1.0943192765947	0	0	0	0	1.72411960866569	3.95550358429629	4.00710075198753	0.00286795577878748	5.83127545567578e-16	1.72411960866569	5.67962319296198	9.6867239449495	9.68959190072829	9.68959190072829	9.68959190072829	4.7126603085899	14.4022522093182
920	0.48884550628382	0	0	0	0	1.75340797777034	3.75633702391579	3.5789853996372	0.00238535476272824	1.37609178371807e-15	1.75340797777034	5.50974500168613	9.08873040132332	9.09111575608605	9.09111575608605	9.09111575608605	5.8823788699043	14.9734946259903
921	0.662791247838526	0	0	0	0	1.71729633080225	3.49940393609093	3.1744108624584	0.00198347835282528	-1.17639237698606e-16	1.71729633080225	5.21670026689319	8.39111112935159	8.39309460770441	8.39309460770441	8.39309460770441	6.0331851929411	14.4262798006455
922	1.90913671011485	0	0	0	0	1.64298199011486	3.21219123304296	2.7989099341533	0.00164891833668413	2.81518824973164e-16	1.64298199011486	4.85517322315781	7.65408315731111	7.6557320756478	7.6557320756478	7.6557320756478	4.98661768863166	12.6423497642795
923	1.06318371322286	0	0	0	0	1.97424166259206	2.91411888698173	2.4552360409144	0.00137047500233801	4.00810573879779e-16	1.97424166259206	4.88836054957379	7.34359659048819	7.34496706549053	7.34496706549053	7.34496706549053	2.22650128900146	9.57146835449199
924	0.215092957587748	0	0	0	0	2.17326507503865	2.61856132658601	2.14418906961286	0.00113879704612329	1.06965322397369e-15	2.17326507503865	4.79182640162466	6.93601547123752	6.93715426828364	6.93715426828364	6.93715426828364	3.47415520762433	10.411309475908
925	1.18179925318675	0	0	0	0	2.23533423893235	2.33440106731837	1.86523312743732	0.00094607945969526	4.55064057069461e-17	2.23533423893235	4.56973530625073	6.43496843368804	6.43591451314774	6.43591451314774	6.43591451314774	0.550854373900059	6.9867688870478
926	0	0	3.20207562835062	0	0	2.26737224724615	2.06721773867895	1.6169545303335	0.000785810208628446	7.45494968331545e-16	2.26737224724615	4.3345899859251	5.9515445162586	5.95233032646723	5.95233032646723	5.95233032646724	0.114829077135811	6.06715940360305
927	0	2.52062566105933	0	0	0	2.21434542504573	1.82019364101906	4.84032163914485	0.000652557940800316	7.63117969392085e-16	2.21434542504573	4.03453906606479	8.87486070520964	8.87551326315044	8.87551326315044	8.87551326315045	0.337868838310748	9.21338210146119
928	0.976833044505522	0	0	0	0	2.10604032569098	2.91680882396126	6.84196332630274	0.00054179417337367	4.15980248360841e-16	2.10604032569098	5.02284914965225	11.864812475955	11.8653542701284	11.8653542701284	11.8653542701284	-1.13992763423252	10.7254266358958
929	0.949695918998654	0	0	0	0	1.9940581080134	3.55604988481094	7.95888694937267	0.000449744434238487	-2.55538799975922e-16	1.9940581080134	5.55010799282434	13.508994942197	13.5094446866313	13.5094446866313	13.5094446866313	-0.0243301477863494	13.4851145388449
930	0.723663347519552	0	0	0	0	1.88011266145514	3.86769937519339	8.44606583958341	0.000373263703437847	-4.82723291796551e-17	1.88011266145514	5.74781203664854	14.1938778762319	14.1942511399354	14.1942511399354	14.1942511399354	0.378500493242556	14.5727516331779
931	0.849898957196416	0	0	0	0	1.75093645716504	3.94951732177115	8.49510622448075	0.000309732236162181	-1.99312576879169e-16	1.75093645716504	5.70045377893619	14.1955600034169	14.1958697356531	14.1958697356531	14.1958697356531	-0.94480273276416	13.2510670028889
932	1.20498325542484	0	0	0	0	1.62390101806999	3.87458615906481	8.24884219088356	0.000256968471059903	7.90079573032232e-16	1.62390101806999	5.4984871771348	13.7473293680184	13.7475863364894	13.7475863364894	13.7475863364894	0.432493673927462	14.1800800104169
933	1.49454384170415	0	0	0	0	1.5544314729609	3.69704505480512	7.81272156245547	0.000213156252848541	-5.98140606887809e-16	1.5544314729609	5.25147652776601	13.0641980902215	13.0644112464743	13.0644112464743	13.0644112464743	-0.791400048696063	12.2730111977783
934	0.495623916401482	0	0	0	0	1.62018215567589	3.45655619125427	7.26366653970171	0.000176784041488168	-1.88246116776289e-15	1.62018215567589	5.07673834693017	12.3404048866319	12.3405816706734	12.3405816706734	12.3405816706734	-2.10020786132731	10.2403738093461
935	0.695434279055507	0	0	0	0	1.61299544181396	3.18177429571115	6.65695047490586	0.000146594153615896	-2.05484548125183e-15	1.61299544181396	4.79476973752511	11.451720212431	11.4518668065846	11.4518668065846	11.4518668065846	-3.37455990267487	8.07730690390972
936	0	0	3.15154250523895	0	0	1.56283731021081	2.89303402525717	6.03151886176463	0.000121540396748656	-1.42833168090854e-16	1.56283731021081	4.45587133546797	10.4873901972326	10.4875117376294	10.4875117376294	10.4875117376294	-2.26727864017338	8.22023309745598
937	0.614140781632739	0	0	0	0	1.47786275704251	2.60442475998194	8.64477132672411	0.000100752721312415	-3.43337228940236e-16	1.47786275704251	4.08228751702445	12.7270588437486	12.7271595964699	12.7271595964699	12.7271595964699	-3.54165641085498	9.18550318561489
938	0.596672329481718	0	0	0	0	1.37700098520015	2.32538658915686	10.1124322759487	8.35077384491162e-05	-4.55907258053416e-16	1.37700098520015	3.702387574357	13.8148198503057	13.8149033580441	13.8149033580441	13.8149033580441	-4.18781718929752	9.62708616874659
939	0.83521642985582	0	0	0	0	1.26829599896249	2.06193290166821	10.7639550717778	6.92041383877557e-05	-7.03904686116972e-16	1.26829599896249	3.3302289006307	14.0941839724085	14.0942531765469	14.0942531765469	14.0942531765469	-5.76035995187306	8.33389322467382
940	0	2.02428556323204	0	0	0	1.16969116937355	1.81758250926389	10.8469960152822	5.7342201596596e-05	-4.95210937619089e-16	1.16969116937355	2.98727367863743	13.8342696939196	13.8343270361212	13.8343270361212	13.8343270361212	-4.10749860841247	9.72682842770876
941	1.79186335889197	0	0	0	0	1.06516003152838	2.1439721164981	10.5462435732121	4.75067265544596e-05	-1.72328360867682e-16	1.06516003152838	3.20913214802649	13.7553757212386	13.7554232279651	13.7554232279651	13.7554232279651	-4.34064642638769	9.41477680157743
942	0.84024853728316	0	0	0	0	1.29770526874361	2.29230981975403	9.99810901736715	3.93528088104119e-05	-7.23987981095233e-17	1.29770526874361	3.59001508849764	13.5881241058648	13.5881634586736	13.5881634586736	13.5881634586736	-4.64845019636801	8.9397132623056
943	0	0	3.30423379050286	0	0	1.42726851187124	2.31642160220041	9.30216017279095	3.25939984526758e-05	4.32359871899991e-16	1.42726851187124	3.74369011407164	13.0458502868626	13.045882880861	13.045882880861	13.045882880861	-4.10785707478031	8.93802580608073
944	1.69673419413711	0	0	0	0	1.46721939165275	2.25646998172582	12.4337658192433	2.69924411860079e-05	-4.1076436647811e-17	1.46721939165275	3.72368937337857	16.1574551926219	16.1574821850631	16.1574821850631	16.1574821850631	-4.54506075710078	11.6124214279623
945	1.94890474015837	0	0	0	0	1.71721764108032	2.14213889984756	14.1243884703126	2.23506728526547e-05	-7.05380664007133e-16	1.71721764108032	3.85935654092788	17.9837450112404	17.9837673619133	17.9837673619133	17.9837673619133	-4.8581070967873	13.125660265126
946	1.92800734347803	0	0	0	0	2.30082957967454	1.99511292731117	14.7935399417784	1.85047920169924e-05	9.62804830759522e-17	2.30082957967454	4.29594250698571	19.0894824487641	19.0895009535561	19.0895009535561	19.0895009535561	-4.84247579865973	14.2470251548964
947	1.02007602063521	0	0	0	0	3.06895243036299	1.83100197294563	14.7559914647977	1.53187805493753e-05	-1.26649000910561e-16	3.06895243036299	4.89995440330862	19.6559458681063	19.6559611868869	19.6559611868869	19.6559611868869	-3.8730314685097	15.7829297183772
948	1.47341990983939	0	0	0	0	3.51845866826469	1.66083105911257	14.2459616339692	1.26797804363802e-05	1.66531427940483e-16	3.51845866826469	5.17928972737726	19.4252513613465	19.4252640411269	19.4252640411269	19.4252640411269	-3.11413845496117	16.3111255861658
949	0.843485922106696	0	0	0	0	3.85851050815728	1.49218960072882	13.4359769158146	1.04941666896714e-05	-1.74233304917222e-16	3.85851050815728	5.3507001088861	18.7866770247007	18.7866875188674	18.7866875188674	18.7866875188674	-4.04900575643677	14.7376817624307
950	1.70062231239164	0	0	0	0	3.97624630027269	1.33011467907791	12.4515413389424	8.68428298376351e-06	-3.49082577464511e-16	3.97624630027269	5.30636097935061	17.757902318293	17.757911002576	17.757911002576	17.757911002576	-1.70659205850471	16.0513189440713
951	1.34758831672706	0	0	0	0	4.19843889182764	1.17776698390863	11.3825149700852	7.18572879699175e-06	-7.34674023676426e-16	4.19843889182764	5.37620587573628	16.7587208458215	16.7587280315503	16.7587280315503	16.7587280315503	-1.23947653841972	15.5192514931305
952	0.791763450951985	0	0	0	0	4.31742603193406	1.03694556645961	10.291912343224	5.94510532597529e-06	-4.58876454958499e-16	4.31742603193406	5.35437159839367	15.6462839416176	15.646289886723	15.646289886723	15.646289886723	0.478162224065739	16.1244521107887
953	0.948245664278567	0	0	0	0	4.26819131059086	0.908477630183817	9.22268232801182	4.91814307057555e-06	-1.15351459114841e-15	4.26819131059086	5.17666894077467	14.3993512687865	14.3993561869296	14.3993561869296	14.3993561869296	0.652782380482677	15.0521385674122
954	0.80926328597643	0	0	0	0	4.12141971769777	0.79251174878413	8.20291213991957	4.06814667911771e-06	-4.64194990516702e-16	4.12141971769777	4.9139314664819	13.1168436064015	13.1168476745481	13.1168476745481	13.1168476745482	1.15451480758767	14.2713624821358
955	1.02334709523427	0	0	0	0	3.90165819436856	0.688736714923194	7.24980402481278	3.36470369886451e-06	-1.11102373697379e-15	3.90165819436856	4.59039490929176	11.8401989341045	11.8402022988082	11.8402022988082	11.8402022988082	0.422102397688451	12.2623046964967
956	1.62623852979289	0	0	0	0	3.66206126013044	0.596543346634282	6.37269857454831	2.78261251770949e-06	-9.65621976044315e-16	3.66206126013044	4.25860460676472	10.631303181313	10.6313059639256	10.6313059639255	10.6313059639255	-0.025718037483573	10.605587926442
957	0.464338434150294	0	0	0	0	3.61017875180614	0.515142740413339	5.57535963849598	2.30099254611752e-06	-1.44906045501693e-15	3.61017875180614	4.12532149221948	9.70068113071545	9.700683431708	9.700683431708	9.700683431708	-0.668722845395822	9.03196058631218
958	0.338243491910506	0	0	0	0	3.45829810198243	0.443651444024392	4.85768918915031	1.90254576768534e-06	-8.86455439444785e-16	3.45829810198243	3.90194954600682	8.75963873515713	8.7596406377029	8.7596406377029	8.7596406377029	-2.05882621570671	6.70081442199619
959	1.0617282265044	0	0	0	0	3.24328349755591	0.381151656271652	4.21700372656175	1.57294403076026e-06	-1.01984473696049e-15	3.24328349755591	3.62443515382757	7.84143888038931	7.84144045333334	7.84144045333334	7.84144045333334	-0.357955824693912	7.48348462863943
960	1.80791723780089	0	0	0	0	3.03420078341419	0.326732708770211	3.64897483266304	1.30032073193667e-06	-1.2054423105218e-15	3.03420078341419	3.3609334921844	7.00990832484744	7.00990962516817	7.00990962516817	7.00990962516817	0.492421831341236	7.50233145650941
961	0.759798357389754	0	0	0	0	3.14422594743983	0.279518637634716	3.1483136932963	1.07484922903288e-06	5.23632467857873e-17	3.14422594743983	3.42374458507455	6.57205827837085	6.57205935322007	6.57205935322007	6.57205935322007	1.51853564876244	8.09059500198251
962	1.13395783755791	0	0	0	0	3.12557761181781	0.238685524995806	2.70926150426282	8.88393188655873e-07	-1.3311620013969e-16	3.12557761181781	3.36426313681361	6.07352464107644	6.07352552946962	6.07352552946962	6.07352552946963	0.552764664608092	6.62629019407772
963	1.09875377825833	0	0	0	0	3.0645241278819	0.203471413210137	2.32593364351556	7.3421665927652e-07	1.38872115460583e-16	3.0645241278819	3.26799554109204	5.59392918460761	5.59392991882426	5.59392991882426	5.59392991882427	1.45355507803685	7.04748499686111
964	1.04019256460558	0	0	0	0	2.97063419489119	0.173180914631526	1.99255451086979	6.06743757294468e-07	-3.1604459432537e-16	2.97063419489119	3.14381510952271	5.1363696203925	5.13637022713626	5.13637022713626	5.13637022713626	2.13172005468309	7.26809028181935
965	0.897492324383756	0	0	0	0	2.84842753871152	0.147186114240049	1.7036113634695	5.01359399519392e-07	1.89337773467643e-16	2.84842753871152	2.99561365295157	4.69922501642107	4.69922551778047	4.69922551778047	4.69922551778047	0.891717736402805	5.59094325418327
966	0.99971654632552	0	0	0	0	2.69416309145759	0.124924957640457	1.45394879767643	4.14244213930214e-07	-5.54057360850805e-17	2.69416309145759	2.81908804909805	4.27303684677448	4.2730372610187	4.2730372610187	4.2730372610187	0.838152519108627	5.11118978012732
967	1.76719230442223	0	0	0	0	2.53494238903896	0.105898006421213	1.23882034052919	3.42237698642794e-07	-2.33256667239789e-17	2.53494238903896	2.64084039546018	3.87966073598937	3.87966107822706	3.87966107822706	3.87966107822706	2.40929999430303	6.28896107253009
968	1.10916789752681	0	0	0	0	2.66432010637911	0.0896642057368428	1.05390959566764	2.8272485816363e-07	2.25295079778695e-16	2.66432010637911	2.75398431211596	3.80789390778359	3.80789419050845	3.80789419050845	3.80789419050845	1.59501614859903	5.40291033910749
969	1.15740562691623	0	0	0	0	2.71306564440886	0.0758361288347798	0.895330286180745	2.33542278699236e-07	4.48135529987704e-16	2.71306564440886	2.78890177324364	3.68423205942439	3.68423229296667	3.68423229296667	3.68423229296667	0.839196212307739	4.52342850527441
970	0.915846631830306	0	0	0	0	2.7153617239649	0.0640750272255676	0.759612150231238	1.9290035160085e-07	2.78902194168736e-16	2.7153617239649	2.77943675119047	3.53904890142171	3.53904909432206	3.53904909432206	3.53904909432206	1.36946183016099	4.90851092448305
971	0.391883410757486	0	0	0	0	2.65071852154121	0.0540859132160662	0.643677816962234	1.59318831947762e-07	3.18029835539896e-16	2.65071852154121	2.70480443475728	3.34848225171951	3.34848241103835	3.34848241103835	3.34848241103835	0.415593113403132	3.76407552444148
972	0	2.18596312491527	0	0	0	2.52106052258501	0.0456128257170243	0.544814396129928	1.31573483271497e-07	-1.74573022301709e-17	2.52106052258501	2.56667334830203	3.11148774443196	3.11148787600545	3.11148787600545	3.11148787600545	0.937153114810894	4.04864099081634
973	0.831455543645911	0	0	0	0	2.35130979903536	0.786211922121965	0.460642457764119	1.08651900722691e-07	5.22810253763469e-16	2.35130979903536	3.13752172115733	3.59816417892145	3.59816428757335	3.59816428757335	3.59816428757335	1.03699235789966	4.63515664547301
974	0.685756965443807	0	0	0	0	2.17591342490837	1.25681656672116	0.389084281595126	8.97169664987141e-08	-4.25757382559816e-16	2.17591342490837	3.43272999162953	3.82181427322466	3.82181436294162	3.82181436294162	3.82181436294162	1.49743494969601	5.31924931263763
975	0.593394167447901	0	0	0	0	1.99408677290771	1.53097513647443	0.328332660267953	7.40765294804178e-08	-1.7606532316057e-16	1.99408677290771	3.52506190938214	3.85339456965009	3.85339464372662	3.85339464372662	3.85339464372661	0.83537463106256	4.68876927478917
976	0.80312388267133	0	0	0	0	1.81074239361332	1.66444351399587	0.276821098851969	6.11583902177048e-08	-2.73195028781521e-16	1.81074239361332	3.47518590760919	3.75200700646115	3.75200706761955	3.75200706761954	3.75200706761953	0.905438813148188	4.65744588076772
977	0.792751866861065	0	0	0	0	1.64196946489942	1.69921885937824	0.233195929516075	5.04895185727816e-08	-4.15969062108852e-17	1.64196946489942	3.34118832427766	3.57438425379373	3.57438430428325	3.57438430428325	3.57438430428324	-0.639279440372024	2.93510486391122
978	0.424028458594558	0	0	0	0	1.48781938459751	1.66669561984068	0.196290626248743	4.16789511399462e-08	-2.72309513480533e-17	1.48781938459751	3.1545150044382	3.35080563068694	3.35080567236589	3.35080567236589	3.35080567236588	-1.24503414260629	2.10577152975959
979	0.948912983019623	0	0	0	0	1.33666064308649	1.59012945592482	0.165102438293025	3.44035426412179e-08	1.15295381582669e-16	1.33666064308649	2.92679009901131	3.09189253730434	3.09189257170788	3.09189257170788	3.09189257170787	-0.363409612434423	2.72848295927345
980	1.42340784939444	0	0	0	0	1.2179677668074	1.48655628926262	0.138771345653897	2.83962395227378e-08	-2.9713382182022e-16	1.2179677668074	2.70452405607002	2.84329540172391	2.84329543012015	2.84329543012015	2.84329543012014	-0.494030969726244	2.3492644603939
981	0.742230010934065	0	0	0	0	1.23282181972564	1.36828305030343	0.116561262628544	2.34363667807965e-08	3.76074466224263e-16	1.23282181972564	2.60110487002908	2.71766613265762	2.71766615609399	2.71766615609399	2.71766615609398	-0.666651476456854	2.05101467963712
982	0.565621357142191	0	0	0	0	1.21220934906809	1.24404234414445	0.0978433658560297	1.93415778798876e-08	-9.29145276014443e-17	1.21220934906809	2.45625169321254	2.55409505906857	2.55409507841015	2.55409507841015	2.55409507841015	-0.112355633213527	2.44173944519662
983	1.22465444318609	0	0	0	0	1.16191296973348	1.11988389329538	0.0820813942908447	1.5961223795499e-08	2.61537508534891e-16	1.16191296973348	2.28179686302887	2.36387825731971	2.36387827328094	2.36387827328094	2.36387827328093	-2.72886756616807	-0.364989292887139
984	1.14777982720549	0	0	0	0	1.16368354280247	0.999860245238071	0.0688187540179726	1.31708420791858e-08	-8.83533082565257e-17	1.16368354280247	2.16354378804054	2.23236254205851	2.23236255522935	2.23236255522935	2.23236255522935	-1.57259408564185	0.659768469587503
985	1.36882819799088	0	0	0	0	1.18347101386815	0.886552040204671	0.0576672566063373	1.08676151131509e-08	2.93527506955465e-16	1.18347101386815	2.07002305407282	2.12769031067916	2.12769032154678	2.12769032154678	2.12769032154677	-0.904540981917675	1.22314933962909
986	0.744807028283174	0	0	0	0	1.27282108864287	0.781468473421995	0.0482973224970544	8.96662289907984e-09	-7.54683560013502e-17	1.27282108864287	2.05428956206487	2.10258688456192	2.10258689352855	2.10258689352855	2.10258689352854	1.72670754756596	3.82929444109451
987	1.40869245390397	0	0	0	0	1.30096923427748	0.685350939099996	0.0404294883362181	7.39772158848112e-09	7.3800860637026e-17	1.30096923427748	1.98632017337747	2.02674966171369	2.02674966911141	2.02674966911141	2.02674966911141	2.5221451348752	4.54889480398661
988	0.500587691022129	0	0	0	0	1.40605276498113	0.59840179790445	0.0338270674245156	6.10297867736617e-09	-1.0272684959399e-16	1.40605276498113	2.00445456288558	2.03828163031009	2.03828163641307	2.03828163641307	2.03828163641306	3.89805491267801	5.93633654909107
989	0.764617462314869	0	0	0	0	1.43234798834561	0.520455436234979	0.028289824291056	5.03454731189668e-09	-5.86541773032224e-16	1.43234798834561	1.95280342458059	1.98109324887164	1.98109325390619	1.98109325390619	1.98109325390618	4.12315364559474	6.10424689950093
990	1.02686088094672	0	0	0	0	1.41410315051241	0.451105021785268	0.0236485368992675	4.15292795134487e-09	1.33533522643799e-16	1.41410315051241	1.86520817229768	1.88885670919695	1.88885671334987	1.88885671334987	1.88885671334987	2.61404683111544	4.50290354446531
991	0.917111846610192	0	0	0	0	1.39182015660738	0.389795396430494	0.0197603325283388	3.42550440396278e-09	6.89607120243179e-16	1.39182015660738	1.78161555303787	1.80137588556621	1.80137588899171	1.80137588899171	1.80137588899171	4.10176158899281	5.90313747798452
992	0.63948747491629	0	0	0	0	1.35431833508946	0.335890217961727	0.0165046955210048	2.82534254566166e-09	3.20673742767021e-16	1.35431833508946	1.69020855305119	1.70671324857219	1.70671325139754	1.70671325139754	1.70671325139753	4.01974737670471	5.72646062810225
993	1.02338597449379	0	0	0	0	1.29015601940603	0.288719634126896	0.0137800565763944	2.33019959728286e-09	-2.64052637904653e-16	1.29015601940603	1.57887565353292	1.59265571010932	1.59265571243952	1.59265571243952	1.59265571243951	4.5129814606701	6.10563717310961
994	1.87818810755984	0	0	0	0	1.24067596005432	0.247613340587202	0.0115008839350536	1.92172822684817e-09	-2.07453434231348e-16	1.24067596005432	1.48828930064153	1.49979018457658	1.49979018649831	1.49979018649831	1.49979018649831	6.73568277755464	8.23547296405295
995	1.45715244925904	0	0	0	0	1.57426967177572	0.211922755182894	0.00959520657175308	1.58477769993973e-09	4.60641645267169e-16	1.57426967177572	1.78619242695862	1.79578763353037	1.79578763511515	1.79578763511515	1.79578763511515	6.72567918107737	8.52146681619252
996	0	0	0	4.30494607169124	0	1.8938018076183	0.181035168029053	0.00800250835606639	1.30684256310164e-09	2.83025749008448e-16	1.8938018076183	2.07483697564735	2.08283948400342	2.08283948531026	2.08283948531026	2.08283948531026	4.83796296879683	6.92080245410709
997	0.470863051999446	0	0	0	0	2.04576304140633	0.154382047897852	0.00667194007485232	11.2479132080702	2.9305906774805e-16	2.04576304140633	2.20014508930418	2.20681702937903	13.4547302374493	13.4547302374493	13.4547302374493	6.49385849371489	19.9485887311642
998	1.01975524557163	0	0	0	0	2.08201474441803	0.131443158506956	0.00556080327431082	18.4180249019222	3.93769486993448e-16	2.08201474441803	2.21345790292498	2.21901870619929	20.6370436081215	20.6370436081215	20.6370436081215	3.63320718397245	24.270250792094
999	0	2.34724734382506	0	0	0	2.0733178307533	0.111747730848733	0.00463326612686833	22.6191050968811	-4.81704443888451e-16	2.0733178307533	2.18506556160203	2.1896988277289	24.80880392461	24.80880392461	24.80880392461	2.13868922173936	26.9474931463494
1000	0.413517634734804	0	0	0	0	1.99936191856014	1.08898837921262	0.00385927702369008	24.6919425996969	3.46053066577682e-16	1.99936191856014	3.08835029777276	3.09220957479645	27.7841521744934	27.7841521744934	27.7841521744934	3.01456224010794	30.7987144146013
1001	0.974469753908991	0	0	0	0	1.88504925954036	1.70826980752494	0.00321364640442589	25.27006594939	5.389717301414e-17	1.88504925954036	3.5933190670653	3.59653271346973	28.8665986628598	28.8665986628598	28.8665986628598	3.70651006148807	32.5731087243478
1002	0	2.95012663799051	0	0	0	1.77601398139057	2.06725531146446	0.00267527152946022	24.8272561500105	-1.17757673158037e-16	1.77601398139057	3.84326929285504	3.8459445643845	28.673200714395	28.673200714395	28.673200714395	-0.150048724247704	28.5231519901473
1003	0.554257464477515	0	0	0	0	1.64456822248731	4.72060343535823	0.00222648254224914	23.7146444785974	-2.9522639951692e-16	1.64456822248731	6.36517165784555	6.36739814038779	30.0820426189852	30.0820426189852	30.0820426189852	2.37206253538481	32.45410515437
1004	1.60380796746787	0	0	0	0	1.50551001681052	6.34408373567843	0.00185249132227582	22.1896099804636	5.15704727621995e-16	1.50551001681052	7.84959375248895	7.85144624381123	30.0410562242748	30.0410562242748	30.0410562242748	1.38633678746348	31.4273930117383
1005	1.56678990243711	0	0	0	0	1.5795035293063	7.22387779689822	0.00154092735049853	20.4382306010111	1.03430780814867e-16	1.5795035293063	8.80338132620452	8.80492225355502	29.2431528545661	29.2431528545661	29.2431528545661	3.64862326511082	32.891776119677
1006	0.39361102341867	0	0	0	0	1.77455587435978	7.57625531584168	0.00128144715179606	18.5926754794773	-2.65525588267755e-16	1.77455587435978	9.35081119020145	9.35209263735325	27.9447681168306	27.9447681168306	27.9447681168306	4.81877675463183	32.7635448714624
1007	1.73967479733847	0	0	0	0	1.84778014238898	7.56351634312759	0.00106540589071265	16.7446347167372	4.75292975690039e-17	1.84778014238898	9.41129648551657	9.41236189140728	26.1569966081445	26.1569966081445	26.1569966081445	3.81793080646053	29.974927414605
1008	1.93848617525398	0	0	0	0	2.13611541248051	7.3064510509602	0.000885581420691233	14.955651699971	8.29879392798086e-16	2.13611541248051	9.4425664634407	9.4434520448614	24.3991037448324	24.3991037448324	24.3991037448324	6.54371096402827	30.9428147088607
1009	0.970944791450216	0	0	0	0	2.7216390007545	6.89405571924351	0.000735942561240881	13.2650396440053	3.67300855217618e-16	2.7216390007545	9.61569471999801	9.61643066255925	22.8814703065645	22.8814703065645	22.8814703065646	7.08929771964934	29.9707680262139
1010	0.573323057013116	0	0	0	0	3.05380389562133	6.39109025671884	0.000611454636086091	11.6959186586739	-2.06243008947942e-16	3.05380389562133	9.44489415234016	9.44550560697625	21.1414242656502	21.1414242656502	21.1414242656502	6.18767757047443	27.3291018361246
1011	1.58021951942077	0	0	0	0	3.17965547934396	5.84394053064995	0.000507916377821039	10.2597945978756	3.08242405925594e-16	3.17965547934396	9.02359600999391	9.02410392637173	19.2838985242474	19.2838985242474	19.2838985242474	6.03489742543625	25.3187959496836
1012	1.93629589622319	0	0	0	0	3.36374455665231	5.28515174810226	0.000421823217216661	8.96000998137683	-1.03753416323361e-17	3.36374455665231	8.64889630475458	8.64931812797179	17.6093281093486	17.6093281093486	17.6093281093486	7.3487065030626	24.9580346124112
1013	0	2.13640405353023	0	0	0	3.83696525914698	4.73692205617554	0.000350252750836444	7.7943254521136	2.28918343349316e-16	3.83696525914698	8.57388731532251	8.57423756807335	16.3685630201869	16.3685630201869	16.3685630201869	0.983740555746616	17.3523035759336
1014	1.45535763171443	0	0	0	0	4.02809750624361	4.89602041781199	0.000290768838534132	6.75683359109139	-5.87102842480786e-16	4.02809750624361	8.9241179240556	8.92440869289413	15.6812422839855	15.6812422839855	15.6812422839855	2.93859804208061	18.6198403260661
1015	0.508493516792048	0	0	0	0	4.17077957107498	4.84179115675795	0.000241341340223426	5.83936231303617	-6.41942575089528e-16	4.17077957107498	9.01257072783293	9.01281206917316	14.8521743822093	14.8521743822093	14.8521743822093	3.30091864446906	18.1530930266784
1016	0.59281583397658	0	0	0	0	4.13156598151481	4.64634600817834	0.000200278973227114	5.03249000425904	1.79002003835708e-16	4.13156598151481	8.77791198969315	8.77811226866638	13.8106022729254	13.8106022729254	13.8106022729254	3.07800633008327	16.8886086030087
1017	1.22803382470327	0	0	0	0	3.97356774453526	4.36266306158051	0.000166173170867842	4.32626704759566	-9.15572033109352e-16	3.97356774453526	8.33623080611577	8.33639697928664	12.6626640268823	12.6626640268823	12.6626640268823	-2.07335238862333	10.589311638259
1018	0	2.53294232726688	0	0	0	3.81157319532153	4.029153957567	0.000137851160097489	3.7107168244601	1.65711554395363e-17	3.81157319532153	7.84072715288853	7.84086500404862	11.5515818285087	11.5515818285087	11.5515818285087	-0.357894008485725	11.193687820023
1019	0.765860063023342	0	0	0	0	3.57774227179228	5.02124251853317	0.000114336760691367	3.17617243379191	-4.45833194103502e-16	3.57774227179228	8.59898479032545	8.59909912708615	11.7752715608781	11.7752715608781	11.7752715608781	1.00797063823787	12.7832421991159
1020	0.481185389979164	0	0	0	0	3.31470808261672	5.52126867085071	9.48176483871066e-05	2.71349222465064	-4.98476778976615e-16	3.31470808261672	8.83597675346743	8.83607157111581	11.5495637957665	11.5495637957665	11.5495637957665	1.8510054943532	13.4005692901197
1021	1.09966537425101	0	0	0	0	3.03123022718393	5.67502539748367	7.86180266499287e-05	2.31418701308241	-4.67108326382536e-16	3.03123022718393	8.7062556246676	8.70633424269425	11.0205212557767	11.0205212557767	11.0205212557767	1.71475134047795	12.7352725962546
1022	1.22682548701654	0	0	0	0	2.78949736890792	5.59161856521717	6.51758218969917e-05	1.97048391902333	1.13087442339247e-17	2.78949736890792	8.38111593412509	8.38118110994699	10.3516650289703	10.3516650289703	10.3516650289703	-0.322875954558805	10.0287890744115
1023	0.591304242812956	0	0	0	0	2.60998793694424	5.35197687195549	5.40236602479126e-05	1.67534562075557	-5.64397570039131e-16	2.60998793694424	7.96196480889973	7.96201883255997	9.63736445331554	9.63736445331554	9.63736445331554	1.01630019019943	10.653664643515
1024	0.477813334714326	0	0	0	0	2.40790232186731	5.01548209561401	4.47730041400064e-05	1.42245909218201	-5.14821638474781e-16	2.40790232186731	7.42338441748132	7.42342919048546	8.84588828266747	8.84588828266747	8.84588828266747	0.651874348393189	9.49776263106066
1025	0.749508640804994	0	0	0	0	2.19502713109996	4.6251214831915	3.71009283713647e-05	1.20620425389912	-1.68914047853087e-16	2.19502713109996	6.82014861429146	6.82018571521983	8.02638996911895	8.02638996911895	8.02638996911895	0.187630275415224	8.21402024453417
1026	0	2.4244065239615	0	0	0	1.99054217003341	4.21148020079815	3.07390998525079e-05	1.02161019016612	-7.24927727627736e-16	1.99054217003341	6.20202237083157	6.20205310993142	7.22366330009754	7.22366330009754	7.22366330009755	1.4728569862966	8.69652028639415
1027	0.478862106531245	0	0	0	0	1.78806549224147	4.92724251286342	2.54645967303077e-05	0.864304469691658	-4.12068863824421e-16	1.78806549224147	6.71530800510489	6.71533346970162	7.57963793939327	7.57963793939327	7.57963793939328	-0.557471016737913	7.02216692265537
1028	1.11619370438567	0	0	0	0	1.59531013397337	5.24513034423183	2.10922620884958e-05	0.730459509015998	-2.03499827547093e-16	1.59531013397337	6.8404404782052	6.84046157046729	7.57092107948329	7.57092107948329	7.57092107948329	-1.03902397938392	6.53189710009937
1029	0.689759131263889	0	0	0	0	1.46451738688678	5.28586960539883	1.74683375953464e-05	0.616738715906767	-9.39209967524633e-17	1.46451738688678	6.75038699228561	6.7504044606232	7.36714317652997	7.36714317652997	7.36714317652997	-0.823579583291214	6.54356359323875
1030	1.23551893468401	0	0	0	0	1.33613543125696	5.13949199159199	1.44651642942335e-05	0.520244254942608	-2.02965192580983e-15	1.33613543125696	6.47562742284895	6.47564188801325	6.99588614295585	6.99588614295585	6.99588614295586	-2.47784325271156	4.51804289024429
1031	0.76962909405052	0	0	0	0	1.28248800689615	4.8724959401994	1.19767728479928e-05	0.438467616828727	-1.62185294242191e-15	1.28248800689615	6.15498394709556	6.1549959238684	6.59346354069713	6.59346354069713	6.59346354069713	-1.39365519934246	5.19980834135467
1032	0	2.31316033969929	0	0	0	1.21587656410956	4.53342003257399	9.91521491159801e-06	0.369243691330079	-2.05125566978356e-15	1.21587656410956	5.74929659668356	5.74930651189847	6.11855020322855	6.11855020322855	6.11855020322854	1.16459107377725	7.28314127700579
1033	1.83225332873964	0	0	0	0	1.1312736501438	5.09478300859841	8.20751181890955e-06	0.310708697846172	-2.27462858266893e-15	1.1312736501438	6.22605665874221	6.22606486625403	6.5367735641002	6.5367735641002	6.5367735641002	2.22343723049848	8.76021079459867
1034	0.85168868165887	0	0	0	0	1.40648987885609	5.30366873386347	6.79311734711519e-06	0.261262084180197	-1.55043533558787e-15	1.40648987885609	6.71015861271956	6.71016540583691	6.97142749001711	6.9714274900171	6.97142749001711	2.20598844047123	9.17741593048833
1035	1.27457868180681	0	0	0	0	1.5619891902462	5.2694182122391	5.62180846172851e-06	0.219532337219238	-2.85636194677918e-15	1.5619891902462	6.8314074024853	6.83141302429376	7.050945361513	7.05094536151299	7.05094536151299	1.67925611718826	8.73020147870125
1036	1.50607756850337	0	0	0	0	1.70132944523224	5.07331401253756	4.65193221680238e-06	0.184346539257908	-3.19827402041363e-16	1.70132944523224	6.77464345776979	6.77464810970201	6.95899464895992	6.95899464895992	6.95899464895992	3.60535220763673	10.5643468565966
1037	0.802069807612342	0	0	0	0	1.90732514372227	4.77515974556275	3.84894903218083e-06	0.154703435436792	-1.12233588639631e-15	1.90732514372227	6.68248488928502	6.68248873823406	6.83719217367085	6.83719217367085	6.83719217367084	2.45264507919519	9.28983725286603
1038	0.831807317934098	0	0	0	0	1.99628971773594	4.41839618666708	3.18422245691181e-06	0.129749739715952	-1.79641217839224e-15	1.99628971773594	6.41468590440302	6.41468908862548	6.54443882834143	6.54443882834143	6.54443882834143	3.31893002854391	9.86336885688534
1039	1.32539174642627	0	0	0	0	2.00600733967542	4.0340683741405	2.63401400916337e-06	0.108759390254772	-1.28685672248112e-15	2.00600733967542	6.04007571381592	6.04007834782993	6.1488377380847	6.1488377380847	6.1488377380847	2.09351922336756	8.24235696145226
1040	0.946530578311169	0	0	0	0	2.0476665162739	3.64389214060586	2.17864840160473e-06	0.0911154634756705	-1.5530653282192e-15	2.0476665162739	5.69155865687976	5.69156083552816	5.78267629900383	5.78267629900383	5.78267629900383	2.37861330476344	8.16128960376726
1041	0.862771233596513	0	0	0	0	2.03459508473619	3.26261621456158	1.80182050571602e-06	0.0762944645745807	-1.14353367566185e-15	2.03459508473619	5.29721129929777	5.29721310111828	5.37350756569286	5.37350756569286	5.37350756569285	3.39033068124287	8.76383824693572
1042	1.35914159342252	0	0	0	0	1.97712533600637	2.89983451326505	1.49002001908229e-06	0.0638527272020896	-1.28420945822154e-15	1.97712533600637	4.87695984927142	4.87696133929144	4.94081406649353	4.94081406649352	4.94081406649353	2.09959212083298	7.0404061873265
1043	0.752278191352393	0	0	0	0	1.98538994430705	2.56137033855249	1.23205402160238e-06	0.0534146738506017	-9.83952844629679e-16	1.98538994430705	4.54676028285954	4.54676151491356	4.60017618876417	4.60017618876416	4.60017618876417	1.97758720628473	6.5777633950489
1044	1.14446493983049	0	0	0	0	1.93618140088827	2.25032812796181	1.01865074339003e-06	0.0446627092566288	-1.66807583760644e-15	1.93618140088827	4.18650952885008	4.18651054750082	4.23117325675745	4.23117325675745	4.23117325675745	-4.08274869466427	0.148424562093178
1045	0.691767556345208	0	0	0	0	1.89575962842216	1.96788780250465	8.42130874298164e-07	0.0373285405338518	-1.02856441586987e-15	1.89575962842216	3.8636474309268	3.86364827305768	3.90097681359153	3.90097681359153	3.90097681359153	-4.14142175591492	-0.24044494232339
1046	0	2.02086043740864	0	0	0	1.81387187551751	1.71390047070456	6.96134875943244e-07	0.0311857388801885	-5.32225897775175e-16	1.81387187551751	3.52777234622206	3.52777304235694	3.55895878123713	3.55895878123713	3.55895878123713	-2.59348359327752	0.965475187959603
1047	0.70721761541476	0	0	0	0	1.69937969186239	2.03352472074969	5.75396857129817e-07	0.0260433779482404	-9.6124277807433e-16	1.69937969186239	3.73290441261208	3.73290498800894	3.75894836595718	3.75894836595718	3.75894836595718	-2.46241845172476	1.29652991423243
1048	0.829564330369331	0	0	0	0	1.57498659262738	2.180956609621	4.75557039681007e-07	0.0217406029586915	-8.12785527559729e-16	1.57498659262738	3.75594320224838	3.75594367780542	3.77768428076411	3.77768428076411	3.77768428076411	-2.7673202478748	1.01036403288931
1049	1.12417086190345	0	0	0	0	1.45536127262607	2.20812011042326	3.93006299236731e-07	0.0181420021602884	-1.01929403262829e-15	1.45536127262607	3.66348138304933	3.66348177605563	3.68162377821592	3.68162377821592	3.68162377821592	-1.61487311636283	2.06675066185309
1050	0.572024413190053	0	0	0	0	1.37965643293597	2.15377274682406	3.24757270664122e-07	0.0151336682059594	-1.82181964469547e-16	1.37965643293597	3.53342917976003	3.5334295045173	3.54856317272326	3.54856317272326	3.54856317272326	-3.51298886163848	0.0355743110847722
1051	1.51000893742101	0	0	0	0	1.28708284838732	2.04657279186106	2.68337528768825e-07	0.0126198514109314	-7.75643179083562e-16	1.28708284838732	3.33365564024838	3.33365590858591	3.34627575999684	3.34627575999684	3.34627575999684	-4.84860217441165	-1.50232641441482
1052	0.584359490372088	0	0	0	0	1.35299981863274	1.90746711941721	2.21701066357127e-07	0.0105201197303014	-3.576054992866e-16	1.35299981863274	3.26046693804995	3.26046715975101	3.27098727948131	3.27098727948131	3.27098727948131	-5.18872182440769	-1.91773454492638
1053	1.63409791720299	0	0	0	0	1.3565464390735	1.75154521424829	1.83154933847618e-07	0.00876695171977936	-1.09885820203086e-16	1.3565464390735	3.10809165332179	3.10809183647672	3.1168587881965	3.1168587881965	3.1168587881965	-7.30583067686945	-4.18897188867295
1054	1.14216769044578	0	0	0	0	1.54786393135437	1.58947441732407	1.51298487980966e-07	0.0073036988255511	-2.47945523868476e-16	1.54786393135437	3.13733834867844	3.13733849997692	3.14464219880248	3.14464219880247	3.14464219880248	-8.10396428625803	-4.95932208745556
1055	0	2.31050459111336	0	0	0	1.68098137965251	1.42860730473942	1.24973025708641e-07	0.00608286219900424	-4.72716069444386e-16	1.68098137965251	3.10958868439193	3.10958880936495	3.11567167156396	3.11567167156396	3.11567167156396	-8.85122772698395	-5.73555605542
1056	0.995506199523269	0	0	0	0	1.71497808002356	2.20714831800707	1.03220108371715e-07	0.00506463696514561	-3.28509267370066e-16	1.71497808002356	3.92212639803062	3.92212650125073	3.92719113821588	3.92719113821588	3.92719113821587	-9.22697667506266	-5.29978553684678
1057	1.17301806402068	0	0	0	0	1.71357958644642	2.65649629483367	8.52470307222575e-08	0.00421568360381684	1.19814586640502e-16	1.71357958644642	4.37007588128009	4.37007596652712	4.37429165013094	4.37429165013094	4.37429165013093	-9.6283235424641	-5.25403189233316
1058	0	2.6048597216847	0	0	0	1.71834045181337	2.8704146619021	7.03982232153066e-08	0.00350809193975442	2.36743447639731e-16	1.71834045181337	4.58875511371547	4.58875518411369	4.59226327605345	4.59226327605345	4.59226327605344	-9.4749103846625	-4.88264710860906
1059	0.874691958209886	0	0	0	0	1.66506959704254	4.42727245735215	5.81315872864252e-08	0.00291850828402025	2.39823660818295e-16	1.66506959704254	6.09234205439469	6.09234211252628	6.0952606208103	6.0952606208103	6.0952606208103	-11.3348580841537	-5.23959746334341
1060	0	2.4671776505811	0	0	0	1.59381929813835	5.32539173787108	4.79988969232181e-08	0.0024274006199267	6.9192809105145e-16	1.59381929813835	6.91921103600943	6.91921108400833	6.92163848462825	6.92163848462825	6.92163848462825	-9.90489559427749	-2.98325710964924
1061	1.04231913451335	0	0	0	0	1.49368821952796	6.96583112714059	3.96295762357113e-08	0.00201844046785247	-2.71023047157058e-16	1.49368821952796	8.45951934666855	8.45951938629813	8.46153782676598	8.46153782676598	8.46153782676598	-9.97428769603712	-1.51274986927114
1062	1.37996718234965	0	0	0	0	1.41614278143088	7.83656349418817	3.27172842503387e-08	0.00167798327327823	4.07730513633036e-16	1.41614278143088	9.25270627561904	9.25270630833633	9.25438429160961	9.25438429160961	9.25438429160961	-7.89820984411768	1.35617444749193
1063	1.33358052296615	0	0	0	0	1.43639175992626	8.16273482045883	2.7008794717176e-08	0.00139463191063502	7.2230099170848e-18	1.43639175992626	9.5991265803851	9.59912660739389	9.60052123930453	9.60052123930453	9.60052123930452	-9.6883358673881	-0.0878146280835832
1064	0.904453693755947	0	0	0	0	1.50634783634702	8.11315845127483	2.22948072519102e-08	0.00115887024393062	5.42808908915057e-16	1.50634783634702	9.61950628762184	9.61950630991665	9.62066518016058	9.62066518016058	9.62066518016058	-8.28317690458194	1.33748827557864
1065	1.13559618745838	0	0	0	0	1.52565965689932	7.81333987667978	1.84023546950129e-08	0.000962755688527841	2.44029738632003e-16	1.52565965689932	9.33899953357911	9.33899955198146	9.33996230766999	9.33996230766999	9.33996230766999	-8.02112309981141	1.31883920785858
1066	1.38077917655285	0	0	0	0	1.54293621149786	7.35563053602355	1.51884900361665e-08	0.000799661424536362	5.81000423357025e-16	1.54293621149786	8.89856674752141	8.8985667627099	8.89936642413444	8.89936642413444	8.89936642413444	-7.87684249534453	1.02252392878991
1067	1.31336058299793	0	0	0	0	1.62285979710018	6.80712351041583	1.25351007739027e-08	0.000664060363180505	5.02338958521513e-16	1.62285979710018	8.42998330751602	8.42998332005112	8.4306473804143	8.4306473804143	8.4306473804143	-7.47848418500955	0.952163195404746
1068	1.89514659327192	0	0	0	0	1.7205493150771	6.21577611642672	1.03445951452841e-08	0.000551344199563346	4.71738882973449e-16	1.7205493150771	7.93632543150383	7.93632544184842	7.93687678604798	7.93687678604799	7.93687678604798	-5.13519296793329	2.80168381811469
1069	1.43656954024813	0	0	0	0	2.15194491734724	5.61514277666014	8.53634837767459e-09	0.00045767193021054	-3.09422752286964e-16	2.15194491734724	7.76708769400738	7.76708770254373	7.76754537447394	7.76754537447394	7.76754537447394	-4.90159570339032	2.86594967108362
1070	1.44199712780365	0	0	0	0	2.5098869113768	5.02802081584031	7.0437505485188e-09	0.000379843098933563	4.09593739539772e-16	2.5098869113768	7.53790772721712	7.53790773426087	7.5382875773598	7.5382875773598	7.5382875773598	-5.70703647052252	1.83125110683728
1071	1.44154247526171	0	0	0	0	2.80894989381294	4.4692477735419	5.81178612435451e-09	0.000315191783554087	5.19213050406807e-16	2.80894989381294	7.27819766735484	7.27819767316663	7.27851286495018	7.27851286495018	7.27851286495018	-4.92207753822445	2.35643532672573
1072	1.75242704875825	0	0	0	0	3.05853982554955	3.94783804590587	4.79500800736332e-09	0.000261497969062881	2.81943767847083e-16	3.05853982554955	7.00637787145542	7.00637787625043	7.00663937421949	7.00663937421949	7.00663937421949	-5.02265035702836	1.98398901719113
1073	0.732283278200583	0	0	0	0	3.43420525214638	3.46860645940356	3.95588603154806e-09	0.000216913487420265	1.99664031014205e-16	3.43420525214638	6.90281171154995	6.90281171550584	6.90302862899326	6.90302862899326	6.90302862899326	-4.49808252442306	2.4049461045702
1074	0.925525198730781	0	0	0	0	3.58259545622601	3.03339457660439	3.26342051408801e-09	0.000179900155152488	6.98441031654834e-17	3.58259545622601	6.6159900328304	6.61599003609382	6.61616993624897	6.61616993624897	6.61616993624898	-4.81442406288153	1.80174587336745
1075	0.484862906815061	0	0	0	0	3.58837554637343	2.64199041062505	2.69201555056497e-09	0.000149178120140567	7.47344472748285e-16	3.58837554637343	6.23036595699848	6.23036595969049	6.23051513781063	6.23051513781063	6.23051513781064	-3.37885232476397	2.85166281304667
1076	1.56629967847999	0	0	0	0	3.4761512688522	2.29281240479799	2.22053604375105e-09	0.000123682749005296	1.84861355003208e-16	3.4761512688522	5.76896367365019	5.76896367587072	5.76908735861973	5.76908735861973	5.76908735861973	-4.33246129200092	1.4366260666188
1077	1.24874943379752	0	0	0	0	3.48381014198179	1.98341292001769	1.83152878889814e-09	0.000102528656119327	-4.10187327253896e-16	3.48381014198179	5.46722306199948	5.46722306383101	5.46732559248713	5.46732559248713	5.46732559248713	-1.06770738794577	4.39961820454136
1078	1.47913881491842	0	0	0	0	3.45410581706669	1.71084419060609	1.51058920891956e-09	8.49797016615078e-05	-7.47915328735056e-17	3.45410581706669	5.16495000767278	5.16495000918337	5.16503498888503	5.16503498888503	5.16503498888504	-1.56736770483622	3.59766728404881
1079	0.782779710287309	0	0	0	0	3.47745810748487	1.4719200652941	1.24582220450975e-09	7.042397678551e-05	-3.12782633827263e-16	3.47745810748487	4.94937817277896	4.94937817402479	4.94944859800157	4.94944859800157	4.94944859800158	-2.4242775282115	2.52517106979008
1080	0.901825503230567	0	0	0	0	3.39114329202986	1.26339929045077	1.02740741567686e-09	5.83529535677791e-05	1.1610299442841e-16	3.39114329202986	4.65454258248063	4.65454258350804	4.65460093646161	4.65460093646161	4.65460093646161	-2.69892720664821	1.9556737298134
1081	0.816494841128883	0	0	0	0	3.24351835449669	1.08211017908918	8.47239425638691e-10	4.83441118749177e-05	-4.83112461324152e-16	3.24351835449669	4.32562853358586	4.3256285344331	4.32567687854498	4.32567687854498	4.32567687854498	-3.11388453754956	1.21179234099542
1082	0.789392088924746	0	0	0	0	3.05254021170264	0.925031893141708	6.98630174156278e-10	4.00464677236268e-05	3.22454049663546e-18	3.05254021170264	3.97757210484435	3.97757210554298	3.97761215201071	3.97761215201071	3.97761215201071	-3.38327556115361	0.594336590857107
1083	0.64568725523867	0	0	0	0	2.83693835400505	0.789343971923432	5.76060847379267e-10	3.31685220563529e-05	-7.80651031413999e-17	2.83693835400505	3.62628232592849	3.62628232650455	3.6263154950266	3.6263154950266	3.62631549502661	-2.18300998280872	1.44330551221789
1084	1.25645739680786	0	0	0	0	2.60489078324786	0.672452947945691	4.74969419883564e-10	2.74682279960658e-05	-6.74845426302955e-17	2.60489078324786	3.27734373119356	3.27734373166853	3.27737119989652	3.27737119989652	3.27737119989652	-2.21522006489225	1.06215113500427
1085	1.3957450429325	0	0	0	0	2.44537090545676	0.5720027293645	3.91598950955086e-10	2.27446407567838e-05	-3.93295473305697e-16	2.44537090545676	3.01737363482125	3.01737363521285	3.01739637985361	3.01739637985361	3.01739637985361	-2.11303602897394	0.904360350879672
1086	0.547369909346512	0	0	0	0	2.38237714927107	0.485873759726759	3.22847336065024e-10	1.88309698549567e-05	2.45110416278976e-16	2.38237714927107	2.86825090899783	2.86825090932068	2.86826974029053	2.86826974029053	2.86826974029053	-0.0672657118366267	2.80100402845391
1087	0.784324102469325	0	0	0	0	2.26480958444754	0.412174682523716	2.66153438133188e-10	1.55887996182775e-05	-1.01764129656188e-16	2.26480958444754	2.67698426697125	2.6769842672374	2.67699985603702	2.67699985603702	2.67699985603703	1.21463741010759	3.89163726614462
1088	0.631785480596034	0	0	0	0	2.12397654954672	0.349229255457092	2.1940577425994e-10	1.29032827262895e-05	-5.57430406086381e-16	2.12397654954672	2.47320580500381	2.47320580522322	2.47321870850595	2.47321870850595	2.47321870850594	1.02155312333532	3.49477183184127
1089	1.11554705951127	0	0	0	0	1.96500028160332	0.295560510470472	1.80857750819996e-10	1.06791438885865e-05	-6.83017055681279e-17	1.96500028160332	2.26056079207379	2.26056079225465	2.26057147139853	2.26057147139853	2.26057147139853	0.971837856844686	3.23240932824322
1090	0	2.77441090032715	0	0	0	1.84458515967484	0.249873588040216	1.49075640365481e-10	8.83735796488061e-06	-1.72627859628767e-16	1.84458515967484	2.09445874771505	2.09445874786413	2.09446758522209	2.09446758522209	2.09446758522209	4.86423426621828	6.95870185144038
1091	1.13915100031926	0	0	0	0	1.70325811456971	2.15140678100124	1.22877827379853e-10	7.3123892581755e-06	-7.45187768432002e-16	1.70325811456971	3.85466489557096	3.85466489569384	3.85467220808309	3.85467220808309	3.8546722080831	5.77635259060098	9.63102479868408
1092	0.722381119490105	0	0	0	0	1.60770474552387	3.35535051293424	1.01274963526521e-10	6.04989773090843e-06	-8.52318099427125e-17	1.60770474552387	4.96305525845811	4.96305525855939	4.96306130845712	4.96306130845712	4.96306130845712	3.20262220395814	8.16568351241526
1093	1.32855854912088	0	0	0	0	1.49974455930885	4.05212621210835	8.34681486594491e-11	5.00483354830759e-06	-1.9255427070029e-16	1.49974455930885	5.5518707714172	5.55187077150067	5.55187577633421	5.55187577633421	5.55187577633421	4.88644365496271	10.4383194312969
1094	1.2186783477888	0	0	0	0	1.48012632660096	4.38604198011721	6.87887222738937e-11	4.13985455419645e-06	-6.41455667151451e-16	1.48012632660096	5.86616830671818	5.86616830678697	5.86617244664152	5.86617244664152	5.86617244664152	3.61039917375412	9.47657162039564
1095	0.31601214693563	0	0	0	0	1.49057767175393	4.46575347778333	5.6689532357268e-11	3.42401221616173e-06	-2.02368682416415e-16	1.49057767175393	5.95633114953726	5.95633114959395	5.95633457360617	5.95633457360617	5.95633457360616	1.29740312727981	7.25373770088597
1096	1.94394435092907	0	0	0	0	1.44893181206218	4.3724475538259	4.67136487714015e-11	2.83166070508787e-06	-4.79895328653115e-16	1.44893181206218	5.82137936588808	5.8213793659348	5.8213821975955	5.8213821975955	5.8213821975955	1.95677640991282	7.77815860750832
1097	0.719582218331074	0	0	0	0	1.84107263149625	4.16623048026418	3.84936356567778e-11	2.34155137719716e-06	-1.08528657173301e-16	1.84107263149625	6.00730311176043	6.00730311179893	6.0073054533503	6.0073054533503	6.0073054533503	0.144874449694456	6.15217990304476
1098	0.33976489213084	0	0	0	0	2.05221809670685	3.89110279163728	3.17206286126748e-11	1.93608130784693e-06	-3.04999866334657e-16	2.05221809670685	5.94332088834413	5.94332088837585	5.94332282445716	5.94332282445716	5.94332282445716	0.138931651377168	6.08225447583433
1099	0.740633747783784	0	0	0	0	2.12675667500089	3.57882323047628	2.61367404164048e-11	1.60066978830684e-06	-4.85982509062463e-16	2.12675667500089	5.70557990547717	5.7055799055033	5.70558150617309	5.70558150617309	5.70558150617309	-0.409623736752797	5.2959577694203
1100	0	2.36613810884634	0	0	0	2.11669331653038	3.25190107482194	2.1535333871725e-11	1.3232410514007e-06	-1.58633155245425e-16	2.11669331653038	5.36859439135232	5.36859439137386	5.36859571461491	5.36859571461491	5.3685957146149	-0.193680397934074	5.17491531668083
1101	0.924959929540018	0	0	0	0	2.0403961938629	3.95241179419744	1.77436504600337e-11	1.0937952472557e-06	2.42112345186992e-16	2.0403961938629	5.99280798806034	5.99280798807808	5.99280908187333	5.99280908187333	5.99280908187333	0.594383301624218	6.58719238349754
1102	0	2.84208162220614	0	0	0	1.9461796287087	4.29210769129714	1.46171714732191e-11	9.04052605779992e-07	-2.71802613342079e-16	1.9461796287087	6.23828732000584	6.23828732002046	6.23828822407306	6.23828822407306	6.23828822407307	-0.749420014674639	5.48886820939843
1103	0.771030832082122	0	0	0	0	1.81907575547427	6.51549862191678	1.20425283967052e-11	7.47158458827313e-07	1.68382432442155e-16	1.81907575547427	8.33457437739105	8.3345743774031	8.33457512456156	8.33457512456156	8.33457512456156	1.86570298624592	10.2002781108075
1104	1.57958650494137	0	0	0	0	1.68567743057263	7.79179236158074	9.91894921753556e-12	6.17438630265288e-07	4.55912134096005e-16	1.68567743057263	9.47746979215336	9.47746979216328	9.47747040960191	9.47747040960191	9.47747040960191	2.41350895830958	11.8909793679115
1105	0.803095830419184	0	0	0	0	1.7447490207307	8.39129071986012	8.17358341009822e-12	5.10196700423826e-07	3.30402766089459e-16	1.7447490207307	10.1360397405908	10.136039740599	10.1360402507957	10.1360402507957	10.1360402507957	2.45654020356529	12.592580454361
1106	0.589367564899982	0	0	0	0	1.74063891819107	8.51742092621978	6.7289420258021e-12	4.21545965343756e-07	5.67718908890713e-16	1.74063891819107	10.2580598444108	10.2580598444176	10.2580602659635	10.2580602659635	10.2580602659635	1.43518784136673	11.6932481073303
1107	1.12033375176804	0	0	0	0	1.68464033549105	8.32209851677709	5.54309735889547e-12	3.48270214588731e-07	2.13050116406096e-16	1.68464033549105	10.0067388522681	10.0067388522737	10.0067392005439	10.0067392005439	10.0067392005439	1.25241404129379	11.2591532418377
1108	0.865443173841681	0	0	0	0	1.64334154048592	7.91771798429157	4.56266207038425e-12	2.87708359280323e-07	8.18093140235529e-17	1.64334154048592	9.56105952477749	9.56105952478205	9.56105981249041	9.56105981249041	9.56105981249041	2.39442563455563	11.955485447046
1109	0.923647406337783	0	0	0	0	1.58003227962028	7.38648895499708	3.75839590560645e-12	2.37658856221648e-07	4.88023828012867e-16	1.58003227962028	8.96652123461737	8.96652123462112	8.96652147227998	8.96652147227998	8.96652147227998	4.91228972630786	13.8788111985878
1110	1.53623571997603	0	0	0	0	1.50951285196311	6.78768624572639	3.09591996483505e-12	1.96300549298664e-07	4.96084898732718e-16	1.50951285196311	8.29719909768949	8.29719909769259	8.29719929399314	8.29719929399314	8.29719929399314	5.26709536684857	13.5642946608417
1111	0.93589504448412	0	0	0	0	1.59504511031566	6.16326332688586	2.55095073953271e-12	1.6212709681736e-07	-7.53282815894901e-16	1.59504511031566	7.75830843720152	7.75830843720407	7.75830859933116	7.75830859933116	7.75830859933117	4.42876784049673	12.1870764398279
1112	0.588796941000091	0	0	0	0	1.62509345346439	5.54218429336755	2.09911377169192e-12	1.3389268705475e-07	-1.04188193752494e-16	1.62509345346439	7.16727774683194	7.16727774683404	7.16727788072673	7.16727788072673	7.16727788072672	6.91038617853318	14.0776640592599
1113	0.796629836673592	0	0	0	0	1.59577333636216	4.94375448340365	1.72803993336856e-12	1.10567076761657e-07	-4.24245580636934e-16	1.59577333636216	6.53952781976581	6.53952781976754	6.53952793033461	6.53952793033461	6.53952793033461	4.85599072802629	11.3955186583609
1114	0	2.72025158218515	0	0	0	1.53687416302356	4.38017043179132	1.4239049050957e-12	9.12983816294149e-08	-3.06378218194387e-16	1.53687416302356	5.91704459481488	5.9170445948163	5.91704468611468	5.91704468611468	5.91704468611468	4.58966045887575	10.5067051449904
1115	0.503298184332357	0	0	0	0	1.44689342546402	5.65169846002071	1.17288436740637e-12	7.53822540686691e-08	-7.17769978362249e-16	1.44689342546402	7.09859188548473	7.0985918854859	7.09859196086815	7.09859196086815	7.09859196086815	4.26745372175371	11.3660456826219
1116	1.23435180103798	0	0	0	0	1.34113609810405	6.31832262720255	9.66247171163559e-13	6.22364049320263e-08	2.71164351121764e-16	1.34113609810405	7.6594587253066	7.65945872530757	7.65945878754397	7.65945878754397	7.65945878754397	2.3549006836678	10.0143594712118
1117	1.22246543989209	0	0	0	0	1.30220215273559	6.55756331361775	7.93079379945993e-13	5.13794833551171e-08	-1.15608532714587e-16	1.30220215273559	7.85976546635334	7.85976546635413	7.85976551773362	7.85976551773362	7.85976551773362	2.71772061984966	10.5774861375833
1118	0.526117624908872	0	0	0	0	1.30645422413803	6.50245918589519	6.53744791634381e-13	4.24136183567306e-08	-2.95565465919108e-17	1.30645422413803	7.80891341003322	7.80891341003388	7.8089134524475	7.8089134524475	7.8089134524475	4.47959845855468	12.2885119110022
1119	0.711488724294965	0	0	0	0	1.26888547854735	6.25186046998775	5.41695044375956e-13	3.50099650692333e-08	-4.43522838028613e-16	1.26888547854735	7.5207459485351	7.52074594853564	7.5207459835456	7.5207459835456	7.52074598354561	5.06252025389764	12.5832662374432
1120	0.512016320415106	0	0	0	0	1.21040082009576	5.87845212062894	4.46016201749444e-13	2.88967728049021e-08	-7.58943966381648e-18	1.21040082009576	7.0888529407247	7.08885294072515	7.08885296962192	7.08885296962192	7.08885296962192	3.19054909275101	10.2794020623729
1121	0.637699415859879	0	0	0	0	1.13367617445121	5.4349916652602	3.6416167858988e-13	2.38494742472208e-08	1.60099312822832e-16	1.13367617445121	6.56866783971141	6.56866783971178	6.56866786356125	6.56866786356125	6.56866786356125	3.53906466099237	10.1077325245536
1122	0.576305363792318	0	0	0	0	1.05041099450749	4.95914534202379	3.01952240988612e-13	1.96825098253042e-08	-2.57428533352571e-16	1.05041099450749	6.00955633653128	6.00955633653158	6.00955635621409	6.00955635621409	6.00955635621409	3.10011290293825	9.10966925915234
1123	1.13407643940519	0	0	0	0	0.963694236024403	4.47722573773606	2.47018761001527e-13	1.62425698318402e-08	5.93341602449511e-17	0.963694236024403	5.44091997376047	5.44091997376071	5.44091999000328	5.44091999000328	5.44091999000329	0.555846577008212	5.9967665670115
1124	1.07931221339513	0	0	0	0	0.928072112330455	4.00707026595074	2.04454408958554e-13	1.34030015953584e-08	-4.54682654722775e-16	0.928072112330455	4.93514237828119	4.9351423782814	4.9351423916844	4.9351423916844	4.93514239168439	4.11292804474954	9.04807043643393
1125	0.961125194567126	0	0	0	0	0.918140371186204	3.56024915032528	1.68438418768346e-13	1.10591798274121e-08	-7.55978945305676e-17	0.918140371186204	4.47838952151148	4.47838952151165	4.47838953257083	4.47838953257083	4.47838953257083	1.26980631262425	5.74819584519508
1126	0.789159829603175	0	0	0	0	0.909260256854592	3.14375141084199	1.38970790430903e-13	9.1246834690745e-09	-3.44857250518937e-16	0.909260256854592	4.05301166769658	4.05301166769672	4.0530116768214	4.0530116768214	4.0530116768214	1.20227295646678	5.25528463328818
1127	1.83944084978953	0	0	0	0	0.886132448217903	2.76126554583286	1.15323928184807e-13	7.52812733872347e-09	-8.59323018523705e-16	0.886132448217903	3.64739799405077	3.64739799405088	3.64739800157901	3.64739800157901	3.64739800157901	1.81895317782594	5.46635117940495
1128	1.10909371043498	0	0	0	0	1.21643739831515	2.41414644913585	9.27684595808387e-14	6.21055676972371e-09	-6.64713580795921e-16	1.21643739831515	3.63058384745099	3.63058384745109	3.63058385366164	3.63058385366164	3.63058385366164	1.19839640744955	4.82898026111119
1129	0.328013156652563	0	0	0	0	1.4474305401372	2.10214023288375	7.62156560085714e-14	5.12329426553375e-09	3.98707404322897e-16	1.4474305401372	3.54957077302095	3.54957077302103	3.54957077814432	3.54957077814432	3.54957077814432	1.7520168972995	5.30158767544382
1130	1.52711312837097	0	0	0	0	1.55508853026499	1.82392295296735	6.23913365416229e-14	4.22613727389604e-09	-4.42645757321588e-17	1.55508853026499	3.37901148323234	3.3790114832324	3.37901148745854	3.37901148745854	3.37901148745854	3.54230494911937	6.92131643657791
1131	0.739075672080415	0	0	0	0	1.75426493044899	1.57749688799835	5.0931703299284e-14	3.4858911801917e-09	-5.60150616733827e-16	1.75426493044899	3.33176181844734	3.33176181844739	3.33176182193328	3.33176182193328	3.33176182193328	0.35982580158321	3.69158762351649
1132	0.520264385234858	0	0	0	0	1.83990567846109	1.36047831237959	4.12001099903137e-14	2.87514645345411e-09	6.5849701542555e-17	1.83990567846109	3.20038399084068	3.20038399084072	3.20038399371587	3.20038399371587	3.20038399371587	0.960873168874754	4.16125716259062
1133	1.2561850519661	0	0	0	0	1.83925514593375	1.17030307989747	3.18323145620525e-14	2.37127653476305e-09	3.80087456221618e-17	1.83925514593375	3.00955822583123	3.00955822583126	3.00955822820254	3.00955822820254	3.00955822820254	1.31215253636788	4.32171076457042
1134	0.546027904483073	0	0	0	0	1.85993226776859	1.0043703588831	2.66027200268582e-14	1.95560986960693e-09	-1.85457638514443e-17	1.85993226776859	2.86430262665169	2.86430262665172	2.86430262860733	2.86430262860733	2.86430262860734	3.02069368968499	5.88499631829233
1135	0	2.0389784848073	0	0	0	1.81558902069831	0.86014018620261	2.24190443987027e-14	1.61272022872847e-09	-5.60490873330706e-16	1.81558902069831	2.67572920690092	2.67572920690094	2.67572920851366	2.67572920851366	2.67572920851366	0.340059203428394	3.01578841194206
1136	0.963902971535324	0	0	0	0	1.72620724903907	1.301242783713	1.80989445652813e-14	1.32987808160745e-09	-1.06591125231418e-15	1.72620724903907	3.02745003275207	3.02745003275208	3.02745003408196	3.02745003408196	3.02745003408196	1.30435699592404	4.331807030006
1137	1.48984498020009	0	0	0	0	1.63784276341544	1.55416575928082	1.26192389870994e-14	1.09659112495883e-09	-2.03427087897618e-17	1.63784276341544	3.19200852269626	3.19200852269628	3.19200852379287	3.19200852379287	3.19200852379287	2.37505977113777	5.56706829493064
1138	0	2.03144799477007	0	0	0	1.68614183788762	1.67263748232597	1.01181285572238e-14	9.04181721096513e-10	-5.64837006041703e-16	1.68614183788762	3.35877932021359	3.3587793202136	3.35877932111778	3.35877932111778	3.35877932111778	3.49871418581956	6.85749350693734
1139	0	0	3.53316952983031	0	0	1.66311351688827	2.25482093103242	1.07320374809206e-14	7.45493462940799e-10	1.08873849201412e-16	1.66311351688827	3.91793444792069	3.9179344479207	3.91793444866619	3.91793444866619	3.9179344486662	1.41956147037188	5.33749591903808
1140	0.883049088281429	0	0	0	0	1.59302968987676	2.57098004368666	5.10339284724045	6.14625725127405e-10	8.84848565514828e-17	1.59302968987676	4.16400973356343	9.26740258080388	9.26740258141851	9.26740258141851	9.2674025814185	1.68966256555614	10.9570651469746
1141	0.989245318194945	0	0	0	0	1.51361963977813	2.69842918434031	8.35660933814792	5.06705824251426e-10	6.70697932394791e-16	1.51361963977813	4.21204882411844	12.5686581622664	12.5686581627731	12.5686581627731	12.5686581627731	1.59211086013359	14.1607690229067
1142	0.348405313667654	0	0	0	0	1.44201712473887	2.69519445520434	10.2627195849005	4.17717558367175e-10	2.54252547116633e-16	1.44201712473887	4.13721157994321	14.3999311648437	14.3999311652614	14.3999311652614	14.3999311652614	4.01029627555281	18.4102274408142
1143	1.6524976005186	0	0	0	0	1.34712049397766	2.60446599693119	11.2032055124983	3.44340660543059e-10	-7.9433722021665e-17	1.34712049397766	3.95158649090885	15.1547920034072	15.1547920037515	15.1547920037515	15.1547920037515	1.59976179697352	16.754553800725
1144	1.91493846643007	0	0	0	0	1.48345553077177	2.45806994277937	11.4655111076689	2.83839334078647e-10	-1.45419210311046e-16	1.48345553077177	3.94152547355115	15.4070365812201	15.4070365815039	15.4070365815039	15.4070365815039	1.05937415866686	16.4664107401708
1145	0.63245792937785	0	0	0	0	1.96647215579929	2.27916914377904	11.2645998523269	2.33955789876483e-10	1.50071026022924e-17	1.96647215579929	4.24564129957833	15.5102411519052	15.5102411521392	15.5102411521392	15.5102411521392	-1.7762823470616	13.7339588050776
1146	0	0	0	4.50307680779713	0	2.23087243463799	2.08435818175393	10.7597867069207	1.92839325653378e-10	8.62347351920075e-17	2.23087243463799	4.31523061639192	15.0750173233126	15.0750173235055	15.0750173235055	15.0750173235055	-3.26078286023569	11.8142344632698
1147	1.20955039605159	0	0	0	0	2.33480203086096	1.88528352228233	10.0678494554464	13.4659970082378	-7.10157074786372e-17	2.33480203086096	4.22008555314329	14.2879350085897	27.7539320168275	27.7539320168275	27.7539320168275	-3.20845263585267	24.5454793809748
1148	0.883628558880859	0	0	0	0	2.3978465391569	1.68989212357938	9.27321521235009	22.0500517428715	-4.04682852661743e-16	2.3978465391569	4.08773866273628	13.3609538750864	35.4110056179578	35.4110056179578	35.4110056179578	-5.60582874204205	29.8051768759158
1149	1.22105803660091	0	0	0	0	2.3812822951866	1.50338996447087	8.43585163806843	27.0795832032215	8.55839212514229e-17	2.3812822951866	3.88467225965748	12.3205238977259	39.4001071009474	39.4001071009474	39.4001071009474	-4.834488624999	34.5656184759484
1150	0.77529287912299	0	0	0	0	2.36473599572635	1.32897462948924	7.59736028093888	29.561183398653	2.70368778593946e-16	2.36473599572635	3.69371062521559	11.2910709061545	40.8522543048075	40.8522543048075	40.8522543048075	-5.01835833010579	35.8338959747017
1151	1.97601910456907	0	0	0	0	2.28777507407167	1.16839236825288	6.78566455005582	30.2533124323016	-7.12708270546012e-16	2.28777507407167	3.45616744232455	10.2418319923804	40.495144424682	40.495144424682	40.495144424682	-6.0926901990299	34.4024542256521
1152	1.65549919435668	0	0	0	0	2.66031837392522	1.02235919228107	6.01860160113525	29.7231807249505	-5.89086532851161e-16	2.66031837392522	3.6826775662063	9.70127916734154	39.4244598922921	39.4244598922921	39.4244598922921	-5.47877955975658	33.9456803325355
1153	0	2.38530407674496	0	0	0	3.06861717643457	0.890876996750002	5.3066614691718	28.3911624952724	-1.95961870174633e-16	3.06861717643457	3.95949417318457	9.26615564235637	37.6573181376288	37.6573181376288	37.6573181376288	-5.30763750231783	32.349680635311
1154	1.33118930596496	0	0	0	0	3.2414777686616	1.83364035857735	4.65506457962672	26.565391829153	-2.32995349942423e-17	3.2414777686616	5.07511812723895	9.73018270686567	36.2955745360187	36.2955745360187	36.2955745360187	-5.82365852426872	30.4719160117499
1155	0.902112684394143	0	0	0	0	3.3536790614427	2.40534279383088	4.06532749749805	24.4686411653519	-6.92270614267721e-17	3.3536790614427	5.75902185527358	9.82434935277163	34.2929905181235	34.2929905181235	34.2929905181235	-6.6982039541648	27.5947865639587
1156	0.822633633104076	0	0	0	0	3.34038207590718	2.70953034443333	3.53643418375616	22.2591433423343	-1.20682670459903e-15	3.34038207590718	6.04991242034051	9.58634660409666	31.8454899464309	31.8454899464309	31.8454899464309	-6.28593403082372	25.5595559156072
1157	1.02415058001984	0	0	0	0	3.23670654099514	2.82440214647888	3.06570432968195	20.0466697106919	-1.40691439033045e-16	3.23670654099514	6.06110868747402	9.12681301715596	29.1734827278479	29.1734827278479	29.1734827278479	-4.01035540940049	25.1631273184474
1158	0.504744188243468	0	0	0	0	3.09688664481204	2.80859728754793	2.64943010425243	17.9048999879334	1.05873899474796e-16	3.09688664481204	5.90548393235997	8.55491403661239	26.4598140245458	26.4598140245458	26.4598140245458	-4.04765564473536	22.4121583798104
1159	1.0569461181663	0	0	0	0	2.90352901604011	2.70571656780291	2.28333674156007	15.880899938481	1.09579014967661e-18	2.90352901604011	5.60924558384301	7.89258232540308	23.7734822638841	23.7734822638841	23.7734822638841	-3.14303481908294	20.6304474448012
1160	1.00102784903992	0	0	0	0	2.71938253615136	2.54784766326099	1.96290991044551	14.0023489482022	-1.04596723251036e-16	2.71938253615136	5.26723019941236	7.23014010985786	21.2324890580601	21.2324890580601	21.2324890580601	-4.21518523474586	17.0173038233143
1161	1.11974102175097	0	0	0	0	2.53947460267937	2.35830641785026	1.68362302868916	12.2830218205946	-2.78938717367307e-16	2.53947460267937	4.89778102052964	6.58140404921879	18.8644258698134	18.8644258698134	18.8644258698134	-4.00777328177823	14.8566525880352
1162	1.57036144989712	0	0	0	0	2.38691918240109	2.15376261602146	1.44109003882257	10.7269202189315	4.40063620849527e-16	2.38691918240109	4.54068179842255	5.98177183724512	16.7086920561766	16.7086920561766	16.7086920561766	-6.76996750883128	9.9387245473453
1163	1.43484320522779	0	0	0	0	2.40538639084194	1.94588331055338	1.23116319937918	9.33136318586861	-5.42922644502712e-16	2.40538639084194	4.35126970139532	5.58243290077449	14.9137960866431	14.9137960866431	14.9137960866431	-5.51029215369578	9.40350393294733
1164	1.72154634355581	0	0	0	0	2.47753724611581	1.74259876058114	1.04999080561418	8.08927836184595	-3.24195127987753e-16	2.47753724611581	4.22013600669695	5.27012681231113	13.3594051741571	13.3594051741571	13.3594051741571	-5.20142160279333	8.15798357136376
1165	0.640607939755524	0	0	0	0	2.7321508307688	1.54907380081659	0.894046153525673	6.99088212977641	2.89496261230652e-16	2.7321508307688	4.28122463158539	5.17527078511106	12.1661529148875	12.1661529148875	12.1661529148875	-4.23777246481432	7.92838045007315
1166	0.412444314663051	0	0	0	0	2.81856424905154	1.36844983761748	0.760136275968799	6.02489493767481	6.94968345967592e-16	2.81856424905154	4.18701408666902	4.94715036263782	10.9720453003126	10.9720453003126	10.9720453003126	-4.28200194359126	6.69004335672137
1167	0.624514113639479	0	0	0	0	2.78482267124413	1.20240871072802	0.645396832542339	5.17940510801499	-2.47957590635856e-16	2.78482267124413	3.98723138197215	4.63262821451449	9.81203332252948	9.81203332252948	9.81203332252948	-3.79370722740296	6.01832609512652
1168	0	2.73687791436535	0	0	0	2.67568142305247	1.05159862033455	0.547277885982303	4.44246863718004	-5.73979816214882e-16	2.67568142305247	3.72728004338701	4.27455792936932	8.71702656654936	8.71702656654936	8.71702656654936	-0.635070655187405	8.08195591136195
1169	0.916323358302269	0	0	0	0	2.51460287179557	2.75343433547815	0.463524036965398	3.80251231524564	2.2080866596282e-16	2.51460287179557	5.26803720727372	5.73156124423912	9.53407355948476	9.53407355948476	9.53407355948475	-2.11336198606473	7.42071157342002
1170	0.969388188014062	0	0	0	0	2.34709103273637	3.80373509847994	0.392151429982908	3.24859176151231	1.94037905977466e-16	2.34709103273637	6.15082613121631	6.54297756119922	9.79156932271153	9.79156932271153	9.79156932271153	-3.08534300118118	6.70622632153035
1171	1.62905471079609	0	0	0	0	2.18660208528111	4.38278757286143	0.331423417383756	2.77054372848526	-2.68262845025172e-16	2.18660208528111	6.56938965814255	6.9008130755263	9.67135680401156	9.67135680401156	9.67135680401156	-4.82446720707337	4.84688959693819
1172	0.970495890470973	0	0	0	0	2.23781943192453	4.62692605389888	0.279826123605477	2.35906252738851	-4.86834237922129e-16	2.23781943192453	6.86474548582341	7.14457160942889	9.50363413681739	9.50363413681739	9.50363413681739	-4.0918131884236	5.41182094839379
1173	1.28964141817706	0	0	0	0	2.22767195782926	4.63854293748462	0.236044745422842	2.00572307959168	-2.50775792806903e-16	2.22767195782926	6.86621489531388	7.10225964073672	9.1079827203284	9.1079827203284	9.1079827203284	-2.83838548030369	6.26959724002471
1174	0.760685192997935	0	0	0	0	2.23826117159199	4.49391421932968	0.198941124303089	1.70296743287997	-3.10881547568832e-16	2.23826117159199	6.73217539092167	6.93111651522476	8.63408394810472	8.63408394810472	8.63408394810473	-5.62083985841437	3.01324408969036
1175	0.980361983468113	0	0	0	0	2.18277865067403	4.2493032307263	0.167532908419386	1.44406723053154	-7.13752280706431e-16	2.18277865067403	6.43208188140033	6.59961478981972	8.04368202035126	8.04368202035126	8.04368202035126	-3.87487411313326	4.168807907218
1176	0.612378642084868	0	0	0	0	2.10411618733975	3.94570968191721	0.14097446494987	1.22307129429135	-2.4753621669821e-16	2.10411618733975	6.04982586925696	6.19080033420683	7.41387162849818	7.41387162849818	7.41387162849818	-5.50556053998024	1.90831108851795
1177	1.03551841235033	0	0	0	0	1.98685452283311	3.61255458136647	0.118539592822178	1.03474495123799	-9.35048261679807e-16	1.98685452283311	5.59940910419959	5.71794869702176	6.75269364825975	6.75269364825975	6.75269364825975	-2.27189676046174	4.48079688779801
1178	0.708557962856779	0	0	0	0	1.88062238481495	3.27053077024896	0.0996060103666705	0.87450582004718	-2.54039008575972e-16	1.88062238481495	5.15115315506391	5.25075916543058	6.12526498547776	6.12526498547776	6.12526498547776	-2.98632617416458	3.13893881131318
1179	1.52530496400558	0	0	0	0	1.75587307287086	2.93380048769346	0.0836415424395876	0.738359333887624	-7.1043039507177e-16	1.75587307287086	4.68967356056432	4.7733151030039	5.51167443689153	5.51167443689153	5.51167443689153	-1.4137178733453	4.09795656354623
1180	1.31792268642149	0	0	0	0	1.79182265626489	2.61168302886537	0.0701919006059235	0.622836205399478	-1.7779753950206e-16	1.79182265626489	4.40350568513026	4.47369758573618	5.09653379113566	5.09653379113566	5.09653379113566	-1.14293733802615	3.95359645310951
1181	0.867529537356051	0	0	0	0	1.85584459049047	2.3099451480778	0.0588699327075262	0.524933248299497	2.979308562758e-16	1.85584459049047	4.16578973856826	4.22465967127579	4.74959291957529	4.74959291957529	4.74959291957529	1.44233917322778	6.19193209280307
1182	0.899083941645643	0	0	0	0	1.85632918784571	2.0317827731696	0.0493462106330771	0.442058393515798	-3.69793043784245e-16	1.85632918784571	3.8881119610153	3.93745817164838	4.37951656516418	4.37951656516418	4.37951656516418	-0.672299881037631	3.70721668412655
1183	1.99042792848057	0	0	0	0	1.81705717927368	1.77856354193672	0.0413408243837028	0.371980323689508	1.95316489829727e-16	1.81705717927368	3.59562072121039	3.6369615455941	4.00894186928361	4.00894186928361	4.00894186928361	0.715395606848884	4.72433747613249
1184	0.889274455161198	0	0	0	0	2.24505469142916	1.55038461412832	0.0346162543778204	0.312782858397054	2.23080241597626e-16	2.24505469142916	3.79543930555749	3.83005555993531	4.14283841833236	4.14283841833236	4.14283841833236	-1.11805832012049	3.02478009821187
1185	0	0	3.48589001099283	0	0	2.47866146397632	1.34648833006326	0.0289712007269472	0.262824022710706	1.04064521506571e-16	2.47866146397632	3.82514979403959	3.85412099476653	4.11694501747724	4.11694501747724	4.11694501747724	2.67527423980257	6.79221925727981
1186	1.97635994561641	0	0	0	0	2.55380756994209	1.16556892305138	4.85989588896591	0.220699600041966	1.62061745112954e-16	2.55380756994209	3.71937649299347	8.57927238195938	8.79997198200134	8.79997198200134	8.79997198200135	-0.0708782535217327	8.72909372847961
1187	0.850479898244047	0	0	0	0	3.01991440707487	1.00599612487383	7.9384724655023	0.185210888490027	3.48050094776013e-17	3.01991440707487	4.0259105319487	11.964382997451	12.149593885941	12.149593885941	12.149593885941	2.95418122698756	15.1037751129286
1188	1.08258367333331	0	0	0	0	3.25025912822208	0.865975715665464	9.741257443919	0.155336334363186	5.43302057144769e-16	3.25025912822208	4.11623484388754	13.8574922878065	14.0128286221697	14.0128286221697	14.0128286221697	1.40535835904472	15.4181869812145
1189	1.01224700150086	0	0	0	0	3.34284789515716	0.743662530930955	10.6296168574444	0.130206696728155	-5.62206404021498e-17	3.34284789515716	4.08651042608812	14.7161272835326	14.8463339802607	14.8463339802607	14.8463339802607	3.51782033176361	18.3641543120243
1190	0.754807883953237	0	0	0	0	3.32945416392351	0.637237886379337	10.875828290999	0.109083394934737	5.42103313579862e-17	3.32945416392351	3.96669205030285	14.8425203413018	14.9516037362366	14.9516037362366	14.9516037362366	1.16207892752355	16.1136826637601
1191	1.5058502719286	0	0	0	0	3.22170540641156	0.544960607241734	10.6835049128495	0.0913397012214746	-8.07814222494706e-16	3.22170540641156	3.76666601365329	14.4501709265028	14.5415106277243	14.5415106277243	14.5415106277243	2.17400740685286	16.7155180345771
1192	0	2.56177710631228	0	0	0	3.2120133579659	0.465198687396269	10.203542324921	0.0764444584195739	1.41246124097868e-17	3.2120133579659	3.67721204536217	13.8807543702832	13.9571988287028	13.9571988287028	13.9571988287028	0.241144652610758	14.1983434813135
1193	1.09448621125938	0	0	0	0	3.09997451458886	1.80692537583332	9.54654027848804	0.0639480252933372	-1.10719001822135e-15	3.09997451458886	4.90689989042218	14.4534401689102	14.5173881942036	14.5173881942036	14.5173881942036	1.97411231768545	16.491500511889
1194	1.05061099330576	0	0	0	0	2.97000598063494	2.64693874187227	8.79245326202394	0.053470176925546	-8.96353382389731e-16	2.97000598063494	5.61694472250721	14.4093979845312	14.4628681614567	14.4628681614567	14.4628681614567	-0.753486199296925	13.7093819621598
1195	1.16299923754835	0	0	0	0	2.82519503608527	3.12304199785719	7.99806644228246	0.0446897131844122	-1.44021967011197e-15	2.82519503608527	5.94823703394246	13.9463034762249	13.9909931894093	13.9909931894093	13.9909931894093	-0.372879712054234	13.6181134773551
1196	1.58848226177021	0	0	0	0	2.69520626271559	3.33956495429422	7.20276824754921	0.0373355536023623	2.60528403735019e-16	2.69520626271559	6.03477121700981	13.237539464559	13.2748750181614	13.2748750181614	13.2748750181614	0.667942758211651	13.942817776373
1197	1.35405081407383	0	0	0	0	2.72802340879681	3.37497140418943	6.4329914773374	0.0311791212357928	-1.27813426484303e-15	2.72802340879681	6.10299481298624	12.5359862903236	12.5671654115594	12.5671654115594	12.5671654115594	0.653209003480821	13.2203744150403
1198	0.559662216391677	0	0	0	0	2.77047077795357	3.28780842483581	5.70561597028815	0.0260278408098803	-7.89306965656327e-16	2.77047077795357	6.05827920278938	11.7638951730775	11.7899230138874	11.7899230138874	11.7899230138874	1.385117715228	13.1750407291154
1199	1.04547052059929	0	0	0	0	2.7111034338481	3.12134874825869	5.03056337701987	0.0217195974324049	-5.38770753021779e-16	2.7111034338481	5.8324521821068	10.8630155591267	10.8847351565591	10.8847351565591	10.8847351565591	3.22525808031932	14.1099932368784
1200	0.896151425262259	0	0	0	0	2.62134986408346	2.90720452786941	4.41276512428276	0.0181180212748833	-5.13488008633511e-17	2.62134986408346	5.52855439195287	9.94131951623563	9.95943753751051	9.95943753751051	9.9594375375105	2.55352368858433	12.5129612260948
1201	0.778512670162727	0	0	0	0	2.4961741122122	2.66813286828243	3.8536455522514	0.0151084808545694	-1.74030196848276e-16	2.4961741122122	5.16430698049463	9.01795253274602	9.03306101360059	9.03306101360059	9.03306101360059	2.71907107792127	11.7521320915219
1202	0.828506481754672	0	0	0	0	2.3422756101967	2.42020739216553	3.35223132892712	0.0125946829607959	-1.38317512727334e-16	2.3422756101967	4.76248300236223	8.11471433128935	8.12730901425014	8.12730901425014	8.12730901425014	3.38710900863253	11.5144180228827
1203	1.12421260934719	0	0	0	0	2.17758127102933	2.17449349448889	2.90597389685801	0.0104957909485798	7.43679870795793e-17	2.17758127102933	4.35207476551822	7.25804866237623	7.26854445332481	7.26854445332481	7.26854445332481	2.92758563581442	10.1961300891392
1204	1.72332700520552	0	0	0	0	2.04794243955876	1.93833586207993	2.5113525352705	0.0087439851928727	6.61563834767175e-17	2.04794243955876	3.98627830163869	6.49763083690919	6.50637482210206	6.50637482210206	6.50637482210207	1.49519061847826	8.00156544058033
1205	1.51536924929305	0	0	0	0	2.18260019960415	1.71634378082753	2.1643105485724	0.00728240009189591	-9.76264297019434e-16	2.18260019960415	3.89894398043168	6.06325452900408	6.07053692909598	6.07053692909598	6.07053692909598	2.17020489727912	8.2407418263751
1206	1.2705059241003	0	0	0	0	2.37384003569261	1.51114148813332	1.86056526360036	0.00606338126588454	-2.46879531123793e-16	2.37384003569261	3.88498152382593	5.74554678742629	5.75161016869218	5.75161016869218	5.75161016869218	1.12925540743519	6.88086557612737
1207	0.284379310201093	0	0	0	0	2.50936221777596	1.32393637499626	1.59582325228205	0.00504701465518323	-2.85721412937169e-16	2.50936221777596	3.83329859277221	5.42912184505426	5.43416885970944	5.43416885970944	5.43416885970945	1.10240807380313	6.53657693351257
1208	1.4267844888685	0	0	0	0	2.51796566159014	1.15494641876415	1.36592495309157	0.00419988620958896	-1.70957664895308e-16	2.51796566159014	3.67291208035429	5.03883703344586	5.04303691965545	5.04303691965545	5.04303691965545	0.482936631736573	5.52597355139202
1209	0.609488542805743	0	0	0	0	2.57671316017989	1.00371921056323	1.16693721505088	0.00349403690243367	-1.05273386927813e-15	2.57671316017989	3.58043237074311	4.747369585794	4.75086362269643	4.75086362269643	4.75086362269643	2.57120774505212	7.32207136774855
1210	1.59743331204336	0	0	0	0	2.53594497188189	0.869367833691857	0.995207892309096	0.00290608301146816	-1.11736729813519e-16	2.53594497188189	3.40531280557374	4.40052069788284	4.40342678089431	4.40342678089431	4.40342678089431	1.96166254787475	6.36508932876906
1211	0.814279503701869	0	0	0	0	2.6385412631373	0.750743254929019	0.847393206565149	0.00241647608767949	2.55694720540087e-16	2.6385412631373	3.38928451806632	4.23667772463147	4.23909420071915	4.23909420071915	4.23909420071915	3.53312582895262	7.77222002967177
1212	0	2.48089219499346	0	0	0	2.63501276639999	0.646558494650273	0.720465956140834	0.00200888087609409	-4.43550645707689e-16	2.63501276639999	3.28157126105027	4.0020372171911	4.0040460980672	4.0040460980672	4.0040460980672	1.27691174303977	5.28095784110696
1213	1.08520095833139	0	0	0	0	2.5460648722364	1.79607893361582	0.611710616441428	0.00166965274272265	-3.65147383410419e-16	2.5460648722364	4.34214380585222	4.95385442229365	4.95552407503637	4.95552407503637	4.95552407503637	3.96987450329951	8.92539857833587
1214	0.455891830732311	0	0	0	0	2.44820078097027	2.50760899591486	0.518709814442341	0.00138739897350615	-9.66911626376117e-17	2.44820078097027	4.95580977688512	5.47451959132746	5.47590699030097	5.47590699030097	5.47590699030097	3.13843619671017	8.61434318701114
1215	1.21997393142332	0	0	0	0	2.30357086363369	2.90216548983598	0.439325465441128	0.00115261070943509	-4.60644459237169e-16	2.30357086363369	5.20573635346967	5.6450618189108	5.64621442962024	5.64621442962024	5.64621442962024	0.909602100546534	6.55581653016677
1216	0.905149513714441	0	0	0	0	2.20347485625676	3.07128369651966	0.37167695163777	0.000957354324492883	1.52074613912239e-16	2.20347485625676	5.27475855277642	5.64643550441419	5.64739285873868	5.64739285873868	5.64739285873868	2.15140320565017	7.79879606438886
1217	1.6673144827527	0	0	0	0	2.0859582979587	3.08372912278544	0.314118034813115	0.000795012790302819	-8.93215735142026e-17	2.0859582979587	5.16968742074414	5.48380545555725	5.48460046834756	5.48460046834756	5.48460046834756	0.599357649264648	6.0839581176122
1218	0.619426507980605	0	0	0	0	2.19173083449068	2.99074470513369	0.265213679063619	0.000660069046152476	-7.84525200891393e-16	2.19173083449068	5.18247553962437	5.44768921868799	5.44834928773414	5.44834928773414	5.44834928773414	2.99251198510504	8.44086127283918
1219	0	2.14853846426487	0	0	0	2.19543646756971	2.8301438818492	0.223717574816129	0.000547924644285711	-4.90617838645672e-16	2.19543646756971	5.02558034941891	5.24929792423504	5.24984584887933	5.24984584887933	5.24984584887933	2.63923679926568	7.88908264814501
1220	1.02921926893154	0	0	0	0	2.1257815909829	3.32736408536448	0.188550871452767	0.000454747999891122	-3.18748785213179e-16	2.1257815909829	5.45314567634738	5.64169654780015	5.64215129580004	5.64215129580004	5.64215129580005	2.16635325837852	7.80850455417857
1221	1.92558302635694	0	0	0	0	2.04598836887795	3.55132842958154	0.158782418906339	0.000377347472033276	-5.14452565868014e-16	2.04598836887795	5.59731679845949	5.75609921736583	5.75647656483786	5.75647656483786	5.75647656483786	3.18526955380865	8.94174611864651
1222	0.726096981948648	0	0	0	0	2.37551941849623	3.58476475227824	0.133610669981183	0.000313065259682916	-1.25349901232855e-16	2.37551941849623	5.96028417077447	6.09389484075565	6.09420790601534	6.09420790601534	6.09420790601534	2.43862046674813	8.53282837276347
1223	0.532647111799152	0	0	0	0	2.52745748414506	3.48938765407555	0.112347290554948	0.0002596887368194	-5.08333788905506e-16	2.52745748414506	6.01684513822061	6.12919242877556	6.12945211751238	6.12945211751238	6.12945211751238	4.94304236260155	11.0724944801139
1224	1.03386628392336	0	0	0	0	2.54889213771331	3.3107982898305	0.0944024531520077	0.000215376390843172	4.28333980539997e-16	2.54889213771331	5.85969042754381	5.95409288069582	5.95430825708666	5.95430825708666	5.95430825708667	5.21523303038909	11.1695412874758
1225	0.739890164497711	0	0	0	0	2.51692344752502	3.08229826132832	0.0792717421463345	0.000178595983321613	-5.55712344673664e-16	2.51692344752502	5.59922170885334	5.67849345099968	5.678672046983	5.678672046983	5.678672046983	4.62372300081971	10.3023950478027
1226	1.68670075817505	0	0	0	0	2.42260630784143	2.82785029136268	0.0665245695478097	0.000148072935617474	-3.43414319117513e-16	2.42260630784143	5.25045659920411	5.31698116875192	5.31712924168754	5.31712924168754	5.31712924168754	2.84683062408455	8.16395986577209
1227	0.660410725289915	0	0	0	0	2.5448458631935	2.56436968484915	0.0557939840032777	0.000122747264415772	-4.20166341729455e-16	2.5448458631935	5.10921554804266	5.16500953204593	5.16513227931035	5.16513227931035	5.16513227931035	1.52732598449322	6.69245826380357
1228	1.08410997190553	0	0	0	0	2.54939513104658	2.30349190900565	0.0467677485586613	0.000101737663448312	2.95783388874435e-16	2.54939513104658	4.85288704005223	4.89965478861089	4.89975652627434	4.89975652627434	4.89975652627434	2.21115448561558	7.11091101188993
1229	0.982615640177029	0	0	0	0	2.51391226320587	2.05293092553799	0.039180562068801	8.43115556889055e-05	-2.05032888923447e-16	2.51391226320587	4.56684318874387	4.60602375081267	4.60610806236836	4.60610806236836	4.60610806236836	1.95311819959531	6.55922626196367
1230	0.417726921962841	0	0	0	0	2.43805453056527	1.81751856287821	0.0328073028103918	6.98601317188563e-05	-2.31810188988822e-16	2.43805453056527	4.25557309344348	4.28838039625387	4.28845025638559	4.28845025638559	4.28845025638559	0.906544609977392	5.19499486636298
1231	0.649291088647403	0	0	0	0	2.30809183373602	1.59999593092236	0.0274571793031533	5.78775506123444e-05	3.98024640869715e-16	2.30809183373602	3.90808776465837	3.93554494396152	3.93560282151214	3.93560282151214	3.93560282151214	2.20952460953245	6.14512743104459
1232	0	2.95411794438233	0	0	0	2.1509551860942	1.40161262015239	0.022968681446373	4.79436144916796e-05	4.30690568791514e-16	2.1509551860942	3.55256780624659	3.57553648769296	3.57558443130745	3.57558443130745	3.57558443130745	3.87554378860233	7.45112821990978
1233	0.742226584844701	0	0	0	0	1.97494609445138	3.71666906992871	0.0192052340210944	3.97093408053307e-05	8.31897721724524e-16	1.97494609445138	5.69161516438009	5.71082039840119	5.71086010774199	5.71086010774199	5.71086010774199	3.82162229612556	9.53248240386755
1234	0.965234472158637	0	0	0	0	1.80200892835309	5.14637349706407	0.016051463821752	3.28849511306659e-05	-1.06487509085099e-15	1.80200892835309	6.94838242541716	6.96443388923891	6.96446677419004	6.96446677419004	6.96446677419004	4.198053199371	11.162519973561
1235	0.758424640542722	0	0	0	0	1.65530138604025	5.93563071568982	0.0134100007724213	2.72298744489181e-05	8.30730477772503e-16	1.65530138604025	7.59093210173007	7.60434210250249	7.60436933237694	7.60436933237694	7.60436933237694	4.27024842625079	11.8746177586277
1236	0	2.2895146781277	0	0	0	1.51340513972492	6.26964949223047	0.0111987420944304	2.25444292728762e-05	7.55274780097438e-16	1.51340513972492	7.78305463195539	7.79425337404982	7.7942759184791	7.7942759184791	7.7942759184791	4.3412017642494	12.1354776827285
1237	0.956180117538697	0	0	0	0	1.36856095822479	7.18739718963177	0.00934851676189046	1.86629044180821e-05	3.4359027614401e-16	1.36856095822479	8.55595814785656	8.56530666461845	8.56532532752287	8.56532532752287	8.56532532752286	3.06205722027318	11.627382547796
1238	0	2.69584302861296	0	0	0	1.25387545075361	7.56641449121632	0.00780109502096966	1.54478047086635e-05	-7.3584983740791e-16	1.25387545075361	8.82028994196994	8.82809103699091	8.82810648479562	8.82810648479562	8.82810648479562	5.34828051718946	14.1763870019851
1239	0.872111379138764	0	0	0	0	1.13579893960318	9.30159075598069	0.00650749461650521	1.27850666159226e-05	3.14786588886709e-16	1.13579893960318	10.4373896955839	10.4438971902004	10.443909975267	10.443909975267	10.443909975267	6.07962529777708	16.5235352730441
1240	0.960996847812113	0	0	0	0	1.03827394371852	10.1590774988577	0.00542654156245972	1.0580081272253e-05	6.26464827130297e-16	1.03827394371852	11.1973514425762	11.2027779841387	11.2027885642199	11.2027885642199	11.2027885642199	3.23992791602199	14.4427164802419
1241	0.791170993505475	0	0	0	0	0.966715976584537	10.400055598681	0.00452364882917227	8.75438937803805e-06	-9.80535766735074e-17	0.966715976584537	11.3667715752655	11.3712952240947	11.3713039784841	11.3713039784841	11.3713039784841	3.89356545991163	15.2648694383957
1242	1.53956923780494	0	0	0	0	0.899816011753654	10.2198574080081	0.0037697812351752	7.24293504845123e-06	2.17536355270216e-16	0.899816011753654	11.1196734197617	11.1234432009969	11.1234504439319	11.1234504439319	11.1234504439319	0.953843791742946	12.0772942356749
1243	0.419349809503812	0	0	0	0	1.00939658321837	9.76325735633499	0.00314057916780694	5.99178464296145e-06	1.69346870613258e-16	1.00939658321837	10.7726539395534	10.7757945187212	10.7758005105058	10.7758005105058	10.7758005105058	2.294597495735	13.0703980062408
1244	1.14309539805174	0	0	0	0	1.05069609987125	9.13638280747896	0.00261561756321262	4.95623215112622e-06	-1.93508535600817e-17	1.05069609987125	10.1870789073502	10.1896945249134	10.1896994811456	10.1896994811456	10.1896994811456	1.74378704158395	11.9334865227295
1245	0.762884279548738	0	0	0	0	1.09977099797705	8.41596803219568	0.00217777990224395	4.09922600515776e-06	-3.27445465921226e-16	1.09977099797705	9.51573903017273	9.51791681007497	9.51792090930098	9.51792090930098	9.51792090930097	3.50554712007224	13.0234680293732
1246	1.20540915266234	0	0	0	0	1.10762267816651	7.65652314565106	0.00181272987342145	3.39006302401335e-06	-3.02122724740169e-16	1.10762267816651	8.76414582381758	8.765958553691	8.76596194375402	8.76596194375402	8.76596194375403	3.5321270744407	12.2980890181947
1247	0.841752595637093	0	0	0	0	1.14563249053916	6.89586984321991	0.00150846586445705	2.80330434076848e-06	6.35195345568448e-16	1.14563249053916	8.04150233375907	8.04301079962353	8.04301360292787	8.04301360292787	8.04301360292787	2.68830622788356	10.7313198308114
1248	1.48935407031433	0	0	0	0	1.14990882477049	6.15940047226861	0.0012549456141985	2.31787574462615e-06	2.90245737428831e-16	1.14990882477049	7.3093092970391	7.3105642426533	7.31056656052904	7.31056656052904	7.31056656052904	4.39255083269176	11.7031173932208
1249	1.41562052651408	0	0	0	0	1.27612713959251	5.46334138357576	0.00104377022786193	1.91632121330278e-06	-2.10800526657563e-16	1.27612713959251	6.73946852316827	6.74051229339613	6.74051420971735	6.74051420971735	6.74051420971734	7.3710571297136	14.1115713394309
1250	1.56392347598776	0	0	0	0	1.45032113230024	4.81724160247114	0.000867918367514494	1.58418364348529e-06	-2.50460675813778e-16	1.45032113230024	6.26756273477138	6.2684306531389	6.26843223732254	6.26843223732254	6.26843223732255	6.8624755703238	13.1309078076463
1251	1.76322250165117	0	0	0	0	1.71534434851486	4.22586044215264	0.000721522810100032	1.30949121211889e-06	2.55611917607867e-16	1.71534434851486	5.9412047906675	5.9419263134776	5.94192762296881	5.94192762296881	5.94192762296881	6.75940649234864	12.7013341153175
1252	1.01137630751941	0	0	0	0	2.15317172298749	3.69059019167892	0.000599682747286533	1.08233140201205e-06	3.51612078494482e-16	2.15317172298749	5.84376191466641	5.8443615974137	5.8443626797451	5.8443626797451	5.8443626797451	6.73671045835196	12.5810731380971
1253	0.946030418714277	0	0	0	0	2.41017122517094	3.21052040774705	0.000498306211300564	8.94497791691264e-07	3.81909976963425e-16	2.41017122517094	5.62069163291799	5.62118993912929	5.62119083362708	5.62119083362708	5.62119083362708	5.27975809844352	10.9009489320706
1254	0.719786919400934	0	0	0	0	2.52947983772381	2.78322699522905	0.000413977872518103	7.39197269318049e-07	-1.0167975973244e-16	2.52947983772381	5.31270683295286	5.31312081082537	5.31312155002264	5.31312155002264	5.31312155002264	4.90399566148277	10.2171172115054
1255	0.420424407803222	0	0	0	0	2.53513034539347	2.40535088006233	0.000343848188150559	6.10807272488122e-07	1.42694607873099e-15	2.53513034539347	4.9404812254558	4.94082507364395	4.94082568445122	4.94082568445123	4.94082568445123	5.61672482294497	10.5575505073962
1256	0.735405767289147	0	0	0	0	2.45664049413675	2.07301662733087	0.000285540505494328	5.04674651951489e-07	1.44629940946705e-15	2.45664049413675	4.52965712146762	4.52994266197312	4.52994316664777	4.52994316664777	4.52994316664776	3.77008770091396	8.30003086756173
1257	0.794655125488594	0	0	0	0	2.33288431220944	1.78213001622031	0.000237073252882533	4.16948952858272e-07	3.14760969385539e-16	2.33288431220944	4.11501432842975	4.11525140168264	4.11525181863159	4.11525181863159	4.11525181863159	4.14179119890061	8.2570430175322
1258	0.739433182609516	0	0	0	0	2.18633206871038	1.5285846994608	0.000196794800949056	3.44444327732407e-07	-2.50124170221481e-16	2.18633206871038	3.71491676817118	3.71511356297213	3.71511390741645	3.71511390741645	3.71511390741645	1.06862840561572	4.78374231303217
1259	1.41407097807256	0	0	0	0	2.02604580154237	1.30840112975174	0.000163328957377962	2.84525089534169e-07	6.22253265604314e-16	2.02604580154237	3.33444693129411	3.33461026025149	3.33461054477658	3.33461054477658	3.33461054477657	-0.0910463120022871	3.24356423277429
1260	0.544608732185455	0	0	0	0	1.98297389561216	1.11781551846751	0.000135529380516164	2.35010941614805e-07	5.4060848191716e-16	1.98297389561216	3.10078941407968	3.10092494346019	3.10092517847114	3.10092517847114	3.10092517847113	2.66368117549721	5.76460635396835
1261	0	2.71378080894864	0	0	0	1.89182528186472	0.953332376946054	0.00011244146931864	1.94098498696416e-07	1.80094122774024e-16	1.89182528186472	2.84515765881078	2.8452701002801	2.8452702943786	2.8452702943786	2.84527029437859	0.21016255091984	3.05543284529843
1262	0.541496992765206	0	0	0	0	1.76856392243193	2.5879848537549	9.3270517119862e-05	1.60296276622256e-07	-4.74040103526511e-16	1.76856392243193	4.35654877618682	4.35664204670394	4.35664220700022	4.35664220700022	4.35664220700022	-0.642411439473358	3.71423076752686
1263	0	2.40413168380073	0	0	0	1.63064262706366	3.59868777373657	7.73551105521108e-05	1.32370865761711e-07	-1.90321624597495e-16	1.63064262706366	5.22933040080022	5.22940775591078	5.22940788828164	5.22940788828164	5.22940788828164	-0.191515464597495	5.03789242368415
1264	0.531599125394925	0	0	0	0	1.48461068221223	5.25197684844706	6.41449185031206e-05	1.093023930993e-07	7.2110639691282e-16	1.48461068221223	6.73658753065929	6.73665167557779	6.73665178488019	6.73665178488019	6.73665178488018	1.92639526539564	8.66304705027582
1265	0.371477013802985	0	0	0	0	1.34055580294903	6.18763736639538	5.31821535987518e-05	9.0247612183295e-08	-4.39032436577018e-16	1.34055580294903	7.52819316934441	7.52824635149801	7.52824644174562	7.52824644174562	7.52824644174562	-1.30114916137795	6.22709728036767
1266	0.995845285256088	0	0	0	0	1.20056785603554	6.61151263869556	4.40861046091555e-05	7.45094082057237e-08	-3.08634967617939e-16	1.20056785603554	7.8120804947311	7.81212458083571	7.81212465534512	7.81212465534512	7.81212465534512	0.760012582752477	8.5721372380976
1267	1.54180303561207	0	0	0	0	1.09949057997682	6.67840007903363	3.65402356037123e-05	6.15115060582238e-08	-1.88880726679198e-16	1.09949057997682	7.77789065901044	7.77792719924605	7.77792726075755	7.77792726075755	7.77792726075755	2.27385633516484	10.0517835959224
1268	0	2.1731301706735	0	0	0	1.1806705573418	6.50379359579089	3.02814295561518e-05	5.07775745218025e-08	-7.02407406543758e-17	1.1806705573418	7.68446415313269	7.68449443456224	7.68449448533982	7.68449448533982	7.68449448533982	-1.19170144498039	6.49279304035943
1269	0.527399274865257	0	0	0	0	1.19629201291309	6.90341811614899	2.50910228403129e-05	4.19139225836429e-08	-2.62464272638475e-16	1.19629201291309	8.09971012906208	8.09973522008492	8.09973526199884	8.09973526199884	8.09973526199884	2.1927375881162	10.292472850115
1270	0.778928140224404	0	0	0	0	1.16998870235147	6.94445820355684	2.07873347944272e-05	3.45952099637105e-08	-3.62682455623352e-16	1.16998870235147	8.11444690590831	8.1144676932431	8.11446772783831	8.11446772783831	8.11446772783831	0.211202229312948	8.32566995715126
1271	1.34750628848307	0	0	0	0	1.12596859665743	6.74378344001306	1.72194449560735e-05	2.85525842562274e-08	-7.02581273949443e-16	1.12596859665743	7.86975203667049	7.86976925611545	7.86976928466803	7.86976928466803	7.86976928466804	0.549674151528616	8.41944343619665
1272	1.54773625686282	0	0	0	0	1.16743862301767	6.38767624617264	1.42620110573958e-05	2.35638951829801e-08	-9.08203257021781e-16	1.16743862301767	7.55511486919032	7.55512913120137	7.55512915476527	7.55512915476527	7.55512915476527	-0.780618352178682	6.77451080258659
1273	1.07141948672181	0	0	0	0	1.34480337175583	5.93908074093059	1.18109549711605e-05	1.94455957621188e-08	-5.13406692546268e-16	1.34480337175583	7.28388411268642	7.2838959236414	7.28389594308699	7.28389594308699	7.28389594308699	0.71266298740218	7.99655893048917
1274	1.11589843853986	0	0	0	0	1.46266205172023	5.44322865983088	9.77987220819401e-06	1.60460685220366e-08	-7.45360031454703e-16	1.46266205172023	6.90589071155111	6.90590049142332	6.90590050746939	6.90590050746939	6.90590050746939	0.737788901274551	7.64368940874394
1275	1.32172383956606	0	0	0	0	1.54438497573849	4.93199252400801	8.09704439552448e-06	1.32400459022359e-08	-6.85911668643006e-16	1.54438497573849	6.4763774997465	6.4763855967909	6.47638561003094	6.47638561003094	6.47638561003094	2.5072870831201	8.98367269315104
1276	0.74320029131661	0	0	0	0	1.64836492565652	4.42724262087176	6.70295412276403e-06	1.09240646616577e-08	-3.38643141284159e-16	1.64836492565652	6.07560754652827	6.0756142494824	6.07561426040646	6.07561426040646	6.07561426040646	2.71521753275797	8.79083179316443
1277	0.816043656790859	0	0	0	0	1.67389326519252	3.94342591435006	5.54821818197659e-06	9.01266109686508e-09	-3.4173531102851e-16	1.67389326519252	5.61731917954259	5.61732472776077	5.61732473677343	5.61732473677343	5.61732473677343	2.3623736268942	7.97969836366763
1278	0.5722230695039	0	0	0	0	1.65052667849881	3.48953865969242	4.59186918440686e-06	7.43526868436896e-09	-5.00803574148107e-16	1.65052667849881	5.14006533819123	5.14006993006042	5.14006993749568	5.14006993749568	5.14006993749568	1.97230177535249	7.11237171284818
1279	0.733939946838047	0	0	0	0	1.58414094675694	3.07062778904414	3.79992716088502e-06	6.13359875584265e-09	-1.30492936221569e-15	1.58414094675694	4.65476873580108	4.65477253572824	4.65477254186184	4.65477254186184	4.65477254186184	-0.183746427816641	4.4710261140452
1280	0.426195917277125	0	0	0	0	1.49709131795269	2.68892708928441	3.14421249178949e-06	5.05952232202902e-09	-5.56762371265422e-16	1.49709131795269	4.1860184072371	4.1860215514496	4.18602155650912	4.18602155650912	4.18602155650912	-0.383019657582255	3.80300189892687
1281	1.41281055126465	0	0	0	0	1.39062850548924	2.34471124065284	2.60135957165293e-06	4.17330743076597e-09	2.50689208518387e-16	1.39062850548924	3.73533974614208	3.73534234750165	3.73534235167496	3.73534235167496	3.73534235167496	1.24106646232093	4.97640881399588
1282	0.799995240217508	0	0	0	0	1.40404818248996	2.03693266934462	2.15199750063082e-06	3.44212425574541e-09	7.43751224449542e-18	1.40404818248996	3.44098085183457	3.44098300383207	3.4409830072742	3.4409830072742	3.4409830072742	0.431295168631145	3.87227817590535
1283	1.3744414092923	0	0	0	0	1.38032245321819	1.76369188990863	1.78006960007355e-06	2.83889713859393e-09	-5.18327603759397e-16	1.38032245321819	3.14401434312681	3.14401612319641	3.14401612603531	3.14401612603531	3.14401612603531	0.390772148425554	3.53478827446087
1284	0.705515588553399	0	0	0	0	1.43593404162223	1.52258077775826	1.4722683863555e-06	2.34125875146632e-09	-2.65377278330067e-16	1.43593404162223	2.95851481938049	2.95851629164888	2.95851629399014	2.95851629399014	2.95851629399014	3.41325536579927	6.37177165978941
1285	1.49136043650414	0	0	0	0	1.43414276891999	1.31092938475593	1.21756647316147e-06	1.9307480853536e-09	2.17013453391232e-16	1.43414276891999	2.74507215367591	2.74507337124239	2.74507337317313	2.74507337317313	2.74507337317313	4.5178677176262	7.26294109079933
1286	0.943310054570728	0	0	0	0	1.54782437964703	1.12597998778665	1.0068272161031e-06	1.59213512110448e-09	2.67363599062051e-16	1.54782437964703	2.67380436743368	2.6738053742609	2.67380537585303	2.67380537585303	2.67380537585303	3.63143744974129	6.30524282559433
1287	0.78853141870014	0	0	0	0	1.59909917420336	0.96500664116354	8.32481595034817e-07	1.31284270867485e-09	-1.81463266914734e-17	1.59909917420336	2.5641058153669	2.56410664784849	2.56410664916133	2.56410664916133	2.56410664916133	4.17603001225839	6.74013666141972
1288	1.52007459619728	0	0	0	0	1.59358689802251	0.825394270841801	6.88260101138649e-07	1.08248696727738e-09	-4.91873111971208e-17	1.59358689802251	2.41898116886431	2.41898185712441	2.4189818582069	2.4189818582069	2.41898185820689	5.15467548956117	7.57365734776806
1289	1.45095080853893	0	0	0	0	1.71237698230093	0.704688049775678	5.6897032294807e-07	8.92506665185125e-10	1.51667564323363e-16	1.71237698230093	2.41706503207661	2.41706560104693	2.41706560193944	2.41706560193944	2.41706560193944	4.74617656494137	7.16324216688081
1290	1.38481329890852	0	0	0	0	1.88088641515333	0.600621229727561	4.70312455064459e-07	7.35832686573007e-10	-1.14589662999136e-16	1.88088641515333	2.48150764488089	2.48150811519335	2.48150811592918	2.48150811592918	2.48150811592918	2.82091872264256	5.30242683857174
1291	1.88862886715777	0	0	0	0	2.05247716750811	0.511127617492542	3.88726329538258e-07	6.06635018229595e-10	-7.30635877575245e-16	2.05247716750811	2.56360478500065	2.56360517372698	2.56360517433362	2.56360517433362	2.56360517433362	1.32302214430816	3.88662731864177
1292	0.774138956638633	0	0	0	0	2.51672203033681	0.434343348016285	3.21264535659793e-07	5.00095393729006e-10	-4.59376468503057e-16	2.51672203033681	2.95106537835309	2.95106569961763	2.95106570011773	2.95106570011772	2.95106570011772	0.0808960262329424	3.03196172635067
1293	0	2.43018604240821	0	0	0	2.75698073809643	0.368601424743884	2.65487259093788e-07	4.12248345614697e-10	1.19739559447751e-16	2.75698073809643	3.12558216284031	3.12558242832757	3.12558242873982	3.12558242873982	3.12558242873982	-1.6883551451978	1.43722728354202
1294	0.936750561175082	0	0	0	0	2.82744060461208	1.45466637559911	2.19375107008091e-07	3.39817456389995e-10	-5.31466596227496e-17	2.82744060461208	4.28210698021119	4.2821071995863	4.28210719992612	4.28210719992612	4.28210719992612	-1.60572625533746	2.67638094458866
1295	1.74276258448992	0	0	0	0	2.80698290034858	2.13487927033983	1.81256862288137e-07	2.80101325337966e-10	6.11000221346811e-16	2.80698290034858	4.94186217068841	4.94186235194528	4.94186235222538	4.94186235222538	4.94186235222538	-4.46540025342147	0.47646209880391
1296	1.31891095048895	0	0	0	0	3.00313861278852	2.52069059361371	1.49749602314841e-07	2.30868029164293e-10	-4.45119517958162e-17	3.00313861278852	5.52382920640223	5.52382935615183	5.5238293563827	5.5238293563827	5.5238293563827	-4.90661171762878	0.61721763875392
1297	1.88982883408497	0	0	0	0	3.13504453593792	2.69648144519715	1.23709103718284e-07	1.90277427793312e-10	-3.35349114601797e-16	3.13504453593792	5.83152598113507	5.83152610484417	5.83152610503445	5.83152610503445	5.83152610503445	-4.44224934242672	1.38927676260773
1298	0	2.17801902890771	0	0	0	3.53817622609056	2.72571513382139	1.02188730215858e-07	1.56817468948918e-10	6.02664209572978e-16	3.53817622609056	6.26389135991195	6.26389146210068	6.2638914622575	6.2638914622575	6.26389146225751	-6.67289562761972	-0.409004165362212
1299	0.995717951123013	0	0	0	0	3.69214417456579	3.39271458824275	8.44054222852719e-08	1.29237917656336e-10	-2.30948350759268e-16	3.69214417456579	7.08485876280854	7.08485884721396	7.0848588473432	7.0848588473432	7.08485884734321	-6.90533794971911	0.179520897624099
1300	0.878428466190674	0	0	0	0	3.70622539783483	3.72833804563809	6.97114756349038e-08	1.06503122115751e-10	-5.8528717215399e-17	3.70622539783483	7.43456344347292	7.43456351318439	7.4345635132909	7.4345635132909	7.4345635132909	-5.25253505743542	2.18202845585548
1301	1.02530732379158	0	0	0	0	3.61338281375965	3.83080543269246	5.75712129830208e-08	8.77598725657332e-11	-4.94779684590542e-16	3.61338281375965	7.44418824645211	7.44418830402333	7.44418830411109	7.44418830411108	7.44418830411108	-7.3413794657036	0.102808838407487
1302	1.37288218767807	0	0	0	0	3.46861048108103	3.7736167032185	4.75416447898169e-08	7.23155717832355e-11	1.8765645599333e-15	3.46861048108103	7.24222718429953	7.24222723184118	7.24222723191349	7.24222723191349	7.2422272319135	-6.12246408620292	1.11976314571058
1303	0.670979009019972	0	0	0	0	3.373934579288	3.61128641651148	3.92564739740919e-08	5.95863006822175e-11	-2.01079928839042e-15	3.373934579288	6.98522099579948	6.98522103505595	6.98522103511554	6.98522103511554	6.98522103511554	-8.57523480211039	-1.59001376699485
1304	1.25287656741775	0	0	0	0	3.20624685413091	3.38381157251918	3.24128498505161e-08	4.90968228704327e-11	1.24238730369677e-15	3.20624685413091	6.59005842665008	6.59005845906293	6.59005845911203	6.59005845911203	6.59005845911203	-7.80632243536456	-1.21626397625252
1305	0	0	3.12619200277187	0	0	3.06918251932198	3.12014351712138	2.67603902102564e-08	4.04489765248639e-11	6.49488208733976e-16	3.06918251932198	6.18932603644335	6.18932606320375	6.18932606324419	6.18932606324419	6.1893260632442	-9.10598251543296	-2.91665645218877
1306	1.21815231645965	0	0	0	0	2.87645669189387	2.84087817390135	3.12797799426151	3.33254781867617e-11	8.26471712368897e-16	2.87645669189387	5.71733486579522	8.84531286005673	8.84531286009005	8.84531286009005	8.84531286009006	-7.03329805466467	1.81201480542539
1307	1.49655331802213	0	0	0	0	2.72486452880631	2.56033390740751	5.12194353976813	2.74537575913264e-11	-6.79744039359134e-16	2.72486452880631	5.28519843621382	10.407141975982	10.4071419760094	10.4071419760094	10.4071419760094	-8.79133066778495	1.61581130822446
1308	0.638553157743476	0	0	0	0	2.69798858644279	2.28815062797449	6.29023902996269	2.26192795486241e-11	1.91284932528992e-15	2.69798858644279	4.98613921441728	11.27637824438	11.2763782444026	11.2763782444026	11.2763782444026	-8.02982889919009	3.2465493452125
1309	1.32326771941144	0	0	0	0	2.59676603061748	2.03051543091481	6.86668284671442	1.86322080844695e-11	4.30695592583218e-16	2.59676603061748	4.62728146153229	11.4939643082467	11.4939643082653	11.4939643082653	11.4939643082653	-8.50706041314236	2.98690389512298
1310	0.816192307103379	0	0	0	0	2.54400205040243	1.79109762149835	7.02745552033655	1.53465967757043e-11	1.74301410324276e-16	2.54400205040243	4.33509967190078	11.3625551922373	11.3625551922527	11.3625551922527	11.3625551922527	-5.27453922862361	6.08801596362906
1311	0.271868954677221	0	0	0	0	2.43957463298605	1.57175821184417	6.90431273885258	1.26423358041384e-11	1.30203987257462e-15	2.43957463298605	4.01133284483022	10.9156455836828	10.9156455836954	10.9156455836954	10.9156455836954	-6.43814759881141	4.47749798488403
1312	0.513249322179652	0	0	0	0	2.28959289340736	1.37308492878225	6.59490202842795	1.04138059779435e-11	1.05816468816443e-15	2.28959289340736	3.66267782218961	10.2575798506176	10.257579850628	10.257579850628	10.257579850628	-4.65373818615713	5.60384166447085
1313	1.67555047235465	0	0	0	0	2.11609700363668	1.19479267864357	6.17079897546854	8.57574248687411e-12	9.89318631809873e-16	2.11609700363668	3.31088968228025	9.48168865774879	9.48168865775736	9.48168865775737	9.48168865775736	-5.10302753672148	4.37866112103588
1314	0.426714070202547	0	0	0	0	2.1883930174174	1.03602066644365	5.68375075326004	7.06069843601897e-12	-2.20136833542344e-16	2.1883930174174	3.22441368386105	8.90816443712108	8.90816443712814	8.90816443712814	8.90816443712815	-4.52172035721164	4.38644407991651
1315	0	2.69372963820175	0	0	0	2.1660328832443	0.895550477532127	5.17051281573553	5.81575247107828e-12	7.0504650959251e-16	2.1660328832443	3.06158336077643	8.23209617651195	8.23209617651777	8.23209617651777	8.23209617651777	-7.04472671157309	1.18736946494468
1316	1.56803624271195	0	0	0	0	2.07987175920126	2.49628102818276	4.65658363627264	4.79155762082395e-12	1.53407864761773e-15	2.07987175920126	4.57615278738402	9.23273642365666	9.23273642366145	9.23273642366145	9.23273642366145	-7.6085440730548	1.62419235060665
1317	0.627960231739597	0	0	0	0	2.15175657830995	3.48725865487013	4.15907806592051	3.94328372421042e-12	-5.13278778039378e-17	2.15175657830995	5.63901523318008	9.79809329910059	9.79809329910453	9.79809329910453	9.79809329910453	-5.39658094216167	4.40151235694286
1318	0	2.01929022542981	0	0	0	2.1343313180603	4.0369445956297	3.68892887660736	3.24522554059501e-12	1.99836958104662e-17	2.1343313180603	6.17127591369	9.86020479029736	9.8602047903006	9.8602047903006	9.8602047903006	-7.20701861682857	2.65318617347203
1319	0.877872070151919	0	0	0	0	2.05251980607665	4.81725971768858	3.25256563377805	2.67411119910326e-12	-2.95562137729187e-16	2.05251980607665	6.86977952376523	10.1223451575433	10.122345157546	10.122345157546	10.122345157546	-5.44849481735089	4.67385034019507
1320	1.08216935728648	0	0	0	0	1.94968739309665	5.18203246568497	2.85318804716769	2.20279375504071e-12	1.0688565069917e-16	1.94968739309665	7.13171985878162	9.98490790594931	9.98490790595151	9.98490790595151	9.98490790595151	-4.304922867839	5.67998503811252
1321	1.86820197496944	0	0	0	0	1.86160691426769	5.25627293048297	2.49172565169336	1.81587586767816e-12	6.14204877070751e-16	1.86160691426769	7.11787984475066	9.60960549644402	9.60960549644583	9.60960549644583	9.60960549644583	-3.20520810200919	6.40439739443664
1322	0.943096234781065	0	0	0	0	2.14032484799333	5.13332434855934	2.16755569542348	1.49420786826852e-12	-1.16679450858907e-16	2.14032484799333	7.27364919655267	9.44120489197615	9.44120489197764	9.44120489197764	9.44120489197764	-4.22113857315201	5.22006631882563
1323	0.711137769195995	0	0	0	0	2.28273459483547	4.88223590664183	1.87903536015379	1.23386934947706e-12	-3.54801357805123e-16	2.28273459483547	7.1649705014773	9.04400586163109	9.04400586163232	9.04400586163232	9.04400586163232	-5.57127466868645	3.47273119294588
1324	1.61905620636537	0	0	0	0	2.31156298000824	4.55350314745629	1.62389203741666	1.01626455037358e-12	-2.04996317083168e-18	2.31156298000824	6.86506612746453	8.48895816488119	8.4889581648822	8.4889581648822	8.48895816488221	-2.0020701900059	6.4868879748763
1325	1.31708891917596	0	0	0	0	2.47996698115066	4.1835255244227	1.39950563230208	8.33169346413047e-13	-6.50122656086597e-16	2.47996698115066	6.66349250557336	8.06299813787543	8.06299813787627	8.06299813787627	8.06299813787626	-2.47419424566268	5.58880389221358
1326	1.69553306763665	0	0	0	0	2.60991456563852	3.79805756683678	1.20310921526507	6.8530889982639e-13	-6.41778813657484e-16	2.60991456563852	6.4079721324753	7.61108134774037	7.61108134774105	7.61108134774105	7.61108134774105	-0.749399442702658	6.86168190503839
1327	1.46085758630743	0	0	0	0	2.88192434722387	3.41487204173732	1.0319283478262	5.66663890387555e-13	-7.12074289881581e-16	2.88192434722387	6.29679638896119	7.32872473678739	7.32872473678795	7.32872473678795	7.32872473678795	0.561189859167308	7.88991459595526
1328	1.29230368158938	0	0	0	0	3.11871534433122	3.04580739374504	0.883274722114137	4.6612905221116e-13	-1.77007410637721e-16	3.11871534433122	6.16452273807626	7.0477974601904	7.04779746019086	7.04779746019086	7.04779746019086	-2.28925014153065	4.75854731866022
1329	0.451169764902997	0	0	0	0	3.26630433032495	2.69833517819954	0.754606099202168	3.84399082581427e-13	1.59248512158296e-16	3.26630433032495	5.96463950852449	6.71924560772666	6.71924560772705	6.71924560772705	6.71924560772705	-1.39379311545643	5.32545249227062
1330	1.39098068893786	0	0	0	0	3.25926713636676	2.37675423261738	0.643561687364394	3.17330333152479e-13	1.02582011478105e-16	3.25926713636676	5.63602136898414	6.27958305634853	6.27958305634885	6.27958305634885	6.27958305634885	0.173398251984037	6.45298130833289
1331	0.869663235978949	0	0	0	0	3.27005380131421	2.08309540463392	0.547979894740002	2.6137840122393e-13	-3.55434139182307e-16	3.27005380131421	5.35314920594812	5.90112910068812	5.90112910068839	5.90112910068839	5.90112910068838	-1.13068815411601	4.77044094657238
1332	1.52587851183928	0	0	0	0	3.18856804845631	1.81780253211493	0.465903683883276	2.15386986776033e-13	7.93710408255082e-16	3.18856804845631	5.00637058057125	5.47227426445452	5.47227426445474	5.47227426445474	5.47227426445474	-1.27809472991835	4.19417953453639
1333	0.800202478772336	0	0	0	0	3.20670857314714	1.58024106460021	0.395577439666397	1.76394921614381e-13	-8.48203354058037e-17	3.20670857314714	4.78694963774735	5.18252707741374	5.18252707741392	5.18252707741392	5.18252707741392	-1.74949873565115	3.43302834176276
1334	0.657626198116127	0	0	0	0	3.12692843911176	1.36907443671878	0.33543825132865	1.44242033346127e-13	6.2422039250043e-16	3.12692843911176	4.49600287583054	4.83144112715919	4.83144112715933	4.83144112715934	4.83144112715934	-2.76665670069111	2.06478442646823
1335	0.979336732005637	0	0	0	0	2.97682907432271	1.18253942601894	0.284103736675091	1.21003642156156e-13	-5.93482642620149e-16	2.97682907432271	4.15936850034165	4.44347223701674	4.44347223701686	4.44347223701686	4.44347223701686	-0.584585189218951	3.85888704779791
1336	0	0	3.08789280603649	0	0	2.80852535799736	1.01864475017023	0.240357948487796	1.00045523644611e-13	4.68240565177188e-16	2.80852535799736	3.82717010816759	4.06752805665538	4.06752805665549	4.06752805665549	4.06752805665549	-3.81853318581	0.248994870845488
1337	1.38890850875512	0	0	0	0	2.60342396064334	0.875311684363639	3.18062403294311	8.19664795165164e-14	6.30969969841917e-16	2.60342396064334	3.47873564500698	6.65935967795009	6.65935967795017	6.65935967795017	6.65935967795017	-4.00047356768737	2.6588861102628
1338	0.959958598112026	0	0	0	0	2.50226534636668	0.750471193205925	5.04703266840351	6.96794254023446e-14	1.04022617681702e-16	2.50226534636668	3.2527365395726	8.29976920797611	8.29976920797618	8.29976920797618	8.29976920797618	-2.3826049296891	5.91716427828708
1339	0.962966813794857	0	0	0	0	2.3800465615896	0.64212872179547	6.13228566663787	5.81355085205394e-14	4.31159059637412e-16	2.3800465615896	3.02217528338507	9.15446095002295	9.154460950023	9.154460950023	9.15446095002301	-3.66475371435586	5.48970723566715
1340	0.297389466392196	0	0	0	0	2.24807689534854	0.548405179158999	6.65825455324387	4.97475655063396e-14	3.20055896741104e-17	2.24807689534854	2.79648207450754	9.4547366277514	9.45473662775145	9.45473662775145	9.45473662775145	-1.92187044934984	7.53286617840161
1341	1.35504468056236	0	0	0	0	2.08600261362461	0.46756061629468	6.79204151876011	3.9570365024779e-14	1.57668168049369e-16	2.08600261362461	2.55356322991929	9.3456047486794	9.34560474867944	9.34560474867944	9.34560474867944	-0.327936173259178	9.01766857542026
1342	0.687309432011808	0	0	0	0	2.01922979072908	0.398005526037053	6.65854503653534	3.2523769835862e-14	8.7801459364131e-16	2.01922979072908	2.41723531676613	9.07578035330148	9.07578035330151	9.07578035330151	9.07578035330151	1.23395927683979	10.3097396301413
1343	0.826800976206304	0	0	0	0	1.91542988449244	0.338303474283929	6.35026960080123	2.52456779697007e-14	3.62887531231354e-16	1.91542988449244	2.25373335877637	8.60400295957759	8.60400295957762	8.60400295957762	8.60400295957762	2.24334425390867	10.8473472134863
1344	0	2.23503862687792	0	0	0	1.79821649946306	0.287167834003163	5.93496580960366	2.25590942886867e-14	4.76001638685751e-16	1.79821649946306	2.08538433346622	8.02035014306988	8.0203501430699	8.0203501430699	8.0203501430699	1.22689687928426	9.24724702235416
1345	0.58299005333636	0	0	0	0	1.66055924925427	1.06067889055937	5.46156504242995	1.85249576335624e-14	-1.13820852231736e-15	1.66055924925427	2.72123813981364	8.1828031822436	8.18280318224361	8.18280318224361	8.18280318224361	3.3235386734669	11.5063418557105
1346	0.735527827866876	0	0	0	0	1.51750436395061	1.54432649797423	4.96477596563264	1.45514771485414e-14	-1.10216601756713e-16	1.51750436395061	3.06183086192485	8.02660682755749	8.0266068275575	8.0266068275575	8.02660682755751	2.72124769478728	10.7478545223448
1347	0.704274848125982	0	0	0	0	1.38133394841966	1.81778087062066	4.46863299974347	1.23437494214535e-14	-1.79124444954041e-16	1.38133394841966	3.19911481904032	7.66774781878379	7.6677478187838	7.6677478187838	7.6677478187838	2.88007923861801	10.5478270574018
1348	0.562556105174044	0	0	0	0	1.2527245066455	1.94135319305187	3.98922566837868	1.33568828162758e-14	1.02590163427431e-15	1.2527245066455	3.19407769969737	7.18330336807604	7.18330336807606	7.18330336807606	7.18330336807605	1.41239552845477	8.59569889653082
1349	0.435995574738281	0	0	0	0	1.12863225071539	1.96039616659825	3.53678919323496	9.90537658627815e-15	1.84586229286253e-16	1.12863225071539	3.08902841731364	6.6258176105486	6.62581761054861	6.62581761054861	6.6258176105486	-1.78023847659675	4.84557913395186
1350	1.96363713794199	0	0	0	0	1.00954891034369	1.90874529788238	3.1172982256365	7.15333005890911e-15	1.49487443575515e-16	1.00954891034369	2.91829420822607	6.03559243386258	6.03559243386258	6.03559243386258	6.03559243386259	-3.25937531923919	2.7762171146234
1351	0.727330846054074	0	0	0	0	1.38345968584524	1.81140410169637	2.73367515286045	5.59816696281684e-15	6.63511499620059e-17	1.38345968584524	3.19486378754161	5.92853894040207	5.92853894040207	5.92853894040207	5.92853894040207	-4.42278880956673	1.50575013083534
1352	0.561777781256721	0	0	0	0	1.59780603816119	1.68663425267401	2.38670034302854	2.61332514148373e-15	-2.55835668140403e-16	1.59780603816119	3.2844402908352	5.67114063386373	5.67114063386374	5.67114063386374	5.67114063386373	-3.71882696205214	1.9523136718116
1353	0.399065083400148	0	0	0	0	1.69224693651438	1.54757818287955	2.07569268412656	1.05682967260787e-15	-1.54401651486799e-16	1.69224693651438	3.23982511939394	5.31551780352049	5.31551780352049	5.31551780352049	5.31551780352049	-1.91996335706993	3.39555444645056
1354	0.799107275551856	0	0	0	0	1.70077836996836	1.40351495233434	1.79901378505462	8.61008764487356e-16	-2.62511329313035e-16	1.70077836996836	3.1042933223027	4.90330710735732	4.90330710735732	4.90330710735732	4.90330710735732	-1.74731338494872	3.1559937224086
1355	0.608043122130832	0	0	0	0	1.6639663763381	1.26082902897023	1.55443740649133	3.86137488322707e-16	1.57696305078508e-17	1.6639663763381	2.92479540530833	4.47923281179966	4.47923281179966	4.47923281179966	4.47923281179966	0.528425698979592	5.00765851077925
1356	1.85170286254438	0	0	0	0	1.58909155382044	1.12375479332229	1.3394164136419	-1.60478805376599e-15	-1.27669824555173e-16	1.58909155382044	2.71284634714273	4.05226276078463	4.05226276078463	4.05226276078463	4.05226276078463	1.12925665862258	5.18151941940721
1357	1.64140786160783	0	0	0	0	1.87170888816974	0.994946243681106	1.15127226417329	-5.26494526867571e-15	-1.58475785017918e-16	1.87170888816974	2.86665513185085	4.01792739602414	4.01792739602414	4.01792739602414	4.01792739602414	2.48925172824231	6.50717912426645
1358	1.02327940864319	0	0	0	0	2.2373721034082	0.875910809929716	0.987326343635464	-5.84942379584014e-15	-1.04945321866057e-15	2.2373721034082	3.11328291333791	4.10060925697338	4.10060925697337	4.10060925697337	4.10060925697337	4.09948384987103	8.2000931068444
1359	0.957601930525651	0	0	0	0	2.44487361632611	0.767337822218496	0.84498800459659	-4.84774121377156e-15	-8.49949495463888e-18	2.44487361632611	3.21221143854461	4.0571994431412	4.05719944314119	4.05719944314119	4.05719944314119	3.27078019770783	7.32797964084903
1360	0.820081502315162	0	0	0	0	2.53116961769524	0.669345571665136	0.721810690572529	-5.62582640373634e-15	-2.69489992043331e-16	2.53116961769524	3.20051518936037	3.9223258799329	3.9223258799329	3.9223258799329	3.9223258799329	3.07514478653318	6.99747066646607
1361	0.788893986562874	0	0	0	0	2.52065754662932	0.581665683603229	0.61552482240362	-2.61914073478156e-15	-1.67221101667575e-16	2.52065754662932	3.10232323023255	3.71784805263617	3.71784805263617	3.71784805263617	3.71784805263617	2.69029810085791	6.40814615349408
1362	0.693442542443451	0	0	0	0	2.44347053604474	0.503779411939856	0.524054027435821	-2.003100326058e-15	-6.44642691780401e-16	2.44347053604474	2.94724994798459	3.47130397542041	3.47130397542041	3.47130397542041	3.47130397542041	1.01420542276142	4.48550939818183
1363	0.988700003877761	0	0	0	0	2.31901422672752	0.435017226835133	0.445519669782483	-1.91559011185005e-15	1.91200571704911e-16	2.31901422672752	2.75403145356265	3.19955112334513	3.19955112334513	3.19955112334513	3.19955112334513	3.40983201689468	6.60938314023981
1364	1.04630648859854	0	0	0	0	2.19068311371268	0.374630524853917	0.378237389708191	2.84941215363771e-16	-2.83577702137594e-17	2.19068311371268	2.5653136385666	2.94355102827479	2.94355102827479	2.94355102827479	2.9435510282748	1.89752303510975	4.84107406338455
1365	0.924125960599946	0	0	0	0	2.0719272863204	0.321842295960871	0.320708400277698	-3.94915727904587e-15	-1.89525577569551e-16	2.0719272863204	2.39376958228127	2.71447798255897	2.71447798255896	2.71447798255896	2.71447798255896	-0.420665072722467	2.2938129098365
1366	1.52254476168265	0	0	0	0	1.94812739852313	0.275882020022346	0.271607555673995	-2.52809238064257e-15	-4.3122314044408e-16	1.94812739852313	2.22400941854548	2.49561697421947	2.49561697421947	2.49561697421947	2.49561697421947	-0.562690923735103	1.93292605048437
1367	0.978772676101773	0	0	0	0	1.97711654815883	0.236008845382436	0.229769647559116	-1.12408017780056e-15	3.62402044006422e-16	1.97711654815883	2.21312539354126	2.44289504110038	2.44289504110038	2.44289504110038	2.44289504110038	-2.75766153160555	-0.314766490505168
1368	0	2.53897998553859	0	0	0	1.96163920373358	0.20152615106427	0.194174963938055	-2.73847079773532e-16	-3.2367193482894e-16	1.96163920373358	2.16316535479785	2.3573403187359	2.3573403187359	2.3573403187359	2.3573403187359	-0.673042425194591	1.68429789354131
1369	0.9381988217376	0	0	0	0	1.88680782950052	1.5327274284422	0.163934828178369	-3.23417442574402e-15	4.14835681203966e-16	1.88680782950052	3.41953525794272	3.58347008612109	3.58347008612109	3.58347008612109	3.58347008612109	-2.91578468327324	0.667685402847853
1370	1.03489554683838	0	0	0	0	1.80002262358248	2.37469514464475	0.138277599894446	-3.78320973678609e-15	3.61832356188877e-16	1.80002262358248	4.17471776822723	4.31299536812167	4.31299536812167	4.31299536812167	4.31299536812167	-4.21339169723349	0.0996036708881816
1371	1.63630730543031	0	0	0	0	1.72026797167661	2.86105396781777	0.116535445419423	-1.8186677726086e-15	2.53048647373132e-16	1.72026797167661	4.58132193949438	4.69785738491381	4.6978573849138	4.6978573849138	4.69785738491381	-3.62429111187432	1.07356627303948
1372	1.45670028799341	0	0	0	0	1.84506105163426	3.09305998065751	0.0981320588500991	-1.55913512375456e-15	-2.54444734308917e-16	1.84506105163426	4.93812103229177	5.03625309114187	5.03625309114187	5.03625309114187	5.03625309114186	-3.66432959073739	1.37192350040448
1373	0.852659264816574	0	0	0	0	2.01554895357815	3.14694482714012	0.0825714237485405	-1.18580524631427e-15	1.64388061806776e-17	2.01554895357815	5.16249378071828	5.24506520446682	5.24506520446682	5.24506520446682	5.24506520446681	-2.83326307830755	2.41180212615926
1374	1.03102041788719	0	0	0	0	2.08091265886514	3.07966090781325	0.0694276416907536	-2.14433821837114e-15	4.27885666922104e-16	2.08091265886514	5.16057356667839	5.23000120836914	5.23000120836914	5.23000120836914	5.23000120836915	-2.17200790153158	3.05799330683757
1375	0.401400865183584	0	0	0	0	2.09335734001134	2.93336598715734	0.0583358101634517	-1.35152845844769e-15	-2.15835345852271e-16	2.09335734001134	5.02672332716869	5.08505913733214	5.08505913733214	5.08505913733214	5.08505913733214	-1.53504801855029	3.55001111878185
1376	1.16325105270103	0	0	0	0	2.03376478032106	2.73891544593781	0.0489839035987793	-1.10939363331217e-15	7.91457015626224e-16	2.03376478032106	4.77268022625887	4.82166412985765	4.82166412985765	4.82166412985765	4.82166412985765	-1.97348837038589	2.84817575947175
1377	1.0617699302677	0	0	0	0	1.98695674779886	2.51857458778846	0.0411055936099671	8.45013348390456e-16	-1.04523526333542e-16	1.98695674779886	4.50553133558732	4.54663692919729	4.54663692919729	4.54663692919729	4.54663692919728	-0.908361541212896	3.63827538798439
1378	0.905992647693984	0	0	0	0	1.93191387214791	2.28811901007748	0.0344739347086705	1.01578858659122e-15	1.39970829736019e-16	1.93191387214791	4.22003288222538	4.25450681693405	4.25450681693405	4.25450681693405	4.25450681693406	-3.02669467228818	1.22781214464587
1379	1.8918683141023	0	0	0	0	1.85360244967422	2.058455766875	0.0288958376502278	1.13063140687911e-15	2.94779464612145e-17	1.85360244967422	3.91205821654922	3.94095405419945	3.94095405419945	3.94095405419945	3.94095405419945	-2.83417429492706	1.10677975927239
1380	0.65477985075991	0	0	0	0	2.15973369287734	1.83687004021242	0.0242072523394342	1.31034570564347e-15	4.60125084083761e-16	2.15973369287734	3.99660373308975	4.02081098542919	4.02081098542919	4.02081098542919	4.02081098542919	-2.73029638154273	1.29051460388646
1381	1.3741875727197	0	0	0	0	2.29999370982345	1.62797981824501	0.0202689846516861	3.4092293829542e-16	-6.99560251467334e-17	2.29999370982345	3.92797352806846	3.94824251272014	3.94824251272015	3.94824251272015	3.94824251272014	-2.83838492457891	1.10985758814124
1382	0.629693583799608	0	0	0	0	2.43522286402674	1.43446347525831	0.0169630756334383	-2.4182936713578e-15	2.8611422161589e-16	2.43522286402674	3.86968633928506	3.88664941491849	3.88664941491849	3.88664941491849	3.88664941491849	-1.64239843814176	2.24425097677673
1383	0.970233006903603	0	0	0	0	2.4510007532921	1.25761121601111	0.0141896766509542	-2.03289121915029e-15	1.95060448860965e-16	2.4510007532921	3.70861196930321	3.72280164595416	3.72280164595416	3.72280164595416	3.72280164595415	1.24763126857967	4.97043291453382
1384	0.842706171539128	0	0	0	0	2.41006120844244	1.09774033315659	0.0118643596612264	-2.30104542529046e-15	8.37218670000002e-16	2.41006120844244	3.50780154159903	3.51966590126025	3.51966590126025	3.51966590126025	3.51966590126025	-0.147776739468011	3.37188916179224
1385	0.910682932329187	0	0	0	0	2.31994355346023	0.954505531087232	0.009915807534548	1.32746056246811e-16	5.3840932703405e-16	2.31994355346023	3.27444908454746	3.28436489208201	3.28436489208201	3.28436489208201	3.28436489208201	-0.63740733543515	2.64695755664686
1386	1.34337003008917	0	0	0	0	2.20583118876064	0.827128713911596	0.0082838350259779	-3.03299495233021e-15	4.02859036715915e-16	2.20583118876064	3.03295990267224	3.04124373769822	3.04124373769821	3.04124373769821	3.04124373769821	-1.87390829498668	1.16733544271153
1387	1.49862087081616	0	0	0	0	2.16351460399981	0.714567238126862	0.00691769641534775	-3.32275608313829e-15	5.36664438655988e-16	2.16351460399981	2.87808184212667	2.88499953854202	2.88499953854201	2.88499953854201	2.88499953854201	-1.72566526073799	1.15933427780403
1388	0.441778048921055	0	0	0	0	2.22924310278619	0.6156353884063	0.00577464091543807	-4.45501107343984e-15	5.33480316472952e-16	2.22924310278619	2.84487849119249	2.85065313210793	2.85065313210792	2.85065313210792	2.85065313210792	0.258124752484476	3.1087778845924
1389	0.360707631742022	0	0	0	0	2.20129999386576	0.52909050638593	0.00481868163130639	-3.10778001270469e-15	5.22075394106364e-17	2.20129999386576	2.73039050025169	2.735209181883	2.735209181883	2.735209181883	2.73520918188299	-1.10271343556942	1.63249574631357
1390	1.56620938098497	0	0	0	0	2.11079206314808	0.453692595581849	0.00401954811741089	-3.37378975158882e-15	1.32518589985402e-16	2.11079206314808	2.56448465872993	2.56850420684734	2.56850420684734	2.56850420684734	2.56850420684734	0.842249672761061	3.4107538796084
1391	0.607187850133118	0	0	0	0	2.17782609983218	0.388244188295627	0.00335179642147268	-5.52640962873453e-15	-4.36449360753004e-17	2.17782609983218	2.5660702881278	2.56942208454928	2.56942208454927	2.56942208454927	2.56942208454927	0.453925230035909	3.02334731458518
1392	0.710329179662421	0	0	0	0	2.15565153947138	0.331615671766404	0.00279405393752895	-4.24852532375326e-15	-5.83481711602803e-18	2.15565153947138	2.48726721123779	2.49006126517531	2.49006126517531	2.49006126517531	2.49006126517531	1.02522938589145	3.51529065106676
1393	0.50235170663267	0	0	0	0	2.0782934993657	0.282760035184141	0.00232837943728155	-3.17288837229231e-15	-5.15353188488457e-16	2.0782934993657	2.36105353454984	2.36338191398712	2.36338191398712	2.36338191398712	2.36338191398712	-0.982092693890186	1.38128922009693
1394	1.35689903101934	0	0	0	0	1.96023477223729	0.240720040728744	0.00193972133624484	-2.12639593986449e-15	1.18825436760666e-15	1.96023477223729	2.20095481296603	2.20289453430228	2.20289453430228	2.20289453430228	2.20289453430228	0.474452218468516	2.67734675277079
1395	0.876083679383131	0	0	0	0	1.92770463242096	0.204630080651939	0.00161545960918374	-3.72291758074044e-15	-2.03250496914824e-16	1.92770463242096	2.1323347130729	2.13395017268209	2.13395017268208	2.13395017268208	2.13395017268208	1.39021840311475	3.52416857579683
1396	1.89277047304288	0	0	0	0	1.86184974353576	0.17371441128615	0.00134501882938057	-9.1600144073925e-16	1.67592949714016e-16	1.86184974353576	2.03556415482191	2.03690917365129	2.03690917365129	2.03690917365129	2.03690917365129	-0.710875222436707	1.32603395121458
1397	0.932482704009461	0	0	0	0	2.17686066318811	0.14728301646273	0.00111954159856869	-7.3707243106276e-16	2.74506098066836e-16	2.17686066318811	2.32414367965084	2.32526322124941	2.32526322124941	2.32526322124941	2.32526322124941	-0.135792663935851	2.18947055731356
1398	0.820202947139803	0	0	0	0	2.34125110953246	0.124726017797868	0.000931613188566917	1.25081403445558e-15	5.35733563297669e-16	2.34125110953246	2.46597712733033	2.4669087405189	2.4669087405189	2.4669087405189	2.4669087405189	-0.242652877679749	2.22425586283915
1399	0.751688689038855	0	0	0	0	2.38933653151415	0.105507294584569	0.000775029559014365	-1.98643158546252e-16	-2.81812753981433e-16	2.38933653151415	2.49484382609872	2.49561885565773	2.49561885565773	2.49561885565773	2.49561885565773	-1.86195190392746	0.63366695173027
1400	1.30015546586755	0	0	0	0	2.35351474510345	0.0891577835087801	0.000644602073569695	2.92405193514851e-15	2.6191674861294e-16	2.35351474510345	2.44267252861223	2.4433171306858	2.4433171306858	2.4433171306858	2.4433171306858	-2.23528553988569	0.208031590800111
1401	1.25663894952504	0	0	0	0	2.34574945277274	0.075268783906792	0.000535993232583132	-3.96471196720409e-15	1.02614141039741e-16	2.34574945277274	2.42101823667953	2.42155422991211	2.42155422991211	2.42155422991211	2.42155422991211	-2.57603805414183	-0.15448382422972
1402	1.9541751382873	0	0	0	0	2.34513267263124	0.0634854867165011	0.000445578594284962	-2.34029068729439e-15	9.14088385983802e-17	2.34513267263124	2.40861815934775	2.40906373794203	2.40906373794203	2.40906373794203	2.40906373794203	-1.98921760226968	0.419846135672349
1403	1.02973001620336	0	0	0	0	2.74525138279154	0.0535008660043986	0.00037033078776949	-3.76426260332517e-15	-9.38467988069918e-17	2.74525138279154	2.79875224879594	2.79912257958371	2.7991225795837	2.7991225795837	2.7991225795837	0.577928112439449	3.37705069202315
1404	1.05119348181395	0	0	0	0	2.96007493865539	0.0450500142498121	0.000307722145680964	-5.91257400209708e-16	-5.32017683305208e-16	2.96007493865539	3.0051249529052	3.00543267505088	3.00543267505088	3.00543267505088	3.00543267505088	0.539411937864188	3.54484461291507
1405	0	2.11646997538088	0	0	0	3.04679992272023	0.0379049612228283	0.000255643017440707	-2.26856915139768e-15	-3.15467955990815e-16	3.04679992272023	3.08470488394306	3.0849605269605	3.0849605269605	3.0849605269605	3.0849605269605	0.599940963701627	3.68490149066213
1406	0.873565371052688	0	0	0	0	3.00482002126492	0.688997336219926	0.000212333277516882	-3.04559746950951e-15	-1.00565120250186e-15	3.00482002126492	3.69381735748485	3.69402969076237	3.69402969076236	3.69402969076236	3.69402969076236	0.0898061956012122	3.78383588636358
1407	0.644840144752921	0	0	0	0	2.8970174602861	1.10279816055226	0.000176324929190741	-4.14324730533169e-15	-3.05065961766772e-16	2.8970174602861	3.99981562083836	3.99999194576755	3.99999194576755	3.99999194576755	3.99999194576755	1.16844923424568	5.16844118001323
1408	1.59517742287921	0	0	0	0	2.7352259938536	1.34394081083056	0.000146394031763521	-1.45968122289772e-15	-1.28584368456196e-15	2.7352259938536	4.07916680468416	4.07931319871592	4.07931319871592	4.07931319871592	4.07931319871592	-0.144695521572418	3.9346176771435
1409	1.89444058490774	0	0	0	0	2.74894781001312	1.46142363053766	0.000121520457091901	-2.03725757388907e-15	-1.46299018781915e-16	2.74894781001312	4.21037144055078	4.21049296100787	4.21049296100787	4.21049296100787	4.21049296100787	3.66812042116694	7.87861338217481
1410	1.26044699615494	0	0	0	0	3.08963735200416	1.492154473007	0.000100854216588505	-2.11621397302422e-15	-4.67061821175875e-16	3.08963735200416	4.58179182501117	4.58189267922776	4.58189267922775	4.58189267922775	4.58189267922776	2.65328017285268	7.23517285208043
1411	1.27903844855424	0	0	0	0	3.29914817911799	1.46372395548783	8.36872990050324e-05	-1.07885260655138e-15	-1.94989085266233e-16	3.29914817911799	4.76287213460582	4.76295582190482	4.76295582190482	4.76295582190482	4.76295582190482	2.53699295653607	7.29994877844089
1412	0.284660690396262	0	0	0	0	3.41882897925814	1.39657057771133	6.94301275663747e-05	-1.90169109962707e-16	-7.61901647484134e-18	3.41882897925814	4.81539955696946	4.81546898709703	4.81546898709703	4.81546898709703	4.81546898709703	2.50456446421748	7.32003345131451
1413	1.90210199071684	0	0	0	0	3.38693072631901	1.30566705240622	5.75918871364593e-05	1.29461456274305e-15	-9.89692404816892e-16	3.38693072631901	4.69259777872523	4.69265537061237	4.69265537061237	4.69265537061237	4.69265537061237	1.19980547429196	5.89246084490433
1414	1.3408150150339	0	0	0	0	3.68294212317729	1.20183028422783	4.77640919461919e-05	1.16831328235732e-15	-3.27314212169405e-16	3.68294212317729	4.88477240740513	4.88482017149707	4.88482017149707	4.88482017149707	4.88482017149708	1.76474936272307	6.64956953422015
1415	0	2.14779928355656	0	0	0	3.86619490838987	1.09273602867941	3.9606865503356e-05	-1.71317475122644e-15	-9.95670563909952e-17	3.86619490838987	4.95893093706928	4.95897054393478	4.95897054393478	4.95897054393478	4.95897054393478	1.41558276401354	6.37455330794832
1416	0.33698889053693	0	0	0	0	3.8619954042298	1.68061092219566	3.28374893278124e-05	1.98952902140591e-15	7.19235261698442e-17	3.8619954042298	5.54260632642546	5.54263916391478	5.54263916391479	5.54263916391479	5.54263916391479	3.40323794258013	8.94587710649492
1417	1.70846207461198	0	0	0	0	3.73270320358395	2.01945282687149	2.7220848825209e-05	2.00379188276445e-15	3.78577730202476e-16	3.73270320358395	5.75215603045544	5.75218325130427	5.75218325130427	5.75218325130427	5.75218325130427	1.50271695472653	7.25490020603081
1418	0	2.31149661462118	0	0	0	3.80239660463746	2.18022907676571	2.25614647587008e-05	-4.5606689856118e-16	-1.66019158413252e-17	3.80239660463746	5.98262568140317	5.98264824286793	5.98264824286793	5.98264824286793	5.98264824286793	3.56459378621983	9.54724202908776
1419	1.5354562130998	0	0	0	0	3.7241722879682	3.15128081161375	1.86968494295797e-05	-1.35616921275105e-15	-3.3588422324271e-16	3.7241722879682	6.87545309958195	6.87547179643138	6.87547179643138	6.87547179643138	6.87547179643138	3.38403005781337	10.2595018542447
1420	1.52948231488148	0	0	0	0	3.73139939553518	3.69864976899961	1.5491969128334e-05	-7.12617238234765e-16	1.35976176693992e-16	3.73139939553518	7.43004916453479	7.43006465650391	7.43006465650391	7.43006465650391	7.43006465650392	1.0203842179046	8.45044887440852
1421	0.597833621974892	0	0	0	0	3.792852423554	3.94402992277735	1.28346301351485e-05	-3.4591043525324e-15	-4.65664640001838e-16	3.792852423554	7.73688234633135	7.73689518096149	7.73689518096148	7.73689518096148	7.73689518096148	1.92859439310962	9.6654895740711
1422	0.302368302926112	0	0	0	0	3.71360136053023	3.97891809424966	1.06316353307648e-05	-5.06341212110424e-15	-2.22139233926727e-16	3.71360136053023	7.6925194547799	7.69253008641523	7.69253008641522	7.69253008641522	7.69253008641522	0.332695577712143	8.02522566412736
1423	1.04845303570809	0	0	0	0	3.53872801088149	3.87156289607922	8.80558374051361e-06	-5.77359536002517e-15	9.92076603307259e-18	3.53872801088149	7.41029090696071	7.41029971254445	7.41029971254444	7.41029971254444	7.41029971254444	0.0723302437908994	7.48262995633534
1424	0.756059481674371	0	0	0	0	3.34480228556591	3.67238665088195	7.29220612674908e-06	-6.36633919464437e-15	-3.97034449742215e-16	3.34480228556591	7.01718893644786	7.01719622865399	7.01719622865399	7.01719622865399	7.01719622865399	-0.871533545114167	6.14566268353982
1425	1.38916755307676	0	0	0	0	3.115605679637	3.41820555781052	6.03814753053484e-06	-3.53644849433444e-15	-6.51173063266141e-17	3.115605679637	6.53381123744752	6.53381727559505	6.53381727559505	6.53381727559505	6.53381727559505	0.285224517973082	6.81904179356813
1426	1.36995556479379	0	0	0	0	2.98155696533809	3.13550563216324	4.99912220411716e-06	-6.80434412920148e-15	-7.18828830709086e-16	2.98155696533809	6.11706259750133	6.11706759662353	6.11706759662353	6.11706759662353	6.11706759662353	0.890586456332352	7.00765405295588
1427	0.899614212522858	0	0	0	0	2.90908431839341	2.8429780681317	4.13837884086661e-06	-7.09446011862916e-15	9.2469730609388e-17	2.90908431839341	5.75206238652512	5.75206652490396	5.75206652490395	5.75206652490395	5.75206652490395	0.778483830518467	6.53055035542242
1428	0.625612482040625	0	0	0	0	2.78636613938096	2.55347486971464	3.42542422315546e-06	-6.07690434162563e-15	-1.70709758533959e-16	2.78636613938096	5.3398410090956	5.33984443451982	5.33984443451982	5.33984443451982	5.33984443451982	0.111229365606232	5.45107380012605
1429	0.929557056125243	0	0	0	0	2.61756651402092	2.27551161658598	2.83496201384423e-06	-4.95117860688177e-15	2.59574141927145e-16	2.61756651402092	4.8930781306069	4.89308096556892	4.89308096556891	4.89308096556891	4.89308096556891	-2.66910430273162	2.2239766628373
1430	0.519895672474975	0	0	0	0	2.4428588162043	2.01441728675231	2.34601064437356e-06	-7.50026158606544e-15	-2.98406304579736e-16	2.4428588162043	4.45727610295661	4.45727844896725	4.45727844896724	4.45727844896724	4.45727844896724	0.281880555674027	4.73915900464127
1431	0	2.25819463499457	0	0	0	2.24787254722508	1.7732097128075	1.94117025655487e-06	-7.42996574943906e-15	8.28330438886418e-16	2.24787254722508	4.02108226003258	4.02108420120284	4.02108420120283	4.02108420120283	4.02108420120283	-2.04554379153175	1.97554040967109
1432	0.698516646424951	0	0	0	0	2.04330753268919	2.40487978603924	1.60601360819328e-06	-6.59147112743383e-15	6.52346617634315e-16	2.04330753268919	4.44818731872843	4.44818892474204	4.44818892474203	4.44818892474203	4.44818892474203	-0.64611466631752	3.80207425842451
1433	0.946746557128415	0	0	0	0	1.84684005242752	2.74928006025187	1.32858012536872e-06	-8.91562408849726e-15	1.45155988463723e-15	1.84684005242752	4.59612011267939	4.59612144125952	4.59612144125951	4.59612144125951	4.59612144125951	1.72358540602987	6.31970684728938
1434	0.6815634319166	0	0	0	0	1.68077041442333	2.88980113941659	1.09895569673881e-06	-1.03197360532117e-14	2.46848950174935e-16	1.68077041442333	4.57057155383992	4.57057265279562	4.57057265279561	4.57057265279561	4.57057265279561	0.510031107017661	5.08060375981327
1435	0.42888112120728	0	0	0	0	1.52128980097255	2.88904058968741	9.08923760130165e-07	-9.62607322535408e-15	6.43854924267729e-16	1.52128980097255	4.41033039065997	4.41033129958373	4.41033129958372	4.41033129958372	4.41033129958372	4.78545704912516	9.19578834870888
1436	1.31031160501493	0	0	0	0	1.36550741032513	2.79360112252769	7.51675635126503e-07	-6.4529340306861e-15	8.69427656902458e-16	1.36550741032513	4.15910853285282	4.15910928452846	4.15910928452845	4.15910928452845	4.15910928452845	4.31666890608014	8.47577819060859
1437	1.62421178795977	0	0	0	0	1.31275302643947	2.63783248061509	6.21570100264535e-07	-8.44581838349502e-15	1.2410993714721e-15	1.31275302643947	3.95058550705455	3.95058612862465	3.95058612862464	3.95058612862465	3.95058612862465	3.16300042065447	7.11358654927911
1438	1.21589617371321	0	0	0	0	1.46216993777213	2.44674231363713	5.13933865801164e-07	-9.54742966606884e-15	1.737763271626e-15	1.46216993777213	3.90891225140926	3.90891276534312	3.90891276534311	3.90891276534311	3.90891276534312	6.32541477279259	10.2343275381357
1439	0.741151626256997	0	0	0	0	1.58586155601389	2.23825436422357	4.24896025276667e-07	-9.45375710375786e-15	2.2606324410585e-17	1.58586155601389	3.82411592023746	3.82411634513349	3.82411634513348	3.82411634513348	3.82411634513348	4.59769437289053	8.42181071802401
1440	1.34321527401798	0	0	0	0	1.62654707958659	2.0249549420871	3.51250712645879e-07	-6.03083356150695e-15	8.11604699961626e-16	1.62654707958659	3.65150202167369	3.6515023729244	3.65150237292439	3.6515023729244	3.65150237292439	7.00853808421187	10.6600404571363
1441	1.45695722004954	0	0	0	0	1.70697991405675	1.81543900090209	2.90343192850173e-07	-1.20465445234462e-14	1.44230029359526e-15	1.70697991405675	3.52241891495883	3.52241920530203	3.52241920530202	3.52241920530202	3.52241920530201	5.97957221483705	9.50199142013906
1442	1.76776488123525	0	0	0	0	1.85237346381879	1.61534359075149	2.39975412580407e-07	-1.32090778782012e-14	-4.42465552626083e-17	1.85237346381879	3.46771705457028	3.46771729454569	3.46771729454568	3.46771729454568	3.46771729454568	6.54559766355863	10.0133149581043
1443	0	0	3.79229957563706	0	0	2.20878258864505	1.42813779441174	1.9832763768477e-07	-1.56214343564015e-14	2.06897524902348e-16	2.20878258864505	3.6369203830568	3.63692058138443	3.63692058138442	3.63692058138442	3.63692058138442	7.6663445498349	11.3032651312193
1444	1.17756928954079	0	0	0	0	2.37511339883159	1.25572347371979	6.77347691889516	-9.479137780411e-15	5.17376393618326e-16	2.37511339883159	3.63083687255138	10.4043137914465	10.4043137914465	10.4043137914465	10.4043137914465	6.50063406643956	16.9049478578861
1445	1.87960558097198	0	0	0	0	2.47153744317114	1.09888945849729	11.0913075845837	-1.16681787810328e-14	-1.98924159091522e-16	2.47153744317114	3.57042690166842	14.6617344862522	14.6617344862521	14.6617344862521	14.6617344862521	6.19412768898421	20.8558621752364
1446	0	2.29716585033822	0	0	0	2.86372093237304	0.957652571098001	13.6211918625964	-1.35027518405738e-14	-6.36640694016081e-16	2.86372093237304	3.82137350347104	17.4425653660674	17.4425653660674	17.4425653660674	17.4425653660674	6.1318728972226	23.57443826329
1447	1.57244162907452	0	0	0	0	3.03251169844864	1.74346048246583	14.8694515322729	-1.20749855683292e-14	8.16407548056392e-16	3.03251169844864	4.77597218091447	19.6454237131873	19.6454237131873	19.6454237131873	19.6454237131873	4.1571506369199	23.8025743501072
1448	0.975329321008629	0	0	0	0	3.24622783150936	2.21291571199735	15.2175965453527	-1.07125145263437e-14	3.54125283048177e-16	3.24622783150936	5.45914354350671	20.6767400888594	20.6767400888594	20.6767400888594	20.6767400888594	3.03507092768866	23.7118110165481
1449	0.626005021084961	0	0	0	0	3.31245482070196	2.45488778389555	14.9509371235892	-8.49018050856985e-15	3.78886437713485e-16	3.31245482070196	5.76734260459751	20.7182797281867	20.7182797281867	20.7182797281867	20.7182797281867	3.80714147295774	24.5254212011445
1450	0.946427313883902	0	0	0	0	3.25303502612937	2.53642248612244	14.2809240040029	-1.06075952053856e-14	-7.64509008806784e-16	3.25303502612937	5.78945751225182	20.0703815162547	20.0703815162547	20.0703815162547	20.0703815162547	3.56501946897494	23.6354009852296
1451	0.45043903069792	0	0	0	0	3.13259021522656	2.50773369206071	13.3625504679331	-1.05670813977754e-14	-1.12951741020071e-16	3.13259021522656	5.64032390728727	19.0028743752204	19.0028743752204	19.0028743752204	19.0028743752204	2.97699064021358	21.979865015434
1452	0.790527922982363	0	0	0	0	2.95026947506684	2.40610255077636	12.3078723795122	-9.85452608532024e-15	-8.67037474893543e-16	2.95026947506684	5.3563720258432	17.6642444053554	17.6642444053554	17.6642444053554	17.6642444053554	2.88662301385721	20.5508674192126
1453	0.717967618815586	0	0	0	0	2.74390466352616	2.25891614285271	11.1964817993129	-7.07432889939762e-15	-1.21918123443026e-15	2.74390466352616	5.00282080637886	16.1993026056918	16.1993026056918	16.1993026056918	16.1993026056918	3.44907752391729	19.6483801296091
1454	1.42611517231586	0	0	0	0	2.52411552171442	2.08602945695273	10.0835943707154	-1.11769705518441e-14	-1.4197862125521e-15	2.52411552171442	4.61014497866715	14.6937393493825	14.6937393493825	14.6937393493825	14.6937393493825	-0.191783615643457	14.5019557337391
1455	0.645713135363213	0	0	0	0	2.42931033137372	1.90159616359985	9.00627143058479	-1.08298608960402e-14	-6.08796711982351e-16	2.42931033137372	4.33090649497357	13.3371779255584	13.3371779255584	13.3371779255584	13.3371779255584	5.02158029832643	18.3587582238848
1456	0	0	0	4.96555138199762	0	2.29163016256137	1.71548315653237	7.98818733879214	-5.66092952434683e-15	-1.01554433457946e-15	2.29163016256137	4.00711331909373	11.9953006578859	11.9953006578859	11.9953006578859	11.9953006578859	2.31637789124744	14.3116785491333
1457	0.551637868830626	0	0	0	0	2.12404076437888	1.53435960535522	7.04326499127552	19.9099888003097	-1.21640134135628e-15	2.12404076437888	3.65840036973411	10.7016653610096	30.6116541613193	30.6116541613193	30.6116541613193	3.37612089290136	33.9877750542207
1458	0	0	3.10913312088732	0	0	1.9449419688384	1.3625320419097	6.17843319618912	32.6018402485034	-1.1661601434317e-15	1.9449419688384	3.30747401074809	9.48590720693722	42.0877474554406	42.0877474554406	42.0877474554407	3.74525139547204	45.8329988509127
1459	0.674765661832292	0	0	0	0	1.76098050272004	1.20258176823427	8.45596508243983	40.0381938275779	-8.04216723534392e-16	1.76098050272004	2.96356227095431	11.4195273533941	51.4577211809721	51.4577211809721	51.4577211809721	2.71977799487738	54.1774991758494
1460	0.962057122011792	0	0	0	0	1.58659330846135	1.05584881243065	9.70478969539655	43.7073341124468	-1.00091379283903e-15	1.58659330846135	2.642442120892	12.3472318162885	56.0545659287353	56.0545659287353	56.0545659287353	3.49368864088792	59.5482545696232
1461	0.787674238793683	0	0	0	0	1.44561956594256	0.922797120431264	10.2230166482141	44.7306732161431	-1.9940308412854e-16	1.44561956594256	2.36841668637383	12.5914333345879	57.322106550731	57.322106550731	57.322106550731	0.955714619225444	58.2778211699565
1462	1.29549801866849	0	0	0	0	1.3162273929219	0.803288138142574	10.2344811628577	43.9468533215256	-2.77740849198093e-16	1.3162273929219	2.11951553106447	12.3539966939222	56.3008500154478	56.3008500154478	56.3008500154478	0.0301842505385175	56.3310342659863
1463	0.854234778519325	0	0	0	0	1.2784900350983	0.696783996311118	9.90587594940385	41.9774137012303	-2.15412669752065e-16	1.2784900350983	1.97527403140942	11.8811499808133	53.8585636820436	53.8585636820436	53.8585636820436	1.66276515752304	55.5213288395666
1464	0.730631891427684	0	0	0	0	1.22862315060554	0.602496830325363	9.36011266766731	39.277942322142	-6.4538564455306e-16	1.22862315060554	1.83111998093091	11.1912326485982	50.4691749707402	50.4691749707402	50.4691749707402	0.698424597636463	51.1675995683767
1465	1.89496929495881	0	0	0	0	1.16415806384134	0.519497086754597	8.6867169641603	36.177816708856	-2.10131297850923e-16	1.16415806384134	1.68365515059594	10.3703721147562	46.5481888236122	46.5481888236122	46.5481888236122	0.780854037188296	47.3290428608005
1466	0.653390002064136	0	0	0	0	1.5049823240398	0.446790779080794	7.94989348939497	32.9109901319543	-7.96833094432728e-17	1.5049823240398	1.95177310312059	9.90166659251556	42.8126567244698	42.8126567244698	42.8126567244698	2.61625603591636	45.4289127603862
1467	1.11417106690602	0	0	0	0	1.68996099118542	0.383373390941511	7.19476405160967	29.6397637088046	-3.85085135869574e-16	1.68996099118542	2.07333438212694	9.26809843373661	38.9078621425413	38.9078621425413	38.9078621425413	4.22331478092926	43.1311769234705
1468	1.24061907935039	0	0	0	0	1.80889337840715	0.32826635454947	6.4521762105959	26.4730757043961	-7.14734961635484e-16	1.80889337840715	2.13715973295662	8.58933594355252	35.0624116479486	35.0624116479486	35.0624116479486	4.3413933701102	39.4038050180588
1469	1.5225634038494	0	0	0	0	1.90675946520972	0.280540650276147	5.74239560549547	23.4805146417299	3.42467326242295e-16	1.90675946520972	2.18730011548587	7.92969572098134	31.4102103627112	31.4102103627112	31.4102103627112	3.6857880109829	35.0959983736941
1470	0	2.40254513310242	0	0	0	2.08570367040292	0.239330997845605	5.07792870260131	20.7030055456884	1.19020411417783e-16	2.08570367040292	2.32503466824852	7.40296337084984	28.1059689165382	28.1059689165382	28.1059689165382	5.57868704221094	33.6846559587492
1471	1.87302794762638	0	0	0	0	2.13712038103471	1.29500045383388	4.46566989488356	18.1609149872133	-1.33251248310149e-16	2.13712038103471	3.4321208348686	7.89779072975216	26.0587057169655	26.0587057169655	26.0587057169655	2.7982728220505	28.856978539016
1472	1.18624281832431	0	0	0	0	2.50443119645764	1.96008502811387	3.90852515037798	15.8601595776708	1.01553714504142e-16	2.50443119645764	4.46451622457151	8.37304137494949	24.2332009526203	24.2332009526203	24.2332009526203	-0.470585939127946	23.7626150134923
1473	0.786789158000064	0	0	0	0	2.73320288155327	2.34149901849898	3.40663143006807	13.7967754196486	3.50306446205828e-16	2.73320288155327	5.07470190005225	8.48133333012032	22.2781087497689	22.2781087497689	22.2781087497689	-2.38022490502303	19.8978838447459
1474	1.61313551099201	0	0	0	0	2.8092938073384	2.520230223215	2.95826507366468	11.9603057605165	9.46891148192877e-17	2.8092938073384	5.3295240305534	8.28778910421809	20.2480948647346	20.2480948647346	20.2480948647346	-1.46805894716872	18.7800359175658
1475	1.27555466173854	0	0	0	0	2.98975044572221	2.55722624729277	2.56051184610187	10.3362851502589	8.60229072188663e-18	2.98975044572221	5.54697669301499	8.10748853911686	18.4437736893758	18.4437736893758	18.4437736893758	-2.22038347979939	16.2233902095764
1476	0.885674287111699	0	0	0	0	3.09917098060423	2.4979987032277	2.20975520368363	8.9080363422108	2.83414725574083e-16	3.09917098060423	5.59716968383193	7.80692488751556	16.7149612297264	16.7149612297264	16.7149612297264	-0.646051951812673	16.0689092779137
1477	0.429000726893356	0	0	0	0	3.09083455490949	2.37621670315403	1.90202666550596	7.6579474680495	-5.28893741042666e-16	3.09083455490949	5.46705125806352	7.36907792356948	15.027025391619	15.027025391619	15.027025391619	-2.70018699111666	12.3268384005023
1478	0.52924096648222	0	0	0	0	2.98479543079857	2.21650477595501	1.63325223858749	6.56835886409769	-2.49285611443318e-16	2.98479543079857	5.20130020675357	6.83455244534107	13.4029113094388	13.4029113094388	13.4029113094388	-3.03691597924264	10.3659953301961
1479	0.963600039099575	0	0	0	0	2.81820856110053	2.0366155589883	1.39942106854711	5.62215909925683	-3.28715739753555e-16	2.81820856110053	4.85482412008884	6.25424518863595	11.8764042878928	11.8764042878928	11.8764042878928	-4.03207192818028	7.84433235971249
1480	0.708188403427883	0	0	0	0	2.64217485956218	1.84911199722528	1.19669641489176	4.80316649035699	-2.09703601012179e-16	2.64217485956218	4.49128685678746	5.68798327167922	10.4911497620362	10.4911497620362	10.4911497620362	-3.21750645375914	7.27364330827707
1481	0.773460924620362	0	0	0	0	2.4455954499308	1.66266548076964	1.02148431884836	4.09635428938427	4.30885459232463e-16	2.4455954499308	4.10826093070044	5.1297452495488	9.22609953893306	9.22609953893306	9.22609953893307	-4.8393780886044	4.38672145032867
1482	0.858429751630369	0	0	0	0	2.24518636391622	1.48305388326947	0.870471655335202	3.48796368151068	-4.5398450152323e-16	2.24518636391622	3.72824024718569	4.59871190252089	8.08667558403157	8.08667558403157	8.08667558403158	-3.29545336402681	4.79122222000477
1483	0.900453645127184	0	0	0	0	2.0548582092275	1.31392564379751	0.740642412176142	2.96553786750542	-1.0443396621426e-16	2.0548582092275	3.36878385302501	4.10942626520115	7.07496413270657	7.07496413270657	7.07496413270657	-3.0442275154817	4.03073661722488
1484	1.76261697974044	0	0	0	0	1.88128791568648	1.15738191636309	0.629278839687917	2.5179021275271	-1.6770249171997e-16	1.88128791568648	3.03866983204958	3.66794867173749	6.18585079926459	6.18585079926459	6.18585079926459	-2.4174142091646	3.76843659009999
1485	1.1122325512076	0	0	0	0	2.01923000632744	1.01441763792783	0.533952420801598	2.13510833022717	-6.26348778583742e-17	2.01923000632744	3.03364764425527	3.56760006505686	5.70270839528403	5.70270839528403	5.70270839528403	-0.681037591847227	5.0216708034368
1486	1.00706309102953	0	0	0	0	2.095463224426	0.88525353381515	0.45250831439255	1.80835743218272	8.71929335824709e-17	2.095463224426	2.98071675824115	3.4332250726337	5.24158250481642	5.24158250481642	5.24158250481642	0.55533895543996	5.79692146025638
1487	1.66977515753671	0	0	0	0	2.11139433891672	0.7695841070557	0.383045934740753	1.52990977036129	2.81091444046206e-17	2.11139433891672	2.88097844597242	3.26402438071317	4.79393415107446	4.79393415107446	4.79393415107446	1.08071573731113	5.8746498883856
1488	0.578628186382731	0	0	0	0	2.30728110460386	0.666761161512937	0.323897579092388	1.29299011966892	5.90199415515685e-16	2.30728110460386	2.9740422661168	3.29793984520919	4.5909299648781	4.5909299648781	4.5909299648781	0.599168030548185	5.19009799542629
1489	0.681457418756399	0	0	0	0	2.36644516944058	0.575928081707398	0.273606449091706	1.0916923610989	-6.28592066974952e-16	2.36644516944058	2.94237325114798	3.21597970023968	4.30767206133858	4.30767206133858	4.30767206133858	1.388866119594	5.69653818093258
1490	1.0416938216877	0	0	0	0	2.33540855496005	0.496116691629984	0.230904988095648	0.920887021323855	3.51143209776017e-17	2.33540855496005	2.83152524659003	3.06243023468568	3.98331725600954	3.98331725600954	3.98331725600954	0.705175923634958	4.6884931796445
1491	0.482965012000265	0	0	0	0	2.27642814350975	0.426315846862226	0.194694142035228	0.776133775187871	-1.8816548619252e-16	2.27642814350975	2.70274399037197	2.8974381324072	3.67357190759507	3.67357190759507	3.67357190759507	2.93661673782863	6.6101886454237
1492	0.822069072704861	0	0	0	0	2.16387410622774	0.365518825128717	0.164023920806611	0.653600149970215	7.1098445653142e-16	2.16387410622774	2.52939293135645	2.69341685216306	3.34701700213328	3.34701700213328	3.34701700213328	3.24968774086225	6.59670474299553
1493	1.34789521707653	0	0	0	0	2.03228178527373	0.312754947829217	0.138075470157676	0.54998705808025	6.6076043118649e-16	2.03228178527373	2.34503673310294	2.48311220326062	3.03309926134087	3.03309926134087	3.03309926134087	4.6726940855662	7.70579334690706
1494	0.742382077382929	0	0	0	0	1.9853949851187	0.267109592242987	0.116144745181548	0.462461353873434	-7.40653918704097e-17	1.9853949851187	2.25250457736169	2.36864932254323	2.83111067641667	2.83111067641667	2.83111067641667	2.23123608013114	5.06234675654781
1495	0.273727933623996	0	0	0	0	1.89867607547798	0.227735764196149	0.0976277938645933	0.38859531496116	-1.74047365252974e-16	1.89867607547798	2.12641183967413	2.22403963353872	2.61263494849988	2.61263494849988	2.61263494849989	5.04613075034621	7.6587656988461
1496	0.766711430833758	0	0	0	0	1.7783427843306	0.193859633277328	0.0820076034473075	0.326312753703306	1.31070691951363e-16	1.7783427843306	1.97220241760793	2.05421002105523	2.38052277475854	2.38052277475854	2.38052277475854	4.03194378313119	6.41246655788973
1497	0	2.09755269882256	0	0	0	1.65056415545105	0.164781839149211	0.0688424265793968	0.27384134374292	-4.04598589150451e-16	1.65056415545105	1.81534599460026	1.88418842117966	2.15802976492258	2.15802976492258	2.15802976492258	5.73876487043718	7.89679463535976
1498	1.33546298234126	0	0	0	0	1.51067645093229	0.773822434557579	0.0577554829960583	0.229670679088634	3.18268817295724e-16	1.51067645093229	2.28449888548987	2.34225436848593	2.57192504757456	2.57192504757456	2.57192504757456	9.84705492148759	12.4189799690622
1499	0.576357636372145	0	0	0	0	1.47143490156754	1.15664787918359	0.048425921621584	0.192515553956125	4.26899724253751e-16	1.47143490156754	2.62808278075113	2.67650870237271	2.86902425632884	2.86902425632884	2.86902425632884	10.0152071659338	12.8842314222626
1500	0.981741352407976	0	0	0	0	1.40039514516764	1.37525768838402	0.0405809245347431	0.161283948759714	2.52970998521298e-16	1.40039514516764	2.77565283355166	2.8162337580864	2.97751770684611	2.97751770684611	2.97751770684611	10.5162817170301	13.4937994238763
1501	0.688546112265824	0	0	0	0	1.33718294971429	1.47660726615249	0.033988835799159	0.135049222664422	2.69187037744617e-16	1.33718294971429	2.81379021586678	2.84777905166594	2.98282827433036	2.98282827433036	2.98282827433036	8.91363262488306	11.8964608992134
1502	1.2137717290644	0	0	0	0	1.25823360763628	1.49602476104646	0.0284532030578831	0.113026039591853	4.28204645407668e-17	1.25823360763628	2.75425836868273	2.78271157174062	2.89573761133247	2.89573761133247	2.89573761133247	7.74990473410085	10.6456423454333
1503	0.838671739466964	0	0	0	0	1.23504884775602	1.45988350784585	0.0238076267565334	0.0945495878714263	2.02112167562315e-16	1.23504884775602	2.69493235560187	2.71873998235841	2.81328957022983	2.81328957022983	2.81328957022983	8.98385311846475	11.7971426886946
1504	1.47065856779591	0	0	0	0	1.19512775538888	1.3876876608744	0.0199113199831303	0.0790576904999325	7.38850529468497e-16	1.19512775538888	2.58281541626328	2.60272673624641	2.68178442674634	2.68178442674634	2.68178442674634	7.68576063705949	10.3675450638058
1505	0.488730427165608	0	0	0	0	1.28229408147287	1.29369594706354	0.016645290545691	0.066075440864608	4.92045377660657e-16	1.28229408147287	2.57599002853641	2.5926353190821	2.65871075994671	2.65871075994671	2.65871075994671	9.23199720236832	11.890707962315
1506	1.35892314890355	0	0	0	0	1.30045754360948	1.18818245726612	0.0139090655996294	0.0552020361826963	7.19177381577437e-16	1.30045754360948	2.48864000087559	2.50254906647522	2.55775110265792	2.55775110265792	2.55775110265792	8.96869444575348	11.5264455484114
1507	0.573742138781312	0	0	0	0	1.38158309729375	1.07841270927131	0.0116178875811274	0.046099516748399	9.47328804506725e-16	1.38158309729375	2.45999580656506	2.47161369414619	2.51771321089459	2.51771321089459	2.5177132108946	10.4480241045446	12.9657373154392
1508	0.399017898675187	0	0	0	0	1.39411506907372	0.969396779727779	0.00970031820388631	0.03848315269265	-3.59407153417555e-16	1.39411506907372	2.3635118488015	2.37321216700539	2.41169531969804	2.41169531969804	2.41169531969804	10.3801166816681	12.7918120013661
1509	1.82124331971434	0	0	0	0	1.35753709220167	0.864468254071622	0.00809619471810941	0.0321132509807365	8.25302697661642e-16	1.35753709220167	2.22200534627329	2.2301015409914	2.26221479197213	2.26221479197213	2.26221479197213	9.91185299286632	12.1740677848385
1510	0.998371133033503	0	0	0	0	1.64871868876092	0.765727395322211	0.00675488945225716	0.0267881836339438	-2.02866870938559e-16	1.64871868876092	2.41444608408313	2.42120097353539	2.44798915716933	2.44798915716933	2.44798915716933	11.4247316368014	13.8727207939707
1511	0	0	3.45141657922721	0	0	1.82226543552998	0.674378734183552	0.0056338298402566	0.0223384636446535	-6.90801161494825e-17	1.82226543552998	2.49664416971353	2.50227799955379	2.52461646319844	2.52461646319844	2.52461646319845	11.197020604957	13.7216370681554
1512	0.418690545015551	0	0	0	0	1.87872031732884	0.590986794912615	4.65188927272208	0.0186217178380735	6.94070791306818e-16	1.87872031732884	2.46970711224145	7.12159638496353	7.1402181028016	7.1402181028016	7.14021810280161	7.56223204732254	14.7024501501241
1513	1.18221020510142	0	0	0	0	1.85583755696616	0.515668543172523	7.61351314590438	0.0155184261596951	5.93658042544161e-16	1.85583755696616	2.37150610013868	9.98501924604306	10.0005376722028	10.0005376722028	10.0005376722028	8.49706564446067	18.4976033166634
1514	0.568290336085759	0	0	0	0	1.84348919599556	0.448237093808252	9.34858007158706	0.0129283147141476	1.34110733734746e-16	1.84348919599556	2.29172628980381	11.6403063613909	11.653234676105	11.653234676105	11.653234676105	6.44853234917079	18.1017670252758
[truncated: 8,486 more rows]
