# Supplementary material for: Impulse Response Functions for Nonlinear, Nonstationary, and Heterogeneous Systems, Estimated by Deconvolution and Demixing of Noisy Time Series
Source: Sensors (Basel). 2022 Apr 25;22(9):3291. doi: 10.3390/s22093291 (PMC9105515; doi:10.3390/s22093291)
Supplement: Supplementary file 1 [file sensors-22-03291-s001.zip › File S1/IRF fig 11 nonlinear curves with demixing results/benchmark_test2_Fig_11c_ypeak_by_x.txt]

xknots	ybenchpk	ypeak	ypeak_se
0	0	0	0
2	1.17721421174862	1.04182010893439	0.12384625180552
3	5.95964694697737	5.80335752800145	0.257016722646325
4	18.8354273879779	17.1364473483518	0.661714903235056
5	45.9849301464303	45.8398204403599	1.35040409217759
5.99007611991815	94.7250577991925	95.5611344141602	3.10752817100154
