# Supplementary material for: Impulse Response Functions for Nonlinear, Nonstationary, and Heterogeneous Systems, Estimated by Deconvolution and Demixing of Noisy Time Series
Source: Sensors (Basel). 2022 Apr 25;22(9):3291. doi: 10.3390/s22093291 (PMC9105515; doi:10.3390/s22093291)
Supplement: Supplementary file 1 [file sensors-22-03291-s001.zip › File S1/IRF fig 11 nonlinear curves with demixing results/benchmark_test3_Fig_11a_IRFpeak_by_x.txt]

knot	benchpk	IRFpeak	IRFpeak_se	benchpeaklag	IRFpeaklag
1	0.0735758882342885	0.12648419580537	0.0354862758758642	5	3
1.5	0.165545748527149	0.177112583734704	0.0300361876723012	5	4
2	0.294303552937154	0.289226169593973	0.0280603828298958	5	4
3	0.662182994108596	0.633805826935015	0.0287062982312624	5	5
4	1.17721421174862	1.09017724114173	0.0412740500079505	5	5
5.99007611991815	2.63997732293668	2.46683654219499	0.078700286904702	5	5
