# Supplementary material for: Impulse Response Functions for Nonlinear, Nonstationary, and Heterogeneous Systems, Estimated by Deconvolution and Demixing of Noisy Time Series
Source: Sensors (Basel). 2022 Apr 25;22(9):3291. doi: 10.3390/s22093291 (PMC9105515; doi:10.3390/s22093291)
Supplement: Supplementary file 1 [file sensors-22-03291-s001.zip › File S1/IRF fig 11 nonlinear curves with demixing results/benchmark_test3_Fig_11a_IRFs.txt]

lags	bench1	bench2	bench3	bench4	bench5	bench6	IRF1	IRF2	IRF3	IRF4	IRF5	IRF6	se1	se2	se3	se4	se5	se6	ybench1	ybench2	ybench3	ybench4	ybench5	ybench6	yIRF1	yIRF2	yIRF3	yIRF4	yIRF5	yIRF6	yse1	yse2	yse3	yse4	yse5	yse6	avg_benchmk	wtd_avg_benchmk	avg_IRF_x1	avg_se_x1	wtd_avg_IRF_x1	wtd_avg_se_x1	alt_avg_IRFx1	alt_avg_sex1	ensemble_IRF	ensemble_se
0	0	0	0	0	0	0	0.00724977459230879	-0.00309890195232963	-0.00227613572090097	-0.00713545969942793	0.0289860805606684	-0.0233055336525476	0.0235060943386166	0.0185248260515181	0.0173972957321575	0.0169694456861852	0.0243637465759476	0.0459939492043913	0	0	0	0	0	0	0.00724977459230879	-0.00464835292849444	-0.00455227144180195	-0.0214063790982838	0.115944322242673	-0.139601920594074	0.0235060943386166	0.0277872390772772	0.0347945914643149	0.0509083370585557	0.0974549863037903	0.275507256789952	0	0	0.00283053718648006	0.022763949610868	0.00203213598487037	0.0201858696995054	0.0037400165352291	0.0213274849930106	-0.000701430104718553	0.00692602045312916
1	0.0327492301231193	0.0736857677770184	0.130996920492477	0.294743071108074	0.523987681969909	1.17507551649751	0.0860153232227522	0.103257867108506	0.131423648883788	0.288529159012794	0.519586627870548	1.06093688584387	0.0280852265450387	0.022107970947942	0.0207312009616791	0.020187854950023	0.0290568088851236	0.0550601869230607	0.0327492301231193	0.110528651665528	0.261993840984954	0.884229213324221	2.09595072787963	7.03879179047222	0.0860153232227522	0.154886800662759	0.262847297767576	0.865587477038382	2.07834651148219	6.35509270463369	0.0280852265450387	0.0331619564219131	0.0414624019233581	0.0605635648500691	0.116227235540495	0.329814710846055	0.0532640963523274	0.0869250000134273	0.0901960585229667	0.0271944446358399	0.12785214949661	0.0240975911135538	0.104740658516453	0.0254706406487745	0.318559704068918	0.00933475658533377
2	0.0536256036828512	0.120657608286415	0.214502414731405	0.48263043314566	0.858009658925618	1.92414092509101	0.122886227510706	0.158474739357504	0.223363304029525	0.459415933076922	0.829911439830424	1.73648779998691	0.0323702475767804	0.025498741760404	0.0238846437592015	0.0232529880626167	0.0334537981106266	0.0636388599159407	0.0536256036828512	0.180986412429623	0.429004829462809	1.44789129943698	3.43203863570247	11.5257506067449	0.122886227510706	0.237712109036256	0.44672660805905	1.37824779923077	3.31964575932169	10.4016941032308	0.0323702475767804	0.038248112640606	0.0477692875184029	0.06975896418785	0.133815192442506	0.381201615081293	0.0872179074371183	0.142336341444594	0.136627433666901	0.0313450858202904	0.198265323990194	0.0277758061053029	0.157860442737496	0.029358607597588	0.51635868280717	0.0119940029444164
3	0.0658573963312832	0.148179141745387	0.263429585325133	0.592716566981549	1.05371834130053	2.36303002294189	0.12648419580537	0.176898999758216	0.273024914734584	0.552518693140525	0.990953071506061	2.17435053901051	0.0354862758758642	0.0279652127758547	0.0261435201755406	0.0254296217079849	0.0365476146891468	0.0697203929337156	0.0658573963312832	0.222268712618081	0.526859170650266	1.77814970094465	4.21487336520212	14.1547297110739	0.12648419580537	0.265348499637325	0.546049829469169	1.65755607942157	3.96381228602425	13.024525240058	0.0354862758758642	0.041947819163782	0.0522870403510813	0.0762888651239548	0.146190458756587	0.41763046078356	0.107111974556816	0.174802710031946	0.151097240594892	0.0343625480936048	0.226056663189101	0.0304399472161612	0.173624242648132	0.0321811970394606	0.628887584451214	0.0138104083059869
4	0.0718926342587555	0.1617584270822	0.287570537035022	0.647033708328799	1.15028214814009	2.57958046697213	0.124328180497418	0.177112583734704	0.289226169593973	0.605644003673699	1.08160967473341	2.35608145680642	0.0380585045763665	0.0300361876723012	0.0280603828298958	0.0272621202005948	0.0391911349889925	0.0748033231391515	0.0718926342587555	0.2426376406233	0.575141074070044	1.9411011249864	4.60112859256035	15.451883354617	0.124328180497418	0.265668875602056	0.578452339187946	1.8169320110211	4.32643869893365	14.1131072709981	0.0380585045763665	0.0450542815084519	0.0561207656597917	0.0817863606017842	0.15676453995597	0.448077599626352	0.116927823456763	0.190821805899369	0.153911553767328	0.0368582387371861	0.23488762447831	0.032659284294613	0.176446947013288	0.0345231368123178	0.684117069375497	0.015403301819218
5	0.0735758882342885	0.165545748527149	0.294303552937154	0.662182994108596	1.17721421174862	2.63997732293668	0.0909517969953913	0.171475360161363	0.285997121755657	0.633805826935015	1.09017724114173	2.46683654219499	0.0402097194156867	0.0317590085965357	0.0295958495453015	0.0287062982312624	0.0412740500079505	0.078700286904702	0.0735758882342885	0.248318622790724	0.588607105874308	1.98654898232579	4.70885684699446	15.8136651192484	0.0909517969953913	0.257213040242044	0.571994243511314	1.90141748080505	4.36070896456692	14.7765386631437	0.0402097194156867	0.0476385128948035	0.059191699090603	0.0861188946937873	0.165096200031802	0.471420709218562	0.119665506193156	0.195289601059614	0.136303509186333	0.0389427443022529	0.220511677420339	0.0344940195386966	0.154414826460503	0.0364713242031069	0.713739394539712	0.0166050385647979
6	0.0722866108589285	0.162644874432589	0.289146443435714	0.650579497730357	1.15658577374286	2.59371674606009	0.0622243571184816	0.141802915136036	0.266484836896492	0.620541298720486	1.04640363304515	2.37042340054938	0.0419988477493829	0.0332016191544089	0.0309028940550053	0.0298958615090285	0.0430949378957893	0.0821136661674164	0.0722866108589285	0.243967311648884	0.578292886871428	1.95173849319107	4.62634309497143	15.5365607424063	0.0622243571184816	0.212704372704054	0.532969673792985	1.86162389616146	4.18561453218061	14.199016605726	0.0419988477493829	0.0498024287316133	0.0618057881100105	0.0896875845270854	0.172379751583157	0.491867110828371	0.117568596003576	0.191867522572603	0.1130182685985	0.0406780608790482	0.193823551048214	0.0360280953847027	0.126782663953904	0.0380961155702922	0.690958201171116	0.0176104106348544
7	0.0690471499036498	0.155356087283212	0.276188599614599	0.621424349132848	1.1047543984584	2.47748160890154	0.0547979555217945	0.136486213541299	0.255667349010553	0.602892943745219	1.03555769167797	2.25004101195048	0.0435610184965648	0.0344625973243472	0.0320270053553414	0.0309187473309958	0.0446037396754943	0.0849894126152873	0.0690471499036498	0.233034130924818	0.552377199229199	1.86427304739855	4.41901759383359	14.8403034230175	0.0547979555217945	0.204729320311949	0.511334698021106	1.80867883123566	4.14223076671188	13.477916934521	0.0435610184965648	0.0516938959865209	0.0640540107106829	0.0927562419929875	0.178414958701977	0.509093050952702	0.112299862668384	0.183269148121587	0.10639531312925	0.0421929479616963	0.185015661070195	0.0373625936873307	0.118986325178402	0.0395127270910119	0.670934809202658	0.0184364145929825
8	0.0646068857582897	0.145365492956152	0.258427543033159	0.581461971824608	1.03371017213264	2.31816043816321	0.0249208414047523	0.107028366602427	0.216334670425252	0.562021653575369	0.960838017207401	2.10113016016178	0.0448269953590293	0.0354972356269373	0.0329562839712445	0.0317966722608304	0.0459107665813385	0.0874510604674767	0.0646068857582897	0.218048239434228	0.516855086066318	1.74438591547382	4.13484068853054	13.8859574827804	0.0249208414047523	0.16054254990364	0.432669340850504	1.68606496072611	3.8433520688296	12.5859295972249	0.0448269953590293	0.053245853440406	0.0659125679424889	0.0953900167824911	0.183643066325354	0.52383850896775	0.105078115580617	0.171483528751482	0.0795558236069213	0.0434224400980319	0.151310100904795	0.0384547446327977	0.0874881188764966	0.0406662650035611	0.621080737986914	0.019134276822491
9	0.0595075997597711	0.133892099459485	0.238030399039085	0.53556839783794	0.952121596156338	2.13519289645457	0.0049166548421689	0.0786055968816494	0.201978030669707	0.509420036949503	0.878447348263547	1.88506844682783	0.0458834129480597	0.036368756840505	0.0337388983442359	0.0325175089935382	0.0470174048018986	0.0895481807299487	0.0595075997597711	0.200838149189228	0.476060798078169	1.60670519351382	3.80848638462535	12.7899679804714	0.0049166548421689	0.117908395322474	0.403956061339414	1.52826011084851	3.51378939305419	11.2917034877546	0.0458834129480597	0.0545531352607575	0.0674777966884718	0.0975525269806147	0.188069619207594	0.53640041897258	0.0967845202890004	0.157948693464567	0.0599858308334513	0.0444493823036514	0.125336491366634	0.0393687610177635	0.0645842520676317	0.0416307065276237	0.565272782831487	0.0197164913009708
10	0.0541341132946451	0.121801754912951	0.21653645317858	0.487207019651806	0.866145812714321	1.94238676453445	-0.0172634153736736	0.0577884624596869	0.175954274404318	0.456583670694941	0.807835432592377	1.70090279997592	0.0468082325020979	0.0371276400022772	0.0344274085008375	0.0331811369981177	0.0480314524235672	0.0913763307870561	0.0541341132946451	0.182702632369427	0.433072906357161	1.46162105895542	3.46458325085729	11.6350445738829	-0.0172634153736736	0.0866826936895303	0.351908548808636	1.36975101208482	3.23134173036951	10.1885372444377	0.0468082325020979	0.0556914600034158	0.0688548170016749	0.0995434109943531	0.192125809694269	0.547351176973286	0.0880449590916717	0.143686058608809	0.0397438721242833	0.0453481420681498	0.0986962397630976	0.0401712867707678	0.0408012140931665	0.0424756139208004	0.510131699566496	0.0202086815471287
11	0.0487533896794269	0.109695126778711	0.195013558717708	0.438780507114842	0.780054234870831	1.74932095634559	-0.00828830983818471	0.0471229092219243	0.168202787958788	0.414247361075467	0.702013695665255	1.55886818361716	0.0475879294984478	0.0377593858699418	0.0350128101863795	0.0337790001100115	0.0489547408453571	0.0929572709697324	0.0487533896794269	0.164542690168066	0.390027117435415	1.31634152134453	3.12021693948332	10.4785656866781	-0.00828830983818471	0.0706843638328865	0.336405575917576	1.2427420832264	2.80805478266102	9.33773908078533	0.0475879294984478	0.0566390788049127	0.070025620372759	0.101337000330035	0.195818963381428	0.556821129008554	0.0792936272280289	0.129404214468757	0.0394720529742161	0.0461052579277151	0.0924197522298774	0.0408504470289461	0.041358234366213	0.0431882641800279	0.455366738089353	0.0206271309996963
12	0.043544617578918	0.0979753895525655	0.174178470315672	0.391901558210262	0.696713881262688	1.5624249425061	-0.0138444050044734	0.0420611070253356	0.1407040710397	0.384201383345274	0.626931611913799	1.40703035499312	0.0482461170527771	0.0382950010857123	0.0355071749114593	0.0342327899941296	0.0497168130717398	0.0943001003238356	0.043544617578918	0.146963084328848	0.348356940631344	1.17570467463079	2.78685552505075	9.35904433727027	-0.0138444050044734	0.0630916605380034	0.2814081420794	1.15260415003582	2.50772644765519	8.42821892944426	0.0482461170527771	0.0574425016285684	0.0710143498229186	0.102698369982389	0.198867252286959	0.564864779055693	0.0708219612378425	0.115578774505604	0.0314513740156473	0.0467445100341391	0.0791630712068504	0.0414208530582229	0.0323095032909491	0.0437889197864733	0.412428477019843	0.0209746367383114
13	0.0386222606714536	0.0869000865107707	0.154489042685815	0.347600346043083	0.617956170743258	1.38580579562299	-0.0130260239304516	0.0276675307829067	0.134067839586635	0.32925422984252	0.526286861574542	1.29051386043103	0.0488159907835907	0.0387684062514626	0.035928423116228	0.0346357829658212	0.0504269458828879	0.095578400720235	0.0386222606714536	0.130350129766156	0.308978085371629	1.04280103812925	2.47182468297303	8.30108220320546	-0.0130260239304516	0.0415012961743601	0.268135679173269	0.987762689527559	2.10514744629817	7.73027625779132	0.0488159907835907	0.0581526093771939	0.071856846232456	0.103907348897463	0.201707783531552	0.572521895734247	0.0628161274636116	0.102513555181704	0.026015528144948	0.0472988433734295	0.067546446891052	0.0419177327672519	0.0265242173650268	0.044310678700937	0.360742583864967	0.0212814811520075
14	0.0340536350701221	0.0766206789077747	0.136214540280488	0.306482715631099	0.544858161121953	1.22187888595257	-0.0329579812527905	0.0157507409518681	0.0994758151170193	0.297632568117228	0.44035275466613	1.11878261028182	0.0493509711364945	0.039206325723576	0.0363342612141844	0.0350135014887911	0.0510315939517086	0.0966222453650472	0.0340536350701221	0.114931018361662	0.272429080560977	0.919448146893296	2.17943264448781	7.31914753617669	-0.0329579812527905	0.0236261114278021	0.198951630234039	0.892897704351685	1.76141101866452	6.7015929972288	0.0493509711364945	0.0588094885853639	0.0726685224283687	0.105040504466373	0.204126375806834	0.578774604614041	0.0553856103701656	0.0903872310218957	0.00842317334817611	0.0478188049939147	0.0442554630491971	0.0423827621787241	0.00586318376616029	0.0447998094283607	0.31896106478564	0.0215403670285308
15	0.0298722410207184	0.0672125422966164	0.119488964082873	0.268850169186465	0.477955856331494	1.07184623621361	-0.0560790773121693	-0.00516632296224867	0.0881596459283633	0.234429531661196	0.41331709147871	0.924030573731866	0.0497652161829755	0.0395393509205205	0.036646988434813	0.0353357231407199	0.0515938198113513	0.0975373346347128	0.0298722410207184	0.100818813444925	0.238977928165747	0.806550507559396	1.91182342532598	6.42044054376729	-0.0560790773121693	-0.007749484443373	0.176319291856727	0.703288594983588	1.65326836591484	5.53501347378551	0.0497652161829755	0.0593090263807808	0.0732939768696261	0.10600716942216	0.206375279245405	0.584256058995859	0.0485848955229101	0.0792887204177038	-0.0109573175016443	0.0482208462262191	0.0197274597528055	0.0427449501864881	-0.0171804952074153	0.0451786319285644	0.279127267572681	0.0217759161060799
16	0.0260878105461544	0.0586975737288474	0.104351242184618	0.234790294915389	0.41740496873847	0.936057041236233	-0.0356501091101494	0.00400686545722937	0.0775367909767339	0.212839495293377	0.3430996688989	0.812409239323693	0.0501622931355962	0.0398638338794058	0.0369426720053099	0.0356331095372123	0.0520936142843355	0.0983715906612471	0.0260878105461544	0.088046360593271	0.208702484369235	0.704370884746168	1.66961987495388	5.6070529295904	-0.0356501091101494	0.00601029818584406	0.155073581953468	0.638518485880132	1.3723986755956	4.86639318407372	0.0501622931355962	0.0597957508191087	0.0738853440106198	0.106899328611637	0.208374457137342	0.589253316098299	0.042429811306333	0.0692438546967212	-0.000827604364782721	0.048606636108534	0.0259647481837886	0.0430912205967624	-0.00434395024628838	0.0455418265848397	0.246199486338362	0.0219738668245703
17	0.0226938235730217	0.0510611030392989	0.0907752942920869	0.204244412157196	0.363101177168348	0.814277354188744	-0.023876934947178	0.0070849596223803	0.062523598544037	0.188453741171681	0.283660436823056	0.741540436549479	0.0504910523394252	0.0401308231261216	0.0371910798694302	0.0358768472108724	0.0525177068474862	0.0990958144833009	0.0226938235730217	0.0765916545589484	0.181550588584174	0.612733236471587	1.45240470867339	4.87758333431613	-0.023876934947178	0.0106274394335704	0.125047197088074	0.565361223515044	1.13464174729222	4.44188366092871	0.0504910523394252	0.0601962346891824	0.0743821597388604	0.107630541632617	0.210070827389945	0.59359147192026	0.0369097533240276	0.0602353278832357	0.003222136697516	0.0489259596581589	0.0260369802357493	0.0433781944396905	0.00116819329166184	0.0458425547873152	0.218279672737151	0.0221487094292173
18	0.0196730801620506	0.044264430364614	0.0786923206482026	0.177057721458456	0.31476928259281	0.705890023845138	0.0020705490711015	0.0100305488723635	0.0538389523522736	0.182278397084177	0.21570799876151	0.625196853245166	0.0507522476258672	0.0403436721374319	0.0373888162798483	0.0360929017013643	0.0529022571893047	0.099752459786491	0.0196730801620506	0.0663966455469209	0.157384641296405	0.531173164375367	1.25907713037124	4.22833497512321	0.0020705490711015	0.0150458233085453	0.107677904704547	0.546835191252531	0.86283199504604	3.74497674087184	0.0507522476258672	0.0605155082061478	0.0747776325596967	0.108278705104093	0.211609028757219	0.597524827270155	0.0319967472016627	0.0522174868514902	0.0156354938603567	0.0491797968463762	0.034786051386054	0.0436088647734259	0.0170092809387629	0.0460824886786367	0.192580678713579	0.0222929291794843
19	0.0170017866106859	0.0382540198740432	0.0680071464427434	0.153016079496173	0.272028585770974	0.610041308080352	0.00719830379800916	0.0210948883004649	0.0338783146336024	0.158273054795124	0.202227610788769	0.56164488052959	0.0510196746690791	0.0405449461957168	0.0375709902783264	0.0362945208844893	0.0532280841667041	0.100304870967231	0.0170017866106859	0.0573810298110648	0.136014292885487	0.459048238488518	1.0881143430839	3.65419387169574	0.00719830379800916	0.0316423324506974	0.0677566292672049	0.474819164385372	0.808910443155078	3.36429558673458	0.0510196746690791	0.0608174192935752	0.0751419805566528	0.108883562653468	0.212912336666816	0.600833812292282	0.0276520943176	0.045127176907858	0.0176460499453623	0.0494374765920973	0.034082313905401	0.0438353084627317	0.0197054074787138	0.0463225967427295	0.174174879718915	0.0224136684550723
20	0.0146525111109873	0.0329681499997215	0.0586100444439494	0.131872599998886	0.234440177775798	0.525746925866635	0.0080240771915915	0.0253817281166779	0.0366601467991402	0.162742099467269	0.160944497000108	0.441819572566936	0.0512593674847073	0.040727937981074	0.0377326672643137	0.0364587914258827	0.0534716259308754	0.100740931932704	0.0146525111109873	0.0494522249995823	0.117220088887899	0.395617799996658	0.93776071110319	3.14926410575411	0.0080240771915915	0.0380725921750169	0.0733202935982803	0.488226298401807	0.643777988000432	2.64653287094564	0.0512593674847073	0.061091906971611	0.0754653345286273	0.109376374277648	0.213886503723501	0.603445850668389	0.0238311789524547	0.0388915868779515	0.0189966341145405	0.0496686176728631	0.0351084836328474	0.0440366058575366	0.0212050060902189	0.0465374355811706	0.170925459512877	0.0225078886124823
21	0.0125962845292013	0.0283416401907029	0.0503851381168051	0.113366560762811	0.20154055246722	0.451967435370385	-0.000374030115607744	0.0203826913471879	0.0257769183584382	0.143538245201079	0.0989800497379475	0.47784609281844	0.0514643972659548	0.0408820131690803	0.0378767375026756	0.036620650480575	0.0537154804377264	0.101137352321204	0.0125962845292013	0.0425124602860543	0.10077027623361	0.340099682288435	0.806162209868882	2.70731934159279	-0.000374030115607744	0.0305740370207819	0.0515538367168763	0.430614735603237	0.39592019895179	2.86233446958793	0.0514643972659548	0.0613230197536204	0.0757534750053511	0.109861951441725	0.214861921750905	0.605820438970992	0.0204868850450034	0.0334338251236321	0.0116962646597317	0.0498662676026657	0.0253436427951572	0.0442111239840788	0.0126055320031489	0.046721988788043	0.151132333038967	0.0225987906462434
22	0.0108040591147002	0.0243091330080755	0.0432162364588009	0.097236532032302	0.172864945835204	0.38766057390502	0.0214176922897205	0.0289077383503061	0.0337464665328538	0.127851304667736	0.112942193416366	0.415900153870058	0.051651481492411	0.041019683325733	0.0380072662440936	0.0367575918304741	0.0539149853519505	0.101500415843845	0.0108040591147002	0.0364636995121133	0.0864324729176018	0.291709596096906	0.691459783340815	2.32211634638223	0.0214176922897205	0.0433616075254592	0.0674929330657076	0.383553914003209	0.451768773665463	2.49127357996731	0.051651481492411	0.0615295249885995	0.0760145324881871	0.110272775491422	0.215659941407802	0.607995217107978	0.0175719686697423	0.0286767913370702	0.0249272289803037	0.0500462733363158	0.0376896276706035	0.0443684837633106	0.0288172674839043	0.0468894148872149	0.14313737174017	0.0226747475690102
23	0.0092476888850629	0.0208072999913915	0.0369907555402516	0.0832291999655661	0.147963022161006	0.331816435139714	-0.00169186895654429	0.0221123342296479	0.0219276144941349	0.111707674143483	0.0751369859176951	0.392680821172965	0.0517860281619975	0.041125655101551	0.0381131647380415	0.036872826371282	0.0541075445671134	0.101820102497724	0.0092476888850629	0.0312109499870873	0.0739815110805032	0.249687599896698	0.591852088644025	1.98760570432677	-0.00169186895654429	0.0331685013444718	0.0438552289882698	0.33512302243045	0.30054794367078	2.35218800965803	0.0517860281619975	0.0616884826523265	0.076226329476083	0.110618479113846	0.216430178268454	0.609910164499235	0.0150406525575881	0.0245457787384987	0.00980217449218553	0.0501767573867102	0.0210921932896766	0.0444871806097646	0.0104078321296069	0.0470127665738856	0.125883816415207	0.0227351966547424
24	0.00790055716705923	0.0177762536258833	0.0316022286682369	0.0711050145035331	0.126408914672948	0.283479985904963	0.0329329828219291	0.0311619034976543	0.0323460235153908	0.0986896412705423	0.0723840160544996	0.265880985821237	0.0519067084057437	0.0412174076775325	0.0382036716982385	0.0369749039942825	0.054274497065723	0.10212439845969	0.00790055716705923	0.0266643804388249	0.0632044573364738	0.213315043510599	0.505635658691791	1.69806669404405	0.0329329828219291	0.0467428552464815	0.0646920470307816	0.296068923811627	0.289536064217998	1.59264734390808	0.0519067084057437	0.0618261115162987	0.076407343396477	0.110924711982848	0.217097988262892	0.611732920474392	0.0128496467428784	0.0209701397336938	0.0299169470846907	0.0502933518738503	0.0394823589865188	0.0445920577833477	0.0352261184465652	0.0471223973557919	0.106591455105814	0.0227853816855553
25	0.00673794699908547	0.0151603807479423	0.0269517879963419	0.0606415229917692	0.107807151985367	0.241764356606777	0.0374219260370037	0.0341829255304272	0.0335743966632995	0.0830675654048092	0.079772956062001	0.267534014555597	0.052022799323384	0.0413097712808269	0.0382900213331488	0.0370797643352052	0.0544431832119595	0.102396515858763	0.00673794699908547	0.0227405711219135	0.0539035759926837	0.181924568975308	0.43122860794147	1.44818689915763	0.0374219260370037	0.0512743882956408	0.067148793326599	0.249202696214428	0.319091824248004	1.60254911185531	0.052022799323384	0.0619646569212403	0.0765800426662976	0.111239293005616	0.217772732847838	0.613362924408395	0.0109587509943571	0.0178842690586642	0.0325077303943113	0.0504059284282031	0.0414214535852443	0.0446942880351189	0.0384049582569938	0.0472287130395674	0.0982023565482653	0.022833533353359
26	0.00573722699759121	0.0129087607445802	0.0229489079903648	0.0516350429783208	0.0917956319614593	0.205857510302163	0.00634970035554569	0.0260723863044191	0.0172046980070101	0.0640726049409687	0.0497709537351314	0.142165009838589	0.0521346705555739	0.0413931628170129	0.038366414944305	0.0371525529084789	0.0545709298271278	0.102621979021054	0.00573722699759121	0.0193631411168703	0.0458978159807296	0.154905128934963	0.367182527845837	1.23310215656679	0.00634970035554569	0.0391085794566286	0.0344093960140201	0.192217814822906	0.199083814940525	0.851579230522057	0.0521346705555739	0.0620897442255193	0.0767328298886101	0.111457658725437	0.218283719308511	0.61471346591276	0.00933115711258024	0.0152280971176354	0.0124639591114232	0.0505136183879901	0.0195824083706755	0.0447879670123561	0.0139593958034973	0.0473286944211685	0.0757835378654297	0.0228809360377228
27	0.00487790741802168	0.0109752916905488	0.0195116296720867	0.0439011667621951	0.0780465186883469	0.175024254222466	0.0112676530182984	0.0162198278542235	0.00720188454776916	0.0532376372509982	0.0222119259740838	0.139561462732873	0.0521859317067174	0.0414370895196843	0.0384133076229702	0.0372117886486836	0.0546901512861958	0.102838811780066	0.00487790741802168	0.0164629375358232	0.0390232593441734	0.131703500286585	0.312186074753387	1.04840860562447	0.0112676530182984	0.0243297417813353	0.0144037690955383	0.159712911752995	0.0888477038963352	0.835983785177032	0.0521859317067174	0.0621556342795264	0.0768266152459404	0.111635365946051	0.218760605144783	0.616012310644533	0.00793354010871301	0.012947238783415	0.0115754821501105	0.0505638834129629	0.0160312656999319	0.0448370374172357	0.0135344914134792	0.0473775415461671	0.0520421821997901	0.0229242656649292
28	0.00414160736246089	0.00931861656553699	0.0165664294498435	0.037274466262148	0.0662657177993742	0.148605063150415	-0.00969072700451339	0.00475863036198679	-0.000849082828900865	0.0692386232191105	-0.016387666907827	0.147813618885838	0.0522582891079846	0.04148819533816	0.038459002595057	0.0372659112825889	0.0547912416978477	0.103017229937042	0.00414160736246089	0.0139779248483055	0.0331328588996871	0.111823398786444	0.265062871197497	0.890155640076229	-0.00969072700451339	0.00713794554298019	-0.00169816565780173	0.207715869657332	-0.065550667631308	0.88541482868674	0.0522582891079846	0.06223229300724	0.076918005190114	0.111797733847767	0.219164966791391	0.617081048985995	0.00673600487029139	0.010992906357923	-0.00198866328945556	0.0506331809287317	0.00258280842261859	0.0448972420223701	-0.00295449300070847	0.0474416843996526	0.0496630030393726	0.0229624629685087
29	0.00351196350463595	0.00790191788543088	0.0140478540185438	0.0316076715417235	0.0561914160741752	0.126012804380924	0.0249722961603009	0.0471704483604138	0.00949594751357614	0.0769967050527709	-0.0275975864815308	0.148168944900475	0.052324643284732	0.041531989414829	0.0384938475250848	0.0372980484215512	0.0548783131616692	0.103186625030777	0.00351196350463595	0.0118528768281463	0.0280957080370876	0.0948230146251706	0.224765664296701	0.754826290326089	0.0249722961603009	0.0707556725406207	0.0189918950271523	0.230990115158313	-0.110390345926123	0.887543258561801	0.052324643284732	0.0622979841222435	0.0769876950501696	0.111894145264654	0.219513252646677	0.618095738491808	0.00571193770948314	0.009321667304543	0.025409261020932	0.0506962150395783	0.03177218724804	0.044949461292525	0.0296710705890921	0.0474989032802879	0.0475600981971254	0.0229960815615749
30	0.00297450261199963	0.00669263087699917	0.0118980104479985	0.0267705235079967	0.0475920417919941	0.106728163684409	-0.000355647951066546	0.00736384087604867	0.00365229801720216	0.065991274099354	-0.0372948484045293	0.104866030442468	0.0523907833550392	0.0415710060685547	0.03852588638299	0.0373312374055889	0.0549487704592769	0.103299378958465	0.00297450261199963	0.0100389463154987	0.023796020895997	0.08031157052399	0.190368167167976	0.639309824608695	-0.000355647951066546	0.011045761314073	0.00730459603440432	0.197973822298062	-0.149179393618117	0.628155504744034	0.0523907833550392	0.0623565091028321	0.07705177276598	0.111993712216767	0.219795081837108	0.618771143101474	0.0048377990300893	0.00789510588847333	0.00351559317460781	0.0507585134494024	0.00744476774116434	0.0449996554660481	0.00381430455913445	0.0475548067934023	0.030584695601682	0.0230223633043822
31	0.00251649398900671	0.0056621114752651	0.0100659759560268	0.0226484459010604	0.0402639038241074	0.090294350822232	-0.015493914497662	0.0195692290751205	0.00673866108116946	0.0526696632102573	-0.0156656460703595	0.037997965496213	0.0524389038639976	0.0416017273386146	0.0385541272448404	0.0373626763312833	0.0550005343717804	0.10341227274062	0.00251649398900671	0.00849316721289765	0.0201319519120537	0.0679453377031812	0.161055615296429	0.540870034623763	-0.015493914497662	0.0293538436126807	0.0134773221623389	0.158008989630772	-0.0626625842814381	0.227610705724339	0.0524389038639976	0.062402591007922	0.0771082544896807	0.11208802899385	0.220002137487122	0.619447385450049	0.00409288333791644	0.00667943152269018	-0.00189539140818123	0.0508042062183739	0.00337215042819831	0.0450380387152567	-0.00351639978862964	0.0475965143342461	0.0339866253156168	0.0230467937539251
32	0.00212679330966264	0.00478528494674093	0.00850717323865054	0.0191411397869637	0.0340286929546022	0.0763114961005146	0.00491985125112024	0.00566746028362113	0.0183199777594595	0.0601939678649346	-0.0447977990097874	0.0775936650843725	0.0524995930358973	0.041639512325809	0.0385905912857917	0.0374029007643481	0.0550610324251803	0.103494190845308	0.00212679330966264	0.0071779274201114	0.0170143464773011	0.0574234193608912	0.136114771818409	0.457111670466919	0.00491985125112024	0.00850119042543169	0.036639955518919	0.180581903594804	-0.17919119603915	0.464791960278826	0.0524995930358973	0.0624592684887134	0.0771811825715834	0.112208702293044	0.220244129700721	0.619938081132732	0.00345906524646467	0.0056450642587922	0.00708564819252323	0.0508617562117216	0.0112149756981346	0.045086137310015	0.00806799581584317	0.0476489699930983	0.0280576748535373	0.0230644425169785
33	0.00179568580956322	0.00404029307151725	0.00718274323825288	0.016161172286069	0.0287309729530115	0.0644310239418469	0.0194885374402679	0.0157971526946513	0.0301489858909887	0.0456724991541317	-0.00861964439228948	0.0130351606496994	0.0525552370561195	0.0416705537737847	0.0386150228320325	0.037433860527551	0.0550916405533431	0.103543383520683	0.00179568580956322	0.00606043960727587	0.0143654864765058	0.048483516858207	0.114923891812046	0.385946737895931	0.0194885374402679	0.023695729041977	0.0602979717819774	0.137017497462395	-0.0344785775691579	0.078081604527061	0.0525552370561195	0.062505830660677	0.0772300456640651	0.112301581582653	0.220366562213373	0.620232749002766	0.00292054444087714	0.0047662185777675	0.0174574449700015	0.0509139332605997	0.0219004561188015	0.0451271432343234	0.0204931007262619	0.0476953816284568	0.0295705249443093	0.0230767944224188
34	0.00151473420106893	0.0034081519524051	0.00605893680427573	0.0136326078096204	0.0242357472171029	0.0543501959278421	0.030746517013885	0.0285244583097265	0.0286049358996277	0.0398138545342336	-0.0114848508718607	0.0150776126083956	0.0526092285620557	0.0417020098295803	0.0386397842881984	0.0374626814142336	0.0551164705478169	0.103592079846766	0.00151473420106893	0.00511222792860765	0.0121178736085515	0.0408978234288612	0.0969429888684117	0.325561810740239	0.030746517013885	0.0427866874645898	0.0572098717992554	0.119441563602701	-0.0459394034874429	0.0903160472309271	0.0526092285620557	0.0625530147443704	0.0772795685763968	0.112388044242701	0.220465882191268	0.620524443702769	0.00246359832370363	0.00402049971719197	0.0254183431546075	0.0509647179072867	0.0295920546193852	0.0451672501853815	0.0300991932513298	0.047740685734006	0.0268315045513509	0.0230882503947409
35	0.00127663475177632	0.00287242819149673	0.00510653900710529	0.0114897127659869	0.0204261560284212	0.0458069467490538	0.0558967649963293	0.040842493855908	0.0428097360408021	0.0334192368147845	-0.000659791152024518	0.0501048571360369	0.0526502929516681	0.0417276021004451	0.0386584738457875	0.0374866439841271	0.0551488872315468	0.103637537186811	0.00127663475177632	0.00430864228724509	0.0102130780142106	0.0344691382979607	0.0817046241136847	0.27438709784787	0.0558967649963293	0.061263740783862	0.0856194720816042	0.100257710444353	-0.00263916460809807	0.300131908222485	0.0526502929516681	0.0625914031506677	0.0773169476915751	0.112459931952381	0.220595548926187	0.620796736629846	0.00207634793763716	0.00338852166594776	0.0420740628903953	0.0510035156212107	0.0466245609292918	0.0451984999026822	0.050295431185734	0.0477755467176918	0.026391410784809	0.023097894052574
36	0.00107508356406242	0.00241893801914044	0.00430033425624967	0.00967575207656177	0.0172013370249987	0.0385750861797146	0.0387029160182732	0.0335715238165121	0.0346767538341695	0.0407745286665708	0.00611987083804419	0.0248358444380387	0.0526851031884477	0.0417454827682942	0.0386725583089949	0.0375129676198096	0.0551836618043044	0.103650042245534	0.00107508356406242	0.00362840702871066	0.00860066851249935	0.0290272562296853	0.0688053480999948	0.231067702548893	0.0387029160182732	0.0503572857247681	0.0693535076683391	0.122323585999712	0.0244794833521767	0.148768598686298	0.0526851031884477	0.0626182241524413	0.0773451166179899	0.112538902859429	0.220734647217217	0.620871642883478	0.00174854047950883	0.00285355223525053	0.0312427881496327	0.0510359912124891	0.0360915531564159	0.0452242579401725	0.0370778203122042	0.0478044486357298	0.0275099227782406	0.0231049563710938
37	0.000904654086471768	0.00203547169456148	0.00361861634588707	0.00814188677824591	0.0144744653835483	0.0324599040623537	0.0458026124089508	0.0245673245779302	0.0464386711195034	0.0219069512615435	0.0256450433594812	0.0111815099809488	0.052734533985586	0.0417771734416145	0.0386922822735898	0.0375363223111888	0.0552155892421486	0.103672798602524	0.000904654086471768	0.00305320754184222	0.00723723269177414	0.0244256603347377	0.0578978615341931	0.194437296178739	0.0458026124089508	0.0368509868668953	0.0928773422390068	0.0657208537846306	0.102580173437925	0.0669780959215076	0.052734533985586	0.0626657601624218	0.0773845645471797	0.112608966933566	0.220862356968594	0.621007955194064	0.00147135008200826	0.0024011879419172	0.0337914006628604	0.0510827069064158	0.0378152485878547	0.0452610942096783	0.0404215608186501	0.0478461390564241	0.0237955597220193	0.0231090049917678
38	0.000760686178829729	0.00171154390236689	0.00304274471531892	0.00684617560946756	0.0121709788612757	0.0272941898518048	0.0746192037289125	0.0519072110371378	0.0508760915587289	0.03468098473055	-0.00234836716928595	0.035004383506735	0.0527688349524422	0.0417949573044676	0.0387053332406451	0.0375603170288852	0.0552453160512495	0.10365605024808	0.000760686178829729	0.00256731585355034	0.00608548943063784	0.0205385268284027	0.0486839154451027	0.163494274843808	0.0746192037289125	0.0778608165557067	0.101752183117458	0.10404295419165	-0.00939346867714379	0.20967892173615	0.0527688349524422	0.0626924359567014	0.0774106664812902	0.112680951086656	0.220981264204998	0.620907631276059	0.00123719738664841	0.00201905955823703	0.0547001447543074	0.0511147006784727	0.0594973775964601	0.0452861038921991	0.0655875690194112	0.0478744871072506	0.0214517289982298	0.0231106088499697
39	0.000639186567208468	0.00143816977621905	0.00255674626883387	0.00575267910487621	0.0102269850753355	0.0229346608386537	0.0803046942738334	0.0400879286210488	0.0460562565584256	0.0255993152520012	0.0108855124980147	0.014754763741703	0.0528177453981882	0.041820825187935	0.0387186010483828	0.0375798624470945	0.0552721525963608	0.103651308138615	0.000639186567208468	0.00215725466432858	0.00511349253766774	0.0172580373146286	0.0409079403013419	0.137380364208041	0.0803046942738334	0.0601318929315732	0.0921125131168512	0.0767979457560035	0.0435420499920588	0.088382157944209	0.0528177453981882	0.0627312377819025	0.0774372020967656	0.112739587341284	0.221088610385443	0.620879225679395	0.0010395876414472	0.00169656789348325	0.0546050277786522	0.0511602165193566	0.0576042182909134	0.0453199261105895	0.0660636481239718	0.0479141137723322	0.014352856920509	0.0231126299360022
40	0.000536740204644019	0.00120766546044904	0.00214696081857608	0.00483066184179617	0.00858784327430431	0.0192587816820708	0.06985692740041	0.0350214907891123	0.045727020176657	0.00559005056834335	0.0123394662123651	0.0441523456315763	0.0528611246616292	0.041844953614563	0.0387324057132259	0.0375898677589257	0.0552885986112765	0.10366168518884	0.000536740204644019	0.00181149819067357	0.00429392163715216	0.0144919855253885	0.0343513730972172	0.115361568252489	0.06985692740041	0.0525322361836685	0.091454040353314	0.01677015170503	0.0493578648494604	0.264475911206078	0.0528611246616292	0.0627674304218446	0.0774648114264518	0.112769603276777	0.221154394445106	0.620941385000143	0.000872966535971928	0.00142464852213278	0.0476099264316363	0.0512007355571954	0.0499460121854273	0.0453499697852267	0.0575354415342495	0.0479494295702481	0.014694482347638	0.0231123542762434
