# Supplementary material for: Impulse Response Functions for Nonlinear, Nonstationary, and Heterogeneous Systems, Estimated by Deconvolution and Demixing of Noisy Time Series
Source: Sensors (Basel). 2022 Apr 25;22(9):3291. doi: 10.3390/s22093291 (PMC9105515; doi:10.3390/s22093291)
Supplement: Supplementary file 1 [file sensors-22-03291-s001.zip › File S1/IRF fig 11 nonlinear curves with demixing results/benchmark_test3_Fig_11a_time_series.txt]

t	fx1	fx2	fx3	fx4	fx5	fx6	y_fx1	y_fx2	y_fx3	y_fx4	y_fx5	y_fx6	y_fxsum1	y_fxsum2	y_fxsum3	y_fxsum4	y_fxsum5	y_fxsum6	y_true	y_err	y
1	0.868602153634497	0	0	0	0	0	0.0966061000501583	0.813090728177407	1.805093397387	0.666613207844304	2.61750938079786e-10	5.45696821063757e-16	0.0966061000501583	0.909696828227565	2.71479022561456	3.38140343345887	3.38140343372062	3.38140343372062	3.38140343372062	1.85042755092554	5.23183098464616
2	0.518777697997139	0	0	0	0	0	0.118446827098295	0.854579009199056	1.64263607932709	0.591163906864699	2.15859654417727e-10	8.18545231595635e-16	0.118446827098295	0.973025836297351	2.61566191562444	3.20682582248914	3.206825822705	3.206825822705	3.206825822705	1.46961562513702	4.67644144784202
3	0	1.48823669240823	0	0	0	0	0.133767522594477	0.854309217189327	1.47976305928599	0.521163945149555	1.78005211637355e-10	4.09272615797818e-16	0.133767522594477	0.988076739783803	2.46783979906979	2.98900374421934	2.98900374439735	2.98900374439735	2.98900374439735	1.091172111408	4.08017585580535
4	0	1.14457712674999	0	0	0	0	0.139641886428999	0.934005642613744	1.32196315549805	0.457116881314621	1.46781530929729e-10	7.95807864051312e-16	0.139641886428999	1.07364752904274	2.39561068454079	2.85272756585541	2.85272756600219	2.85272756600219	2.85272756600219	1.42129501541408	4.27402258141628
5	0.87052986623532	0	0	0	0	0	0.138991161770886	1.0058438874053	1.1727489376621	0.399164657261991	1.21029279398499e-10	5.91171556152403e-16	0.138991161770886	1.14483504917619	2.3175839868383	2.71674864410029	2.71674864422132	2.71674864422132	2.71674864422132	0.735348396139819	3.45209704036114
6	0.753510844096293	0	0	0	0	0	0.155592814444208	1.02094794147407	1.03419283855612	0.347202151957965	9.97897586785257e-11	1.09139364212751e-15	0.155592814444208	1.17654075591827	2.2107335944744	2.55793574643237	2.55793574653216	2.55793574653216	2.55793574653216	0.14674932241917	2.70468506895132
7	0.390889984204315	0	0	0	0	0	0.175619697890251	0.997525633042767	0.907333841195915	0.300962087254022	8.22737092676107e-11	1.00044417195022e-15	0.175619697890251	1.17314533093302	2.08047917212893	2.38144125938296	2.38144125946523	2.38144125946523	2.38144125946523	-0.0848789978541286	2.2965622616111
8	0.530786414114431	0	0	0	0	0	0.185229493886785	0.949047954382503	0.792484047040269	0.260077270206678	6.78292053635232e-11	7.27595761418343e-16	0.185229493886785	1.13427744826929	1.92676149530956	2.18683876551624	2.18683876558406	2.18683876558407	2.18683876558406	-0.259080145028122	1.92775862055594
9	0.616390343145841	0	0	0	0	0	0.190482104702854	0.885368064534451	0.689458059070994	0.22412559840646	5.59170530323172e-11	6.3664629124105e-16	0.190482104702854	1.07585016923731	1.7653082283083	1.98943382671476	1.98943382677068	1.98943382677068	1.98943382677068	-0.306747349996174	1.6826864767745
10	0.570920858345365	0	0	0	0	0	0.195413598061879	0.813590255983265	0.597743088943213	0.192662032196986	4.60953742731363e-11	1.63709046319127e-15	0.195413598061879	1.00900385404514	1.60674694298836	1.79940897518534	1.79940897523144	1.79940897523144	1.79940897523144	-0.373823348398696	1.42558562683274
11	0	0	1.94008513480848	0	0	0	0.198392641519626	0.738742764178955	0.516623740819162	0.165240779978761	3.79971424990799e-11	1.2732925824821e-15	0.198392641519626	0.937135405698581	1.45375914651774	1.6189999264965	1.6189999265345	1.6189999265345	1.6189999265345	0.367717332934784	1.98671725946928
12	0	1.06928339029693	0	0	0	0	0.193870661544159	0.664296981449441	0.684418499947609	0.141430194170805	3.13204054691596e-11	1.18234311230481e-15	0.193870661544159	0.8581676429936	1.54258614294121	1.68401633711201	1.68401633714333	1.68401633714333	1.68401633714333	0.0999018289587182	1.78391816610205
13	0	0	1.59899406615676	0	0	0	0.184469180854983	0.632605314207904	0.774405698036212	0.120822291520529	2.58153704635333e-11	1.50066625792533e-15	0.184469180854983	0.817074495062887	1.5914801930991	1.71230248461963	1.71230248464544	1.71230248464545	1.71230248464544	0.33664582598857	2.04894831063401
14	0	1.0900995808482	0	0	0	0	0.172105791950917	0.590575267418615	0.943168079375457	0.103038357183017	2.12768554774812e-11	9.09494701772928e-16	0.172105791950917	0.762681059369533	1.70584913874499	1.80888749592801	1.80888749594928	1.80888749594928	1.80888749594928	0.095437809951517	1.9043253059008
15	0	0	1.61417699049891	0	0	0	0.158163219503245	0.585419071223909	1.02530176065447	0.0877317395305662	1.75359218701487e-11	1.00044417195022e-15	0.158163219503245	0.743582290727154	1.76888405138162	1.85661579091219	1.85661579092972	1.85661579092972	1.85661579092972	-0.170184735179458	1.68643105575026
16	0.505937000359899	0	0	0	0	0	0.143620221242721	0.562726753655171	1.18440594202868	0.0745886700190467	1.44518935485394e-11	1.2732925824821e-15	0.143620221242721	0.706346974897892	1.89075291692658	1.96534158694562	1.96534158696008	1.96534158696008	1.96534158696008	-0.166550873754568	1.79879071320551
17	0	1.03475798291824	0	0	0	0	0.133393823489982	0.5290252588215	1.25213881433204	0.0633277322706437	1.1909855857084e-11	3.63797880709171e-16	0.133393823489982	0.662419082311482	1.91455789664352	1.97788562891416	1.97788562892607	1.97788562892607	1.97788562892607	-0.101151236785168	1.8767343921409
18	0	1.0516168361629	0	0	0	0	0.122155737808739	0.525335665294061	1.25639806324693	0.0536984431444248	9.81423227131017e-12	2.72848410531878e-16	0.122155737808739	0.6474914031028	1.90388946634973	1.95758790949415	1.95758790950397	1.95758790950397	1.95758790950397	0.0659317740402721	2.02351968354424
19	0	0	1.56936703713015	0	0	0	0.110608764515216	0.543687423805795	1.21796971730969	0.0454792851785101	8.08731783763506e-12	2.72848410531878e-16	0.110608764515216	0.654296188321011	1.8722659056307	1.91774519080921	1.9177451908173	1.9177451908173	1.9177451908173	0.462260244007676	2.38000543482498
20	0.354453343822592	0	0	0	0	0	0.0992341543456645	0.538124200519015	1.27877251328111	0.0384754359266862	6.66429968987359e-12	-3.18323145620525e-16	0.0992341543456645	0.637358354864679	1.91613086814579	1.95460630407248	1.95460630407914	1.95460630407914	1.95460630407914	-0.384292646314063	1.57031365776508
21	0.541029403267795	0	0	0	0	0	0.0898072413315743	0.516713084926341	1.27751124865109	0.0325163687279929	5.49048877473979e-12	2.50111042987555e-16	0.0898072413315743	0.606520326257915	1.88403157490901	1.916547943637	1.91654794364249	1.91654794364249	1.91654794364249	-0.470013657177754	1.44653428646474
22	0	1.3792255684387	0	0	0	0	0.0857236301740869	0.485382347429183	1.2346886433757	0.0274534461304437	4.52337189926766e-12	-1.13686837721616e-16	0.0857236301740869	0.57110597760327	1.80579462097897	1.83324806710941	1.83324806711393	1.83324806711393	1.83324806711393	-1.05265720137074	0.780590865743197
23	0.835369232654691	0	0	0	0	0	0.0801695504343026	0.534354288423029	1.16541372660879	0.023157587467268	3.7270922348398e-12	-2.27373675443232e-16	0.0801695504343026	0.614523838857332	1.77993756546612	1.80309515293339	1.80309515293711	1.80309515293711	1.80309515293711	-1.24629364512115	0.556801507815966
24	0	1.1583745735877	0	0	0	0	0.0929036299226956	0.549623060468455	1.08068356780038	0.0195170627790948	3.07103391605779e-12	-3.63797880709171e-16	0.0929036299226956	0.642526690391151	1.72321025819153	1.74272732097062	1.74272732097369	1.74272732097369	1.74272732097369	-1.23653598515755	0.506191335816146
25	0.569706339900787	0	0	0	0	0	0.0983868610427951	0.592701771689837	0.988377559737441	0.0164354439168646	2.52969130087877e-12	-6.13908923696727e-16	0.0983868610427951	0.691088632732632	1.67946619247007	1.69590163638694	1.69590163638947	1.69590163638947	1.69590163638947	-1.35805220927053	0.337849427118939
26	0	1.37868869323789	0	0	0	0	0.104885091356657	0.602102980577085	0.894026348700518	0.0138297283298871	2.08441406357451e-12	-6.82121026329696e-16	0.104885091356657	0.706988071933742	1.60101442063426	1.61484414896415	1.61484414896623	1.61484414896623	1.61484414896623	-1.27456103399784	0.340283114968387
27	0.575009457762895	0	0	0	0	0	0.105794614442669	0.674442793022869	0.801404440142473	0.0116286402578161	1.7170805222122e-12	-6.3664629124105e-16	0.105794614442669	0.780237407465538	1.58164184760801	1.59327048786583	1.59327048786754	1.59327048786754	1.59327048786754	-0.865723798669255	0.727546689198288
28	0.64247961146075	0	0	0	0	0	0.109154272335187	0.700772414020635	0.712985138377764	0.00977110666035937	1.41403688758146e-12	-7.73070496506989e-16	0.109154272335187	0.809926686355822	1.52291182473359	1.53268293139395	1.53268293139536	1.53268293139536	1.53268293139536	-0.794162671659818	0.738520259735541
29	0.459761422010828	0	0	0	0	0	0.116504854799543	0.695395328467284	0.630288257345404	0.00820490035593102	1.16457385956892e-12	-8.18545231595635e-16	0.116504854799543	0.811900183266827	1.44218844061223	1.45039334096816	1.45039334096933	1.45039334096933	1.45039334096933	-0.358957835890984	1.09143550507834
30	0.938624761838203	0	0	0	0	0	0.120786639944841	0.668941285099043	0.554144528405114	0.00688543982829151	9.59437329584034e-13	-1.13686837721616e-15	0.120786639944841	0.789727925043883	1.343872453449	1.35075789327729	1.35075789327825	1.35075789327825	1.35075789327825	-0.6474519475107	0.703305945767548
31	0	0	0	0	3.29146277328903	0	0.146769708160817	0.629228175637025	0.48489548043083	0.00577473348747485	7.90623744251207e-13	-1.61435309564695e-15	0.146769708160817	0.775997883797843	1.26089336422867	1.26666809771615	1.26666809771694	1.26666809771694	1.26666809771694	-0.644976340665912	0.621691757051025
32	0	1.35072036039798	0	0	0	0	0.159364041334767	0.581932163171643	0.422543497923572	0.00484045545137346	1.16779856593191	-1.09139364212751e-15	0.159364041334767	0.74129620450641	1.16383970242998	1.16868015788136	2.33647872381327	2.33647872381327	2.33647872381327	-0.547478975558411	1.78899974825486
33	0	1.09382489688842	0	0	0	0	0.162569805620133	0.611811697781504	0.366863551761475	0.00405513985671987	1.91222519865711	-1.63709046319127e-15	0.162569805620133	0.774381503401637	1.14124505516311	1.14530019501983	3.05752539367695	3.05752539367694	3.05752539367694	-0.0604966597746719	2.99702873390227
34	0	0	1.71646293803166	0	0	0	0.159376887242278	0.654596553878421	0.317485567040882	0.00339548109645866	2.34839636542663	-1.90993887372315e-15	0.159376887242278	0.813973441120699	1.13145900816158	1.13485448925804	3.48325085468467	3.48325085468467	3.48325085468467	0.138183818244211	3.62143467292888
35	0.883904677717079	0	0	0	0	0	0.151999718242898	0.661767013616222	0.439571200940539	0.00284172805489466	2.56360576638834	-1.81898940354586e-15	0.151999718242898	0.813766731859119	1.25333793279966	1.25617966085455	3.81978542724289	3.81978542724289	3.81978542724289	0.2605909229116	4.08037635015449
36	0.347542438901343	0	0	0	0	0	0.164676248297597	0.644828818709799	0.506963980840385	0.00237716125596148	2.62362859963765	-2.63753463514149e-15	0.164676248297597	0.809505067007396	1.31646904784778	1.31884620910374	3.94247480874139	3.94247480874139	3.94247480874139	0.115838132318585	4.05831294105998
37	0.830885121010037	0	0	0	0	0	0.169137312284562	0.612286673665225	0.535480615983317	0.00198764276998545	2.57765450301387	-1.45519152283669e-15	0.169137312284562	0.781423985949787	1.3169046019331	1.31889224470309	3.89654674771696	3.89654674771696	3.89654674771696	0.225900408180248	4.12244715589721
38	0	1.29879108407916	0	0	0	0	0.185355603232253	0.570354175416425	0.537000776990028	0.00166122968130931	2.46213918116526	-1.09139364212751e-15	0.185355603232253	0.755709778648678	1.29271055563871	1.29437178532001	3.75651096648528	3.75651096648528	3.75651096648528	-0.122571426133112	3.63393954035217
39	0	1.29550783396224	0	0	0	0	0.1901365342862	0.595254494323869	0.520374709939884	0.00138784286294917	2.30380464683226	-1.77351466845721e-15	0.1901365342862	0.785391028610068	1.30576573854995	1.3071535814129	3.61095822824516	3.61095822824516	3.61095822824516	-0.0551558392333032	3.55580238901185
40	0.495962263563719	0	0	0	0	0	0.187093679315948	0.663593243739691	0.492131170750505	0.00115898370822115	2.1219701776262	-1.9554136088118e-15	0.187093679315948	0.850686923055639	1.34281809380614	1.34397707751437	3.46594725514057	3.46594725514056	3.46594725514057	0.037613399785444	3.50356065492601
41	0.784413979420415	0	0	0	0	0	0.182901645430481	0.687597372330819	0.457028248560735	0.000967492316692551	1.93035804615212	-5.45696821063757e-16	0.182901645430481	0.8704990177613	1.32752726632204	1.32849475863873	3.25885280479085	3.25885280479085	3.25885280479085	-0.127873181207609	3.13097962358324
42	0	1.00425810944077	0	0	0	0	0.189888309345374	0.681094375233177	0.418480775211032	0.000807341413435734	1.73848784651988	-1.13686837721616e-15	0.189888309345374	0.870982684578551	1.28946345978958	1.29027080120302	3.0287586477229	3.0287586477229	3.0287586477229	0.511610893654659	3.54036954137756
43	0.52673555825341	0	0	0	0	0	0.188332157637132	0.687524882675948	0.378890963859551	0.000673460992562013	1.55274923323433	-1.36424205265939e-15	0.188332157637132	0.87585704031308	1.25474800417263	1.25542146516519	2.80817069839953	2.80817069839953	2.80817069839953	0.679265324426465	3.48743602282599
44	0.573619255738396	0	0	0	0	0	0.185886787802737	0.669244316945342	0.339903315845857	0.00056158931779737	1.3772238448228	-1.04591890703887e-15	0.185886787802737	0.85513110474808	1.19503442059394	1.19559600991173	2.57281985473453	2.57281985473453	2.57281985473453	0.506584921102419	3.07940477583695
45	0	1.16222085543796	0	0	0	0	0.184320831324343	0.63500009620565	0.302600387175542	0.000468146486623846	1.21431209375401	-6.59383658785373e-16	0.184320831324343	0.819320927529993	1.12192131470553	1.12238946119216	2.33670155494617	2.33670155494617	2.33670155494617	0.0221970628094619	2.35889861775563
46	0	1.14825043425139	0	0	0	0	0.17721462591893	0.642592639103952	0.267652479422379	0.000390127273730104	1.06520855891884	-6.3664629124105e-16	0.17721462591893	0.819807265022882	1.08745974444526	1.08784987171899	2.15305843063783	2.15305843063783	2.15305843063783	-0.652002512502721	1.50105591813511
47	0.35863904955755	0	0	0	0	0	0.166628180131416	0.676147922408184	0.235431526619435	0.000325010418769489	0.930260272670646	-2.04636307898909e-16	0.166628180131416	0.8427761025396	1.07820762915904	1.0785326395778	2.00879291224845	2.00879291224845	2.00879291224845	0.0213010409537678	2.03009395320222
48	0	1.00712033559974	0	0	0	0	0.155567399263402	0.676423467984407	0.206097239846896	0.000270681917747606	0.809234736952301	-2.95585778076202e-16	0.155567399263402	0.831990867247809	1.0380881070947	1.03835878901245	1.84759352596475	1.84759352596475	1.84759352596475	0.120979540007176	1.96857306597193
49	0	1.33794283806609	0	0	0	0	0.14304141853009	0.687835663759439	0.179661825012505	0.000225370221852791	0.701518622401926	1.13686837721616e-17	0.14304141853009	0.830877082289529	1.01053890730203	1.01076427752389	1.71228289992581	1.71228289992581	1.71228289992581	0.247042029579307	1.95932492950512
50	0.982786678274175	0	0	0	0	0	0.129944870393079	0.751319910973674	0.156038211281716	0.000187591547352713	0.606263473907209	1.02318153949454e-16	0.129944870393079	0.881264781366753	1.03730299264847	1.03749058419582	1.64375405810303	1.64375405810303	1.64375405810303	0.0799377100648979	1.72369176816793
51	0.943336638196784	0	0	0	0	0	0.147983197564579	0.769187399231735	0.135075641650011	0.000156103760182123	0.522491105848128	-4.77484718430787e-16	0.147983197564579	0.917170596796314	1.05224623844632	1.05240234220651	1.57489344805464	1.57489344805463	1.57489344805463	0.157424711194135	1.73231815924877
52	0.72434241907111	0	0	0	0	0	0.18270381311137	0.75588995995082	0.116585622651532	0.00012986752360739	0.449168513395965	1.02318153949454e-16	0.18270381311137	0.93859377306219	1.05517939571372	1.05530926323733	1.50447777663329	1.50447777663329	1.50447777663329	0.0569929509915606	1.56147072762485
53	0	0	0	2.39218171229325	0	0	0.212420444767999	0.722138979446191	0.10036055893398	0.000108013591095914	0.385259888337862	3.46744855050929e-16	0.212420444767999	0.934559424214189	1.03491998314817	1.03502799673927	1.42028788507713	1.42028788507713	1.42028788507713	0.360588878292909	1.78087676337004
54	0	1.20087113256374	0	0	0	0	0.225360273012427	0.675786588185778	0.0861868720478203	0.448405148578745	0.329761578441852	3.24007487506606e-16	0.225360273012427	0.901146861198205	0.987333733246025	1.43573888182477	1.76550046026662	1.76550046026662	1.76550046026662	0.314156778980164	2.07965723924679
55	0.967146821609079	0	0	0	0	0	0.226629089758852	0.679224294665329	0.0738539908295073	0.734173766284484	0.281724464821441	2.95585778076202e-16	0.226629089758852	0.905853384424181	0.979707375253688	1.71388114153817	1.99560560635961	1.99560560635961	1.99560560635961	0.491427719428246	2.48703332578786
56	0	1.15177730621582	0	0	0	0	0.249659263840092	0.659210339657454	0.0631602790205511	0.901606321282466	0.240267170045573	2.38742359215394e-16	0.249659263840092	0.908869603497546	0.972029882518097	1.87363620380056	2.11390337384614	2.11390337384614	2.11390337384614	0.450900043162755	2.56480341700889
57	0	1.32823047624265	0	0	0	0	0.256893412313217	0.674172667591551	0.0539167150814716	0.98421425199295	0.204582685914181	4.49063009000383e-16	0.256893412313217	0.931066079904768	0.98498279498624	1.96919704697919	2.17377973289337	2.17377973289337	2.17377973289337	0.621713486599519	2.79549321949289
58	0.527499190386585	0	0	0	0	0	0.253301464617432	0.738789819804453	0.0459489443436088	1.00724816066046	0.173940372524665	4.14956957683899e-16	0.253301464617432	0.992091284421884	1.03804022876549	2.04528838942595	2.21922876195061	2.21922876195061	2.21922876195061	-0.0154109821247214	2.20381777982589
59	0	1.24319465861417	0	0	0	0	0.247377509288963	0.757828437493754	0.0390981726756596	0.989591547523047	0.14768478893548	3.01270119962283e-16	0.247377509288963	1.00520594678272	1.04430411945838	2.03389566698142	2.18158045591691	2.18158045591691	2.1815804559169	0.107946697753613	2.28952715367052
60	0.753707821195462	0	0	0	0	0	0.235278099526165	0.808613584371052	0.0332212542297347	0.94523943246307	0.125232438408427	6.82121026329696e-17	0.235278099526165	1.04389168389722	1.07711293812695	2.02235237059002	2.14758480899845	2.14758480899845	2.14758480899845	-0.0570726397618672	2.09051216923658
61	0.630239307989653	0	0	0	0	0	0.233458734194491	0.816086024654465	0.0281902360795536	0.884450133066859	0.106067222697851	4.14956957683899e-16	0.233458734194491	1.04954475884896	1.07773499492851	1.96218512799537	2.06825235069322	2.06825235069322	2.06825235069322	-0.379942828039649	1.68830952265357
62	0	0	1.79046793454956	0	0	0	0.232766246000936	0.794279555982887	0.0238915537650811	0.814640107128154	0.0897351803535118	4.54747350886464e-17	0.232766246000936	1.02704580198382	1.0509373557489	1.86557746287706	1.95531264323057	1.95531264323057	1.95531264323057	0.240588489196855	2.19590113242743
63	0	0	1.68376834020037	0	0	0	0.224653698306289	0.753563376433205	0.208200298177221	0.74107716287952	0.0758389179751428	-1.33582034322899e-16	0.224653698306289	0.978217074739494	1.18641737291671	1.92749453579623	2.00333345377138	2.00333345377138	2.00333345377138	-0.109114058157967	1.89421939561341
64	0	0	1.73657395651929	0	0	0	0.211833902457233	0.701509512826673	0.481237068743811	0.667415733193863	0.0640320186272334	-8.24229573481716e-17	0.211833902457233	0.913343415283906	1.39458048402772	2.06199621722158	2.12602823584881	2.12602823584881	2.12602823584881	-0.204669853687408	1.92135838216141
65	0.990755514023493	0	0	0	0	0	0.196279983581768	0.643566186274423	0.819952984720672	0.59610869377045	0.0540136186751655	1.73372427525464e-16	0.196279983581768	0.839846169856191	1.65979915457686	2.25590784834731	2.30992146702248	2.30992146702248	2.30992146702248	0.696652812067793	3.00657427909027
66	0.563561487360015	0	0	0	0	0	0.211253757449952	0.583578967755552	1.02005859526338	0.528722894534605	0.0455232757148086	2.78532752417959e-16	0.211253757449952	0.794832725205503	1.81489132046889	2.34361421500349	2.3891374907183	2.3891374907183	2.3891374907183	0.30213560994985	2.69127310066815
67	0.494558536313051	0	0	0	0	0	0.220211207489045	0.524192779891496	1.12067576130229	0.466179780173322	0.0383362002602348	3.41060513164848e-17	0.220211207489045	0.744403987380541	1.86507974868283	2.33125952885616	2.36959572911639	2.36959572911639	2.36959572911639	0.647139409873739	3.01673513899013
68	0.868346574537147	0	0	0	0	0	0.222941197281198	0.467160818345879	1.15129769547853	0.408937889977531	0.0322588879455773	-3.26849658449646e-16	0.222941197281198	0.690102015627077	1.84139971110561	2.25033760108314	2.28259648902872	2.28259648902872	2.28259648902872	0.892386589665657	3.17498307869438
69	0.811488544902442	0	0	0	0	0	0.23888838695584	0.413580928877278	1.13399423056499	0.357130401540184	0.0271251637190092	-2.61479726759717e-16	0.23888838695584	0.652469315833118	1.78646354639811	2.1435939479383	2.17071911165731	2.1707191116573	2.1707191116573	0.851254185645257	3.02197329730256
70	0	0	1.64597309700428	0	0	0	0.25922899639437	0.364075589457113	1.08513397651923	0.310668019964619	0.0227926321853186	-2.65742983174277e-16	0.25922899639437	0.623304585851484	1.70843856237071	2.01910658233533	2.04189921452065	2.04189921452065	2.04189921452065	0.696655955040866	2.73855516956152
71	0.948244508747592	0	0	0	0	0	0.264345828333606	0.318928175782586	1.16276519936645	0.269315256684613	0.0191395168345796	-3.32534000335727e-16	0.264345828333606	0.583274004116192	1.74603920348264	2.01535446016726	2.03449397700184	2.03449397700184	2.03449397700184	-0.156206676642297	1.87828730035954
72	0.965894101318338	0	0	0	0	0	0.287012727200703	0.278185445187182	1.17659619756512	0.232746364397082	0.0160618638073126	6.25277607468888e-17	0.287012727200703	0.565198172387886	1.74179436995301	1.97454073435009	1.99060259815741	1.99060259815741	1.9906025981574	0.361535612005941	2.35213821016335
73	0	0	1.60777389820781	0	0	0	0.322287372783474	0.241734008594225	1.14720615983441	0.200585797139041	0.0134710818959382	-1.63424829224823e-16	0.322287372783474	0.564021381377699	1.71122754121211	1.91181333835115	1.92528442024709	1.92528442024709	1.92528442024709	-0.114280572390023	1.81100384785706
74	0.811990690586062	0	0	0	0	0	0.335342782343085	0.209356853377502	1.22591551584133	0.172436967799509	0.0112917887641379	-1.13686837721616e-16	0.335342782343085	0.544699635720588	1.77061515156192	1.94305211936143	1.95434390812556	1.95434390812556	1.95434390812556	0.239855013282111	2.19419892140767
75	0	0	1.62742693957097	0	0	0	0.350608130654945	0.180774636686337	1.23839418111694	0.147902216237614	0.00945993320028496	1.70530256582424e-17	0.350608130654945	0.531382767341282	1.76977694845822	1.91767916469584	1.92713909789612	1.92713909789612	1.92713909789612	0.283690230382252	2.21082932827837
76	0	1.03163581789331	0	0	0	0	0.349320328394837	0.155675413269323	1.34722508881762	0.126596229570636	0.00792116410207196	1.84741111297626e-16	0.349320328394837	0.50499574166416	1.85222083048178	1.97881706005242	1.98673822415449	1.98673822415449	1.98673822415449	-0.024250451900711	1.96248777225378
77	0	1.30893133092945	0	0	0	0	0.336978932783213	0.16969237570739	1.37590877856983	0.108154632349229	0.00662941844277775	-1.13686837721616e-17	0.336978932783213	0.506671308490603	1.88258008706043	1.99073471940966	1.99736413785244	1.99736413785244	1.99736413785244	0.446097062933896	2.44346120078634
78	0.356147030339269	0	0	0	0	0	0.317633612207218	0.246955598700617	1.34992567733357	0.092239056750586	0.00554570242269261	-2.44426701101474e-16	0.317633612207218	0.564589210907834	1.9145148882414	2.00675394499199	2.01229964741468	2.01229964741468	2.01229964741468	0.806085371622319	2.818385019037
79	0	1.24385549522192	0	0	0	0	0.29570849111031	0.290632085505885	1.28815209701347	0.0785396866579167	0.0046370421660027	-4.2632564145606e-17	0.29570849111031	0.586340576616195	1.87449267362966	1.95303236028758	1.95766940245358	1.95766940245358	1.95766940245358	0.428884920957384	2.38655432341096
80	0.923011722283527	0	0	0	0	0	0.271295093679387	0.373384278019228	1.2044172307587	0.0667760248405531	0.00387558254597205	2.21689333557151e-16	0.271295093679387	0.644679371698615	1.84909660245732	1.91587262729787	1.91974820984385	1.91974820984385	1.91974820984385	0.246073782017572	2.16582199186142
81	0.725088643312282	0	0	0	0	0	0.271768641919639	0.416585869324584	1.10871267974737	0.056696443834361	0.00323781491477529	3.63797880709171e-16	0.271768641919639	0.688354511244222	1.79706719099159	1.85376363482595	1.85700144974073	1.85700144974073	1.85700144974073	0.705534325410001	2.56253577515073
82	0	0	1.63664641088306	0	0	0	0.275640743478005	0.431856358596692	1.00812932090505	0.0480769362695031	0.00270391661637115	8.5265128291212e-18	0.275640743478005	0.707497102074697	1.71562642297975	1.76370335924925	1.76640727586562	1.76640727586562	1.76640727586563	0.788501862311017	2.55490913817664
83	0.541026691430414	0	0	0	0	0	0.269179138410829	0.427902304287317	1.05115127685404	0.0407193696341192	0.00225718713243599	-3.24007487506606e-16	0.269179138410829	0.697081442698145	1.74823271955219	1.78895208918631	1.79120927631874	1.79120927631874	1.79120927631874	0.42152751750877	2.21273679382751
84	0	1.04353327450184	0	0	0	0	0.261189255991756	0.411191577490599	1.04545046019623	0.03444946619738	0.00188356753079238	-1.05160324892495e-16	0.261189255991756	0.672380833482355	1.71783129367858	1.75228075987596	1.75416432740676	1.75416432740676	1.75416432740676	0.415509581561291	2.16967390896805
85	0.547689413409948	0	0	0	0	0	0.247251180056635	0.423694056875286	1.00727711287314	0.029114665078146	0.0015712315433923	1.70530256582424e-17	0.247251180056635	0.670945236931921	1.67822234980506	1.70733701488321	1.7089082464266	1.7089082464266	1.7089082464266	0.442483245827558	2.15139149225416
86	0.828263549059332	0	0	0	0	0	0.235164166377649	0.41815275136737	0.948591097754968	0.0245819755627567	0.00131023809561103	-7.95807864051312e-17	0.235164166377649	0.653316917745019	1.60190801549999	1.62648999106274	1.62780022915835	1.62780022915835	1.62780022915835	0.197385175948841	1.8251854051072
87	0	0	1.97748194299193	0	0	0	0.237943149506367	0.400698414347606	0.878083366984219	0.0207358950937853	0.00109223644496196	-2.92743607133161e-16	0.237943149506367	0.638641563853973	1.51672493083819	1.53746082593198	1.53855306237694	1.53855306237694	1.53855306237694	-0.503096382477117	1.03545667989982
88	0.881225808726994	0	0	0	0	0	0.231987493137991	0.375832057525432	1.0552117985136	0.0174764390208877	0.00091021627367918	-1.86162196769146e-16	0.231987493137991	0.607819550663423	1.66303134917703	1.68050778819791	1.68141800447159	1.68141800447159	1.68141800447159	-0.202336311451267	1.47908169302033
89	0	0	1.65408004298287	0	0	0	0.242783603534619	0.346814347425394	1.13927181792764	0.0147173100075295	0.000758296126357709	2.23465690396552e-16	0.242783603534619	0.589597950960014	1.72886976888765	1.74358707889518	1.74434537502154	1.74434537502154	1.74434537502153	-0.341987291590667	1.40235808343087
90	0	1.24430180339187	0	0	0	0	0.242042938033819	0.315967381589567	1.30639178891402	0.0123842212024733	0.000631544502702309	-5.6843418860808e-18	0.242042938033819	0.558010319623386	1.86440210853741	1.87678632973988	1.87741787424258	1.87741787424258	1.87741787424258	-1.26725891992247	0.610158954320119
91	0	0	0	2.29164342286642	0	0	0.233593277569248	0.348000395156734	1.37548952886458	0.0104133775810023	0.000525828718270896	-8.81072992342524e-17	0.233593277569248	0.581593672725982	1.95708320159056	1.96749657917157	1.96802240788984	1.96802240788984	1.96802240788984	-1.16032375615685	0.807698651732983
92	0	1.01393885814042	0	0	0	0	0.220253766751018	0.358037981423338	1.37661055155092	0.402882590819047	0.000437687344875667	-1.13686837721616e-17	0.220253766751018	0.578291748174356	1.95490229972528	2.35778489054433	2.3582225778892	2.3582225778892	2.3582225778892	-1.96031952552322	0.397903052365982
93	0.613018730509948	0	0	0	0	0	0.204074808066811	0.387139639571352	1.33212858282272	0.65272443822709	0.00036422264832654	6.53699316899292e-16	0.204074808066811	0.591214447638163	1.92334303046089	2.57606746868798	2.5764316913363	2.5764316913363	2.5764316913363	-1.68117370372337	0.895257987612933
94	0	0	1.90002030176542	0	0	0	0.194068486203159	0.393926221114984	1.25853962733354	0.798750864899355	0.000303009965139063	2.78532752417959e-16	0.194068486203159	0.587994707318142	1.84653433465169	2.64528519955104	2.64558820951618	2.64558820951618	2.64558820951618	-1.48322759703241	1.16236061248377
95	0.568433580799909	0	0	0	0	0	0.180984240977573	0.385531562321579	1.39249187077049	0.870389518800507	0.000252021411503301	-1.47792889038101e-16	0.180984240977573	0.566515803299151	1.95900767406964	2.82939719287014	2.82964921428165	2.82964921428165	2.82964921428165	-1.86651205617139	0.963137158110257
96	0	0	1.68763622160634	0	0	0	0.172281795514981	0.367236450037313	1.43652749508988	0.8898106158671	0.000209561706282329	3.84403620046214e-16	0.172281795514981	0.539518245552294	1.97604574064217	2.86585635650927	2.86606591821555	2.86606591821555	2.86606591821555	-1.2285598384486	1.63750607976696
97	0.749037597393577	0	0	0	0	0	0.160787443623403	0.342906015989875	1.57625517824989	0.873591088940014	0.000174214223041417	3.89377419196535e-16	0.160787443623403	0.503693459613278	2.07994863786317	2.95353972680318	2.95371394102622	2.95371394102622	2.95371394102622	-1.21011608509214	1.74359785593408
98	0.863382771335575	0	0	0	0	0	0.161562271652756	0.315329447317746	1.61812400162309	0.834013887269108	0.000144795671452266	7.8017592386459e-16	0.161562271652756	0.476891718970502	2.09501572059359	2.9290296078627	2.92917440353416	2.92917440353416	2.92917440353416	-1.07027039770219	1.85890400583197
99	0.886133010177301	0	0	0	0	0	0.177850072183933	0.286483055316012	1.59302032119648	0.78008001704807	0.000120318052251969	3.95061761082616e-16	0.177850072183933	0.464333127499946	2.05735344869643	2.8374334657445	2.83755378379675	2.83755378379675	2.83755378379675	-0.0178057213647416	2.81974806243201
100	0	1.11624894962914	0	0	0	0	0.205711778498866	0.257733325603496	1.52384849922409	0.718294772329111	9.9956737904904e-05	4.71800376544707e-16	0.205711778498866	0.463445104102363	1.98729360332645	2.70558837565556	2.70568833239347	2.70568833239347	2.70568833239347	0.145254316764527	2.850942649158
101	0.438025739318497	0	0	0	0	0	0.217628650081	0.275542635034273	1.42740980365284	0.653276766822837	8.30237082749591e-05	-8.1423756626009e-17	0.217628650081	0.493171285115273	1.92058108876812	2.57385785559095	2.57394087929923	2.57394087929923	2.57394087929923	0.0945065412217262	2.66844742052095
102	0	1.27010597733994	0	0	0	0	0.221218135047031	0.27842664348995	1.31586241083994	0.588228173683612	6.89451212452696e-05	2.62902893899408e-16	0.221218135047031	0.49964477853698	1.81550718937692	2.40373536306053	2.40380430818178	2.40380430818178	2.40380430818178	0.204500918228199	2.60830522640998
103	0.668551933704018	0	0	0	0	0	0.216355333862155	0.33831092041212	1.19785263985169	0.525296478832642	5.72425261230819e-05	-1.88347948348877e-16	0.216355333862155	0.554666254274275	1.75251889412597	2.27781537295861	2.27787261548473	2.27787261548473	2.27787261548473	0.721581723950978	2.99945433943571
104	0.712008968280194	0	0	0	0	0	0.21577261038241	0.367336148805309	1.07938863599365	0.465851626944663	4.75171361951652e-05	1.35513822385747e-16	0.21577261038241	0.583108759187719	1.66249739518137	2.12834902212604	2.12839653926223	2.12839653926223	2.12839653926223	1.18637050488518	3.31476704414742
105	0	0	0	2.23372236395509	0	0	0.220113115219392	0.374722211743261	0.9645127049325	0.410697346828558	3.94366686560716e-05	1.64600971741535e-16	0.220113115219392	0.594835326962652	1.55934803189515	1.97004537872371	1.97008481539237	1.97008481539237	1.97008481539237	0.208938327018502	2.17902314241087
106	0.273146920207894	0	0	0	0	0	0.215790047047059	0.367360413053484	0.855816586355723	0.725227888639125	3.27243379334504e-05	6.27648627515853e-16	0.215790047047059	0.583150460100544	1.43896704645627	2.16419493509539	2.16422765943332	2.16422765943332	2.16422765943332	0.489881953235041	2.65410961266837
107	0	1.1561252552222	0	0	0	0	0.206469067789959	0.350354725034317	0.754834515714984	0.912234086404496	2.71496541312445e-05	4.8850021250324e-16	0.206469067789959	0.556823792824276	1.31165830853926	2.22389239494376	2.22391954459789	2.22391954459789	2.22391954459789	0.365021075252358	2.58894061985025
108	0	0	1.99736730601264	0	0	0	0.193436756447347	0.378050928849889	0.662341449437134	1.00761340939181	2.25207338359724e-05	6.96893931451115e-17	0.193436756447347	0.571487685297236	1.23382913473437	2.24144254412618	2.24146506486001	2.24146506486001	2.24146506486001	-0.19828229285611	2.0431827720039
109	0.469997864019354	0	0	0	0	0	0.178344887532296	0.384194047944392	0.839538497958771	1.03843937617171	1.8677877339087e-05	-5.66907631949221e-17	0.178344887532296	0.562538935476689	1.40207743343546	2.44051680960717	2.44053548748451	2.44053548748451	2.44053548748451	0.600391106678306	3.04092659416282
110	0.712732374184564	0	0	0	0	0	0.165768429629357	0.375687848372708	0.930731222465473	1.02498103798815	1.54882058177009e-05	3.95365684635607e-16	0.165768429629357	0.541456278002065	1.47218750046754	2.49716853845569	2.49718402666151	2.49718402666151	2.49718402666151	0.133157322871316	2.63034134953282
111	0.861581331607169	0	0	0	0	0	0.163748425761069	0.357641418136164	0.96127706476428	0.982280263804736	1.28411852280351e-05	2.9133778722823e-16	0.163748425761069	0.521389843897233	1.48266690866151	2.46494717246625	2.46496001365148	2.46496001365148	2.46496001365148	0.238574647662768	2.70353466131424
112	0.467872396100609	0	0	0	0	0	0.17795930409265	0.333792959388774	0.950166394412239	0.921380783667106	1.06448916682893e-05	-4.95237358066891e-16	0.17795930409265	0.511752263481424	1.46191865789366	2.38329944156077	2.38331008645244	2.38331008645244	2.38331008645244	0.464549723274083	2.84785980972652
113	0.633866025354795	0	0	0	0	0	0.184991814643795	0.306838910155714	0.91149760898725	0.850283414113211	8.82289647047401e-06	-1.80504569624596e-16	0.184991814643795	0.491830724799509	1.40332833378676	2.25361174789997	2.25362057079644	2.25362057079644	2.25362057079644	0.880369783394202	3.13399035419064
114	0.658401512930047	0	0	0	0	0	0.191967814023731	0.278688792066974	0.855626666425893	0.774686350609166	7.3116690701454e-06	-1.02596403595001e-16	0.191967814023731	0.470656606090705	1.3262832725166	2.10096962312576	2.10097693479483	2.10097693479483	2.10097693479483	0.321068850446567	2.4220457852414
115	0.897111853729372	0	0	0	0	0	0.199683212429875	0.25066189682567	0.79006061069524	0.698557061175244	6.05841227991277e-06	-1.80821243395135e-16	0.199683212429875	0.450345109255545	1.24040571995079	1.93896278112603	1.93896883953831	1.93896883953831	1.93896883953831	1.00444478322884	2.94341362276715
116	0.585367070688175	0	0	0	0	0	0.22193878488906	0.223638523184122	0.720150131115604	0.62457250732438	5.01925854907768e-06	-3.65558538301114e-16	0.22193878488906	0.445577308073182	1.16572743918879	1.79029994651317	1.79030496577172	1.79030496577171	1.79030496577172	0.0970755984678334	1.88738056423955
117	0	0	1.60403767825205	0	0	0	0.236133355614461	0.198175778788004	0.649624653422792	0.554456637141476	4.15776746567644e-06	-4.32431000729761e-17	0.236133355614461	0.434309134402465	1.08393378782526	1.63839042496673	1.6383945827342	1.6383945827342	1.6383945827342	0.796649750436312	2.43504433317051
118	0	0	1.75768639948763	0	0	0	0.237889263634188	0.174595824061713	0.716163238835437	0.489237928289579	3.44367455419388e-06	1.56189080766089e-16	0.237889263634188	0.412485087695901	1.12864832653134	1.61788625482092	1.61788969849547	1.61788969849547	1.61788969849547	0.837677627064628	2.4555673255601
119	0.52765034762984	0	0	0	0	0	0.231249590122735	0.153052743876311	0.91507159732536	0.429444876392238	2.85184964336622e-06	-1.59480718561755e-16	0.231249590122735	0.384302333999046	1.29937393132441	1.72881880771664	1.72882165956629	1.72882165956629	1.72882165956629	0.771030621297208	2.49985228086349
120	0	1.25711025336864	0	0	0	0	0.224011408996116	0.133582895686329	1.01833594077173	0.375253463494744	2.36142992714576e-06	-8.17424686966328e-17	0.224011408996116	0.357594304682444	1.37593024545417	1.75118370894891	1.75118607037884	1.75118607037884	1.75118607037884	0.697997773713062	2.4491838440919
121	0.790979161137551	0	0	0	0	0	0.211798823274104	0.181203597159186	1.05409506810378	0.326597592211331	1.95509862049903e-06	-1.00511265976877e-16	0.211798823274104	0.39300242043329	1.44709748853707	1.7736950807484	1.77369703584702	1.77369703584702	1.77369703584702	0.8205276638334	2.59422469968042
122	0	1.05863773520697	0	0	0	0	0.21285984290552	0.207170622339125	1.04342910315094	0.283251066324447	1.61848491445653e-06	1.82532157791404e-17	0.21285984290552	0.420030465244645	1.46345956839558	1.74671063472003	1.74671225320494	1.74671225320494	1.74671225320494	0.685642530851329	2.43235478405627
123	0.345592015945924	0	0	0	0	0	0.206576801996804	0.256624184027121	1.00199393623523	0.244887804637685	1.33966494794322e-06	-6.24377416089117e-16	0.206576801996804	0.463200986023925	1.46519492225916	1.71008272689684	1.71008406656179	1.71008406656179	1.71008406656179	1.00147029848638	2.71155436504817
124	0.413450302546546	0	0	0	0	0	0.196929078624214	0.281341601789501	0.941295055527828	0.211125485603002	1.10874690187757e-06	-4.24790075077147e-16	0.196929078624214	0.478270680413715	1.41956573594154	1.63069122154455	1.63069233029145	1.63069233029145	1.63069233029145	1.20690390908704	2.83759623937848
125	0	0	1.84466073777638	0	0	0	0.18630578808875	0.288665708159649	0.869677797897125	0.181556651165102	9.17526102512056e-07	1.800718862216e-16	0.18630578808875	0.474971496248399	1.34464929414552	1.52620594531063	1.52620686283673	1.52620686283673	1.52620686283673	1.1253874276223	2.65159429045903
126	0	1.09300196635013	0	0	0	0	0.173063047320239	0.284090069795399	0.998660651119841	0.15577038224074	7.59198398395711e-07	2.8653622443503e-16	0.173063047320239	0.457153117115637	1.45581376823548	1.61158415047622	1.61158490967462	1.61158490967462	1.61158490967462	1.29952604272733	2.91111095240195
127	0	1.14129319281357	0	0	0	0	0.158499573676582	0.314450725256498	1.05230591239882	0.133366941951345	6.28122014620658e-07	-5.62075689811148e-16	0.158499573676582	0.47295029893308	1.5252562113319	1.65862315328324	1.65862378140526	1.65862378140525	1.65862378140526	0.866503730495742	2.525127511901
128	0	1.10121813902122	0	0	0	0	0.143529320790764	0.373154420646062	1.05368817062076	0.113967223844461	5.19619714415853e-07	-6.27082706507881e-16	0.143529320790764	0.516683741436826	1.57037191205758	1.68433913590204	1.68433965552176	1.68433965552176	1.68433965552176	1.13276921512744	2.8171088706492
129	0	0	1.70749150562965	0	0	0	0.128778296276071	0.443977572755652	1.01999207124064	0.0972184073403071	4.29814502820136e-07	2.10893704843257e-16	0.128778296276071	0.572755869031723	1.59274794027236	1.68996634761267	1.68996677742717	1.68996677742717	1.68996677742717	1.56973315195597	3.25969992938314
130	0	1.11930394003702	0	0	0	0	0.114658922060485	0.476863296558068	1.12692291206626	0.0827968849755711	3.55493191727874e-07	-7.41626378364391e-17	0.114658922060485	0.591522218618553	1.71844513068481	1.80124201566038	1.80124237115358	1.80124237115358	1.80124237115358	0.806059613283076	2.60730198443665
131	0.800694844944536	0	0	0	0	0	0.101426897723214	0.529162804730251	1.16157175676367	0.0704092646932542	2.93993139894155e-07	-3.40142893235154e-16	0.101426897723214	0.630589702453465	1.79216145921714	1.86257072391039	1.86257101790353	1.86257101790353	1.86257101790353	1.3298636071813	3.19243462508483
132	0.920713654727197	0	0	0	0	0	0.106035801401576	0.546832696333799	1.1466300200436	0.0597920488635171	2.43108236804801e-07	2.26209204362907e-16	0.106035801401576	0.652868497735376	1.79949851777897	1.85929056664249	1.85929080975073	1.85929080975073	1.85929080975073	1.48926456480584	3.34855537455657
133	0	1.16237083810911	0	0	0	0	0.131201884146864	0.54070905492694	1.09893768615671	0.0507104368376883	2.01010885166397e-07	3.35587300678321e-16	0.131201884146864	0.671910939073805	1.77084862523051	1.8215590620682	1.82155926307909	1.82155926307909	1.82155926307909	1.44497849597597	3.26653775905506
134	0.797518275133677	0	0	0	0	0	0.143760111548694	0.570269558385323	1.03085907092424	0.0429565793353104	1.66187261629602e-07	5.75830022228087e-16	0.143760111548694	0.714029669934017	1.74488874085826	1.78784532019357	1.78784548638083	1.78784548638083	1.78784548638083	0.531965060540259	2.31981054692109
135	0.680407605461362	0	0	0	0	0	0.1640664379744	0.571346331398013	0.951352086535286	0.0363475227421784	1.37383618130116e-07	-1.56312103831349e-16	0.1640664379744	0.735412769372413	1.6867648559077	1.72311237864988	1.7231125160335	1.7231125160335	1.7231125160335	0.417503686739577	2.14061620277307
136	0	1.35130873733091	0	0	0	0	0.182603126478669	0.553294507718102	0.866796920624493	0.0307230130968668	1.13561733451206e-07	-4.2329694166076e-16	0.182603126478669	0.735897634196771	1.60269455482126	1.63341756791813	1.63341768147986	1.63341768147986	1.63341768147986	0.325217597156075	1.95863527863594
137	0.518187510745443	0	0	0	0	0	0.189028568256646	0.603823510919332	0.781636216734699	0.0259432781814261	9.38619738008128e-08	1.08437494823321e-15	0.189028568256646	0.792852079175979	1.57448829591068	1.6004315740921	1.60043166795408	1.60043166795408	1.60043166795408	0.247089032647883	1.84752070060196
138	0.643307969677384	0	0	0	0	0	0.191681288415867	0.617853355757488	0.698867864983889	0.0218868678121365	7.75726623032824e-08	9.92938032956438e-16	0.191681288415867	0.809534644173355	1.50840250915724	1.53028937696938	1.53028945454204	1.53028945454204	1.53028945454204	0.00494609242704472	1.53523554696909
139	0.636222605147563	0	0	0	0	0	0.195879916236766	0.606956082865324	0.620422802015796	0.0184486041078084	6.41046855889726e-08	7.24924317080898e-16	0.195879916236766	0.80283599910209	1.42325880111789	1.44170740522569	1.44170746933038	1.44170746933038	1.44170746933038	0.265704319898488	1.70741178922887
140	0	0	1.71481486830869	0	0	0	0.200691911320417	0.579707731744545	0.547453316413458	0.0155376728294397	5.29704454038438e-08	4.95349230112806e-16	0.200691911320417	0.780399643064961	1.32785295947842	1.34339063230786	1.3433906852783	1.3433906852783	1.3433906852783	-0.0858063747202128	1.25758431055809
141	0.975962746567405	0	0	0	0	0	0.197323044914763	0.542394266144784	0.645692094614199	0.0130758719986132	4.37664096580193e-08	1.75000354376946e-16	0.197323044914763	0.739717311059546	1.38540940567375	1.39848527767236	1.39848532143877	1.39848532143877	1.39848532143877	-0.370900160282209	1.02758516115656
142	0	0	0	2.03449623224765	0	0	0.219025016232903	0.499560018541577	0.690327017499333	0.0109960234908357	3.61586591907326e-08	-3.15179759597046e-16	0.219025016232903	0.71858503477448	1.40891205227381	1.41990807576465	1.41990811192331	1.41990811192331	1.41990811192331	-0.7651199197693	0.654788192154007
143	0.95987082355334	0	0	0	0	0	0.226375440415407	0.454432550924754	0.697563563227974	0.285026259538425	2.98709108619733e-08	-6.37483913991073e-16	0.226375440415407	0.680807991340161	1.37837155456813	1.66339781410656	1.66339784397747	1.66339784397747	1.66339784397747	-0.441520110502136	1.22187773347533
144	0	0	1.56341648519111	0	0	0	0.252826938800521	0.409250714657189	0.679493444733001	0.459348673265203	2.4674592862084e-08	-6.54400541595006e-16	0.252826938800521	0.66207765345771	1.34157109819071	1.80091977145591	1.80091979613051	1.80091979613051	1.8009197961305	-0.871113057518564	0.929806738611941
145	0	1.29497329203105	0	0	0	0	0.262250384364508	0.365517043161992	0.770201877641061	0.561106954960419	2.03806255285599e-08	4.62526180279154e-16	0.262250384364508	0.6277674275265	1.39796930516756	1.95907626012798	1.95907628050861	1.95907628050861	1.95907628050861	-0.922720934265526	1.03635534624308
146	0.746160992605707	0	0	0	0	0	0.259949944115673	0.395309784269159	0.805697849451943	0.610880415774535	1.68326149832865e-08	2.18846015900907e-16	0.259949944115673	0.655259728384832	1.46095757783678	2.07183799361131	2.07183801044393	2.07183801044393	2.07183801044393	-0.850078060037235	1.22175995040669
147	0	0	1.72520645253545	0	0	0	0.263471342725689	0.402291153548409	0.803017455993108	0.624171925815366	1.39012176077813e-08	6.02540239924565e-16	0.263471342725689	0.665762496274098	1.46877995226721	2.09295187808257	2.09295189198379	2.09295189198379	2.09295189198379	-0.95521432175073	1.13773757023306
148	0	1.05004819108542	0	0	0	0	0.25717452318196	0.393752205412957	0.942995379794623	0.61257211332164	1.14794693217846e-08	6.59383658785373e-16	0.25717452318196	0.650926728594917	1.59392210838954	2.20649422171118	2.20649423319065	2.20649423319065	2.20649423319065	-0.935840540765415	1.27065369242523
149	0.662641779289029	0	0	0	0	0	0.244503259489519	0.413006802488069	1.0058399368279	0.584668301262084	9.47892403928563e-09	1.48929757415317e-15	0.244503259489519	0.657510061977588	1.66334999880549	2.24801830006757	2.24801830954649	2.2480183095465	2.24801830954649	-1.18521069231195	1.06280761723455
150	0	0	1.65599407023369	0	0	0	0.237504222554622	0.412342744395725	1.0149154715147	0.546752469984352	7.82645620347466e-09	8.29913915367797e-16	0.237504222554622	0.649846966950347	1.66476243846505	2.2115149084494	2.21151491627586	2.21151491627586	2.21151491627586	-0.92932789465933	1.28218702161653
151	0	0	1.64472912863466	0	0	0	0.225008585825815	0.398348632433872	1.13637310058372	0.50337124037749	6.46160697215237e-09	4.32009983342141e-16	0.225008585825815	0.623357218259687	1.75973031884341	2.2631015592209	2.2631015656825	2.2631015656825	2.2631015656825	-1.08498611775707	1.17811544792544
152	0	0	0	2.02370119706098	0	0	0.209239056447889	0.375878944234533	1.32615730835908	0.457751888574111	5.33440252183937e-09	1.05728759081103e-15	0.209239056447889	0.585118000682422	1.9112753090415	2.36902719761561	2.36902720295001	2.36902720295002	2.36902720295002	-0.577243141504057	1.79178406144596
153	0	1.05350533562086	0	0	0	0	0.191793134908639	0.348466228527285	1.40979787444846	0.683550273018842	4.40353360318113e-09	8.5265128291212e-16	0.191793134908639	0.540259363435923	1.95005723788438	2.63360751090322	2.63360751530675	2.63360751530676	2.63360751530675	-0.116198633997363	2.51740888130939
154	0	1.46266136168455	0	0	0	0	0.173796741607271	0.356933131923715	1.41953992288009	0.812446992568855	3.63486033165827e-09	1.03455022326671e-15	0.173796741607271	0.530729873530985	1.95026979641107	2.76271678897993	2.76271679261479	2.76271679261479	2.76271679261479	-0.453196046515762	2.30952074609903
155	0	0	1.56505157946992	0	0	0	0.156022691255962	0.453358795155975	1.37942620406651	0.872153225646016	3.00016654364299e-09	3.06954461848363e-16	0.156022691255962	0.609381486411937	1.98880769047845	2.86096091612447	2.86096091912463	2.86096091912463	2.86096091912463	-0.710352852263347	2.15060806686129
156	0.952272227357912	0	0	0	0	0	0.138981711183465	0.503098142122406	1.43275267017742	0.883517829004836	2.47613788815215e-09	3.86535248253495e-16	0.138981711183465	0.642079853305871	2.07483252348329	2.95835035248813	2.95835035496427	2.95835035496427	2.95835035496427	-1.38391843651101	1.57443191845326
157	0.91917555255938	0	0	0	0	0	0.151272393073747	0.519908353104407	1.42142030864507	0.862104644632736	2.04350872081704e-09	6.02540239924565e-16	0.151272393073747	0.671180746178154	2.09260105482322	2.95470569945596	2.95470570149947	2.95470570149947	2.95470570149947	-0.880992021097782	2.07371368040169
158	0	0	0	2.09590536193863	0	0	0.179973429041231	0.514093145149474	1.36711820364362	0.819423458052543	1.686361792963e-09	5.22959453519434e-16	0.179973429041231	0.694066574190705	2.06118477783432	2.88060823588686	2.88060823757323	2.88060823757323	2.88060823757323	-1.00766512365444	1.87294311391879
159	0	0	0	2.02820174012439	0	0	0.193298644696792	0.493302744573654	1.28579690610456	1.06540832851261	1.39154763019178e-09	5.6843418860808e-16	0.193298644696792	0.686601389270446	1.972398295375	3.03780662388761	3.03780662527916	3.03780662527916	3.03780662527916	-0.621190315787886	2.41661630949127
160	0.748477808754334	0	0	0	0	0	0.195879292643006	0.463157314397244	1.18903620127809	1.46852303529875	1.14820377348224e-09	6.19593265582807e-16	0.195879292643006	0.65903660704025	1.84807280831834	3.3165958436171	3.3165958447653	3.3165958447653	3.3165958447653	-0.66743437938278	2.64916146538252
161	0	1.03227347143739	0	0	0	0	0.204904974348706	0.427731555167944	1.08510556772631	1.6904853813897	9.47357511904556e-10	3.86535248253495e-16	0.204904974348706	0.63263652951665	1.71774209724296	3.40822747863265	3.40822747958001	3.40822747958001	3.40822747958001	-0.257164310012517	3.15106316956749
162	0	1.01618611777812	0	0	0	0	0.204222191453993	0.425953781805135	0.979783796088564	1.78372431011916	7.8159700933611e-10	3.75166564481333e-16	0.204222191453993	0.630175973259127	1.60995976934769	3.39368407946685	3.39368408024845	3.39368408024845	3.39368408024845	-0.710995642125946	2.6826884381225
163	0.618020645044082	0	0	0	0	0	0.197054065370371	0.44513124299645	0.876990236338563	1.787613656739	6.44802457827609e-10	-2.50111042987555e-16	0.197054065370371	0.642185308366821	1.51917554470538	3.30678920144439	3.30678920208919	3.30678920208919	3.30678920208919	-0.474789356819788	2.8319998452694
164	0.780944822449357	0	0	0	0	0	0.193504761676272	0.443359916965371	0.779269033979957	1.73148238911486	5.31919067725539e-10	1.30739863379858e-16	0.193504761676272	0.636864678641643	1.4161337126216	3.14761610173646	3.14761610226838	3.14761610226838	3.14761610226838	-0.851223331019643	2.29639277124873
165	0.555416418610855	0	0	0	0	0	0.200365065140571	0.427604402106017	0.688158910486253	1.63696249208331	4.38772713096114e-10	-1.76214598468505e-16	0.200365065140571	0.627969467246588	1.31612837773284	2.95309086981615	2.95309087025493	2.95309087025493	2.95309087025493	-0.279735348499292	2.67335552175564
166	0	0	1.67596306476105	0	0	0	0.203991179811809	0.402992708360855	0.604474071307873	1.51981571302619	3.61918046110077e-10	1.27897692436818e-16	0.203991179811809	0.606983888172664	1.21145795948054	2.73127367250673	2.73127367286865	2.73127367286865	2.73127367286865	0.0986077347217083	2.82988140759036
167	0	0	0	2.04512293779202	0	0	0.199718984848216	0.373253244697689	0.682684376890088	1.39135095347947	2.98508348350879e-10	2.27373675443232e-17	0.199718984848216	0.572972229545905	1.25565660643599	2.64700755991546	2.64700756021397	2.64700756021397	2.64700756021397	-0.158761036150933	2.48824652406304
168	0	0	1.54667688785461	0	0	0	0.190292772695183	0.341053729419803	0.712678300705146	1.53965051684121	2.46195122599602e-10	2.50111042987555e-16	0.190292772695183	0.531346502114986	1.24402480282013	2.78367531966135	2.78367531990754	2.78367531990754	2.78367531990754	-0.61023656939473	2.17343875051281
169	0.718287395801579	0	0	0	0	0	0.177721451070402	0.308263221287153	0.830537592894386	1.58846801907253	2.03038962354185e-10	-5.00222085975111e-16	0.177721451070402	0.485984672357554	1.31652226525194	2.90499028432447	2.90499028452751	2.90499028452751	2.90499028452751	-0.872007886920931	2.03298239760658
170	0.939058600131708	0	0	0	0	0	0.175591541073048	0.276154007016041	0.882250786442714	1.56899662966329	1.67438611242687e-10	-2.27373675443232e-16	0.175591541073048	0.451745548089089	1.3339963345318	2.9029929641951	2.90299296436254	2.90299296436253	2.90299296436253	-0.623489624245776	2.27950334011676
171	0.735439402432337	0	0	0	0	0	0.195513481937589	0.245556539575193	0.887925704072477	1.50438962869125	1.38073528432869e-10	-2.27373675443232e-16	0.195513481937589	0.441070021512782	1.32899572558526	2.83338535427651	2.83338535441458	2.83338535441458	2.83338535441458	-1.01469680171325	1.81868855270133
172	0.860251616560498	0	0	0	0	0	0.215470191657986	0.216977814443323	0.862553772961854	1.41165021421652	1.13852320282604e-10	-2.27373675443232e-16	0.215470191657986	0.432448006101309	1.29500177906316	2.70665199327968	2.70665199339353	2.70665199339353	2.70665199339353	-1.284748662943	1.42190333045053
173	0	1.11620743016845	0	0	0	0	0.242616171479735	0.190691347928397	0.817204201384536	1.30310036077651	9.38758603297174e-11	-2.27373675443232e-16	0.242616171479735	0.433307519408132	1.25051172079267	2.55361208156918	2.55361208166305	2.55361208166305	2.55361208166306	-0.932703714951649	1.62090836671141
174	0	1.10499169500914	0	0	0	0	0.252840652777511	0.212349651025351	0.7599533376361	1.18751924284965	7.74005911807763e-11	-2.72848410531878e-16	0.252840652777511	0.465190303802862	1.22514364143896	2.41266288428861	2.41266288436601	2.41266288436601	2.41266288436601	0.072795571301541	2.48545845566755
175	0	1.00936526796424	0	0	0	0	0.251386352879234	0.264075479720264	0.696605978961259	1.07102275416101	6.3813422457315e-11	-2.72848410531878e-16	0.251386352879234	0.515461832599498	1.21206781156076	2.28309056572177	2.28309056578558	2.28309056578558	2.28309056578558	-0.166738596294403	2.11635196949118
176	0.921097265524671	0	0	0	0	0	0.242151318003183	0.32374919501392	0.631253519237985	0.957740578620609	5.26088911101397e-11	-1.81898940354586e-16	0.242151318003183	0.565900513017103	1.19715403225509	2.1548946108757	2.15489461092831	2.15489461092831	2.15489461092831	0.150333408763107	2.30522801969142
177	0.513322356517317	0	0	0	0	0	0.253596936775326	0.353111756761304	0.566704386491671	0.850335308500362	4.33693230661447e-11	-3.63797880709171e-16	0.253596936775326	0.60670869353663	1.1734130800283	2.02374838852866	2.02374838857203	2.02374838857203	2.02374838857203	-0.490562309235892	1.53318607933614
178	0	1.23529913536906	0	0	0	0	0.257366012062995	0.361191333762011	0.504814730174078	0.750398626243432	3.57513158633083e-11	9.09494701772928e-17	0.257366012062995	0.618557345825006	1.12337207599908	1.87377070224252	1.87377070227827	1.87377070227827	1.87377070227827	-0.630776313018515	1.24299438925975
179	0.549708471154411	0	0	0	0	0	0.251435827412292	0.416472034063424	0.446741377958866	0.658752061606245	2.94696519631543e-11	-5.45696821063757e-16	0.251435827412292	0.667907861475715	1.11464923943458	1.77340130104083	1.7734013010703	1.7734013010703	1.7734013010703	-0.498294908725789	1.27510639234451
180	0	1.10057975128523	0	0	0	0	0.244638885139622	0.439843132694307	0.393134376444958	0.57567390129253	2.42909663938917e-11	-1.81898940354586e-16	0.244638885139622	0.684482017833929	1.07761639427889	1.65329029557142	1.65329029559571	1.65329029559571	1.65329029559571	-0.488074399889292	1.16521589570642
181	0.707218878917344	0	0	0	0	0	0.232044281919025	0.484714827774644	0.344282707135835	0.501069141203175	2.00210706680082e-11	-5.45696821063757e-16	0.232044281919025	0.716759109693669	1.0610418168295	1.56211095803268	1.5621109580527	1.5621109580527	1.5621109580527	-0.968247770719208	0.593863187333492
182	0	1.26253407577162	0	0	0	0	0.227561339511047	0.49886620298789	0.30022382685332	0.434595674626902	1.65011442732066e-11	-4.09272615797818e-16	0.227561339511047	0.726427542498937	1.02665136935226	1.46124704397916	1.46124704399566	1.46124704399566	1.46124704399566	-0.741260378631429	0.719986665364232
183	0	0	1.50463889167042	0	0	0	0.217079000000361	0.557866968027255	0.260825359606578	0.375756998145083	1.35991285787895e-11	-1.81898940354586e-16	0.217079000000361	0.774945968027615	1.03577132763419	1.41152832577928	1.41152832579288	1.41152832579288	1.41152832579288	-1.23097386550734	0.180554460285541
184	0	1.40727462102395	0	0	0	0	0.202919578718444	0.579085669548103	0.33740272390023	0.323969427508497	1.12077032099478e-11	2.72848410531878e-16	0.202919578718444	0.782005248266547	1.11940797216678	1.44337739967527	1.44337739968648	1.44337739968648	1.44337739968648	-0.395453651851811	1.04792374783467
185	0.787024357192622	0	0	0	0	0	0.186760593723225	0.665553100856644	0.377647505400051	0.278610018421723	9.23610059544444e-12	-7.27595761418343e-16	0.186760593723225	0.852313694579868	1.22996119997992	1.50857121840164	1.50857121841088	1.50857121841088	1.50857121841088	-0.371966413530168	1.13660480488071
186	0	1.24180207172141	0	0	0	0	0.185757100136753	0.701644850285429	0.392215443571058	0.23904997883334	7.61174305807799e-12	-3.18323145620525e-16	0.185757100136753	0.887401950422181	1.27961739399324	1.51866737282658	1.51866737283419	1.51866737283419	1.51866737283419	-0.261280738617402	1.25738663421679
187	0.398896900272724	0	0	0	0	0	0.178980731186896	0.765495943218156	0.389092997762488	0.204677258012553	6.27187546342611e-12	-4.54747350886464e-16	0.178980731186896	0.944476674405052	1.33356967216754	1.53824693018009	1.53824693018637	1.53824693018636	1.53824693018636	0.178142145717851	1.71638907590422
188	0.965149926333652	0	0	0	0	0	0.17063600793118	0.783143531794284	0.374214931960462	0.174911138364724	5.16811269335449e-12	0	0.17063600793118	0.953779539725464	1.32799447168593	1.50290561005065	1.50290561005582	1.50290561005582	1.50290561005582	0.3216725502456	1.82457816030142
189	0	1.25108919116582	0	0	0	0	0.188878751837643	0.76924011121008	0.351945709941734	0.149210987056732	4.2580722947605e-12	-4.09272615797818e-16	0.188878751837643	0.958118863047723	1.31006457298946	1.45927556004619	1.45927556005045	1.45927556005045	1.45927556005045	0.949483282102294	2.40875884215274
190	0.894920473391336	0	0	0	0	0	0.194900948773159	0.798774952564847	0.325453781867361	0.127080805280148	3.50919435732067e-12	-2.04636307898909e-16	0.194900948773159	0.993675901338006	1.31912968320537	1.44621048848551	1.44621048848902	1.44621048848902	1.44621048848902	0.864070647003527	2.31028113549255
191	0.805804547186335	0	0	0	0	0	0.216005821498466	0.792326170147691	0.297001775350495	0.108070811104651	2.89073796011508e-12	4.54747350886464e-17	0.216005821498466	1.00833199164616	1.30533376699665	1.4134045781013	1.41340457810419	1.41340457810419	1.41340457810419	1.11252514765075	2.52592972575495
192	0	0	1.53682902079398	0	0	0	0.240190446619486	0.761968740961441	0.268170780352614	0.0917769818772836	2.38142092712224e-12	1.81898940354586e-16	0.240190446619486	1.00215918758093	1.27032996793354	1.36210694981083	1.36210694981321	1.36210694981321	1.36210694981321	0.507045917936021	1.86915286774923
193	0.911904208778446	0	0	0	0	0	0.248509578275	0.716582367369843	0.358904589147913	0.0778392439004473	1.96214386960492e-12	-4.54747350886464e-17	0.248509578275	0.965091945644842	1.32399653479275	1.4018357786932	1.40183577869516	1.40183577869516	1.40183577869516	0.299714519721469	1.70155029841663
194	0.924599247374584	0	0	0	0	0	0.270754515960453	0.662613121039238	0.407932199281051	0.0659388148382751	1.61617208505049e-12	-4.54747350886464e-17	0.270754515960453	0.93336763699969	1.34129983628074	1.40723865111902	1.40723865112063	1.40723865112063	1.40723865112063	0.687692771545975	2.09493142266661
195	0.629116808309741	0	0	0	0	0	0.302654952129029	0.604663953691933	0.427392332724234	0.0557950655044934	1.33131834445521e-12	0	0.302654952129029	0.907318905820962	1.3347112385452	1.39050630404969	1.39050630405102	1.39050630405102	1.39050630405102	0.653858269328018	2.04436457337904
196	0	1.27617428504598	0	0	0	0	0.322248109532745	0.545951090531773	0.426393362260641	0.0471621625991306	1.09689608507324e-12	-4.54747350886464e-17	0.322248109532745	0.868199200064518	1.29459256232516	1.34175472492429	1.34175472492539	1.34175472492539	1.34175472492539	0.826248994748431	2.16800371967382
197	0	1.21387291175936	0	0	0	0	0.324793193347356	0.556721656352954	0.411713069035227	0.0398256749256115	9.03492036741227e-13	8.64019966684282e-16	0.324793193347356	0.88151484970031	1.29322791873554	1.33305359366115	1.33305359366205	1.33305359366205	1.33305359366205	0.951862862517447	2.2849164561795
198	0.609039425643059	0	0	0	0	0	0.315826983950879	0.604224462517777	0.388344283906673	0.0335992666427798	7.44603312341496e-13	8.18545231595635e-16	0.315826983950879	0.920051446468656	1.30839573037533	1.34199499701811	1.34199499701885	1.34199499701885	1.34199499701885	0.968453559546253	2.31044855656511
199	0.663187000170408	0	0	0	0	0	0.306837532136108	0.616212612135086	0.359919292643712	0.0283215575130857	6.12953954259865e-13	6.13908923696727e-16	0.306837532136108	0.923050144271194	1.28296943691491	1.31129099442799	1.31129099442861	1.31129099442861	1.31129099442861	1.10601197772604	2.41730297215465
200	0	1.03281484718883	0	0	0	0	0.300281814503172	0.604000662448244	0.329039028760964	0.0238531982593079	5.05360731040128e-13	8.64019966684282e-16	0.300281814503172	0.904282476951416	1.23332150571238	1.25717470397169	1.25717470397219	1.25717470397219	1.25717470397219	1.18052763429297	2.43770233826516
201	0.476597508024795	0	0	0	0	0	0.286020563580671	0.612048332704731	0.297527626804975	0.0200741862123512	4.16684997617267e-13	-1.36424205265939e-16	0.286020563580671	0.898068896285403	1.19559652309038	1.21567070930273	1.21567070930315	1.21567070930315	1.21567070930315	0.42567875228819	1.64134946159134
202	0	0	0	2.13964481806924	0	0	0.270608070915179	0.597331832853072	0.266628579004513	0.0168814302348556	3.43243300449103e-13	-4.54747350886464e-17	0.270608070915179	0.867939903768252	1.13456848277276	1.15144991300762	1.15144991300796	1.15144991300796	1.15144991300796	1.2165454789533	2.36799539196126
203	0	1.2227441775323	0	0	0	0	0.251384982032194	0.567839616143822	0.237155302064168	0.334980501390997	2.82329892797861e-13	-3.06954461848363e-16	0.251384982032194	0.819224598176016	1.05637990024018	1.39136040163118	1.39136040163146	1.39136040163146	1.39136040163147	0.527143232875231	1.9185036345067
204	0	1.26421412887595	0	0	0	0	0.230239216749948	0.589281824921191	0.209606196758144	0.537201715248406	2.3283064365387e-13	-1.13686837721616e-17	0.230239216749948	0.819521041671139	1.02912723842928	1.56632895367769	1.56632895367792	1.56632895367792	1.56632895367792	0.524011889248625	2.09034084292655
205	0	0	1.58394453593205	0	0	0	0.208499461907051	0.65046231330205	0.184252125645964	0.655102984646767	1.92039806279354e-13	2.04636307898909e-16	0.208499461907051	0.858961775209101	1.04321390085506	1.69831688550183	1.69831688550202	1.69831688550202	1.69831688550202	0.41473127776894	2.11304816327096
206	0	1.4654911342606	0	0	0	0	0.187075880555992	0.670099579228129	0.291345585101493	0.712608841431227	1.57740487338742e-13	5.11590769747272e-16	0.187075880555992	0.857175459784121	1.14852104488562	1.86112988631684	1.861129886317	1.861129886317	1.861129886317	0.603475842957351	2.46460572927435
207	0	1.0668502812416	0	0	0	0	0.166568184236728	0.764318706639582	0.353559287247015	0.727740883963528	1.30501121020643e-13	3.06954461848363e-16	0.166568184236728	0.93088689087631	1.28444617812332	2.01218706208685	2.01218706208698	2.01218706208698	2.01218706208698	0.273507163945779	2.28569422603276
208	0.709485820153533	0	0	0	0	0	0.147348276971486	0.842127244497695	0.383644936993412	0.713971692552607	1.07138475868851e-13	1.87583282240666e-16	0.147348276971486	0.989475521469181	1.37312045846259	2.0870921510152	2.08709215101531	2.08709215101531	2.08709215101531	0.525164785796594	2.6122569368119
209	0	1.21577922181026	0	0	0	0	0.141319001143039	0.866612795529622	0.391205938654596	0.681281860199465	8.8851948021329e-14	7.95807864051312e-17	0.141319001143039	1.00793179667266	1.39913773532726	2.08041959552672	2.08041959552681	2.08041959552681	2.08041959552681	0.795261206564325	2.87568080209114
210	0.696215195914966	0	0	0	0	0	0.132633920657338	0.913402864766267	0.383419773699749	0.636983283098947	7.31347427063156e-14	5.40012479177676e-16	0.132633920657338	1.04603678542361	1.42945655912335	2.0664398422223	2.06643984222237	2.06643984222237	2.06643984222237	-0.03714374108006	2.02929610114231
211	0	0	0	2.19197947218866	0	0	0.13350574380535	0.914754101672853	0.365601937324005	0.58635871824722	6.00607563683298e-14	5.22959453519434e-16	0.13350574380535	1.0482598454782	1.41386178280221	2.00022050104943	2.00022050104949	2.00022050104949	2.00022050104949	0.478815521392937	2.47903602244242
212	0.895698370108529	0	0	0	0	0	0.129703340531066	0.885602378728366	0.341645138586713	0.87807094415776	4.90672391606495e-14	3.18323145620525e-16	0.129703340531066	1.01530571925943	1.35695085784615	2.23502180200391	2.23502180200395	2.23502180200395	2.23502180200395	0.217683381842114	2.45270518384607
213	0	1.15459124957298	0	0	0	0	0.146426146924969	0.836961793383219	0.314360455743316	1.04475936772348	4.13706402468961e-14	1.96109795069788e-16	0.146426146924969	0.983387940308187	1.2977483960515	2.34250776377498	2.34250776377502	2.34250776377502	2.34250776377502	-0.263190701237686	2.07931706253734
214	0.390651206447443	0	0	0	0	0	0.152824429888613	0.827262114573944	0.285741560312028	1.12216469213265	3.37308847520035e-14	3.35376171278767e-16	0.152824429888613	0.980086544462557	1.26582810477459	2.38799279690724	2.38799279690727	2.38799279690727	2.38799279690727	-0.205665105916101	2.18232769099117
215	0.380091521477965	0	0	0	0	0	0.154044138721324	0.793577600245308	0.257168690554245	1.13717833946601	2.80238054983784e-14	6.59383658785373e-16	0.154044138721324	0.947621738966632	1.20479042952088	2.34196876898689	2.34196876898691	2.34196876898691	2.34196876898691	-0.385630095590835	1.95633867339608
216	0	1.36154880044444	0	0	0	0	0.151598383007011	0.74492239382457	0.229565535508456	1.10987626842002	2.24815721594496e-14	2.52953213930596e-16	0.151598383007011	0.896520776831582	1.12608631234004	2.23596258076006	2.23596258076008	2.23596258076008	2.23596258076008	-0.802778126297887	1.43318445446219
217	0.553675843565081	0	0	0	0	0	0.144977642410271	0.770491785836693	0.203519399043931	1.05510622927222	1.92585503100418e-14	4.2632564145606e-17	0.144977642410271	0.915469428246964	1.1189888272909	2.17409505656312	2.17409505656314	2.17409505656314	2.17409505656314	-1.26250921764193	0.911585838921209
218	0	1.1487567125181	0	0	0	0	0.141334504340285	0.762314226795485	0.179372801360207	0.983723523997459	1.56660462380387e-14	-2.68585154117318e-16	0.141334504340285	0.90364873113577	1.08302153249598	2.06674505649344	2.06674505649345	2.06674505649345	2.06674505649345	-1.31000699090848	0.756738065584968
219	0.702244918711948	0	0	0	0	0	0.134248390414258	0.781430229030548	0.157292924542426	0.903550547067687	1.28636656882009e-14	-5.62749846721999e-16	0.134248390414258	0.915678619444806	1.07297154398723	1.97652209105492	1.97652209105493	1.97652209105493	1.97652209105493	-1.27229962340881	0.704222467646118
220	0	1.23385685221693	0	0	0	0	0.136428626466627	0.768567412184988	0.137323924663601	0.820119641797181	1.0766143532237e-14	-6.03961325396085e-16	0.136428626466627	0.904996038651615	1.04231996331522	1.8624396051124	1.86243960511241	1.86243960511241	1.86243960511241	-1.29086460518983	0.571574999922579
221	0	1.44557049288495	0	0	0	0	0.133407236934136	0.7962082447231	0.11942604009055	0.737246299579363	9.27684595808387e-15	-4.61852778244065e-17	0.133407236934136	0.929615481657236	1.04904152174779	1.78628782132715	1.78628782132716	1.78628782132716	1.78628782132716	-1.36672261255203	0.419565208775123
222	0.568265375003506	0	0	0	0	0	0.126998371948587	0.887502137919628	0.103504563978614	0.657469800072914	7.50333128962666e-15	-8.95283847057726e-17	0.126998371948587	1.01450050986822	1.11800507384683	1.77547487391974	1.77547487391975	1.77547487391975	1.77547487391975	-1.29350627511198	0.481968598807773
223	0.651306200069112	0	0	0	0	0	0.124539126313603	0.919536240217768	0.0894310705350862	0.582390515605814	6.11635186942294e-15	-9.80548975348938e-17	0.124539126313603	1.04407536653137	1.13350643706646	1.71589695267227	1.71589695267228	1.71589695267228	1.71589695267228	-1.04197349193816	0.673923460734118
224	0.804231945561426	0	0	0	0	0	0.127846557076961	0.910794722924965	0.0770587513644791	0.512926864202924	5.22959453519434e-15	1.24700250125898e-16	0.127846557076961	1.03864128000193	1.11570003136641	1.62862689556933	1.62862689556933	1.62862689556933	1.62862689556933	-1.69191024541684	-0.0632833498475058
225	0	0	1.6982641544528	0	0	0	0.142897857453724	0.875007723925404	0.0662332997536827	0.449509958373967	4.22915036324412e-15	-4.72510919280467e-17	0.142897857453724	1.01790558137913	1.08413888113281	1.53364883950678	1.53364883950678	1.53364883950678	1.53364883950678	-0.99030708817129	0.543341751335491
226	0.33227095788412	0	0	0	0	0	0.148291630867309	0.822267504916914	0.217205054957224	0.392230094245721	3.54702933691442e-15	-8.17124146124115e-18	0.148291630867309	0.970559135784223	1.18776419074145	1.57999428498717	1.57999428498717	1.57999428498717	1.57999428498717	-1.94418770452322	-0.364193419536047
227	0	0	0	2.11256451731629	0	0	0.148235912889392	0.759896169281139	0.311267407894964	0.340946144892577	3.18323145620525e-15	-2.76756395578559e-16	0.148235912889392	0.908132082170532	1.2193994900655	1.56034563495807	1.56034563495808	1.56034563495808	1.56034563495808	-1.51622052417328	0.0441251107847966
228	0	0	0	2.07266260071822	0	0	0.143327748356594	0.693118334123726	0.36409149611085	0.604133606892936	1.90993887372315e-15	3.08730818687764e-16	0.143327748356594	0.83644608248032	1.20053757859117	1.80467118548411	1.80467118548411	1.80467118548411	1.80467118548411	-2.34777906208136	-0.543107876597253
229	0.60507737138781	0	0	0	0	0	0.135328166745779	0.625580956163709	0.387537026410705	1.05230209309965	2.22826201934367e-15	-4.52970994047064e-17	0.135328166745779	0.760909122909488	1.14844614932019	2.20074824241984	2.20074824241984	2.20074824241984	2.20074824241984	-1.86526744358218	0.335480798837662
230	0	0	1.80488821618911	0	0	0	0.132774140943457	0.559753621064354	0.390519134523466	1.31814130311387	1.8644641386345e-15	1.52056145452661e-16	0.132774140943457	0.69252776200781	1.08304689653128	2.40118819964515	2.40118819964515	2.40118819964515	2.40118819964515	-1.6429694619752	0.758218737669951
231	0	0	1.51531725581785	0	0	0	0.126699361844888	0.497235552089614	0.572239981669401	1.45302645603327	1.22781784739345e-15	1.87938553608547e-16	0.126699361844888	0.623934913934502	1.1961748956039	2.64920135163717	2.64920135163717	2.64920135163717	2.64920135163717	-0.771094935978064	1.87810641565911
232	0	1.02576377915349	0	0	0	0	0.118464159605969	0.438990002998479	0.789197474720664	1.49569835019593	1.25055521493778e-15	3.82271991838934e-16	0.118464159605969	0.557454162604448	1.34665163732511	2.84234998752104	2.84234998752104	2.84234998752104	2.84234998752104	-0.337860631081418	2.50448935643963
233	0	1.40366899285054	0	0	0	0	0.109051379149339	0.420868509401038	0.908696554754515	1.4751557123676	1.2732925824821e-15	1.66533453693773e-16	0.109051379149339	0.529919888550377	1.43861644330489	2.91377215567249	2.91377215567249	2.91377215567249	2.91377215567249	-0.161759295165855	2.75201286050664
234	0	1.25359222110523	0	0	0	0	0.0991585346296152	0.485464446284768	0.958940741601097	1.41291410762925	7.50333128962666e-16	2.66453525910038e-17	0.0991585346296152	0.584622980914383	1.54356372251548	2.95647783014473	2.95647783014474	2.95647783014474	2.95647783014473	0.366194010485985	3.32267184063072
235	0.470199364763497	0	0	0	0	0	0.0892689579711932	0.577329120250452	0.961111034640977	1.32476601772362	3.18323145620525e-16	4.88231677309159e-16	0.0892689579711932	0.666598078221645	1.62770911286262	2.95247513058624	2.95247513058624	2.95247513058624	2.95247513058624	0.0786244562268016	3.03109958681305
236	0	1.46028855563329	0	0	0	0	0.0831109808258842	0.61993766081073	0.930985120310833	1.22214870901551	4.20641299569979e-16	2.90967250293761e-16	0.0831109808258842	0.703048641636614	1.63403376194745	2.85618247096296	2.85618247096296	2.85618247096296	2.85618247096296	-0.220445627322183	2.63573684364078
237	0.562061835814877	0	0	0	0	0	0.076252259824448	0.730109274011844	0.880200304327067	1.11320424782416	2.04636307898909e-16	-4.85345097445133e-16	0.076252259824448	0.806361533836292	1.68656183816336	2.79976608598752	2.79976608598752	2.79976608598752	2.79976608598752	-0.520092743356856	2.27967334263066
238	0	1.07292730748289	0	0	0	0	0.0749642328469955	0.779969190147996	0.817236127337084	1.00359832541169	1.02318153949454e-16	-4.56168436357984e-16	0.0749642328469955	0.854933422994992	1.67216955033208	2.67576787574377	2.67576787574377	2.67576787574377	2.67576787574377	-0.387325319774838	2.28844255596893
239	0.462607592336604	0	0	0	0	0	0.071637627309622	0.828212034070433	0.748176791437345	0.897150502855672	-3.41060513164848e-16	-6.26521057256468e-16	0.071637627309622	0.899849661380055	1.6480264528174	2.54517695567307	2.54517695567307	2.54517695567307	2.54517695567307	-0.645252884014529	1.89992407165854
240	0.376967807014099	0	0	0	0	0	0.0702960258286605	0.83333634127908	0.677300937279349	0.796317337963373	4.54747350886464e-17	-4.55435689161732e-16	0.0702960258286605	0.903632367107741	1.58093330438709	2.37725064235046	2.37725064235046	2.37725064235046	2.37725064235046	0.0311132450263478	2.40836388737681
241	0.743367130277613	0	0	0	0	0	0.068841239173316	0.809389051719979	0.607536311599212	0.702561021224501	6.82121026329696e-16	1.37045930159729e-16	0.068841239173316	0.878230290893296	1.48576660249251	2.18832762371701	2.18832762371701	2.18832762371701	2.18832762371701	-0.551130923888295	1.63719669982871
242	0	0	1.56744659516234	0	0	0	0.079056796543253	0.766741361046181	0.540808928378609	0.616629153338157	-9.09494701772928e-17	4.31255031685396e-16	0.079056796543253	0.845798157589434	1.38660708596804	2.0032362393062	2.0032362393062	2.0032362393062	2.0032362393062	-1.21895664400826	0.784279595297942
243	0	0	0	2.36796741208138	0	0	0.0833067985277729	0.712959757481074	0.604428695674531	0.538765766074724	-6.70752342557535e-16	7.05413505386332e-16	0.0833067985277729	0.796266556008847	1.40069525168338	1.9394610177581	1.9394610177581	1.9394610177581	1.9394610177581	-1.35709739334256	0.582363624415539
244	0	0	0	0	3.05246684171298	0	0.083418320292015	0.653482053879645	0.627213656615869	0.903708090686039	1.02318153949454e-16	1.45519152283669e-15	0.083418320292015	0.73690037417166	1.36411403078753	2.26782212147357	2.26782212147357	2.26782212147357	2.26782212147357	-0.892433125639409	1.37538899583416
245	0	0	1.5396585382534	0	0	0	0.0807520713621451	0.592140490735385	0.621877547733996	1.11864171818246	0.931438017170588	1.40971678774804e-15	0.0807520713621451	0.67289256209753	1.29477010983153	2.41341182801398	3.34484984518457	3.34484984518457	3.34484984518457	-0.963464614886156	2.38138523029841
246	0.599072080180399	0	0	0	0	0	0.0763114360995126	0.531565139375427	0.717395948597625	1.2259591037525	1.52519389848707	2.41016095969826e-15	0.0763114360995126	0.607876575474939	1.32527252407256	2.55123162782506	4.07642552631213	4.07642552631214	4.07642552631213	-1.18635041201137	2.89007511430077
247	0	1.1580043654723	0	0	0	0	0.077868371584261	0.473493812732382	0.757851264075271	1.25761287248673	1.8730847236474	2.41016095969826e-15	0.077868371584261	0.551362184316643	1.30921344839191	2.56682632087864	4.43991104452604	4.43991104452604	4.43991104452604	-1.27049849831745	3.16941254620859
248	0	0	1.58799424135001	0	0	0	0.0763533756570053	0.469863891918813	0.760067387025153	1.23750770547806	2.04473608849426	2.59205990005285e-15	0.0763533756570053	0.546217267575818	1.30628465460097	2.54379236007903	4.58852844857329	4.5885284485733	4.58852844857329	-1.20960046506556	3.37892798350773
249	0.668161823303446	0	0	0	0	0	0.07282898307833	0.451991641801321	0.867722024596301	1.1833681127114	2.09261039697329	1.68256519827992e-15	0.07282898307833	0.524820624879651	1.39254264947595	2.57591076218735	4.66852115916064	4.66852115916065	4.66852115916065	-1.40018108092772	3.26834007823292
250	0.274110714545275	0	0	0	0	0	0.07784236713243	0.425159728892395	0.911373007459273	1.10819351007183	2.05594138345531	2.27373675443232e-15	0.07784236713243	0.503002096024825	1.4143751034841	2.52256861355593	4.57850999701124	4.57850999701125	4.57850999701125	-1.47642753773803	3.10208245927322
251	0	1.12606744984159	0	0	0	0	0.0793196480519513	0.393203631889017	0.910686749990621	1.02138884632468	1.96380617668731	2.22826201934367e-15	0.0793196480519513	0.472523279940968	1.38321002993159	2.40459887625627	4.36840505294358	4.36840505294358	4.36840505294358	-1.47711628757573	2.89128876536785
252	0	1.22821097874078	0	0	0	0	0.0777035712471755	0.405624854924017	0.880302900960183	0.929640593985963	1.83751829707245	2.09183781407774e-15	0.0777035712471755	0.483328426171193	1.36363132713138	2.29327192111734	4.13079021818979	4.13079021818979	4.13079021818979	-1.31047369915588	2.82031651903392
253	0.408725821563032	0	0	0	0	0	0.0740670566743826	0.461299239240931	0.831010529901965	0.837593268723332	1.69248683155129	1.54614099301398e-15	0.0740670566743826	0.535366295915314	1.36637682581728	2.20397009454061	3.8964569260919	3.8964569260919	3.8964569260919	-1.21661794417622	2.67983898191568
254	0.413658710236061	0	0	0	0	0	0.0714318241295538	0.483461275650189	0.770663072827801	0.748370009592534	1.53965668685617	1.38697942020372e-15	0.0714318241295538	0.554893099779743	1.32555617260754	2.07392618220008	3.61358286905625	3.61358286905625	3.61358286905625	-0.792404055575689	2.82117881348056
255	0	1.00497771698109	0	0	0	0	0.0696363051930275	0.482431101310055	0.704888099311408	0.663971524619579	1.38662070658243	1.45519152283669e-15	0.0696363051930275	0.552067406503083	1.25695550581449	1.92092703043407	3.3075477370165	3.3075477370165	3.3075477370165	-0.875153735307165	2.43239400170934
256	0.369389781894298	0	0	0	0	0	0.0661445855455788	0.499129290924841	0.637636222313974	0.585580393466487	1.23847528945501	1.38697942020372e-15	0.0661445855455788	0.565273876470419	1.20291009878439	1.78849049225088	3.02696578170589	3.02696578170589	3.02696578170589	-0.478036672742386	2.54892910896351
257	0	1.49511872614145	0	0	0	0	0.0632812541509698	0.493921762445168	0.571604145789441	0.513791930111687	1.09847595693764	1.52340362546965e-15	0.0632812541509698	0.557203016596137	1.12880716238558	1.64259909249727	2.7410750494349	2.7410750494349	2.7410750494349	-0.968456504281188	1.77261854515371
258	0.630049463797976	0	0	0	0	0	0.0592825761055646	0.583654621804009	0.508559443593877	0.44878823142544	0.968537281881732	1.47792889038101e-15	0.0592825761055646	0.642937197909574	1.15149664150345	1.60028487292889	2.56882215481062	2.56882215481062	2.56882215481062	-0.860043539264267	1.70877861554636
259	0.714523180461837	0	0	0	0	0	0.062845018875472	0.624626317553834	0.449588795157329	0.390468423129764	0.849612062334783	1.06865627458319e-15	0.062845018875472	0.687471336429306	1.13706013158663	1.5275285547164	2.37714061705118	2.37714061705118	2.37714061705118	-0.393151291443345	1.98398932560784
260	0.640281005323595	0	0	0	0	0	0.0751147580217571	0.631566157769777	0.395286756027457	0.338545264295054	0.741977091860794	8.07176547823474e-16	0.0751147580217571	0.706680915791534	1.10196767181899	1.44051293611405	2.18249002797484	2.18249002797484	2.18249002797484	-0.038410387890311	2.14407964008453
261	0.600487761773206	0	0	0	0	0	0.0894675762939914	0.615465730001076	0.345898465021258	0.292616027006743	0.645446929634912	7.38964445190504e-16	0.0894675762939914	0.704933306295067	1.05083177131632	1.34344779832307	1.98889472795798	1.98889472795798	1.98889472795798	0.0577578866570551	2.04665261461503
262	0.879074135439394	0	0	0	0	0	0.103239883638693	0.584449985284153	0.30142678501314	0.252213803160425	0.559532383170208	6.02540239924565e-16	0.103239883638693	0.687689868922846	0.989116653935986	1.24133045709641	1.80086284026662	1.80086284026662	1.80086284026662	0.48207089888713	2.28293373915375
263	0	0	1.84591398479818	0	0	0	0.131326740372773	0.54445533670854	0.26171208238666	0.216844005302469	0.483556723302488	2.61479726759717e-16	0.131326740372773	0.675782077081314	0.937494159467974	1.15433816477044	1.63789488807293	1.63789488807293	1.63789488807293	0.839229602770175	2.4771244908431
264	0.965971910525749	0	0	0	0	0	0.145838718535951	0.499756114640217	0.432475986963298	0.186009743378152	0.41673974760565	9.09494701772928e-17	0.145838718535951	0.645594833176168	1.07807082013947	1.26408056351762	1.68082031112327	1.68082031112327	1.68082031112327	0.894154189397261	2.57497450052053
265	0.967547741080162	0	0	0	0	0	0.180292861682271	0.453372073822604	0.5327319258757	0.15922891093477	0.358257529764437	-4.54747350886464e-17	0.180292861682271	0.633664935504875	1.16639686138057	1.32562577231534	1.68388330207978	1.68388330207978	1.68388330207978	0.935711313140636	2.61959461522042
266	0.539376680233747	0	0	0	0	0	0.227127225148523	0.407382777078391	0.582430698231244	0.136045152578502	0.30728390747989	-6.82121026329696e-17	0.227127225148523	0.634510002226913	1.21694070045816	1.35298585303666	1.66026976051655	1.66026976051655	1.66026976051655	1.26145083118122	2.92172059169777
267	0.931294515030842	0	0	0	0	0	0.256197156710478	0.36316922634074	0.596606959279549	0.116034369538412	0.263018366115199	-8.5265128291212e-17	0.256197156710478	0.619366383051218	1.21597334233077	1.33200771186918	1.59502607798438	1.59502607798438	1.59502607798438	1.04618238482049	2.64120846280487
268	0.521749704425997	0	0	0	0	0	0.293717276436821	0.321598786468091	0.586505957674083	0.0988080205708783	0.224703886917743	-4.20641299569979e-16	0.293717276436821	0.615316062904912	1.201822020579	1.30063004114987	1.52533392806762	1.52533392806762	1.52533392806762	0.265202861499501	1.79053678956712
269	0	1.28000029307544	0	0	0	0	0.313868087263887	0.283166020748518	0.560463324413	0.0840141662535756	0.191637481828868	-3.5527136788005e-16	0.313868087263887	0.597034108012405	1.1574974324254	1.24151159867898	1.43314908050785	1.43314908050785	1.43314908050785	-0.40107069416619	1.03207838634166
270	0.773153887301135	0	0	0	0	0	0.317062332642823	0.316779506103998	0.524590418790221	0.0713369663142561	0.163175479808346	-8.66862137627322e-16	0.317062332642823	0.63384183874682	1.15843225753704	1.2297692238513	1.39294470365964	1.39294470365964	1.39294470365964	-1.02678942757308	0.366155276086562
271	0	0	1.5223789185256	0	0	0	0.323920869116703	0.328902387120519	0.483306815845414	0.0604951565147962	0.138735121293015	-5.17275111633353e-16	0.323920869116703	0.652823256237222	1.13613007208264	1.19662522859743	1.33536034989045	1.33536034989045	1.33536034989045	-0.703311636109144	0.632048713781302
272	0.685134974007653	0	0	0	0	0	0.317874716805881	0.326221345077878	0.555302681048953	0.0512398915580434	0.117793625532173	-4.29167812399101e-16	0.317874716805881	0.644096061883759	1.19939874293271	1.25063863449076	1.36843226002293	1.36843226002293	1.36843226002293	-0.759827817484251	0.608604442538677
273	0.717266097676803	0	0	0	0	0	0.313909413106922	0.313705031775589	0.585316517436027	0.0433522339059715	0.0998855945875902	-5.75539615965681e-16	0.313909413106922	0.627614444882511	1.21293096231854	1.25628319622451	1.3561687908121	1.3561687908121	1.3561687908121	-0.923411469727926	0.432757321084173
274	0.612644792657217	0	0	0	0	0	0.313021656242632	0.295007206769549	0.586202747494313	0.0366404877588485	0.0845993876672479	-7.65965069149388e-16	0.313021656242632	0.60802886301218	1.19423161050649	1.23087209826534	1.31547148593259	1.31547148593259	1.31547148593259	-0.774328704119851	0.541142781812738
275	0	0	1.51152923753487	0	0	0	0.309671701506708	0.272780173782305	0.567535038911664	0.0309375168442945	0.0715729243872332	-9.69180291576777e-16	0.309671701506708	0.582451875289012	1.14998691420068	1.18092443104497	1.2524973554322	1.2524973554322	1.2524973554322	-0.912066266813693	0.340431088618511
276	0	0	1.88992947280343	0	0	0	0.297250799740341	0.248917789788449	0.649470240052267	0.0260981394873042	0.0604892431314096	-1.4281908988778e-15	0.297250799740341	0.546168589528789	1.19563882958106	1.22173696906836	1.28222621219977	1.28222621219977	1.28222621219977	-0.528278987383184	0.753947224816586
277	0	1.06359297078892	0	0	0	0	0.279157593038972	0.224743280328643	0.904126515536883	0.021996661077454	0.0510720411940371	-1.06723518911167e-15	0.279157593038972	0.503900873367615	1.4080273889045	1.43002404998195	1.48109609117599	1.48109609117599	1.48109609117599	-0.749882596034311	0.731213495141677
278	0	0	1.89217097324829	0	0	0	0.257856642986393	0.24055672101581	1.04511944467595	0.0185245797157157	0.0430813492555392	-1.61364255291119e-15	0.257856642986393	0.498413364002203	1.54353280867816	1.56205738839387	1.60513873764941	1.60513873764941	1.60513873764941	-0.396454092108821	1.20868464554059
279	0	0	0	2.13671585497864	0	0	0.235105396379737	0.243252444694391	1.32715037439508	0.0155884833361328	0.0363094380348853	-1.49427137330349e-15	0.235105396379737	0.478357841074128	1.8055082154692	1.82109669880534	1.85740613684022	1.85740613684022	1.85740613684022	0.0728564669365163	1.93026260377674
280	0	1.36835951006486	0	0	0	0	0.212129559664126	0.237066522159898	1.47259313668448	0.332586479537426	0.0305770150760301	-1.35358391162299e-15	0.212129559664126	0.449196081824023	1.92178921850851	2.25437569804593	2.28495271312196	2.28495271312196	2.28495271312196	0.459537966388341	2.7444906795103
281	0.677206797664609	0	0	0	0	0	0.189758128143328	0.309037999591907	1.52169907548959	0.534148284842961	0.0257297409850773	-7.45714601180225e-16	0.189758128143328	0.498796127735234	2.02049520322482	2.55464348806778	2.58037322905286	2.58037322905286	2.58037322905286	0.302860762928335	2.88323399198119
282	0	1.45568874663746	0	0	0	0	0.178697966132107	0.347127386223458	1.50461496089321	0.651707870735221	0.0216350742730299	-5.34683408659475e-16	0.178697966132107	0.525825352355565	2.03044031324877	2.68214818398399	2.70378325825702	2.70378325825702	2.70378325825702	0.165372429641852	2.86915568789887
283	0.707695484441057	0	0	0	0	0	0.165412363577015	0.462273204837242	1.44372368571442	0.709096248702	0.0181794401433101	-7.38609173822624e-16	0.165412363577015	0.627685568414258	2.07140925412867	2.78050550283067	2.79868494297399	2.79868494297398	2.79868494297398	0.45670091124607	3.25538585422005
284	0.692747778851266	0	0	0	0	0	0.162679093915933	0.524268132734796	1.35546839103112	0.724264961496099	0.0152657094554546	-2.67519340013678e-16	0.162679093915933	0.686947226650729	2.04241561768185	2.76668057917795	2.78194628863341	2.7819462886334	2.78194628863341	0.137094302191176	2.91904059082458
285	0.795116732092728	0	0	0	0	0	0.166388989683685	0.548597890309951	1.25177038565379	0.710634564633768	0.0128109684437026	-9.44133660141233e-16	0.166388989683685	0.714986879993636	1.96675726564743	2.6773918302812	2.6902027987249	2.6902027987249	2.6902027987249	0.375502566737725	3.06570536546262
286	0	0	1.79175736297617	0	0	0	0.179870931549717	0.546880488871108	1.14112818677825	0.678147422199633	0.0107445566181948	-3.18323145620525e-16	0.179870931549717	0.726751420420825	1.86787960719908	2.54602702939871	2.55677158601691	2.55677158601691	2.55677158601691	0.463766315947106	3.02053790196401
287	0.8262392539198	0	0	0	0	0	0.182997851264485	0.527759585906575	1.21784838677191	0.634087705270972	0.0090063489060627	-3.39817063377268e-16	0.182997851264485	0.710757437171059	1.92860582394296	2.56269352921394	2.57169987812	2.57169987812	2.57169987812	0.538307522202118	3.11000740032212
288	0.330099290257949	0	0	0	0	0	0.1975530437046	0.497601051950753	1.22925875497937	0.583718397640175	0.00754525795774707	-4.66293670342566e-16	0.1975530437046	0.695154095655354	1.92441285063472	2.5081312482749	2.51567650623265	2.51567650623265	2.51567650623265	0.364797344510839	2.88047385074349
289	0.642533600541939	0	0	0	0	0	0.201996348132491	0.461034738071427	1.19651570569855	0.530774706782957	0.00631793324650344	-4.2277292777726e-16	0.201996348132491	0.663031086203918	1.85954679190247	2.39032149868543	2.39663943193193	2.39663943193193	2.39663943193193	0.336726693024882	2.73336612495681
290	0.825908677407431	0	0	0	0	0	0.20702485523649	0.421374676541648	1.13525162436493	0.477845007620298	0.00528763482802397	-3.89643872722445e-16	0.20702485523649	0.628399531778138	1.76365115614307	2.24149616376337	2.24678379859139	2.24678379859139	2.24678379859139	-0.0520427145645757	2.19474108402682
291	0.416654194199061	0	0	0	0	0	0.222043064367251	0.380943985657801	1.05688237177239	0.426663880001738	0.00442326118485235	-5.88862292261183e-17	0.222043064367251	0.602987050025052	1.65986942179744	2.08653330179918	2.09095656298403	2.09095656298403	2.09095656298403	-0.0856700570933314	2.0052865058907
292	0	1.17939542507268	0	0	0	0	0.227182859978202	0.341325219938629	0.969622279205765	0.378336592064053	0.00369851230052973	1.23190346812407e-16	0.227182859978202	0.56850807991683	1.5381303591226	1.91646695118665	1.92016546348718	1.92016546348718	1.92016546348718	-0.0847148090329604	1.83545065445422
293	0	1.04759204019068	0	0	0	0	0.223163270944176	0.357277888260616	0.879269717609929	0.333510254190611	0.00309117088110347	-5.80513415116002e-16	0.223163270944176	0.580441159204791	1.45971087681472	1.79322113100533	1.79631230188643	1.79631230188643	1.79631230188643	-0.279348446608423	1.51696385527801
294	0.878133449531374	0	0	0	0	0	0.213136040599845	0.393882751519139	0.789813065280493	0.292503601336072	0.00258248639120275	-1.3899992268307e-17	0.213136040599845	0.607018792118984	1.39683185739948	1.68933545873555	1.69191794512675	1.69191794512675	1.69191794512675	-0.141912137517866	1.55000580760888
295	0	0	0	2.00259989385839	0	0	0.221587219581324	0.405477313045012	0.703896373869823	0.2554047786574	0.00215664824844075	-4.30322444344711e-17	0.221587219581324	0.627064532626336	1.33096090649616	1.58636568515356	1.588522333402	1.588522333402	1.588522333402	-0.133106080925109	1.45541625247689
296	0	1.28867809226439	0	0	0	0	0.219971181773805	0.399925987599806	0.623175686256232	0.485161370054566	0.00180033609250322	4.87032636442564e-16	0.219971181773805	0.619897169373611	1.24307285562984	1.72823422568441	1.73003456177691	1.73003456177691	1.73003456177691	-0.607724460721083	1.12231010105583
297	0.683292280080204	0	0	0	0	0	0.21165998738758	0.453150348358255	0.548590348080167	0.623230124750891	0.00150233649643951	4.04298816647497e-16	0.21165998738758	0.664810335745835	1.213400683826	1.83663080857689	1.83813314507333	1.83813314507333	1.83813314507333	-0.907833795991573	0.93029934908176
298	0	1.01340401212134	0	0	0	0	0.20958168768782	0.473937845519058	0.480568422930407	0.695301946846672	0.00125321680980669	3.73567843325873e-16	0.20958168768782	0.683519533206879	1.16408795613729	1.85938990298396	1.86064311979376	1.86064311979376	1.86064311979376	-0.87504243871268	0.985600681081083
299	0	1.05302012166429	0	0	0	0	0.201302013494462	0.506383090120888	0.419181186242815	0.720766527202911	0.00104504801547123	2.94542168433054e-16	0.201302013494462	0.70768510361535	1.12686628985816	1.84763281706108	1.84867786507655	1.84867786507655	1.84867786507655	-0.748072262372877	1.10060560270367
300	0.928191003800606	0	0	0	0	0	0.189137491669743	0.549732182151178	0.364258409195418	0.714152610201551	0.000871169547777163	1.46394008027073e-16	0.189137491669743	0.73886967382092	1.10312808301634	1.81728069321789	1.81815186276567	1.81815186276567	1.81815186276567	-0.760490306076321	1.05766155668935
301	0	0	1.84420956770713	0	0	0	0.200957239917966	0.560726550686169	0.315473571291547	0.686253157030242	0.000725989965980102	2.32069918837396e-16	0.200957239917966	0.761683790604134	1.07715736189568	1.76341051892592	1.7641365088919	1.7641365088919	1.7641365088919	-0.112846256316657	1.65129025257525
302	0.903675371044119	0	0	0	0	0	0.20227709262589	0.549671640581362	0.477820998979576	0.645002317568249	0.000604818211777069	3.18323145620525e-16	0.20227709262589	0.751948733207252	1.22976973218683	1.87477204975508	1.87537686796685	1.87537686796685	1.87537686796685	-0.517777498200227	1.35759936976663
303	0	0	1.7253734435442	0	0	0	0.220683159612933	0.524199905208219	0.570945233830867	0.596157218586777	0.000503720912589824	2.72848410531878e-16	0.220683159612933	0.744883064821152	1.31582829865202	1.9119855172388	1.91248923815139	1.91248923815139	1.91248923815139	-0.202389646268097	1.71009959188329
304	0	0	1.74324232871963	0	0	0	0.225769788882108	0.48990124689008	0.782817310806494	0.543826513847412	0.000419401832649783	2.72848410531878e-16	0.225769788882108	0.715671035772189	1.49848834657868	2.04231486042609	2.04273426225874	2.04273426225874	2.04273426225874	-1.25144937087179	0.791284891386955
305	0	1.03553973724008	0	0	0	0	0.22176099283638	0.450812729009264	1.07260715185531	0.490878848244563	0.000349100131259843	1.81898940354586e-16	0.22176099283638	0.672573721845644	1.74518087370095	2.23605972194551	2.23640882207677	2.23640882207677	2.23640882207677	-0.953461508548821	1.28294731352795
306	0.686130843723784	0	0	0	0	0	0.211787074059589	0.446164355179621	1.23161478657335	0.439257404389048	0.000290504570961753	2.72848410531878e-16	0.211787074059589	0.65795142923921	1.88956621581255	2.3288236202016	2.32911412477257	2.32911412477257	2.32911412477256	-1.01075059327089	1.31836353150167
307	0	1.36481577509028	0	0	0	0	0.208720789552102	0.428388147762585	1.29773172801654	0.390221158827833	0.000241681236255829	3.63797880709171e-16	0.208720789552102	0.637108937314687	1.93484066533123	2.32506182415906	2.32530350539532	2.32530350539532	2.32530350539532	-0.97057315979769	1.35473034559763
308	0	0	0	2.08275276031375	0	0	0.199807137192671	0.485653657905575	1.29940966951033	0.344529082936587	0.000201012683747922	9.09494701772928e-17	0.199807137192671	0.685460795098246	1.98487046460857	2.32939954754516	2.32960056022891	2.32960056022891	2.32960056022891	-1.09493393974618	1.23466662048273
309	0	1.32547940994801	0	0	0	0	0.187266766547062	0.508082007214878	1.25783772288405	0.598459120095957	0.000167146754473742	3.63797880709171e-16	0.187266766547062	0.69534877376194	1.95318649664599	2.55164561674194	2.55181276349642	2.55181276349642	2.55181276349642	-0.943776915319575	1.60803584817684
310	0	1.26639229246184	0	0	0	0	0.172707392201869	0.582685429389798	1.18864050272818	0.74900902143043	0.000138953544905939	-9.09494701772928e-17	0.172707392201869	0.755392821591667	1.94403332431985	2.69304234575028	2.69318129929518	2.69318129929518	2.69318129929518	-0.4698455503957	2.22333574889948
311	0.64939959839404	0	0	0	0	0	0.157273038986369	0.680060304392889	1.10319922756627	0.825314295422704	0.00011548926077362	2.27373675443232e-16	0.157273038986369	0.837333343379258	1.94053257094553	2.76584686636823	2.76596235562901	2.76596235562901	2.76596235562901	0.304881921977079	3.07084427760608
312	0.409319696388359	0	0	0	0	0	0.150728178081082	0.722986846455198	1.00967671225218	0.849344627508556	9.59658722732115e-05	9.09494701772928e-17	0.150728178081082	0.87371502453628	1.88339173678846	2.73273636429702	2.73283233016929	2.73283233016929	2.73283233016929	-0.168865786838906	2.56396654333039
313	0.67389888250626	0	0	0	0	0	0.143634211577846	0.728005075979826	0.913810192966355	0.837544416504018	7.97256551536179e-05	5.00222085975111e-16	0.143634211577846	0.871639287557672	1.78544948052403	2.62299389702804	2.6230736226832	2.6230736226832	2.6230736226832	0.0324623493256747	2.65553597200887
314	0	1.49532399256856	0	0	0	0	0.144182086363906	0.707447712004103	0.819522474677364	0.802114011909528	6.62198434474931e-05	0	0.144182086363906	0.851629798368009	1.67115227304537	2.4732662849549	2.47333250479835	2.47333250479835	2.47333250479835	-0.39151429274491	2.08181821205344
315	0	1.25385186515214	0	0	0	0	0.139811724980996	0.779920204989244	0.729391215096816	0.752008006222312	5.49907397560119e-05	5.91171556152403e-16	0.139811724980996	0.919731929970239	1.64912314506706	2.40113115128937	2.40118614202912	2.40118614202912	2.40118614202912	-0.178570273311759	2.22261586871736
316	0	1.45244626233861	0	0	0	0	0.132288174996676	0.86742940231589	0.645007694696389	0.693711061121105	4.56567310371497e-05	2.27373675443232e-17	0.132288174996676	0.999717577312566	1.64472527200896	2.33843633313006	2.3384819898611	2.3384819898611	2.3384819898611	0.0957188980528525	2.43420088791395
317	0.674920618854156	0	0	0	0	0	0.122898192351099	0.997932396616261	0.567249718358047	0.631839117630307	3.78997443657227e-05	-5.6843418860808e-16	0.122898192351099	1.12083058896736	1.68808030732541	2.31991942495571	2.31995732470008	2.31995732470008	2.31995732470008	0.881965031446382	3.20192235614646
318	0.363729274636399	0	0	0	0	0	0.122634013972364	1.05262056831204	0.496487990586888	0.569603802777046	3.14547504409973e-05	-2.72848410531878e-16	0.122634013972364	1.1752545822844	1.67174257287129	2.24134637564834	2.24137783039878	2.24137783039878	2.24137783039878	0.468759531280179	2.71013736167896
319	0	1.06593088274746	0	0	0	0	0.120003281429668	1.05469157115871	0.432741115531284	0.509169874390401	2.61009846450747e-05	-3.18323145620525e-16	0.120003281429668	1.17469485258838	1.60743596811966	2.11660584251006	2.11663194349471	2.11663194349471	2.11663194349471	1.15236365607907	3.26899559957378
320	0	0	1.64908183324197	0	0	0	0.114296716061992	1.06108742467938	0.375791066107124	0.451929222108965	2.16546078655767e-05	-6.82121026329696e-16	0.114296716061992	1.17538414074137	1.55117520684849	2.00310442895746	2.00312608356532	2.00312608356532	2.00312608356532	0.852455491464859	2.85558157503018
321	0.687871316753544	0	0	0	0	0	0.106715867699187	1.03050891004614	0.472136541991549	0.398709931069104	1.79625735819286e-05	-6.59383658785373e-16	0.106715867699187	1.13722477774532	1.60936131973687	2.00807125080598	2.00808921337956	2.00808921337956	2.00808921337956	0.630700972969795	2.63879018634935
322	0	1.22192416443294	0	0	0	0	0.10878689848113	0.976150500592371	0.52120512842804	0.349934947278823	1.48975050502315e-05	-4.09272615797818e-16	0.10878689848113	1.0849373990735	1.60614252750154	1.95607747478036	1.95609237228542	1.95609237228541	1.95609237228542	0.0932455339656539	2.04933790625107
323	0.469612274477469	0	0	0	0	0	0.106600573288095	0.967387531093813	0.536970746049108	0.305741746478682	1.23534179074966e-05	-4.66116034658626e-16	0.106600573288095	1.07398810438191	1.61095885043102	1.9167005969097	1.91671295032761	1.91671295032761	1.91671295032761	-0.19891287682414	1.71780007350347
324	0.893597525765214	0	0	0	0	0	0.1050240119804	0.929726595206584	0.529894680905369	0.266071930714317	1.0242150021412e-05	-2.38742359215394e-16	0.1050240119804	1.03475060718698	1.56464528809235	1.83071721880667	1.83072746095669	1.83072746095669	1.83072746095669	0.370650852079512	2.2013783130362
325	0	0	1.82766643168881	0	0	0	0.12388456748658	0.873932256523121	0.507739887087911	0.230737722838684	8.49038274051281e-06	-5.91171556152403e-16	0.12388456748658	0.997816824009701	1.50555671109761	1.7362944339363	1.73630292431904	1.73630292431904	1.73630292431904	-0.043062347553012	1.69324057676602
326	0.779350445362294	0	0	0	0	0	0.132456509920507	0.807816054945194	0.67614190848281	0.199470790321217	7.0371564362631e-06	-6.82121026329696e-16	0.132456509920507	0.9402725648657	1.61641447334851	1.81588526366973	1.81589230082616	1.81589230082616	1.81589230082616	0.268374597122386	2.08426689794855
327	0	1.20986798440881	0	0	0	0	0.149352545820875	0.736953383602917	0.766808123352532	0.171957619758115	5.83179902748725e-06	-1.08002495835535e-16	0.149352545820875	0.886305929423793	1.65311405277632	1.82507167253444	1.82507750433347	1.82507750433347	1.82507750433347	0.370569635761755	2.19564714009522
328	0.978804364223199	0	0	0	0	0	0.155770790800444	0.723235773570649	0.802387309376642	0.147864713693233	4.83219939259243e-06	2.33058017329313e-16	0.155770790800444	0.879006564371093	1.68139387374774	1.82925858744097	1.82926341964036	1.82926341964036	1.82926341964036	0.423027958049694	2.25229137769006
329	0	1.16709084142207	0	0	0	0	0.185665302608739	0.690276113074041	0.799871475586137	0.126856137199004	4.00336870311548e-06	-2.89901436190121e-16	0.185665302608739	0.87594141568278	1.67581289126892	1.80266902846792	1.80267303183662	1.80267303183662	1.80267303183662	0.28679758211095	2.08947061394757
330	0.664551169428333	0	0	0	0	0	0.199603502390248	0.697562435073196	0.771902452984705	0.108605359793114	3.31624202729017e-06	-1.10844666778576e-16	0.199603502390248	0.897165937463444	1.66906839044815	1.77767375024126	1.77767706648329	1.77767706648329	1.77767706648329	-0.0461230604885677	1.73155400599472
331	0.794206834917772	0	0	0	0	0	0.211999271333963	0.679525719679684	0.727790668932324	0.092802884296303	2.74668037064885e-06	4.12114786740858e-16	0.211999271333963	0.891524991013647	1.61931565994597	1.71211854424227	1.71212129092264	1.71212129092264	1.71212129092264	0.0529789856865591	1.7651002766092
332	0.473559858653481	0	0	0	0	0	0.229748388843937	0.645107124827413	0.674307517096449	0.0791608009192041	2.27463986852854e-06	2.04636307898909e-16	0.229748388843937	0.87485551367135	1.5491630307678	1.628323831687	1.62832610632687	1.62832610632687	1.62832610632687	0.016804843249478	1.64513094957635
333	0.719126766184904	0	0	0	0	0	0.237574750793673	0.600838372553752	0.616299927854016	0.0674151306279348	1.8834803127902e-06	-5.6843418860808e-17	0.237574750793673	0.838413123347425	1.45471305120144	1.52212818182938	1.52213006530969	1.52213006530969	1.52213006530969	-0.782486145947017	0.739643919362671
334	0	0	0	2.40406272722371	0	0	0.247193722038838	0.551421468865935	0.557165562205379	0.0573266096193405	1.55938980844894e-06	-1.10844666778576e-16	0.247193722038838	0.798615190904773	1.35578075311015	1.41310736272949	1.4131089221193	1.4131089221193	1.4131089221193	-0.568716146761599	0.844392775357701
335	0.431840127104757	0	0	0	0	0	0.245519086513094	0.500177423385738	0.49921896465619	0.503708778989203	1.29090617401744e-06	-1.29318777908338e-16	0.245519086513094	0.745696509898831	1.24491547455502	1.74862425354422	1.7486255444504	1.7486255444504	1.7486255444504	-0.80098283471275	0.947642709737648
336	0	0	1.73107526231951	0	0	0	0.238966510093171	0.449392412647166	0.443972592460562	0.786376560308538	1.06851892023769e-06	-2.07478478841949e-16	0.238966510093171	0.688358922740337	1.1323315152009	1.91870807550944	1.91870914402836	1.91870914402836	1.91870914402836	-0.903023586203329	1.01568555782503
337	0	0	0	2.34132983249752	0	0	0.226722096163913	0.400583823398376	0.562234168733885	0.950015254927967	8.84338314608613e-07	-5.6843418860808e-16	0.226722096163913	0.627305919562288	1.18954008829617	2.13955534322414	2.13955622756245	2.13955622756245	2.13955622756245	-0.632640434774082	1.50691579278837
338	0.837470713143133	0	0	0	0	0	0.211064663016767	0.354703848069904	0.623033080130607	1.44881798979407	7.31820297187369e-07	-1.23989707390137e-15	0.211064663016767	0.565768511086671	1.18880159121728	2.63761958101135	2.63762031283164	2.63762031283164	2.63762031283164	-1.05642920164152	1.58119111119012
339	0.411837838418497	0	0	0	0	0	0.212869682983642	0.312294530358329	0.643315851907146	1.73556941829618	6.05537865340011e-07	-1.2697398688033e-15	0.212869682983642	0.525164213341971	1.16848006524912	2.9040494835453	2.90405008908316	2.90405008908316	2.90405008908316	-0.0751581582228194	2.82889193086034
340	0	1.04819108431681	0	0	0	0	0.209372635737199	0.273605172277583	0.635773380843007	1.87075637210547	5.0099113068427e-07	-7.42517158869305e-16	0.209372635737199	0.482977808014782	1.11875118885779	2.98950756096326	2.98950806195439	2.98950806195439	2.98950806195439	0.331756044017206	3.32126410597159
341	0	0	1.75454925236771	0	0	0	0.200148815764891	0.276396380137373	0.609826926303205	1.89990457434834	4.14449521849747e-07	-1.04947162071767e-15	0.200148815764891	0.476545195902265	1.08637212220547	2.98627669655381	2.98627711100333	2.98627711100333	2.98627711100333	0.263808514728988	3.25008562573232
342	0	1.24808089237007	0	0	0	0	0.187389306491749	0.269185401239102	0.749284237091425	1.85701510839384	3.42820739751915e-07	-8.17124146124115e-16	0.187389306491749	0.456574707730851	1.20585894482228	3.06287405321612	3.06287439603686	3.06287439603685	3.06287439603685	0.349363560558386	3.41223795659524
343	0	1.2630694586687	0	0	0	0	0.172679012648	0.319175884366197	0.81814488209331	1.76724663460445	2.83541942917509e-07	-6.93134438733978e-16	0.172679012648	0.491854897014198	1.30999977910751	3.07724641371196	3.07724669725391	3.0772466972539	3.0772466972539	1.01163527848094	4.08888197573484
344	0	0	1.84661089584027	0	0	0	0.157144427577983	0.408188563138935	0.837420506585402	1.64900388310103	2.34489402828331e-07	-5.08393327436352e-16	0.157144427577983	0.565332990716919	1.40275349730232	3.05175738040335	3.05175761489276	3.05175761489275	3.05175761489276	1.01004450456978	4.06180211946254
345	0	1.42415709021427	0	0	0	0	0.141567747358265	0.454443065891304	1.02904326406092	1.51555953661526	1.93903521903849e-07	-1.63744573455915e-15	0.141567747358265	0.59601081324957	1.62505407731049	3.14061361392575	3.14061380782927	3.14061380782927	3.14061380782927	1.13831190379399	4.27892571162326
346	0.549932353997866	0	0	0	0	0	0.126474676884054	0.565112488819607	1.12367898054333	1.37631004266183	1.60326606237504e-07	-8.58513260482141e-16	0.126474676884054	0.691587165703661	1.81526614624699	3.19157618890882	3.19157634923542	3.19157634923542	3.19157634923542	1.42592651147773	4.61750286071315
347	0.92246568947934	0	0	0	0	0	0.11764835894959	0.620727650241263	1.1501927477783	1.23774477704092	1.32551227216027e-07	-1.04272146472795e-15	0.11764835894959	0.738376009190853	1.88856875696915	3.12631353401007	3.1263136665613	3.1263136665613	3.1263136665613	0.752404153808723	3.87871782037002
348	0.551964553912823	0	0	0	0	0	0.133573169290668	0.637611403555837	1.13017180317963	1.10419121569372	1.0957739486912e-07	-6.73239242132695e-16	0.133573169290668	0.771184572846505	1.90135637602613	3.00554759171985	3.00554770129725	3.00554770129724	3.00554770129724	0.587840928213053	3.5933886295103
349	0.776343098338618	0	0	0	0	0	0.145366117940552	0.627977942123441	1.07961556740891	0.978385475207575	9.05770202734857e-08	-9.11626329980209e-16	0.145366117940552	0.773344060063994	1.85295962747291	2.83134510268048	2.8313451932575	2.8313451932575	2.8313451932575	-0.0358327866802621	2.79551240657724
350	0.642426030354115	0	0	0	0	0	0.163818298045874	0.600886001557776	1.01025211794327	0.861907047298553	7.48644608393079e-08	-9.09494701772928e-16	0.163818298045874	0.76470429960365	1.77495641754692	2.63686346484548	2.63686353970994	2.63686353970994	2.63686353970994	0.119278703991249	2.75614224370119
351	0	1.22130056227186	0	0	0	0	0.179487347842136	0.562981494065279	0.930560997798309	0.755508215054186	6.18720797319838e-08	-7.27595761418343e-16	0.179487347842136	0.742468841907414	1.67302983970572	2.42853805475991	2.42853811663199	2.42853811663199	2.42853811663199	-0.0118591663790055	2.41667895025298
352	0.99902893524514	0	0	0	0	0	0.184092933845932	0.578732603461799	0.846565566817478	0.659362048112223	5.11300006110105e-08	-6.82121026329696e-16	0.184092933845932	0.762825537307732	1.60939110412521	2.26875315223743	2.26875320336743	2.26875320336743	2.26875320336743	-0.0701679052154222	2.19858529815201
353	0	1.31893543160066	0	0	0	0	0.213785043327749	0.57027457950707	0.762444837217592	0.573247670908496	4.22493117184786e-08	-9.54969436861575e-16	0.213785043327749	0.784059622834818	1.54650446005241	2.11975213096091	2.11975217321022	2.11975217321022	2.11975217321022	-0.499952259790732	1.61979991341949
354	0.908441559625114	0	0	0	0	0	0.226663595150632	0.621006694698754	0.681004201789878	0.496687396161485	3.49081577041943e-08	-8.18545231595635e-16	0.226663595150632	0.847670289849386	1.52867449163926	2.02536188780075	2.02536192270891	2.02536192270891	2.02536192270891	0.28102624416356	2.30638816687247
355	0	1.33448599147915	0	0	0	0	0.252400805918257	0.634608075246224	0.604036107578062	0.429047086654064	2.88402040041547e-08	-9.09494701772928e-16	0.252400805918257	0.887008881164481	1.49104498874254	1.92009207539661	1.92009210423681	1.92009210423681	1.92009210423681	-0.0270332349312153	1.8930588693056
356	0.97431827195904	0	0	0	0	0	0.261359452277912	0.70070236358749	0.532595106593104	0.369608570464103	2.38250861912093e-08	-9.54969436861575e-16	0.261359452277912	0.962061815865402	1.49465692245851	1.86426549292261	1.86426551674769	1.86426551674769	1.86426551674769	0.166605408081242	2.03087092482894
357	0	0	1.59913301249698	0	0	0	0.289067026848608	0.721982633433378	0.467206473974325	0.317620943602893	1.9680493778651e-08	4.09272615797818e-16	0.289067026848608	1.01104966028199	1.47825613425631	1.7958770778592	1.7958770975397	1.7958770975397	1.7958770975397	0.231784636431855	2.02766173397155
358	0.375709202039564	0	0	0	0	0	0.298141649080768	0.71252392974302	0.54194634534169	0.272336034730008	1.62556184022833e-08	-3.80850906367414e-16	0.298141649080768	1.01066557882379	1.55261192416548	1.82494795889549	1.82494797515111	1.8249479751511	1.8249479751511	0.0697582599256995	1.8947062350768
359	0	1.00484860875692	0	0	0	0	0.296164878124953	0.682771075089178	0.574238413756305	0.233032088071767	1.34257202489607e-08	-5.79802872380242e-16	0.296164878124953	0.978935953214131	1.55317436697044	1.7862064550422	1.78620646846792	1.78620646846792	1.78620646846792	-0.329141838578427	1.4570646298895
360	0	0	0	2.02999093303308	0	0	0.28510826346802	0.673620187761989	0.577015798723722	0.199028770579283	1.10876331518739e-08	-4.54747350886464e-16	0.28510826346802	0.95872845123001	1.53574424995373	1.73477302053302	1.73477303162065	1.73477303162065	1.73477303162065	-0.388340179671393	1.34643285194926
361	0	0	1.68529513726968	0	0	0	0.268328551776998	0.64535198874423	0.559917638909374	0.443653493421635	9.15604314286611e-09	-5.22959453519434e-16	0.268328551776998	0.913680540521228	1.4735981794306	1.91725167285224	1.91725168200828	1.91725168200828	1.91725168200828	-0.389280641173007	1.52797104083527
362	0	1.08265394954766	0	0	0	0	0.248263890244387	0.605197924218719	0.686816065163476	0.593052542892424	7.56040558371751e-09	-3.86535248253495e-16	0.248263890244387	0.853461814463107	1.54027787962658	2.13333042251901	2.13333043007941	2.13333043007941	2.13333043007941	-0.531249096134125	1.60208133394529
363	0	1.42129197999218	0	0	0	0	0.22665655646388	0.599955408144985	0.7493108510248	0.673710879979991	6.24239343096633e-09	-4.32009983342141e-16	0.22665655646388	0.826611964608865	1.57592281563366	2.24963369561366	2.24963370185605	2.24963370185605	2.24963370185605	-1.11943004209357	1.13020365976248
364	0.353226288521675	0	0	0	0	0	0.204725123989864	0.670754246209505	0.766581098279678	0.705640624392492	5.15378778800368e-09	-3.18323145620525e-16	0.204725123989864	0.875479370199369	1.64206046847905	2.34770109287154	2.34770109802533	2.34770109802533	2.34770109802533	-0.439122871521425	1.9085782265039
365	0	0	1.61574528155155	0	0	0	0.184740388269487	0.696172121451647	0.752968955625786	0.703857451539667	4.25472724145948e-09	-6.82121026329696e-16	0.184740388269487	0.880912509721134	1.63388146534692	2.33773891688659	2.33773892114131	2.33773892114131	2.33773892114131	-0.922220069428426	1.41551885171289
366	0.655594561653776	0	0	0	0	0	0.165273919886054	0.69033503333825	0.857243108765845	0.679534426889848	3.51226523207515e-09	-1.36424205265939e-16	0.165273919886054	0.855608953224304	1.71285206199015	2.39238648888	2.39238649239226	2.39238649239226	2.39238649239226	-1.17068719776767	1.22169929462459
367	0	1.26729694937066	0	0	0	0	0.156022486357223	0.663738914942082	0.898972407023056	0.640901706821283	2.89917006739415e-09	-5.45696821063757e-16	0.156022486357223	0.819761401299306	1.71873380832236	2.35963551514365	2.35963551804282	2.35963551804282	2.35963551804282	-1.31605943210144	1.04357608594137
368	0	0	1.76431508201824	0	0	0	0.144694393918187	0.690757053888322	0.89740547146497	0.593946325833901	2.39293744925817e-09	-4.77484718430787e-16	0.144694393918187	0.835451447806509	1.73285691927148	2.32680324510538	2.32680324749832	2.32680324749832	2.32680324749832	-1.89991358717125	0.42688966032707
369	0.833216357927762	0	0	0	0	0	0.13234649996003	0.686170585828206	1.04672559653317	0.542954983655019	1.97497065528296e-09	-5.6843418860808e-16	0.13234649996003	0.818517085788237	1.86524268232141	2.40819766597643	2.4081976679514	2.4081976679514	2.4081976679514	-1.25796544671648	1.15023222123492
370	0.94690401799907	0	0	0	0	0	0.13866486730579	0.660549620788312	1.11242399488618	0.490933756834954	1.62990502303728e-09	-3.18323145620525e-16	0.13866486730579	0.799214488094101	1.91163848298028	2.40257223981523	2.40257224144514	2.40257224144514	2.40257224144514	-1.02662598495657	1.37594625648856
371	0.85691514816933	0	0	0	0	0	0.166148619151605	0.621670678266115	1.11991032009555	0.439931519250857	1.3450443475449e-09	-6.48014975013211e-16	0.166148619151605	0.78781929741772	1.90772961751327	2.34766113676413	2.34766113810918	2.34766113810917	2.34766113810917	-1.36271648595106	0.98494465215811
372	0	1.04532035018167	0	0	0	0	0.19971911769323	0.575182152950987	1.08812993604002	0.391288189635934	1.10990040411707e-09	-2.72848410531878e-16	0.19971911769323	0.774901270644217	1.86303120668424	2.25431939632017	2.25431939743007	2.25431939743007	2.25431939743007	-1.15326732873499	1.10105206869509
373	0.915100586009616	0	0	0	0	0	0.215659617227635	0.562527009414047	1.03107254663925	0.345824432105535	9.15808050194755e-10	-6.70752342557535e-16	0.215659617227635	0.778186626641682	1.80925917328093	2.15508360538646	2.15508360630227	2.15508360630227	2.15508360630227	-0.730945754475624	1.42413785182665
374	0.914624317644096	0	0	0	0	0	0.244354772014244	0.535560196843552	0.95894629635686	0.303985878171098	7.55612927605398e-10	-1.47792889038101e-16	0.244354772014244	0.779914968857796	1.73886126521466	2.04284714338575	2.04284714414137	2.04284714414137	2.04284714414136	-0.270400386543411	1.77244675759795
375	0	0	0	2.39221350217196	0	0	0.280617583129567	0.499886075713912	0.879089049825885	0.265952124670957	6.23402593191713e-10	-4.54747350886464e-17	0.280617583129567	0.780503658843479	1.65959270866936	1.92554483334032	1.92554483396372	1.92554483396372	1.92554483396372	-0.895014255487323	1.0305305784764
376	0	1.46858281584848	0	0	0	0	0.295704588299571	0.459547470641871	0.796673554053472	0.680051745388664	5.14295061293524e-10	3.63797880709171e-16	0.295704588299571	0.755252058941442	1.55192561299491	2.23197735838358	2.23197735889787	2.23197735889787	2.23197735889787	-0.312790647241845	1.91918671165603
377	0.448544239946341	0	0	0	0	0	0.296101289292423	0.521135735768247	0.715251265386309	0.935285514815403	4.24258905695751e-10	-1.70530256582424e-16	0.296101289292423	0.81723702506067	1.53248829044698	2.46777380526238	2.46777380568664	2.46777380568664	2.46777380568664	-0.343285904933394	2.12448790075325
378	0.960012968989276	0	0	0	0	0	0.28959315451083	0.545295825126549	0.637170160870925	1.07564171049994	3.49965739587788e-10	1.87583282240666e-16	0.28959315451083	0.834888979637379	1.4720591405083	2.54770085100824	2.54770085135821	2.54770085135821	2.54770085135821	-0.587591270701341	1.96010958065687
379	0	1.34055380682411	0	0	0	0	0.304690610244184	0.54357319272129	0.563894350156543	1.13438126601188	2.88665796688292e-10	-3.32534000335727e-16	0.304690610244184	0.848263802965474	1.41215815312202	2.5465394191339	2.54653941942256	2.54653941942256	2.54653941942256	-0.901637036984783	1.64490238243778
380	0	0	0	2.42395348117341	0	0	0.304799048898715	0.603453249266583	0.496247360352637	1.13648145549875	2.38090433413163e-10	2.8421709430404e-17	0.304799048898715	0.908252298165298	1.40449965851793	2.54098111401668	2.54098111425477	2.54098111425477	2.54098111425477	-1.07059880744236	1.47038230681241
381	0	1.48488105772493	0	0	0	0	0.294856485799087	0.623763458870094	0.434596263352779	1.56696266771647	1.96365544979926e-10	-8.55493453855161e-16	0.294856485799087	0.918619944669182	1.35321620802196	2.92017887573843	2.9201788759348	2.9201788759348	2.9201788759348	-1.00476235273399	1.91541652320081
382	0.983400330771852	0	0	0	0	0	0.278503232847022	0.724101915437443	0.378990098522751	1.80403474840061	1.61944262799807e-10	-3.95061761082616e-16	0.278503232847022	1.00260514828447	1.38159524680722	3.18562999520783	3.18562999536977	3.18562999536977	3.18562999536977	-0.753101832532913	2.43252816283686
383	0	0	0	2.09182000779678	0	0	0.289535383211729	0.767567862597463	0.32926311028771	1.90367096871393	1.33549656311516e-10	-5.76960701437201e-16	0.289535383211729	1.05710324580919	1.3863663560969	3.29003732481083	3.29003732494438	3.29003732494438	3.29003732494438	-0.565090753282208	2.72494657166217
384	0.978557480447456	0	0	0	0	0	0.287416744816232	0.771482799075234	0.285111008204489	2.20766751949843	1.10127530206228e-10	-2.61479726759717e-16	0.287416744816232	1.05889954389147	1.34401055209596	3.55167807159439	3.55167807170452	3.55167807170452	3.55167807170452	-0.260992959841222	3.29068511186329
385	0	0	0	2.39205438572792	0	0	0.307239886173225	0.748757261155342	0.246146637670272	2.33890177018448	9.08092260942794e-11	-8.85336248757085e-16	0.307239886173225	1.05599714732857	1.30214378499884	3.64104555518332	3.64104555527413	3.64104555527413	3.64104555527413	0.212651200294783	3.85369675556891
386	0.998900247707716	0	0	0	0	0	0.310432281147765	0.708920807204827	0.211940019909889	2.79826157288602	7.48761522118002e-11	-7.53175299905706e-16	0.310432281147765	1.01935308835259	1.23129310826248	4.0295546811485	4.02955468122338	4.02955468122338	4.02955468122338	0.650471581764321	4.6800262629877
387	0	0	0	2.24479241069178	0	0	0.335013156787065	0.658923530943749	0.182046598721718	3.0142328674934	6.17345904174727e-11	-7.0627947934554e-16	0.335013156787065	0.993936687730814	1.17598328645253	4.19021615394594	4.19021615400767	4.19021615400767	4.19021615400767	0.585093987013288	4.77531014102096
388	0	1.37038319184676	0	0	0	0	0.340482167304693	0.603758089299595	0.156026653830643	3.43040950913901	5.08980065205833e-11	-1.03028696685215e-16	0.340482167304693	0.944240256604288	1.10026691043493	4.53067641957394	4.53067641962484	4.53067641962484	4.53067641962484	0.546164440633958	5.07684086025879
389	0.8610912708814	0	0	0	0	0	0.332960407813939	0.631221490547067	0.133458155146227	3.59666280706618	4.19616299041081e-11	-6.14619466432487e-16	0.332960407813939	0.964181898361006	1.09764005350723	4.69430286057342	4.69430286061538	4.69430286061538	4.69430286061538	0.866993546472304	5.56129640708768
390	0.61534223000477	0	0	0	0	0	0.337887569883821	0.628889742415518	0.113944797955993	3.58992463710657	3.45917214872316e-11	-5.82645043323282e-16	0.337887569883821	0.96677731229934	1.08072211025533	4.67064674736191	4.6706467473965	4.6706467473965	4.6706467473965	0.888629866285814	5.55927661368231
391	0.7177103130711	0	0	0	0	0	0.33771832265445	0.606662326219556	0.0971205437782076	3.46744822485566	2.8516114980448e-11	-7.41096073397785e-16	0.33771832265445	0.944380648874006	1.04150119265221	4.50894941750787	4.50894941753639	4.50894941753639	4.50894941753639	0.366422849504183	4.87537226704057
392	0.791923746609713	0	0	0	0	0	0.338615279555248	0.571828805332243	0.0826516696823666	3.27141454478021	2.35060724662617e-11	-7.1196382123162e-16	0.338615279555248	0.910444084887492	0.993095754569858	4.26451029935007	4.26451029937358	4.26451029937358	4.26451029937358	0.806206774620439	5.07071707399402
393	0.668081835346448	0	0	0	0	0	0.34435501640814	0.52968973840312	0.0702370801479792	3.03251533404489	1.93755113286898e-11	-3.5527136788005e-16	0.34435501640814	0.87404475481126	0.944281834959239	3.97679716900413	3.97679716902351	3.97679716902351	3.97679716902351	0.481059856110404	4.45785702513391
394	0.603966392600515	0	0	0	0	0	0.346652875145308	0.484038245726117	0.0596074440207008	2.77273237806748	1.59696355694905e-11	-4.47286652160983e-16	0.346652875145308	0.830691120871425	0.890298564892125	3.6630309429596	3.66303094297557	3.66303094297557	3.66303094297557	1.01913163651456	4.68216257949013
395	0.510260229188518	0	0	0	0	0	0.344017719751467	0.437532345052793	0.0505235722660421	2.50748671763702	1.31618435261771e-11	-6.88160639583657e-16	0.344017719751467	0.78155006480426	0.832073637070302	3.33956035470732	3.33956035472048	3.33956035472048	3.33956035472048	0.362020773094775	3.70158112781526
396	0.364913340078039	0	0	0	0	0	0.335298273776632	0.391981833563956	0.0427743401191091	2.24729488201729	1.08473614091054e-11	-1.33351107933777e-15	0.335298273776632	0.727280107340588	0.770054447459697	3.01734932947699	3.01734932948783	3.01734932948783	3.01734932948783	0.42842734945176	3.44577667893959
397	0.582557722706698	0	0	0	0	0	0.320027409529112	0.348568461895543	0.0361743721090064	1.99904025028442	8.94033291842789e-12	-2.64748223344213e-15	0.320027409529112	0.668595871424655	0.704770243533661	2.70381049381808	2.70381049382702	2.70381049382702	2.70381049382702	0.421047684833572	3.12485817866059
398	0.81167267447862	0	0	0	0	0	0.305750084898113	0.308014157894218	0.0305616442000744	1.76694465032763	7.36727088224143e-12	-2.46380693624815e-15	0.305750084898113	0.613764242792331	0.644325886992405	2.41127053732004	2.41127053732741	2.4112705373274	2.41127053732741	0.178108253509595	2.589378790837
399	0.852746860083773	0	0	0	0	0	0.303645534164179	0.270708899478434	0.025795109165037	1.55330709582196	6.07124093221501e-12	-2.65529820353549e-15	0.303645534164179	0.574354433642613	0.60014954280765	2.15345663862961	2.15345663863568	2.15345663863568	2.15345663863568	0.440058576471635	2.59351521510732
400	0.702520975391563	0	0	0	0	0	0.312565197457012	0.2368073377705	0.02175241555772	1.35906215729733	5.00313035445288e-12	-2.94546609325153e-15	0.312565197457012	0.549372535227512	0.571124950785232	1.93018710808256	1.93018710808756	1.93018710808756	1.93018710808756	0.504586904636568	2.43477401272413
401	0	1.26190846581226	0	0	0	0	0.319628577298771	0.206301298013825	0.0183277643786728	1.1841990830688	4.12301233154722e-12	1.89359639080067e-16	0.319628577298771	0.525929875312596	0.544257639691269	1.72845672276007	1.72845672276419	1.72845672276419	1.72845672276419	-0.482457105333976	1.24599961743021
402	0	1.33061655748205	0	0	0	0	0.31386077404561	0.24488263242076	0.0154299284659357	1.0280738063055	3.39678081218153e-12	-3.84492437888184e-16	0.31386077404561	0.55874340646637	0.574173334932306	1.60224714123781	1.6022471412412	1.6022471412412	1.6022471412412	-0.252414880759375	1.34983226048183
403	0	1.0876977219848	0	0	0	0	0.299681493142784	0.339852240457344	0.0129804460436678	0.889638899434463	2.79896994470619e-12	-2.57927013080916e-16	0.299681493142784	0.639533733600127	0.652514179643795	1.54215307907826	1.54215307908106	1.54215307908106	1.54215307908106	-0.268937295367869	1.27321578371319
404	0	1.29798046069909	0	0	0	0	0.280329740621615	0.434488253563885	0.0109119903696279	0.767610971032151	2.30620571528561e-12	-2.74003042477489e-17	0.280329740621615	0.714817994185501	0.725729984555129	1.49334095558728	1.49334095558959	1.49334095558959	1.49334095558959	-0.461400383453842	1.03194057213574
405	0.797026817626109	0	0	0	0	0	0.258146647019082	0.555263278377451	0.00916691099625623	0.660590628744143	1.89993443200365e-12	-4.62296867453915e-16	0.258146647019082	0.813409925396533	0.822576836392789	1.48316746513693	1.48316746513883	1.48316746513883	1.48316746513883	-0.429835604991163	1.05333186014767
406	0.941008793707391	0	0	0	0	0	0.251375903240828	0.617976057994151	0.00769593799981726	0.567146704456167	1.56514943228103e-12	-3.39284156325448e-16	0.251375903240828	0.869351961234979	0.877047899234796	1.44419460369096	1.44419460369253	1.44419460369253	1.44419460369253	-0.57885288813058	0.865341715561948
407	0.672957103987397	0	0	0	0	0	0.265866148444225	0.639707900367555	0.00645703802744888	0.4858737562197	1.28993633552454e-12	-5.20694598549198e-16	0.265866148444225	0.90557404881178	0.912031086839229	1.39790484305893	1.39790484306022	1.39790484306022	1.39790484306022	-0.94728336424125	0.450621478818968
408	0.727281277654877	0	0	0	0	0	0.276824028298878	0.633255322392163	0.00541440969940802	0.415429767621147	1.06256266008131e-12	-1.63868918434673e-16	0.276824028298878	0.910079350691041	0.915493760390449	1.3309235280116	1.33092352801266	1.33092352801266	1.33092352801266	-0.771768442768627	0.559155085244031
409	0	0	0	2.29903481474204	0	0	0.287671476216515	0.60812218476181	0.00453760543352457	0.354559334354247	8.75093064678367e-13	-8.06310573864266e-16	0.287671476216515	0.895793660978326	0.90033126641185	1.2548906007661	1.25489060076697	1.25489060076697	1.25489060076697	-1.18619358844613	0.0686970123208464
410	0	1.37866006323381	0	0	0	0	0.28549027333053	0.571292931728701	0.00380076686855717	0.700064818078594	7.21092874300666e-13	-5.21693799271361e-16	0.28549027333053	0.85678320505923	0.860583971927787	1.56064879000638	1.5606487900071	1.5606487900071	1.5606487900071	-1.39146281899413	0.169185971012968
411	0.861818080697399	0	0	0	0	0	0.274647375780092	0.613650565560137	0.00318196155804425	0.90866096209107	5.93877302890178e-13	-5.43431966093522e-16	0.274647375780092	0.888297941340229	0.891479902898273	1.80014086498934	1.80014086498994	1.80014086498994	1.80014086498994	-0.509589512594419	1.29055135239552
412	0	0	1.64263163269173	0	0	0	0.279317385242564	0.621880075039343	0.00266260934306328	1.0186298664884	4.89353624288924e-13	-9.0205620750794e-16	0.279317385242564	0.901197460281907	0.90386006962497	1.92248993611337	1.92248993611386	1.92248993611385	1.92248993611385	-0.891160134727581	1.03132980138627
413	0	0	1.67228326562009	0	0	0	0.273269824758356	0.606962408966239	0.147378525290614	1.05887353745586	4.03179001295939e-13	-7.99682542407254e-16	0.273269824758356	0.880232233724595	1.02761075901521	2.08648429647107	2.08648429647148	2.08648429647148	2.08648429647147	-0.54121102813265	1.54527326833883
414	0	0	0	2.11659957089396	0	0	0.260236776301444	0.577018899836891	0.392696666504587	1.05105663847339	3.32397576130461e-13	-4.68569627543047e-16	0.260236776301444	0.837255676138334	1.22995234264292	2.28100898111631	2.28100898111665	2.28100898111664	2.28100898111665	-1.30768756633574	0.973321414780904
415	0.665487556866951	0	0	0	0	0	0.242949462167563	0.53798716688722	0.544234895139558	1.32182038302241	2.73666955763474e-13	-7.27640170339328e-16	0.242949462167563	0.780936629054783	1.32517152419434	2.64699190721675	2.64699190721703	2.64699190721703	2.64699190721703	-1.53156245749025	1.11542944972677
416	0	0	0	2.05088157719369	0	0	0.233030544386753	0.494145941081629	0.627931243528456	1.45988566096399	2.25611529458547e-13	-5.13195042017856e-16	0.233030544386753	0.727176485468382	1.35510772899684	2.81499338996082	2.81499338996105	2.81499338996105	2.81499338996105	-1.24170129403534	1.5732920959257
417	0	0	1.61425730997836	0	0	0	0.218724651527382	0.448521374469955	0.663401679826343	1.78696673174537	1.85571025212994e-13	-6.94555524205498e-17	0.218724651527382	0.667246025997337	1.33064770582368	3.11761443756905	3.11761443756924	3.11761443756924	3.11761443756924	-0.615272617828933	2.5023418197403
418	0.769074454594424	0	0	0	0	0	0.201948152082427	0.403200555408555	0.803138622999948	1.94749861255022	1.52863322000485e-13	4.58411086867727e-17	0.201948152082427	0.605148707490982	1.40828733049093	3.35578594304115	3.35578594304131	3.35578594304131	3.35578594304131	-0.754002212299695	2.60178373074161
419	0	1.31204216273248	0	0	0	0	0.198964061851277	0.359572520359544	0.870417134708207	1.99111438945543	1.26181021187222e-13	-4.84406958989325e-16	0.198964061851277	0.558536582210821	1.42895371691903	3.42006810637446	3.42006810637458	3.42006810637458	3.42006810637458	-0.769047978334791	2.65102012803979
420	0	0	1.56532025432221	0	0	0	0.190426097789196	0.392480846905858	0.886914633640933	1.95492580746749	1.03909769677557e-13	-4.89816520676811e-16	0.190426097789196	0.582906944695054	1.46982157833599	3.42474738580347	3.42474738580358	3.42474738580358	3.42474738580358	-0.332088165502233	3.09265922030134
421	0	1.25664603868339	0	0	0	0	0.178445805797713	0.401643610311274	0.994436611695165	1.86643186791689	8.56061888043769e-14	-1.80833403806702e-15	0.178445805797713	0.580089416108988	1.57452602780415	3.44095789572104	3.44095789572113	3.44095789572113	3.44095789572113	-0.503701875141142	2.93725602057998
422	0.831826515393859	0	0	0	0	0	0.164551707292298	0.459577192687868	1.03383501391113	1.74578438031881	7.06563696439844e-14	-1.84627590993358e-15	0.164551707292298	0.624128899980165	1.65796391389129	3.4037482942101	3.40374829421017	3.40374829421017	3.40374829421017	-0.226259979500549	3.17748831470962
423	0	1.28313626123607	0	0	0	0	0.168680765737156	0.483310198779831	1.02627424366466	1.60754802519597	5.7968918554252e-14	-2.08270345414263e-15	0.168680765737156	0.651990964516988	1.67826520818164	3.28581323337761	3.28581323337767	3.28581323337766	3.28581323337767	-0.817107197329424	2.46870603604824
424	0.457603253704464	0	0	0	0	0	0.165905952716089	0.55252423338451	0.987484234642037	1.46206374437182	4.81122697237879e-14	-2.21281049039845e-15	0.165905952716089	0.7184301861006	1.70591442074264	3.16797816511446	3.16797816511451	3.16797816511451	3.16797816511451	-0.752529761637401	2.41544840347711
425	0.482791085944995	0	0	0	0	0	0.16173262431945	0.580764648689879	0.929035223903737	1.31650143470125	3.93583832192235e-14	-1.45292528008767e-15	0.16173262431945	0.742497273009329	1.67153249691307	2.98803393161432	2.98803393161436	2.98803393161436	2.98803393161436	-0.705535380040609	2.28249855157375
426	0.916215255279145	0	0	0	0	0	0.157306211464709	0.580611686807757	0.859328939380638	1.17566978568804	3.26735971611924e-14	-2.20585633092796e-15	0.157306211464709	0.737917898272466	1.5972468376531	2.77291662334115	2.77291662334118	2.77291662334118	2.77291662334118	-0.901984509746947	1.87093211359423
427	0.613896830343732	0	0	0	0	0	0.174358243815832	0.561431101126313	0.784367125305743	1.04263671569987	2.64208210865036e-14	-2.42254064031222e-15	0.174358243815832	0.735789344942145	1.52015647024789	2.56279318594776	2.56279318594779	2.56279318594778	2.56279318594778	-0.918555898041349	1.64423728790643
428	0.86809891784422	0	0	0	0	0	0.187636230819565	0.530126163823287	0.708345560176979	0.9192024619983	2.1736923372373e-14	-2.1699066155012e-15	0.187636230819565	0.717762394642852	1.42610795481983	2.34531041681813	2.34531041681815	2.34531041681815	2.34531041681815	-0.0065155849183839	2.33879483189977
429	0	1.27446461377435	0	0	0	0	0.211795682623698	0.491722665113934	0.634111580302498	0.806258356619621	1.79625203600153e-14	-1.13197437534573e-15	0.211795682623698	0.703518347737631	1.33762992804013	2.14388828465975	2.14388828465977	2.14388828465977	2.14388828465977	0.00371584654423633	2.147604131204
430	0.546093464831839	0	0	0	0	0	0.221030950585406	0.517615676771829	0.563515074846093	0.704057186338423	1.46428646985441e-14	-1.55803842050162e-15	0.221030950585406	0.738646627357235	1.30216170220333	2.00621888854175	2.00621888854177	2.00621888854176	2.00621888854176	0.559551443880595	2.56577033242236
431	0	1.00866033047815	0	0	0	0	0.225292155445888	0.517964186180799	0.497676539498972	0.612415402035762	1.17779563879594e-14	-2.23210824823461e-15	0.225292155445888	0.743256341626687	1.24093288112566	1.85334828316142	1.85334828316143	1.85334828316143	1.85334828316143	0.490363810488779	2.34371209365021
432	0	1.41967585577224	0	0	0	0	0.220745755209837	0.534785729725099	0.437190725033865	0.530863001052493	1.01636032923125e-14	-1.3418852834457e-15	0.220745755209837	0.755531484934936	1.1927222099688	1.72358521102129	1.7235852110213	1.7235852110213	1.7235852110213	0.453815106684438	2.17740031770574
433	0.818034202881417	0	0	0	0	0	0.210444828793479	0.622195546494163	0.382280422223562	0.458753408780345	7.92397258919664e-15	-4.63878935264006e-16	0.210444828793479	0.832640375287642	1.2149207975112	1.67367420629155	1.67367420629156	1.67367420629156	1.67367420629156	-0.491919708666435	1.18175449762512
434	0.783771401958832	0	0	0	0	0	0.214552326123017	0.660343661717333	0.332911769017076	0.395342936391521	6.75299816066399e-15	-1.2975875582355e-15	0.214552326123017	0.874895987840349	1.20780775685743	1.60315069324895	1.60315069324895	1.60315069324895	1.60315069324895	-0.676467759052266	0.926682934196686
435	0.682371370589423	0	0	0	0	0	0.226023523542211	0.664217179527071	0.288879976488327	0.339847233979133	5.47970557818189e-15	-1.41738027564786e-15	0.226023523542211	0.890240703069282	1.17912067955761	1.51896791353674	1.51896791353675	1.51896791353675	1.51896791353675	-0.977588699468598	0.541379214068149
436	0	0	0	0	0	4.41989923297571	0.236691606945896	0.644988469481359	0.249872409065542	0.291480468292582	4.63842297904193e-15	1.62480272292154e-16	0.236691606945896	0.881680076427255	1.1315524854928	1.42303295378538	1.42303295378538	1.42303295378538	1.42303295378538	-0.409116012587358	1.01391694119803
437	0.804211710298	0	0	0	0	0	0.236065296498149	0.610905700331927	0.215514412156852	0.249481633099439	3.56976670445874e-15	2.82773169400812	0.236065296498149	0.846970996830077	1.06248540898693	1.31196704208637	1.31196704208637	4.13969873609449	4.13969873609449	-0.0787245424946275	4.06097419359986
438	0.508652723204238	0	0	0	0	0	0.244922535692057	0.56798586762958	0.185402069180826	0.213131369768884	3.00133251585066e-15	4.63030179867548	0.244922535692057	0.812908403321636	0.998310472502462	1.21144184227135	1.21144184227135	5.84174364094683	5.84174364094683	0.321216157268039	6.16295979821487
439	0.767709071530861	0	0	0	0	0	0.247121804152113	0.520552657114102	0.159125120766942	0.181761873966578	2.12594386539422e-15	5.68645571791187	0.247121804152113	0.767674461266215	0.926799582033157	1.10856145599974	1.10856145599974	6.7950171739116	6.7950171739116	0.347021623890853	7.14203879780246
440	0.9703099307717	0	0	0	0	0	0.255294008152701	0.471652625014494	0.136282536369893	0.154761842311926	2.1600499167107e-15	6.20756822969411	0.255294008152701	0.726946633167195	0.863229169537087	1.01799101184901	1.01799101184902	7.22555924154312	7.22555924154312	0.990571192851487	8.21613043439461
441	0.984016900216216	0	0	0	0	0	0.282301409614586	0.423376136657948	0.116492648989077	0.131577931682757	1.94404492503963e-15	6.35290876435051	0.282301409614586	0.705677546272534	0.822170195261611	0.953748126944367	0.953748126944369	7.30665689129488	7.30665689129488	0.79858909999233	8.10524599128721
442	0	1.31844169290993	0	0	0	0	0.322332892151863	0.377103917089871	0.099399312416431	0.111713832927043	1.93267624126747e-15	6.24158613224689	0.322332892151863	0.699436809241734	0.798836121658165	0.910549954585208	0.91054995458521	7.1521360868321	7.1521360868321	0.741557262156053	7.89369334898815
443	0.878244440144315	0	0	0	0	0	0.338575409177823	0.408751371179479	0.084675189987105	0.0947277759003119	1.84172677109018e-15	5.96187493353151	0.338575409177823	0.747326780357301	0.832001970344406	0.926729746244718	0.92672974624472	6.88860467977623	6.88860467977623	0.0673466288666021	6.95595130864284
444	0.602298736697129	0	0	0	0	0	0.360522381708995	0.416534320830962	0.0720230124554342	0.0802290649700563	1.67688085639384e-15	5.57848040467086	0.360522381708995	0.777056702539957	0.849079714995391	0.929308779965447	0.929308779965449	6.50778918463631	6.50778918463631	-0.26997607656115	6.23781310807516
445	0.64903813359414	0	0	0	0	0	0.370543088295285	0.40806467840736	0.0611754332029324	0.0678740784610018	1.73940861714073e-15	5.1381826455903	0.370543088295285	0.778607766702645	0.839783199905577	0.907657278366579	0.907657278366581	6.04583992395688	6.04583992395688	-0.293343109546789	5.75249681441009
446	0	1.05675240095261	0	0	0	0	0.374038553591344	0.38897889779913	0.0518939479674651	0.0573620402215762	1.8644641386345e-15	4.67420905208485	0.374038553591344	0.763017451390474	0.81491139935794	0.872273439579516	0.872273439579518	5.54648249166437	5.54648249166437	-0.329833859485746	5.21664863217862
447	0.987812013582309	0	0	0	0	0	0.364091273319797	0.402051486114023	0.0439672229983449	0.0484307773787957	1.2732925824821e-15	4.20961056698308	0.364091273319797	0.76614275943382	0.810109982432165	0.858540759810961	0.858540759810962	5.06815132679404	5.06815132679405	-0.116473919491516	4.95167740730253
448	0.284295105883416	0	0	0	0	0	0.377026228042163	0.397603479324906	0.0372090816018426	0.0408526082289614	9.77706804405898e-16	3.75985923236846	0.377026228042163	0.774629707367069	0.811838788968911	0.852691397197873	0.852691397197873	4.61255062956634	4.61255062956634	0.173809707140808	4.78636033670715
449	0	1.2484183639279	0	0	0	0	0.374060760886507	0.381557221427563	0.0314563278581238	0.0344304524788988	1.04591890703887e-15	3.33483841251625	0.374060760886507	0.75561798231407	0.787074310172194	0.821504762651093	0.821504762651094	4.15634317516735	4.15634317516735	0.0380687887028528	4.1944119638702
450	0	0	0	2.18385617230192	0	0	0.3597818583772	0.421984526947948	0.0265665327004081	0.0289942183450159	7.50333128962666e-16	2.94036051601688	0.3597818583772	0.781766385325147	0.808332918025555	0.837327136370571	0.837327136370572	3.77768765238745	3.77768765238745	0.139031301622108	3.91671895400956
451	0	0	1.62564468954635	0	0	0	0.338388517248352	0.435217964838143	0.0224158675109822	0.365490796965241	2.95585778076202e-16	2.57931812099921	0.338388517248352	0.773606482086495	0.796022349597477	1.16151314656272	1.16151314656272	3.74083126756193	3.74083126756193	-0.522474280737849	3.21835698682408
452	0	0	0	2.21164623505706	0	0	0.312929179249177	0.429787976679924	0.15959182051351	0.579041705109048	7.27595761418343e-16	2.25255153880892	0.312929179249177	0.7427171559291	0.902308976442611	1.48135068155166	1.48135068155166	3.73390222036058	3.73390222036058	-0.134514690541182	3.5993875298194
453	0.397462647748548	0	0	0	0	0	0.285580878713659	0.412025941396191	0.246299657446335	1.05744386954926	4.09272615797818e-16	1.95949779382325	0.285580878713659	0.69760682010985	0.943906477556185	2.00135034710544	2.00135034710544	3.96084814092869	3.96084814092869	-0.297702963535042	3.66314517739365
454	0.529650786326718	0	0	0	0	0	0.259921310914365	0.386581122260284	0.296328611574245	1.34338036888226	3.18323145620525e-16	1.69867175759105	0.259921310914365	0.64650243317465	0.942831044748895	2.28621141363116	2.28621141363116	3.98488317122221	3.98488317122221	-0.0848767484264606	3.90000642279575
455	0	0	0	2.77179782364134	0	0	0.239046529446568	0.356822458703216	0.32012709690748	1.49090781885394	-2.1600499167107e-16	1.46801896328731	0.239046529446568	0.595868988149784	0.915996085057263	2.40690390391121	2.40690390391121	3.87492286719852	3.87492286719852	0.540344525596423	4.41526739279494
456	0.694491980383904	0	0	0	0	0	0.217199025051171	0.325149964988419	0.325560789711333	2.23821547436857	-3.41060513164848e-17	1.26517081194208	0.217199025051171	0.542348990039591	0.867909779750923	3.10612525411949	3.10612525411949	4.37129606606158	4.37129606606158	1.18650826868725	5.55780433474883
457	0	0	1.59557916502652	0	0	0	0.20638726539765	0.293235304452006	0.318505650729767	2.66560628399208	-6.82121026329696e-16	1.08762596421531	0.20638726539765	0.499622569849656	0.818128220579423	3.4837345045715	3.4837345045715	4.5713604687868	4.5713604687868	1.10653227563784	5.67789274442464
458	0.686173573000266	0	0	0	0	0	0.192358341978249	0.26220698378656	0.436342832707846	2.86450698078804	1.36424205265939e-16	0.932876292594364	0.192358341978249	0.454565325764809	0.890908158472655	3.7554151392607	3.7554151392607	4.68829143185506	4.68829143185506	1.38310138020651	6.07139281206157
459	0.710177514092181	0	0	0	0	0	0.187214282803557	0.23279233981621	0.50099386958636	2.90371058815701	-8.81072992342524e-17	0.798491532726397	0.187214282803557	0.420006622619767	0.921000492206127	3.82471108036313	3.82471108036313	4.62320261308953	4.62320261308953	1.15498888215073	5.77819149524026
460	0.742772119418228	0	0	0	0	0	0.189344632424311	0.205425897934349	0.52786882855974	2.83457786189334	4.54747350886464e-17	0.68217346843354	0.189344632424311	0.394770530358661	0.922639358918401	3.75721722081174	3.75721722081174	4.43939068924528	4.43939068924528	1.29416793453019	5.73355862377547
461	0.93982540914069	0	0	0	0	0	0.197971534980024	0.180331628292675	0.528538653341515	2.69509671992464	-2.1600499167107e-16	0.581787914104594	0.197971534980024	0.378303163272699	0.906841816614214	3.60193853653885	3.60193853653885	4.18372645064345	4.18372645064345	1.30776915611647	5.49149560675992
462	0.499039447834921	0	0	0	0	0	0.224435097966455	0.157585002311415	0.511620641901298	2.51304277136785	2.78532752417959e-16	0.495380763328384	0.224435097966455	0.38202010027787	0.893640742179168	3.40668351354702	3.40668351354702	3.9020642768754	3.9020642768754	0.357942255082828	4.26000653195823
463	0.539138560504699	0	0	0	0	0	0.238869651161928	0.137159469853613	0.483469052428682	2.30843344406797	-1.25055521493778e-16	0.421182829474815	0.238869651161928	0.376029121015541	0.859498173444223	3.1679316175122	3.1679316175122	3.58911444698701	3.58911444698701	0.495225359258898	4.08433980624591
464	0.525973755777969	0	0	0	0	0	0.245828698283928	0.118960966086137	0.448712390537604	2.09542795799151	3.97903932025656e-17	0.35760701423941	0.245828698283928	0.364789664370065	0.813502054907668	2.90893001289918	2.90893001289918	3.26653702713859	3.26653702713859	0.00446297213074885	3.27099999926934
465	0.590889236313221	0	0	0	0	0	0.247181248702317	0.102853260554676	0.410670269359747	1.88379340763625	5.11590769747272e-17	0.303240426505423	0.247181248702317	0.350034509256993	0.760704778616741	2.64449818625299	2.64449818625299	2.94773861275841	2.94773861275841	0.125301367509728	3.07303998026814
466	0	0	1.97878498043097	0	0	0	0.246722337336344	0.0886763346776083	0.371675847517358	1.68003182528949	4.39115410699742e-16	0.256833375265317	0.246722337336344	0.335398672013952	0.707074519531311	2.3871063448208	2.3871063448208	2.64393972008612	2.64393972008612	0.2939342548614	2.93787397494752
467	0.583561227704474	0	0	0	0	0	0.238307784087806	0.0762594821916607	0.587069038864446	1.48824295930011	-1.84741111297626e-16	0.217286628838085	0.238307784087806	0.314567266279466	0.901636305143913	2.38987926444403	2.38987926444403	2.60716589328211	2.60716589328211	-0.161384712254841	2.44578118102727
468	0	1.40170696545177	0	0	0	0	0.231345086931293	0.0654304418248648	0.712161181378339	1.31078154719218	-3.86535248253495e-16	0.183637930593425	0.231345086931293	0.296775528756158	1.0089367101345	2.31971825732668	2.31971825732668	2.50335618792011	2.50335618792011	-0.0659875210564712	2.43736866686364
469	0	0	1.71215135554836	0	0	0	0.219076189687908	0.146214561210458	0.772612375527872	1.14875523751649	-4.32009983342141e-16	0.155048459371201	0.219076189687908	0.365290750898367	1.13790312642624	2.28665836394273	2.28665836394273	2.44170682331393	2.44170682331393	0.280503101999402	2.72220992531333
470	0.870776126249808	0	0	0	0	0	0.203653578207368	0.195561378845435	0.952119001309206	1.00239933437177	-1.81898940354586e-16	0.130789697719854	0.203653578207368	0.399214957052803	1.35133395836201	2.35373329273378	2.35373329273378	2.48452299045364	2.48452299045364	-0.0387503677852155	2.44577262266842
471	0.723701892093437	0	0	0	0	0	0.20824696673732	0.222213678548508	1.04116065079194	0.871356660134403	0	0.110231004994577	0.20824696673732	0.430460645285827	1.47162129607776	2.34297795621217	2.34297795621217	2.45320896120674	2.45320896120674	-0.372576522551862	2.08063243865488
472	0	1.05263107588618	0	0	0	0	0.216896414889028	0.232777632294032	1.06663603460709	0.754884621140529	-3.63797880709171e-16	0.0928280712669453	0.216896414889028	0.44967404718306	1.51631008179015	2.27119470293068	2.27119470293068	2.36402277419763	2.36402277419763	-0.234824608100007	2.12919816609762
473	0.964389707821218	0	0	0	0	0	0.215567413873874	0.270407164475551	1.04866459237861	0.65200667217199	0	0.0781123410478068	0.215567413873874	0.485974578349425	1.53463917072804	2.18664584290003	2.18664584290003	2.26475818394783	2.26475818394783	-0.128142155731768	2.13661602821607
474	0	0	0	2.24758465450836	0	0	0.236967036887155	0.286745809622096	1.00216038706761	0.56162153344397	-1.81898940354586e-16	0.0656814346164513	0.236967036887155	0.523712846509251	1.52587323357686	2.08749476702083	2.08749476702083	2.15317620163728	2.15317620163728	0.205372219756087	2.35854842139337
475	0	1.41040373340578	0	0	0	0	0.243525242338837	0.288275882368091	0.938058158978397	0.854414646109207	-5.45696821063757e-16	0.0551905528064216	0.243525242338837	0.531801124706928	1.46985928368532	2.32427392979453	2.32427392979453	2.37946448260095	2.37946448260095	0.0398800409600153	2.41934452356097
476	0	1.12464203951686	0	0	0	0	0.239919455032022	0.371711408147335	0.864265929068402	1.02260492114693	-9.09494701772928e-16	0.0463448234481958	0.239919455032022	0.611630863179356	1.47589679224776	2.49850171339469	2.49850171339469	2.54484653684288	2.54484653684288	0.327171037901353	2.87201757474424
477	0.806328459927664	0	0	0	0	0	0.229619020537443	0.462010798082159	0.786403001621122	1.1017449294703	-1.81898940354586e-16	0.0388925305080831	0.229619020537443	0.691629818619602	1.47803282024072	2.57977774971103	2.57977774971103	2.61867028021911	2.61867028021911	-0.102901314663288	2.51576896555582
478	0	1.37577825242472	0	0	0	0	0.232338173207742	0.507359289066638	0.708369866119928	1.11859233379066	-3.63797880709171e-16	0.0326191573966739	0.232338173207742	0.73969746227438	1.44806732839431	2.56665966218496	2.56665966218496	2.59927881958164	2.59927881958164	0.349743953355644	2.94902277293728
479	0.89707730906215	0	0	0	0	0	0.226526582620957	0.606366053716231	0.632786691643	1.0931301758213	-1.09139364212751e-15	0.0273421717596762	0.226526582620957	0.832892636337188	1.46567932798019	2.55880950380149	2.55880950380149	2.58615167556116	2.58615167556116	0.577068298361409	3.16321997392257
480	0	1.01029983630575	0	0	0	0	0.238829977880185	0.652807969596269	0.561329327905427	1.04014371944321	-1.09139364212751e-15	0.0229064786633911	0.238829977880185	0.891637947476454	1.45296727538188	2.49311099482509	2.49311099482509	2.51601747348848	2.51601747348848	0.273246987541605	2.78926446103009
481	0.384166617872866	0	0	0	0	0	0.239229586004106	0.696260223885987	0.494985562448659	0.970448231678665	0	0.0191804712202244	0.239229586004106	0.935489809890093	1.43047537233875	2.40092360401742	2.40092360401742	2.42010407523764	2.42010407523764	0.0476519023589033	2.46775597759655
482	0.768668430623315	0	0	0	0	0	0.233493494387063	0.702509046648634	0.434249503689918	0.891842437190085	-5.45696821063757e-16	0.0160526114608921	0.233493494387063	0.936002541035696	1.37025204472561	2.2620944819157	2.2620944819157	2.27814709337659	2.27814709337659	0.158534379085095	2.43668147246169
483	0	1.23138716344549	0	0	0	0	0.236849894904509	0.683614336285423	0.379268101352011	0.809846757121035	-5.45696821063757e-16	0.0134284789891625	0.236849894904509	0.920464231189931	1.29973233254194	2.10957908966298	2.10957908966298	2.12300756865214	2.12300756865214	-0.381746838582481	1.74126073006966
484	0	1.25710810867668	0	0	0	0	0.23131721573666	0.709634644956035	0.329950769172397	0.728273027117138	-9.09494701772928e-16	0.0112282301775198	0.23131721573666	0.940951860692696	1.27090262986509	1.99917565698223	1.99917565698223	2.01040388715975	2.01040388715975	-0.111729426684569	1.89867446047518
485	0.871255667025364	0	0	0	0	0	0.220007804024029	0.768819758102125	0.286050672288223	0.649662532360806	0	0.00938441604374382	0.220007804024029	0.988827562126154	1.27487823441438	1.92454076677518	1.92454076677518	1.93392518281893	1.93392518281893	0.102078638867383	2.03600382168631
486	0.83782907003646	0	0	0	0	0	0.226856720576493	0.783230431188955	0.247224349900863	0.57562137966895	-5.45696821063757e-16	0.00784011225988948	0.226856720576493	1.01008715176545	1.25731150166631	1.83293288133526	1.83293288133526	1.84077299359515	1.84077299359515	0.0401751696920517	1.8809481632872
487	0.637066470014651	0	0	0	0	0	0.243253997724562	0.767154385877726	0.21307485653033	0.507076032728566	-3.18323145620525e-16	0.00654731983505025	0.243253997724562	1.01040838360229	1.22348324013262	1.73055927286118	1.73055927286118	1.73710659269623	1.73710659269623	0.0605181040108972	1.79762469670713
488	0.590921189439607	0	0	0	0	0	0.254719952715419	0.7311707174624	0.183182437891442	0.44446693456852	-1.81898940354586e-16	0.00546559978741185	0.254719952715419	0.985890670177819	1.16907310806926	1.61354004263778	1.61354004263778	1.61900564242519	1.61900564242519	0.397105641144072	2.01611128356927
489	0	0	1.51636090131895	0	0	0	0.260793644515019	0.683024941015119	0.157125843012594	0.387894266512911	-1.36424205265939e-16	0.00456090952670108	0.260793644515019	0.943818585530138	1.10094442854273	1.48883869505564	1.48883869505564	1.49339960458234	1.49339960458234	-0.0902047428765714	1.40319486170577
490	0	1.02860712346558	0	0	0	0	0.256295663513071	0.628308659667397	0.248681599449406	0.337226833832205	-1.81898940354586e-16	0.00380461268192185	0.256295663513071	0.884604323180468	1.13328592262987	1.47051275646208	1.47051275646208	1.474317369144	1.474317369144	-0.18141492438215	1.29290244476185
491	0	0	1.52097918188479	0	0	0	0.244859075400245	0.606626917631641	0.301881944066108	0.292182656657193	-3.63797880709171e-16	0.00317263772857769	0.244859075400245	0.851485993031886	1.15336793709799	1.44555059375519	1.44555059375519	1.44872323148376	1.44872323148376	-0.0501601791934476	1.39856305229032
492	0	1.18804118660756	0	0	0	0	0.229147189436026	0.572160336547016	0.442855219104381	0.252387946263682	-4.32009983342141e-16	0.00264476400543019	0.229147189436026	0.801307525983042	1.24416274508742	1.4965506913511	1.4965506913511	1.49919545535653	1.49919545535653	0.0484643298864852	1.54765978524302
493	0.580246122817973	0	0	0	0	0	0.211085755250785	0.585171924451135	0.522800855439967	0.217419654763275	-2.50111042987555e-16	0.00220401658348432	0.211085755250785	0.796257679701919	1.31905853514189	1.53647818990516	1.53647818990516	1.53868220648864	1.53868220648865	-0.282994678688759	1.25568752779989
494	0.768042419035707	0	0	0	0	0	0.198440749877328	0.574665957637976	0.559211545311183	0.18683561559827	-1.13686837721616e-16	0.0018361539845112	0.198440749877328	0.773106707515305	1.33231825282649	1.51915386842476	1.51915386842476	1.52099002240927	1.52099002240927	-0.318988040850476	1.20200198155879
495	0	0	0	0	0	4.62080303364808	0.198281438775055	0.548740913193592	0.565243485759064	0.160195375531148	-2.50111042987555e-16	0.00152923497130872	0.198281438775055	0.747022351968646	1.31226583772771	1.47246121325886	1.47246121325886	1.47399044823017	1.47399044823017	-0.351817678603409	1.12217276962676
496	0.770969151134538	0	0	0	0	0	0.191659410786255	0.513332011028375	0.55071374073923	0.137074102447524	-3.18323145620525e-16	3.23239606094857	0.191659410786255	0.70499142181463	1.25570516255386	1.39277926500138	1.39277926500138	4.62517532594996	4.62517532594996	-0.00281040968613096	4.62236491626383
497	0	1.13215409893832	0	0	0	0	0.195930513724807	0.472729373743025	0.522878511976284	0.117071394747965	-3.18323145620525e-16	5.29189904559709	0.195930513724807	0.668659887467832	1.19153839944412	1.30860979419208	1.30860979419208	6.60050883978917	6.60050883978917	-0.380044353493014	6.22046448629616
498	0	1.02376269792439	0	0	0	0	0.192355529044327	0.477503933486692	0.487038975712495	0.099816383708864	-5.00222085975111e-16	6.49854110524825	0.192355529044327	0.669859462531019	1.15689843824351	1.25671482195238	1.25671482195238	7.75525592720063	7.75525592720063	-0.0995640726942745	7.65569185450635
499	0	1.13283665133992	0	0	0	0	0.183638623326553	0.500154111404367	0.447011626507851	0.0849701832900454	-5.6843418860808e-16	7.09384489415564	0.183638623326553	0.68379273473092	1.13080436123877	1.21577454452882	1.21577454452882	8.30961943868446	8.30961943868446	-0.154491990182847	8.15512744850162
500	0	0	1.68357835334162	0	0	0	0.171761409656501	0.546513170803063	0.405492342590022	0.0722264813856285	-9.54969436861575e-16	7.25979557198639	0.171761409656501	0.718274580459564	1.12376692304959	1.19599340443521	1.19599340443521	8.45578897642161	8.45578897642161	0.0624979288876488	8.51828690530926
501	0.844349941656935	0	0	0	0	0	0.15815604611343	0.559630952815765	0.52061641739843	0.0613108658194179	-2.72848410531878e-16	7.13248935566914	0.15815604611343	0.717786998929195	1.23840341632763	1.29971428214704	1.29971428214704	8.43220363781618	8.43220363781618	-0.173984651406869	8.25821898640931
502	0	1.10588272634583	0	0	0	0	0.163553038916631	0.550035409077407	0.580679697210713	0.0519793243609831	-7.04858393874019e-16	6.81279026095212	0.163553038916631	0.713588447994039	1.29426814520475	1.34624746956573	1.34624746956573	8.15903773051785	8.15903773051785	0.328407008028322	8.48744473854617
503	0	1.3516902758201	0	0	0	0	0.161796637329243	0.569822272074416	0.601861030711417	0.0440162403585478	-8.18545231595635e-16	6.37463120858249	0.161796637329243	0.731618909403659	1.33347994011508	1.37749618047362	1.37749618047362	7.75212738905612	7.75212738905612	0.423185107981827	8.17531249703794
504	0.893589238499117	0	0	0	0	0	0.155302884876248	0.645240696031116	0.596283028479052	0.0372321161342745	-7.50333128962666e-16	5.87146333864172	0.155302884876248	0.800543580907364	1.39682660938642	1.43405872552069	1.43405872552069	7.30552206416241	7.30552206416241	0.39959898240521	7.70512104656762
505	0.994955969299409	0	0	0	0	0	0.16921460808746	0.674593510307179	0.572950992095013	0.0314611886991459	-1.70530256582424e-16	5.34125211663455	0.16921460808746	0.843808118394639	1.41675911048965	1.4482202991888	1.4482202991888	6.78947241582335	6.78947241582335	0.220030364466196	7.00950278028955
506	0.907738786339705	0	0	0	0	0	0.205235931278525	0.672103132362986	0.538484727369106	0.0265590516316289	-3.5242919693701e-16	4.81033516020826	0.205235931278525	0.877339063641511	1.41582379101062	1.44238284264225	1.44238284264225	6.2527180028505	6.25271800285051	0.453629080073945	6.70634708292445
507	0	1.00460463737574	0	0	0	0	0.247133350233541	0.648349454526785	0.497687477322505	0.0224003592296535	-2.67164068645798e-16	4.29639029183918	0.247133350233541	0.895482804760326	1.39317028208283	1.41557064131248	1.41557064131248	5.71196093315166	5.71196093315167	0.483697985512269	6.19565891866393
508	0	0	0	2.05638509817923	0	0	0.267097588991996	0.644326783121043	0.453986978971923	0.0188766612502468	-3.63797880709171e-16	3.81070963227119	0.267097588991996	0.911424372113038	1.36541135108496	1.38428801233521	1.38428801233521	5.19499764460639	5.19499764460639	0.478879227446153	5.67387687205255
509	0	1.09127519026953	0	0	0	0	0.271703581655971	0.620458668540433	0.409776309652378	0.300677644439434	-6.53699316899292e-17	3.3599337957691	0.271703581655971	0.892162250196404	1.30193855984878	1.60261620428822	1.60261620428822	4.96255000005732	4.96255000005732	0.68187196914005	5.64442196919737
510	0	1.26622665770861	0	0	0	0	0.265863287897233	0.626632254430166	0.366676360546376	0.479694664092957	1.13686837721616e-16	2.94736719767192	0.265863287897233	0.892495542327399	1.25917190287377	1.73886656696673	1.73886656696673	4.68623376463866	4.68623376463865	0.06642925108347	4.75266301572212
511	0	0	1.5687656452088	0	0	0	0.253212542468101	0.676667115147885	0.325737150861559	0.583931294698104	-1.96109795069788e-16	2.5739693540379	0.253212542468101	0.929879657615986	1.25561680847755	1.83954810317565	1.83954810317565	4.41351745721355	4.41351745721355	0.676350074557245	5.0898675317708
512	0	1.21830563234711	0	0	0	0	0.236412299784938	0.687972191899223	0.41402885754151	0.634616067990118	-3.46744855050929e-16	2.23909641963482	0.236412299784938	0.92438449168416	1.33841334922567	1.97302941721579	1.97302941721579	4.21212583685061	4.21212583685061	0.581472323227465	4.79359816007808
513	0	0	1.57001415605972	0	0	0	0.217382597355621	0.73216464719806	0.459608174700915	0.647738530178191	-1.10844666778576e-16	1.94105093983065	0.217382597355621	0.949547244553681	1.4091554192546	2.05689394943279	2.05689394943279	3.99794488926344	3.99794488926344	0.219760326287484	4.21770521555092
514	0.629368361504637	0	0	0	0	0	0.1974837316028	0.737729874609958	0.601798295763148	0.635251037310738	-4.9737991503207e-17	1.6774849803727	0.1974837316028	0.935213606212758	1.53701190197591	2.17226293928664	2.17226293928664	3.84974791965934	3.84974791965934	0.503331943705652	4.35307986336499
515	0	1.03370264135676	0	0	0	0	0.185820336923133	0.717219631599601	0.677336970958544	0.606006998973877	-7.53175299905706e-17	1.44569172717028	0.185820336923133	0.903039968522734	1.58037693948128	2.18638393845516	2.18638393845516	3.63207566562543	3.63207566562543	0.149708966181202	3.78178463180664
516	0.727214407077499	0	0	0	0	0	0.171896344713283	0.716077701597948	0.705715755320772	0.566491628706498	-6.3664629124105e-16	1.24281274374194	0.171896344713283	0.887974046311231	1.593689801632	2.1601814303385	2.1601814303385	3.40299417408044	3.40299417408045	0.359330992242962	3.76232516632341
517	0	0	0	2.1033037528081	0	0	0.169509270738832	0.691782975311768	0.701549834070974	0.521389596116399	-3.69482222595252e-17	1.06598188212739	0.169509270738832	0.8612922460506	1.56284208012157	2.08423167623797	2.08423167623797	3.15021355836536	3.15021355836536	0.0998826427122155	3.25009620107757
518	0.995500907528387	0	0	0	0	0	0.162339340069841	0.652766754786829	0.675705430346627	0.778748996633984	-7.94386778579792e-16	0.912422002644499	0.162339340069841	0.81510609485667	1.4908115252033	2.26956052183728	2.26956052183728	3.18198252448178	3.18198252448178	-0.102603954132138	3.07937857034964
519	0	1.04317775026965	0	0	0	0	0.18450814854391	0.605164437604127	0.636178714622402	0.925673606874481	-7.97939492258593e-16	0.779506882399316	0.18450814854391	0.789672586148037	1.42585130077044	2.35152490764492	2.35152490764492	3.13103179004423	3.13103179004423	-0.0967771810901409	3.03425460895409
520	0.900389233224363	0	0	0	0	0	0.193305676903748	0.590547975880549	0.58877926105348	0.99374383524761	-1.11910480882216e-15	0.664797754895932	0.193305676903748	0.783853652784297	1.37263291383778	2.36637674908539	2.36637674908539	3.03117450398132	3.03117450398132	0.401271433608452	3.43244593758977
521	0.285978553225216	0	0	0	0	0	0.216756271808284	0.561345724368789	0.537660030325445	1.00671970242368	-4.71800376544707e-16	0.566061643725988	0.216756271808284	0.778101996177073	1.31576202650252	2.3224817289262	2.3224817289262	2.88854337265218	2.88854337265218	0.22371305674833	3.11225642940051
522	0	0	0	2.03782918334074	0	0	0.226119332947531	0.523325868920624	0.485727061682366	0.982338346816748	-3.26494387081766e-16	0.481276890046446	0.226119332947531	0.749445201868155	1.23517226355052	2.21751061036727	2.21751061036727	2.69878750041372	2.69878750041371	0.210346725559597	2.90913422597331
523	0	0	0	2.10835221183939	0	0	0.224965629402203	0.480644673732348	0.434955069723842	1.21086015924979	-7.0912165028858e-16	0.408629914172098	0.224965629402203	0.705610303134551	1.14056537285839	2.35142553210818	2.35142553210818	2.76005544628028	2.76005544628028	-0.0889052834397265	2.67115016284055
524	0	1.44389241580942	0	0	0	0	0.216800236683319	0.436241330829099	0.386629597232495	1.63117962843376	-5.54933876628638e-16	0.346506207628804	0.216800236683319	0.653041567512418	1.03967116474491	2.67085079317868	2.67085079317868	3.01735700080748	3.01735700080748	-0.419402477216496	2.59795452359098
525	0.513402733266952	0	0	0	0	0	0.204203071037116	0.490726437296198	0.341531980248075	1.85933001349504	-7.00595137459459e-16	0.293477753756872	0.204203071037116	0.694929508333314	1.03646148858139	2.89579150207643	2.89579150207643	3.1892692558333	3.1892692558333	-0.480755202819458	2.70851405301384
526	0	0	0	0	3.6744824773096	0	0.193480877413116	0.511124342161572	0.300079901361814	1.95116892071446	1.81898940354586e-16	0.248288467640623	0.193480877413116	0.704605219574688	1.0046851209365	2.95585404165096	2.95585404165096	3.20414250929158	3.20414250929158	-1.14097954479194	2.06316296449964
527	0.948740382966953	0	0	0	0	0	0.17993607696304	0.508002667109571	0.262433554528517	1.94861781943636	1.62476156514531	0.209838786775227	0.17993607696304	0.687938744072611	0.950372298601128	2.89899011803749	4.5237516831828	4.73359046995802	4.73359046995802	-0.673937080567377	4.05965338939065
528	0	1.46392628681623	0	0	0	0	0.192911119737564	0.489217919848805	0.228575270168907	1.88287902877999	2.66048451960715	0.177170198783923	0.192911119737564	0.682129039586368	0.910704309755276	2.79358333853526	5.45406785814242	5.63123805692634	5.63123805692634	-1.25750275520263	4.37373530172371
529	0	1.20855249168986	0	0	0	0	0.195269773286368	0.56329567368889	0.198368733807933	1.77694434394511	3.26733074143542	0.149450235335442	0.195269773286368	0.758565446975258	0.956934180783191	2.7338785247283	6.00120926616372	6.15065950149916	6.15065950149916	-1.02748389437511	5.12317560712405
530	0	1.35085357979475	0	0	0	0	0.190434546408959	0.65225169552107	0.171602580013159	1.64754640454034	3.56675221132035	0.125958271642753	0.190434546408959	0.842686241930029	1.01428882194319	2.66183522648353	6.22858743780387	6.35454570944663	6.35454570944663	-1.45064248682778	4.90390322261885
531	0.874260553032038	0	0	0	0	0	0.180935995768254	0.771176984482203	0.148022080350432	1.50667240260441	3.65026215502108	0.106072332566854	0.180935995768254	0.952112980250457	1.10013506060089	2.6068074632053	6.25706961822638	6.36314195079324	6.36314195079324	-1.0206096805041	5.34253227028914
532	0	1.04265617617229	0	0	0	0	0.190507485016062	0.825555239954535	0.127351809300701	1.36273467991491	3.58629825973496	0.089257007000257	0.190507485016062	1.0160627249706	1.1434145342713	2.50614921418621	6.09244747392117	6.18170448092143	6.18170448092143	-1.68263177933488	4.49907270158655
533	0	1.33735505649691	0	0	0	0	0.190663648335504	0.872000944157982	0.109311517754421	1.22147286719002	3.42558145411424	0.0750525022682945	0.190663648335504	1.06266459249349	1.17197611024791	2.39344897743793	5.81903043155216	5.89408293382046	5.89408293382046	-0.948493935748269	4.94558899807219
534	0.632034817079737	0	0	0	0	0	0.184503398646546	0.952814123049521	0.0936269318291807	1.08664642746269	3.20529015275076	0.063064822363597	0.184503398646546	1.13731752169607	1.23094445352525	2.31759088098794	5.5228810337387	5.58594585610229	5.5859458561023	-0.874816710823868	4.71112914527843
535	0.688286907658248	0	0	0	0	0	0.182579997500491	0.975676735984242	0.080036795196403	0.960563947205953	2.95230332316945	0.0529570222373815	0.182579997500491	1.15825673348473	1.23829352868114	2.19885747588709	5.15116079905654	5.20411782129392	5.20411782129392	-1.0928858828984	4.11123193839552
536	0	1.16473179829372	0	0	0	0	0.185969875508539	0.95894269080013	0.0682971619562861	0.844485604469725	2.68571280343684	0.0444414707643628	0.185969875508539	1.14491256630867	1.21320972826495	2.05769533273468	4.74340813617152	4.78784960693588	4.78784960693588	-0.700552659099452	4.08729694783643
537	0.413124612957187	0	0	0	0	0	0.182131480120133	0.967962319338584	0.0581837054425203	0.738927400510755	2.41876323271992	0.037273044069529	0.182131480120133	1.15009379945872	1.20827750490124	1.94720490541199	4.36596813813191	4.40324118220144	4.40324118220144	-0.607498512328151	3.79574266987329
538	0.775972528096892	0	0	0	0	0	0.175883060556945	0.942202528683694	0.0494926212010028	0.643889544915671	2.16034455604595	0.0312431661524479	0.175883060556945	1.11808558924064	1.16757821044164	1.81146775535731	3.97181231140326	4.00305547755571	4.00305547755571	-0.827031659644805	3.1760238179109
539	0.545194433340155	0	0	0	0	0	0.181217074971343	0.893975825262556	0.0420405579446468	0.559026494888329	1.9161355690527	0.0261746132884942	0.181217074971343	1.0751929002339	1.11723345817855	1.67625995306687	3.59239552211957	3.61857013540807	3.61857013540807	-0.844177143722378	2.77439299168569
540	0.78095089334944	0	0	0	0	0	0.184145119598611	0.832273758899296	0.0356638992097972	0.483772296911192	1.68947597263849	0.0219170011248189	0.184145119598611	1.01641887849791	1.0520827777077	1.5358550746189	3.22533104725738	3.2472480483822	3.2472480483822	-1.24596094543043	2.00128710295177
541	0.745535020834077	0	0	0	0	0	0.195655227424174	0.763566326436581	0.03021763337865	0.417431848148045	1.482027787913	0.0183428776877588	0.195655227424174	0.959221553860755	0.989439187239405	1.40687103538745	2.88889882330045	2.90724170098821	2.90724170098821	-1.05611127542997	1.85113042555824
542	0.497377233928004	0	0	0	0	0	0.210512531820622	0.69242068255719	0.0255739849045509	0.359246314449687	1.29427384200587	0.0153443509228817	0.210512531820622	0.902933214377811	0.928507199282362	1.28775351373205	2.58202735573792	2.5973717066608	2.5973717066608	-1.30812315390877	1.28924855275203
543	0.451444748991637	0	0	0	0	0	0.217584117281023	0.621978398665404	0.0216209304427514	0.308439075472424	1.12589065968926	0.0128301853570816	0.217584117281023	0.839562515946427	0.861183446389178	1.1696225218616	2.29551318155087	2.30834336690795	2.30834336690795	-1.17006125539891	1.13828211150904
544	0.750156291537648	0	0	0	0	0	0.218187955862265	0.554322221667362	0.0182606865887473	0.264247107040381	0.976024914025613	0.0107233086220548	0.218187955862265	0.772510177529627	0.790770864118374	1.05501797115875	2.03104288518437	2.04176619380642	2.04176619380642	-1.28085983144767	0.760906362358755
545	0	0	0	2.05175969264499	0	0	0.225248103923578	0.490756711160592	0.0154082282753342	0.225941570621833	0.843496146932121	0.0089586746480406	0.225248103923578	0.71600481508417	0.731413043359504	0.957354613981337	1.80085076091346	1.8098094355615	1.8098094355615	-1.23937631054059	0.570433125020909
546	0	1.18223426901803	0	0	0	0	0.222579338891462	0.432021926266526	0.0129898764041118	0.475706378897767	0.726943405890644	0.00748143615315148	0.222579338891462	0.654601265157988	0.6675911415621	1.14329752045987	1.87024092635051	1.87772236250366	1.87772236250366	-0.969944567195698	0.907777795307963
547	0	1.34971028349901	0	0	0	0	0.213476780108919	0.432569473210787	0.0109419782946074	0.627497719657344	0.624929468257416	0.00624538450905593	0.213476780108919	0.646046253319705	0.656988231614313	1.28448595127166	1.90941541952907	1.91566080403813	1.91566080403813	-1.19111587314628	0.724544930891852
548	0	0	1.54685650664673	0	0	0	0.200360617194169	0.499246426215333	0.00920969370941211	0.708627839337349	0.536013211032114	0.00521162009812883	0.200360617194169	0.699607043409502	0.708816737118914	1.41744457645626	1.95345778748838	1.95866940758651	1.9586694075865	-0.781265029275528	1.17740437831098
549	0	1.38351630193904	0	0	0	0	0.184985032934951	0.527536815817274	0.128959444236817	0.739726508777413	0.458798249924801	0.00434742086377441	0.184985032934951	0.712521848752226	0.841481292989042	1.58120780176646	2.04000605169126	2.04435347255503	2.04435347255503	-0.82304783978348	1.22130563277155
550	0.45629557482249	0	0	0	0	0	0.168600132504652	0.615893264389491	0.204992683481787	0.736266237319408	0.391964073048826	0.00362528089139205	0.168600132504652	0.784493396894142	0.989486080375929	1.72575231769534	2.11771639074416	2.12134167163556	2.12134167163555	-0.505516628352335	1.61582504328322
551	0.892599699530567	0	0	0	0	0	0.15518833662289	0.654883009674399	0.249223527647486	0.709754114475364	0.334284417402895	0.00302209455511511	0.15518833662289	0.810071346297289	1.05929487394477	1.76904898842014	2.10333340582303	2.10635550037815	2.10635550037815	-0.189213696155984	1.91714180422216
552	0	1.16478644926249	0	0	0	0	0.164388976194359	0.659500118038788	0.270683227922674	0.668661023194788	0.284636490114607	0.00251846504795453	0.164388976194359	0.823889094233147	1.09457232215582	1.76323334535061	2.04786983546522	2.05038830051317	2.05038830051317	-0.00898829902348107	2.04140000148969
553	0	0	0	2.21538791048591	0	0	0.165154767605402	0.692678382903247	0.276173839559593	0.619144275459217	0.242003749747506	0.00209811900931627	0.165154767605402	0.857833150508648	1.13400699006824	1.75315126552746	1.99515501527496	1.99725313428428	1.99725313428428	-0.230334193520314	1.76691894076397
554	0	1.25569605432534	0	0	0	0	0.160241348421625	0.692158038666158	0.270779637483924	0.921690373184797	0.205474279399896	0.00174741150620544	0.160241348421625	0.852399387087783	1.12317902457171	2.0448693977565	2.2503436771564	2.25209108866261	2.2520910886626	0.234699816273941	2.48679090493655
555	0	0	0	2.86627152554124	0	0	0.151682488310678	0.733907682459263	0.258266372183366	1.09420768745611	0.17423625835092	0.00145490784591168	0.151682488310678	0.885590170769941	1.14385654295331	2.23806423040941	2.41230048876033	2.41375539660624	2.41375539660624	-0.117722862304304	2.29603253430194
556	0.855800201158741	0	0	0	0	0	0.140961247715891	0.73777817075654	0.241392223721074	1.94507068430647	0.147571637599799	0.00121103063140263	0.140961247715891	0.878739418472431	1.12013164219351	3.06520232649998	3.21277396409978	3.21398499473118	3.21398499473118	-0.225337958321944	2.98864703640924
557	0.441182453197708	0	0	0	0	0	0.149669462501931	0.716130323203994	0.222149347737236	2.45150902487616	0.124848819251202	0.00100776214744932	0.149669462501931	0.865799785705925	1.08794913344316	3.53945815831932	3.66430697757052	3.66531473971797	3.66531473971797	-0.637875228167023	3.02743951155095
558	0.607671129451879	0	0	0	0	0	0.15340109550137	0.678088340251955	0.201950959020023	2.71043178958177	0.105514908703415	0.000838393615216819	0.15340109550137	0.831489435753325	1.03344039477335	3.74387218435512	3.84938709305853	3.85022548667375	3.85022548667375	-0.0926697713923679	3.75755571528138
559	0	1.41888966431061	0	0	0	0	0.158210586755338	0.630307043718146	0.181775760524557	2.7949320780898	0.0890879350594418	0.000697314102853272	0.158210586755338	0.788517630473484	0.970293390998041	3.76522546908784	3.85431340414728	3.85501071825013	3.85501071825013	0.271585996391504	4.12659671464164
560	0.976993519643097	0	0	0	0	0	0.156235916279819	0.671117998389945	0.162279034463944	2.75973692822362	0.0751493058632394	0.000579832954373688	0.156235916279819	0.827353914669764	0.989632949133708	3.74936987735733	3.82451918322057	3.82509901617494	3.82509901617494	0.242917349258262	4.06801636543321
561	0	1.43822708470666	0	0	0	0	0.180319071077405	0.67642244189024	0.143877736027881	2.64546398783165	0.06333666683513	0.000482030521260475	0.180319071077405	0.856741512967645	1.00061924899553	3.64608323682717	3.7094199036623	3.70990193418356	3.70990193418357	0.123168776371722	3.83307071055529
562	0	1.09295828185622	0	0	0	0	0.190537471121944	0.755179794920903	0.126815364486034	2.48193846122306	0.0533372677049574	0.000400632770689077	0.190537471121944	0.945717266042847	1.07253263052888	3.55447109175194	3.6078083594569	3.60820899222759	3.60820899222759	0.410033547459473	4.01824253968706
563	0	1.08362791489613	0	0	0	0	0.191126286416777	0.825915777361864	0.111211147097306	2.29077114879179	0.0448818852817346	0.000332906018905027	0.191126286416777	1.01704206377864	1.12825321087595	3.41902435966774	3.46390624494947	3.46423915096838	3.46423915096838	0.42173357906971	3.88597273003809
564	0	1.49776730298876	0	0	0	0	0.185240850408035	0.887864879083368	0.0970970914669823	2.08735647197457	0.0377393197291468	0.000276568613833814	0.185240850408035	1.0731057294914	1.17020282095839	3.25755929293295	3.2952986126621	3.29557518127593	3.29557518127593	0.637447867044027	3.93302304831996
565	0.763473482676652	0	0	0	0	0	0.175208980801239	1.01025249222231	0.0844456883949459	1.88241605056865	0.0317114559167714	0.000229716881045519	0.175208980801239	1.18546147302354	1.26990716141849	3.15232321198714	3.18403466790391	3.18426438478495	3.18426438478495	1.18223195466274	4.3664963394477
566	0	1.06006206695924	0	0	0	0	0.177301447244456	1.05909594089156	0.073190437285491	1.68318693498951	0.0266288658296795	0.000190763064069739	0.177301447244456	1.23639738813602	1.30958782542151	2.99277476041102	3.0194036262407	3.01959438930477	3.01959438930477	1.59836773268568	4.61796212199046
567	0	1.40873212578668	0	0	0	0	0.172878202771996	1.09604804654761	0.0632408859413025	1.49433260003457	0.0223469181587046	0.00015838334393238	0.172878202771996	1.26892624931961	1.33216713526091	2.82649973529548	2.84884665345419	2.84900503679812	2.84900503679812	1.36381065116491	4.21281568796302
568	0	1.46742642521866	0	0	0	0	0.164232688013479	1.17635914840494	0.0544934990535035	1.31863816620181	0.0187423556972688	0.000131474323016455	0.164232688013479	1.34059183641842	1.39508533547193	2.71372350167373	2.732465857371	2.73259733169402	2.73259733169402	2.04530275791003	4.77790008960405
569	0.441450579452578	0	0	0	0	0	0.153040979833911	1.29502310586687	0.0468393734603503	1.15753814045582	0.0157102987800635	0.000109116612591191	0.153040979833911	1.44806408570078	1.49490345916113	2.65244159961695	2.66815189839701	2.6682610150096	2.6682610150096	2.31416280541523	4.98242382042484
570	0.939072780904071	0	0	0	0	0	0.143327642946296	1.33201336692629	0.0401695862195993	1.01151455063101	0.0131616327687533	9.05443785438365e-05	0.143327642946296	1.47534100987258	1.51551059609218	2.52702514672319	2.54018677949195	2.54027732387049	2.54027732387049	2.57377193989294	5.11404926376343
571	0.901780262724493	0	0	0	0	0	0.159227633942308	1.3130406660851	0.0343787801785842	0.880395119976577	0.0110207388155085	7.51198816881328e-05	0.159227633942308	1.47226830002741	1.50664708020599	2.38704220018257	2.39806293899808	2.39813805887977	2.39813805887977	2.11820843226566	4.51634649114543
572	0.704891390709595	0	0	0	0	0	0.188669872693061	1.25717828529362	0.0293674502870747	0.763574639024507	0.0092235292963388	6.23122026182053e-05	0.188669872693061	1.44584815798668	1.47521560827376	2.23879024729826	2.2480137765946	2.24807608879722	2.24807608879722	2.41792807187889	4.66600416067611
573	0.855778099869291	0	0	0	0	0	0.213676292449855	1.17842356880663	0.0250432838670769	0.660177581127315	0.00771575202349941	5.16794705992844e-05	0.213676292449855	1.39209986125649	1.41714314512357	2.07732072625088	2.08503647827438	2.08508815774498	2.08508815774498	2.24978969413774	4.33487785188272
574	0	1.2128003580586	0	0	0	0	0.243942573690571	1.08691142579477	0.0213218226916931	0.56917598914058	0.00645153034699158	4.28540252376727e-05	0.243942573690571	1.33085399948534	1.35217582217704	1.92135181131762	1.92780334166461	1.92784619568984	1.92784619568984	2.02366672934996	3.95151292503981
575	0	0	1.70123817345718	0	0	0	0.256215071939213	1.04827568723515	0.0181266487040681	0.489473505872984	0.00539210934740377	3.55300315984358e-05	0.256215071939213	1.30449075917436	1.32261740787843	1.81209091375141	1.81748302309882	1.81751855313041	1.81751855313041	1.97427386090227	3.79179241403268
576	0	1.10533639995648	0	0	0	0	0.256022720371126	0.987932568711328	0.176638029835162	0.419963948907124	0.00450478137416203	2.94531468857738e-05	0.256022720371126	1.24395528908245	1.42059331891762	1.84055726782474	1.8450620491989	1.84509150234579	1.84509150234579	1.79780662043893	3.64289812278472
577	0	1.44990642446565	0	0	0	0	0.247481250491734	0.959248042539346	0.277087318384523	0.359570897318661	0.00376196710785807	2.44119018439555e-05	0.247481250491734	1.20672929303108	1.4838166114156	1.84338750873426	1.84714947584212	1.84717388774397	1.84717388774397	1.70146622804538	3.54864011578935
578	0	1.12726511394259	0	0	0	0	0.233623859470213	1.00832153300423	0.335315805407888	0.307273249528534	0.00314043106843349	2.02305147851202e-05	0.233623859470213	1.24194539247445	1.57726119788233	1.88453444741087	1.8876748784793	1.88769510899409	1.88769510899409	1.44453108298085	3.33222619197494
579	0.564019186412937	0	0	0	0	0	0.216658433579487	1.05499600147262	0.363329539745696	0.262120537530709	0.00262061302237191	1.67629020423362e-05	0.216658433579487	1.2716544350521	1.6349839747978	1.89710451232851	1.89972512535088	1.89974188825292	1.89974188825292	1.52388633556245	3.42362822381537
580	0.501904643814428	0	0	0	0	0	0.204043101468681	1.05161720513775	0.370169229265446	0.223240871409958	0.00218605904830104	1.38876872237681e-05	0.204043101468681	1.25566030660643	1.62582953587187	1.84907040728183	1.85125646633013	1.85127035401736	1.85127035401736	1.8208985389361	3.67216889295346
581	0	1.33691854806493	0	0	0	0	0.193022846991237	1.01479772434984	0.362590789877148	0.189843682750049	0.00182293809997924	1.1504043969444e-05	0.193022846991237	1.20782057134108	1.57041136121823	1.76025504396827	1.76207798206825	1.76208948611222	1.76208948611222	1.41038481678485	3.17247430289707
582	0	1.06638131718015	0	0	0	0	0.179293300587042	1.03502780963232	0.345596606108324	0.161218891489531	0.00151963176492675	9.52823402652765e-06	0.179293300587042	1.21432111021937	1.55991771632769	1.72113660781722	1.72265623958215	1.72266576781617	1.72266576781617	0.671251885003303	2.39391765281948
583	0	1.41465984235384	0	0	0	0	0.164198794341836	1.05429248581001	0.322849264197977	0.136733702718654	0.00126638656750127	7.89072515625389e-06	0.164198794341836	1.21849128015185	1.54134054434982	1.67807424706848	1.67934063363598	1.67934852436114	1.67934852436114	0.952132186802174	2.63148071116331
584	0	1.00875714696306	0	0	0	0	0.148685311588588	1.12528000316764	0.296992909498671	0.115827920030892	0.00105501962157339	6.53379242772285e-06	0.148685311588588	1.27396531475623	1.5709582242549	1.68678614428579	1.68784116390737	1.68784769769979	1.68784769769979	0.860258596802059	2.54810629450185
585	0	1.00616364506651	0	0	0	0	0.133400730874903	1.1695064571724	0.269902123265576	0.0980084184877042	0.000878669716339948	5.40952234054677e-06	0.133400730874903	1.30290718804731	1.57280931131288	1.67081772980059	1.67169639951693	1.67170180903927	1.67170180903927	0.716509832136221	2.38821164117549
586	0	1.21033984799552	0	0	0	0	0.118771816791839	1.19408259545895	0.242874036509735	0.0828432358655213	0.000731587035829716	4.47815255738222e-06	0.118771816791839	1.31285441225079	1.55572844876052	1.63857168462605	1.63930327166188	1.63930774981443	1.63930774981443	0.66520872509416	2.30451647490859
587	0	0	1.72305992127975	0	0	0	0.105063093951591	1.22938682086747	0.216776081936912	0.0699556021826321	0.000608955684866311	3.70669116742071e-06	0.105063093951591	1.33444991481906	1.55122599675597	1.62118159893861	1.62179055462347	1.62179426131464	1.62179426131464	0.316189937741026	1.93798419905566
588	0.882541306429713	0	0	0	0	0	0.0924216423637367	1.21265609498754	0.359692876367984	0.0590181240349025	0.000506744037387495	3.06776867253706e-06	0.0924216423637367	1.30507773735128	1.66477061371926	1.72378873775416	1.72429548179155	1.72429854956022	1.72429854956022	0.468583932132054	2.19288248169228
589	0.866294361295739	0	0	0	0	0	0.103422576232291	1.16159504538802	0.443673885867714	0.049747263797178	0.000421578651983538	2.53868371864057e-06	0.103422576232291	1.26501762162031	1.70869150748802	1.7584387712852	1.75886034993718	1.7588628886209	1.7588628886209	0.257004518537711	2.01586740715861
590	0	1.07913580078002	0	0	0	0	0.128689481310908	1.08919948314692	0.485389563949337	0.0418981978844524	0.000350638127969816	2.10061002712045e-06	0.128689481310908	1.21788896445783	1.70327852840716	1.74517672629162	1.74552736441959	1.74552946502961	1.74552946502961	0.0664718421294523	1.81200130715907
591	0.484988411762009	0	0	0	0	0	0.141397845832636	1.04603742541441	0.497403226857211	0.0352600980544249	0.000291563815735142	1.73793747088138e-06	0.141397845832636	1.18743527124704	1.68483849810425	1.72009859615868	1.72039015997441	1.72039189791188	1.72039189791188	0.159012087986628	1.87940398589851
592	0	1.38257683672589	0	0	0	0	0.149006290029298	0.982733770429542	0.489112282164707	0.0296518513326886	0.000242384758772511	1.43772469888961e-06	0.149006290029298	1.13174006045884	1.62085234262355	1.65050419395624	1.65074657871501	1.65074801643971	1.65074801643971	0.369538383036819	2.02028639947653
593	0.876151272253616	0	0	0	0	0	0.149210253570214	0.99455923389089	0.467483180307601	0.0249182145924742	0.000201454641783511	1.18924452656408e-06	0.149210253570214	1.1437694874611	1.6112526677687	1.63617088236118	1.63637233700296	1.63637352624749	1.63637352624749	0.441270772733039	2.07764429898053
594	0.650351303348007	0	0	0	0	0	0.166470282715686	0.96980631485319	0.43762394503182	0.0209263868469408	0.000167398858497745	9.83606446772467e-07	0.166470282715686	1.13627659756888	1.5739005426007	1.59482692944764	1.59499432830614	1.59499531191258	1.59499531191258	0.552749461218769	2.14774477313135
595	0.483551857948676	0	0	0	0	0	0.181578403507718	0.921347517552158	0.403229017217042	0.01756297417204	0.000139070102209278	8.13443247204182e-07	0.181578403507718	1.10292592105988	1.50615493827692	1.52371791244896	1.52385698255117	1.52385779599441	1.52385779599441	0.530837660847255	2.05469545684167
596	0.864189633880502	0	0	0	0	0	0.189442078594956	0.858590480165971	0.366923890877978	0.0147313175457266	0.000115511128491696	6.72650885856552e-07	0.189442078594956	1.04803255876093	1.4149564496389	1.42968776718463	1.42980327831312	1.42980395096401	1.42980395096401	0.924365237280021	2.35416918824403
597	0	0	0	2.19435021822781	0	0	0.20962473290114	0.788311150443358	0.330531253617828	0.0123491517605631	9.59235491224234e-05	5.56172618004147e-07	0.20962473290114	0.997935883344498	1.32846713696233	1.34081628872289	1.34091221227201	1.34091276844463	1.34091276844463	0.961548964857414	2.30246173330204
598	0	1.36408700208896	0	0	0	0	0.216265608018984	0.715298753533907	0.295275764955764	0.356380681414885	7.96416942526079e-05	4.59819879857337e-07	0.216265608018984	0.931564361552891	1.22684012650866	1.58322080792354	1.58330044961779	1.58330090943767	1.58330090943767	1.08850064510923	2.6718015545469
599	0.847260718303975	0	0	0	0	0	0.213610947628001	0.725977574821288	0.261940973674501	0.575281763377864	6.61107307598748e-05	3.80123697703139e-07	0.213610947628001	0.939588522449289	1.20152949612379	1.77681125950165	1.77687737023241	1.77687775035611	1.77687775035611	1.24302077631441	3.01989852667053
600	0.600196260439012	0	0	0	0	0	0.224730833570194	0.709281239704237	0.230988996918651	0.703112627952537	5.48683526055598e-05	3.14211439774736e-07	0.224730833570194	0.934012073274431	1.16500107019308	1.86811369814562	1.86816856649822	1.86816888070966	1.86816888070966	0.896152435269983	2.76432131597965
601	0	1.44314326779396	0	0	0	0	0.231881166515794	0.674783405679221	0.202651305267758	0.765696964653526	4.55294672125625e-05	2.59704605507605e-07	0.231881166515794	0.906664572195015	1.10931587746277	1.8750128421163	1.87505837158351	1.87505863128812	1.87505863128812	1.05536804649522	2.93042667778334
602	0.44465094345203	0	0	0	0	0	0.229054901467754	0.727916861192762	0.176997156499979	0.782488815863228	3.777339331088e-05	2.14634066407715e-07	0.229054901467754	0.956971762660516	1.1339689191605	1.91645773502372	1.91649550841703	1.9164957230511	1.9164957230511	0.532654265255476	2.44914998830658
603	0	1.14586498262963	0	0	0	0	0.222513102993682	0.739614996326041	0.153984798191512	0.768033290377698	3.13331629460198e-05	1.77369817717737e-07	0.222513102993682	0.962128099319724	1.11611289751124	1.88414618788893	1.88417752105188	1.8841776984217	1.8841776984217	0.626422170010918	2.51059986843261
604	0.580104269236134	0	0	0	0	0	0.210816548670919	0.772425963423251	0.133499437478552	0.733107009367973	2.59865854465861e-05	1.46562732280781e-07	0.210816548670919	0.98324251209417	1.11674194957272	1.8498489589407	1.84987494552614	1.84987509208887	1.84987509208887	0.28661649670282	2.13649158879169
605	0.757509099018084	0	0	0	0	0	0.202442204427167	0.769039023075087	0.115381092952081	0.685606397170294	2.15487861174562e-05	1.21096287764588e-07	0.202442204427167	0.971481227502254	1.08686232045434	1.77246871762463	1.77249026641075	1.77249038750704	1.77249038750703	0.0991002183224052	1.87159060582944
606	0.997171868795182	0	0	0	0	0	0.204411993867702	0.741499189656246	0.0994447491708812	0.631237759472044	1.78659786181356e-05	1.00046572581158e-07	0.204411993867702	0.945911183523948	1.04535593269483	1.67659369216687	1.67661155814549	1.67661165819206	1.67661165819206	0.193252509773776	1.86986416796584
607	0.779505201741492	0	0	0	0	0	0.23148786140423	0.698674106557048	0.0854946892173715	0.574051820654089	1.48102689555353e-05	8.26491421877712e-08	0.23148786140423	0.930161967961278	1.01565665717865	1.58970847783274	1.58972328810169	1.58972337075084	1.58972337075084	-0.295258457140261	1.29446491361058
608	0.928053375743947	0	0	0	0	0	0.257542660444264	0.647010183889312	0.0733344537319855	0.516856434871083	1.22753217008668e-05	6.82715654284349e-08	0.257542660444264	0.904552844333576	0.977887298065561	1.49474373293664	1.49475600825834	1.49475607652991	1.49475607652991	-0.509583851449168	0.98517222508074
609	0	1.35210705810234	0	0	0	0	0.292722243962228	0.59111901093841	0.0627735410491106	0.461534073462714	1.0172746592357e-05	5.63906829031e-08	0.292722243962228	0.883841254900638	0.946614795949749	1.40814886941246	1.40815904215906	1.40815909854974	1.40815909854974	-0.220332948277465	1.18782615027227
610	0	1.18709429872772	0	0	0	0	0.306685398478603	0.615183988216473	0.0536317026713969	0.409285049857952	8.42908674964171e-06	4.65737745393859e-08	0.306685398478603	0.921869386695076	0.975501089366473	1.38478613922443	1.38479456831117	1.38479461488495	1.38479461488495	-0.107609640016572	1.27718497486838
611	0	1.13973959184631	0	0	0	0	0.305967946460399	0.665885557470399	0.0457414857081548	0.360812972816978	6.98330911966094e-06	3.84629583178392e-08	0.305967946460399	0.971853503930798	1.01759498963895	1.37840796245593	1.37841494576505	1.37841498422801	1.37841498422801	-0.0521071746174127	1.3263078096106
612	0	0	1.87468332520674	0	0	0	0.295433364019857	0.726477991933677	0.0389495166778256	0.316465380447019	5.78471405177563e-06	3.17622781998365e-08	0.295433364019857	1.02191135595353	1.06086087263136	1.37732625307838	1.37733203779243	1.37733206955471	1.37733206955471	0.134156270840639	1.51148834039535
613	0.51700355674957	0	0	0	0	0	0.278664313259913	0.743223309322854	0.248883810575959	0.276339709964063	4.79119449345165e-06	2.6227014575711e-08	0.278664313259913	1.02188762258277	1.27077143315873	1.54711114312279	1.54711593431728	1.5471159605443	1.5471159605443	-0.425628208685407	1.12148775185889
614	0.563832901913125	0	0	0	0	0	0.262792837472686	0.730026798497159	0.381429017510999	0.240362549298524	3.96778676182015e-06	2.16548369824685e-08	0.262792837472686	0.992819635969846	1.37424865348084	1.61461120277937	1.61461517056613	1.61461519222097	1.61461519222097	-0.113447341773702	1.50116785044726
615	0	0	1.51264812064023	0	0	0	0.249389072622165	0.697193298081319	0.457743526142348	0.208348374893263	3.28546437330677e-06	1.78784681542546e-08	0.249389072622165	0.946582370703484	1.40432589684583	1.61267427173909	1.61267755720347	1.61267757508194	1.61267757508194	-0.189512257243467	1.42316531783847
616	0	0	0	2.41263975123444	0	0	0.232209699562202	0.652275590782214	0.607206140298448	0.180042608646839	2.72013443643826e-06	1.47596317672652e-08	0.232209699562202	0.884485290344416	1.49169143064286	1.6717340392897	1.67173675942414	1.67173677418377	1.67173677418377	-0.153311190184756	1.51842558399902
617	0	1.11976231290927	0	0	0	0	0.213063949748272	0.600733527645407	0.687442019523991	0.615068763401184	2.25180280193187e-06	1.21840329098403e-08	0.213063949748272	0.813797477393678	1.50123949691767	2.11630826031885	2.11631051212166	2.11631052430569	2.11631052430569	-0.72999953540909	1.3863109888966
618	0.631500341450311	0	0	0	0	0	0.193229199561886	0.592425646520796	0.718637396766674	0.886465253991863	1.86387976640705e-06	1.00572087079916e-08	0.193229199561886	0.785654846082683	1.50429224284936	2.39075749684122	2.39075936072099	2.3907593707782	2.39075937077819	-1.13947083111671	1.25128853966148
619	0	0	1.62722368164171	0	0	0	0.181831830805981	0.567390465530943	0.715934907915404	1.03925980815828	1.5426028119361e-06	8.30109019676166e-09	0.181831830805981	0.749222296336924	1.46515720425233	2.50441701241061	2.50441855501342	2.50441856331451	2.50441856331451	-1.35141232560817	1.15300623770634
620	0.431454526278873	0	0	0	0	0	0.168217217592905	0.531965259618318	0.831703949239865	1.10753250088939	1.2765567526023e-06	6.85116762353423e-09	0.168217217592905	0.700182477211222	1.53188642645109	2.63941892734048	2.63942020389724	2.6394202107484	2.6394202107484	-1.33549573108018	1.30392447966822
621	0	0	0	0	3.43816697119595	0	0.156194002724692	0.490739432262374	0.881977680965799	1.11690515457538	1.0562749548372e-06	5.65413507501531e-09	0.156194002724692	0.646933434987066	1.52891111595286	2.64581627052825	2.6458173268032	2.64581733245734	2.64581733245734	-0.797656684175006	1.84816064828233
622	0.872386396559665	0	0	0	0	0	0.14300229391324	0.446979952565758	0.886696672327711	1.08648795966222	1.33101292242307	4.66595433009538e-09	0.14300229391324	0.589982246478998	1.47667891880671	2.56316687846893	3.894179800892	3.89417980555795	3.89417980555795	-0.930059343560128	2.96412046199783
623	0	1.05090185592004	0	0	0	0	0.151204195202829	0.40295998752423	0.860724348865814	1.0303982962164	2.17948171662166	3.85024038777274e-09	0.151204195202829	0.554164182727059	1.41488853159287	2.44528682780928	4.62476854443093	4.62476854828117	4.62476854828118	-0.679846100153586	3.94492244812759
624	0	1.25743186025444	0	0	0	0	0.151733744974799	0.398220944461525	0.815032434464568	0.958942886925103	2.67661277090602	3.17693803954418e-09	0.151733744974799	0.549954689436324	1.36498712390089	2.323930010826	5.00054278173202	5.00054278490895	5.00054278490895	-1.36090832801348	3.63963445689548
625	0.872501485417921	0	0	0	0	0	0.147102963491978	0.447070326579689	0.757623452548585	0.879535430587104	2.9219000946244	2.62121981856817e-09	0.147102963491978	0.594173290071666	1.35179674262025	2.23133217320736	5.15323226783175	5.15323227045297	5.15323227045297	-0.668784846663127	4.48444742378985
626	0.284497654843636	0	0	0	0	0	0.160917290549375	0.46512496849501	0.694246660718459	0.797406770777511	2.99031173396761	2.16258177488894e-09	0.160917290549375	0.626042259044385	1.32028891976284	2.11769569054036	5.10800742450797	5.10800742667055	5.10800742667055	-0.848101469991939	4.25990595667861
627	0.994208858101	0	0	0	0	0	0.165643917974116	0.46194402956852	0.628951995113749	0.716152661575182	2.9379121498383	1.78408826835281e-09	0.165643917974116	0.627587947542636	1.25653994265638	1.97269260423157	4.91060475406986	4.91060475585395	4.91060475585395	-0.945632624938205	3.96497213091575
628	0.589550140407165	0	0	0	0	0	0.195553006213562	0.444632976123123	0.564517227645871	0.638154672563788	2.80625215465404	1.47175423357094e-09	0.195553006213562	0.640185982336685	1.20470320998256	1.84285788254634	4.64911003720038	4.64911003867214	4.64911003867214	-0.528582290962319	4.12052774770982
629	0.558795350737766	0	0	0	0	0	0.215886712019616	0.418419039602918	0.502776099513142	0.564902226221144	2.62578847228495	1.21402964764553e-09	0.215886712019616	0.634305751622534	1.13708185113568	1.70198407735682	4.32777254964177	4.3277725508558	4.3277725508558	-0.632440393237981	3.69533215761782
630	0	0	1.67241362595549	0	0	0	0.228137333260485	0.387098673768712	0.444869295144518	0.497237780688116	2.41854047317937	1.00138154257678e-09	0.228137333260485	0.615236007029196	1.06010530217371	1.55734308286183	3.9758835560412	3.97588355704258	3.97588355704258	-0.734752673687498	3.24113088335509
631	0	0	1.67256521082636	0	0	0	0.228852910591647	0.353384507491474	0.544626072475095	0.435542438997018	2.20014827628956	8.25935346051004e-10	0.228852910591647	0.582237418083121	1.12686349055822	1.56240592955523	3.76255420584479	3.76255420667073	3.76255420667072	-0.557863879520897	3.20469032714983
632	0.664858988019954	0	0	0	0	0	0.221812803931958	0.319173527068195	0.746831705730517	0.379875526113382	1.98146194893889	6.81191093697029e-10	0.221812803931958	0.540986331000153	1.28781803673067	1.66769356284405	3.64915551178294	3.64915551246413	3.64915551246413	-0.828999005654109	2.82015650681002
633	0	1.27230774210608	0	0	0	0	0.219429990430641	0.285753645028231	0.857834395736805	0.330078723382452	1.76976417345256	5.61782051636988e-10	0.219429990430641	0.505183635458873	1.36301803119568	1.69309675457813	3.46286092803069	3.46286092859247	3.46286092859247	-1.0216960253543	2.44116490323817
634	0	1.00629908304212	0	0	0	0	0.210622593683382	0.321411505130484	0.904054538309424	0.285853023387732	1.5697070441719	4.63281734257933e-10	0.210622593683382	0.532034098813866	1.43608863712329	1.72194166051102	3.29164870468293	3.29164870514621	3.29164870514621	-1.36562613510612	1.92602257004008
635	0	1.41378339939881	0	0	0	0	0.197798068196199	0.368124577781157	0.905330914306035	0.246814937162602	1.38402645855241	3.82032000435827e-10	0.197798068196199	0.565922645977357	1.47125356028339	1.71806849744599	3.1020949559984	3.10209495638044	3.10209495638044	-1.29477741603715	1.80731754034328
636	0	1.38344797786769	0	0	0	0	0.182702175969298	0.479885562135957	0.876438642770813	0.212536946951373	1.21408395126915	3.15015326092977e-10	0.182702175969298	0.662587738105255	1.53902638087607	1.75156332782744	2.9656472790966	2.96564727941161	2.96564727941161	-1.05942511370641	1.9062221657052
637	0.711496633363876	0	0	0	0	0	0.166579770061622	0.625746926017929	0.828273079889676	0.182576069227666	1.06027505603358	2.59741165372322e-10	0.166579770061622	0.79232669607955	1.62059977596923	1.80317584519689	2.86345090123047	2.86345090149021	2.86345090149021	-1.00446795888248	1.85898294260773
638	0	1.06006143430357	0	0	0	0	0.162094619485824	0.702959591846968	0.768770893535043	0.156493509240851	0.922334780086473	2.14155881864126e-10	0.162094619485824	0.865054211332792	1.63382510486784	1.79031861410869	2.71265339419516	2.71265339440932	2.71265339440932	-1.03803120709353	1.67462218731579
639	0.83015814723874	0	0	0	0	0	0.153761940626722	0.770630203035547	0.703624696175029	0.133867698215461	0.799564073809557	1.76562229300579e-10	0.153761940626722	0.924392143662269	1.6280168398373	1.76188453805276	2.56144861186232	2.56144861203888	2.56144861203888	-0.679408961451262	1.88203965058762
640	0.813193908935194	0	0	0	0	0	0.161860276029558	0.790669386983808	0.636835814022025	0.114302466426915	0.690995900320559	1.45560681828793e-10	0.161860276029558	0.952529663013366	1.58936547703539	1.70366794346231	2.39466384378287	2.39466384392843	2.39466384392843	-1.32379217504125	1.07087166888718
641	0.78109048884428	0	0	0	0	0	0.179581237092896	0.778121812106677	0.571140392470708	0.0974316872022846	0.595515360922034	1.19997500202108e-10	0.179581237092896	0.957703049199574	1.52884344167028	1.62627512887257	2.2217904897946	2.2217904899146	2.2217904899146	-0.770585500637328	1.45120498927727
642	0	0	1.8877351616036	0	0	0	0.201165661878935	0.744142974543051	0.508336595109205	0.0829214027162932	0.511945076121091	9.89183116659233e-11	0.201165661878935	0.945308636421985	1.45364523153119	1.53656663424748	2.04851171036857	2.04851171046749	2.04851171046749	-1.08853487048469	0.959976839982797
643	0.659092189643647	0	0	0	0	0	0.209024124571895	0.69691482697796	0.669839720360558	0.0704701919336217	0.439104471266183	8.15389417373197e-11	0.209024124571895	0.905938951549854	1.57577867191041	1.64624886384403	2.08535333511022	2.08535333519176	2.08535333519175	-0.8552486297671	1.23010470542465
644	0.865295027640154	0	0	0	0	0	0.216800056908743	0.642357249292958	0.756088547549486	0.0598083481366015	0.375849621886132	6.72094234549969e-11	0.216800056908743	0.859157306201701	1.61524585375119	1.67505420188779	2.05090382377392	2.05090382384113	2.05090382384113	-0.183031850325355	1.86787197351578
645	0	1.30806750147329	0	0	0	0	0.236106162894466	0.584679290014663	0.789058899669068	0.0506962855193745	0.321098758548215	5.53954240781017e-11	0.236106162894466	0.820785452909129	1.6098443525782	1.66054063809757	1.98163939664579	1.98163939670118	1.98163939670118	-0.769858217801976	1.21178117889921
646	0.837975280610924	0	0	0	0	0	0.241289328978279	0.600102795060617	0.785232264297488	0.0429224813668258	0.273847320951979	4.56565063807659e-11	0.241289328978279	0.841392124038897	1.62662438833639	1.66954686970321	1.94339419065519	1.94339419070085	1.94339419070085	-0.273561549342374	1.66983264135847
647	0	1.19789335078533	0	0	0	0	0.256105871032368	0.590722978049649	0.756865608227822	0.0363011745436907	0.233175512010778	3.76286203828498e-11	0.256105871032368	0.846828849082016	1.60369445730984	1.63999563185353	1.87317114386431	1.87317114390194	1.87317114390194	-0.643621667016518	1.22954947688542
648	0.832196243468114	0	0	0	0	0	0.257622431207417	0.621318354993551	0.712981371253818	0.0306699762577673	0.198250576308589	3.10111876624971e-11	0.257622431207417	0.878940786200968	1.59192215745479	1.62259213371255	1.82084271002114	1.82084271005215	1.82084271005215	-1.46505473206426	0.355787977987892
649	0.519943297414948	0	0	0	0	0	0.269048540671156	0.621411435529535	0.660137360684355	0.0258875005255372	0.168325467333101	2.55553611330227e-11	0.269048540671156	0.890459976200691	1.55059733688505	1.57648483741058	1.74481030474369	1.74481030476924	1.74481030476924	-1.01880282436426	0.726007480404985
650	0	1.19948330548543	0	0	0	0	0.272470446232267	0.601055156842667	0.603023811294615	0.0218310857041409	0.142735137825902	2.10588749842112e-11	0.272470446232267	0.873525603074934	1.47654941436955	1.49838050007369	1.64111563789959	1.64111563792065	1.64111563792065	-1.28901236806614	0.352103269854512
651	0.560663501757327	0	0	0	0	0	0.265811237101965	0.624177741237344	0.544924972286606	0.0183946519340968	0.120891358754085	1.73528354844766e-11	0.265811237101965	0.889988978339308	1.43491395062591	1.45330860256001	1.5741999613141	1.57419996133145	1.57419996133145	-1.19015300867243	0.384046952659021
652	0.823971710578634	0	0	0	0	0	0.258385022429174	0.619167703870793	0.488074716914831	0.0154867200870127	0.102276722228343	1.42989440428193e-11	0.258385022429174	0.877552726299967	1.3656274432148	1.38111416330181	1.48339088553015	1.48339088554445	1.48339088554445	-1.43464337865369	0.0487475068907608
653	0.915845576609295	0	0	0	0	0	0.26323745585128	0.595464428702761	0.433929428566877	0.0130286040678226	0.0864382944593679	1.17812794045448e-11	0.26323745585128	0.858701884554041	1.29263131312092	1.30565991718874	1.39209821164811	1.39209821165989	1.39209821165989	-1.47553905690961	-0.0834408452497235
654	0.897629967770221	0	0	0	0	0	0.28299806224614	0.560009556523472	0.383376468955335	0.0109527787183385	0.0729812426825127	9.70692224962341e-12	0.28299806224614	0.843007618769612	1.22638408772495	1.23733686644329	1.3103181091258	1.31031810913551	1.3103181091355	-1.47463613092932	-0.164318021793812
655	0	1.06493245543586	0	0	0	0	0.310631166064173	0.517842348626038	0.336892615747189	0.00920141905820087	0.0615626540427953	7.99710613139604e-12	0.310631166064173	0.828473514690211	1.1653661304374	1.1745675494956	1.2361302035384	1.23613020354639	1.23613020354639	-1.1709527996058	0.065177403940595
656	0	1.02219188905101	0	0	0	0	0.318947302929595	0.512113174319339	0.294663757675094	0.00772510237511847	0.0518856862571936	6.58867425227092e-12	0.318947302929595	0.831060477248934	1.12572423492403	1.13344933729915	1.18533502355634	1.18533502356293	1.18533502356293	-1.25245604483258	-0.0671210212696465
657	0	1.34438802798295	0	0	0	0	0.314041633503236	0.526423777675293	0.256674686755513	0.00648166212368408	0.0436941328745982	5.42752201168312e-12	0.314041633503236	0.840465411178529	1.09714009793404	1.10362176005773	1.14731589293232	1.14731589293775	1.14731589293775	-0.849959132670453	0.297356760267298
658	0	1.3983721951632	0	0	0	0	0.300434315409179	0.598293644182567	0.222775895556988	0.00543518124372263	0.0367674450265048	4.47145719335999e-12	0.300434315409179	0.898727959591745	1.12150385514873	1.12693903639246	1.16370648141896	1.16370648142343	1.16370648142343	-1.49103709908784	-0.32733061766441
659	0	1.3276504799955	0	0	0	0	0.281441224383853	0.716361193613549	0.192732765631851	0.00455511201244143	0.0309162227506198	3.6830480043755e-12	0.281441224383853	0.997802417997402	1.19053518362925	1.1950902956417	1.22600651839231	1.226006518396	1.226006518396	-1.85561964824745	-0.629613129851451
660	0.816587041230438	0	0	0	0	0	0.259462027038196	0.848605103467176	0.166261336131745	0.00381550963509712	0.0259781692271027	3.03381233554034e-12	0.259462027038196	1.10806713050537	1.27432846663712	1.27814397627221	1.30412214549932	1.30412214550235	1.30412214550235	-1.53696563940993	-0.23284349390758
661	0.877430376465098	0	0	0	0	0	0.254035735714963	0.90936692257382	0.143053901546871	0.00319436725996115	0.0218144882523434	2.50034316463599e-12	0.254035735714963	1.16340265828878	1.30645655983565	1.30965092709562	1.33146541534796	1.33146541535046	1.33146541535046	-0.788253384046897	0.543212031303563
662	0	0	1.84990989913351	0	0	0	0.264173889489507	0.920216318663945	0.122796950598648	0.00267304083046423	0.0183066971974706	2.05979701720878e-12	0.264173889489507	1.18439020815345	1.3071871587521	1.30986019958256	1.32816689678003	1.32816689678209	1.32816689678209	-0.1539668465657	1.17420005021639
663	0.78387727834265	0	0	0	0	0	0.262289328911415	0.897251921745789	0.312508930800502	0.00223575305551629	0.0153538231961562	1.69665323284452e-12	0.262289328911415	1.1595412506572	1.47205018145771	1.47428593451322	1.48963975770938	1.48963975771108	1.48963975771108	-0.227546848327272	1.2620929093838
664	0	0	0	2.19214324058088	0	0	0.268181752442921	0.852376038093631	0.429408086937458	0.00186916671314639	0.0128699483478617	1.39810493843026e-12	0.268181752442921	1.12055779053655	1.54996587747401	1.55183504418716	1.56470499253502	1.56470499253642	1.56470499253642	0.151370416075583	1.716075408612
665	0	1.36580329397327	0	0	0	0	0.263319501248175	0.794287001657847	0.493658211911421	0.346553110277431	0.0107820695341683	1.15075579008024e-12	0.263319501248175	1.05760650290602	1.55126471481744	1.89781782509487	1.90859989462904	1.90859989463019	1.90859989463019	-0.0226997029783559	1.88590019165184
666	0.598304710495382	0	0	0	0	0	0.251407942470617	0.812687967107813	0.520505470598742	0.566214438000711	0.00902823944988262	9.48039317544339e-13	0.251407942470617	1.06409590957843	1.58460138017717	2.15081581817788	2.15984405762777	2.15984405762871	2.15984405762871	0.149623538953841	2.30946759658255
667	0	0	0	2.49405534465024	0	0	0.24217652992428	0.79831876313839	0.521398676514699	0.694852849620936	0.00755595722103867	7.80261752615889e-13	0.24217652992428	1.04049529306267	1.56189396957737	2.25674681919831	2.26430277641934	2.26430277642012	2.26430277642012	0.301703911958447	2.56600668837857
668	0.581088642116573	0	0	0	0	0	0.228030961874807	0.762455208756836	0.504865011139935	1.26631499515071	0.00632077920794566	6.43285682755164e-13	0.228030961874807	0.990486170631642	1.49535118177158	2.76166617692229	2.76798695613023	2.76798695613088	2.76798695613088	0.654081498123168	3.42206845425404
669	0	1.22635783849134	0	0	0	0	0.217481955149221	0.713361984449387	0.477193036702391	1.60776826508146	0.00528512304967168	5.28844678588658e-13	0.217481955149221	0.930843939598608	1.408036976301	3.01580524138246	3.02109036443213	3.02109036443266	3.02109036443266	0.440443768790135	3.4615341332228
670	0.740505730624768	0	0	0	0	0	0.203264604978915	0.717415974939406	0.44296409109673	1.78382231904501	0.00441724053948398	4.36298025883599e-13	0.203264604978915	0.920680579918321	1.36364467101505	3.14746699006006	3.15188423059954	3.15188423059998	3.15188423059998	0.328653257530117	3.4805374881301
671	0.59131258878025	0	0	0	0	0	0.200353453183648	0.69656020460844	0.405464589450026	1.84322108379402	0.00369033742087718	3.58789723405954e-13	0.200353453183648	0.896913657792088	1.30237824724211	3.14559933103613	3.14928966845701	3.14928966845737	3.14928966845737	0.318237151515933	3.4675268199733
672	0	1.19601042387283	0	0	0	0	0.198589722487388	0.659692212418357	0.367004947397654	1.82247171302613	0.00308182058963536	2.96102234257117e-13	0.198589722487388	0.858281934905745	1.2252868823034	3.04775859532953	3.05084041591916	3.05084041591946	3.05084041591946	-0.135969806603126	2.91487060931633
673	0.464747940774711	0	0	0	0	0	0.190882090129831	0.669330447474574	0.32916543166649	1.74867923439574	0.0025726554345574	2.42992095735568e-13	0.190882090129831	0.860212537604406	1.1893779692709	2.93805720366663	2.94062985910119	2.94062985910143	2.94062985910143	0.0314249570092294	2.97205481611066
674	0.698450664959201	0	0	0	0	0	0.182730810198955	0.653797928440135	0.292984950276185	1.64175561036298	0.00214681812317276	2.01192080681395e-13	0.182730810198955	0.83652873863909	1.12951368891528	2.77126929927825	2.77341611740142	2.77341611740163	2.77341611740163	-0.273336174140544	2.50007994326108
675	0.854515164976413	0	0	0	0	0	0.182421140034232	0.621903324261021	0.25910539065225	1.51613686958325	0.00179082952808693	1.64983226057205e-13	0.182421140034232	0.804324464295253	1.0634298549475	2.57956672453075	2.58135755405884	2.581357554059	2.581357554059	0.574532666252082	3.15589022031108
676	0.260866961914002	0	0	0	0	0	0.196653800353185	0.580088896537856	0.227881417873681	1.38211406568859	0.00149335919317469	1.36560034131369e-13	0.196653800353185	0.776742696891041	1.00462411476472	2.38673818045331	2.38823153964649	2.38823153964662	2.38823153964662	0.615453459957377	3.003684999604
677	0.545534619041621	0	0	0	0	0	0.200313858787326	0.532998973280864	0.199463512346296	1.24686164346641	0.00124488926197831	1.11718412839064e-13	0.200313858787326	0.73331283206819	0.932776344414486	2.1796379878809	2.18088287714287	2.18088287714299	2.18088287714299	0.388158256963094	2.56904113410608
678	0	1.18212187856893	0	0	0	0	0.201502265322907	0.483920085736046	0.173860340829971	1.11522918053973	0.0010374296427994	9.20118372131235e-14	0.201502265322907	0.685422351058953	0.859282691888924	1.97451187242865	1.97554930207145	1.97554930207154	1.97554930207154	0.323641136789828	2.29919043886137
679	0	0	0	2.95457344586482	0	0	0.195677807825589	0.489219444658867	0.150985224777834	0.990348499427188	0.000864276878030995	7.55770513711754e-14	0.195677807825589	0.684897252484456	0.83588247726229	1.82623097668948	1.82709525356751	1.82709525356758	1.82709525356758	-0.490678102574604	1.33641715099298
680	0	1.19945733271244	0	0	0	0	0.185343870155849	0.476696674543736	0.130690421903091	1.71876395050058	0.000719810232516107	6.25981077781929e-14	0.185343870155849	0.662040544699585	0.792730966602676	2.51149491710326	2.51221472733577	2.51221472733583	2.51221472733583	-0.244598603788865	2.26761612354697
681	0	1.47774999441443	0	0	0	0	0.172326695632371	0.50915278361647	0.112792112265815	2.15055935538589	0.000599319430812625	5.22393660254128e-14	0.172326695632371	0.68147947924884	0.794271591514655	2.94483094690055	2.94543026633136	2.94543026633141	2.94543026633141	-0.0618879969650275	2.88354226936639
682	0	1.0006067684107	0	0	0	0	0.157938619005769	0.619861469950416	0.0970883324067969	2.36933623072404	0.00049885926965009	4.32956217782038e-14	0.157938619005769	0.777800088956186	0.874888421362983	3.24422465208702	3.24472351135667	3.24472351135671	3.24472351135671	0.0123902809816411	3.25711379233836
683	0.964181592118932	0	0	0	0	0	0.14310437040792	0.706512858737114	0.0833715931265265	2.43813382684663	0.000415127022589229	3.52484162816697e-14	0.14310437040792	0.849617229145034	0.932988822271561	3.37112264911819	3.37153777614078	3.37153777614082	3.37153777614082	0.702684635679148	4.07422241181996
684	0	1.19908598057234	0	0	0	0	0.157813172570478	0.741382040713349	0.0714375190031364	2.40413671706524	0.000345359151057576	2.89682480132813e-14	0.157813172570478	0.899195213283827	0.970632732286963	3.37476944935221	3.37511480850326	3.37511480850329	3.37511480850329	0.917258333054272	4.29237314155757
685	0	1.22048212999321	0	0	0	0	0.162487267088768	0.796856276724114	0.0610905373202834	2.30235135067762	0.000287244350762605	2.33222205072812e-14	0.162487267088768	0.959343543812882	1.02043408113317	3.32278543181079	3.32307267616155	3.32307267616157	3.32307267616158	1.22175905827595	4.54483173443753
686	0.973736082980181	0	0	0	0	0	0.160281311995867	0.867396390066493	0.0521474022254942	2.15847067552165	0.000238850405199125	1.99629345679671e-14	0.160281311995867	1.02767770206236	1.07982510428785	3.23829577980951	3.23853463021471	3.23853463021473	3.23853463021473	0.634645720778838	3.87318035099357
687	0	1.38477010641667	0	0	0	0	0.183772044425185	0.886179463215029	0.044439152001404	1.99110037995673	0.000198562697816772	1.60136677820811e-14	0.183772044425185	1.06995150764021	1.11439065964162	3.10549103959835	3.10568960229616	3.10568960229618	3.10568960229618	0.242199114989491	3.34788871728567
688	0	1.3350113943947	0	0	0	0	0.193479872218101	0.956614494471012	0.0378119517080808	1.8134840644894	0.000165032559624716	1.40186980917277e-14	0.193479872218101	1.15009436668911	1.18790631839719	3.0013903828866	3.00155541544622	3.00155541544624	3.00155541544624	0.221148144674622	3.22270356012086
689	0	0	1.7064980010471	0	0	0	0.193629757693962	1.05031682055472	0.0321271609792445	1.63483584927448	0.000137133906906188	1.07775122160092e-14	0.193629757693962	1.24394657824868	1.27607373922792	2.91090958850241	2.91104672240931	2.91104672240932	2.91104672240932	0.0271823237750253	2.93822904618435
690	0.762949710143219	0	0	0	0	0	0.187367837817962	1.0786154909543	0.190009924366278	1.46136605047732	0.000113926860782915	9.95896698441356e-15	0.187367837817962	1.26598332877227	1.45599325313854	2.91735930361587	2.91747323047665	2.91747323047666	2.91747323047666	-0.0640398535863303	2.85343337689033
691	0.499184481844239	0	0	0	0	0	0.191557880138862	1.06214292687494	0.289598456910786	1.29706741231341	9.46272422585038e-05	7.91260390542448e-15	0.191557880138862	1.2537008070138	1.54329926392459	2.840366676238	2.84046130348025	2.84046130348026	2.84046130348026	0.321661984632966	3.16212328811323
692	0	1.48350907482733	0	0	0	0	0.192145892981091	1.0162005712423	0.346838864185146	1.14431500032165	7.85810080680363e-05	7.45785655453801e-15	0.192145892981091	1.2083464642234	1.55518532840854	2.69950032873019	2.69957890973826	2.69957890973827	2.69957890973827	-0.20860419086612	2.49097471887215
693	0.635767177072004	0	0	0	0	0	0.186226416289329	1.05893676542956	0.373811637973745	1.0043214764103	6.52428384391033e-05	5.45696821063757e-15	0.186226416289329	1.24516318171889	1.61897481969264	2.62329629610294	2.62336153894137	2.62336153894138	2.62336153894138	0.0709918476219906	2.69435338656337
694	0.729434234626652	0	0	0	0	0	0.184555144218214	1.05278857714763	0.37960912432758	0.877480473732709	5.41582115501369e-05	4.91127138957381e-15	0.184555144218214	1.23734372136584	1.61695284569342	2.49443331942613	2.49448747763768	2.49448747763769	2.49448747763769	-0.111135122721596	2.38335235491609
695	0.659267389845973	0	0	0	0	0	0.190081053364538	1.01407422784838	0.371021894096768	0.763623679838878	4.49484041901199e-05	4.18367562815547e-15	0.190081053364538	1.20415528121292	1.57517717530968	2.33880085514856	2.33884580355275	2.33884580355276	2.33884580355276	-0.0475482603397455	2.29129754321301
696	0	1.04909414954662	0	0	0	0	0.196923349326249	0.954802224987157	0.353074463829719	0.662211629377444	3.7297946764785e-05	4.00177668780088e-15	0.196923349326249	1.15172557431341	1.50480003814313	2.16701166752057	2.16704896546733	2.16704896546734	2.16704896546734	-0.59004528733168	1.57700367813566
697	0	0	0	0	3.73036991183055	0	0.195039263743217	0.921510898479501	0.329442430196646	0.572473791810883	3.09441357203522e-05	3.50155460182577e-15	0.195039263743217	1.11655016222272	1.44599259241936	2.01846638423025	2.01849732836597	2.01849732836597	2.01849732836597	-0.667387957625276	1.35110937074069
698	0.548255143020391	0	0	0	0	0	0.187367617982655	0.868915552355057	0.302776407093135	0.493510067483841	1.70005648360361	3.27418092638254e-15	0.187367617982655	1.05628317033771	1.35905957743085	1.85256964491469	3.55262612851829	3.5526261285183	3.5526261285183	-0.698156930068295	2.85446919845
699	0	0	0	2.34138956609892	0	0	0.181465494177182	0.80510854119053	0.274952846611708	0.424363079924353	2.78375630771729	2.86490831058472e-15	0.181465494177182	0.986574035367712	1.26152688197942	1.68588996190377	4.46964626962107	4.46964626962107	4.46964626962107	-0.178854854763625	4.29079141485745
700	0	0	0	2.52820249074488	0	0	0.171546491098983	0.735882731421152	0.2472676071935	0.784429240496725	3.41871185605357	2.18278728425503e-15	0.171546491098983	0.907429222520135	1.15469682971364	1.93912607021036	5.35783792626393	5.35783792626393	5.35783792626393	-0.92341500344694	4.43442292281699
701	0	0	1.59074873184718	0	0	0	0.159260817279983	0.665299251352521	0.22058478370026	1.52923410724434	3.73200140858567	1.54614099301398e-15	0.159260817279983	0.824560068632504	1.04514485233276	2.57437895957711	6.30638036816278	6.30638036816278	6.30638036816278	-0.942254574976008	5.36412579318677
702	0.90135409123113	0	0	0	0	0	0.145792405924188	0.596124967761076	0.327278108500774	1.97824333991193	3.81937755874645	1.45519152283669e-15	0.145792405924188	0.741917373685264	1.06919548218604	3.04743882209797	6.86681638084442	6.86681638084442	6.86681638084442	-1.68824870472424	5.17856767612018
703	0.581503079906487	0	0	0	0	0	0.155955844622164	0.530168262773128	0.388042902112832	2.21422104174789	3.75244837391504	8.18545231595635e-16	0.155955844622164	0.686124107395292	1.07416700950812	3.28838805125601	7.04083642517105	7.04083642517105	7.04083642517106	-1.30796531425325	5.73287111091781
704	0.488562911925366	0	0	0	0	0	0.164083694194449	0.468535606243979	0.416024238190113	2.29964555530327	3.58428442511701	1.54614099301398e-15	0.164083694194449	0.632619300438428	1.04864353862854	3.34828909393181	6.93257351904881	6.93257351904882	6.93257351904882	-1.38454878978027	5.54802472926854
705	0	1.04107853033084	0	0	0	0	0.167959517725534	0.411826605179245	0.421110739656093	2.28134432397423	3.35378640649437	6.3664629124105e-16	0.167959517725534	0.579786122904779	1.00089686256087	3.2822411865351	6.63602759302947	6.63602759302947	6.63602759302947	-0.899176873040944	5.73685071998853
706	0.433312604047498	0	0	0	0	0	0.165038655421962	0.397234562639313	0.41068323952018	2.19411499829866	3.0890784396544	1.25055521493778e-15	0.165038655421962	0.562273218061274	0.972956457581455	3.16707145588012	6.25614989553452	6.25614989553452	6.25614989553452	-1.24524277378534	5.01090712174919
707	0.635582568755539	0	0	0	0	0	0.160322248200994	0.374400676294122	0.39019902554535	2.06354801752397	2.81013677603541	1.34150468511507e-15	0.160322248200994	0.534722924495116	0.924921950040467	2.98846996756443	5.79860674359984	5.79860674359985	5.79860674359985	-1.01739898061729	4.78120776298256
708	0.82649116285068	0	0	0	0	0	0.160301261870277	0.346792404995053	0.363646676048846	1.9082211781329	2.53081959591437	1.46656020660885e-15	0.160301261870277	0.50709366686533	0.870740342914176	2.77896152104708	5.30978111696144	5.30978111696145	5.30978111696145	-0.335590313095248	4.9741908038662
709	0.837064541679912	0	0	0	0	0	0.173509027478029	0.316890935237399	0.333899205104932	1.74140112232079	2.26042865425647	5.91171556152403e-16	0.173509027478029	0.490399962715428	0.82429916782036	2.56570029014115	4.82612894439762	4.82612894439762	4.82612894439762	-0.589716603688188	4.23641234070943
710	0.715107568872872	0	0	0	0	0	0.195869017777925	0.286434807219909	0.302987438665632	1.57235839660486	2.00490580071568	2.61479726759717e-16	0.195869017777925	0.482303824997833	0.785291263663465	2.35764966026832	4.362555460984	4.362555460984	4.362555460984	-0.394560612072264	3.96799484891174
711	0	0	1.82007086564601	0	0	0	0.216397492209335	0.256607624549195	0.272310937126561	1.40738026784098	1.76774543255925	5.79802872380242e-16	0.216397492209335	0.47300511675853	0.745316053885091	2.15269632172607	3.92044175428532	3.92044175428532	3.92044175428532	-0.524270188660922	3.3961715656244
712	0	0	1.72980572311689	0	0	0	0.223047634507617	0.22818211422357	0.440254147265839	1.25054766031639	1.55068654986594	1.98951966012828e-16	0.223047634507617	0.451229748731187	0.891483895997026	2.14203155631341	3.69271810617935	3.69271810617935	3.69271810617935	-1.1656993628476	2.52701874333176
713	0	0	1.77910399100972	0	0	0	0.220176338605609	0.201630193733467	0.707872864877338	1.10432844945267	1.35423433378687	2.38742359215394e-16	0.220176338605609	0.421806532339076	1.12967939721641	2.23400784666908	3.58824218045595	3.58824218045595	3.58824218045595	-1.57301974424882	2.01522243620713
714	0.933332988263765	0	0	0	0	0	0.21101697840176	0.177206635406468	1.04842214685754	0.970028160898605	1.17805031239778	1.76214598468505e-16	0.21101697840176	0.388223613808228	1.43664576066576	2.40667392156437	3.58472423396215	3.58472423396215	3.58472423396215	-1.04662268979049	2.53810154417166
715	0.51729999324399	0	0	0	0	0	0.224569873340052	0.155012283367914	1.24224953630865	0.84813027628315	1.02124161789932	-1.25055521493778e-16	0.224569873340052	0.379582156707966	1.62183169301662	2.46996196929977	3.49120358719909	3.49120358719909	3.49120358719909	-1.48104174760109	2.010161839598
716	0.584855786921958	0	0	0	0	0	0.230809059050572	0.135041486992815	1.33135741499919	0.738551358149661	0.882573098155791	-2.8421709430404e-17	0.230809059050572	0.365850546043387	1.69720796104257	2.43575931919223	3.31833241734803	3.31833241734803	3.31833241734802	-1.48421732976405	1.83411508758398
717	0	1.00550959909156	0	0	0	0	0.233958863065484	0.117217395761526	1.34734175163031	0.640830693446936	0.760620746275133	-5.20117282576393e-16	0.233958863065484	0.35117625882701	1.69851801045732	2.33934870390426	3.09996945017939	3.09996945017939	3.09996945017939	-1.36660946036642	1.73335998981297
718	0	1.06608522122583	0	0	0	0	0.228382693205521	0.134711480995222	1.31378469021924	0.554269812088027	0.653880753023548	-8.46966941026039e-16	0.228382693205521	0.363094174200743	1.67687886441998	2.23114867650801	2.88502942953156	2.88502942953155	2.88502942953156	-1.43178091774481	1.45324851178675
719	0	0	1.58473025501417	0	0	0	0.217140552935768	0.181692169572526	1.24812167263247	0.478033821386042	0.560845229033525	-8.18545231595635e-16	0.217140552935768	0.398832722508294	1.64695439514077	2.12498821652681	2.68583344556033	2.68583344556033	2.68583344556033	-0.89533733721399	1.79049610834634
720	0.999398210033132	0	0	0	0	0	0.202469799434473	0.207214127502727	1.29343180661069	0.411223815205268	0.480053096985059	-8.95283847057726e-16	0.202469799434473	0.4096839269372	1.70311573354789	2.11433954875316	2.59439264573822	2.59439264573822	2.59439264573822	-1.26280632948221	1.33158631625601
721	0.430490391442352	0	0	0	0	0	0.218672978515125	0.217513253845238	1.2813038171057	0.352927514655136	0.410122667479368	-2.1174173525651e-16	0.218672978515125	0.436186232360363	1.71749004946606	2.0704175641212	2.48054023160057	2.48054023160057	2.48054023160057	-1.77821874670219	0.702321484898372
722	0.441395525178361	0	0	0	0	0	0.22496173113004	0.217269796763446	1.23107241005004	0.302253652971733	0.349770866728891	-4.2632564145606e-18	0.22496173113004	0.442231527893486	1.67330393794353	1.97555759091526	2.32532845764415	2.32532845764415	2.32532845764416	-1.66118328082607	0.664145176818087
723	0	0	0	2.36485297020978	0	0	0.22460163269401	0.20996743431957	1.15695004907966	0.258354333965362	0.297822884898339	-5.82645043323282e-17	0.22460163269401	0.434569067013581	1.59151911609324	1.84987345005861	2.14769633495695	2.14769633495695	2.14769633495695	-0.747362040940632	1.40033429401631
724	0.952299687907107	0	0	0	0	0	0.216980169788877	0.198173291076	1.06924865533525	0.653563870173536	0.253215086185712	-2.61479726759717e-16	0.216980169788877	0.415153460864877	1.48440211620013	2.13796598637366	2.39118107255938	2.39118107255938	2.39118107255938	-1.14267209160523	1.24850898095414
725	0	1.18404861514704	0	0	0	0	0.233024474016695	0.183755755446112	0.975326703460485	0.89700559018631	0.214993306491547	-3.10507175527164e-16	0.233024474016695	0.416780229462806	1.39210693292329	2.2891125231096	2.50410582960115	2.50410582960115	2.50410582960115	-0.446333772145643	2.0577720574555
726	0.736652120092651	0	0	0	0	0	0.236122448792877	0.222417232892864	0.880321124974665	1.03071516119484	0.182308115232175	-4.9311665861751e-16	0.236122448792877	0.458539681685741	1.33886080666041	2.36957596785525	2.55188408308742	2.55188408308742	2.55188408308742	-0.654306093871114	1.89757798921631
727	0.908899153550104	0	0	0	0	0	0.243531914769964	0.241024490717839	0.787710914438507	1.08647557175997	0.154408197847763	-3.5598191061581e-16	0.243531914769964	0.484556405487803	1.27226731992631	2.35874289168628	2.51315108953405	2.51315108953405	2.51315108953405	-0.889985513574162	1.62316557595989
728	0	1.03525443186433	0	0	0	0	0.265085939938009	0.245577595799443	0.699749403352806	1.08815289183399	0.130632696015525	-3.11928260998684e-16	0.265085939938009	0.510663535737452	1.21041293909026	2.29856583092425	2.42919852693978	2.42919852693978	2.42919852693978	-0.0490633679397463	2.38013515900003
729	0	1.04935471686616	0	0	0	0	0.270823698151912	0.276896753374257	0.617794295516627	1.05352211791172	0.110403100881202	-4.02167188440217e-16	0.270823698151912	0.547720451526168	1.1655147470428	2.21903686495451	2.32943996583572	2.32943996583571	2.32943996583571	-0.434528473388463	1.89491149244725
730	0	1.08901297381851	0	0	0	0	0.265770961215911	0.326633664146405	0.542558325362354	0.995691217416363	0.093215113046336	-3.32889271703607e-16	0.265770961215911	0.592404625362315	1.13496295072467	2.13065416814103	2.22386928118737	2.22386928118737	2.22386928118737	0.116317773245802	2.34018705443317
731	0.626624185765131	0	0	0	0	0	0.253651164632392	0.391536700548369	0.474298472014038	0.924209045958717	0.0786307477401873	-7.17648163117701e-16	0.253651164632392	0.64518786518076	1.1194863371948	2.04369538315352	2.1223261308937	2.1223261308937	2.1223261308937	-0.672547158432802	1.4497789724609
732	0	1.07579052493552	0	0	0	0	0.245250327763316	0.422177182607861	0.412957768717665	0.845924953702708	0.0662708637563793	-3.5136338283337e-16	0.245250327763316	0.667427510371177	1.08038527908884	1.92631023279155	1.99258109654793	1.99258109654793	1.99258109654793	-0.345322057403374	1.64725903914456
733	0.701238339374535	0	0	0	0	0	0.231560510731185	0.469618072635784	0.358270676348152	0.76565369855135	0.0558082219357578	-2.79776202205539e-16	0.231560510731185	0.701178583366969	1.05944925971512	1.82510295826647	1.88091118020223	1.88091118020223	1.88091118020223	0.231705635593984	2.11261681579621
734	0	1.14305481106175	0	0	0	0	0.226067918480786	0.485987688055354	0.30984057076696	0.686688004515081	0.0469611267028152	-7.89590615113411e-16	0.226067918480786	0.71205560653614	1.0218961773031	1.70858418181818	1.755545308521	1.755545308521	1.755545308521	0.459899328021042	2.21544463654204
735	0	0	1.81856238279327	0	0	0	0.214957862075727	0.529902241626177	0.267195991413377	0.6111921516722	0.0394876673644283	-8.57092175010621e-16	0.214957862075727	0.744860103701904	1.01205609511528	1.62324824678748	1.66273591415191	1.66273591415191	1.66273591415191	0.333163556032956	1.99589947018487
736	0.84354720364678	0	0	0	0	0	0.200447367071365	0.541927233258603	0.42679428319242	0.540502886429195	0.0331805506638258	-6.29185592515569e-16	0.200447367071365	0.742374600329967	1.16916888352239	1.70967176995158	1.74285232061541	1.74285232061541	1.74285232061541	0.413584642839828	2.15643696345524
737	0.451503033019534	0	0	0	0	0	0.20379182798341	0.532180888597318	0.519752380510263	0.475358319248464	0.0278624994595083	-9.42623756827743e-16	0.20379182798341	0.735972716580728	1.25572509709099	1.73108341633945	1.75894591579896	1.75894591579896	1.75894591579896	0.184972715215033	1.943918631014
738	0.585085459864027	0	0	0	0	0	0.202351661931988	0.50816103144411	0.564985752261191	0.416071029686744	0.0233821820817737	-1.17541532063115e-15	0.202351661931988	0.710512693376098	1.27549844563729	1.69156947532403	1.71495165740581	1.71495165740581	1.71495165740581	-0.0892074060228784	1.62574425138293
739	0.461074269125768	0	0	0	0	0	0.201296632513987	0.4753626101744	0.576741981223498	0.362658084496663	0.0196106311684683	-1.12523323991809e-15	0.201296632513987	0.676659242688387	1.25340122391189	1.61605930840855	1.63566993957702	1.63566993957702	1.63566993957702	0.431393330132703	2.06706326970972
740	0	0	1.79329939653486	0	0	0	0.197185176186786	0.437757449635268	0.565671517772402	0.31493790148583	0.0164381082803208	-9.88276127600329e-16	0.197185176186786	0.634942625822054	1.20061414359446	1.51555204508028	1.53199015336061	1.5319901533606	1.5319901533606	-0.206319738854286	1.32567041450632
741	0.40686921397091	0	0	0	0	0	0.187949967616848	0.398165886075035	0.728532111383232	0.272601706617584	0.0137713703554139	5.06528152754981e-16	0.187949967616848	0.586115853691883	1.31464796507511	1.5872496716927	1.60102104204811	1.60102104204811	1.60102104204811	-0.576413405354746	1.02460763669337
742	0.421446673640211	0	0	0	0	0	0.177789457895037	0.358543717720393	0.813762330554324	0.235265612476367	0.011531295344804	1.97442062699338e-16	0.177789457895037	0.536333175615431	1.35009550616975	1.58536111864612	1.59689241399093	1.59689241399093	1.59689241399093	-0.323106099513786	1.27378631447714
743	0.600597230115226	0	0	0	0	0	0.167588246124141	0.320202960957555	0.844154813001621	0.202507995622965	0.00965082663261684	2.54019028034236e-17	0.167588246124141	0.487791207081696	1.33194602008332	1.53445401570628	1.5441048423389	1.5441048423389	1.5441048423389	-0.151771062093241	1.39233378024566
744	0.971969585737453	0	0	0	0	0	0.162338442583804	0.283980981357035	0.836789808647197	0.173895791335644	0.00807319868711591	-3.10107495238299e-16	0.162338442583804	0.446319423940839	1.28310923258804	1.45700502392368	1.4650782226108	1.4650782226108	1.4650782226108	-0.552711295603353	0.912366927007443
745	0.409228702219802	0	0	0	0	0	0.183556968864181	0.250369461922722	0.804357207290947	0.149002495446076	0.00675040952904337	7.75735031766089e-16	0.183556968864181	0.433926430786904	1.23828363807785	1.38728613352393	1.39403654305297	1.39403654305297	1.39403654305297	-0.442515199554962	0.951521343498008
746	0.568808838262795	0	0	0	0	0	0.193993153713726	0.219612211718945	0.756186981083496	0.127420015760616	0.00564190883899454	1.45372602844418e-16	0.193993153713726	0.413605365432671	1.16979234651617	1.29721236227678	1.30285427111578	1.30285427111578	1.30285427111578	-0.508989834245953	0.793864436869826
747	0	1.14584227186696	0	0	0	0	0.200641390735645	0.191778873729589	0.699050312760147	0.108766011314956	0.00471347371882709	1.07878150856777e-15	0.200641390735645	0.392420264465234	1.09147057722538	1.20023658854034	1.20495006225916	1.20495006225916	1.20495006225916	-0.22980900777691	0.975141054482254
748	0	0	1.5832135888547	0	0	0	0.198505054143233	0.21608926739806	0.637780686039587	0.092687965875846	0.0039362471821732	1.51079149190991e-16	0.198505054143233	0.414594321541293	1.05237500758088	1.14506297345673	1.1489992206389	1.1489992206389	1.1489992206389	0.0913101490832957	1.24030936972219
749	0.701501403559663	0	0	0	0	0	0.190550438662377	0.225284633790685	0.705716853066423	0.0788649384938419	0.00328591731933093	5.94146953858399e-16	0.190550438662377	0.415835072453061	1.12155192551948	1.20041686401333	1.20370278133266	1.20370278133266	1.20370278133266	0.170398369961312	1.37410115129397
750	0	1.35006132928791	0	0	0	0	0.19026251195378	0.224045948090614	0.728067002315094	0.0670076994161769	0.00274201773045449	2.918887354042e-16	0.19026251195378	0.414308460044393	1.14237546235949	1.20938316177566	1.21212517950612	1.21212517950612	1.21212517950612	0.287696201410531	1.49982138091665
751	0.46572745766181	0	0	0	0	0	0.183817760572578	0.296440178480426	0.71912553675772	0.0568577792082687	0.00228733223405296	6.97553126371986e-16	0.183817760572578	0.480257939053004	1.19938347581072	1.25624125501899	1.25852858725305	1.25852858725305	1.25852858725305	-0.661567993181023	0.596960594072023
752	0.885343105016248	0	0	0	0	0	0.176765968388969	0.335226890901503	0.689502478025629	0.048185820621661	0.00190738903374226	4.27652357970487e-16	0.176765968388969	0.511992859290472	1.2014953373161	1.24968115793776	1.2515885469715	1.2515885469715	1.2515885469715	-0.651784102272302	0.599804444699202
753	0.781382647722647	0	0	0	0	0	0.188957415240855	0.350211335593743	0.646989503261277	0.0407895172341354	0.00159003147158803	2.89707147160811e-16	0.188957415240855	0.539168750834598	1.18615825409587	1.22694777133001	1.2285378028016	1.2285378028016	1.2285378028016	0.220015602125461	1.44855340492706
754	0.910516521003422	0	0	0	0	0	0.206544727171911	0.348748276112743	0.597233073665482	0.0344913428282052	0.00132505422339587	1.68698388591793e-16	0.206544727171911	0.555293003284654	1.15252607695014	1.18701741977834	1.18834247400174	1.18834247400174	1.18834247400174	0.239809075688082	1.42815154968982
755	0	0	1.6605821471847	0	0	0	0.236268014297974	0.336308198875467	0.544256134719761	0.0291362151066568	0.0011038953151469	4.39936975737965e-16	0.236268014297974	0.572576213173442	1.1168323478932	1.14596856299986	1.14707245831501	1.14707245831501	1.14707245831501	0.0618962111239062	1.20896866943891
756	0.70648941161128	0	0	0	0	0	0.248428707522546	0.316918769364478	0.640823501776773	0.0245891921597974	0.000919375677352693	1.73219771859578e-16	0.248428707522546	0.565347476887024	1.2061709786638	1.23076017082359	1.23167954650095	1.23167954650095	1.23167954650095	-0.224453493029517	1.00722605347143
757	0.773080630675076	0	0	0	0	0	0.259965559624254	0.293508158060287	0.684498019119004	0.0207332665775413	0.000765479122893348	5.56643620086561e-16	0.259965559624254	0.553473717684541	1.23797173680355	1.25870500338109	1.25947048250398	1.25947048250398	1.25947048250398	-0.0813202791454307	1.17815020335855
758	0.566540668795416	0	0	0	0	0	0.274288127316912	0.268171306496505	0.691282318135652	0.0174672974970604	0.000637166651136766	7.01202984565441e-16	0.274288127316912	0.542459433813417	1.23374175194907	1.25120904944613	1.25184621609727	1.25184621609727	1.25184621609727	-0.303261497495114	0.948584718602153
759	0	1.19441209687933	0	0	0	0	0.280831296979384	0.242375789420772	0.673115442146236	0.0147041030612829	0.000530219863345647	5.3442528180625e-16	0.280831296979384	0.523207086400157	1.19632252854639	1.21102663160768	1.21155685147102	1.21155685147102	1.21155685147102	0.0529870479402686	1.26454389941129
760	0.828050645583052	0	0	0	0	0	0.275989608397493	0.272924209975296	0.638820230397299	0.0123687230830528	0.000441109037105694	9.41685618371935e-16	0.275989608397493	0.54891381837279	1.18773404877009	1.20010277185314	1.20054388089025	1.20054388089025	1.20054388089025	-0.275074879549523	0.925469001340726
761	0.982864365115758	0	0	0	0	0	0.282269467772897	0.284433537610119	0.594840762462497	0.0103968528878508	0.000366882065071241	1.95814198189481e-16	0.282269467772897	0.566703005383016	1.16154376784551	1.17194062073336	1.17230750279844	1.17230750279844	1.17230750279844	-0.22018587314496	0.952121629653476
762	0	1.05567492205622	0	0	0	0	0.30829839809632	0.282802399901453	0.545814844576387	0.00873344336258833	0.000305071028793645	7.13591685741477e-16	0.30829839809632	0.591100797997773	1.13691564257416	1.14564908593675	1.14595415696554	1.14595415696554	1.14595415696554	0.00342358737145667	1.149377744337
763	0	1.34294439408981	0	0	0	0	0.315615876660287	0.310945894065708	0.495017110204598	0.00733145841602081	0.000253613663545002	4.3492084933483e-16	0.315615876660287	0.626561770725995	1.12157888093059	1.12891033934661	1.12916395301016	1.12916395301016	1.12916395301016	-0.157571982862536	0.971591970147623
764	0	0	1.603542446868	0	0	0	0.31015025235825	0.398912441113819	0.444700831105215	0.0061507787833576	0.000210787385425101	9.25766407977591e-16	0.31015025235825	0.709062693472069	1.15376352457728	1.15991430336064	1.16012509074607	1.16012509074607	1.16012509074607	-0.804723651204465	0.355401439541601
765	0	0	1.53092371964845	0	0	0	0.296295450388689	0.444770500625867	0.531394396566075	0.00515723994769433	0.000175153906993182	3.29759830552945e-16	0.296295450388689	0.741065951014557	1.27246034758063	1.27761758752833	1.27779274143532	1.27779274143532	1.27779274143532	-0.712740482681171	0.565052258754147
766	0	1.12632347310826	0	0	0	0	0.277272463021876	0.460895567956971	0.689552449500221	0.00432179157514329	0.000145512770453388	7.45892930753556e-16	0.277272463021876	0.738168030978847	1.42772048047907	1.43204227205421	1.43218778482466	1.43218778482467	1.43218778482466	-0.29908855087908	1.13309923394558
767	0.898060040617189	0	0	0	0	0	0.255410204970678	0.503354203940253	0.772911276162915	0.00361976602277027	0.000120862385272085	6.82149128850007e-16	0.255410204970678	0.758764408910931	1.53167568507385	1.53529545109662	1.53541631348189	1.53541631348189	1.53541631348189	-1.1221590753184	0.413257238163487
768	0	0	1.7595533998155	0	0	0	0.256083226848572	0.515275594583404	0.803391632697678	0.00303024399597125	0.000100367376436407	8.4270576627965e-16	0.256083226848572	0.771358821431976	1.57475045412965	1.57778069812563	1.57788106550206	1.57788106550206	1.57788106550206	-0.456918893662377	1.12096217183969
769	0	1.2515510199047	0	0	0	0	0.248119845982825	0.506335538034488	0.975830537232659	0.00253550617064193	8.3331235728474e-05	3.21919227386225e-16	0.248119845982825	0.754455384017313	1.73028592124997	1.73282142742061	1.73290475865634	1.73290475865634	1.73290475865634	-1.64633799674014	0.0865667619162012
770	0	1.43264466880433	0	0	0	0	0.234628976300133	0.547907128285716	1.05935542503542	0.00212056045816917	6.91734263727994e-05	4.89235041367664e-16	0.234628976300133	0.782536104585849	1.84189152962127	1.84401209007944	1.84408126350581	1.84408126350581	1.84408126350581	-1.24765585578318	0.596425407722626
771	0.616704931352568	0	0	0	0	0	0.217876210338684	0.654067813270214	1.08053495919221	0.00177273550869886	5.74102251641307e-05	3.1584665438622e-16	0.217876210338684	0.871944023608899	1.95247898280111	1.9542517183098	1.95430912853497	1.95430912853497	1.95430912853497	-1.86380405785768	0.0905050706772912
772	0	0	1.67307175937844	0	0	0	0.207168677134071	0.703737735189847	1.0592272244552	0.0014813319721492	4.76386994159839e-05	6.77773809298898e-17	0.207168677134071	0.910906412323918	1.97013363677912	1.97161496875127	1.97166260745068	1.97166260745068	1.97166260745068	-1.53547749672986	0.436185110720824
773	0	0	1.64164065066913	0	0	0	0.193183942743998	0.713908685101033	1.16351111064051	0.00123732393443315	3.95233117218595e-05	-2.71209964208818e-16	0.193183942743998	0.90709262784503	2.07060373848555	2.07184106241998	2.0718805857317	2.0718805857317	2.0718805857317	-2.01437911513945	0.057501470592253
774	0	0	0	2.02883671226009	0	0	0.177461952657081	0.697268479713886	1.34007240476713	0.00103310379751429	3.27847263542935e-05	-2.41362572289683e-16	0.177461952657081	0.874730432370967	2.2148028371381	2.21583594093561	2.21586872566197	2.21586872566197	2.21586872566197	-1.79780013279577	0.418068592866197
775	0.907959057961607	0	0	0	0	0	0.161092046889739	0.663202992325212	1.4143921570205	0.2743528493708	2.71904592626015e-05	-2.85774442304598e-16	0.161092046889739	0.824295039214951	2.23868719623545	2.51304004560625	2.51306723606552	2.51306723606552	2.51306723606552	-1.90280100478679	0.610266231278731
776	0	1.24854830669199	0	0	0	0	0.169338914858555	0.618576331278972	1.41773531567538	0.448549719763782	2.25470710980517e-05	-1.74693506188595e-16	0.169338914858555	0.787915246137527	2.20565056181291	2.65420028157669	2.65422282864779	2.65422282864779	2.65422282864779	-1.84354071957316	0.810682109074627
777	0.523637647310384	0	0	0	0	0	0.169302726288001	0.632077417170124	1.37339158952988	0.550578685089995	1.86936510947817e-05	-3.43701716393197e-16	0.169302726288001	0.801380143458125	2.17477173298801	2.725350418078	2.7253691117291	2.72536911172909	2.7253691117291	-1.88500025492045	0.840368856808649
778	0.953589111823394	0	0	0	0	0	0.168417547713961	0.620358324667085	1.29853945866366	0.600879534143501	1.54963803408464e-05	-3.57134851206031e-16	0.168417547713961	0.788775872381046	2.08731533104471	2.68819486518821	2.68821036156855	2.68821036156855	2.68821036156855	-1.58844914040233	1.09976122116621
779	0.590665151316386	0	0	0	0	0	0.190688056381301	0.59211871329019	1.20569646426772	0.614853177461143	1.28439972310389e-05	-4.85424938093115e-16	0.190688056381301	0.782806769671491	1.98850323393921	2.60335641140035	2.60336925539758	2.60336925539758	2.60336925539758	-1.97622997966083	0.627139275736751
780	0.684154954485956	0	0	0	0	0	0.206099471649083	0.553732979337853	1.10384451863621	0.604016813041359	1.06440166666744e-05	-3.86565692650498e-16	0.206099471649083	0.759832450986936	1.86367696962315	2.46769378266451	2.46770442668118	2.46770442668118	2.46770442668117	-1.83132208730248	0.636382339378691
781	0	0	1.5931876226003	0	0	0	0.220145244633667	0.509807395203547	0.999300398615118	0.576905870205316	8.81957874871659e-06	-4.90145120671248e-16	0.220145244633667	0.729952639837214	1.72925303845233	2.30615890865765	2.3061677282364	2.3061677282364	2.3061677282364	-2.18091407699027	0.125253651246127
782	0	0	1.83491503486006	0	0	0	0.222326756527184	0.463611668998247	1.02882154985884	0.53977657721243	7.30682295777569e-06	-1.57281089194217e-16	0.222326756527184	0.68593842552543	1.71475997538427	2.2545365525967	2.25454385941966	2.25454385941966	2.25454385941966	-2.15507750261599	0.0994663568036671
783	0	0	1.78790924702259	0	0	0	0.216483735084406	0.417412145167198	1.21712932679809	0.497151797635719	6.0527008938152e-06	2.23273873348195e-17	0.216483735084406	0.633895880251604	1.8510252070497	2.34817700468541	2.34818305738631	2.34818305738631	2.34818305738631	-0.86416767742405	1.48401537996226
784	0	1.42610878433505	0	0	0	0	0.205453701239324	0.372728124607708	1.49053325769825	0.452243871258733	5.01315482044902e-06	4.41354743550837e-16	0.205453701239324	0.578181825847032	2.06871508354528	2.52095895480402	2.52096396795884	2.52096396795884	2.52096396795884	-1.5563862885805	0.964577679378337
785	0.673408386713723	0	0	0	0	0	0.191309139808914	0.425514109978664	1.62482464675551	0.407281114703252	4.15160130160075e-06	-4.41775435677805e-16	0.191309139808914	0.616823249787579	2.24164789654309	2.64892901124634	2.64893316284764	2.64893316284764	2.64893316284764	-0.695404137206065	1.95352902564158
786	0.514094422536982	0	0	0	0	0	0.185542461845281	0.446915841770461	1.66145349139767	0.363759014909379	3.43766914913886e-06	-5.64884185434711e-17	0.185542461845281	0.632458303615743	2.29391179501341	2.65767080992279	2.65767424759194	2.65767424759194	2.65767424759194	-0.8361306410414	1.82154360655054
787	0.771087972564998	0	0	0	0	0	0.180029977787239	0.446576849600708	1.63141360441912	0.32263268887399	2.84614932778595e-06	-1.01952008033784e-16	0.180029977787239	0.626606827387947	2.25802043180706	2.58065312068105	2.58065596683038	2.58065596683038	2.58065596683038	-0.391238079633164	2.18941788719722
788	0.764585652249843	0	0	0	0	0	0.185433896429964	0.431675753131928	1.5576713970157	0.284463649038818	2.35612142230366e-06	2.51267247026316e-16	0.185433896429964	0.617109649561893	2.17478104657759	2.45924469561641	2.45924705173783	2.45924705173783	2.45924705173783	-0.411603640265292	2.04764341147254
789	0	1.32447025638186	0	0	0	0	0.197601089661385	0.40750301451162	1.457057709436	0.24953111634311	1.95022718486371e-06	-2.75175075867967e-16	0.197601089661385	0.605104104173005	2.062161813609	2.31169292995211	2.31169488017929	2.31169488017929	2.31169488017929	-0.868647440956508	1.44304743922279
790	0	0	0	2.19468763010834	0	0	0.199264119903489	0.453999613762553	1.34173754889326	0.217915911280801	1.61406652296137e-06	-1.080194961256e-17	0.199264119903489	0.653263733666042	1.99500128255931	2.21291719384011	2.21291880790663	2.21291880790663	2.21291880790663	-0.393024962557383	1.81989384534925
791	0.911626984135724	0	0	0	0	0	0.193831354381498	0.470249451898764	1.22034859681105	0.535756972363212	1.33569542356895e-06	1.53421058409625e-16	0.193831354381498	0.664080806280262	1.88442940309132	2.42018637545453	2.42018771114995	2.42018771114995	2.42018771114995	-0.262276097257783	2.15791161389217
792	0.829586106029319	0	0	0	0	0	0.208632124015745	0.46569033377769	1.09888027582767	0.731208015217779	1.10520869330344e-06	-1.55937117602215e-16	0.208632124015745	0.674322457793435	1.7732027336211	2.50441074883888	2.50441185404758	2.50441185404758	2.50441185404758	-0.570006548870978	1.9344053051766
793	0	0	0	2.83220605926387	0	0	0.23039561412583	0.447332361104876	0.981350023947941	0.838196339533395	9.14393274757686e-07	-6.03328717822989e-16	0.23039561412583	0.677727975230707	1.65907799917865	2.49727433871204	2.49727525310532	2.49727525310532	2.49727525310532	-0.310101505105449	2.18717374799987
794	0.834563212010504	0	0	0	0	0	0.237413654343463	0.420327955790881	0.870321411199527	1.62637547931171	7.56440245476142e-07	-3.01403924062894e-16	0.237413654343463	0.657741610134344	1.52806302133387	3.15443850064559	3.15443925708583	3.15443925708583	3.15443925708583	-0.892685781375844	2.26175347570999
795	0.52996758249503	0	0	0	0	0	0.253353057648592	0.388414998679741	0.767299215592703	2.10126743302596	6.25705642818275e-07	-5.47835968213104e-16	0.253353057648592	0.641768056328332	1.40906727192104	3.51033470494699	3.51033533065264	3.51033533065264	3.51033533065264	-0.856441456863857	2.65389387378878
796	0	1.10975464072792	0	0	0	0	0.260587460194194	0.354260354075886	0.673029040815647	2.3505524495557	5.17511843290208e-07	2.07754909738352e-16	0.260587460194194	0.61484781427008	1.28787685508573	3.63842930464142	3.63842982215327	3.63842982215327	3.63842982215327	-0.157187857790446	3.48124196436282
797	0.344029968104558	0	0	0	0	0	0.256874301788668	0.364484501087604	0.587723101341483	2.44041747190891	4.27982688015049e-07	5.04466301089017e-16	0.256874301788668	0.621358802876272	1.20908190421775	3.64949937612667	3.64949980410935	3.64949980410935	3.64949980410935	-0.256916778510589	3.39258302559877
798	0	1.1862401322001	0	0	0	0	0.247278273268814	0.359361523268664	0.511229097102412	2.42046724300594	3.5390661255974e-07	9.02946832158792e-16	0.247278273268814	0.606639796537478	1.11786889363989	3.53833613664583	3.53833649055244	3.53833649055244	3.53833649055244	-0.152288953593356	3.38604753695908
799	0.888314988826307	0	0	0	0	0	0.232720659986045	0.398785599548337	0.443155390984637	2.32756118521751	2.92623080623855e-07	1.32887094476128e-15	0.232720659986045	0.631506259534382	1.07466165051902	3.40222283573653	3.40222312835961	3.40222312835961	3.40222312835961	-0.614889615536247	2.78733351282337
800	0.429567563654011	0	0	0	0	0	0.238271848081524	0.412108835648841	0.382962782078392	2.18880413025693	2.41928333306873e-07	1.32675604037251e-15	0.238271848081524	0.650380683730364	1.03334346580876	3.22214759606569	3.22214783799402	3.22214783799402	3.22214783799402	0.153642511341998	3.37579034933602
801	0.846626511346231	0	0	0	0	0	0.23675960101797	0.40749837327414	0.330030871857998	2.02387158698514	1.99997218078352e-07	-1.12566112843698e-16	0.23675960101797	0.644257974292109	0.974288846150108	2.99816043313525	2.99816063313247	2.99816063313247	2.99816063313247	-0.746789781644972	2.2513708514875
802	0.372996056012311	0	0	0	0	0	0.247839943211136	0.391018086373753	0.283705218797839	1.84681253173413	1.65318332983588e-07	-5.34743817016395e-16	0.247839943211136	0.638858029584889	0.922563248382728	2.76937578011685	2.76937594543519	2.76937594543519	2.76937594543519	-0.0773312581659017	2.69204468726928
803	0	1.17555394991198	0	0	0	0	0.248823131261065	0.36712273631522	0.243330065659982	1.66744273444297	1.36640262462606e-07	-5.68273706018948e-16	0.248823131261065	0.615945867576285	0.859275933236267	2.52671866767923	2.5267188043195	2.5267188043195	2.5267188043195	-0.830971802960914	1.69574700135858
804	0.552260715837837	0	0	0	0	0	0.241306217138428	0.392244188930771	0.208270320483504	1.49241783007859	1.12926977635652e-07	-4.2697357693737e-16	0.241306217138428	0.633550406069199	0.841820726552703	2.33423855663129	2.33423866955827	2.33423866955827	2.33423866955827	-0.708051412430518	1.62618725712775
805	0.979483298879761	0	0	0	0	0	0.233854626977245	0.396195030879956	0.177925611851451	1.32605645734089	9.33208719288814e-08	-5.16649476157852e-16	0.233854626977245	0.630049657857201	0.807975269708652	2.13403172704954	2.13403182037042	2.13403182037042	2.13403182037042	-0.453052571175892	1.68097924919452
806	0.827982283206601	0	0	0	0	0	0.25195013981999	0.385824969214916	0.151738569551637	1.17096881532257	7.71121178331668e-08	2.71718584454348e-16	0.25195013981999	0.637775109034906	0.789513678586543	1.96048249390912	1.96048257102124	1.96048257102124	1.96048257102124	-0.446571888613336	1.5139106824079
807	0.783862255371323	0	0	0	0	0	0.27439056207646	0.36619606386469	0.129198962312792	1.02853413446916	6.3713274357724e-08	-3.23713353621606e-16	0.27439056207646	0.64058662594115	0.769785588253942	1.7983197227231	1.79831978643638	1.79831978643638	1.79831978643638	-0.170077292917171	1.62824249351921
808	0	1.4549845723494	0	0	0	0	0.296189973455085	0.34100574715842	0.109844922495256	0.89926118276737	5.26382358657429e-08	-3.09040939811423e-17	0.296189973455085	0.637195720613505	0.747040643108761	1.64630182587613	1.64630187851437	1.64630187851437	1.64630187851437	-0.217311501820447	1.42899037669392
809	0.770986902049831	0	0	0	0	0	0.30107018583922	0.413788529257068	0.0932621778674003	0.783058522395255	4.34848001532373e-08	2.74766522739573e-16	0.30107018583922	0.714858715096288	0.808120892963689	1.59117941535894	1.59117945884374	1.59117945884374	1.59117945884374	0.602582325604977	2.19376178444872
810	0.629141523723835	0	0	0	0	0	0.309457429396673	0.44897980021369	0.0790819727343368	0.679435390058911	3.59202209438081e-08	2.48154256441335e-16	0.309457429396673	0.758437229610363	0.8375192023447	1.51695459240361	1.51695462832383	1.51695462832383	1.51695462832383	0.0492068025103493	1.56616143083418
811	0.442200936794849	0	0	0	0	0	0.313066664079159	0.457816393910895	0.0669781788218925	0.587649472360942	2.96692463962245e-08	-3.86396818082441e-16	0.313066664079159	0.770883057990054	0.837861236811947	1.42551070917289	1.42551073884214	1.42551073884213	1.42551073884213	-0.0983698710389562	1.32714086780318
812	0.727701677528387	0	0	0	0	0	0.308030876620331	0.448696561567914	0.0566639579694092	0.506814228161374	2.450420470268e-08	-4.96561242780769e-16	0.308030876620331	0.756727438188245	0.813391396157654	1.32020562431903	1.32020564882323	1.32020564882323	1.32020564882323	0.30865082225586	1.62885647107909
813	0	1.01733831068612	0	0	0	0	0.307153896784932	0.427839841269777	0.0478882340500737	0.43597556802059	2.02368008103804e-08	9.75002003063958e-17	0.307153896784932	0.734993738054709	0.782881972104783	1.21885754012537	1.21885756036217	1.21885756036217	1.21885756036217	-0.0473213576924451	1.17153620266973
814	0	0	1.8194351100354	0	0	0	0.29647341105459	0.434283355798737	0.0404321529401665	0.374165473505548	1.67113229508686e-08	5.28214165725701e-17	0.29647341105459	0.730756766853327	0.771188919793493	1.14535439329904	1.14535441001036	1.14535441001036	1.14535441001036	-0.579487057000443	0.56586735300992
815	0	0	1.53374585570943	0	0	0	0.279572383967743	0.424332655788829	0.231352833262566	0.320438396971978	1.37990150506084e-08	-3.47667293793411e-16	0.279572383967743	0.703905039756572	0.935257873019138	1.25569626999112	1.25569628379013	1.25569628379013	1.25569628379013	-0.924134198705448	0.331562085084682
816	0.806494383158341	0	0	0	0	0	0.259056946384978	0.403719550607615	0.469886378407933	0.273894922710752	1.13934212095046e-08	2.46868898089327e-17	0.259056946384978	0.662776496992592	1.13266287540053	1.40655779811128	1.4065578095047	1.4065578095047	1.4065578095047	-0.969964383832945	0.436593425671754
817	0	0	1.57529502366108	0	0	0	0.253972091358155	0.37663653803976	0.614340415066987	0.233696111660577	9.40653153520543e-09	-4.81351472454694e-18	0.253972091358155	0.630608629397916	1.2449490444649	1.47864515612548	1.47864516553201	1.47864516553201	1.47864516553201	-0.182010722350123	1.29663444318189
818	0.931111339463354	0	0	0	0	0	0.242218459010274	0.34610652510317	0.819007168286978	0.199071129782121	7.76559572841507e-09	-4.43204541810182e-16	0.242218459010274	0.588324984113444	1.40733215240042	1.60640328218254	1.60640328994814	1.60640328994814	1.60640328994814	-0.419138178193387	1.18726511175475
819	0.842550561279003	0	0	0	0	0	0.252817439561687	0.314269090368328	0.929288016026468	0.169320123678534	6.41047681710916e-09	-2.51704035553314e-16	0.252817439561687	0.567086529930015	1.49637454595648	1.66569466963502	1.66569467604549	1.66569467604549	1.66569467604549	-0.693745219317502	0.971949456727992
820	0	1.4586385339138	0	0	0	0	0.271202887896172	0.282601396212395	0.972676431625743	0.143813815861248	5.29147546330933e-09	-8.25848504080968e-16	0.271202887896172	0.553804284108567	1.52648071573431	1.67029453159556	1.67029453688703	1.67029453688703	1.67029453688703	0.160508961024817	1.83080349791185
821	0	1.37440169169269	0	0	0	0	0.27461569156271	0.353723235866991	0.969799829049068	0.12199091442724	4.36751579400152e-09	-5.07927273010465e-16	0.27461569156271	0.6283389274297	1.59813875647877	1.72012967090601	1.72012967527352	1.72012967527352	1.72012967527352	-0.163514059081969	1.55661561619155
822	0.658171283638529	0	0	0	0	0	0.267879891620776	0.474798920157506	0.936005378319333	0.103354142806699	3.60465674020816e-09	-8.736280314045e-16	0.267879891620776	0.742678811778282	1.67868419009761	1.78203833290431	1.78203833650897	1.78203833650897	1.78203833650897	-0.0413808759352771	1.74065746057369
823	0	1.46331345012542	0	0	0	0	0.263899834090406	0.540357179172098	0.882596510499331	0.0874654749729196	2.97485330520431e-09	-9.6022346202883e-16	0.263899834090406	0.804257013262504	1.68685352376183	1.77431899873475	1.77431900170961	1.77431900170961	1.77431900170961	0.214726285465433	1.98904528717504
824	0	1.29221693498202	0	0	0	0	0.252560558520724	0.669162399073119	0.817794643125611	0.0739409946216425	2.45493465627078e-09	-9.7775866107583e-16	0.252560558520724	0.921722957593843	1.73951760071945	1.8134585953411	1.81345859779603	1.81345859779603	1.81345859779603	-0.429023076434452	1.38443552136158
825	0.878431101696523	0	0	0	0	0	0.236660843614658	0.804180911477996	0.747485114509936	0.0624456712094484	2.0257561118342e-09	-9.98814879983384e-16	0.236660843614658	1.04084175509265	1.78832686960259	1.85077254081204	1.85077254283779	1.85077254283779	1.85077254283779	0.368754226266753	2.21952676910455
826	0.360696747391185	0	0	0	0	0	0.240425145746712	0.868262316378624	0.675793958606944	0.0526882519128429	1.67150647030212e-09	-9.43963883107217e-16	0.240425145746712	1.10868746212534	1.78448142073228	1.83716967264512	1.83716967431663	1.83716967431663	1.83716967431663	-0.391838819896429	1.4453308544202
827	0.721666379692034	0	0	0	0	0	0.236585250562803	0.882687534712894	0.605532336942372	0.044416399134085	1.37912211357616e-09	-8.92079290067096e-16	0.236585250562803	1.1192727852757	1.72480512221807	1.76922152135215	1.76922152273128	1.76922152273128	1.76922152273128	0.701435466323006	2.47065698905428
828	0.597925344554771	0	0	0	0	0	0.238546098568444	0.86335322417014	0.538537655031784	0.0374121523763689	1.13781570689753e-09	-5.2166900727874e-16	0.238546098568444	1.10189932273858	1.64043697777037	1.67784913014674	1.67784913128455	1.67784913128455	1.67784913128455	0.118347420020512	1.79619655130507
829	0.497146643507131	0	0	0	0	0	0.239022926103308	0.822024521890413	0.475934215754766	0.0314877566664479	9.38676021178253e-10	-5.74387955951634e-16	0.239022926103308	1.06104744799372	1.53698166374849	1.56846942041494	1.56846942135361	1.56846942135361	1.56846942135361	0.101078313071083	1.66954773442469
830	0.732343076517354	0	0	0	0	0	0.235512577841017	0.767310538741066	0.418331372048127	0.0264818737532949	7.74344880483113e-10	-3.90749696689399e-16	0.235512577841017	1.00282311658208	1.42115448863021	1.4476363623835	1.44763636315785	1.44763636315785	1.44763636315785	-0.344912574273677	1.10272378888417
831	0	1.36618372279941	0	0	0	0	0.238283997594132	0.705421955100284	0.365973273131545	0.0222561743836897	6.38746496406384e-10	-4.6436519376826e-16	0.238283997594132	0.943705952694416	1.30967922582596	1.33193540020965	1.3319354008484	1.3319354008484	1.3319354008484	0.12881474416131	1.46075014500971
832	0	1.3263007377259	0	0	0	0	0.232312071572989	0.724265725351195	0.318851242465355	0.0186922979941673	5.26864187122555e-10	-2.61289754271187e-16	0.232312071572989	0.956577796924184	1.27542903938954	1.29412133738371	1.29412133791057	1.29412133791057	1.29412133791057	-0.298502571388522	0.995618766522048
833	0	1.29685912251957	0	0	0	0	0.220675534379264	0.789504709029349	0.276787414433671	0.0156891585895932	4.34554385719821e-10	-8.00452018368233e-17	0.220675534379264	1.01018024340861	1.28696765784228	1.30265681643188	1.30265681686643	1.30265681686643	1.30265681686643	-0.297785548683036	1.00487126818339
834	0	1.06897908669593	0	0	0	0	0.205624254385001	0.878723546273123	0.239496356995675	0.0131605712024732	3.58399029209977e-10	-1.76636080850743e-16	0.205624254385001	1.08434780065812	1.3238441576538	1.33700472885627	1.33700472921467	1.33700472921467	1.33700472921467	-0.241257729256659	1.09574699995801
835	0.928214317922638	0	0	0	0	0	0.188778566923413	0.949659637135876	0.206629913059741	0.0110331712350376	2.95573954645079e-10	-4.73843045856532e-16	0.188778566923413	1.13843820405929	1.34506811711903	1.35610128835407	1.35610128864964	1.35610128864964	1.35610128864964	-0.171260719538095	1.18484056911155
836	0	1.29512613271904	0	0	0	0	0.197474203203636	0.966005091769638	0.17780931960897	0.00924459849390452	2.43748945649713e-10	6.20199683013642e-17	0.197474203203636	1.16347929497327	1.34128861458225	1.35053321307615	1.3505332133199	1.3505332133199	1.3505332133199	0.34299255755966	1.69352577087956
837	0.43168650464502	0	0	0	0	0	0.196814348534131	1.01636409952798	0.152647743460926	0.00774191832344615	2.01000148081221e-10	8.80805025490345e-16	0.196814348534131	1.21317844806211	1.36582619152303	1.37356810984648	1.37356811004748	1.37356811004748	1.37356811004748	0.774335234967426	2.14790334501491
838	0	1.32798854036017	0	0	0	0	0.192539552999559	1.01672451163024	0.130765652612987	0.00648025355043175	1.65741084856563e-10	1.12052286564995e-15	0.192539552999559	1.2092640646298	1.34002971724279	1.34650997079322	1.34650997095896	1.34650997095896	1.34650997095896	1.08752130151174	2.4340312724707
839	0	1.11304970596517	0	0	0	0	0.18334750327938	1.06025602684871	0.111800880057164	0.00542160269198536	1.36658991323202e-10	7.07492168499013e-16	0.18334750327938	1.24360353012809	1.35540441018525	1.36082601287724	1.36082601301389	1.3608260130139	1.3608260130139	0.607752918506484	1.96857893152038
840	0.67584112179148	0	0	0	0	0	0.171161356839444	1.09975665664612	0.095414799168548	0.00453382185154974	1.12675547825347e-10	1.27425677380128e-15	0.171161356839444	1.27091801348557	1.36633281265412	1.37086663450567	1.37086663461834	1.37086663461834	1.37086663461834	0.713432124562322	2.08429875918066
841	0.795999089705941	0	0	0	0	0	0.167478248711533	1.09009832267002	0.0812956896893565	0.00378974979160355	9.28961981117027e-11	-1.3086138864751e-15	0.167478248711533	1.25757657138155	1.33887226107091	1.34266201086251	1.34266201095541	1.34266201095541	1.34266201095541	0.473300481648029	1.81596249260344
842	0.770509324765442	0	0	0	0	0	0.176023587330657	1.04780510858631	0.0691601099115793	0.00316645772946473	7.65849790695938e-11	-5.89216159773862e-16	0.176023587330657	1.22382869591697	1.29298880582855	1.29615526355801	1.2961552636346	1.2961552636346	1.29615526363459	-0.0605965952528998	1.2355586683817
843	0	1.05847854166294	0	0	0	0	0.190948613653199	0.985025773428111	0.0587528872866583	0.00264460738809771	6.31350303592626e-11	-1.3978732399605e-15	0.190948613653199	1.17597438708131	1.23472727436797	1.23737188175607	1.2373718818192	1.2373718818192	1.2373718818192	-0.119307982379033	1.11806389944017
844	0	1.40652524367774	0	0	0	0	0.194678865348117	0.949414160491049	0.0498461832476631	0.00220790270592047	5.20445610163733e-11	-1.07649925988135e-15	0.194678865348117	1.14409302583917	1.19393920908683	1.19614711179275	1.19614711184479	1.19614711184479	1.19614711184479	0.281621407206641	1.47776851905143
845	0.631338574983	0	0	0	0	0	0.190782464575207	0.98547290918265	0.0422379681861251	0.00184262234414624	4.29001147495001e-11	-1.00835426828868e-15	0.190782464575207	1.17625537375786	1.21849334194398	1.22033596428813	1.22033596433103	1.22033596433103	1.22033596433103	0.191839785992787	1.41217575032381
846	0	1.07381192831723	0	0	0	0	0.190142950609868	0.977262610378873	0.0357501511537454	0.00153722171544759	3.53610175807262e-11	-1.27677690642014e-15	0.190142950609868	1.16740556098874	1.20315571214249	1.20469293385793	1.20469293389329	1.20469293389329	1.20469293389329	0.47349866679062	1.67819160068391
847	0	1.32953720111576	0	0	0	0	0.183466451853727	0.980197184641816	0.0302265395745401	0.00128199469091823	2.91449623546214e-11	-1.80273682989393e-15	0.183466451853727	1.16366363649554	1.19389017607008	1.195172170761	1.19517217079015	1.19517217079014	1.19517217079014	0.677411711283907	1.87258388207405
848	0	1.32606518510498	0	0	0	0	0.172962621175336	1.0269230888332	0.0255307520504494	0.0010687864264089	2.40207327806274e-11	-1.26235331895027e-15	0.172962621175336	1.19988571000854	1.22541646205899	1.2264852484854	1.22648524850942	1.22648524850941	1.22648524850941	0.825533317961244	2.05201856647066
849	0	1.05091329108333	0	0	0	0	0.160238393725863	1.10086644463609	0.0215441683067199	0.000890749891312224	1.97961867343111e-11	-9.87715381760344e-16	0.160238393725863	1.26110483836195	1.28264900666867	1.28353975655998	1.28353975657978	1.28353975657978	1.28353975657977	0.146993980596937	1.43053373717671
850	0	0	1.86903328359856	0	0	0	0.146443889345668	1.15226963385612	0.0181639713946173	0.000742139692084658	1.63142658493598e-11	-8.43891569840126e-16	0.146443889345668	1.29871352320178	1.3168774945964	1.31761963428849	1.3176196343048	1.3176196343048	1.3176196343048	-0.0129272049926073	1.30469242931219
851	0	1.38451030529199	0	0	0	0	0.132385224156298	1.14886432430426	0.229123224245256	0.000618137669827706	1.34437414089916e-11	-1.18652521532364e-15	0.132385224156298	1.28124954846056	1.51037277270582	1.51099091037565	1.51099091038909	1.51099091038909	1.51099091038909	-0.0529582637216943	1.45803264666739
852	0	0	0	2.68831749019409	0	0	0.11861143389194	1.19574565987312	0.363004785726518	0.000514705527285128	1.10784128537489e-11	-1.56621244712192e-15	0.11861143389194	1.31435709376506	1.67736187949158	1.67787658501886	1.67787658502994	1.67787658502994	1.67787658502994	0.0683800727953921	1.74625665782533
853	0	1.2137517814345	0	0	0	0	0.105481187637126	1.18788070243896	0.440820472953653	0.636700395540025	9.12741597858258e-12	-1.02069450547656e-15	0.105481187637126	1.29336189007609	1.73418236302974	2.37088275856976	2.37088275857889	2.37088275857889	2.37088275857889	0.28054467322022	2.65142743179911
854	0	0	1.83344584516176	0	0	0	0.0932137625526101	1.20213524521888	0.478497170907715	1.04222737121832	7.52110622670443e-12	-1.10884666720547e-15	0.0932137625526101	1.29534900777149	1.7738461786792	2.81607354989752	2.81607354990504	2.81607354990504	2.81607354990504	0.213963953543878	3.03003750344892
855	0.470408835075187	0	0	0	0	0	0.0819277934710492	1.17218994209554	0.689869023489379	1.27981416258283	6.19685351921362e-12	-1.92727095059351e-15	0.0819277934710492	1.25411773556659	1.94398675905597	3.22380092163879	3.22380092164499	3.22380092164499	3.22380092164499	0.15195032826743	3.37575124991242
856	0	0	0	0	0	4.28618187498902	0.0750795584400421	1.11360055516845	0.80888772462248	1.39702052680794	5.10588051838568e-12	-3.92688705632953e-16	0.0750795584400421	1.18868011360849	1.99756783823097	3.39458836503891	3.39458836504402	3.39458836504402	3.39458836504401	-0.204459256097921	3.19012910894609
857	0	1.29835877786211	0	0	0	0	0.0680220445536442	1.03773562637425	0.862089476287434	1.42968224757814	4.20613872620379e-12	2.57877161565542	0.0680220445536442	1.1057576709279	1.96784714721533	3.39752939479347	3.39752939479768	5.9763010104531	5.9763010104531	-0.34896022122748	5.62734078922562
858	0	0	1.63632807527184	0	0	0	0.0610561464567536	1.02446126259695	0.869424675476224	1.40459878260112	3.46465753864322e-12	4.22263925380337	0.0610561464567536	1.0855174090537	1.95494208452993	3.35954086713104	3.35954086713451	7.58218012093787	7.58218012093788	-0.244037694403183	7.33814242653469
859	0.581802418470483	0	0	0	0	0	0.0543805495005179	0.981900889206427	0.989260477077551	1.34163176808994	2.85426722257398e-12	5.18580692436462	0.0543805495005179	1.03628143870695	2.0255419157845	3.36717368387444	3.36717368387729	8.55298060824191	8.55298060824191	0.00645073889304537	8.55943134713495
860	0	1.37332877675892	0	0	0	0	0.0545684215633114	0.92110798823012	1.03708316228623	1.25533965506846	2.35138202242524e-12	5.66103947800274	0.0545684215633114	0.975676409793432	2.01275957207966	3.26809922714812	3.26809922715047	8.92913870515322	8.92913870515322	-0.0883692609607295	8.84076944419249
861	0.756506531175216	0	0	0	0	0	0.0529013173169829	0.934916178342153	1.03506262839034	1.15624769377678	1.93682794247252e-12	5.79358389378671	0.0529013173169829	0.987817495659135	2.02288012404947	3.17912781782626	3.17912781782819	8.97271171161491	8.97271171161491	0.19278351383698	9.16549522545189
862	0.702809629698243	0	0	0	0	0	0.0642243528982269	0.913452104443509	0.999697577363303	1.05183175476524	1.59539794708508e-12	5.69206236525656	0.0642243528982269	0.977676457341736	1.97737403470504	3.02920578947028	3.02920578947187	8.72126815472843	8.72126815472843	-0.0841130678732049	8.63715508685522
863	0	0	1.7548603228108	0	0	0	0.0810728811443741	0.869049603037627	0.9431430720174	0.9472780020595	1.31415021087378e-12	5.43697759135223	0.0810728811443741	0.950122484182001	1.8932655561994	2.8405435582589	2.84054355826022	8.27752114961244	8.27752114961244	0.563648383412941	8.84116953302538
864	0.916223647994789	0	0	0	0	0	0.0897028508757216	0.810730015212312	1.05122501082646	0.846067353724781	1.08210471694292e-12	5.08733800895534	0.0897028508757216	0.900432866088033	1.95165787691449	2.79772523063927	2.79772523064035	7.88506323959569	7.88506323959569	0.514464416263134	8.39952765585882
865	0	0	0	2.84251625281969	0	0	0.117728878110618	0.744997821879962	1.08913278208381	0.750423289390497	8.91329321461853e-13	4.68580508913852	0.117728878110618	0.86272669999058	1.95185948207439	2.70228277146489	2.70228277146578	7.3880878606043	7.3880878606043	0.800815269614887	8.18890313021919
866	0.860948393455019	0	0	0	0	0	0.132646886940522	0.676456674378884	1.07875580810378	1.41381287592929	7.33924920837126e-13	4.26268081045225	0.132646886940522	0.809103561319406	1.88785936942319	3.30167224535248	3.30167224535322	7.56435305580547	7.56435305580547	0.846155736977062	8.41050879278253
867	0	0	0	2.59696250031132	0	0	0.15918747867631	0.608284790618675	1.03635357368677	1.81204038735142	6.04430283601687e-13	3.8389866570799	0.15918747867631	0.767472269294985	1.80382584298176	3.61586623033318	3.61586623033378	7.45485288741368	7.45485288741368	0.496205108887043	7.95105799630072
868	0.553182411016372	0	0	0	0	0	0.171747501234026	0.542600460307451	0.973877440729917	2.59302472562149	4.97099428287129e-13	3.42883247651711	0.171747501234026	0.714347961541477	1.68822540227139	4.28125012789288	4.28125012789338	7.71008260441049	7.71008260441049	0.294207127995061	8.00428973240555
869	0.980093771445897	0	0	0	0	0	0.180067146517711	0.480741878125669	0.899998245686009	3.03133117684797	4.09634104414636e-13	3.04123147865018	0.180067146517711	0.660809024643379	1.56080727032939	4.59213844717736	4.59213844717777	7.63336992582795	7.63336992582795	-0.111263364937394	7.52210656089056
870	0.531790512157211	0	0	0	0	0	0.21055939025708	0.423480354295655	0.820902912015588	3.22553166104886	3.37091599078576e-13	2.68148433409202	0.21055939025708	0.634039744552735	1.45494265656832	4.68047431761718	4.68047431761752	7.36195865170954	7.36195865170954	0.124508631751186	7.48646728346072
871	0.791054441177067	0	0	0	0	0	0.229005466774316	0.371181860895966	0.740910053236621	3.24972187784082	2.77654166325192e-13	2.35222895166211	0.229005466774316	0.600187327670282	1.3410973809069	4.59081925874772	4.590819258748	6.94304821041011	6.94304821041011	0.462233746709505	7.40528195711961
872	0.270875149915931	0	0	0	0	0	0.250056844897274	0.32392863841383	0.662944013925854	3.15915594915353	2.28211849417903e-13	2.05423165973989	0.250056844897274	0.573985483311103	1.23692949723696	4.39608544639048	4.39608544639071	6.4503171061306	6.4503171061306	0.258883039055646	6.70920014518625
873	0.387812353471632	0	0	0	0	0	0.256602394322875	0.281610034060782	0.588898442546269	2.99464253992523	1.87693594000393e-13	1.78697904838644	0.256602394322875	0.538212428383657	1.12711087092993	4.12175341085515	4.12175341085534	5.90873245924178	5.90873245924178	-0.123655276665885	5.7850771825759
874	0	1.02412928844939	0	0	0	0	0.254468570884	0.24398973070798	0.519913868770884	2.78596632255432	1.54227119963934e-13	1.5491167433153	0.254468570884	0.49845830159198	1.01837217036286	3.80433849291719	3.80433849291734	5.35345523623264	5.35345523623265	0.463526531827561	5.81698176806021
875	0.970746737930056	0	0	0	0	0	0.244676760573706	0.245932480022753	0.456588515511016	2.55454368540663	1.27209176525867e-13	1.33877115774137	0.244676760573706	0.490609240596459	0.947197756107474	3.50174144151411	3.50174144151424	4.84051259925561	4.84051259925561	0.735082987166794	5.5755955864224
876	0.777839026054775	0	0	0	0	0	0.260031813388759	0.239153761630332	0.399137429853117	2.3154778770588	1.05036734865394e-13	1.15378222965966	0.260031813388759	0.49918557501909	0.898323004872207	3.213800881931	3.21380088193111	4.36758311159077	4.36758311159077	1.08997503360484	5.45755814519561
877	0	0	0	2.23617326289465	0	0	0.27719274774435	0.226751607391557	0.347511742313816	2.07914405123769	8.5824902740228e-14	0.991868843466109	0.27719274774435	0.503944355135906	0.851456097449723	2.93060014868741	2.9306001486875	3.92246899215361	3.92246899215361	1.25458472549798	5.17705371765159
878	0	0	1.66728567551803	0	0	0	0.27958791709549	0.210987468057024	0.301487280622377	2.21860635901037	7.06002811767803e-14	0.850743693030623	0.27958791709549	0.490575385152513	0.792062665774891	3.01066902478526	3.01066902478533	3.86141271781596	3.86141271781596	1.39207684643924	5.2534895642552
879	0.704579960438483	0	0	0	0	0	0.272006596401451	0.193487709319324	0.412515532246326	2.23919057405195	5.82419001915469e-14	0.728190480129093	0.272006596401451	0.465494305720775	0.878009837967102	3.11720041201905	3.11720041201911	3.84539089214821	3.84539089214821	1.64758872921067	5.49297962135887
880	0	1.2655063715788	0	0	0	0	0.269441862803106	0.175399546623761	0.473385336918847	2.17941205325055	4.79862372060325e-14	0.622113328883802	0.269441862803106	0.444841409426866	0.918226746345713	3.09763879959626	3.09763879959631	3.71975212848011	3.71975212848011	1.87312760319025	5.59287973167036
881	0	0	1.60632237581315	0	0	0	0.258869204265224	0.223884721400836	0.498632836217509	2.06772901456903	3.87464504925106e-14	0.530565952350921	0.258869204265224	0.48275392566606	0.981386761883569	3.0491157764526	3.04911577645264	3.57968172880356	3.57968172880356	1.67353671522206	5.25321844402563
882	0	0	1.70627054068952	0	0	0	0.243276075235423	0.249028780942852	0.634909699137924	1.92492307865306	3.16302095626497e-14	0.451766288194839	0.243276075235423	0.492304856178275	1.1272145553162	3.05213763396926	3.05213763396929	3.50390392216413	3.50390392216413	1.77743809441119	5.28134201657532
883	0	0	1.96739864714163	0	0	0	0.224829991646433	0.257700625962781	0.868080580524787	1.76594723537047	2.61934474110603e-14	0.384100913093197	0.224829991646433	0.482530617609214	1.350611198134	3.11655843350448	3.1165584335045	3.5006593465977	3.5006593465977	1.84838453156013	5.34904387815783
884	0.835817542257037	0	0	0	0	0	0.205077626799223	0.255045871220538	1.24524535658924	1.60135609312391	2.16459739021957e-14	0.326122460569354	0.205077626799223	0.460123498019761	1.705368854609	3.30672494773291	3.30672494773293	3.63284740830229	3.63284740830229	2.03109002774692	5.66393743604921
885	0.873902829938346	0	0	0	0	0	0.204220767357741	0.244885900968858	1.45714952243431	1.43840912802866	1.74622982740402e-14	0.276542433728221	0.204220767357741	0.449106668326599	1.90625619076091	3.34466531878957	3.34466531878959	3.62120775251781	3.62120775251781	1.5148362359741	5.13604398849191
886	0.684611605128582	0	0	0	0	0	0.218793000053586	0.230028876099076	1.55131332694517	1.28191848718803	1.38243194669485e-14	0.234221167266543	0.218793000053586	0.448821876152662	2.00013520309783	3.28205369028586	3.28205369028587	3.51627485755242	3.51627485755242	1.09667626332035	4.61295112087277
887	0	0	0	2.51250991212603	0	0	0.23188017515891	0.212511501505632	1.56345932190047	1.13489770388183	1.16415321826935e-14	0.198156208418372	0.23188017515891	0.444391676664542	2.00785099856502	3.14274870244685	3.14274870244686	3.34090491086523	3.34090491086523	1.09287497976219	4.43377989062742
888	0	1.07491080898529	0	0	0	0	0.233033526995221	0.193786436514619	1.52022803531915	1.51848255520014	9.82254277914762e-15	0.167470019866272	0.233033526995221	0.42681996350984	1.94704799882899	3.46553055402913	3.46553055402914	3.63300057389541	3.63300057389541	1.29408093329826	4.92708150719367
889	0	1.01377727149987	0	0	0	0	0.226149500411159	0.215541251292542	1.44129676378304	1.72571205079777	7.27595761418343e-15	0.141397632216945	0.226149500411159	0.441690751703701	1.88298751548674	3.60869956628451	3.60869956628452	3.75009719850146	3.75009719850146	0.611729476395152	4.36182667489661
890	0.973650713085041	0	0	0	0	0	0.214104057016391	0.257163118514498	1.34102864302209	1.80791775758474	6.54836185276508e-15	0.119274668390496	0.214104057016391	0.471267175530889	1.81229581855298	3.62021357613772	3.62021357613772	3.73948824452822	3.73948824452822	0.564096438741303	4.30358468326952
891	0	1.09784744865122	0	0	0	0	0.229222694468848	0.276613085881519	1.22975266855117	1.8036163530058	4.91127138957381e-15	0.100526010811961	0.229222694468848	0.505835780350367	1.73558844890154	3.53920480190734	3.53920480190735	3.63973081271931	3.63973081271931	0.658776151254718	4.29850696397403
892	0	0	1.80405617543792	0	0	0	0.231825097174444	0.323895517837132	1.11475427511944	1.74146883542755	4.18367562815547e-15	0.0846552718656026	0.231825097174444	0.555720615011577	1.67047489013102	3.41194372555857	3.41194372555858	3.49659899742418	3.49659899742418	0.475041723605729	3.97164072102991
893	0	1.02461296330173	0	0	0	0	0.225952105675247	0.344947146012597	1.1933269427394	1.64258798540539	3.8198777474463e-15	0.071235148777839	0.225952105675247	0.570899251687843	1.76422619442725	3.40681417983264	3.40681417983265	3.47804932861049	3.47804932861048	0.724429276651125	4.20247860526161
894	0	0	1.52034567478981	0	0	0	0.214590865467911	0.382951418304809	1.20678479597807	1.52233312664218	2.91038304567337e-15	0.0598986882748946	0.214590865467911	0.59754228377272	1.80432707975079	3.32666020639296	3.32666020639297	3.38655889466786	3.38655889466786	0.540596572777411	3.92715546744527
895	0.833094969444029	0	0	0	0	0	0.199924055898316	0.395843219406929	1.2912401698482	1.39170224042809	2.00088834390044e-15	0.0503314481112577	0.199924055898316	0.595767275305245	1.88700744515345	3.27870968558153	3.27870968558154	3.32904113369279	3.32904113369279	0.541883996368663	3.87092513006146
896	0.685174510221061	0	0	0	0	0	0.202459229298633	0.391478021904202	1.30542403333359	1.25840843519964	1.45519152283669e-15	0.0422645173493697	0.202459229298633	0.593937251202835	1.89936128453643	3.15776971973607	3.15776971973607	3.20003423708544	3.20003423708544	0.464739186723052	3.66477342380849
897	0	0	1.7698213113327	0	0	0	0.208040368098173	0.375688546318464	1.27203743369891	1.12770946178971	1.2732925824821e-15	0.0354683416208748	0.208040368098173	0.583728914416638	1.85576634811554	2.98347580990526	2.98347580990526	3.01894415152613	3.01894415152613	0.327071792737363	3.3460159442635
898	0	0	0	2.10287423836082	0	0	0.204945614583477	0.352759967235411	1.38940755070122	1.00304443359386	1.09139364212751e-15	0.0297472908760682	0.204945614583477	0.557705581818888	1.94711313252011	2.95015756611396	2.95015756611396	2.97990485699003	2.97990485699003	-0.124833806997241	2.85507104999279
899	0	1.13319248895272	0	0	0	0	0.196136925615081	0.325799303597569	1.42242918951958	1.19105804394872	8.18545231595635e-16	0.0249349033338731	0.196136925615081	0.52193622921265	1.94436541873223	3.13542346268095	3.13542346268095	3.16035836601482	3.16035836601482	0.369993082911959	3.53035144892678
900	0.903821901478599	0	0	0	0	0	0.183787511828071	0.344677145015536	1.39782530972263	1.27795090766102	7.27595761418343e-16	0.0208897389794564	0.183787511828071	0.528464656843607	1.92628996656624	3.20424087422726	3.20424087422726	3.22513061320671	3.22513061320671	0.234494002438747	3.45962461564546
901	0	0	1.5820823696489	0	0	0	0.193650094422989	0.346005752828775	1.33540233720014	1.29420533520117	2.72848410531878e-16	0.0174917779018514	0.193650094422989	0.539655847251764	1.87505818445191	3.16926351965308	3.16926351965308	3.18675529755493	3.18675529755493	-0.171857791283247	3.01489750627168
902	0.701349016675125	0	0	0	0	0	0.193898121891744	0.335527101451387	1.37936418472242	1.26257530619897	-9.09494701772928e-17	0.0146393021941282	0.193898121891744	0.529425223343131	1.90878940806555	3.17136471426452	3.17136471426452	3.18600401645865	3.18600401645865	-0.628809761989009	2.55719425446964
903	0.558608813847474	0	0	0	0	0	0.198991225183413	0.317478120733952	1.36350879930506	1.19988668265228	-4.09272615797818e-16	0.0122462044514551	0.198991225183413	0.516469345917366	1.87997814522243	3.0798648278747	3.0798648278747	3.09211103232616	3.09211103232616	-0.225953911867583	2.86615712045858
904	0.663562341672158	0	0	0	0	0	0.201575205393078	0.294947659657485	1.30807770836393	1.11843871721752	-3.18323145620525e-16	0.0102396706650755	0.201575205393078	0.496522865050562	1.8046005734145	2.92303929063202	2.92303929063202	2.93327896129709	2.9332789612971	0.000238108429436954	2.93351706972653
905	0.588012671804819	0	0	0	0	0	0.206252385672931	0.27015349051423	1.22793961338648	1.02709225008512	-2.27373675443232e-16	0.00855819021811502	0.206252385672931	0.476405876187161	1.70434548957364	2.73143773965877	2.73143773965877	2.73999592987688	2.73999592987688	-0.309667853349572	2.43032807652731
906	0	1.04890794654644	0	0	0	0	0.209268707279608	0.244656612671013	1.13387313911569	0.932112130372214	-5.6843418860808e-16	0.00714985053292081	0.209268707279608	0.453925319950621	1.58779845906631	2.51991058943853	2.51991058943853	2.52706043997145	2.52706043997145	-0.309156675500621	2.21790376447083
907	0.828635405660148	0	0	0	0	0	0.204414343954139	0.257319646650596	1.03356107999196	0.837817208545621	-6.3664629124105e-16	0.0059708785614377	0.204414343954139	0.461733990604735	1.4952950705967	2.33311227914232	2.33311227914232	2.33908315770376	2.33908315770376	-0.0113996610547448	2.32768349664901
908	0	0	0	0	3.01096953591315	0	0.213076986230169	0.257352784299448	0.932358587937216	0.747079982047018	1.36424205265939e-16	0.00498439566391031	0.213076986230169	0.470429770529618	1.40278835846683	2.14986834051385	2.14986834051385	2.15485273617776	2.15485273617776	0.234725707372857	2.38957844355062
909	0	0	1.63249880873627	0	0	0	0.211882330349943	0.248918760403704	0.833884586960265	0.661709042819927	0.893964307308725	0.00415935643892804	0.211882330349943	0.460801090753647	1.29468567771391	1.95639472053384	2.85035902784256	2.85451838428149	2.85451838428149	-0.771234680034449	2.08328370424704
910	0.580065888774679	0	0	0	0	0	0.204119384563711	0.235086158102118	0.882957165460766	0.58274039793488	1.46383214109542	0.00346964572823459	0.204119384563711	0.439205542665828	1.32216270812659	1.90490310606147	3.36873524715689	3.37220489288513	3.37220489288513	0.170049876549224	3.54225476943435
911	0	0	0	2.15251317644771	0	0	0.198600607142652	0.218089299589368	0.886838815306972	0.510658133655121	1.79772658688821	0.00289331132036166	0.198600607142652	0.416689906732019	1.30352872203899	1.81418685569411	3.61191344258232	3.61480675390268	3.61480675390268	0.0686358145468711	3.68344256844955
912	0	1.27101594060856	0	0	0	0	0.188375534037782	0.199529868660753	0.860300534430966	0.772177289851235	1.96247205641506	0.00241191282814014	0.188375534037782	0.387905402698535	1.2482059371295	2.02038322698074	3.98285528339579	3.98526719622393	3.98526719622394	0.175370405291667	4.1606376015156
913	0.48149708351641	0	0	0	0	0	0.175331717565873	0.247776934693181	0.814243173353349	0.922106204399059	2.008420280804	0.00200996983482246	0.175331717565873	0.423108652259054	1.2373518256124	2.15945803001146	4.16787831081546	4.16988828065028	4.16988828065028	0.60859754531478	4.77848582596506
914	0	0	0	2.34425733718293	0	0	0.164482838720573	0.271976321927243	0.756615159172137	0.992307497810287	1.9732265387997	0.00167449471506438	0.164482838720573	0.436459160647816	1.19307431981995	2.18538181763024	4.15860835642994	4.160282851145	4.160282851145	0.487943023465452	4.64822587461045
915	0	1.21385960067757	0	0	0	0	0.151805951837935	0.27926091147164	0.693124676672019	1.4286662662569	1.88479812512243	0.00139459756597067	0.151805951837935	0.431066863309575	1.12419153998159	2.5528578062385	4.43765593136092	4.43905052892689	4.43905052892689	0.928721571468058	5.36777210039495
916	0	1.09873390091793	0	0	0	0	0.138320258516737	0.333542025828092	0.6277906686897	1.67422240852555	1.76359107243594	0.00116115245636692	0.138320258516737	0.471862284344828	1.09965295303453	2.77387536156007	4.53746643399602	4.53862758645239	4.53862758645239	1.12700129867897	5.66562888513136
917	0	0	1.64357786784966	0	0	0	0.12473552621821	0.402406925927639	0.563367688728071	1.78381110933741	1.62439452771422	0.000966515745457257	0.12473552621821	0.527142452145849	1.09051014087392	2.87432125021133	4.49871577792555	4.49968229367101	4.49968229367101	1.06890320498331	5.56858549865432
918	0.528392305921704	0	0	0	0	0	0.111530780575826	0.435345944909156	0.64707475918531	1.79865718383664	1.47771306107913	0.000804288560273974	0.111530780575826	0.546876725484983	1.19395148467029	2.99260866850693	4.47032172958606	4.47112601814634	4.47112601814633	1.65573207925582	6.12685809740216
919	0	1.0943192765947	0	0	0	0	0.103846009070714	0.443120797536963	0.681923354727894	1.74950755637345	1.33083404006353	0.000669116678300996	0.103846009070714	0.546966806607678	1.22889016133557	2.97839771770902	4.30923175777255	4.30990087445085	4.30990087445085	1.13108600752169	5.44098688197254
920	0.48884550628382	0	0	0	0	0	0.0952825244512393	0.476689518841759	0.682876061150067	1.65907531201879	1.18864882455603	0.000556522059095715	0.0952825244512393	0.571972043292999	1.25484810444307	2.91392341646186	4.10257224101789	4.10312876307699	4.10312876307699	1.41183026040781	5.51495902348479
921	0.662791247838526	0	0	0	0	0	0.0902371490427178	0.483527984087062	0.661076369074661	1.54394197351652	1.05428195954685	0.000462761126492956	0.0902371490427178	0.57376513312978	1.23484150220444	2.77878347572096	3.83306543526782	3.83352819639431	3.83352819639431	1.4480252990194	5.28155349541371
922	0	0	1.90913671011485	0	0	0	0.0934253065609439	0.472223920877043	0.624741594242362	1.41603410984274	0.929570990596044	0.000384705638905638	0.0934253065609439	0.565649227437987	1.19039082168035	2.60642493152309	3.53599592211914	3.53638062775804	3.53638062775804	1.19683854195701	4.73321916971506
923	0	1.06318371322286	0	0	0	0	0.0924925732939265	0.449129992169438	0.807740702278003	1.28376609150737	0.815430382682299	0.000319742615294737	0.0924925732939265	0.541622565463365	1.34936326774137	2.63312935924874	3.44855974193104	3.44887948454633	3.44887948454633	0.534382766593268	3.9832622511396
924	0.215092957587748	0	0	0	0	0	0.088828172579288	0.458249280389666	0.903867492722695	1.15292150805379	0.712125793382555	0.000265690322841492	0.088828172579288	0.547077452968954	1.45094494569165	2.60386645374544	3.31599224712799	3.31625793745083	3.31625793745083	0.833832291315366	4.1500902287662
925	0	1.18179925318675	0	0	0	0	0.08377898375174	0.449304719834746	0.938603441263269	1.02733044349915	0.619479242546251	0.000220727791607263	0.08377898375174	0.533083703586486	1.47168714484975	2.4990175883489	3.11849683089515	3.11871755868676	3.11871755868676	0.132210605836538	3.2509281645233
926	0	0	0	0	3.20207562835062	0	0.0776415561857301	0.48260005109155	0.931046505282128	0.909387656977895	0.53702121892878	0.000183335712657221	0.0776415561857301	0.56024160727728	1.49128811255941	2.4006757695373	2.93769698846608	2.93788032417874	2.93788032417874	0.0275601367168785	2.96544046089562
927	0	0	0	2.52062566105933	0	0	0.0709763272868931	0.489061046047658	0.895388110883716	0.800447092294504	1.53931854612806	0.000152246908748814	0.0709763272868931	0.560037373334551	1.45542548421827	2.25587257651277	3.79519112264083	3.79534336954958	3.79534336954958	0.081091929052116	3.87643529860169
928	0.976833044505522	0	0	0	0	0	0.0641763122639173	0.477322148598919	0.842064428359755	1.22559717136247	2.1605987768022	0.000126404849158339	0.0641763122639173	0.541498460862836	1.38356288922259	2.60916006058506	4.76975883738726	4.76988524223642	4.76988524223642	-0.273594129905259	4.49629111233116
929	0.949695918998654	0	0	0	0	0	0.0880348393219052	0.453769221465483	0.778651487434989	1.47031245840374	2.50606124855719	0.000104928919806962	0.0880348393219052	0.541804060787388	1.32045554822238	2.79076800662611	5.2968292551833	5.29693418410311	5.29693418410311	-0.00583948087069082	5.29109470323242
930	0.723663347519552	0	0	0	0	0	0.129186409386659	0.423071028205431	0.710559171002793	1.58603770032882	2.65528615505096	8.70853627596269e-05	0.129186409386659	0.55225743759209	1.26281660859488	2.8488543089237	5.50414046397466	5.50422754933742	5.50422754933742	0.0908439360601428	5.59507148539756
931	0.849898957196416	0	0	0	0	0	0.164937370674184	0.388591917633919	0.641567589460026	1.6114957667966	2.66806577522383	7.22629709133963e-05	0.164937370674184	0.553529288308102	1.19509687776813	2.80659264456473	5.47465841978856	5.47473068275947	5.47473068275947	-0.226762185458165	5.24796849730131
932	0	1.20498325542484	0	0	0	0	0.203587304902296	0.352711315625861	0.574240175120426	1.57560942116405	2.58896346512964	5.99527688171005e-05	0.203587304902296	0.556298620528156	1.13053879564858	2.70614821681263	5.29511168194227	5.29517163471109	5.29517163471109	0.103802844017708	5.3989744787288
933	0	1.49454384170415	0	0	0	0	0.22280554901623	0.374368865837174	0.510240565946139	1.49978185930748	2.45087004171979	4.97310331351263e-05	0.22280554901623	0.597174414853404	1.10741498079954	2.60719684010702	5.05806688182681	5.05811661285994	5.05811661285994	-0.189943994011302	4.86817261884864
934	0.495623916401482	0	0	0	0	0	0.228366858277644	0.485912051491729	0.450574584993799	1.39967248251814	2.27777124077673	4.12451096674307e-05	0.228366858277644	0.714278909769373	1.16485349476317	2.56452597728131	4.84229721805804	4.84233846316771	4.8423384631677	-0.504071070113934	4.33826739305377
935	0.695434279055507	0	0	0	0	0	0.228578020559105	0.544715324312696	0.395774058925278	1.2865759663748	2.08689540740802	3.42015709768954e-05	0.228578020559105	0.773293344871801	1.16906740379708	2.45564337017188	4.5425387775799	4.54257297915088	4.54257297915088	-0.809928413576108	3.73264456557477
936	0	0	0	0	3.15154250523895	0	0.232223443263728	0.566233786650094	0.346035610069712	1.16849009676777	1.89037517402819	2.83563321139766e-05	0.232223443263728	0.798457229913823	1.14449283998353	2.31298293675131	4.2033581107795	4.20338646711161	4.20338646711161	-0.544169742168463	3.65921672494315
937	0.614140781632739	0	0	0	0	0	0.227036519907434	0.562052427854853	0.301324705849844	1.05093989277298	2.72163906448048	2.35064036598799e-05	0.227036519907434	0.789088947762287	1.09041365361213	2.14135354638511	4.86299261086559	4.86301611726925	4.86301611726925	-0.850033260930321	4.01298285633893
938	0.596672329481718	0	0	0	0	0	0.223685394123915	0.540781357119598	0.261453000610989	0.937611284241871	3.18942282805791	1.94830132934978e-05	0.223685394123915	0.764466751243513	1.0259197518545	1.96353103609637	5.15295386415428	5.15297334716757	5.15297334716757	-1.00511836514917	4.14785498201841
939	0.83521642985582	0	0	0	0	0	0.221045880212619	0.508753646216016	0.226135233472523	0.830836308379246	3.39818788480497	1.61458707091061e-05	0.221045880212619	0.729799526428635	0.955934759901158	1.7867710682804	5.18495895308537	5.18497509895608	5.18497509895608	-1.3825444893569	3.80243060959918
940	0	0	0	2.02428556323204	0	0	0.231094186652651	0.470567927595591	0.195030552591134	0.731962833671196	3.42646779512279	1.33783874017144e-05	0.231094186652651	0.701662114248242	0.896692666839375	1.62865550051057	5.05512329563336	5.05513667402077	5.05513667402077	-0.985841095616818	4.06929557840395
941	0	0	1.79186335889197	0	0	0	0.230236350340027	0.429509099917047	0.167772042280726	0.91328893437548	3.33283565721646	1.10836935859367e-05	0.230236350340027	0.659745450257074	0.8275174925378	1.74080642691328	5.07364208412974	5.07365316782332	5.07365316782332	-1.04179892353735	4.03185424428597
942	0.84024853728316	0	0	0	0	0	0.222096095164058	0.387873502769089	0.332402496479698	1.0048261136752	3.16056004486961	9.18132033552531e-06	0.222096095164058	0.609969597933147	0.942372094412845	1.94719820808804	5.10775825295765	5.10776743427799	5.10776743427799	-1.11567493294388	3.99209250133411
943	0	0	0	0	3.30423379050286	0	0.228769599820739	0.347219370413141	0.431835329430538	1.03316820098902	2.941228860194	7.60443663043239e-06	0.228769599820739	0.57598897023388	1.00782429966442	2.04099250065344	4.98222136084744	4.98222896528407	4.98222896528407	-0.985927131160712	3.99630183412336
944	0	0	1.69673419413711	0	0	0	0.225725948750457	0.308558969011046	0.484297672198054	1.01821807172736	3.87900698750515	6.29754918820261e-06	0.225725948750457	0.534284917761504	1.01858258995956	2.03680066168691	5.91580764919207	5.91581394674125	5.91581394674125	-1.09086042469945	4.8249535220418
945	0	0	1.94890474015837	0	0	0	0.216268703336015	0.272505329774957	0.663522386374472	0.974739541276379	4.3801599591831	5.21458806610478e-06	0.216268703336015	0.488774033110972	1.15229641948544	2.12703596076182	6.50719591994492	6.50720113453299	6.50720113453299	-1.16599470371377	5.34120643081921
946	0	0	1.92800734347803	0	0	0	0.202823048341143	0.239383725416635	1.00428043106007	0.913566492653592	4.57216718153098	4.31731376714523e-06	0.202823048341143	0.442206773757778	1.44648720481785	2.36005369747144	6.93222087900242	6.93222519631619	6.93222519631619	-1.16224303450068	5.7699821618155
947	0	1.02007602063521	0	0	0	0	0.187145687043567	0.209315850370242	1.43440578717727	0.842542510853031	4.55063873398351	3.5739921908411e-06	0.187145687043567	0.396461537413809	1.83086732459108	2.67340983544411	7.22404856942762	7.22405214341981	7.22405214341981	-0.929566617126558	6.29448552629325
948	0	1.47341990983939	0	0	0	0	0.170487503475828	0.217044453941207	1.67559495592925	0.767248995409659	4.38668043971382	2.95829267336537e-06	0.170487503475828	0.387531957417035	2.06312691334628	2.83037590875594	7.21705634846976	7.21705930676243	7.21705930676243	-0.747424639427436	6.469634667335
949	0.843485922106696	0	0	0	0	0	0.153719218667884	0.319849759781815	1.78221128694878	0.691567560958164	4.13263599418331	2.44837176686786e-06	0.153719218667884	0.473568978449699	2.25578026539848	2.94734782635665	7.07998382053995	7.07998626891172	7.07998626891172	-0.97180222116428	6.10818404774744
950	0	0	1.70062231239164	0	0	0	0.157081372643406	0.378252421038303	1.79511749021974	0.618112878051361	3.82655252513714	2.0261116389072e-06	0.157081372643406	0.535333793681709	2.33045128390145	2.94856416195281	6.77511668708995	6.77511871320159	6.77511871320158	-0.40959930729654	6.36551940590505
951	0	1.34758831672706	0	0	0	0	0.154173627303699	0.404972073359086	1.90585756641729	0.548564444970146	3.49564371132647	1.67648714096605e-06	0.154173627303699	0.559145700662784	2.46500326708008	3.01356771205023	6.5092114233767	6.50921309986384	6.50921309986384	-0.297486870993562	6.21172622887028
952	0.791763450951985	0	0	0	0	0	0.147158587032574	0.489720331582576	1.91746516254093	0.483919709413817	3.15896715172555	1.38703991149687e-06	0.147158587032574	0.63687891861515	2.55434408115608	3.03826379056989	6.19723094229544	6.19723232933535	6.19723232933535	0.114763756679088	6.31199608601444
953	0.948245664278567	0	0	0	0	0	0.153875866265736	0.530437292891192	1.86224086139764	0.424686152229402	2.82948705666118	1.14744152604098e-06	0.153875866265736	0.684313159156929	2.54655402055457	2.97124017278398	5.80072722944516	5.80072837688668	5.80072837688668	0.15667435549616	5.95740273238284
954	0.80926328597643	0	0	0	0	0	0.181245560771744	0.540301293327883	1.7640323897032	0.371026144581314	2.51565713087948	9.49130671068067e-07	0.181245560771744	0.721546854099627	2.48557924380282	2.85660538838414	5.37226251926361	5.37226346839428	5.37226346839428	0.27709519864158	5.64935866703586
955	0	1.02334709523427	0	0	0	0	0.210993389137234	0.529159818960846	1.64023775380978	0.322865388416247	2.22262982042353	7.85011881733372e-07	0.210993389137234	0.74015320809808	2.38039096190786	2.70325635032411	4.92588617074764	4.92588695575952	4.92588695575952	0.101308832910475	5.02719578867
956	0	0	1.62623852979289	0	0	0	0.224001020125335	0.539401044940623	1.50335991013304	0.279973382885526	1.95317536959686	6.49205423029138e-07	0.224001020125335	0.763402065065958	2.26676197519899	2.54673535808452	4.49991072768138	4.4999113768868	4.4999113768868	-0.00617258839674183	4.49373878849006
957	0.464338434150294	0	0	0	0	0	0.225359949475217	0.528542013264528	1.50305875758245	0.242022495196821	1.70837615894032	5.36839689550453e-07	0.225359949475217	0.753901962739746	2.25696072032219	2.49898321551901	4.20735937445933	4.20735991129902	4.20735991129902	-0.160500227856148	4.04685968344287
958	0.338243491910506	0	0	0	0	0	0.222144593174948	0.503895867830569	1.45346857286335	0.208630748604031	1.48814759463551	4.43878916503151e-07	0.222144593174948	0.726040461005517	2.17950903386887	2.3881397824729	3.87628737710841	3.87628782098732	3.87628782098733	-0.494139057775942	3.38214876321138
959	0	1.0617282265044	0	0	0	0	0.213957257620877	0.470817780020362	1.37246842289425	0.179392289717609	1.29162561618717	3.66980234216538e-07	0.213957257620877	0.684775037641239	2.05724346053548	2.23663575025309	3.52826136644027	3.5282617334205	3.5282617334205	-0.0859130083881045	3.4423487250324
960	0	0	1.80791723780089	0	0	0	0.201438799393281	0.472370438992015	1.2730750902308	0.15389859590506	1.11745206272757	3.03375071244102e-07	0.201438799393281	0.673809238385296	1.94688432861609	2.10078292452115	3.21823498724873	3.2182352906238	3.2182352906238	0.118186206252352	3.33642149687615
961	0.759798357389754	0	0	0	0	0	0.186428441074686	0.457889814517771	1.35814320484233	0.131752778744041	0.963982195187584	2.50770793159366e-07	0.186428441074686	0.644318255592457	2.00246146043478	2.13421423917883	3.09819643436641	3.0981966851372	3.0981966851372	0.364463872158866	3.46266055729607
962	0	1.13395783755791	0	0	0	0	0.184605616920228	0.433137570922742	1.37053946468627	0.112578789630551	0.829433219109226	2.07269129927982e-07	0.184605616920228	0.61774318784297	1.98828265252924	2.10086144215979	2.93029466126902	2.93029486853815	2.93029486853815	0.132669094874294	3.06296396341244
963	0	1.09875377825833	0	0	0	0	0.177317870323511	0.450065405225639	1.33381500049847	0.0960269057166274	0.711988378762705	1.7129853176672e-07	0.177317870323511	0.62738327554915	1.96119827604762	2.05722518176425	2.76921356052695	2.76921373182549	2.76921373182549	0.348867879769063	3.11808161159455
964	0	1.04019256460558	0	0	0	0	0.166606341375899	0.490065222429757	1.26537064258748	0.0817765422184583	0.609867849437537	1.41558098706889e-07	0.166606341375899	0.656671563805656	1.92204220639314	2.0038187486116	2.61368659804914	2.61368673960723	2.61368673960723	0.511634314361791	3.12532105396903
965	0.897492324383756	0	0	0	0	0	0.153951747686317	0.537633970687304	1.17791278571968	0.0695371801286342	0.521375044467032	1.16971097627691e-07	0.153951747686317	0.691585718373621	1.8694985040933	1.93903568422193	2.46041072868897	2.46041084566006	2.46041084566006	0.214021250898501	2.67443209655856
966	0.99971654632552	0	0	0	0	0	0.164085672102779	0.551854388942664	1.08058353683352	0.0590480001627597	0.444924920674491	9.66464385217806e-08	0.164085672102779	0.715940061045443	1.79652359787897	1.85557159804173	2.30049651871622	2.30049661536266	2.30049661536266	0.201165058471292	2.50166167383395
967	0	0	1.76719230442223	0	0	0	0.198208418531007	0.543253490915396	0.979835393001176	0.0500766614969944	0.379059286925001	7.98467510591529e-08	0.198208418531007	0.741461909446403	1.72129730244758	1.77137396394457	2.15043325086957	2.15043333071633	2.15043333071633	0.578256299634218	2.72868963035055
968	0	1.10916789752681	0	0	0	0	0.214568740262851	0.519637620057794	1.06084520476959	0.0424175473707176	0.32245289758169	6.59619368059046e-08	0.214568740262851	0.734206360320645	1.79505156509024	1.83746911246095	2.15992201004264	2.15992207600458	2.15992207600458	0.38281996352742	2.542742039532
969	0	1.15740562691623	0	0	0	0	0.21848497637044	0.531421105969129	1.08028988105645	0.035889710965121	0.273913168676666	5.44872536554338e-08	0.21848497637044	0.749906082339568	1.83019596339602	1.86608567436114	2.13999884303781	2.13999889752506	2.13999889752506	0.201415555366116	2.34141445289117
970	0.915846631830306	0	0	0	0	0	0.213931010629187	0.572634018453169	1.0578272892219	0.0303346878661912	0.232375628585962	4.50051724164585e-08	0.213931010629187	0.786565029082356	1.84439231830426	1.87472700617045	2.10710263475641	2.10710267976158	2.10710267976158	0.328684652086375	2.43578733184796
971	0.391883410757486	0	0	0	0	0	0.229006543858739	0.581443942114931	1.00801150346058	0.025614290975798	0.196896658941197	3.71703389909481e-08	0.229006543858739	0.81045048597367	1.81846198943425	1.84407628041005	2.04097293935125	2.04097297652158	2.04097297652159	0.0997465390271915	2.14071951554878
972	0	0	0	2.18596312491527	0	0	0.233558087750717	0.568244011589675	0.941497197470119	0.021608466113406	0.166644657655628	3.06971305759088e-08	0.233558087750717	0.801802099340392	1.74329929681051	1.76490776292392	1.93155242057954	1.93155245127667	1.93155245127668	0.224926199992789	2.15647865126946
973	0.831455543645911	0	0	0	0	0	0.228934701121343	0.540724165036112	0.865975101606889	0.360294760108717	0.140890434631902	2.53493445736231e-08	0.228934701121343	0.769658866157455	1.63563396776434	1.99592872787306	2.13681916250496	2.13681918785431	2.13681918785431	0.248888625345924	2.38570781320023
974	0.685756965443807	0	0	0	0	0	0.237137364603742	0.50450965368669	0.786896449420186	0.575484212547824	0.118997408704009	2.0931675318868e-08	0.237137364603742	0.741647018290432	1.52854346771062	2.10402768025844	2.22302508896245	2.22302510989413	2.22302510989413	0.359399491554249	2.58242460144837
975	0.593394167447901	0	0	0	0	0	0.245404950595616	0.463656890196442	0.70803217528151	0.700820445265063	0.100411993456685	1.72826379283446e-08	0.245404950595616	0.709061840792058	1.41709401607357	2.11791446133863	2.21832645479532	2.21832647207795	2.21832647207795	0.200498337321533	2.41882480939949
976	0.80312388267133	0	0	0	0	0	0.249725984666055	0.42103737547597	0.631902967942724	0.761807898000782	0.0846544255611143	1.42687337624065e-08	0.249725984666055	0.670763360142026	1.30266632808475	2.06447422608553	2.14912865164665	2.14912866591538	2.14912866591538	0.21731444771274	2.36644311362812
977	0.792751866861065	0	0	0	0	0	0.261381628154393	0.378633987013616	0.560108625302501	0.777657114929076	0.0713101911056542	1.17796026601087e-08	0.261381628154393	0.640015615168009	1.20012424047051	1.97778135539959	2.04909154650524	2.04909155828484	2.04909155828484	-0.153433513674456	1.89565804461039
978	0.424028458594558	0	0	0	0	0	0.276921991624398	0.337768785745375	0.493579086637356	0.762728485426468	0.0600221344928868	9.72402799478385e-09	0.276921991624398	0.614690777369773	1.10826986400713	1.8709983494336	1.93102048392648	1.93102049365051	1.93102049365051	-0.298820752054185	1.63219974159633
979	0.948912983019623	0	0	0	0	0	0.280736570013639	0.299277433033469	0.432764715114559	0.72765938145528	0.050483284164666	8.02661748008755e-09	0.280736570013639	0.580014003047108	1.01277871816167	1.74043809961695	1.79092138378161	1.79092139180823	1.79092139180823	-0.0872219724545451	1.70369941935368
980	0	1.42340784939444	0	0	0	0	0.302051061804728	0.263642088243233	0.377779606145661	0.680242033262517	0.042430394567545	6.62506635939975e-09	0.302051061804728	0.565693150047961	0.943472756193622	1.62371478945614	1.66614518402368	1.66614519064875	1.66614519064875	-0.118572415695059	1.54757277495369
981	0.742230010934065	0	0	0	0	0	0.306413636063348	0.325539324942874	0.328508699116089	0.626105474261267	0.0356381804300749	5.46788874026446e-09	0.306413636063348	0.631952961006222	0.96046166012231	1.58656713438358	1.62220531481365	1.62220532028154	1.62220532028154	-0.16000307841828	1.46220224186326
982	0.565621357142191	0	0	0	0	0	0.312660763860144	0.356333536605818	0.284687106257082	0.569243741844442	0.0299142045638608	4.51254253230335e-09	0.312660763860144	0.668994300465962	0.953681406723044	1.52292514856749	1.55283935313135	1.55283935764389	1.55283935764389	-0.0269664852275519	1.52587287241634
983	0	1.22465444318609	0	0	0	0	0.312500992548858	0.365266914262325	0.2459582114803	0.512423664560478	0.0250943717140831	3.72387912237464e-09	0.312500992548858	0.677767906811183	0.923726118291483	1.43614978285196	1.46124415456604	1.46124415828992	1.46124415828992	-0.654955740146701	0.806288418143221
984	0	1.14777982720549	0	0	0	0	0.302125568310016	0.419403850808675	0.211915629249959	0.457498534322493	0.0210389767226138	3.07286130387466e-09	0.302125568310016	0.721529419118691	0.93344504836865	1.39094358269114	1.41198255941376	1.41198256248662	1.41198256248662	-0.377438442261307	1.03454412022531
985	0	1.36882819799088	0	0	0	0	0.285243308421612	0.491431495617287	0.182132965807308	0.405648384657924	0.0176292541095717	2.53550024986825e-09	0.285243308421612	0.776674804038899	0.958807769846207	1.36445615450413	1.3820854086137	1.3820854111492	1.3820854111492	-0.217098959161592	1.16498645198761
986	0.744807028283174	0	0	0	0	0	0.264554112570849	0.607559282729667	0.156184426156984	0.357563176323408	0.0147643771414204	2.09198418474356e-09	0.264554112570849	0.872113395300516	1.0282978214575	1.38586099778091	1.40062537492233	1.40062537701431	1.40062537701431	0.414427227562756	1.81505260457707
987	0	1.40869245390397	0	0	0	0	0.255523945869321	0.665438555412014	0.133658607668557	0.313581693370255	0.0123588568051427	1.72594696356871e-09	0.255523945869321	0.920962501281335	1.05462110894989	1.36820280232015	1.38056165912529	1.38056166085124	1.38056166085124	0.605340271565179	1.98590193241642
988	0.500587691022129	0	0	0	0	0	0.241074700344684	0.773919021158755	0.114167273292065	0.273796187115239	0.0103402943133904	1.42387247363787e-09	0.241074700344684	1.01499372150344	1.1291609947955	1.40295718191074	1.41329747622413	1.41329747764801	1.41329747764801	0.935572496121736	2.34886997376974
989	0.764617462314869	0	0	0	0	0	0.227575824324033	0.821205802931694	0.0973504712330986	0.238130621797596	0.00864744443792988	1.17459927166417e-09	0.227575824324033	1.04878162725573	1.14613209848883	1.38426272028642	1.39291016472435	1.39291016589895	1.39291016589895	0.989598462442479	2.38250862834143
990	0	1.02686088094672	0	0	0	0	0.225689200226919	0.825919457041555	0.0828790373614414	0.206398653879079	0.00722855083355898	9.68911313398325e-10	0.225689200226919	1.05160865726847	1.13448769462992	1.34088634850899	1.34811489934255	1.34811490031147	1.34811490031146	0.627397605613926	1.97551250592539
991	0.917111846610192	0	0	0	0	0	0.217008740689222	0.837400377181569	0.0704552609880605	0.178346121283539	0.00603991838151942	7.99197834584681e-10	0.217008740689222	1.05440911787079	1.12486437885885	1.30321050014239	1.30925041852391	1.30925041932311	1.30925041932311	0.984464153090613	2.29371457241372
992	0.63948747491629	0	0	0	0	0	0.229321480249256	0.81758051440948	0.0598122976346097	0.153681753204099	0.00504469132254089	6.59174579027849e-10	0.229321480249256	1.04690199465874	1.10671429229334	1.26039604549744	1.26544073681999	1.26544073747916	1.26544073747916	0.964779914918833	2.23022065239799
993	0	1.02338597449379	0	0	0	0	0.238604192923378	0.777430361146103	0.0507127611824478	0.132098974841216	0.00421180948354795	5.43653861561873e-10	0.238604192923378	1.01603455406948	1.06674731525193	1.19884629009314	1.20305809957669	1.20305810012035	1.20305810012035	1.08316106999363	2.28621917011398
994	0	0	1.87818810755984	0	0	0	0.2369863959218	0.760072681035211	0.0429468122032092	0.113291026422546	0.00351511818101098	4.48354734836415e-10	0.2369863959218	0.997059076957012	1.04000588916022	1.15329691558277	1.15681203376378	1.15681203421213	1.15681203421213	1.61663180495106	2.77344383916319
995	0	1.45715244925904	0	0	0	0	0.22811492721989	0.723462601602959	0.25330929643435	0.0969611038629915	0.00293261038408909	3.69741467118045e-10	0.22811492721989	0.951577528822849	1.2048868252572	1.30184792912019	1.30478053950428	1.30478053987402	1.30478053987402	1.61423084089691	2.91901138077093
996	0	0	0	0	0	4.30494607169124	0.214672680478017	0.776475079433219	0.385996112929559	0.082828829123054	0.00244578243558299	3.04896859097741e-10	0.214672680478017	0.991147759911236	1.37714387284079	1.45997270196385	1.46241848439943	1.46241848470433	1.46241848470433	1.16115990981568	2.62357839452001
997	0.470863051999446	0	0	0	0	0	0.198608242190619	0.786496568649731	0.462255477200854	0.0706340476838637	0.00203908706303282	2.61278841145996	0.198608242190619	0.98510481084035	1.4473602880412	1.51799433572507	1.5200334227881	4.13282183424806	4.13282183424806	1.55859153770932	5.69141337195738
998	0	1.01975524557163	0	0	0	0	0.184732838810867	0.767371044896484	0.498184617737634	0.0601387095554688	0.00169946957860411	4.2783404472917	0.184732838810867	0.95210388370735	1.45028850144498	1.51042721100045	1.51212668057906	5.79046712787076	5.79046712787076	0.872006369890075	6.66247349776083
999	0	0	0	2.34724734382506	0	0	0.169361826427436	0.764064863817529	0.505899021746897	0.051127403831842	0.00141597508188424	5.25421334441902	0.169361826427436	0.933426690244965	1.43932571199186	1.4904531158237	1.49186909090559	6.74608243532461	6.74608243532461	0.513306984748634	7.25938942007324
1000	0.413517634734804	0	0	0	0	0	0.1534933463712	0.736742608566074	0.494447038216364	0.466930620186718	0.00117941616409535	5.73571473103242	0.1534933463712	0.890235954937274	1.38468299315364	1.85161361334036	1.85279302950445	7.58850776053687	7.58850776053687	0.723525343503822	8.3120331040407
1001	0.974469753908991	0	0	0	0	0	0.140128523669164	0.694219666783497	0.470523736365358	0.730309192911038	0.000982092086369448	5.87000755144527	0.140128523669164	0.834348190452661	1.30487192681802	2.03518111972906	2.03616321181543	7.9061707632607	7.9061707632607	0.889599799851041	8.79577056311174
1002	0	0	0	2.95012663799051	0	0	0.156869831067863	0.642904641883969	0.439026744611572	0.882860236164645	0.000817551689519496	5.76714684378351	0.156869831067863	0.799774472951832	1.2388012175634	2.12166145372805	2.12247900541757	7.88962584920107	7.88962584920107	-0.0360132072608138	7.85361264194026
1003	0.554257464477515	0	0	0	0	0	0.162937351413995	0.587382244216824	0.403487901853126	1.79696755710156	0.000680393408333839	5.50869722493001	0.162937351413995	0.750319595630819	1.15380749748395	2.95077505458551	2.95145544799384	8.46015267292385	8.46015267292385	0.569318933904443	9.02947160682829
1004	0	0	1.60380796746787	0	0	0	0.167226815152986	0.530863945160363	0.366407479825225	2.35066628841601	0.000566096729034143	5.15444551707182	0.167226815152986	0.698090760313349	1.06449824013857	3.41516452855458	3.41573062528362	8.57017614235543	8.57017614235543	0.332734812045409	8.90291095440084
1005	0	0	1.56678990243711	0	0	0	0.16460729970932	0.475535182222246	0.464613000134661	2.64458218549885	0.000470880261758521	4.74761594237179	0.16460729970932	0.640142481931565	1.10475548206623	3.74933766756508	3.74980854782684	8.49742449019863	8.49742449019863	0.875706384855009	9.37313087505364
1006	0.39361102341867	0	0	0	0	0	0.157442630474545	0.422821811553234	0.641135837377295	2.75470279395474	0.000391582317170833	4.3189101953544	0.157442630474545	0.580264442027779	1.22140027940507	3.97610307335982	3.97649465567699	8.29540485103139	8.29540485103139	1.15655502489754	9.45195987592893
1007	0	0	1.73967479733847	0	0	0	0.149463788097176	0.37359367514277	0.738395846283368	2.73800333367255	0.000325560492118711	3.88962705638717	0.149463788097176	0.523057463239946	1.26145330952331	3.99945664319586	3.99978220368798	7.88940926007516	7.88940926007516	0.916341902471142	8.8057511625463
1008	0	0	1.93848617525398	0	0	0	0.139204248265709	0.328319325804385	0.95175558585432	2.63684255895726	0.000270607296897879	3.47406249716298	0.139204248265709	0.467523574070094	1.41927915992441	4.05612171888167	4.05639232617857	7.53045482334154	7.53045482334154	1.57055663341313	9.10101145675468
1009	0.970944791450216	0	0	0	0	0	0.127753024710516	0.287182928211434	1.3020569795259	2.48238966741318	0.000224879307890501	3.08134862158551	0.127753024710516	0.41493595292195	1.71699293244785	4.19938259986103	4.19960747916892	7.28095610075443	7.28095610075443	1.70150295773176	8.9824590584862
1010	0.573323057013116	0	0	0	0	0	0.145856023056779	0.250171964583789	1.49408733467082	2.29728909815942	0.000186837714487228	2.71685602186405	0.145856023056779	0.396027987640569	1.89011532231139	4.18740442047081	4.1875912581853	6.90444728004935	6.90444728004935	1.48510502788893	8.38955230793827
1011	0	0	1.58021951942077	0	0	0	0.159369831793578	0.21714248826603	1.57371560290181	2.097726910609	0.000155198457353299	2.38325740369735	0.159369831793578	0.376512320059608	1.95022792296142	4.04795483357042	4.04811003202777	6.43136743572512	6.43136743572512	1.44843625208838	7.8798036878135
1012	0	0	1.93629589622319	0	0	0	0.163191748714539	0.187867183069915	1.70460905982507	1.89502813251432	0.000128890434354707	2.08132920416749	0.163191748714539	0.351058931784455	2.05566799160953	3.95069612412385	3.9508250145582	6.0321542187257	6.0321542187257	1.76376368223426	7.79591790095996
1013	0	0	0	2.13640405353023	0	0	0.160391413657772	0.162070317816163	1.97408627344475	1.6968872207852	0.000107020487690397	1.81055124090132	0.160391413657772	0.322461731473935	2.29654800491869	3.99343522570389	3.99354224619158	5.80409348709289	5.8040934870929	0.236107655713795	6.04020114280669
1014	0	1.45535763171443	0	0	0	0	0.153244065271573	0.139452767910418	2.08985665914195	1.82765065480829	8.8844087072539e-05	1.56955127394594	0.153244065271573	0.292696833181991	2.38255349232394	4.21020414713224	4.21029299121931	5.77984426516525	5.77984426516525	0.705293169777083	6.48513743494234
1015	0.508493516792048	0	0	0	0	0	0.143417678142253	0.220660475694746	2.09879023103484	1.8552500739953	7.3740794394962e-05	1.35643100187368	0.143417678142253	0.364078153837	2.46286838487184	4.31811845886714	4.31819219966153	5.67462320153522	5.67462320153522	0.792253768836477	6.46687697037169
1016	0.59281583397658	0	0	0	0	0	0.136424193091903	0.267845049074702	2.03581540085181	1.81278970939215	6.11937397188399e-05	1.16900186911798	0.136424193091903	0.404269242166604	2.44008464301841	4.25287435241056	4.25293554615028	5.42193741526826	5.42193741526826	0.738752565016105	6.16068998028437
1017	0	1.22803382470327	0	0	0	0	0.134076386136475	0.29067281724833	1.92670818824789	1.72476205287714	5.0772460515509e-05	1.00495266968493	0.134076386136475	0.424749203384806	2.35145739163269	4.07621944450984	4.07627021697035	5.08122288665528	5.08122288665528	-0.497625485791746	4.58359740086354
1018	0	0	0	2.53294232726688	0	0	0.128097049789242	0.357073821839435	1.79026261863237	1.60908218741218	4.21185592402253e-05	0.861965925394831	0.128097049789242	0.485170871628677	2.27543349026104	3.88451567767322	3.88455779623247	4.7465237216273	4.7465237216273	-0.0858981718746409	4.66062554975266
1019	0.765860063023342	0	0	0	0	0	0.119879898754734	0.389850821878858	1.63997500247691	2.01087017240404	3.49337213807303e-05	0.737796102645298	0.119879898754734	0.509730720633591	2.1497057231105	4.16057589551454	4.16061082923592	4.89840693188122	4.89840693188122	0.24192311990437	5.14033005178559
1020	0.481185389979164	0	0	0	0	0	0.125143942097623	0.399011973276363	1.48534701667643	2.21412245524756	2.89697094598523e-05	0.630319678681754	0.125143942097623	0.524155915373986	2.00950293205042	4.22362538729798	4.22365435700744	4.8539740356892	4.8539740356892	0.444259988502149	5.29823402419135
1021	0	1.09966537425101	0	0	0	0	0.128209190644148	0.392041925866509	1.33289044393364	2.27761370384584	2.40200103602547e-05	0.537564692923856	0.128209190644148	0.520251116510657	1.8531415604443	4.13075526429015	4.13077928430051	4.66834397722436	4.66834397722436	0.41155761726735	5.07990159449171
1022	0	1.22682548701654	0	0	0	0	0.126051121387244	0.418037295293826	1.18689891326703	2.24533409981079	1.99128653635853e-05	0.457725575700243	0.126051121387244	0.54408841668107	1.7309873299481	3.97632142975889	3.97634134262425	4.4340669183245	4.4340669183245	-0.077493485728435	4.35657343259606
1023	0.591304242812956	0	0	0	0	0	0.120462668504628	0.482197739550743	1.05003809843504	2.14991803408617	1.65054560598946e-05	0.389167620884371	0.120462668504628	0.60266040805537	1.65269850649041	3.80261654057658	3.80263304603264	4.19180066691701	4.19180066691701	0.243922296389779	4.43572296330679
1024	0.477813334714326	0	0	0	0	0	0.119529097054999	0.509361457843789	0.923794832003782	2.01531556505605	1.36790561118687e-05	0.330424369665381	0.119529097054999	0.628890554898788	1.55268538690257	3.56800095195862	3.56801463101473	3.89843900068011	3.89843900068011	0.156456418635969	4.05489541931608
1025	0.749508640804994	0	0	0	0	0	0.118548283860257	0.510832968964753	0.808816890509857	1.85886850495475	1.13349897586886e-05	0.280190328476118	0.118548283860257	0.629381252825009	1.43819814333487	3.29706664828961	3.29707798327937	3.57726831175549	3.57726831175549	0.0450331586010497	3.62230147035654
1026	0	0	0	2.4244065239615	0	0	0.127784446211407	0.495034126884518	0.705168329422392	1.69291919952437	9.39126387893339e-06	0.237310798591443	0.127784446211407	0.622818573095925	1.32798690251832	3.02090610204269	3.02091549330657	3.25822629189801	3.25822629189801	0.353500532436873	3.61172682433488
1027	0.478862106531245	0	0	0	0	0	0.129776820661983	0.468177747733949	0.612519819508505	1.99273130679914	7.77976224053418e-06	0.200770103805766	0.129776820661983	0.597954568395932	1.21047438790444	3.20320569470358	3.20321347446582	3.40398357827158	3.40398357827158	-0.133798666855285	3.2701849114163
1028	0	1.11619370438567	0	0	0	0	0.130444178567808	0.434791741230697	0.530289159161483	2.12822313123567	6.44390875968384e-06	0.169679131132308	0.130444178567808	0.565235919798506	1.09552507895999	3.22374821019566	3.22375465410441	3.39343378523672	3.39343378523672	-0.249376234993755	3.14405755024297
1029	0.689759131263889	0	0	0	0	0	0.126605316706422	0.443668617713765	0.457743771648059	2.14911571259886	5.33672195924737e-06	0.143262820401484	0.126605316706422	0.570273934420187	1.02801770606825	3.1771334186671	3.17713875538906	3.32040157579055	3.32040157579055	-0.197667406887633	3.12273416890291
1030	0	1.23551893468401	0	0	0	0	0.130619138760075	0.435040662998039	0.394074352175017	2.09250362435157	4.41919556178618e-06	0.120848030678869	0.130619138760075	0.565659801758114	0.959734153933131	3.0522377782847	3.05224219748026	3.17309022815913	3.17309022815913	-0.594707373002379	2.57838285515675
1031	0.76962909405052	0	0	0	0	0	0.129017729963862	0.476728347452378	0.338446756166284	1.98579879296235	3.65895091090351e-06	0.101852057964685	0.129017729963862	0.60574607741624	0.944192833582525	2.92999162654487	2.92999528549578	3.03184734346047	3.03184734346047	-0.3344913047123	2.69735603874817
1032	0	0	0	2.31316033969929	0	0	0.138634448339056	0.489007840598394	0.290037597214222	1.84902195664174	3.02911589660653e-06	0.0857719667519605	0.138634448339056	0.62764228893745	0.917679886151672	2.76670184279341	2.76670487190931	2.85247683866127	2.85247683866127	0.279513604159653	3.13199044282092
1033	0	0	1.83225332873964	0	0	0	0.140525401893583	0.481170947377549	0.24805775560226	2.10192046105547	2.50739253624488e-06	0.072174817679913	0.140525401893583	0.621696349271131	0.869754104873392	2.97167456592887	2.9716770733214	3.04385189100132	3.04385189100131	0.533647361647439	3.57749925264875
1034	0.85168868165887	0	0	0	0	0	0.137175486445076	0.460107145989629	0.413212548958968	2.20237736088294	2.07528165101394e-06	0.0606888169629411	0.137175486445076	0.597282632434705	1.01049518139367	3.21287254227661	3.21287461755826	3.2735634345212	3.2735634345212	0.529459476046597	3.8030229105678
1035	0	1.27457868180681	0	0	0	0	0.150654813330145	0.430869208668169	0.510341556626093	2.19734873025721	1.71743833780056e-06	0.0509953745211478	0.150654813330145	0.581524021998314	1.09186557862441	3.28921430888162	3.28921602631996	3.3402114008411	3.34021140084111	0.40303840566119	3.7432498065023
1036	0	0	1.50607756850337	0	0	0	0.1547399791564	0.464923840165894	0.558679999126261	2.12177626746197	1.42113627480285e-06	0.0428220321899381	0.1547399791564	0.619663819322294	1.17834381844856	3.30012008591052	3.3001215070468	3.34294353923674	3.34294353923674	0.865320894614943	4.20826443385168
1037	0.802069807612342	0	0	0	0	0	0.152393817925027	0.472474623776073	0.684602410457109	2.00140006062189	1.17582260036215e-06	0.0359362075297765	0.152393817925027	0.6248684417011	1.30947085215821	3.3108709127801	3.3108720886027	3.34680829613247	3.34680829613247	0.588659557201286	3.93546785333376
1038	0.831807317934098	0	0	0	0	0	0.162711789955908	0.462011239125772	0.746515691411595	1.85494639240412	9.72748112235422e-07	0.0301396899183409	0.162711789955908	0.62472302908168	1.37123872049327	3.22618511289739	3.2261860856455	3.25632577556385	3.25632577556385	0.796576682683255	4.0529024582471
1039	0	1.32539174642627	0	0	0	0	0.183129836601091	0.439816407919621	0.763487989134172	1.69582473277282	8.04660129597323e-07	0.0252638217630548	0.183129836601091	0.622946244520712	1.38643423365488	3.08225896642771	3.08225977108784	3.10752359285089	3.10752359285089	0.502465729539767	3.60998932239066
1040	0.946530578311169	0	0	0	0	0	0.190799083529133	0.486735994911748	0.749777759986281	1.53343996995275	6.65547428343416e-07	0.0211652973018255	0.190799083529133	0.677535078440882	1.42731283842716	2.96075280837991	2.96075347392734	2.98191877122917	2.98191877122917	0.570891184628553	3.55280995585772
1041	0.862771233596513	0	0	0	0	0	0.217442418905803	0.502193700524603	0.715950916125305	1.37420360985793	5.50428479937182e-07	0.0177225134308387	0.217442418905803	0.719636119430406	1.43558703555571	2.80979064541364	2.80979119584212	2.82751370927296	2.82751370927296	0.813713559501748	3.64122726877471
1042	0	1.35914159342252	0	0	0	0	0.249189503100391	0.496053958726608	0.669751002861782	1.22230996151132	4.55175664365015e-07	0.0148324104736131	0.249189503100391	0.745243461826999	1.41499446468878	2.6373044262001	2.63730488137576	2.65213729184937	2.65213729184937	0.503923286184731	3.1560605780341
1043	0.752278191352393	0	0	0	0	0	0.262282206813984	0.557862115058531	0.616775234839148	1.08032928354345	3.76369385321595e-07	0.0124077451752185	0.262282206813984	0.820144321872515	1.43691955671166	2.51724884025511	2.51724921662449	2.52965696179971	2.52965696179971	0.474640876110984	3.0042978379107
1044	0	1.14446493983049	0	0	0	0	0.276382665212933	0.580962826701314	0.560998181928683	0.949658746105359	3.11177008052255e-07	0.0103747430311209	0.276382665212933	0.857345491914247	1.41834367384293	2.36800241994829	2.3680027311253	2.37837747415642	2.37837747415642	-0.979900866681385	1.39847660747503
1045	0.691767556345208	0	0	0	0	0	0.27675295430909	0.626449863301952	0.50517612412068	0.830863265653372	2.57252428536958e-07	0.00867108203266939	0.27675295430909	0.903202817611042	1.40837894173172	2.23924220738509	2.23924246463752	2.24791354667019	2.24791354667019	-0.99398299317756	1.25393055349263
1046	0	0	0	2.02086043740864	0	0	0.278748776072769	0.636356507954193	0.451158129940336	0.723931319978942	2.12652762820653e-07	0.00724416481898834	0.278748776072769	0.915105284026962	1.3662634139673	2.09019473394624	2.090194946599	2.09743911141799	2.09743911141799	-0.622462221125166	1.47497689029282
1047	0.70721761541476	0	0	0	0	0	0.27092733763428	0.622087384759237	0.40012438818993	0.898742971042085	1.75769253701219e-07	0.00604964092802411	0.27092733763428	0.893014722393517	1.29313911058345	2.19188208162553	2.19188225739479	2.19793189832281	2.19793189832281	-0.59100526518587	1.60692663313694
1048	0.829564330369331	0	0	0	0	0	0.268366240738242	0.592081622301552	0.352767944904257	0.986391343274732	1.45269976837881e-07	0.00505014525075137	0.268366240738242	0.860447863039794	1.21321580794405	2.19960715121878	2.19960729648876	2.20465744173951	2.20465744173951	-0.664184771602859	1.54047267013665
1049	0	1.12417086190345	0	0	0	0	0.276527475489792	0.552513220631164	0.309432532075014	1.01273242489471	1.20052340867005e-07	0.00421422286322918	0.276527475489792	0.829040696120956	1.13847322819597	2.15120565309068	2.15120577314302	2.15541999600625	2.15541999600625	-0.387585836074717	1.76783415993153
1050	0.572024413190053	0	0	0	0	0	0.272911825662952	0.554361202040274	0.270216434957086	0.997112471167998	9.92037091009479e-08	0.00351541411993028	0.272911825662952	0.827273027703226	1.09748946266031	2.09460193382831	2.09460203303202	2.09811744715195	2.09811744715195	-0.84315275996792	1.25496468718403
1051	0	0	1.51000893742101	0	0	0	0.267650477584769	0.537384441358517	0.235050181427477	0.953878443168438	8.19687645048361e-08	0.00293147723589786	0.267650477584769	0.805034918943286	1.04008510037076	1.9939635435392	1.99396362550797	1.99689510274386	1.99689510274386	-1.16371342647381	0.833181676270055
1052	0.584359490372088	0	0	0	0	0	0.255329086607259	0.508346910259689	0.316510127708348	0.893554754664254	6.77224619039407e-08	0.00244372857524977	0.255329086607259	0.763675996866948	1.0801861245753	1.97374087923955	1.97374094696201	1.97618467553726	1.97618467553726	-1.24534557303283	0.730839102504433
1053	0	0	1.63409791720299	0	0	0	0.245215007186772	0.472178933853284	0.360714301995776	0.823757672468281	5.59476176363205e-08	0.00203648351774534	0.245215007186772	0.717393941040056	1.07810824303583	1.90186591550411	1.90186597145173	1.90390245496948	1.90390245496948	-1.75347305148805	0.150429403481423
1054	0	1.14216769044578	0	0	0	0	0.230377929911282	0.432419703915165	0.521393719406862	0.749903814785536	4.62163471127042e-08	0.00169658311716871	0.230377929911282	0.662797633826447	1.18419135323331	1.93409516801885	1.93409521423519	1.93579179735236	1.93579179735236	-1.94503316798249	-0.00924137063013264
1055	0	0	0	2.31050459111336	0	0	0.212862457191554	0.440356343565265	0.611968117560699	0.675757349099677	3.81746793721049e-08	0.00141299382099194	0.212862457191554	0.653218800756819	1.26518691831752	1.94094426741719	1.94094430559187	1.94235729941287	1.94235729941287	-2.12438393090445	-0.182026631491581
1056	0.995506199523269	0	0	0	0	0	0.194127135173216	0.431206965744581	0.65257357350487	1.007795496924	3.15298245766371e-08	0.00117646931710719	0.194127135173216	0.625334100917796	1.27790767442267	2.28570317134667	2.28570320287649	2.2868796721936	2.2868796721936	-2.21456746837226	0.0723122038213369
1057	0	1.17301806402068	0	0	0	0	0.207499444713624	0.41090512310231	0.658349609813233	1.19725263493296	2.60396206499536e-08	0.000979265136800893	0.207499444713624	0.618404567815934	1.27675417762917	2.47400681256212	2.47400683860175	2.47498610373855	2.47498610373855	-2.31089476466667	0.164091339071874
1058	0	0	0	2.6048597216847	0	0	0.20964504308122	0.436653192526417	0.640588995828541	1.28490957895391	2.1503803228029e-08	0.000814897999030012	0.20964504308122	0.646298235607636	1.28688723143618	2.57179681039009	2.57179683189389	2.57261172989292	2.57261172989292	-2.27407405941813	0.298537670474794
1059	0.874691958209886	0	0	0	0	0	0.2041946506691	0.439564853267896	0.607634881178788	1.88028164373613	1.77567700802683e-08	0.000677943053273481	0.2041946506691	0.643759503936996	1.25139438511578	3.13167602885191	3.13167604660868	3.13235398966195	3.13235398966195	-2.72048026734745	0.411873722314499
1060	0	0	0	2.4671776505811	0	0	0.215747867932585	0.427073138569357	0.565579082554207	2.21758816423355	1.46615977712372e-08	0.000563863188876439	0.215747867932585	0.642821006501942	1.20840008905615	3.4259882532897	3.42598826795129	3.42655213114017	3.42655213114017	-2.37727484669964	1.04927728444053
1061	0	1.04231913451335	0	0	0	0	0.216403061138085	0.404666692042349	0.518804134844895	2.86264044719528	1.21050823167934e-08	0.000468865447844766	0.216403061138085	0.621069753180435	1.13987388802533	4.00251433522061	4.00251434732569	4.00298321277354	4.00298321277354	-2.39392965103378	1.60905356173976
1062	0	1.37996718234965	0	0	0	0	0.209731561663269	0.413435867226305	0.470402803388532	3.20096973791024	9.9936439212911e-09	0.000389780323686531	0.209731561663269	0.623167428889574	1.09357023227811	4.29453997018835	4.29453998018199	4.29492976050568	4.29492976050568	-1.89565002656104	2.39927973394464
1063	0	1.33358052296615	0	0	0	0	0.198368048945244	0.491790316784909	0.422501671383863	3.32257945185075	8.24992772692212e-09	0.000323960367309994	0.198368048945244	0.690158365730153	1.11266003711402	4.43523948896476	4.43523949721469	4.435563457582	4.435563457582	-2.32529832795271	2.11026512962929
1064	0.904453693755947	0	0	0	0	0	0.184232774129851	0.605824350798894	0.376509794354938	3.2949217714757	6.8099993825399e-09	0.000269195066472381	0.184232774129851	0.790057124928745	1.16656691928368	4.46148869075938	4.46148869756938	4.46175789263585	4.46175789263585	-1.98804600397834	2.47371188865751
1065	0	1.13559618745838	0	0	0	0	0.192934369416144	0.662357146137975	0.333308955134744	3.16811595546501	5.62101965897455e-09	0.000223639430667467	0.192934369416144	0.855291515554119	1.18860047068886	4.35671642615387	4.35671643177489	4.35694007120556	4.35694007120556	-1.92515044767153	2.43178962353403
1066	0	1.38077917655285	0	0	0	0	0.192427681497415	0.726447427464381	0.293398521005337	2.97901581057305	4.63932427479108e-09	0.000185754109626039	0.192427681497415	0.918875108961796	1.21227362996713	4.19128944054019	4.19128944517951	4.19147519928914	4.19147519928913	-1.89052164733729	2.30095355195185
1067	0	1.31336058299793	0	0	0	0	0.18576514578197	0.831751629259078	0.257005109959319	2.75437208292983	3.82883264009593e-09	0.000154255210662785	0.18576514578197	1.01751677504105	1.27452188500037	4.0288939679302	4.02889397175903	4.0290482269697	4.0290482269697	-1.79491163488241	2.23413659208728
1068	0	0	1.89514659327192	0	0	0	0.175195143083549	0.949200310749366	0.224165064336679	2.513284244144	3.15973438063111e-09	0.000128072266267911	0.175195143083549	1.12439545383292	1.34856051816959	3.86184476231359	3.86184476547333	3.86197283773959	3.86197283773959	-1.23249810756911	2.62947473017048
1069	0	1.43656954024813	0	0	0	0	0.16235320179241	0.996739180068202	0.417695971572341	2.26909538238528	2.6074000338383e-09	0.000106313046107326	0.16235320179241	1.15909238186061	1.57678835343295	3.84588373581823	3.84588373842563	3.84599005147174	3.84599005147174	-1.17643240793906	2.66955764353268
1070	0	1.44199712780365	0	0	0	0	0.148410301959258	1.09294550853114	0.533698738480379	2.03085153221689	2.15148352396e-09	8.82341131821114e-05	0.148410301959258	1.2413558104904	1.77505454897078	3.80590608118766	3.80590608333915	3.80599431745233	3.80599431745233	-1.36974631599439	2.43624800145794
1071	0	1.44154247526171	0	0	0	0	0.134187550875746	1.21971805485949	0.593921157252347	1.80442108754325	1.77517924448978e-09	7.32161979046324e-05	0.134187550875746	1.35390560573523	1.94782676298758	3.75224785053083	3.75224785230601	3.75232106850392	3.75232106850392	-1.18134825488585	2.57097281361807
1072	0	0	1.75242704875825	0	0	0	0.120244548722886	1.36272133643721	0.614774069744991	1.59334957918099	1.46460509320434e-09	6.07436108857137e-05	0.120244548722886	1.4829658851601	2.09773995490509	3.69108953408608	3.69108953555068	3.69115027916157	3.69115027916157	-1.20548674580971	2.48566353335186
1073	0.732283278200583	0	0	0	0	0	0.106947214578382	1.41380226934943	0.784798294214622	1.399508975289	1.20829617262785e-09	5.03870394212346e-05	0.106947214578382	1.52074948392782	2.30554777814244	3.70505675343144	3.70505675463973	3.70510714167915	3.70510714167915	-1.07958517501871	2.62552196666044
1074	0.925525198730781	0	0	0	0	0	0.107379540935133	1.4015873644013	0.872981614140327	1.22358791128805	9.96784351237068e-10	4.17891774154185e-05	0.107379540935133	1.50896690533644	2.38194851947676	3.60553643076481	3.60553643176159	3.60557822093901	3.60557822093901	-1.15551033497477	2.45006788596424
1075	0.484862906815061	0	0	0	0	0	0.130104658500447	1.34734535444612	0.903407760030047	1.06545918338894	8.22250785859069e-10	3.46527268071615e-05	0.130104658500447	1.47745001294657	2.38085777297662	3.44631695636556	3.44631695718781	3.44635160991462	3.44635160991462	-0.810958638172289	2.63539297174233
1076	0	0	1.56629967847999	0	0	0	0.144795711135214	1.26671404677514	0.894118355632976	0.924452894156507	6.78240212437231e-10	2.87303829010845e-05	0.144795711135214	1.41150975791035	2.30562811354333	3.23008100769983	3.23008100837807	3.23010973876097	3.23010973876097	-1.03983440872654	2.19027533003444
1077	0	1.24874943379752	0	0	0	0	0.14988564256492	1.1710428908831	0.984354075216732	0.799557379577382	5.59419822820928e-10	2.38164786296723e-05	0.14988564256492	1.32092853344802	2.30528260866475	3.10483998824214	3.10483998880155	3.10486380528018	3.10486380528018	-0.256260542359002	2.84860326292118
1078	0	1.47913881491842	0	0	0	0	0.148372502271589	1.1322053928753	1.01249644928594	0.689565124452126	4.61391391581856e-10	1.97400153797069e-05	0.148372502271589	1.28057789514689	2.29307434443284	2.98263946888496	2.98263946934635	2.98265920936173	2.98265920936173	-0.376184058152941	2.60647515120879
1079	0.782779710287309	0	0	0	0	0	0.142482910217567	1.17495019487783	0.998091691810679	0.593177007791557	3.80520032194909e-10	1.63588522626668e-05	0.142482910217567	1.3174331050954	2.31552479690608	2.90870180469764	2.90870180507816	2.90871816393042	2.90871816393042	-0.581851058840642	2.32686710508978
1080	0.901825503230567	0	0	0	0	0	0.149561177808932	1.16499574468893	0.955640058457793	0.509075190628131	3.13807140628342e-10	1.35548628478011e-05	0.149561177808932	1.31455692249786	2.27019698095565	2.77927217158378	2.77927217189759	2.77928572676044	2.77928572676044	-0.647769751873505	2.13151597488693
1081	0.816494841128883	0	0	0	0	0	0.173411278861846	1.12004301804353	0.895782940662947	0.435972589222453	2.58776344708167e-10	1.12298995318362e-05	0.173411278861846	1.29345429690538	2.18923723756832	2.62520982679078	2.62520982704955	2.62522105694908	2.62522105694909	-0.747363696687554	1.87785736026153
1082	0.789392088924746	0	0	0	0	0	0.201526747270648	1.05310732607382	0.826225395227839	0.372645027373464	2.13386010727845e-10	9.30243191362701e-06	0.201526747270648	1.25463407334447	2.08085946857231	2.45350449594577	2.45350449615916	2.45351379859107	2.45351379859107	-0.812020259520036	1.64149353907104
1083	0.64568725523867	0	0	0	0	0	0.22986063612472	0.973635420879886	0.752451018070957	0.317950721706611	1.75948298419826e-10	7.70474740087934e-06	0.22986063612472	1.20349605700461	1.95594707507556	2.27389779678217	2.27389779695812	2.27390550170552	2.27390550170552	-0.523944414439224	1.7499610872663
1084	0	1.25645739680786	0	0	0	0	0.250116446900097	0.8883715714265	0.678274132394117	0.27084063574515	1.45071498991456e-10	6.380620695308e-06	0.250116446900097	1.1384880183266	1.81676215072071	2.08760278646586	2.08760278661094	2.08760916723163	2.08760916723163	-0.531675159020878	1.55593400821075
1085	0	1.3957450429325	0	0	0	0	0.255475861666507	0.866986669045712	0.606264781343814	0.230362372924052	1.19607375381747e-10	5.28337414157258e-06	0.255475861666507	1.12246253071222	1.72872731205603	1.95908968498008	1.95908968509969	1.95909496847383	1.95909496847383	-0.507149959738293	1.45194500873554
1086	0.547369909346512	0	0	0	0	0	0.250673821030588	0.913211041608953	0.53807449433735	0.19565961070887	9.86075065156911e-11	4.3742638215837e-06	0.250673821030588	1.16388486263954	1.70195935697689	1.89761896768576	1.89761896778437	1.89762334204819	1.89762334204819	-0.0161444493051442	1.88147889274305
1087	0.784324102469325	0	0	0	0	0	0.24458900143973	0.914189383724247	0.474684835781573	0.165968564421905	8.12916368886363e-11	3.62113702679179e-06	0.24458900143973	1.15877838516398	1.63346322094555	1.79943178536745	1.79943178544875	1.79943540658577	1.79943540658577	0.291525229662938	2.09096063624871
1088	0.631785480596034	0	0	0	0	0	0.248274504057917	0.88480625773333	0.416596026333475	0.140612576215151	6.70127519697417e-11	2.99731576417805e-06	0.248274504057917	1.13308076179125	1.54967678812472	1.69028936433987	1.69028936440689	1.69029236172265	1.69029236172265	0.245183053325225	1.93547541504787
1089	0	1.11554705951127	0	0	0	0	0.250845700839788	0.83603671766091	0.363969195765078	0.118995625089971	5.52388883079402e-11	2.48066844748842e-06	0.250845700839788	1.0868824185007	1.45085161426578	1.56984723935575	1.56984723941099	1.56984972007943	1.56984972007943	0.23325088792275	1.80310060800218
1090	0	0	0	2.77441090032715	0	0	0.244326802120289	0.821338272010745	0.31673287994174	0.100595326924065	4.55323061032686e-11	2.052838250941e-06	0.244326802120289	1.06566507413103	1.38239795407277	1.48299328099684	1.48299328104237	1.48299533388062	1.48299533388062	1.16746528617788	2.6504606200585
1091	0	1.13915100031926	0	0	0	0	0.23192883165939	0.784497632880305	0.274662050577716	0.784336197032749	3.7529844121309e-11	1.69860182605974e-06	0.23192883165939	1.01642646453969	1.29108851511741	2.07542471215016	2.07542471218769	2.07542641078952	2.07542641078952	1.38638288395867	3.46180929474819
1092	0.722381119490105	0	0	0	0	0	0.215997380764964	0.782436270741559	0.237436136359324	1.21688926635118	3.09317329083569e-11	1.40533647359e-06	0.215997380764964	0.998433651506524	1.23586978786585	2.45275905421702	2.45275905424795	2.45276045958443	2.45276045958443	0.768661631663246	3.22142209124768
1093	0	1.32855854912088	0	0	0	0	0.210566111704441	0.755344784972353	0.204681055071294	1.46685305520201	2.54931364906952e-11	1.16257752489634e-06	0.210566111704441	0.965910896676794	1.17059195174809	2.6374450069501	2.63744500697559	2.63744616955312	2.63744616955312	1.17279576348783	3.81024193304095
1094	0	1.2186783477888	0	0	0	0	0.200006528199011	0.789162103920286	0.175999146863727	1.58621014403977	2.10096459341003e-11	9.61650734874464e-07	0.200006528199011	0.989168632119297	1.16516777898302	2.75137792302279	2.7513779230438	2.75137888469454	2.75137888469454	0.866532217388497	3.61791110208303
1095	0.31601214693563	0	0	0	0	0	0.186356305214511	0.84517438190287	0.15099001384763	1.61409704404869	1.73139596881811e-11	7.95367040682582e-07	0.186356305214511	1.03153068711738	1.18252070096501	2.79661774501371	2.79661774503102	2.79661854039806	2.79661854039806	0.311389836586835	3.1080083769849
1096	0	0	1.94394435092907	0	0	0	0.172116395652915	0.85494933852568	0.129264579261523	1.57975332005493	1.42676071845926e-11	6.57769147304732e-07	0.172116395652915	1.02706573417859	1.15633031344012	2.73608363349505	2.73608363350932	2.73608429127846	2.73608429127846	0.469646075077109	3.20573036635557
1097	0.719582218331074	0	0	0	0	0	0.156915605369535	0.833409300964031	0.351030294755268	1.50482364593932	1.17565832624678e-11	5.43921187115165e-07	0.156915605369535	0.990324906333565	1.34135520108883	2.84617884702815	2.84617884703991	2.8461793909611	2.8461793909611	0.0347713291785792	2.88095072013968
1098	0.33976489213084	0	0	0	0	0	0.153772511949634	0.791585969242278	0.488149956434971	1.40515047555473	9.6876647148747e-12	4.49734160919979e-07	0.153772511949634	0.945358481191912	1.43350843762688	2.83865891318162	2.8386589131913	2.83865936292546	2.83865936292546	0.0333449976413887	2.87200436056685
1099	0.740633747783784	0	0	0	0	0	0.147897400572319	0.737540592458649	0.564024119553721	1.29216635845606	7.98233941168291e-12	3.71821101203024e-07	0.147897400572319	0.885437993030968	1.44946211258469	2.74162847104075	2.74162847104873	2.74162884286983	2.74162884286983	-0.0983138284219916	2.64331501444784
1100	0	0	0	2.36613810884634	0	0	0.152404402151235	0.677078386034851	0.596351083042942	1.17397214006067	6.57740883980296e-12	3.07376917256588e-07	0.152404402151235	0.829482788186086	1.42583387122903	2.5998060112897	2.59980601129628	2.5998063186732	2.5998063186732	-0.0464852490291227	2.55332106964407
1101	0.924959929540018	0	0	0	0	0	0.150417749531172	0.614301549892243	0.598425268852775	1.49000095891952	5.4191787057789e-12	2.54078734295476e-07	0.150417749531172	0.764719299423414	1.36314456827619	2.85314552719571	2.85314552720113	2.85314578127986	2.85314578127986	0.142657987537587	2.99580376881745
1102	0	0	0	2.84208162220614	0	0	0.170059661051764	0.552035926223877	0.580152256618704	1.65288215539616	4.46400463260943e-12	2.1000323609475e-07	0.170059661051764	0.722095587275641	1.30224784389434	2.9551299992905	2.95512999929497	2.9551302092982	2.9551302092982	-0.179868362421567	2.77526184687663
1103	0.771030832082122	0	0	0	0	0	0.177638115931882	0.492158936003219	0.548840534156362	2.45956795535731	3.677882887132e-12	1.73558145875886e-07	0.177638115931882	0.669797051935101	1.21863758609146	3.67820554144877	3.67820554145245	3.67820571501059	3.6782057150106	0.447787534800194	4.12599324981079
1104	0	0	1.57958650494137	0	0	0	0.1918924087957	0.435850565136231	0.509817560334791	2.91948780617568	3.02918579109246e-12	1.43425404151055e-07	0.1918924087957	0.627742973931932	1.13756053426672	4.05704834044241	4.05704834044543	4.05704848387084	4.05704848387084	0.579266493448802	4.63631497731964
1105	0.803095830419184	0	0	0	0	0	0.19514204267736	0.383784522208373	0.595979609906426	3.13185119524151	2.49613094638335e-12	1.185140747261e-07	0.19514204267736	0.578926564885733	1.17490617479216	4.30675737003367	4.30675737003616	4.30675748855024	4.30675748855024	0.589594426337632	4.89635191488787
1106	0.589367564899982	0	0	0	0	0	0.207871276152087	0.336273010887891	0.634152739162226	3.17129457458035	2.05479864234803e-12	9.79213115832947e-08	0.207871276152087	0.544144287039978	1.1782970262022	4.34959160078255	4.34959160078461	4.34959169870592	4.34959169870592	0.344459557710173	4.69405125641609
1107	0	1.12033375176804	0	0	0	0	0.216277987919998	0.293375652293604	0.63890361985273	3.09353015318551	1.69302438735031e-12	8.09000180514718e-08	0.216277987919998	0.509653640213602	1.14855726006633	4.24208741325184	4.24208741325354	4.24208749415355	4.24208749415356	0.3005920021753	4.54267949632886
1108	0.865443173841681	0	0	0	0	0	0.214806596448108	0.301032252174941	0.621094790343699	2.93975421874876	1.39366420626175e-12	6.68320468705616e-08	0.214806596448108	0.515838848623049	1.13693363896675	4.07668785771551	4.07668785771691	4.07668792454895	4.07668792454895	0.5746863032671	4.65137422781605
1109	0.923647406337783	0	0	0	0	0	0.227990437840168	0.296273144296716	0.588748906989797	2.74007909606475	1.14805516204797e-12	5.52060007720671e-08	0.227990437840168	0.524263582136885	1.11301248912668	3.85309158519143	3.85309158519258	3.85309164039858	3.85309164039858	1.17899908130274	5.03209072170132
1110	0	0	1.53623571997603	0	0	0	0.255142341495932	0.283347915957546	0.547721383531507	2.51619786038352	9.45692590903491e-13	4.55988403815361e-08	0.255142341495932	0.538490257453477	1.08621164098498	3.6024095013685	3.60240950136945	3.60240954696829	3.60240954696829	1.26415601372027	4.86656556068856
1111	0.93589504448412	0	0	0	0	0	0.26495920200138	0.265373477505898	0.620956370425693	2.2834471924346	7.79255060479045e-13	3.76606568650465e-08	0.26495920200138	0.530332679507278	1.15128904993297	3.43473624236757	3.43473624236835	3.434736280029	3.434736280029	1.06294895174543	4.49768523177443
1112	0.588796941000091	0	0	0	0	0	0.289679650375929	0.244605066101889	0.649643530550851	2.0523990133445	6.41739461570978e-13	3.1102058439263e-08	0.289679650375929	0.534284716477817	1.18392824702867	3.23632726037317	3.23632726037381	3.23632729147587	3.23632729147587	1.65856238330254	4.89488967477842
1113	0.796629836673592	0	0	0	0	0	0.303416755454863	0.222646218294186	0.647526771190401	1.83008395247139	5.28598320670426e-13	2.56837303485011e-08	0.303416755454863	0.526062973749049	1.17358974493945	3.00367369741084	3.00367369741137	3.0036737230951	3.0036737230951	1.16548675386473	4.16916047695984
1114	0	0	0	2.72025158218515	0	0	0.319211767203516	0.20061093277796	0.624831080724141	1.62092782409708	4.35284164268523e-13	2.12077870571807e-08	0.319211767203516	0.519822699981475	1.14465378070562	2.7655816048027	2.76558160480313	2.76558162601092	2.76558162601092	1.10156480297288	3.8671464289838
1115	0.503298184332357	0	0	0	0	0	0.319310647623288	0.17924845684133	0.589086667461952	2.08668182210982	3.58522811438888e-13	1.7510615480211e-08	0.319310647623288	0.498559104464618	1.08764577192657	3.17432759403639	3.17432759403675	3.17432761154736	3.17432761154736	1.02423193617922	4.19855954772658
1116	0	1.23435180103798	0	0	0	0	0.313060046560675	0.159038918420563	0.54576994296314	2.33032074563101	2.95403879135847e-13	1.44569533654163e-08	0.313060046560675	0.472098964981238	1.01786890794438	3.34818965357539	3.34818965357569	3.34818966803264	3.34818966803264	0.565199916392214	3.91338958442486
1117	0	1.22246543989209	0	0	0	0	0.298583447343987	0.201857372993342	0.498800670767001	2.41706586290906	2.42653186433017e-13	1.19349888585946e-08	0.298583447343987	0.50044082033733	0.999241491104331	3.41630735401339	3.41630735401364	3.41630736594862	3.41630736594863	0.652280360598472	4.0685877265471
1118	0.526117624908872	0	0	0	0	0	0.279068476578654	0.283755581841092	0.450926364333819	2.39579159886805	2.00088834390044e-13	9.85229929846157e-09	0.279068476578654	0.562824058419746	1.01375042275357	3.40954202162162	3.40954202162182	3.40954203147412	3.40954203147411	1.07514881277386	4.48469084424798
1119	0.711488724294965	0	0	0	0	0	0.261586662969474	0.329329798864146	0.404018475116343	2.30280881942191	1.65164237841964e-13	8.13249821609236e-09	0.261586662969474	0.590916461833619	0.994934936949963	3.29774375637187	3.29774375637204	3.29774376450454	3.29774376450453	1.21505592319938	4.51279968770392
1120	0.512016320415106	0	0	0	0	0	0.253068093022628	0.349057813787534	0.359299719479915	2.16481366299481	1.36242306325585e-13	6.71245861270358e-09	0.253068093022628	0.602125906810162	0.961425626290077	3.12623928928488	3.12623928928502	3.12623929599748	3.12623929599748	0.765763963200118	3.89200325919759
1121	0.637699415859879	0	0	0	0	0	0.243438424404101	0.350812367564522	0.31751777698176	2.00118012730831	1.11413100967184e-13	5.5400167948829e-09	0.243438424404101	0.594250791968623	0.911768568950383	2.9129486962587	2.91294869625881	2.91294870179882	2.91294870179882	0.849411214822042	3.76235991662087
1122	0.576305363792318	0	0	0	0	0	0.237477199203627	0.340461297963182	0.279077332825478	1.82573743111439	9.20408638194203e-14	4.57206870221336e-09	0.237477199203627	0.577938497166809	0.857015829992287	2.68275326110668	2.68275326110677	2.68275326567884	2.68275326567884	0.74405836547555	3.42681163115439
1123	0	1.13407643940519	0	0	0	0	0.231946550755454	0.322335707374884	0.244139858858849	1.64814360873498	7.55790097173303e-14	3.77300199043665e-09	0.231946550755454	0.554282258130339	0.798422116989187	2.44656572572417	2.44656572572424	2.44656572949725	2.44656572949725	0.133408784935517	2.57997451443276
1124	0	1.07931221339513	0	0	0	0	0.220617821245116	0.347361292350519	0.212698490412637	1.47494331704692	6.25732354819775e-14	3.11339589358301e-09	0.220617821245116	0.567979113595635	0.780677604008272	2.25562092105519	2.25562092105525	2.25562092416865	2.25562092416865	0.987144215100816	3.24276513926946
1125	0.961125194567126	0	0	0	0	0	0.205774767280672	0.39389848943979	0.184633749038778	1.31037920574574	5.13409759150818e-14	2.56894738630696e-09	0.205774767280672	0.599673256720462	0.78430700575924	2.09468621150498	2.09468621150503	2.09468621407398	2.09468621407398	0.304766322718846	2.39945253679283
1126	0.789159829603175	0	0	0	0	0	0.218140135410561	0.412150376311238	0.159754594903151	1.15701143569303	4.23369783675298e-14	2.11958125806906e-09	0.218140135410561	0.630290511721799	0.79004510662495	1.94705654231798	1.94705654231802	1.9470565444376	1.9470565444376	0.28855763607715	2.23561418051475
1127	0	0	1.83944084978953	0	0	0	0.235356309434675	0.410842322382698	0.137828296430042	1.01618823860995	3.46062734024599e-14	1.74871568235941e-09	0.235356309434675	0.646198631817373	0.784026928247416	1.80021516685737	1.8002151668574	1.80021516860612	1.80021516860612	0.436567109245274	2.23678227785139
1128	0	1.10909371043498	0	0	0	0	0.239163191319584	0.396465828778832	0.322427350346055	0.888401164894714	2.81033862847835e-14	1.44265664707719e-09	0.239163191319584	0.635629020098416	0.958056370444472	1.84645753533919	1.84645753533921	1.84645753678187	1.84645753678187	0.287627225212851	2.13408476199472
1129	0.328013156652563	0	0	0	0	0	0.233856467300204	0.418480933330802	0.435573304715529	0.773551362653314	2.31921148952097e-14	1.19009520426518e-09	0.233856467300204	0.652337400631005	1.08791070534653	1.86146206799985	1.86146206799987	1.86146206918997	1.86146206918997	0.420501726777329	2.28196379596729
1130	0	0	1.52711312837097	0	0	0	0.22377086098507	0.419487426790823	0.497105003253703	0.671147469628953	1.87355908565223e-14	9.81693669029515e-10	0.22377086098507	0.643258287775894	1.1403632910296	1.81151076065855	1.81151076065857	1.81151076164026	1.81151076164026	0.850188916655146	2.66169967829541
1131	0.739075672080415	0	0	0	0	0	0.209657493136026	0.406378355191051	0.638647985142563	0.580451161446688	1.54386725625955e-14	8.09740586061409e-10	0.209657493136026	0.616035848327077	1.25468383346964	1.83513499491633	1.83513499491634	1.83513499572608	1.83513499572608	0.0863618217027452	1.92149681742883
1132	0.520264385234858	0	0	0	0	0	0.206529087524008	0.384238082322525	0.712542042989444	0.50058283033409	1.25055521493778e-14	6.67870513256072e-10	0.206529087524008	0.590767169846532	1.30330921283598	1.80389204317007	1.80389204317008	1.80389204383795	1.80389204383795	0.230619252216474	2.03451129605442
1133	0	1.2561850519661	0	0	0	0	0.202257641296805	0.356771511242768	0.738661620111611	0.43059706605229	9.86801751423627e-15	5.5082617472886e-10	0.202257641296805	0.559029152539573	1.29769077265118	1.72828783870347	1.72828783870348	1.72828783925431	1.72828783925431	0.314929843535422	2.04321768278973
1134	0.546027904483073	0	0	0	0	0	0.192748514492627	0.391554652818142	0.731898753948551	0.369535414450124	8.44693204271607e-15	4.54270527367048e-10	0.192748514492627	0.584303167310768	1.31620192125932	1.68573733570944	1.68573733570945	1.68573733616372	1.68573733616372	0.724996953246155	2.41073428940988
1135	0	0	0	2.0389784848073	0	0	0.185372374707391	0.402004575705513	0.703316344796292	0.316462171184486	6.42330633127131e-15	3.74620373787754e-10	0.185372374707391	0.587376950412904	1.2906932952092	1.60715546639368	1.60715546639369	1.60715546676831	1.60715546676831	0.0816176387731027	1.68877310554141
1136	0.963902971535324	0	0	0	0	0	0.174336934780074	0.395800085113813	0.661047034814024	0.548100132101435	5.46833689440973e-15	3.08918932488521e-10	0.174336934780074	0.570137019893887	1.23118405470791	1.77928418680934	1.77928418680935	1.77928418711827	1.77928418711827	0.313058835200485	2.09234302231875
1137	0	1.48984498020009	0	0	0	0	0.190540457462218	0.378635677813666	0.610992028645037	0.685361930678175	3.86535248253495e-15	2.54727977341403e-10	0.190540457462218	0.569176135275884	1.18016816392092	1.8655300945991	1.8655300945991	1.86553009485383	1.86553009485383	0.570038300716271	2.4355683955701
1138	0	0	0	2.03144799477007	0	0	0.195141122312239	0.462987589685218	0.557362848666131	0.75485127348787	3.43902684107889e-15	2.10033215822386e-10	0.195141122312239	0.658128711997457	1.21549156066359	1.97034283415146	1.97034283415146	1.97034283436149	1.97034283436149	0.839726693792248	2.81006952815374
1139	0	0	0	0	3.53316952983031	0	0.191812987836638	0.504317270954684	0.503100004883471	1.05117602251628	3.29691829392687e-15	1.73171474346151e-10	0.191812987836638	0.696130258791322	1.19923026367479	2.25040628619107	2.25040628619107	2.25040628636425	2.25040628636425	0.340709071058632	2.59111535742288
1140	0.883049088281429	0	0	0	0	0	0.18327937787147	0.515450255646198	0.450195401367126	1.21526833267009	1.44442342892206	1.42771963130223e-10	0.18327937787147	0.698729633517668	1.14892503488479	2.36419336755488	3.80861679647695	3.80861679661972	3.80861679661972	0.405536058232383	4.2141528548521
1141	0.989245318194945	0	0	0	0	0	0.194087307191691	0.505975975675988	0.399939621553083	1.28533075459294	2.36518776344968	1.17703084808258e-10	0.194087307191691	0.700063282867679	1.10000290442076	2.3853336590137	4.75052142246338	4.75052142258109	4.75052142258108	0.382122664992006	5.13264408757309
1142	0.348405313667654	0	0	0	0	0	0.226658583725711	0.482999544115294	0.353110732910313	1.29006090862327	2.90467793810998	9.70319154750248e-11	0.226658583725711	0.709658127841006	1.06276886075132	2.35282976937459	5.25750770748456	5.25750770758159	5.25750770758159	0.962511555315426	6.22001926289702
1143	0	0	1.6524976005186	0	0	0	0.242429111158428	0.451727321671618	0.310117687020219	1.25084210787743	3.17086554095704	7.99870850370633e-11	0.242429111158428	0.694156432830046	1.00427411985026	2.25511622772769	5.42598176868473	5.42598176876472	5.42598176876472	0.383958967003486	5.8099407357682
1144	0	0	1.91493846643007	0	0	0	0.245034545216139	0.415921823869651	0.418891275776903	1.18345211427114	3.24510641532097	6.59333060595096e-11	0.245034545216139	0.66095636908579	1.07984764486269	2.26329975913383	5.50840617445481	5.50840617452074	5.50840617452074	0.254260483280342	5.76266665780108
1145	0.63245792937785	0	0	0	0	0	0.238729542517765	0.378254097098259	0.708007260763136	1.09939274216217	3.18824210308072	5.43461124484569e-11	0.238729542517765	0.616983639616024	1.32499090037916	2.42438364254133	5.61262574562205	5.61262574567639	5.61262574567639	-0.426325679469633	5.18630006620676
1146	0	0	0	0	0	4.50307680779713	0.234943935543711	0.340575787420647	0.878543416315861	1.0069216197186	3.04536383439191	4.47947553157958e-11	0.234943935543711	0.575519722964359	1.45406313928022	2.46098475899882	5.50634859339072	5.50634859343552	5.50634859343552	-0.782620775797593	4.72372781763793
1147	0	1.20955039605159	0	0	0	0	0.22468645262704	0.304128438049993	0.963989566075664	0.911850398468023	2.84952345774644	2.99039913885736	0.22468645262704	0.528814890677033	1.4928044567527	2.40465485522072	5.25417831296716	8.24457745182452	8.24457745182452	-0.77006099412561	7.47451645769891
1148	0.883628558880859	0	0	0	0	0	0.210427787442059	0.32765644259598	0.989590543515735	0.818160180380314	2.62461654728338	4.89666347789084	0.210427787442059	0.538084230038038	1.52767477355377	2.34583495393409	4.97045150121747	9.86711497910831	9.86711497910831	-1.34545544034425	8.52165953876406
1149	0	1.22105803660091	0	0	0	0	0.216550463438843	0.3326614234005	0.974234891553259	0.728474200163682	2.38761586922029	6.01357346522223	0.216550463438843	0.549211886839343	1.5234467783926	2.25192097855628	4.63953684777657	10.6531103129988	10.6531103129988	-1.16032603226082	9.49278428073799
1150	0.77529287912299	0	0	0	0	0	0.213539083856001	0.384708070617228	0.93192975418659	0.644419291218726	2.15029599253443	6.56466337582152	0.213539083856001	0.59824715447323	1.53017690865982	2.17459619987855	4.32489219241298	10.8895555682345	10.8895555682345	-1.20445661605748	9.68509895217701
1151	0	0	1.97601910456907	0	0	0	0.219765457503002	0.406955036095137	0.872949921566426	0.566900923805477	1.9205601352454	6.71836473673313	0.219765457503002	0.626720493598138	1.49967041516456	2.06657133897004	3.98713147421544	10.7054962109486	10.7054962109486	-1.462307100668	9.24318911028056
1152	0	0	1.65549919435668	0	0	0	0.216717948523157	0.408495674735675	1.05741281784308	0.496311271579735	1.7034567830161	6.60063818442699	0.216717948523157	0.625213623258832	1.68262644110191	2.17893771268165	3.88239449569775	10.4830326801247	10.4830326801247	-1.31496235513541	9.16807032498933
1153	0	0	0	2.38530407674496	0	0	0.207554106809303	0.396105824281148	1.29490641774787	0.4326855489402	1.50195495131723	6.30483638345121	0.207554106809303	0.603659931090451	1.89856634883833	2.33125189777853	3.83320684909575	10.138043232547	10.138043232547	-1.27388653515436	8.8641566973926
1154	0	1.33118930596496	0	0	0	0	0.194591475114026	0.374785200130381	1.41155440440121	0.820278192711026	1.31753218755124	5.89938678886325	0.194591475114026	0.569376675244406	1.98093107964562	2.80120927235664	4.11874145990788	10.0181282487711	10.0181282487711	-1.39773678518232	8.62039146358881
1155	0.902112684394143	0	0	0	0	0	0.179508371494025	0.425432589200202	1.44336427149529	1.05313616781894	1.15061772812619	5.43376056188641	0.179508371494025	0.604940960694228	2.04830523218952	3.10144140000845	4.25205912813465	9.68581969002106	9.68581969002106	-1.60763650931361	8.07818318070745
1156	0.822633633104076	0	0	0	0	0	0.187542194289586	0.445403455674722	1.41726022059435	1.17462101964403	1.00092400149449	4.94309652986455	0.187542194289586	0.632945649964308	2.05020587055866	3.22482689020269	4.22575089169718	9.16884742156173	9.16884742156173	-1.50868756942011	7.66015985214162
1157	0	1.02415058001984	0	0	0	0	0.204996483389721	0.44415502059846	1.35319305051444	1.21745841949458	0.867692394547844	4.45177165887598	0.204996483389721	0.649151503988181	2.00234455450262	3.21980297399721	4.08749536854505	8.53926702742103	8.53926702742103	-0.962525748035312	7.57674127938572
1158	0.504744188243468	0	0	0	0	0	0.209960558138189	0.463903617231117	1.26578359430188	1.20616928130564	0.749873472496427	3.97614803214809	0.209960558138189	0.673864175369305	1.93964776967118	3.14581705097682	3.89569052347325	7.87183855562134	7.87183855562134	-0.971478180738267	6.90036037488307
1159	0	1.0569461181663	0	0	0	0	0.210600368872288	0.461898301927944	1.16559948287711	1.15896898424371	0.646257339842317	3.52667756210237	0.210600368872288	0.672498670800232	1.83809815367734	2.99706713792105	3.64332447776337	7.17000203986574	7.17000203986574	-0.754360058275006	6.41564198159073
1160	0	1.00102784903992	0	0	0	0	0.204109226213758	0.484045501102749	1.06014416760298	1.08924765035618	0.555566296457837	3.10950702061257	0.204109226213758	0.688154727316508	1.74829889491948	2.83754654527566	3.3931128417335	6.50261986234607	6.50261986234607	-1.01168697209998	5.49093289024609
1161	0	1.11974102175097	0	0	0	0	0.193051352018715	0.515836502020601	0.954620566404327	1.00672095525695	0.47651917477337	2.72769538359349	0.193051352018715	0.708887854039316	1.66350842044364	2.67022937570059	3.14674855047396	5.87444393406745	5.87444393406745	-0.96190601136177	4.91253792270568
1162	0	0	1.57036144989712	0	0	0	0.179295651730105	0.566175413732169	0.852518543239847	0.918322276542849	0.407874580219131	2.3821313019485	0.179295651730105	0.745471065462274	1.59798960870212	2.51631188524497	2.9241864654641	5.3063177674126	5.3063177674126	-1.62486048626466	3.68145728114794
1163	0	1.43484320522779	0	0	0	0	0.164183536756765	0.581314897937041	0.882888564969252	0.828892141011548	0.3484585692774	2.07221941444827	0.164183536756765	0.745498434693806	1.62838699966306	2.45727914067461	2.80573770995201	4.87795712440027	4.87795712440027	-1.32252569552732	3.55543142887295
1164	0	0	1.72154634355581	0	0	0	0.148658751862032	0.669103898531784	0.874235770211659	0.741709142973855	0.297180986292669	1.79638915948303	0.148658751862032	0.817762650393815	1.69199842060547	2.43370756357933	2.730888549872	4.52727770935503	4.52727770935503	-1.24839364793957	3.27888406141546
1165	0.640607939755524	0	0	0	0	0	0.133367467810179	0.705964848318321	1.00680213021185	0.658897152262176	0.253043661216169	1.55246788544043	0.133367467810179	0.8393323161285	1.84613444634035	2.50503159860253	2.75807525981869	4.31054314525912	4.31054314525912	-1.01710813513873	3.29343501012039
1166	0.412444314663051	0	0	0	0	0	0.127344655615022	0.707476507754033	1.06258197080345	0.58173621648181	0.215142882205629	1.33795073786945	0.127344655615022	0.834821163369056	1.8974031341725	2.47913935065431	2.69428223285994	4.03223297072939	4.03223297072939	-1.02772365615844	3.00450931457095
1167	0.624514113639479	0	0	0	0	0	0.121420804183067	0.685243158332601	1.0650574240536	0.510898691788642	0.182667949299715	1.15019248595692	0.121420804183067	0.806663962515668	1.87172138656926	2.38262007835791	2.56528802765762	3.71548051361454	3.71548051361454	-0.910527999170246	2.8049525144443
1168	0	0	0	2.73687791436535	0	0	0.121437002136866	0.647823608879553	1.03172053814779	0.446627493936657	0.154897148682415	0.986540720222222	0.121437002136866	0.769260611016419	1.8009811491642	2.24760864310086	2.40250579178328	3.3890465120055	3.3890465120055	-0.152423362778939	3.23662314922656
1169	0.916323358302269	0	0	0	0	0	0.117457617372419	0.601453996880189	0.975473324805309	1.0602481023295	0.131192130196951	0.84442537348278	0.117457617372419	0.718911614252608	1.69438493905792	2.75463304138742	2.88582517158437	3.73025054506715	3.73025054506715	-0.507228192727796	3.22302235233935
1170	0.969388188014062	0	0	0	0	0	0.136127584979204	0.550608616287843	0.905717061023529	1.43673209224306	0.110991399272523	0.721416022904033	0.136127584979204	0.686736201267046	1.59245326229058	3.02918535453364	3.14017675380616	3.86159277671019	3.86159277671019	-0.740513440079711	3.12107933663048
1171	0	0	1.62905471079609	0	0	0	0.174002301948086	0.498433743252094	0.829197498904707	1.64188793894423	0.0938034290700094	0.615255712202843	0.174002301948086	0.672436045200181	1.50163354410489	3.14352148304911	3.23732491211912	3.85258062432197	3.85258062432196	-1.15792079087931	2.69465983344266
1172	0.970495890470973	0	0	0	0	0	0.193673022392538	0.447082074926843	0.892240703702147	1.72545797522967	0.079199744377654	0.523877923490849	0.193673022392538	0.640755097319381	1.53299580102153	3.2584537762512	3.33765352062885	3.8615314441197	3.8615314441197	-0.982076436611124	2.87945500750858
1173	0	1.28964141817706	0	0	0	0	0.230430090175627	0.397969558062582	0.905182100899333	1.72478061610994	0.0668082138232914	0.445411696313684	0.230430090175627	0.62839964823821	1.53358174913754	3.25836236524749	3.32517057907078	3.77058227538446	3.77058227538446	-0.681241144173376	3.08934113121109
1174	0.760685192997935	0	0	0	0	0	0.24749749323661	0.422215557291311	0.884114016703548	1.66765279605549	0.0563067021334362	0.378178633313847	0.24749749323661	0.66971305052792	1.55382706723147	3.22147986328695	3.27778656542039	3.65596519873424	3.65596519873424	-1.34905825968072	2.30690693905352
1175	0.980361983468113	0	0	0	0	0	0.265220753739937	0.424594749883416	0.840940961859513	1.57456223718202	0.0474171723165045	0.320684565724295	0.265220753739937	0.689815503623353	1.53075646548287	3.10531870266489	3.15273587498139	3.47342044070569	3.47342044070569	-0.930008870421737	2.54341157028395
1176	0.612378642084868	0	0	0	0	0	0.299243725542185	0.412238006849539	0.784369105617247	1.46042395340901	0.0399002832328403	0.271607913099242	0.299243725542185	0.711481732391724	1.49585083800897	2.95627479141798	2.99617507465082	3.26778298775006	3.26778298775006	-1.32139006051096	1.9463929272391
1177	0	1.03551841235033	0	0	0	0	0.319738044522677	0.390409495302236	0.720674632799299	1.33592737506152	0.0335504967484171	0.229786209608136	0.319738044522677	0.710147539824914	1.43082217262421	2.76674954768574	2.80030004443415	3.03008625404229	3.03008625404229	-0.545278137617568	2.48480811642472
1178	0.708557962856779	0	0	0	0	0	0.322969672078152	0.399313365134972	0.654298634685651	1.20857820000255	0.0281916872444705	0.194201844066479	0.322969672078152	0.722283037213123	1.37658167189877	2.58515987190132	2.61335155914579	2.80755340321227	2.80755340321227	-0.716748402879059	2.09080500033321
1179	0	0	1.52530496400558	0	0	0	0.326173620335359	0.392160953438371	0.588306174793413	1.08350138013193	0.0236732321314918	0.163967741480482	0.326173620335359	0.71833457377373	1.30664074856714	2.39014212869907	2.41381536083056	2.57778310231105	2.57778310231105	-0.339306548831789	2.23847655347926
1180	0	1.31792268642149	0	0	0	0	0.317603702167139	0.374480712172834	0.640956621632776	0.964057607169513	0.0198665532500769	0.138313475870773	0.317603702167139	0.692084414339973	1.33304103597275	2.29709864314226	2.31696519639234	2.45527867226311	2.45527867226311	-0.274316489172606	2.18096218309051
1181	0.867529537356051	0	0	0	0	0	0.301423120312504	0.425291534648562	0.655188372868872	0.852314526447191	0.0166620741548041	0.116572128503466	0.301423120312504	0.726714654961066	1.38190302782994	2.23421755427713	2.25087962843193	2.3674517569354	2.3674517569354	0.34617594948754	2.71362770642294
1182	0.899083941645643	0	0	0	0	0	0.302054903096447	0.445376588657862	0.643199667734009	0.74940508857595	0.013966556152047	0.0981680776020464	0.302054903096447	0.74743149175431	1.39063115948832	2.14003624806427	2.15400280421632	2.25217088181836	2.25217088181836	-0.161358752489354	2.09081212932901
1183	0	0	1.99042792848057	0	0	0	0.31635467911761	0.444205578586117	0.614028796423268	0.655798472455593	0.0117007757580451	0.0826058136617666	0.31635467911761	0.760560257703727	1.37458905412699	2.03038752658259	2.04208830234063	2.1246941160024	2.1246941160024	0.171702161361887	2.29639627736429
1184	0.889274455161198	0	0	0	0	0	0.315545152798508	0.42882468034217	0.832548967317608	0.571503500968342	0.00979750733316333	0.0694598097584015	0.315545152798508	0.744369833140678	1.57691880045829	2.14842230142663	2.15821980875979	2.22767961851819	2.22767961851819	-0.268345273937193	1.959334344581
1185	0	0	0	0	3.48589001099283	0	0.327664932772887	0.404424003062806	0.95167107488683	0.496220121222493	0.00819977656954929	0.0583654318877323	0.327664932772887	0.732088935835693	1.68376001072252	2.17998013194502	2.18817990851456	2.2465453404023	2.2465453404023	0.642092801258856	2.88863814166115
1186	0	0	1.97635994561641	0	0	0	0.325022472982566	0.374778957712664	1.00025048954999	0.42945109400325	1.39406910910422	0.0490108451314501	0.325022472982566	0.69980143069523	1.70005192024522	2.12950301424847	3.52357212335269	3.57258296848414	3.57258296848414	-0.0170114957468672	3.55557147273727
1187	0.850479898244047	0	0	0	0	0	0.312571415323982	0.342592600220764	1.25276037164462	0.370583340705216	2.27723802847171	0.0411298532970467	0.312571415323982	0.655164015544746	1.90792438718937	2.27850772789459	4.5557457563663	4.59687560966335	4.59687560966335	0.70903329133194	5.30590890099529
1188	0	1.08258367333331	0	0	0	0	0.314100786727049	0.309760346968238	1.38085893080339	0.318946278125157	2.79441714258533	0.0344955995629971	0.314100786727049	0.623861133695287	2.00472006449868	2.32366634262383	5.11808348520916	5.15257908477216	5.15257908477216	0.337300181082807	5.48987926585497
1189	0	1.01224700150086	0	0	0	0	0.30480506180945	0.319125342694163	1.42135295462978	0.273852810960099	3.04927220304655	0.0289150512606632	0.30480506180945	0.623930404503614	2.0452833591334	2.3191361700935	5.36840837314004	5.39732342440071	5.39732342440071	0.844312361529766	6.24163578593047
1190	0.754807883953237	0	0	0	0	0	0.288558501775758	0.348884160230201	1.40179332780246	0.234627352464015	3.11991202661954	0.0242241915007665	0.288558501775758	0.637442662005959	2.03923598980842	2.27386334227244	5.39377536889197	5.41799956039274	5.41799956039274	0.278910663720422	5.69691022411316
1191	0	0	1.5058502719286	0	0	0	0.282269988732709	0.357368268078613	1.34262123588247	0.20062422910135	3.06474756266118	0.0202838426080856	0.282269988732709	0.639638256811321	1.98225949269379	2.18288372179514	5.24763128445632	5.26791512706441	5.2679151270644	0.521783705406842	5.78969883247125
1192	0	0	0	2.56177710631228	0	0	0.268779692698587	0.35131273615374	1.37066737053053	0.171239034650777	2.92706658663223	0.0169760503056957	0.268779692698587	0.620092428852327	1.99075979938286	2.16199883403364	5.08906542066587	5.10604147097157	5.10604147097157	0.0578771488917944	5.16391861986336
1193	0	1.09448621125938	0	0	0	0	0.250905168588577	0.335709968163943	1.3444291283426	0.696500823423271	2.73859713427496	0.0142009625913131	0.250905168588577	0.586615136752519	1.93104426509512	2.62754508851839	5.36614222279335	5.38034318538466	5.38034318538466	0.473806867798275	5.85415005318294
1194	0	1.05061099330576	0	0	0	0	0.230679139276205	0.357157208457584	1.28266513050224	1.02570832977133	2.52227597914358	0.0118741427712183	0.230679139276205	0.587836347733789	1.87050147823603	2.89620980800736	5.41848578715094	5.43035992992216	5.43035992992216	-0.180844287743807	5.24951564217835
1195	0	1.16299923754835	0	0	0	0	0.209541446679101	0.397775606841799	1.19911698128367	1.21267944252313	2.2943932666292	0.00992426180851101	0.209541446679101	0.6073170535209	1.80643403480457	3.01911347732771	5.3135067439569	5.32343100576541	5.32343100576542	-0.089494891881876	5.23393611388354
1196	0	0	1.58848226177021	0	0	0	0.188487201622173	0.463448281725204	1.10371174890338	1.29816305160685	2.06624850363463	0.0082911207594138	0.188487201622173	0.651935483347377	1.75564723225076	3.05381028385761	5.12005878749224	5.12834990825166	5.12834990825166	0.160312999063728	5.28866290731538
1197	0	1.35405081407383	0	0	0	0	0.168180704875057	0.492241758329096	1.13475812914559	1.31280868598159	1.84542458674333	0.0069239594540798	0.168180704875057	0.660422463204153	1.79518059234974	3.10798927833133	4.95341386507466	4.96033782452874	4.96033782452874	0.156776749318776	5.11711457384751
1198	0.559662216391677	0	0	0	0	0	0.149042680642579	0.576671147345112	1.11828264493846	1.27948897172718	1.63676393122854	0.00578001262710266	0.149042680642579	0.725713827987691	1.84399647292615	3.12348544465333	4.76024937588187	4.76602938850898	4.76602938850898	0.332442222412924	5.0984716109219
1199	0	1.04547052059929	0	0	0	0	0.13705764229226	0.614317287384591	1.07049366272083	1.21511195993116	1.44311283811015	0.00482327936196821	0.13705764229226	0.751374929676851	1.82186859239768	3.03698055232884	4.48009339043899	4.48491666980096	4.48491666980096	0.774094470302912	5.25901114010387
1200	0.896151425262259	0	0	0	0	0	0.12452031682846	0.656789497045738	1.00328489125325	1.13203195362675	1.26588604771427	0.00402347595837418	0.12452031682846	0.781309813874198	1.78459470512745	2.9166266587542	4.18251270646847	4.18653618242685	4.18653618242685	0.612871440949904	4.79940762337675
1201	0.778512670162727	0	0	0	0	0	0.135593965022388	0.663678326699803	0.925267027859185	1.03914484288283	1.10549221023541	0.00335514615882438	0.135593965022388	0.799272291722191	1.72453931958138	2.76368416246421	3.86917637269961	3.87253151885844	3.87253151885844	0.652604484156829	4.52513600301527
1202	0.828506481754672	0	0	0	0	0	0.154013912254904	0.646488546545506	0.842567166543014	0.942735968272218	0.961652145836054	0.00279690609296067	0.154013912254904	0.80050245880041	1.64306962534342	2.58580559361564	3.5474577394517	3.55025464554466	3.55025464554466	0.812940325580405	4.36319497112506
1203	0	1.12421260934719	0	0	0	0	0.179925180137226	0.613723222632716	0.759446264855258	0.847134239595513	0.83363478186178	0.00233080433591694	0.179925180137226	0.793648402769942	1.5530946676252	2.40022890722071	3.23386368908249	3.23619449341841	3.23619449341841	0.702650081198404	3.93884457461681
1204	0	0	1.72332700520552	0	0	0	0.191381943710049	0.618125355763982	0.67877436282918	0.755214890232669	0.720430154824294	0.00194178015745451	0.191381943710049	0.809507299474031	1.48828166230321	2.24349655253588	2.96392670736017	2.96586848751763	2.96586848751763	0.358860829424919	3.32472931694255
1205	0	0	1.51536924929305	0	0	0	0.192773110765957	0.600765497194178	0.770006475422563	0.668784249147766	0.620874541044263	0.00161720539149775	0.192773110765957	0.793538607960135	1.5635450833827	2.23232933253046	2.85320387357473	2.85482107896622	2.85482107896622	0.520871064755766	3.37569214372199
1206	0	1.2705059241003	0	0	0	0	0.187371394983083	0.569388558950607	0.919820967411977	0.588872783915325	0.533739386564949	0.00134649741158931	0.187371394983083	0.75675995393369	1.67658092134567	2.26545370526099	2.79919309182594	2.80053958923753	2.80053958923753	0.27103268783027	3.0715722770678
1207	0.284379310201093	0	0	0	0	0	0.177593766156474	0.596809860384883	0.990020650639258	0.515957027007601	0.457793048884255	0.0011207924871382	0.177593766156474	0.774403626541358	1.76442427718062	2.28038130418822	2.73817435307247	2.73929514555961	2.73929514555961	0.264589056967434	3.00388420252704
1208	0	1.4267844888685	0	0	0	0	0.165957327295727	0.595580607826624	1.00454627250113	0.450126538932364	0.391842285160493	0.000932670347154423	0.165957327295727	0.761537935122352	1.76608420762348	2.21621074655584	2.60805303171633	2.60898570206349	2.60898570206349	0.115909662676353	2.72489536473984
1209	0.609488542805743	0	0	0	0	0	0.152704073605629	0.670307667827803	0.98127516426031	0.391208542304814	0.334758800831605	0.000775922119823473	0.152704073605629	0.823011741433433	1.80428690569374	2.19549544799856	2.53025424883016	2.53103017094998	2.53103017094999	0.617115792869452	3.14814596381944
1210	0	0	1.59743331204336	0	0	0	0.146217289930571	0.698373382892929	0.933432804795244	0.338860086604514	0.285494911581193	0.000645354972945907	0.146217289930571	0.8445906728235	1.77802347761874	2.11688356422326	2.40237847580445	2.4030238307774	2.4030238307774	0.470818797471186	2.87384262824858
1211	0.814279503701869	0	0	0	0	0	0.137064582146601	0.694238864654716	1.00418819659793	0.29263541970027	0.243091393133328	0.000536627774924354	0.137064582146601	0.831303446801317	1.83549164339925	2.12812706309952	2.37121845623284	2.37175508400777	2.37175508400777	0.847985835231467	3.21974091923924
1212	0	0	0	2.48089219499346	0	0	0.144107198363052	0.668655738778665	1.01862079618376	0.252034526244608	0.206679836459603	0.000446112949398399	0.144107198363052	0.812762937141717	1.83138373332548	2.08341825957009	2.29009809602969	2.29054420897909	2.29054420897909	0.306471697686305	2.5970159066654
1213	0	1.08520095833139	0	0	0	0	0.144092853065114	0.629535805405262	0.994824864948882	0.716600506053571	0.175481242465211	0.000370780427247391	0.144092853065114	0.773628658470376	1.76845352341926	2.48505402947283	2.66053527193804	2.66090605236529	2.66090605236529	0.952809922267186	3.61371597463247
1214	0.455891830732311	0	0	0	0	0	0.139348556365524	0.624480785059177	0.94618548272984	1.00446194871975	0.148802142098965	0.000308100224074608	0.139348556365524	0.763829341424701	1.71001482415454	2.71447677287429	2.86327891497326	2.86358701519733	2.86358701519733	0.753256342522305	3.61684335771964
1215	0	1.21997393142332	0	0	0	0	0.134692603021241	0.600572776808121	0.882491256383778	1.16441609122	0.126029185192934	0.000255960703899153	0.134692603021241	0.735265379829361	1.61775663621314	2.78217272743314	2.90820191262608	2.90845787332998	2.90845787332998	0.218313678680645	3.12677155201062
1216	0.905149513714441	0	0	0	0	0	0.12714582189329	0.624276627124799	0.81079836550593	1.23337554681448	0.106622880663649	0.000212600043338478	0.12714582189329	0.751422449018089	1.56222081452402	2.7955963613385	2.90221924200214	2.90243184204548	2.90243184204548	0.516358469124701	3.41879031117019
1217	0	0	1.6673144827527	0	0	0	0.142195576688229	0.619652974711967	0.736099533164911	1.23907353267154	0.0901109735418251	0.000176548796353377	0.142195576688229	0.761848551400196	1.49794808456511	2.73702161723664	2.82713259077847	2.82730913957482	2.82730913957482	0.143851881144216	2.97116102071904
1218	0.619426507980605	0	0	0	0	0	0.147611389987874	0.596192755832612	0.813633923069114	1.20217885972641	0.0760817961820683	0.000146581787148576	0.147611389987874	0.743804145820485	1.5574380688896	2.75961692861601	2.83569872479808	2.83584530658523	2.83584530658523	0.718233059896917	3.55407836648215
1219	0	0	0	2.14853846426487	0	0	0.154174843272274	0.560876877389897	0.838871956170421	1.13794577885454	0.0641778206344676	0.000121677836660274	0.154174843272274	0.71505172066217	1.55392367683259	2.69186945568714	2.7560472763216	2.75616895415826	2.75616895415826	0.633443452044385	3.38961240620265
1220	0	1.02921926893154	0	0	0	0	0.153508497343921	0.518774340883083	0.828225408054971	1.38230864502654	0.0540895577186848	0.000100986063374205	0.153508497343921	0.672282838227004	1.50050824628197	2.88281689130852	2.9369064490272	2.93700743509058	2.93700743509058	0.519946632570712	3.45695406766129
1221	0	0	1.92558302635694	0	0	0	0.148017767228707	0.509210652596641	0.793874535832167	1.50068932898973	0.0455498889671832	8.37976983607127e-05	0.148017767228707	0.657228419825348	1.45110295565751	2.95179228464725	2.99734217361443	2.99742597131279	2.99742597131279	0.764496820602765	3.76192279191556
1222	0.726096981948648	0	0	0	0	0	0.139473573057723	0.4860680020887	0.978586229970742	1.53073181435006	0.0383288749734053	6.9522522720865e-05	0.139473573057723	0.625541575146423	1.60412780511717	3.13485961946722	3.17318849444063	3.17325801696335	3.17325801696335	0.585293508757084	3.75855152572043
1223	0.532647111799152	0	0	0	0	0	0.141700081164399	0.454583534703965	1.07024726662584	1.5005722821529	0.0322290536738152	5.76691777433783e-05	0.141700081164399	0.596283615868364	1.6665308824942	3.1671031646471	3.19933221832092	3.19938988749866	3.19938988749866	1.18638002419455	4.38576991169321
1224	0	1.03386628392336	0	0	0	0	0.143485523426536	0.418541913873508	1.09652273444462	1.43104912896664	0.0270812215340397	4.78287180158995e-05	0.143485523426536	0.562027437300043	1.65855017174466	3.0895993007113	3.11668052224534	3.11672835096335	3.11672835096335	1.25170852986921	4.36843688083256
1225	0.739890164497711	0	0	0	0	0	0.139967616372218	0.416820285870193	1.07810557124379	1.33742418084835	0.0227406770593555	3.96608787603461e-05	0.139967616372218	0.556787902242412	1.6348934734862	2.97231765433455	2.99505833139391	2.99509799227267	2.99509799227267	1.10974015660556	4.10483814887823
1226	0	0	1.68670075817505	0	0	0	0.146275226955809	0.401970138121832	1.03033520265195	1.23071969553317	0.0190838976432192	3.28826138078229e-05	0.146275226955809	0.548245365077641	1.57858056772959	2.80930026326276	2.82838416090598	2.82841704351979	2.82841704351979	0.683268063861313	3.5116851073811
1227	0.660410725289915	0	0	0	0	0	0.14569695439424	0.378807634585599	1.12160875698132	1.11875388782811	0.0160056160848833	2.72585322561053e-05	0.14569695439424	0.524504588979839	1.64611334596116	2.76486723378927	2.78087284987415	2.78090010840641	2.78090010840641	0.366573641396505	3.14747374980291
1228	0	1.08410997190553	0	0	0	0	0.14995479880689	0.350834278381135	1.14593682405055	1.00694034321409	0.0134162610745651	2.25929220821039e-05	0.14995479880689	0.500789077188025	1.64672590123858	2.65366624445267	2.66708250552724	2.66710509844932	2.66710509844932	0.530699378987693	3.19780447743701
1229	0.982615640177029	0	0	0	0	0	0.147881621532846	0.362282654415943	1.12459060425571	0.898902893417064	0.0112397257552912	1.8723099624542e-05	0.147881621532846	0.510164275948789	1.6347548802045	2.53365777362156	2.54489749937685	2.54491622247648	2.54491622247648	0.468768067702979	3.01368429017946
1230	0.417726921962841	0	0	0	0	0	0.172703531972196	0.358052651318788	1.07332940000189	0.796946588524245	0.00941142952291121	1.55138663407835e-05	0.172703531972196	0.530756183290984	1.60408558329288	2.40103217181712	2.41044360134004	2.41045911520638	2.41045911520638	0.217579850105183	2.62803896531156
1231	0.649291088647403	0	0	0	0	0	0.18605451353981	0.343452108125591	1.00369995031265	0.702416732273873	0.00787664007595043	1.2852889942558e-05	0.18605451353981	0.529506621665401	1.53320657197805	2.23562330425192	2.24349994432787	2.24351279721781	2.24351279721781	0.530308192288268	2.77382098950608
1232	0	0	0	2.95411794438233	0	0	0.197854827208924	0.322379736548578	0.924045819546936	0.615971086470808	0.00658902505115701	1.06468569242155e-05	0.197854827208924	0.520234563757502	1.44428038330444	2.06025146977525	2.0668404948264	2.06685114168333	2.06685114168333	0.930169599288884	2.99702074097221
1233	0.742226584844701	0	0	0	0	0	0.199263593280609	0.297661576033213	0.840289262532907	1.38206120506049	0.00550940514604858	8.81826859733023e-06	0.199263593280609	0.496925169313822	1.33721443184673	2.71927563690722	2.72478504205327	2.72479386032187	2.72479386032187	0.917227897224342	3.64202175754621
1234	0.965234472158637	0	0	0	0	0	0.20705133275459	0.271311772771904	0.756534885136074	1.85017425539834	0.00460468327285141	7.30277375498819e-06	0.20705133275459	0.478363105526493	1.23489799066257	3.08507224606091	3.08967692933376	3.08968423210752	3.08968423210752	1.00757511081061	4.09725934291812
1235	0.758424640542722	0	0	0	0	0	0.234919173656459	0.244734062731301	0.675534015330134	2.10316579229534	0.00384692689620542	6.04694870034737e-06	0.234919173656459	0.479653236387761	1.1551872517179	3.25835304401323	3.26219997090944	3.26220601785814	3.26220601785814	1.02490269344684	4.28710871130498
1236	0	0	0	2.2895146781277	0	0	0.260167357952265	0.218876886953192	0.599040447170087	2.20364413389506	0.00321258320609531	5.00645008602909e-06	0.260167357952265	0.479044244905457	1.07808469207554	3.2817288259706	3.2849414091767	3.28494641562678	3.28494641562678	1.04193221022548	4.32687862585226
1237	0.956180117538697	0	0	0	0	0	0.268543002505082	0.194352328776567	0.528081680616737	2.5916234012226	0.00268180912114408	4.14447836759811e-06	0.268543002505082	0.462895331281649	0.990977011898386	3.58260041312098	3.58528222224213	3.58528636672049	3.58528636672049	0.734924617793654	4.32021098451415
1238	0	0	0	2.69584302861296	0	0	0.29396335973467	0.171526892064795	0.463164603991792	2.76653672067629	0.00223790028012854	3.43049993721191e-06	0.29396335973467	0.465490251799465	0.928654855791257	3.69519157646755	3.69742947674768	3.69743290724762	3.69743290724761	1.28364126866253	4.98107417591014
1239	0.872111379138764	0	0	0	0	0	0.301343927984044	0.150590421054029	0.404430473588941	3.43451061638706	0.00186680514978129	2.8391846646456e-06	0.301343927984044	0.451934349038074	0.856364822627015	4.29087543901408	4.29274224416386	4.29274508334852	4.29274508334852	1.45917139259038	5.75191647593891
1240	0.960996847812113	0	0	0	0	0	0.318112406908606	0.131608103486568	0.351770813748461	3.76941390485479	0.00155671215346169	2.34952272031597e-06	0.318112406908606	0.449720510395174	0.801491324143635	4.57090522899842	4.57246194115188	4.5724642906746	4.5724642906746	0.777615378836397	5.350079669511
1241	0.791170993505475	0	0	0	0	0	0.347964721539761	0.114559425383982	0.304913312827909	3.87004885548228	0.00129769931351802	1.94409061877599e-06	0.347964721539761	0.462524146923743	0.767437459751652	4.63748631523394	4.63878401454746	4.63878595863807	4.63878595863807	0.934494982175692	5.57328094081376
1242	0	0	1.53956923780494	0	0	0	0.372760269016954	0.0993670992458375	0.26348478440433	3.81034232556555	0.00108143731007829	1.60844137383755e-06	0.372760269016954	0.472127368262791	0.735612152667121	4.54595447823267	4.54703591554275	4.54703752398412	4.54703752398412	0.228932130804203	4.77596965478832
1243	0.419349809503812	0	0	0	0	0	0.377132863378292	0.0859183206962312	0.346565178896545	3.64511755642332	0.000900938102995906	1.33059792174442e-06	0.377132863378292	0.463051184074523	0.809616362971068	4.45473391939439	4.45563485749738	4.4556361880953	4.45563618809531	0.550726543050321	5.00636273114563
1244	0	1.14309539805174	0	0	0	0	0.370086939815614	0.0740801842727443	0.390868007005546	3.41459084097183	0.000750342355608723	1.10063238141916e-06	0.370086939815614	0.444167124088358	0.835035131093904	4.24962597206574	4.25037631442135	4.25037741505373	4.25037741505373	0.418526478396533	4.66890389345026
1245	0.762884279548738	0	0	0	0	0	0.353203399537838	0.112626405721316	0.4077217287872	3.1478656931371	0.000624739853072651	9.10316696748051e-07	0.353203399537838	0.465829805259154	0.873551534046354	4.02141722718345	4.02204196703652	4.02204287735322	4.02204287735322	0.841366666932139	4.86340954428536
1246	0	1.20540915266234	0	0	0	0	0.34482070076003	0.134763971413325	0.405621975662585	2.86564020934785	0.000520017938413503	7.52832600523452e-07	0.34482070076003	0.479584672173355	0.88520664783594	3.75084685718379	3.7513668751222	3.7513676279548	3.7513676279548	0.847746124074834	4.59911375202964
1247	0.841752595637093	0	0	0	0	0	0.327871304982126	0.202534471449512	0.390886323188048	2.58229805696215	0.000432733709591139	6.22530874211395e-07	0.327871304982126	0.530405776431638	0.921292099619687	3.50359015658184	3.50402289029143	3.5040235128223	3.5040235128223	0.645220609843262	4.14924412266556
1248	0	1.48935407031433	0	0	0	0	0.325268762420423	0.241307409146495	0.368164766104057	2.30751758864523	0.000360006343455098	5.14731558742382e-07	0.325268762420423	0.566576171566918	0.934740937670975	3.24225852631621	3.24261853265966	3.24261904739122	3.24261904739122	1.05425650457544	4.29687555196666
1249	0	1.41562052651408	0	0	0	0	0.312836369369048	0.367560631519115	0.340836694264194	2.04750507376379	0.000299426449244595	4.25558189360545e-07	0.312836369369048	0.680397000888163	1.02123369515236	3.06873876891614	3.06903819536539	3.06903862092358	3.06903862092358	1.76912805806636	4.83816667898994
1250	0	0	1.56392347598776	0	0	0	0.294223340767792	0.533018739568451	0.311318743779494	1.80593544569851	0.000248979815845962	3.51800271834288e-07	0.294223340767792	0.827242080336242	1.13856082411574	2.94449626981425	2.9447452496301	2.94474560143037	2.94474560143037	1.64706335408996	4.59180895552032
1251	0	0	1.76322250165117	0	0	0	0.272078905202785	0.626414408662327	0.406572938794467	1.58466607963038	0.000206983313015212	2.90799217980459e-07	0.272078905202785	0.898493313865112	1.30506625265958	2.88973233228996	2.88993931560297	2.88993960640219	2.88993960640219	1.6223257357869	4.51226534218909
1252	0	1.01137630751941	0	0	0	0	0.248294930578392	0.66843633504063	0.636588316126421	1.38427497440781	0.000172031045859546	2.40353750723859e-07	0.248294930578392	0.916731265619022	1.55331958174544	2.93759455615325	2.93776658719911	2.93776682755286	2.93776682755286	1.61687845870794	4.55464528626081
1253	0.946030418714277	0	0	0	0	0	0.224193446734927	0.70852032222517	0.769854871876107	1.20446354507887	0.000142949151548845	1.98641469193973e-07	0.224193446734927	0.932713768960097	1.7025686408362	2.90703218591507	2.90717513506662	2.90717533370809	2.90717533370809	1.26719519702358	4.17437053073167
1254	0.719786919400934	0	0	0	0	0	0.228398932552364	0.712108479096606	0.833889808652143	1.04435542606377	0.000118757874419657	1.64153821905742e-07	0.228398932552364	0.94050741164897	1.77439722030111	2.81875264636488	2.8188714042393	2.81887156839312	2.81887156839312	1.17700842208802	3.99587999048114
1255	0.420424407803222	0	0	0	0	0	0.235925833885385	0.691114847716799	0.849413308886893	0.902715749939012	9.86397660678449e-05	1.3564220642931e-07	0.235925833885385	0.927040681602185	1.77645399048908	2.67916974042809	2.67926838019416	2.67926851583636	2.67926851583636	1.34807060966245	4.02733912549881
1256	0.735405767289147	0	0	0	0	0	0.235652776074546	0.654333370978694	0.831908541194498	0.778109914249212	8.19130360643612e-05	1.1207329404499e-07	0.235652776074546	0.889986147053239	1.72189468824774	2.50000460249695	2.50008651553301	2.50008662760631	2.50008662760631	0.904859074578483	3.40494570218479
1257	0.794655125488594	0	0	0	0	0	0.240751667488536	0.608177570633442	0.792839444532006	0.669016569085187	6.8009230875802e-05	9.25920144367011e-08	0.240751667488536	0.848929238121978	1.64176868265398	2.31078525173917	2.31085326097005	2.31085335356206	2.31085335356206	0.994071663220451	3.30492501678251
1258	0.739433182609516	0	0	0	0	0	0.252692576729621	0.557254585462618	0.740599099352299	0.573906205317207	5.6454547517086e-05	7.64908844923451e-08	0.252692576729621	0.809947162192239	1.55054626154454	2.12445246686175	2.12450892140926	2.12450899790015	2.12450899790015	0.256481595889481	2.38099059378963
1259	0	1.41407097807256	0	0	0	0	0.265634000809433	0.504809315679084	0.681246343725602	0.49129410196318	4.68541976352128e-05	6.31845961840215e-08	0.265634000809433	0.770443316488517	1.45168966021412	1.9429837621773	1.94303061637493	1.94303067955953	1.94303067955953	-0.0218520332039495	1.92117864635558
1260	0.544608732185455	0	0	0	0	0	0.265580551385385	0.545667699455584	0.619076241688379	0.419774346197801	3.88793301392667e-05	5.21889708042916e-08	0.265580551385385	0.811248250840969	1.43032449252935	1.85009883872715	1.85013771805729	1.85013777024626	1.85013777024626	0.639310348894067	2.48944811914033
1261	0	0	0	2.71378080894864	0	0	0.262108124578161	0.555126049285978	0.557060434652672	0.358040048125688	3.22560985716422e-05	4.31035282022979e-08	0.262108124578161	0.817234173864138	1.37429460851681	1.7323346566425	1.73236691274107	1.7323669558446	1.7323669558446	0.0504411319901864	1.78280808783479
1262	0.541496992765206	0	0	0	0	0	0.251167997016648	0.543225539350998	0.497185803518135	0.959417366020742	2.67565253817054e-05	3.5597055670451e-08	0.251167997016648	0.794393536367646	1.29157933988578	2.25099670590652	2.2510234624319	2.25102349802896	2.25102349802896	-0.154185225049161	2.0968382729798
1263	0	0	0	2.40413168380073	0	0	0.240781427719688	0.517398790935112	0.440713838467156	1.3310075836543	2.21908708713826e-05	2.93956493780855e-08	0.240781427719688	0.7581802186548	1.19889405712196	2.52990164077625	2.52992383164712	2.52992386104277	2.52992386104277	-0.0459656431921059	2.48395821785067
1264	0.531599125394925	0	0	0	0	0	0.225907375965385	0.483085634942387	0.388378335017663	1.99142452194239	1.84012615142919e-05	2.42728245239769e-08	0.225907375965385	0.708993010907772	1.09737134592543	3.08879586786782	3.08881426912933	3.08881429340216	3.08881429340216	0.46235429395865	3.55116858736081
1265	0.371477013802985	0	0	0	0	0	0.21343388711497	0.444211350036663	0.34053525292652	2.36867993234677	1.52563718100907e-05	2.00413219008429e-08	0.21343388711497	0.657645237151633	0.998180490078153	3.36686042242492	3.36687567879673	3.36687569883805	3.36687569883805	-0.312288922554137	3.05458677628391
1266	0.995845285256088	0	0	0	0	0	0.199738323762062	0.403557001228871	0.297275584747977	2.54373043239702	1.26469870972713e-05	1.65463333504002e-08	0.199738323762062	0.603295324990933	0.90057090973891	3.44430134213593	3.44431398912303	3.44431400566936	3.44431400566936	0.182410685600415	3.62672469126977
1267	0	0	1.54180303561207	0	0	0	0.216337535992419	0.363045282445882	0.258509720326354	2.57748702379321	1.04823026867997e-05	1.36598838360139e-08	0.216337535992419	0.579382818438301	0.837892538764656	3.41537956255786	3.41539004486055	3.41539005852043	3.41539005852043	0.545748455311235	3.96113851383167
1268	0	0	0	2.1731301706735	0	0	0.220355785144951	0.32396032735491	0.344059373528777	2.51542228353125	8.68683817182117e-06	1.12761956017638e-08	0.220355785144951	0.54431611249986	0.888375486028637	3.40379776955989	3.40380645639806	3.40380646767425	3.40380646767425	-0.286020366692632	3.11778610098162
1269	0.527399274865257	0	0	0	0	0	0.215808728747955	0.287116035123204	0.390099732355686	2.72725805199682	7.19786549782597e-06	9.30784101743693e-09	0.215808728747955	0.502924763871159	0.893024496226846	3.62028254822367	3.62028974608916	3.62028975539701	3.620289755397	0.526279137828884	4.14656889322589
1270	0.778928140224404	0	0	0	0	0	0.210473770499512	0.252984353768107	0.408143400191378	2.77964209660295	5.96326591499334e-06	7.68257181830472e-09	0.210473770499512	0.463458124267619	0.871601524458997	3.65124362106195	3.65124958432786	3.65124959201044	3.65124959201043	0.0506906652910747	3.70194025730151
1271	0	1.34750628848307	0	0	0	0	0.21545901168141	0.221792507073661	0.406827436253835	2.72342119111242	4.93974485560038e-06	6.34068338841353e-09	0.21545901168141	0.437251518755071	0.844078955008906	3.56750014612132	3.56750508586618	3.56750509220686	3.56750509220686	0.131927340563277	3.69943243277014
1272	0	0	1.54773625686282	0	0	0	0.21172105025219	0.273725905332905	0.392577563708347	2.59624754733851	4.09134536768825e-06	5.23284352706181e-09	0.21172105025219	0.485446955585096	0.878024519293443	3.47427206663195	3.47427615797732	3.47427616321017	3.47427616321017	-0.187356278099352	3.28691988511081
1273	0	1.07141948672181	0	0	0	0	0.202258575201797	0.299543669668348	0.491546548181072	2.42569160101774	3.38821055010961e-06	4.31829084709515e-09	0.202258575201797	0.501802244870145	0.993348793051216	3.41904039406895	3.4190437822795	3.41904378659779	3.41904378659779	0.171046305132569	3.59009009173036
1274	0	1.11589843853986	0	0	0	0	0.189269767031132	0.347286363296124	0.541735940552803	2.23165984702051	2.80555353439063e-06	3.56335656687977e-09	0.189269767031132	0.536556130327256	1.07829207088006	3.30995191790057	3.3099547234541	3.30995472701746	3.30995472701746	0.177076777890266	3.48703150490772
1275	0	1.32172383956606	0	0	0	0	0.174343980352215	0.413384600086556	0.557578244351016	2.02826738866752	2.32280046491091e-06	2.94022225141029e-09	0.174343980352215	0.587728580438771	1.14530682478979	3.1735742134573	3.17357653625777	3.17357653919799	3.17357653919799	0.601774189280699	3.77535072847869
1276	0.74320029131661	0	0	0	0	0	0.1586102377073	0.519726024240622	0.549876451184296	1.82528344174386	1.92287757320404e-06	2.42591158715556e-09	0.1586102377073	0.678336261947922	1.22821271313222	3.05349615487608	3.05349807775365	3.05349808017956	3.05349808017956	0.651679594449497	3.70517767462906
1277	0.816043656790859	0	0	0	0	0	0.156295590576051	0.573931374281056	0.526645647534091	1.62924308433525	1.59161829255474e-06	2.00144522387767e-09	0.156295590576051	0.730226964857107	1.2568726123912	2.88611569672644	2.88611728834474	2.88611729034618	2.88611729034618	0.566993498141142	3.45311078848732
1278	0.5722230695039	0	0	0	0	0	0.167405164877056	0.591407760065526	0.493768767149883	1.44429875407195	1.31727030293831e-06	1.65115282710356e-09	0.167405164877056	0.758812924942582	1.25258169209246	2.69688044616441	2.69688176343471	2.69688176508587	2.69688176508587	0.473372319376632	3.1702540844625
1279	0.733939946838047	0	0	0	0	0	0.175487613119983	0.583689736319846	0.455506214450501	1.27286931388698	1.09008576719436e-06	1.36209069697184e-09	0.175487613119983	0.759177349439828	1.21468356389033	2.48755287777731	2.48755396786308	2.48755396922517	2.48755396922517	-0.0441009960036105	2.44345297322156
1280	0.426195917277125	0	0	0	0	0	0.1880865766789	0.559336997809114	0.414890789250647	1.11613209653836	9.01980792347157e-07	1.12357039729683e-09	0.1880865766789	0.747423574488014	1.16231436373866	2.27844646027702	2.27844736225781	2.27844736338139	2.27844736338138	-0.0919285810834659	2.18651878229792
1281	0	1.41281055126465	0	0	0	0	0.192886961859839	0.524633871960818	0.374032750016622	0.974393526784644	7.46252484929943e-07	9.26768035785962e-10	0.192886961859839	0.717520833820657	1.09155358383728	2.06594711062192	2.06594785687441	2.06594785780118	2.06594785780117	0.297868468766354	2.36381632656753
1282	0.799995240217508	0	0	0	0	0	0.189766772346773	0.576486367044368	0.334354617243618	0.847366173623956	6.17343911126289e-07	7.64394054766759e-10	0.189766772346773	0.766253139391141	1.10060775663476	1.94797393025872	1.94797454760263	1.94797454836702	1.94797454836702	0.103515190658069	2.05148973902509
1283	0	1.3744414092923	0	0	0	0	0.198207094248472	0.592301633654219	0.296771164931957	0.734373977196788	5.10648891078835e-07	6.30434919057202e-10	0.198207094248472	0.790508727902691	1.08727989283465	1.82165387003144	1.82165438068033	1.82165438131076	1.82165438131076	0.0937892570800601	1.91544363839082
1284	0.705515588553399	0	0	0	0	0	0.197352015503376	0.668472246877023	0.261826756290172	0.634502586269743	4.2234990345893e-07	5.19924179966624e-10	0.197352015503376	0.8658242623804	1.12765101867057	1.76215360494031	1.76215402729022	1.76215402781014	1.76215402781014	0.819215715021282	2.58136974283142
1285	0	1.49136043650414	0	0	0	0	0.201794751619435	0.697565913856631	0.229799573767596	0.546707962371182	3.49283520767463e-07	4.28762020822356e-10	0.201794751619435	0.899360665476067	1.12916023924366	1.67586820161484	1.67586855089837	1.67586855132713	1.67586855132713	1.08433382094751	2.76020237227464
1286	0.943310054570728	0	0	0	0	0	0.19814212580368	0.802776776699225	0.200780232845695	0.469893440653708	2.88828712776934e-07	3.53566115264931e-10	0.19814212580368	1.00091890250291	1.2016991353486	1.67159257600231	1.67159286483102	1.67159286518459	1.67159286518459	0.87158161582447	2.54317448100906
1287	0.78853141870014	0	0	0	0	0	0.216672387485983	0.846923654391674	0.174730641614992	0.402963114560926	2.38814153624478e-07	2.91543308965981e-10	0.216672387485983	1.06359604187766	1.23832668349265	1.64128979805357	1.64129003686773	1.64129003715927	1.64129003715927	1.00228932377038	2.64357936092966
1288	0	0	1.52007459619728	0	0	0	0.238030821933694	0.848687516805936	0.15152768466631	0.344857595723394	1.97441306987955e-07	2.40388395045661e-10	0.238030821933694	1.08671833873963	1.23824602340594	1.58310361912933	1.58310381657064	1.58310381681103	1.58310381681103	1.237174109267	2.82027792607803
1289	0	1.45095080853893	0	0	0	0	0.244526463440833	0.821983236524314	0.246021240898063	0.29457678459941	1.63220626167604e-07	1.98199361825234e-10	0.244526463440833	1.06650969996515	1.31253094086321	1.60710772546262	1.60710788868325	1.60710788888144	1.60710788888144	1.13913024710216	2.7462381359836
1290	0	1.38481329890852	0	0	0	0	0.240845839604322	0.877110308176419	0.301278267106107	0.251193185947684	1.34918625917557e-07	1.63406701992062e-10	0.240845839604322	1.11795614778074	1.41923441488685	1.67042760083453	1.67042773575316	1.67042773591656	1.67042773591656	0.677048946159175	2.34747668207574
1291	0	0	1.88862886715777	0	0	0	0.2304648010393	0.972213587034463	0.328418595503089	0.213858448784304	1.11513998933788e-07	1.34715043046155e-10	0.2304648010393	1.20267838807376	1.53109698357685	1.74495543236116	1.74495554387516	1.74495554400987	1.74495554400987	0.31753865907557	2.06249420308544
1292	0.774138956638633	0	0	0	0	0	0.215933445934685	1.00401770237559	0.556437957421281	0.181805149682232	9.21612209822342e-08	1.11056470067533e-10	0.215933445934685	1.21995114831028	1.77638910573156	1.95819425541379	1.95819434757501	1.95819434768607	1.95819434768607	0.0194158622401467	1.97761020992622
1293	0	0	0	2.43018604240821	0	0	0.214291030728265	0.992346082721774	0.691000167784808	0.154345328991375	7.61603831506363e-08	9.15481139846669e-11	0.214291030728265	1.20663711345004	1.89763728123485	2.05198261022622	2.05198268638661	2.05198268647815	2.05198268647815	-0.405222264159305	1.64676042231885
1294	0.936750561175082	0	0	0	0	0	0.206148796512447	0.951915318764562	0.758494658260325	0.600890495356743	6.29321814813011e-08	7.5463442997836e-11	0.206148796512447	1.15806411527701	1.91655877353733	2.51744926889408	2.51744933182626	2.51744933190172	2.51744933190172	-0.385390497170343	2.13205883473138
1295	0	0	1.74276258448992	0	0	0	0.22083701663968	0.893535219743809	0.778814541246058	0.880474287526772	5.19971931225882e-08	6.22017436560864e-11	0.22083701663968	1.11437223638349	1.89318677762955	2.77366106515632	2.77366111715351	2.77366111721571	2.77366111721571	-1.07174110033407	1.70192001688164
1296	0	1.31891095048895	0	0	0	0	0.223426443113385	0.825041606428805	0.94019143687988	1.03895380847528	4.29586992368058e-08	5.12685291874745e-11	0.223426443113385	1.04846804954219	1.98865948642207	3.02761329489735	3.02761333785605	3.02761333790731	3.02761333790731	-1.17763630194948	1.84997703595784
1297	0	0	1.88982883408497	0	0	0	0.21782072089523	0.827155206074713	1.01747228716698	1.11104730310426	3.5488456001076e-08	4.22549944008954e-11	0.21782072089523	1.04497592696994	2.06244821413693	3.17349551724119	3.17349555272964	3.1734955527719	3.1734955527719	-1.06618464818754	2.10731090458436
1298	0	0	0	2.17801902890771	0	0	0.206905822075737	0.801392881961171	1.25688133333268	1.12286562562557	2.9314902576516e-08	3.48247226753521e-11	0.206905822075737	1.00829870403691	2.26518003736958	3.38804566299515	3.38804569231006	3.38804569234488	3.38804569234488	-1.60156225567459	1.78648343667029
1299	0.995717951123013	0	0	0	0	0	0.192790723390568	0.757791279704187	1.37606273076448	1.43225748150437	2.42134012751194e-08	2.86996085788598e-11	0.192790723390568	0.950582003094755	2.32664473385923	3.7589022153636	3.758902239577	3.7589022396057	3.7589022396057	-1.65735075746905	2.10155148213665
1300	0.878428466190674	0	0	0	0	0	0.209324595720765	0.703664336687428	1.4107369984618	1.59258715500612	1.99981463993026e-08	2.36511872985789e-11	0.209324595720765	0.912988932408193	2.32372593086999	3.91631308587611	3.91631310587426	3.91631310589791	3.91631310589791	-1.26066139260099	2.65565171329692
1301	0	1.02530732379158	0	0	0	0	0.235727810931434	0.644260579083716	1.38762509725722	1.64772926058407	1.65154663363865e-08	1.94888005647635e-11	0.235727810931434	0.879988390015151	2.26761348727237	3.91534274785644	3.91534276437191	3.9153427643914	3.9153427643914	-1.76200511936516	2.15333764502624
1302	0	1.37288218767807	0	0	0	0	0.2456807436907	0.61857065844567	1.32653739198154	1.63055014171377	1.36382821892767e-08	1.60595308993599e-11	0.2456807436907	0.86425140213637	2.19078879411791	3.82133893583168	3.82133894946996	3.82133894948602	3.82133894948602	-1.46945313389886	2.35188581558716
1303	0.670979009019972	0	0	0	0	0	0.244279683521851	0.665767289587898	1.24200099677262	1.56545713710447	1.12615134298721e-08	1.32319814799653e-11	0.244279683521851	0.910046973109749	2.15204796988237	3.71750510698684	3.71750511824835	3.71750511826159	3.71750511826159	-2.05814284517831	1.65936227308328
1304	0	1.25287656741775	0	0	0	0	0.245206848518743	0.675527996512376	1.14452421716145	1.47038535548869	9.29828132711918e-09	1.09032171437281e-11	0.245206848518743	0.920734845031119	2.06525906219256	3.53564441768126	3.53564442697954	3.53564442699044	3.53564442699044	-1.8735961216533	1.66204830533714
1305	0	0	0	0	3.12619200277187	0	0.237771206791319	0.724279875147215	1.04157618313222	1.3583421186175	7.67675940096524e-09	8.9829323188378e-12	0.237771206791319	0.962051081938533	2.00362726507076	3.36196938368825	3.36196939136501	3.361969391374	3.361969391374	-2.18552764967378	1.17644174170022
1306	0	1.21815231645965	0	0	0	0	0.224974132405696	0.733160457516473	0.938343379671303	1.23860415224518	1.00057129863054	7.40088206010577e-12	0.224974132405696	0.958134589922169	1.89647796959347	3.13508212183865	4.13565342046919	4.13565342047659	4.13565342047659	-1.68806247330419	2.44759094717241
1307	0	1.49655331802213	0	0	0	0	0.209003675412856	0.774220550578084	0.838311768741233	1.1176426691826	1.6383969805261	6.09731735587898e-12	0.209003675412856	0.98322422599094	1.82153599473217	2.93917866391477	4.57757564444087	4.57757564444697	4.57757564444697	-2.11000803255501	2.46756761189196
1308	0.638553157743476	0	0	0	0	0	0.191430802342654	0.886072684031019	0.743712874012785	0.999835656070982	2.01210898845369	5.02379317419651e-12	0.191430802342654	1.07750348637367	1.82121636038646	2.82105201645744	4.83316100491113	4.83316100491616	4.83316100491616	-1.927239927332	2.90592107758415
1309	0	1.32326771941144	0	0	0	0	0.181888138119851	0.93193435665185	0.655864019413713	0.888014113840553	2.19650067537243	4.13762331406198e-12	0.181888138119851	1.1138224947717	1.76968651418541	2.65770062802597	4.8542013033984	4.85420130340253	4.85420130340253	-2.04178030419641	2.81242099920613
1310	0.816192307103379	0	0	0	0	0	0.169514920358668	1.00793731052748	0.575426437117135	0.783879045331532	2.24792831439892	3.40845562356567e-12	0.169514920358668	1.17745223088614	1.75287866800328	2.53675771333481	4.78468602773374	4.78468602773715	4.78468602773714	-1.26594261562755	3.5187434121096
1311	0.271868954677221	0	0	0	0	0	0.173457392596567	1.02576426575405	0.502599840717265	0.688318100542772	2.20853764959334	2.8078028569755e-12	0.173457392596567	1.19922165835062	1.70182149906788	2.39013959961065	4.598677249204	4.5986772492068	4.5986772492068	-1.54522036101386	3.05345688819294
1312	0.513249322179652	0	0	0	0	0	0.171058636017999	1.00400891516878	0.437268016356158	0.601644555876174	2.10956397491256	2.31277069882869e-12	0.171058636017999	1.17506755118678	1.61233556754293	2.21398012341911	4.32354409833167	4.32354409833398	4.32354409833398	-1.11694410382969	3.20659999450429
1313	0	0	1.67555047235465	0	0	0	0.168257746568021	0.956435600584312	0.379106796289283	0.523776379792541	1.97390274474583	1.90460530562867e-12	0.168257746568021	1.12469334715233	1.50380014344162	2.02757652323416	4.00147926797999	4.00147926798189	4.00147926798189	-1.22477807964704	2.77670118833486
1314	0.426714070202547	0	0	0	0	0	0.160851550347302	0.893119176837845	0.48171750269363	0.454369253352004	1.81810674063839	1.56799552687501e-12	0.160851550347302	1.05397072718515	1.53568822987878	1.99005748323078	3.80816422386917	3.80816422387073	3.80816422387073	-1.08525849330702	2.72290573056371
1315	0	0	0	2.69372963820175	0	0	0.153146237307075	0.821330316667871	0.534670982361345	0.392914354929817	1.65393322315014	1.29117851604697e-12	0.153146237307075	0.974476553974946	1.50914753633629	1.90206189126611	3.55599511441625	3.55599511441754	3.55599511441754	-1.69080546623544	1.8651896481821
1316	0	0	1.56803624271195	0	0	0	0.142949049769254	0.746221089649271	0.552598253493528	0.978931836682161	1.48953859257839	1.06413257877919e-12	0.142949049769254	0.889170139418525	1.44176839291205	2.42070022959421	3.9102388221726	3.91023882217367	3.91023882217367	-1.82612731984059	2.08411150233308
1317	0.627960231739597	0	0	0	0	0	0.131416573496864	0.671354133703165	0.672718737411748	1.33958483123298	1.33039751299897	8.75845146928859e-13	0.131416573496864	0.802770707200029	1.47548944461178	2.81507427584475	4.14547178884372	4.1454717888446	4.1454717888446	-1.29523385783002	2.85023793101458
1318	0	0	0	2.01929022542981	0	0	0.127477530984299	0.599109595771154	0.731133350260583	1.53732096154389	1.18000713747243	7.21227202245211e-13	0.127477530984299	0.726587126755452	1.45772047701604	2.99504143855993	4.17504857603236	4.17504857603308	4.17504857603308	-1.72975716042692	2.44529141560616
1319	0.877872070151919	0	0	0	0	0	0.12064838629033	0.530996767233802	0.74626586188767	1.88900140628405	1.04042414244123	5.94379473298061e-13	0.12064838629033	0.651645153524131	1.3979110154118	3.28691242169586	4.32733656413708	4.32733656413768	4.32733656413767	-1.30769371149605	3.01964285264163
1320	0	1.08216935728648	0	0	0	0	0.134262519105381	0.467891594420895	0.731888281194497	2.06267003015096	0.912672044609934	4.89341096284833e-13	0.134262519105381	0.602154113526276	1.33404239472077	3.39671242487174	4.30938446948167	4.30938446948216	4.30938446948216	-1.03322490916596	3.2761595603162
1321	0	0	1.86820197496944	0	0	0	0.138976674902331	0.451720395223775	0.698201920367272	2.11130726465205	0.797048181735631	4.03351369648564e-13	0.138976674902331	0.590697070126106	1.28889899049338	3.40020625514543	4.19725443688106	4.19725443688146	4.19725443688146	-0.769282273277727	3.42797216360374
1322	0.943096234781065	0	0	0	0	0	0.137570097418539	0.426037643612586	0.86621610571626	2.07453530396805	0.693353349185328	3.31998325608564e-13	0.137570097418539	0.563607741031125	1.42982384674739	3.50435915071543	4.19771249990076	4.19771249990109	4.19771249990109	-1.01311583336481	3.18459666653628
1323	0.711137769195995	0	0	0	0	0	0.159577549961963	0.394823005467365	0.950376785719939	1.9817201205723	0.601062045581638	2.7372896606698e-13	0.159577549961963	0.554400555429328	1.50477734114927	3.48649746172156	4.0875595073032	4.08755950730347	4.08755950730347	-1.33716211421502	2.75039739308845
1324	0	0	1.61905620636537	0	0	0	0.180863851234713	0.360925900318312	0.975563383100099	1.85438781295347	0.51944731350642	2.26029667822862e-13	0.180863851234713	0.541789751553026	1.51735313465312	3.37174094760659	3.89118826111301	3.89118826111324	3.89118826111324	-0.480517039147587	3.41067122196565
[truncated: 8,676 more rows]
