# Supplementary material for: Impulse Response Functions for Nonlinear, Nonstationary, and Heterogeneous Systems, Estimated by Deconvolution and Demixing of Noisy Time Series
Source: Sensors (Basel). 2022 Apr 25;22(9):3291. doi: 10.3390/s22093291 (PMC9105515; doi:10.3390/s22093291)
Supplement: Supplementary file 1 [file sensors-22-03291-s001.zip › File S1/IRF fig 11 nonlinear curves with demixing results/benchmark_test3_Fig_11a_ypeak_by_x.txt]

xknots	ybenchpk	ypeak	ypeak_se
0	0	0	0
1	0.0735758882342885	0.12648419580537	0.0354862758758642
1.5	0.248318622790724	0.265668875602056	0.0450542815084519
2	0.588607105874308	0.578452339187946	0.0561207656597917
3	1.98654898232579	1.90141748080505	0.0861188946937873
4	4.70885684699446	4.36070896456692	0.165096200031802
5.99007611991815	15.8136651192484	14.7765386631437	0.471420709218562
