# Supplementary material for: Impulse Response Functions for Nonlinear, Nonstationary, and Heterogeneous Systems, Estimated by Deconvolution and Demixing of Noisy Time Series
Source: Sensors (Basel). 2022 Apr 25;22(9):3291. doi: 10.3390/s22093291 (PMC9105515; doi:10.3390/s22093291)
Supplement: Supplementary file 1 [file sensors-22-03291-s001.zip › File S1/IRF fig 11 nonlinear curves with demixing results/benchmark_test3_Fig_11b_IRFpeak_by_x.txt]

knot	benchpk	IRFpeak	IRFpeak_se	benchpeaklag	IRFpeaklag
2	0.294303552937154	0.295441651346532	0.0147129046055363	5	5
4	1.17721421174862	1.00387405694965	0.0198596186015129	5	5
5.99007611991815	2.63997732293668	2.59075114991873	0.0656377273081994	5	5
