# Supplementary material for: Impulse Response Functions for Nonlinear, Nonstationary, and Heterogeneous Systems, Estimated by Deconvolution and Demixing of Noisy Time Series
Source: Sensors (Basel). 2022 Apr 25;22(9):3291. doi: 10.3390/s22093291 (PMC9105515; doi:10.3390/s22093291)
Supplement: Supplementary file 1 [file sensors-22-03291-s001.zip › File S1/IRF fig 11 nonlinear curves with demixing results/benchmark_test3_Fig_11b_IRFs.txt]

lags	bench1	bench2	bench3	IRF1	IRF2	IRF3	se1	se2	se3	ybench1	ybench2	ybench3	yIRF1	yIRF2	yIRF3	yse1	yse2	yse3	avg_benchmk	wtd_avg_benchmk	avg_IRF_x1	avg_se_x1	wtd_avg_IRF_x1	wtd_avg_se_x1	alt_avg_IRFx1	alt_avg_sex1	ensemble_IRF	ensemble_se
0	0	0	0	-0.00618365750430695	0.00422649811794505	-0.00382914127318192	0.00855682200767961	0.0113837306447881	0.0378082596171726	0	0	0	-0.0123673150086139	0.0169059924717802	-0.02293684770028	0.0171136440153592	0.0455349225791526	0.226474353068491	0	0	-0.00311899220235908	0.00856250368476956	-0.00538873309975041	0.00865797599983252	-0.00587707621287333	0.00857252149170065	-0.000701430104718553	0.00692602045312916
1	0.130996920492477	0.523987681969909	1.17507551649751	0.130256364262763	0.449926059850138	1.13337870600178	0.0102506333131288	0.013729810465973	0.0454685899308061	0.261993840984954	2.09595072787963	7.03879179047222	0.260512728525526	1.79970423940055	6.78902472164502	0.0205012666262575	0.0549192418638919	0.272360314750872	0.0532640963523274	0.0869250000134273	0.0779253871662852	0.0102576486525438	0.15828746538518	0.0103774685717682	0.140513697752029	0.010271432127064	0.318559704068918	0.00933475658533377
2	0.214502414731405	0.858009658925618	1.92414092509101	0.218782227137537	0.724766715729312	1.86039743310437	0.0118174375759091	0.015848250484925	0.0526813797587113	0.429004829462809	3.43203863570247	11.5257506067449	0.437564454275074	2.89906686291725	11.1439222375955	0.0236348751518182	0.0633930019397	0.315565474856996	0.0872179074371183	0.142336341444594	0.130196379858232	0.0118255721201481	0.263360277628961	0.0119656322576284	0.235066654837161	0.011842017496483	0.51635868280717	0.0119940029444164
3	0.263429585325133	1.05371834130053	2.36303002294189	0.268995828578115	0.877342250558148	2.31584338115751	0.0129648752866259	0.0174491155584163	0.0580602646110468	0.526859170650266	4.21487336520212	14.1547297110739	0.53799165715623	3.50936900223259	13.8720781349421	0.0259297505732518	0.0697964622336651	0.34778540456276	0.107111974556816	0.174802710031946	0.159806459302557	0.0129739417650082	0.322876610447832	0.0131317452365097	0.288640866228756	0.012993291155152	0.628887584451214	0.0138104083059869
4	0.287570537035022	1.15028214814009	2.57958046697213	0.282028592093549	0.966203166456987	2.49997424588112	0.0139430957183132	0.0187574917437754	0.0624213046368453	0.575141074070044	4.60112859256035	15.451883354617	0.564057184187099	3.86481266582795	14.9750360306629	0.0278861914366265	0.0750299669751018	0.373908366279303	0.116927823456763	0.190821805899369	0.168586855085653	0.0139528276320801	0.342298516892337	0.0141220414752214	0.304046206808161	0.0139734760187669	0.684117069375497	0.015403301819218
5	0.294303552937154	1.17721421174862	2.63997732293668	0.295441651346532	1.00387405694965	2.59075114991873	0.0147129046055363	0.0198596186015129	0.0656377273081994	0.588607105874308	4.70885684699446	15.8136651192484	0.590883302693065	4.01549622779858	15.5187965957787	0.0294258092110726	0.0794384744060516	0.393174982914544	0.119665506193156	0.195289601059614	0.176408141040559	0.0147233220469364	0.357843524455383	0.0149045981717915	0.318238759659232	0.0147461188505786	0.713739394539712	0.0166050385647979
6	0.289146443435714	1.15658577374286	2.59371674606009	0.275968479050988	0.986676277906842	2.47248174839506	0.0153576564467158	0.0207184690904642	0.0684035221545934	0.578292886871428	4.62634309497143	15.5365607424063	0.551936958101976	3.94670511162737	14.8103538779947	0.0307153128934315	0.082873876361857	0.409742304576522	0.117568596003576	0.191867522572603	0.165859914089068	0.0153685035394759	0.338157774663994	0.0155567503761746	0.298742657821077	0.015392010499596	0.690958201171116	0.0176104106348544
7	0.276188599614599	1.1047543984584	2.47748160890154	0.265875105861745	0.966247300727148	2.35240132536601	0.0159111175740124	0.0214429422979011	0.0706376972490729	0.552377199229199	4.41901759383359	14.8403034230175	0.531750211723491	3.86498920290859	14.0910630035387	0.0318222351480248	0.0857717691916044	0.42312518345768	0.112299862668384	0.183269148121587	0.160104801450303	0.0159223033938472	0.326856404689754	0.0161153923368835	0.288247406800673	0.0159460849340841	0.670934809202658	0.0184364145929825
8	0.258427543033159	1.03371017213264	2.31816043816321	0.231722799052437	0.90741309102475	2.19028995829482	0.0163685940755255	0.022072294117334	0.0724868102152286	0.516855086066318	4.13484068853054	13.8859574827804	0.463445598104875	3.629652364099	13.1200035748783	0.032737188151051	0.088289176469336	0.43420151087928	0.105078115580617	0.171483528751482	0.141028917875903	0.0163801288922502	0.290343320740887	0.0165788324467538	0.253257382970244	0.0164046832974695	0.621080737986914	0.019134276822491
9	0.238030399039085	0.952121596156338	2.13519289645457	0.210072172798857	0.834582557970719	1.96404547119893	0.0167596324240694	0.0226117666821107	0.0740706744492229	0.476060798078169	3.80848638462535	12.7899679804714	0.420144345597714	3.33833023188288	11.7647818754621	0.0335192648481388	0.0904470667284429	0.443688978204521	0.0967845202890004	0.157948693464567	0.128090351808067	0.0167714690361045	0.264033715429187	0.0169750632057387	0.22992469165597	0.0167967138002935	0.565272782831487	0.0197164913009708
10	0.21653645317858	0.866145812714321	1.94238676453445	0.186313651494644	0.763596301553931	1.77932280352292	0.0171045245198003	0.0230791890396949	0.0754325960241765	0.433072906357161	3.46458325085729	11.6350445738829	0.372627302989287	3.05438520621573	10.6582790350085	0.0342090490396006	0.0923167561587797	0.451846992107852	0.0880449590916717	0.143686058608809	0.11412848205706	0.0171166080429208	0.236084250737983	0.0173239574752792	0.204639201064416	0.0171422853912731	0.510131699566496	0.0202086815471287
11	0.195013558717708	0.780054234870831	1.74932095634559	0.169121466063106	0.682101606874283	1.60783210527216	0.017391384550527	0.0234714139825893	0.0765829242777917	0.390027117435415	3.12021693948332	10.4785656866781	0.338242932126212	2.72840642749713	9.6310366986285	0.034782769101054	0.0938856559303571	0.4587375459099	0.0792936272280289	0.129404214468757	0.103357371701948	0.0174036814046894	0.213438237028294	0.0176143948541047	0.185426724816937	0.0174297935997416	0.455366738089353	0.0206271309996963
12	0.174178470315672	0.696713881262688	1.5624249425061	0.148442341458956	0.622574665854638	1.44176052234745	0.0176517244627121	0.0237817286334211	0.0775412338814348	0.348356940631344	2.78685552505075	9.35904433727027	0.296884682917911	2.49029866341855	8.63625527555418	0.0353034489254242	0.0951269145336843	0.464477893382171	0.0708219612378425	0.115578774505604	0.0912492666066857	0.0176641109736198	0.189261265780035	0.0178751902184346	0.163479807231756	0.0176897383371523	0.412428477019843	0.0209746367383114
13	0.154489042685815	0.617956170743258	1.38580579562299	0.133193931651697	0.534119936446569	1.30506944143122	0.0178966128287825	0.0240675885275728	0.0784272767152196	0.308978085371629	2.47182468297303	8.30108220320546	0.266387863303393	2.13647974578628	7.81746529595209	0.0357932256575651	0.0962703541102913	0.469785357402049	0.0628161274636116	0.102513555181704	0.081363465224146	0.0179090700731394	0.168014774431071	0.0181201255284654	0.145980467026949	0.0179341223294765	0.360742583864967	0.0212814811520075
14	0.136214540280488	0.544858161121953	1.22187888595257	0.110768416646266	0.472791573461929	1.1197225969809	0.0181164571897073	0.0243346665632356	0.0792014724916009	0.272429080560977	2.17943264448781	7.31914753617669	0.221536833292531	1.89116629384772	6.70722358910804	0.0362329143794146	0.0973386662529423	0.474422849034292	0.0553856103701656	0.0903872310218957	0.0682975278923586	0.0181290014362961	0.142019070185115	0.0183405142550369	0.122269674692899	0.0181537076315575	0.31896106478564	0.0215403670285308
15	0.119488964082873	0.477955856331494	1.07184623621361	0.0936308446401608	0.41440292743476	0.948849093460502	0.0183363997577077	0.0245798946070653	0.079863962270319	0.238977928165747	1.91182342532598	6.42044054376729	0.187261689280322	1.65761170973904	5.68367829614374	0.0366727995154153	0.098319578428261	0.478391213237482	0.0485848955229101	0.0792887204177038	0.0580462814322172	0.0183489807572893	0.121169795318259	0.0185594226853237	0.103786469306596	0.0183728640075377	0.279127267572681	0.0217759161060799
16	0.104351242184618	0.41740496873847	0.936057041236233	0.08199159220147	0.356029816224484	0.817234190140882	0.0185228721402481	0.0247857012620379	0.0804129176158232	0.208702484369235	1.66961987495388	5.6070529295904	0.16398318440294	1.42411926489793	4.89529500674355	0.0370457442804962	0.0991428050481517	0.481679497543487	0.042429811306333	0.0692438546967212	0.0506747779215182	0.0185354796547997	0.105536326277462	0.0187448619126425	0.0906718121933218	0.0185586184289884	0.246199486338362	0.0219738668245703
17	0.0907752942920869	0.363101177168348	0.814277354188744	0.0675984518069128	0.304268468058651	0.739718298660981	0.0186995541344355	0.024985025235167	0.0809433326544215	0.181550588584174	1.45240470867339	4.87758333431613	0.135196903613826	1.2170738722346	4.43096891627562	0.0373991082688709	0.0999401009406681	0.484856723999841	0.0369097533240276	0.0602353278832357	0.0420555729801543	0.0187121967087924	0.0880770570988571	0.0189208372560563	0.0751286576537075	0.018734715213609	0.218279672737151	0.0221487094292173
18	0.0786923206482026	0.31476928259281	0.705890023845138	0.0544571628343621	0.261954987858157	0.581697332942425	0.0188634198403778	0.0251567200098544	0.081401826445266	0.157384641296405	1.25907713037124	4.22833497512321	0.108914325668724	1.04781995143263	3.48441130307849	0.0377268396807555	0.100626880039417	0.48760313670751	0.0319967472016627	0.0522174868514902	0.0342273304649548	0.0188760653021658	0.0721702385620664	0.0190832161173489	0.0610030074141588	0.0188977490060273	0.192580678713579	0.0222929291794843
19	0.0680071464427434	0.272028585770974	0.610041308080352	0.0417675433277062	0.224968727674288	0.522846928891703	0.0190185926184131	0.0253300689352594	0.081826107868097	0.136014292885487	1.0881143430839	3.65419387169574	0.0835350866554123	0.89987491069715	3.13189290312673	0.0380371852368262	0.101320275741038	0.490144614726534	0.0276520943176	0.045127176907858	0.0268190282980464	0.0190312649421421	0.0574671239063247	0.0192375372829163	0.0475610181979392	0.0190523422720761	0.174174879718915	0.0224136684550723
20	0.0586100444439494	0.234440177775798	0.525746925866635	0.0486394322397697	0.211370949529598	0.38428863344887	0.0191366052528504	0.0254644222259066	0.0821822270599626	0.117220088887899	0.93776071110319	3.14926410575411	0.0972788644795394	0.845483798118392	2.30191816637806	0.0382732105057008	0.101857688903626	0.492277795793573	0.0238311789524547	0.0388915868779515	0.0299915167412242	0.0191493039760928	0.0622282137689369	0.0193551525810183	0.0537025558877864	0.0191699905906931	0.170925459512877	0.0225078886124823
21	0.0503851381168051	0.20154055246722	0.451967435370385	0.0442364871513532	0.167970152806312	0.394868823205864	0.0192556331407207	0.0255927775683994	0.0825031700321819	0.10077027623361	0.806162209868882	2.70731934159279	0.0884729743027063	0.671880611225246	2.36529430838562	0.0385112662814415	0.102371110273598	0.494200268627319	0.0204868850450034	0.0334338251236321	0.0267940317732476	0.0192683422696761	0.0549399717940502	0.0194732610679375	0.0481726732827826	0.0192884785987281	0.151132333038967	0.0225987906462434
22	0.0432162364588009	0.172864945835204	0.38766057390502	0.0419500504699725	0.154987305538018	0.35681702853225	0.0193498504593617	0.0257008072201806	0.0827924881228937	0.0864324729176018	0.691459783340815	2.32211634638223	0.0839001009399449	0.61994922215207	2.13736116179118	0.0386997009187235	0.102803228880723	0.495933306013552	0.0175719686697423	0.0286767913370702	0.0253048184702475	0.0193625824972179	0.0517070330248799	0.0195672204880996	0.0455410253245571	0.0193824245169397	0.14313737174017	0.0226747475690102
23	0.0369907555402516	0.147963022161006	0.331816435139714	0.037054554892812	0.131277530302926	0.324417374688654	0.0194269934721915	0.0257965053010203	0.0830463601232104	0.0739815110805032	0.591852088644025	1.98760570432677	0.0741091097856239	0.525110121211706	1.94328476900905	0.038853986944383	0.103186021204081	0.497454018620165	0.0150406525575881	0.0245457787384987	0.0222390382113263	0.0194397605604159	0.0452844302215219	0.019644605133447	0.0400703900324003	0.0194595033302528	0.125883816415207	0.0227351966547424
24	0.0316022286682369	0.126408914672948	0.283479985904963	0.0362208720998953	0.110349116897669	0.208691299309576	0.0194987200812815	0.0258907756857915	0.0832682145362169	0.0632044573364738	0.505635658691791	1.69806669404405	0.0724417441997905	0.441396467590676	1.25007676842898	0.038997440162563	0.103563102743166	0.498782943441614	0.0128496467428784	0.0209701397336938	0.0212773382560567	0.0195115314213429	0.0424870433911537	0.0197167978373087	0.0385449775636643	0.0195312650854422	0.106591455105814	0.0227853816855553
25	0.0269517879963419	0.107807151985367	0.241764356606777	0.035925337420065	0.0990649317883503	0.214558784021865	0.0195576924263023	0.02597577576136	0.0834701843325529	0.0539035759926837	0.43122860794147	1.44818689915763	0.0718506748401301	0.396259727153401	1.28522344848805	0.0391153848526047	0.10390310304544	0.499992757895591	0.0109587509943571	0.0178842690586642	0.0208885704980765	0.0195705569978753	0.0413860530804619	0.0197766282328852	0.0379336571538224	0.0195904312279161	0.0982023565482653	0.022833533353359
26	0.0229489079903648	0.0917956319614593	0.205857510302163	0.0319810720861426	0.0780400868017808	0.0886076876723934	0.0196165443862397	0.0260438535516952	0.0836251776644514	0.0458978159807296	0.367182527845837	1.23310215656679	0.0639621441722851	0.312160347207123	0.530766793967569	0.0392330887724794	0.104175414206781	0.500921179751743	0.00933115711258024	0.0152280971176354	0.0183046077598466	0.0196294243970864	0.0356779179700177	0.0198352657193335	0.0333793689750448	0.0196491058288954	0.0757835378654297	0.0228809360377228
27	0.0195116296720867	0.0780465186883469	0.175024254222466	0.0163519960543473	0.055218443141741	0.0692130922833772	0.0196653922285744	0.0260982055259022	0.0837828892283827	0.0390232593441734	0.312186074753387	1.04840860562447	0.0327039921086946	0.220873772566964	0.414591691272348	0.0393307844571488	0.104392822103609	0.501865884024682	0.00793354010871301	0.012947238783415	0.00970221078390785	0.0196782805157066	0.0194912941925581	0.019883915431534	0.0175365333615339	0.019697785868154	0.0520421821997901	0.0229242656649292
28	0.0165664294498435	0.0662657177993742	0.148605063150415	0.0178779082173568	0.0570827446330422	0.037310755261755	0.01970874257055	0.0261483289496445	0.0839167423727891	0.0331328588996871	0.265062871197497	0.890155640076229	0.0357558164347137	0.228330978532169	0.223494264109549	0.0394174851410999	0.104593315798578	0.502667674548567	0.00673600487029139	0.010992906357923	0.0105096342421884	0.0197216423593072	0.0209127095028031	0.0199271726398046	0.0190420677326636	0.0197410203456743	0.0496630030393726	0.0229624629685087
29	0.0140478540185438	0.0561914160741752	0.126012804380924	0.0387316018477836	0.0449114818278902	0.0357885875708613	0.0197479170764867	0.0261874607645878	0.0840463585292155	0.0280957080370876	0.224765664296701	0.754826290326089	0.0774632036955672	0.179645927311561	0.214376363773816	0.0394958341529735	0.104749843058351	0.503444085191932	0.00571193770948314	0.009321667304543	0.0210617813902731	0.0197608136316939	0.03918661452985	0.0199659555307754	0.03890966944869	0.0197799736743302	0.0475600981971254	0.0229960815615749
30	0.0118980104479985	0.0475920417919941	0.106728163684409	0.0203520418924358	0.0437438755096627	-0.0164839210718594	0.0197833964128341	0.0262085848885245	0.0841418193108702	0.023796020895997	0.190368167167976	0.639309824608695	0.0407040837848716	0.174975502038651	-0.0987399419751603	0.0395667928256682	0.104834339554098	0.504015902540511	0.0048377990300893	0.00789510588847333	0.0114695366868453	0.0197962580589641	0.0219743773213955	0.0200002253666554	0.0210027846154917	0.0198149498051471	0.030584695601682	0.0230223633043822
31	0.0100659759560268	0.0402639038241074	0.090294350822232	0.0345443816626837	0.0439638253309379	-0.0523738095511389	0.0198239026735813	0.0262360539729114	0.0842593700683299	0.0201319519120537	0.161055615296429	0.540870034623763	0.0690887633253674	0.175855301323752	-0.313723105901418	0.0396478053471626	0.104944215891646	0.504720040525649	0.00409288333791644	0.00667943152269018	0.0188062173098831	0.0198367320435732	0.0349172481806811	0.0200395628689513	0.0347411398568452	0.0198549553238124	0.0339866253156168	0.0230467937539251
32	0.00850717323865054	0.0340286929546022	0.0763114961005146	0.0289175938254266	0.0373409691177029	-0.0367162421120208	0.0198533895467812	0.026259465795877	0.0843578652987962	0.0170143464773011	0.136114771818409	0.457111670466919	0.0578351876508532	0.149363876470812	-0.219933085088349	0.0397067790935624	0.105037863183508	0.505310034453591	0.00345906524646467	0.0056450642587922	0.0157596046476839	0.0198662031402105	0.029298074399144	0.0200684288353952	0.0291044976863152	0.0198841559506905	0.0280576748535373	0.0230644425169785
33	0.00718274323825288	0.0287309729530115	0.0644310239418469	0.0329929978702238	0.0346466263956687	-0.0652427796070925	0.019880515307787	0.0262744547512667	0.0844315680843409	0.0143654864765058	0.114923891812046	0.385946737895931	0.0659859957404476	0.138586505582675	-0.390809216121527	0.0397610306155741	0.105097819005067	0.505751519749254	0.00292054444087714	0.0047662185777675	0.0177944347857849	0.0198932997519093	0.0327356693833382	0.0200945697585364	0.0329523921532693	0.0199108747008299	0.0295705249443093	0.0230767944224188
34	0.00605893680427573	0.0242357472171029	0.0543501959278421	0.0350892267297376	0.0224687605968953	-0.0555468830920695	0.0199009770803443	0.0262854569442038	0.0845190538714208	0.0121178736085515	0.0969429888684117	0.325561810740239	0.0701784534594752	0.0898750423875813	-0.33273005794569	0.0398019541606887	0.105141827776815	0.506275566273273	0.00246359832370363	0.00402049971719197	0.0186295231871785	0.0199137391553519	0.0337840438832598	0.0201143791313581	0.0346380523171983	0.0199310480673159	0.0268315045513509	0.0230882503947409
35	0.00510653900710529	0.0204261560284212	0.0458069467490538	0.0426878349706753	0.0128234064727725	0.000928960518388331	0.0199193457772371	0.0262956162187218	0.0845831644530174	0.0102130780142106	0.0817046241136847	0.27438709784787	0.0853756699413506	0.0512936258910901	0.00556454421754472	0.0398386915544743	0.105182464874887	0.506659593537129	0.00207634793763716	0.00338852166594776	0.0224054569702278	0.0199320882933264	0.0402712034704449	0.0201321293548151	0.0417766197680057	0.019949152423687	0.026391410784809	0.023097894052574
36	0.00430033425624967	0.0172013370249987	0.0385750861797146	0.0420316708852445	0.024157190423095	-0.0199959556849933	0.0199289417025641	0.0263071264760756	0.0846410249045443	0.00860066851249935	0.0688053480999948	0.231067702548893	0.0840633417704891	0.0966287616923801	-0.11977729664362	0.0398578834051283	0.105228505904303	0.507006182046108	0.00174854047950883	0.00285355223525053	0.0222908406601155	0.0199416879399881	0.0404412011096915	0.020141822073398	0.0414527499579268	0.0199587528286812	0.0275099227782406	0.0231049563710938
37	0.00361861634588707	0.0144744653835483	0.0324599040623537	0.0387124063443259	0.0163090386899124	-0.00599250518741175	0.0199412840597637	0.0263203263568124	0.0846837951112229	0.00723723269177414	0.0578978615341931	0.194437296178739	0.0774248126886517	0.0652361547596497	-0.0358955622216008	0.0398825681195274	0.10528130542725	0.507262378839777	0.00147135008200826	0.0024011879419172	0.0204133499516934	0.0199540312656028	0.0368474801101197	0.0201540953347078	0.0380167246236318	0.0199710445056511	0.0237955597220193	0.0231090049917678
38	0.00304274471531892	0.0121709788612757	0.0272941898518048	0.0498357695249718	0.00195978139032573	0.0104397073012046	0.0199513047110736	0.0263347093418586	0.084694221228582	0.00608548943063784	0.0486839154451027	0.163494274843808	0.0996715390499435	0.00783912556130292	0.0625346414038805	0.0399026094221472	0.105338837367434	0.507324832076393	0.00123719738664841	0.00201905955823703	0.0258874849138395	0.0199640606116299	0.0460688056347962	0.0201641782661087	0.048399939320403	0.0199810783901077	0.0214517289982298	0.0231106088499697
39	0.00255674626883387	0.0102269850753355	0.0229346608386537	0.0344897341919697	-0.000703427664625729	0.00578810181724066	0.0199623577683468	0.0263417402594636	0.0847090577262425	0.00511349253766774	0.0409079403013419	0.137380364208041	0.0689794683839394	-0.00281371065850292	0.0346711704751081	0.0399247155366935	0.105366961037854	0.507413703826733	0.0010395876414472	0.00169656789348325	0.0178710675680563	0.0199751037402144	0.031721680290278	0.0201748296736842	0.0334345033895813	0.0199919723994864	0.014352856920509	0.0231126299360022
40	0.00214696081857608	0.00858784327430431	0.0192587816820708	0.0341469204711299	-0.0127695762781131	0.0534902615133467	0.0199752092127292	0.0263513646865119	0.0847534385996592	0.00429392163715216	0.0343513730972172	0.115361568252489	0.0682938409422598	-0.0510783051124526	0.320410738139275	0.0399504184254583	0.105405458746047	0.507679548636767	0.000872966535971928	0.00142464852213278	0.0174717678506826	0.0199879470811698	0.030680880804589	0.020187384124817	0.0327923479823155	0.020004688788354	0.014694482347638	0.0231123542762434
