# Supplementary material for: Impulse Response Functions for Nonlinear, Nonstationary, and Heterogeneous Systems, Estimated by Deconvolution and Demixing of Noisy Time Series
Source: Sensors (Basel). 2022 Apr 25;22(9):3291. doi: 10.3390/s22093291 (PMC9105515; doi:10.3390/s22093291)
Supplement: Supplementary file 1 [file sensors-22-03291-s001.zip › File S1/IRF fig 11 nonlinear curves with demixing results/benchmark_test3_Fig_11b_time_series.txt]

t	fx1	fx2	fx3	y_fx1	y_fx2	y_fx3	y_fxsum1	y_fxsum2	y_fxsum3	y_true	y_err	y
1	0.868602153634497	0	0	2.71479022561457	0.666613208106055	5.45696821063757e-16	2.71479022561457	3.38140343372062	3.38140343372062	3.38140343372062	1.85042755092554	5.23183098464616
2	0.518777697997139	0	0	2.61566191562444	0.591163907080559	8.18545231595635e-16	2.61566191562444	3.206825822705	3.206825822705	3.206825822705	1.46961562513702	4.67644144784202
3	1.48823669240823	0	0	2.46783979906979	0.52116394532756	4.09272615797818e-16	2.46783979906979	2.98900374439735	2.98900374439735	2.98900374439735	1.091172111408	4.08017585580535
4	1.14457712674999	0	0	2.39561068454079	0.457116881461403	7.95807864051312e-16	2.39561068454079	2.85272756600219	2.8527275660022	2.85272756600219	1.42129501541408	4.27402258141628
5	0.87052986623532	0	0	2.3175839868383	0.39916465738302	5.91171556152403e-16	2.3175839868383	2.71674864422132	2.71674864422132	2.71674864422132	0.735348396139819	3.45209704036114
6	0.753510844096293	0	0	2.2107335944744	0.347202152057754	1.09139364212751e-15	2.2107335944744	2.55793574653215	2.55793574653216	2.55793574653216	0.14674932241917	2.70468506895132
7	0.390889984204315	0	0	2.08047917212893	0.300962087336297	1.00044417195022e-15	2.08047917212893	2.38144125946523	2.38144125946523	2.38144125946523	-0.0848789978541286	2.2965622616111
8	0.530786414114431	0	0	1.92676149530956	0.260077270274507	7.27595761418343e-16	1.92676149530956	2.18683876558406	2.18683876558406	2.18683876558406	-0.259080145028122	1.92775862055594
9	0.616390343145841	0	0	1.7653082283083	0.224125598462378	6.3664629124105e-16	1.7653082283083	1.98943382677068	1.98943382677068	1.98943382677068	-0.306747349996174	1.6826864767745
10	0.570920858345365	0	0	1.60674694298836	0.192662032243082	1.63709046319127e-15	1.60674694298836	1.79940897523144	1.79940897523144	1.79940897523144	-0.373823348398696	1.42558562683274
11	1.94008513480848	0	0	1.45375914651774	0.165240780016759	1.2732925824821e-15	1.45375914651774	1.6189999265345	1.6189999265345	1.6189999265345	0.367717332934784	1.98671725946928
12	1.06928339029693	0	0	1.54258614294121	0.141430194202126	1.18234311230481e-15	1.54258614294121	1.68401633714333	1.68401633714334	1.68401633714333	0.0999018289587182	1.78391816610205
13	1.59899406615676	0	0	1.5914801930991	0.120822291546345	1.50066625792533e-15	1.5914801930991	1.71230248464545	1.71230248464545	1.71230248464544	0.33664582598857	2.04894831063401
14	1.0900995808482	0	0	1.70584913874499	0.103038357204294	9.09494701772928e-16	1.70584913874499	1.80888749594928	1.80888749594928	1.80888749594928	0.095437809951517	1.9043253059008
15	1.61417699049891	0	0	1.76888405138162	0.087731739548102	1.00044417195022e-15	1.76888405138162	1.85661579092972	1.85661579092973	1.85661579092972	-0.170184735179458	1.68643105575026
16	0.505937000359899	0	0	1.89075291692658	0.0745886700334988	1.2732925824821e-15	1.89075291692658	1.96534158696008	1.96534158696008	1.96534158696008	-0.166550873754568	1.79879071320551
17	1.03475798291824	0	0	1.91455789664352	0.0633277322825533	3.63797880709171e-16	1.91455789664352	1.97788562892607	1.97788562892607	1.97788562892607	-0.101151236785168	1.8767343921409
18	1.0516168361629	0	0	1.90388946634973	0.0536984431542392	2.72848410531878e-16	1.90388946634973	1.95758790950397	1.95758790950397	1.95758790950397	0.0659317740402721	2.02351968354424
19	1.56936703713015	0	0	1.8722659056307	0.0454792851865974	2.72848410531878e-16	1.8722659056307	1.9177451908173	1.9177451908173	1.9177451908173	0.462260244007676	2.38000543482498
20	0.354453343822592	0	0	1.91613086814579	0.0384754359333508	-3.18323145620525e-16	1.91613086814579	1.95460630407914	1.95460630407914	1.95460630407914	-0.384292646314063	1.57031365776508
21	0.541029403267795	0	0	1.88403157490901	0.0325163687334831	2.50111042987555e-16	1.88403157490901	1.91654794364249	1.91654794364249	1.91654794364249	-0.470013657177754	1.44653428646474
22	1.3792255684387	0	0	1.80579462097897	0.0274534461349673	-1.13686837721616e-16	1.80579462097897	1.83324806711393	1.83324806711393	1.83324806711393	-1.05265720137074	0.780590865743197
23	0.835369232654691	0	0	1.77993756546612	0.0231575874709953	-2.27373675443232e-16	1.77993756546612	1.80309515293711	1.80309515293711	1.80309515293711	-1.24629364512115	0.556801507815966
24	1.1583745735877	0	0	1.72321025819153	0.0195170627821658	-3.63797880709171e-16	1.72321025819153	1.74272732097369	1.74272732097369	1.74272732097369	-1.23653598515755	0.506191335816146
25	0.569706339900787	0	0	1.67946619247007	0.0164354439193944	-6.13908923696727e-16	1.67946619247007	1.69590163638947	1.69590163638947	1.69590163638947	-1.35805220927053	0.337849427118939
26	1.37868869323789	0	0	1.60101442063426	0.0138297283319712	-6.82121026329696e-16	1.60101442063426	1.61484414896623	1.61484414896623	1.61484414896623	-1.27456103399784	0.340283114968387
27	0.575009457762895	0	0	1.58164184760801	0.0116286402595336	-6.3664629124105e-16	1.58164184760801	1.59327048786754	1.59327048786754	1.59327048786754	-0.865723798669255	0.727546689198288
28	0.64247961146075	0	0	1.52291182473359	0.00977110666177296	-7.73070496506989e-16	1.52291182473359	1.53268293139536	1.53268293139536	1.53268293139536	-0.794162671659818	0.738520259735541
29	0.459761422010828	0	0	1.44218844061223	0.00820490035709568	-8.18545231595635e-16	1.44218844061223	1.45039334096933	1.45039334096933	1.45039334096933	-0.358957835890984	1.09143550507834
30	0.938624761838203	0	0	1.343872453449	0.00688543982925098	-1.13686837721616e-15	1.343872453449	1.35075789327825	1.35075789327825	1.35075789327825	-0.6474519475107	0.703305945767548
31	0	3.29146277328903	0	1.26089336422867	0.00577473348826588	-1.61435309564695e-15	1.26089336422867	1.26666809771694	1.26666809771694	1.26666809771694	-0.644976340665912	0.621691757051025
32	1.35072036039798	0	0	1.16383970242998	1.17263902138329	-1.09139364212751e-15	1.16383970242998	2.33647872381327	2.33647872381327	2.33647872381327	-0.547478975558411	1.78899974825486
33	1.09382489688842	0	0	1.14124505516311	1.91628033851383	-1.63709046319127e-15	1.14124505516311	3.05752539367695	3.05752539367694	3.05752539367694	-0.0604966597746719	2.99702873390227
34	1.71646293803166	0	0	1.13145900816158	2.35179184652309	-1.90993887372315e-15	1.13145900816158	3.48325085468467	3.48325085468467	3.48325085468467	0.138183818244211	3.62143467292888
35	0.883904677717079	0	0	1.25333793279966	2.56644749444323	-1.81898940354586e-15	1.25333793279966	3.81978542724289	3.81978542724289	3.81978542724289	0.2605909229116	4.08037635015449
36	0.347542438901343	0	0	1.31646904784778	2.62600576089361	-2.63753463514149e-15	1.31646904784778	3.94247480874139	3.94247480874139	3.94247480874139	0.115838132318585	4.05831294105998
37	0.830885121010037	0	0	1.3169046019331	2.57964214578386	-1.45519152283669e-15	1.3169046019331	3.89654674771696	3.89654674771696	3.89654674771696	0.225900408180248	4.12244715589721
38	1.29879108407916	0	0	1.29271055563871	2.46380041084657	-1.09139364212751e-15	1.29271055563871	3.75651096648528	3.75651096648528	3.75651096648528	-0.122571426133112	3.63393954035217
39	1.29550783396224	0	0	1.30576573854995	2.3051924896952	-1.77351466845721e-15	1.30576573854995	3.61095822824516	3.61095822824516	3.61095822824516	-0.0551558392333032	3.55580238901185
40	0.495962263563719	0	0	1.34281809380615	2.12312916133442	-1.9554136088118e-15	1.34281809380615	3.46594725514057	3.46594725514057	3.46594725514057	0.037613399785444	3.50356065492601
41	0.784413979420415	0	0	1.32752726632204	1.93132553846881	-5.45696821063757e-16	1.32752726632204	3.25885280479085	3.25885280479085	3.25885280479085	-0.127873181207609	3.13097962358324
42	1.00425810944077	0	0	1.28946345978958	1.73929518793332	-1.13686837721616e-15	1.28946345978958	3.0287586477229	3.0287586477229	3.0287586477229	0.511610893654659	3.54036954137756
43	0.52673555825341	0	0	1.25474800417263	1.5534226942269	-1.36424205265939e-15	1.25474800417263	2.80817069839953	2.80817069839953	2.80817069839953	0.679265324426465	3.48743602282599
44	0.573619255738396	0	0	1.19503442059394	1.3777854341406	-1.04591890703887e-15	1.19503442059394	2.57281985473453	2.57281985473453	2.57281985473453	0.506584921102419	3.07940477583695
45	1.16222085543796	0	0	1.12192131470554	1.21478024024063	-6.59383658785373e-16	1.12192131470554	2.33670155494617	2.33670155494617	2.33670155494617	0.0221970628094619	2.35889861775563
46	1.14825043425139	0	0	1.08745974444526	1.06559868619257	-6.3664629124105e-16	1.08745974444526	2.15305843063783	2.15305843063783	2.15305843063783	-0.652002512502721	1.50105591813511
47	0.35863904955755	0	0	1.07820762915904	0.930585283089416	-2.04636307898909e-16	1.07820762915904	2.00879291224845	2.00879291224845	2.00879291224845	0.0213010409537678	2.03009395320222
48	1.00712033559974	0	0	1.0380881070947	0.809505418870049	-2.95585778076202e-16	1.0380881070947	1.84759352596475	1.84759352596475	1.84759352596475	0.120979540007176	1.96857306597193
49	1.33794283806609	0	0	1.01053890730203	0.701743992623779	1.13686837721616e-17	1.01053890730203	1.71228289992581	1.71228289992581	1.71228289992581	0.247042029579307	1.95932492950512
50	0.982786678274175	0	0	1.03730299264847	0.606451065454562	1.02318153949454e-16	1.03730299264847	1.64375405810303	1.64375405810303	1.64375405810303	0.0799377100648979	1.72369176816793
51	0.943336638196784	0	0	1.05224623844632	0.522647209608311	-4.77484718430787e-16	1.05224623844632	1.57489344805464	1.57489344805464	1.57489344805463	0.157424711194135	1.73231815924877
52	0.72434241907111	0	0	1.05517939571372	0.449298380919572	1.02318153949454e-16	1.05517939571372	1.50447777663329	1.50447777663329	1.50447777663329	0.0569929509915606	1.56147072762485
53	0	2.39218171229325	0	1.03491998314817	0.385367901928958	3.46744855050929e-16	1.03491998314817	1.42028788507713	1.42028788507713	1.42028788507713	0.360588878292909	1.78087676337004
54	1.20087113256374	0	0	0.987333733246025	0.778166727020596	3.24007487506606e-16	0.987333733246025	1.76550046026662	1.76550046026662	1.76550046026662	0.314156778980164	2.07965723924679
55	0.967146821609079	0	0	0.979707375253689	1.01589823110593	2.95585778076202e-16	0.979707375253689	1.99560560635961	1.99560560635961	1.99560560635961	0.491427719428246	2.48703332578786
56	1.15177730621582	0	0	0.972029882518097	1.14187349132804	2.38742359215394e-16	0.972029882518097	2.11390337384614	2.11390337384614	2.11390337384614	0.450900043162755	2.56480341700889
57	1.32823047624265	0	0	0.98498279498624	1.18879693790713	4.49063009000383e-16	0.98498279498624	2.17377973289337	2.17377973289337	2.17377973289337	0.621713486599519	2.79549321949289
58	0.527499190386585	0	0	1.03804022876549	1.18118853318512	4.14956957683899e-16	1.03804022876549	2.21922876195061	2.21922876195062	2.21922876195061	-0.0154109821247214	2.20381777982589
59	1.24319465861417	0	0	1.04430411945838	1.13727633645853	3.01270119962283e-16	1.04430411945838	2.18158045591691	2.18158045591691	2.1815804559169	0.107946697753613	2.28952715367052
60	0.753707821195462	0	0	1.07711293812695	1.0704718708715	6.82121026329696e-17	1.07711293812695	2.14758480899845	2.14758480899845	2.14758480899845	-0.0570726397618672	2.09051216923658
61	0.630239307989653	0	0	1.07773499492851	0.99051735576471	4.14956957683899e-16	1.07773499492851	2.06825235069322	2.06825235069322	2.06825235069322	-0.379942828039649	1.68830952265357
62	1.79046793454956	0	0	1.0509373557489	0.904375287481666	4.54747350886464e-17	1.0509373557489	1.95531264323057	1.95531264323057	1.95531264323057	0.240588489196855	2.19590113242743
63	1.68376834020037	0	0	1.18641737291672	0.816916080854663	-1.33582034322899e-16	1.18641737291672	2.00333345377138	2.00333345377138	2.00333345377138	-0.109114058157967	1.89421939561341
64	1.73657395651929	0	0	1.39458048402772	0.731447751821096	-8.24229573481716e-17	1.39458048402772	2.12602823584881	2.12602823584881	2.12602823584881	-0.204669853687408	1.92135838216141
65	0.990755514023493	0	0	1.65979915457686	0.650122312445615	1.73372427525464e-16	1.65979915457686	2.30992146702248	2.30992146702248	2.30992146702248	0.696652812067793	3.00657427909027
66	0.563561487360015	0	0	1.81489132046889	0.574246170249413	2.78532752417959e-16	1.81489132046889	2.3891374907183	2.3891374907183	2.3891374907183	0.30213560994985	2.69127310066815
67	0.494558536313051	0	0	1.86507974868284	0.504515980433557	3.41060513164848e-17	1.86507974868284	2.36959572911639	2.36959572911639	2.36959572911639	0.647139409873739	3.01673513899013
68	0.868346574537147	0	0	1.84139971110561	0.441196777923109	-3.26849658449646e-16	1.84139971110561	2.28259648902872	2.28259648902872	2.28259648902872	0.892386589665657	3.17498307869438
69	0.811488544902442	0	0	1.78646354639811	0.384255565259194	-2.61479726759717e-16	1.78646354639811	2.17071911165731	2.1707191116573	2.1707191116573	0.851254185645257	3.02197329730256
70	1.64597309700428	0	0	1.70843856237071	0.333460652149937	-2.65742983174277e-16	1.70843856237071	2.04189921452065	2.04189921452065	2.04189921452065	0.696655955040866	2.73855516956152
71	0.948244508747592	0	0	1.74603920348265	0.288454773519193	-3.32534000335727e-16	1.74603920348265	2.03449397700184	2.03449397700184	2.03449397700184	-0.156206676642297	1.87828730035954
72	0.965894101318338	0	0	1.74179436995301	0.248808228204395	6.25277607468888e-17	1.74179436995301	1.99060259815741	1.99060259815741	1.9906025981574	0.361535612005941	2.35213821016335
73	1.60777389820781	0	0	1.71122754121211	0.214056879034979	-1.63424829224823e-16	1.71122754121211	1.92528442024709	1.92528442024709	1.92528442024709	-0.114280572390023	1.81100384785706
74	0.811990690586062	0	0	1.77061515156192	0.183728756563647	-1.13686837721616e-16	1.77061515156192	1.95434390812556	1.95434390812556	1.95434390812556	0.239855013282111	2.19419892140767
75	1.62742693957097	0	0	1.76977694845822	0.1573621494379	1.70530256582424e-17	1.76977694845822	1.92713909789612	1.92713909789612	1.92713909789612	0.283690230382252	2.21082932827837
76	1.03163581789331	0	0	1.85222083048178	0.134517393672708	1.84741111297626e-16	1.85222083048178	1.98673822415449	1.98673822415449	1.98673822415449	-0.024250451900711	1.96248777225378
77	1.30893133092945	0	0	1.88258008706043	0.114784050792007	-1.13686837721616e-17	1.88258008706043	1.99736413785244	1.99736413785244	1.99736413785244	0.446097062933896	2.44346120078634
78	0.356147030339269	0	0	1.9145148882414	0.0977847591732785	-2.44426701101474e-16	1.9145148882414	2.01229964741468	2.01229964741468	2.01229964741468	0.806085371622319	2.818385019037
79	1.24385549522192	0	0	1.87449267362966	0.0831767288239196	-4.2632564145606e-17	1.87449267362966	1.95766940245358	1.95766940245358	1.95766940245358	0.428884920957384	2.38655432341096
80	0.923011722283527	0	0	1.84909660245732	0.0706516073865256	2.21689333557151e-16	1.84909660245732	1.91974820984385	1.91974820984385	1.91974820984385	0.246073782017572	2.16582199186142
81	0.725088643312282	0	0	1.79706719099159	0.0599342587491363	3.63797880709171e-16	1.79706719099159	1.85700144974073	1.85700144974073	1.85700144974073	0.705534325410001	2.56253577515073
82	1.63664641088306	0	0	1.71562642297975	0.0507808528858748	8.5265128291212e-18	1.71562642297975	1.76640727586563	1.76640727586563	1.76640727586563	0.788501862311017	2.55490913817664
83	0.541026691430414	0	0	1.74823271955219	0.042976556766555	-3.24007487506606e-16	1.74823271955219	1.79120927631874	1.79120927631874	1.79120927631874	0.42152751750877	2.21273679382751
84	1.04353327450184	0	0	1.71783129367858	0.0363330337281725	-1.05160324892495e-16	1.71783129367858	1.75416432740676	1.75416432740676	1.75416432740676	0.415509581561291	2.16967390896805
85	0.547689413409948	0	0	1.67822234980506	0.0306858966215385	1.70530256582424e-17	1.67822234980506	1.7089082464266	1.7089082464266	1.7089082464266	0.442483245827558	2.15139149225416
86	0.828263549059332	0	0	1.60190801549999	0.0258922136583677	-7.95807864051312e-17	1.60190801549999	1.62780022915835	1.62780022915835	1.62780022915835	0.197385175948841	1.8251854051072
87	1.97748194299193	0	0	1.51672493083819	0.021828131538748	-2.92743607133161e-16	1.51672493083819	1.53855306237694	1.53855306237694	1.53855306237694	-0.503096382477117	1.03545667989982
88	0.881225808726994	0	0	1.66303134917703	0.0183866552945672	-1.86162196769146e-16	1.66303134917703	1.68141800447159	1.68141800447159	1.68141800447159	-0.202336311451267	1.47908169302033
89	1.65408004298287	0	0	1.72886976888765	0.0154756061338869	2.23465690396552e-16	1.72886976888765	1.74434537502154	1.74434537502154	1.74434537502153	-0.341987291590667	1.40235808343087
90	1.24430180339187	0	0	1.86440210853741	0.0130157657051755	-5.6843418860808e-18	1.86440210853741	1.87741787424259	1.87741787424259	1.87741787424258	-1.26725891992247	0.610158954320119
91	0	2.29164342286642	0	1.95708320159056	0.0109392062992731	-8.81072992342524e-17	1.95708320159056	1.96802240788984	1.96802240788984	1.96802240788984	-1.16032375615685	0.807698651732983
92	1.01393885814042	0	0	1.95490229972528	0.403320278163922	-1.13686837721616e-17	1.95490229972528	2.3582225778892	2.3582225778892	2.3582225778892	-1.96031952552322	0.397903052365982
93	0.613018730509948	0	0	1.92334303046089	0.653088660875417	6.53699316899292e-16	1.92334303046089	2.5764316913363	2.57643169133631	2.5764316913363	-1.68117370372337	0.895257987612933
94	1.90002030176542	0	0	1.84653433465169	0.799053874864494	2.78532752417959e-16	1.84653433465169	2.64558820951618	2.64558820951618	2.64558820951618	-1.48322759703241	1.16236061248377
95	0.568433580799909	0	0	1.95900767406964	0.87064154021201	-1.47792889038101e-16	1.95900767406964	2.82964921428165	2.82964921428165	2.82964921428165	-1.86651205617139	0.963137158110257
96	1.68763622160634	0	0	1.97604574064217	0.890020177573382	3.84403620046214e-16	1.97604574064217	2.86606591821555	2.86606591821555	2.86606591821555	-1.2285598384486	1.63750607976696
97	0.749037597393577	0	0	2.07994863786317	0.873765303163054	3.89377419196535e-16	2.07994863786317	2.95371394102622	2.95371394102622	2.95371394102622	-1.21011608509214	1.74359785593408
98	0.863382771335575	0	0	2.0950157205936	0.83415868294056	7.8017592386459e-16	2.0950157205936	2.92917440353416	2.92917440353416	2.92917440353416	-1.07027039770219	1.85890400583197
99	0.886133010177301	0	0	2.05735344869643	0.780200335100322	3.95061761082616e-16	2.05735344869643	2.83755378379675	2.83755378379675	2.83755378379675	-0.0178057213647416	2.81974806243201
100	1.11624894962914	0	0	1.98729360332645	0.718394729067016	4.71800376544707e-16	1.98729360332645	2.70568833239347	2.70568833239347	2.70568833239347	0.145254316764527	2.850942649158
101	0.438025739318497	0	0	1.92058108876812	0.653359790531112	-8.1423756626009e-17	1.92058108876812	2.57394087929923	2.57394087929923	2.57394087929923	0.0945065412217262	2.66844742052095
102	1.27010597733994	0	0	1.81550718937692	0.588297118804857	2.62902893899408e-16	1.81550718937692	2.40380430818178	2.40380430818178	2.40380430818178	0.204500918228199	2.60830522640998
103	0.668551933704018	0	0	1.75251889412597	0.525353721358765	-1.88347948348877e-16	1.75251889412597	2.27787261548473	2.27787261548473	2.27787261548473	0.721581723950978	2.99945433943571
104	0.712008968280194	0	0	1.66249739518137	0.465899144080858	1.35513822385747e-16	1.66249739518137	2.12839653926223	2.12839653926223	2.12839653926223	1.18637050488518	3.31476704414742
105	0	2.23372236395509	0	1.55934803189515	0.410736783497215	1.64600971741535e-16	1.55934803189515	1.97008481539237	1.97008481539237	1.97008481539237	0.208938327018502	2.17902314241087
106	0.273146920207894	0	0	1.43896704645627	0.725260612977057	6.27648627515853e-16	1.43896704645627	2.16422765943332	2.16422765943332	2.16422765943332	0.489881953235041	2.65410961266837
107	1.1561252552222	0	0	1.31165830853926	0.912261236058627	4.8850021250324e-16	1.31165830853926	2.22391954459789	2.22391954459789	2.22391954459789	0.365021075252358	2.58894061985025
108	1.99736730601264	0	0	1.23382913473437	1.00763593012564	6.96893931451115e-17	1.23382913473437	2.24146506486001	2.24146506486001	2.24146506486001	-0.19828229285611	2.0431827720039
109	0.469997864019354	0	0	1.40207743343546	1.03845805404905	-5.66907631949221e-17	1.40207743343546	2.44053548748451	2.44053548748451	2.44053548748451	0.600391106678306	3.04092659416282
110	0.712732374184564	0	0	1.47218750046754	1.02499652619397	3.95365684635607e-16	1.47218750046754	2.49718402666151	2.49718402666151	2.49718402666151	0.133157322871316	2.63034134953282
111	0.861581331607169	0	0	1.48266690866151	0.982293104989965	2.9133778722823e-16	1.48266690866151	2.46496001365148	2.46496001365148	2.46496001365148	0.238574647662768	2.70353466131424
112	0.467872396100609	0	0	1.46191865789366	0.921391428558775	-4.95237358066891e-16	1.46191865789366	2.38331008645244	2.38331008645244	2.38331008645244	0.464549723274083	2.84785980972652
113	0.633866025354795	0	0	1.40332833378676	0.850292237009682	-1.80504569624596e-16	1.40332833378676	2.25362057079644	2.25362057079644	2.25362057079644	0.880369783394202	3.13399035419064
114	0.658401512930047	0	0	1.3262832725166	0.774693662278235	-1.02596403595001e-16	1.3262832725166	2.10097693479483	2.10097693479483	2.10097693479483	0.321068850446567	2.4220457852414
115	0.897111853729372	0	0	1.24040571995079	0.698563119587524	-1.80821243395135e-16	1.24040571995079	1.93896883953831	1.93896883953831	1.93896883953831	1.00444478322884	2.94341362276715
116	0.585367070688175	0	0	1.16572743918879	0.62457752658293	-3.65558538301114e-16	1.16572743918879	1.79030496577172	1.79030496577172	1.79030496577172	0.0970755984678334	1.88738056423955
117	1.60403767825205	0	0	1.08393378782526	0.554460794908942	-4.32431000729761e-17	1.08393378782526	1.6383945827342	1.6383945827342	1.6383945827342	0.796649750436312	2.43504433317051
118	1.75768639948763	0	0	1.12864832653134	0.489241371964134	1.56189080766089e-16	1.12864832653134	1.61788969849547	1.61788969849547	1.61788969849547	0.837677627064628	2.4555673255601
119	0.52765034762984	0	0	1.29937393132441	0.429447728241881	-1.59480718561755e-16	1.29937393132441	1.72882165956629	1.72882165956629	1.72882165956629	0.771030621297208	2.49985228086349
120	1.25711025336864	0	0	1.37593024545417	0.375255824924671	-8.17424686966328e-17	1.37593024545417	1.75118607037884	1.75118607037884	1.75118607037884	0.697997773713062	2.4491838440919
121	0.790979161137551	0	0	1.44709748853707	0.326599547309952	-1.00511265976877e-16	1.44709748853707	1.77369703584702	1.77369703584702	1.77369703584702	0.8205276638334	2.59422469968042
122	1.05863773520697	0	0	1.46345956839558	0.283252684809363	1.82532157791404e-17	1.46345956839558	1.74671225320495	1.74671225320495	1.74671225320494	0.685642530851329	2.43235478405627
123	0.345592015945924	0	0	1.46519492225916	0.244889144302632	-6.24377416089117e-16	1.46519492225916	1.71008406656179	1.71008406656179	1.71008406656179	1.00147029848638	2.71155436504817
124	0.413450302546546	0	0	1.41956573594154	0.211126594349904	-4.24790075077147e-16	1.41956573594154	1.63069233029145	1.63069233029145	1.63069233029145	1.20690390908704	2.83759623937848
125	1.84466073777638	0	0	1.34464929414552	0.181557568691204	1.800718862216e-16	1.34464929414552	1.52620686283673	1.52620686283673	1.52620686283673	1.1253874276223	2.65159429045903
126	1.09300196635013	0	0	1.45581376823548	0.155771141439139	2.8653622443503e-16	1.45581376823548	1.61158490967462	1.61158490967462	1.61158490967462	1.29952604272733	2.91111095240195
127	1.14129319281357	0	0	1.5252562113319	0.133367570073359	-5.62075689811148e-16	1.5252562113319	1.65862378140526	1.65862378140526	1.65862378140526	0.866503730495742	2.525127511901
128	1.10121813902122	0	0	1.57037191205758	0.113967743464176	-6.27082706507881e-16	1.57037191205758	1.68433965552176	1.68433965552176	1.68433965552176	1.13276921512744	2.8171088706492
129	1.70749150562965	0	0	1.59274794027236	0.0972188371548103	2.10893704843257e-16	1.59274794027236	1.68996677742717	1.68996677742717	1.68996677742717	1.56973315195597	3.25969992938314
130	1.11930394003702	0	0	1.71844513068481	0.0827972404687623	-7.41626378364391e-17	1.71844513068481	1.80124237115358	1.80124237115358	1.80124237115358	0.806059613283076	2.60730198443665
131	0.800694844944536	0	0	1.79216145921714	0.0704095586863939	-3.40142893235154e-16	1.79216145921714	1.86257101790353	1.86257101790353	1.86257101790353	1.3298636071813	3.19243462508483
132	0.920713654727197	0	0	1.79949851777897	0.0597922919717545	2.26209204362907e-16	1.79949851777897	1.85929080975073	1.85929080975073	1.85929080975073	1.48926456480584	3.34855537455657
133	1.16237083810911	0	0	1.77084862523051	0.0507106378485734	3.35587300678321e-16	1.77084862523051	1.82155926307909	1.82155926307909	1.82155926307909	1.44497849597597	3.26653775905506
134	0.797518275133677	0	0	1.74488874085826	0.0429567455225719	5.75830022228087e-16	1.74488874085826	1.78784548638083	1.78784548638083	1.78784548638083	0.531965060540259	2.31981054692109
135	0.680407605461362	0	0	1.6867648559077	0.0363476601257962	-1.56312103831349e-16	1.6867648559077	1.7231125160335	1.7231125160335	1.7231125160335	0.417503686739577	2.14061620277307
136	1.35130873733091	0	0	1.60269455482126	0.0307231266586003	-4.2329694166076e-16	1.60269455482126	1.63341768147986	1.63341768147986	1.63341768147986	0.325217597156075	1.95863527863594
137	0.518187510745443	0	0	1.57448829591068	0.0259433720434005	1.08437494823321e-15	1.57448829591068	1.60043166795408	1.60043166795408	1.60043166795408	0.247089032647883	1.84752070060196
138	0.643307969677384	0	0	1.50840250915724	0.0218869453847989	9.92938032956438e-16	1.50840250915724	1.53028945454204	1.53028945454204	1.53028945454204	0.00494609242704472	1.53523554696909
139	0.636222605147563	0	0	1.42325880111789	0.0184486682124943	7.24924317080898e-16	1.42325880111789	1.44170746933038	1.44170746933038	1.44170746933038	0.265704319898488	1.70741178922887
140	1.71481486830869	0	0	1.32785295947842	0.0155377257998852	4.95349230112806e-16	1.32785295947842	1.3433906852783	1.3433906852783	1.3433906852783	-0.0858063747202128	1.25758431055809
141	0.975962746567405	0	0	1.38540940567375	0.0130759157650228	1.75000354376946e-16	1.38540940567375	1.39848532143877	1.39848532143877	1.39848532143877	-0.370900160282209	1.02758516115656
142	0	2.03449623224765	0	1.40891205227381	0.0109960596494953	-3.15179759597046e-16	1.40891205227381	1.41990811192331	1.41990811192331	1.41990811192331	-0.7651199197693	0.654788192154007
143	0.95987082355334	0	0	1.37837155456814	0.285026289409336	-6.37483913991073e-16	1.37837155456814	1.66339784397747	1.66339784397747	1.66339784397747	-0.441520110502136	1.22187773347533
144	1.56341648519111	0	0	1.34157109819071	0.459348697939796	-6.54400541595006e-16	1.34157109819071	1.80091979613051	1.80091979613051	1.8009197961305	-0.871113057518564	0.929806738611941
145	1.29497329203105	0	0	1.39796930516756	0.561106975341045	4.62526180279154e-16	1.39796930516756	1.95907628050861	1.95907628050861	1.95907628050861	-0.922720934265526	1.03635534624308
146	0.746160992605707	0	0	1.46095757783678	0.61088043260715	2.18846015900907e-16	1.46095757783678	2.07183801044393	2.07183801044393	2.07183801044393	-0.850078060037235	1.22175995040669
147	1.72520645253545	0	0	1.46877995226721	0.624171939716584	6.02540239924565e-16	1.46877995226721	2.09295189198379	2.09295189198379	2.09295189198379	-0.95521432175073	1.13773757023306
148	1.05004819108542	0	0	1.59392210838954	0.61257212480111	6.59383658785373e-16	1.59392210838954	2.20649423319065	2.20649423319065	2.20649423319065	-0.935840540765415	1.27065369242523
149	0.662641779289029	0	0	1.66334999880549	0.58466831074101	1.48929757415317e-15	1.66334999880549	2.2480183095465	2.2480183095465	2.24801830954649	-1.18521069231195	1.06280761723455
150	1.65599407023369	0	0	1.66476243846505	0.546752477810807	8.29913915367797e-16	1.66476243846505	2.21151491627586	2.21151491627586	2.21151491627586	-0.92932789465933	1.28218702161653
151	1.64472912863466	0	0	1.75973031884341	0.503371246839098	4.32009983342141e-16	1.75973031884341	2.2631015656825	2.26310156568251	2.2631015656825	-1.08498611775707	1.17811544792544
152	0	2.02370119706098	0	1.9112753090415	0.457751893908513	1.05728759081103e-15	1.9112753090415	2.36902720295002	2.36902720295002	2.36902720295002	-0.577243141504057	1.79178406144596
153	1.05350533562086	0	0	1.95005723788438	0.683550277422375	8.5265128291212e-16	1.95005723788438	2.63360751530676	2.63360751530676	2.63360751530675	-0.116198633997363	2.51740888130939
154	1.46266136168455	0	0	1.95026979641107	0.812446996203714	1.03455022326671e-15	1.95026979641107	2.76271679261479	2.76271679261479	2.76271679261479	-0.453196046515762	2.30952074609903
155	1.56505157946992	0	0	1.98880769047845	0.872153228646182	3.06954461848363e-16	1.98880769047845	2.86096091912463	2.86096091912463	2.86096091912463	-0.710352852263347	2.15060806686129
156	0.952272227357912	0	0	2.07483252348329	0.883517831480974	3.86535248253495e-16	2.07483252348329	2.95835035496427	2.95835035496427	2.95835035496427	-1.38391843651101	1.57443191845326
157	0.91917555255938	0	0	2.09260105482322	0.862104646676245	6.02540239924565e-16	2.09260105482322	2.95470570149947	2.95470570149947	2.95470570149947	-0.880992021097782	2.07371368040169
158	0	2.09590536193863	0	2.06118477783432	0.819423459738905	5.22959453519434e-16	2.06118477783432	2.88060823757323	2.88060823757323	2.88060823757323	-1.00766512365444	1.87294311391879
159	0	2.02820174012439	0	1.972398295375	1.06540832990416	5.6843418860808e-16	1.972398295375	3.03780662527916	3.03780662527916	3.03780662527916	-0.621190315787886	2.41661630949127
160	0.748477808754334	0	0	1.84807280831834	1.46852303644696	6.19593265582807e-16	1.84807280831834	3.3165958447653	3.3165958447653	3.3165958447653	-0.66743437938278	2.64916146538252
161	1.03227347143739	0	0	1.71774209724296	1.69048538233706	3.86535248253495e-16	1.71774209724296	3.40822747958001	3.40822747958001	3.40822747958001	-0.257164310012517	3.15106316956749
162	1.01618611777812	0	0	1.60995976934769	1.78372431090075	3.75166564481333e-16	1.60995976934769	3.39368408024845	3.39368408024845	3.39368408024845	-0.710995642125946	2.6826884381225
163	0.618020645044082	0	0	1.51917554470538	1.78761365738381	-2.50111042987555e-16	1.51917554470538	3.30678920208919	3.30678920208919	3.30678920208919	-0.474789356819788	2.8319998452694
164	0.780944822449357	0	0	1.4161337126216	1.73148238964678	1.30739863379858e-16	1.4161337126216	3.14761610226838	3.14761610226838	3.14761610226838	-0.851223331019643	2.29639277124873
165	0.555416418610855	0	0	1.31612837773284	1.63696249252209	-1.76214598468505e-16	1.31612837773284	2.95309087025493	2.95309087025493	2.95309087025493	-0.279735348499292	2.67335552175564
166	1.67596306476105	0	0	1.21145795948054	1.51981571338811	1.27897692436818e-16	1.21145795948054	2.73127367286865	2.73127367286865	2.73127367286865	0.0986077347217083	2.82988140759036
167	0	2.04512293779202	0	1.25565660643599	1.39135095377798	2.27373675443232e-17	1.25565660643599	2.64700756021397	2.64700756021397	2.64700756021397	-0.158761036150933	2.48824652406304
168	1.54667688785461	0	0	1.24402480282013	1.53965051708741	2.50111042987555e-16	1.24402480282013	2.78367531990754	2.78367531990754	2.78367531990754	-0.61023656939473	2.17343875051281
169	0.718287395801579	0	0	1.31652226525194	1.58846801927557	-5.00222085975111e-16	1.31652226525194	2.90499028452751	2.90499028452751	2.90499028452751	-0.872007886920931	2.03298239760658
170	0.939058600131708	0	0	1.3339963345318	1.56899662983073	-2.27373675443232e-16	1.3339963345318	2.90299296436254	2.90299296436253	2.90299296436253	-0.623489624245776	2.27950334011676
171	0.735439402432337	0	0	1.32899572558526	1.50438962882932	-2.27373675443232e-16	1.32899572558526	2.83338535441458	2.83338535441458	2.83338535441458	-1.01469680171325	1.81868855270133
172	0.860251616560498	0	0	1.29500177906316	1.41165021433037	-2.27373675443232e-16	1.29500177906316	2.70665199339353	2.70665199339353	2.70665199339353	-1.284748662943	1.42190333045053
173	1.11620743016845	0	0	1.25051172079267	1.30310036087039	-2.27373675443232e-16	1.25051172079267	2.55361208166306	2.55361208166305	2.55361208166306	-0.932703714951649	1.62090836671141
174	1.10499169500914	0	0	1.22514364143896	1.18751924292705	-2.72848410531878e-16	1.22514364143896	2.41266288436601	2.41266288436601	2.41266288436601	0.072795571301541	2.48545845566755
175	1.00936526796424	0	0	1.21206781156076	1.07102275422482	-2.72848410531878e-16	1.21206781156076	2.28309056578558	2.28309056578558	2.28309056578558	-0.166738596294403	2.11635196949118
176	0.921097265524671	0	0	1.19715403225509	0.957740578673218	-1.81898940354586e-16	1.19715403225509	2.15489461092831	2.15489461092831	2.15489461092831	0.150333408763107	2.30522801969142
177	0.513322356517317	0	0	1.1734130800283	0.850335308543732	-3.63797880709171e-16	1.1734130800283	2.02374838857203	2.02374838857203	2.02374838857203	-0.490562309235892	1.53318607933614
178	1.23529913536906	0	0	1.12337207599908	0.750398626279184	9.09494701772928e-17	1.12337207599908	1.87377070227827	1.87377070227827	1.87377070227827	-0.630776313018515	1.24299438925975
179	0.549708471154411	0	0	1.11464923943458	0.658752061635715	-5.45696821063757e-16	1.11464923943458	1.7734013010703	1.7734013010703	1.7734013010703	-0.498294908725789	1.27510639234451
180	1.10057975128523	0	0	1.07761639427889	0.57567390131682	-1.81898940354586e-16	1.07761639427889	1.65329029559571	1.65329029559571	1.65329029559571	-0.488074399889292	1.16521589570642
181	0.707218878917344	0	0	1.0610418168295	0.501069141223195	-5.45696821063757e-16	1.0610418168295	1.5621109580527	1.5621109580527	1.5621109580527	-0.968247770719208	0.593863187333492
182	1.26253407577162	0	0	1.02665136935226	0.434595674643403	-4.09272615797818e-16	1.02665136935226	1.46124704399566	1.46124704399566	1.46124704399566	-0.741260378631429	0.719986665364232
183	1.50463889167042	0	0	1.03577132763419	0.375756998158683	-1.81898940354586e-16	1.03577132763419	1.41152832579288	1.41152832579288	1.41152832579288	-1.23097386550734	0.180554460285541
184	1.40727462102395	0	0	1.11940797216678	0.323969427519705	2.72848410531878e-16	1.11940797216678	1.44337739968648	1.44337739968648	1.44337739968648	-0.395453651851811	1.04792374783467
185	0.787024357192622	0	0	1.22996119997992	0.278610018430959	-7.27595761418343e-16	1.22996119997992	1.50857121841088	1.50857121841088	1.50857121841088	-0.371966413530168	1.13660480488071
186	1.24180207172141	0	0	1.27961739399324	0.239049978840951	-3.18323145620525e-16	1.27961739399324	1.51866737283419	1.51866737283419	1.51866737283419	-0.261280738617402	1.25738663421679
187	0.398896900272724	0	0	1.33356967216754	0.204677258018825	-4.54747350886464e-16	1.33356967216754	1.53824693018637	1.53824693018636	1.53824693018636	0.178142145717851	1.71638907590422
188	0.965149926333652	0	0	1.32799447168593	0.174911138369892	0	1.32799447168593	1.50290561005582	1.50290561005582	1.50290561005582	0.3216725502456	1.82457816030142
189	1.25108919116582	0	0	1.31006457298946	0.149210987060991	-4.09272615797818e-16	1.31006457298946	1.45927556005045	1.45927556005045	1.45927556005045	0.949483282102294	2.40875884215274
190	0.894920473391336	0	0	1.31912968320537	0.127080805283657	-2.04636307898909e-16	1.31912968320537	1.44621048848902	1.44621048848902	1.44621048848902	0.864070647003527	2.31028113549255
191	0.805804547186335	0	0	1.30533376699665	0.108070811107542	4.54747350886464e-17	1.30533376699665	1.41340457810419	1.41340457810419	1.41340457810419	1.11252514765075	2.52592972575495
192	1.53682902079398	0	0	1.27032996793354	0.0917769818796656	1.81898940354586e-16	1.27032996793354	1.36210694981321	1.36210694981321	1.36210694981321	0.507045917936021	1.86915286774923
193	0.911904208778446	0	0	1.32399653479276	0.0778392439024095	-4.54747350886464e-17	1.32399653479276	1.40183577869517	1.40183577869517	1.40183577869516	0.299714519721469	1.70155029841663
194	0.924599247374584	0	0	1.34129983628074	0.0659388148398911	-4.54747350886464e-17	1.34129983628074	1.40723865112063	1.40723865112063	1.40723865112063	0.687692771545975	2.09493142266661
195	0.629116808309741	0	0	1.3347112385452	0.0557950655058252	0	1.3347112385452	1.39050630405102	1.39050630405102	1.39050630405102	0.653858269328018	2.04436457337904
196	1.27617428504598	0	0	1.29459256232516	0.0471621626002275	-4.54747350886464e-17	1.29459256232516	1.34175472492539	1.34175472492539	1.34175472492539	0.826248994748431	2.16800371967382
197	1.21387291175936	0	0	1.29322791873554	0.0398256749265151	8.64019966684282e-16	1.29322791873554	1.33305359366205	1.33305359366205	1.33305359366205	0.951862862517447	2.2849164561795
198	0.609039425643059	0	0	1.30839573037533	0.0335992666435238	8.18545231595635e-16	1.30839573037533	1.34199499701885	1.34199499701885	1.34199499701885	0.968453559546253	2.31044855656511
199	0.663187000170408	0	0	1.28296943691491	0.0283215575136989	6.13908923696727e-16	1.28296943691491	1.31129099442861	1.31129099442861	1.31129099442861	1.10601197772604	2.41730297215465
200	1.03281484718883	0	0	1.23332150571238	0.0238531982598133	8.64019966684282e-16	1.23332150571238	1.25717470397219	1.25717470397219	1.25717470397219	1.18052763429297	2.43770233826516
201	0.476597508024795	0	0	1.19559652309038	0.0200741862127678	-1.36424205265939e-16	1.19559652309038	1.21567070930315	1.21567070930315	1.21567070930315	0.42567875228819	1.64134946159134
202	0	2.13964481806924	0	1.13456848277276	0.0168814302351979	-4.54747350886464e-17	1.13456848277276	1.15144991300796	1.15144991300796	1.15144991300796	1.2165454789533	2.36799539196126
203	1.2227441775323	0	0	1.05637990024019	0.334980501391279	-3.06954461848363e-16	1.05637990024019	1.39136040163147	1.39136040163146	1.39136040163147	0.527143232875231	1.9185036345067
204	1.26421412887595	0	0	1.02912723842928	0.537201715248639	-1.13686837721616e-17	1.02912723842928	1.56632895367792	1.56632895367792	1.56632895367792	0.524011889248625	2.09034084292655
205	1.58394453593205	0	0	1.04321390085507	0.655102984646959	2.04636307898909e-16	1.04321390085507	1.69831688550202	1.69831688550203	1.69831688550202	0.41473127776894	2.11304816327096
206	1.4654911342606	0	0	1.14852104488562	0.712608841431385	5.11590769747272e-16	1.14852104488562	1.861129886317	1.861129886317	1.861129886317	0.603475842957351	2.46460572927435
207	1.0668502812416	0	0	1.28444617812333	0.727740883963658	3.06954461848363e-16	1.28444617812333	2.01218706208698	2.01218706208698	2.01218706208698	0.273507163945779	2.28569422603276
208	0.709485820153533	0	0	1.37312045846259	0.713971692552714	1.87583282240666e-16	1.37312045846259	2.08709215101531	2.08709215101531	2.08709215101531	0.525164785796594	2.6122569368119
209	1.21577922181026	0	0	1.39913773532726	0.681281860199554	7.95807864051312e-17	1.39913773532726	2.08041959552681	2.08041959552681	2.08041959552681	0.795261206564325	2.87568080209114
210	0.696215195914966	0	0	1.42945655912335	0.63698328309902	5.40012479177676e-16	1.42945655912335	2.06643984222237	2.06643984222237	2.06643984222237	-0.03714374108006	2.02929610114231
211	0	2.19197947218866	0	1.41386178280221	0.58635871824728	5.22959453519434e-16	1.41386178280221	2.00022050104949	2.00022050104949	2.00022050104949	0.478815521392937	2.47903602244242
212	0.895698370108529	0	0	1.35695085784615	0.878070944157809	3.18323145620525e-16	1.35695085784615	2.23502180200395	2.23502180200395	2.23502180200395	0.217683381842114	2.45270518384607
213	1.15459124957298	0	0	1.2977483960515	1.04475936772352	1.96109795069788e-16	1.2977483960515	2.34250776377502	2.34250776377502	2.34250776377502	-0.263190701237686	2.07931706253734
214	0.390651206447443	0	0	1.26582810477459	1.12216469213269	3.35376171278767e-16	1.26582810477459	2.38799279690727	2.38799279690727	2.38799279690727	-0.205665105916101	2.18232769099117
215	0.380091521477965	0	0	1.20479042952088	1.13717833946604	6.59383658785373e-16	1.20479042952088	2.34196876898692	2.34196876898692	2.34196876898691	-0.385630095590835	1.95633867339608
216	1.36154880044444	0	0	1.12608631234004	1.10987626842004	2.52953213930596e-16	1.12608631234004	2.23596258076008	2.23596258076008	2.23596258076008	-0.802778126297887	1.43318445446219
217	0.553675843565081	0	0	1.1189888272909	1.05510622927224	4.2632564145606e-17	1.1189888272909	2.17409505656314	2.17409505656314	2.17409505656314	-1.26250921764193	0.911585838921209
218	1.1487567125181	0	0	1.08302153249598	0.983723523997475	-2.68585154117318e-16	1.08302153249598	2.06674505649345	2.06674505649345	2.06674505649345	-1.31000699090848	0.756738065584968
219	0.702244918711948	0	0	1.07297154398723	0.903550547067699	-5.62749846721999e-16	1.07297154398723	1.97652209105493	1.97652209105493	1.97652209105493	-1.27229962340881	0.704222467646118
220	1.23385685221693	0	0	1.04231996331522	0.820119641797192	-6.03961325396085e-16	1.04231996331522	1.86243960511241	1.86243960511241	1.86243960511241	-1.29086460518983	0.571574999922579
221	1.44557049288495	0	0	1.04904152174779	0.737246299579371	-4.61852778244065e-17	1.04904152174779	1.78628782132716	1.78628782132716	1.78628782132716	-1.36672261255203	0.419565208775123
222	0.568265375003506	0	0	1.11800507384683	0.657469800072922	-8.95283847057726e-17	1.11800507384683	1.77547487391975	1.77547487391975	1.77547487391975	-1.29350627511198	0.481968598807773
223	0.651306200069112	0	0	1.13350643706646	0.58239051560582	-9.80548975348938e-17	1.13350643706646	1.71589695267228	1.71589695267228	1.71589695267228	-1.04197349193816	0.673923460734118
224	0.804231945561426	0	0	1.11570003136641	0.512926864202929	1.24700250125898e-16	1.11570003136641	1.62862689556934	1.62862689556934	1.62862689556933	-1.69191024541684	-0.0632833498475058
225	1.6982641544528	0	0	1.08413888113281	0.449509958373972	-4.72510919280467e-17	1.08413888113281	1.53364883950678	1.53364883950678	1.53364883950678	-0.99030708817129	0.543341751335491
226	0.33227095788412	0	0	1.18776419074145	0.392230094245725	-8.17124146124115e-18	1.18776419074145	1.57999428498717	1.57999428498717	1.57999428498717	-1.94418770452322	-0.364193419536047
227	0	2.11256451731629	0	1.2193994900655	0.340946144892582	-2.76756395578559e-16	1.2193994900655	1.56034563495808	1.56034563495808	1.56034563495808	-1.51622052417328	0.0441251107847966
228	0	2.07266260071822	0	1.20053757859117	0.604133606892937	3.08730818687764e-16	1.20053757859117	1.80467118548411	1.80467118548411	1.80467118548411	-2.34777906208136	-0.543107876597253
229	0.60507737138781	0	0	1.14844614932019	1.05230209309965	-4.52970994047064e-17	1.14844614932019	2.20074824241984	2.20074824241984	2.20074824241984	-1.86526744358218	0.335480798837662
230	1.80488821618911	0	0	1.08304689653128	1.31814130311387	1.52056145452661e-16	1.08304689653128	2.40118819964515	2.40118819964515	2.40118819964515	-1.6429694619752	0.758218737669951
231	1.51531725581785	0	0	1.1961748956039	1.45302645603327	1.87938553608547e-16	1.1961748956039	2.64920135163717	2.64920135163717	2.64920135163717	-0.771094935978064	1.87810641565911
232	1.02576377915349	0	0	1.34665163732511	1.49569835019593	3.82271991838934e-16	1.34665163732511	2.84234998752104	2.84234998752104	2.84234998752104	-0.337860631081418	2.50448935643963
233	1.40366899285054	0	0	1.43861644330489	1.4751557123676	1.66533453693773e-16	1.43861644330489	2.91377215567249	2.91377215567249	2.91377215567249	-0.161759295165855	2.75201286050664
234	1.25359222110523	0	0	1.54356372251548	1.41291410762925	2.66453525910038e-17	1.54356372251548	2.95647783014474	2.95647783014474	2.95647783014473	0.366194010485985	3.32267184063072
235	0.470199364763497	0	0	1.62770911286262	1.32476601772362	4.88231677309159e-16	1.62770911286262	2.95247513058624	2.95247513058624	2.95247513058624	0.0786244562268016	3.03109958681305
236	1.46028855563329	0	0	1.63403376194745	1.22214870901552	2.90967250293761e-16	1.63403376194745	2.85618247096296	2.85618247096296	2.85618247096296	-0.220445627322183	2.63573684364078
237	0.562061835814877	0	0	1.68656183816336	1.11320424782416	-4.85345097445133e-16	1.68656183816336	2.79976608598752	2.79976608598752	2.79976608598752	-0.520092743356856	2.27967334263066
238	1.07292730748289	0	0	1.67216955033208	1.00359832541169	-4.56168436357984e-16	1.67216955033208	2.67576787574377	2.67576787574377	2.67576787574377	-0.387325319774838	2.28844255596893
239	0.462607592336604	0	0	1.6480264528174	0.897150502855672	-6.26521057256468e-16	1.6480264528174	2.54517695567307	2.54517695567307	2.54517695567307	-0.645252884014529	1.89992407165854
240	0.376967807014099	0	0	1.58093330438709	0.796317337963373	-4.55435689161732e-16	1.58093330438709	2.37725064235046	2.37725064235046	2.37725064235046	0.0311132450263478	2.40836388737681
241	0.743367130277613	0	0	1.48576660249251	0.702561021224501	1.37045930159729e-16	1.48576660249251	2.18832762371701	2.18832762371701	2.18832762371701	-0.551130923888295	1.63719669982871
242	1.56744659516234	0	0	1.38660708596804	0.616629153338157	4.31255031685396e-16	1.38660708596804	2.0032362393062	2.0032362393062	2.0032362393062	-1.21895664400826	0.784279595297942
243	0	2.36796741208138	0	1.40069525168338	0.538765766074723	7.05413505386332e-16	1.40069525168338	1.9394610177581	1.9394610177581	1.9394610177581	-1.35709739334256	0.582363624415539
244	0	3.05246684171298	0	1.36411403078753	0.903708090686039	1.45519152283669e-15	1.36411403078753	2.26782212147357	2.26782212147357	2.26782212147357	-0.892433125639409	1.37538899583416
245	1.5396585382534	0	0	1.29477010983153	2.05007973535305	1.40971678774804e-15	1.29477010983153	3.34484984518457	3.34484984518457	3.34484984518457	-0.963464614886156	2.38138523029841
246	0.599072080180399	0	0	1.32527252407256	2.75115300223957	2.41016095969826e-15	1.32527252407256	4.07642552631213	4.07642552631214	4.07642552631213	-1.18635041201137	2.89007511430077
247	1.1580043654723	0	0	1.30921344839191	3.13069759613412	2.41016095969826e-15	1.30921344839191	4.43991104452604	4.43991104452604	4.43991104452604	-1.27049849831745	3.16941254620859
248	1.58799424135001	0	0	1.30628465460097	3.28224379397232	2.59205990005285e-15	1.30628465460097	4.58852844857329	4.58852844857329	4.58852844857329	-1.20960046506556	3.37892798350773
249	0.668161823303446	0	0	1.39254264947595	3.27597850968469	1.68256519827992e-15	1.39254264947595	4.66852115916065	4.66852115916065	4.66852115916065	-1.40018108092772	3.26834007823292
250	0.274110714545275	0	0	1.4143751034841	3.16413489352715	2.27373675443232e-15	1.4143751034841	4.57850999701124	4.57850999701125	4.57850999701125	-1.47642753773803	3.10208245927322
251	1.12606744984159	0	0	1.38321002993159	2.98519502301199	2.22826201934367e-15	1.38321002993159	4.36840505294358	4.36840505294359	4.36840505294358	-1.47711628757573	2.89128876536785
252	1.22821097874078	0	0	1.36363132713138	2.76715889105842	2.09183781407774e-15	1.36363132713138	4.13079021818979	4.13079021818979	4.13079021818979	-1.31047369915588	2.82031651903392
253	0.408725821563032	0	0	1.36637682581728	2.53008010027462	1.54614099301398e-15	1.36637682581728	3.8964569260919	3.8964569260919	3.8964569260919	-1.21661794417622	2.67983898191568
254	0.413658710236061	0	0	1.32555617260754	2.2880266964487	1.38697942020372e-15	1.32555617260754	3.61358286905625	3.61358286905625	3.61358286905625	-0.792404055575689	2.82117881348056
255	1.00497771698109	0	0	1.25695550581449	2.05059223120201	1.45519152283669e-15	1.25695550581449	3.3075477370165	3.3075477370165	3.3075477370165	-0.875153735307165	2.43239400170934
256	0.369389781894298	0	0	1.20291009878439	1.8240556829215	1.38697942020372e-15	1.20291009878439	3.02696578170589	3.02696578170589	3.02696578170589	-0.478036672742386	2.54892910896351
257	1.49511872614145	0	0	1.12880716238558	1.61226788704932	1.52340362546965e-15	1.12880716238558	2.7410750494349	2.7410750494349	2.7410750494349	-0.968456504281188	1.77261854515371
258	0.630049463797976	0	0	1.15149664150345	1.41732551330717	1.47792889038101e-15	1.15149664150345	2.56882215481062	2.56882215481062	2.56882215481062	-0.860043539264267	1.70877861554636
259	0.714523180461837	0	0	1.13706013158663	1.24008048546455	1.06865627458319e-15	1.13706013158663	2.37714061705118	2.37714061705118	2.37714061705118	-0.393151291443345	1.98398932560784
260	0.640281005323595	0	0	1.10196767181899	1.08052235615585	8.07176547823474e-16	1.10196767181899	2.18249002797484	2.18249002797484	2.18249002797484	-0.038410387890311	2.14407964008453
261	0.600487761773206	0	0	1.05083177131633	0.938062956641655	7.38964445190504e-16	1.05083177131633	1.98889472795798	1.98889472795798	1.98889472795798	0.0577578866570551	2.04665261461503
262	0.879074135439394	0	0	0.989116653935987	0.811746186330633	6.02540239924565e-16	0.989116653935987	1.80086284026662	1.80086284026662	1.80086284026662	0.48207089888713	2.28293373915375
263	1.84591398479818	0	0	0.937494159467974	0.700400728604956	2.61479726759717e-16	0.937494159467974	1.63789488807293	1.63789488807293	1.63789488807293	0.839229602770175	2.4771244908431
264	0.965971910525749	0	0	1.07807082013947	0.602749490983801	9.09494701772928e-17	1.07807082013947	1.68082031112327	1.68082031112327	1.68082031112327	0.894154189397261	2.57497450052053
265	0.967547741080162	0	0	1.16639686138058	0.517486440699207	-4.54747350886464e-17	1.16639686138058	1.68388330207978	1.68388330207978	1.68388330207978	0.935711313140636	2.61959461522042
266	0.539376680233747	0	0	1.21694070045816	0.443329060058392	-6.82121026329696e-17	1.21694070045816	1.66026976051655	1.66026976051655	1.66026976051655	1.26145083118122	2.92172059169777
267	0.931294515030842	0	0	1.21597334233077	0.379052735653611	-8.5265128291212e-17	1.21597334233077	1.59502607798438	1.59502607798438	1.59502607798438	1.04618238482049	2.64120846280487
268	0.521749704425997	0	0	1.201822020579	0.323511907488622	-4.20641299569979e-16	1.201822020579	1.52533392806762	1.52533392806762	1.52533392806762	0.265202861499501	1.79053678956712
269	1.28000029307544	0	0	1.1574974324254	0.275651648082444	-3.5527136788005e-16	1.1574974324254	1.43314908050785	1.43314908050785	1.43314908050785	-0.40107069416619	1.03207838634166
270	0.773153887301135	0	0	1.15843225753704	0.234512446122603	-8.66862137627322e-16	1.15843225753704	1.39294470365964	1.39294470365964	1.39294470365964	-1.02678942757308	0.366155276086562
271	1.5223789185256	0	0	1.13613007208264	0.199230277807812	-5.17275111633353e-16	1.13613007208264	1.33536034989045	1.33536034989045	1.33536034989045	-0.703311636109144	0.632048713781302
272	0.685134974007653	0	0	1.19939874293271	0.169033517090218	-4.29167812399101e-16	1.19939874293271	1.36843226002293	1.36843226002293	1.36843226002293	-0.759827817484251	0.608604442538677
273	0.717266097676803	0	0	1.21293096231854	0.143237828493562	-5.75539615965681e-16	1.21293096231854	1.3561687908121	1.3561687908121	1.3561687908121	-0.923411469727926	0.432757321084173
274	0.612644792657217	0	0	1.19423161050649	0.121239875426097	-7.65965069149388e-16	1.19423161050649	1.31547148593259	1.31547148593259	1.31547148593259	-0.774328704119851	0.541142781812738
275	1.51152923753487	0	0	1.14998691420068	0.102510441231529	-9.69180291576777e-16	1.14998691420068	1.2524973554322	1.2524973554322	1.2524973554322	-0.912066266813693	0.340431088618511
276	1.88992947280343	0	0	1.19563882958106	0.086587382618714	-1.4281908988778e-15	1.19563882958106	1.28222621219977	1.28222621219977	1.28222621219977	-0.528278987383184	0.753947224816586
277	1.06359297078892	0	0	1.4080273889045	0.0730687022714909	-1.06723518911167e-15	1.4080273889045	1.48109609117599	1.48109609117599	1.48109609117599	-0.749882596034311	0.731213495141677
278	1.89217097324829	0	0	1.54353280867816	0.0616059289712548	-1.61364255291119e-15	1.54353280867816	1.60513873764941	1.60513873764941	1.60513873764941	-0.396454092108821	1.20868464554059
279	0	2.13671585497864	0	1.8055082154692	0.051897921371018	-1.49427137330349e-15	1.8055082154692	1.85740613684022	1.85740613684022	1.85740613684022	0.0728564669365163	1.93026260377674
280	1.36835951006486	0	0	1.92178921850851	0.363163494613456	-1.35358391162299e-15	1.92178921850851	2.28495271312196	2.28495271312196	2.28495271312196	0.459537966388341	2.7444906795103
281	0.677206797664609	0	0	2.02049520322482	0.559878025828039	-7.45714601180225e-16	2.02049520322482	2.58037322905286	2.58037322905286	2.58037322905286	0.302860762928335	2.88323399198119
282	1.45568874663746	0	0	2.03044031324877	0.673342945008251	-5.34683408659475e-16	2.03044031324877	2.70378325825702	2.70378325825702	2.70378325825702	0.165372429641852	2.86915568789887
283	0.707695484441057	0	0	2.07140925412868	0.72727568884531	-7.38609173822624e-16	2.07140925412868	2.79868494297399	2.79868494297398	2.79868494297398	0.45670091124607	3.25538585422005
284	0.692747778851266	0	0	2.04241561768185	0.739530670951553	-2.67519340013678e-16	2.04241561768185	2.78194628863341	2.78194628863341	2.78194628863341	0.137094302191176	2.91904059082458
285	0.795116732092728	0	0	1.96675726564743	0.723445533077472	-9.44133660141233e-16	1.96675726564743	2.6902027987249	2.6902027987249	2.6902027987249	0.375502566737725	3.06570536546262
286	1.79175736297617	0	0	1.86787960719908	0.688891978817828	-3.18323145620525e-16	1.86787960719908	2.55677158601691	2.55677158601691	2.55677158601691	0.463766315947106	3.02053790196401
287	0.8262392539198	0	0	1.92860582394296	0.643094054177035	-3.39817063377268e-16	1.92860582394296	2.57169987812	2.57169987812	2.57169987812	0.538307522202118	3.11000740032212
288	0.330099290257949	0	0	1.92441285063472	0.591263655597923	-4.66293670342566e-16	1.92441285063472	2.51567650623265	2.51567650623265	2.51567650623265	0.364797344510839	2.88047385074349
289	0.642533600541939	0	0	1.85954679190247	0.537092640029461	-4.2277292777726e-16	1.85954679190247	2.39663943193193	2.39663943193193	2.39663943193193	0.336726693024882	2.73336612495681
290	0.825908677407431	0	0	1.76365115614307	0.483132642448323	-3.89643872722445e-16	1.76365115614307	2.24678379859139	2.24678379859139	2.24678379859139	-0.0520427145645757	2.19474108402682
291	0.416654194199061	0	0	1.65986942179744	0.431087141186591	-5.88862292261183e-17	1.65986942179744	2.09095656298403	2.09095656298403	2.09095656298403	-0.0856700570933314	2.0052865058907
292	1.17939542507268	0	0	1.5381303591226	0.382035104364584	1.23190346812407e-16	1.5381303591226	1.92016546348718	1.92016546348718	1.92016546348718	-0.0847148090329604	1.83545065445422
293	1.04759204019068	0	0	1.45971087681472	0.336601425071714	-5.80513415116002e-16	1.45971087681472	1.79631230188643	1.79631230188643	1.79631230188643	-0.279348446608423	1.51696385527801
294	0.878133449531374	0	0	1.39683185739948	0.295086087727274	-1.3899992268307e-17	1.39683185739948	1.69191794512675	1.69191794512675	1.69191794512675	-0.141912137517866	1.55000580760888
295	0	2.00259989385839	0	1.33096090649616	0.257561426905841	-4.30322444344711e-17	1.33096090649616	1.588522333402	1.588522333402	1.588522333402	-0.133106080925109	1.45541625247689
296	1.28867809226439	0	0	1.24307285562984	0.48696170614707	4.87032636442564e-16	1.24307285562984	1.73003456177691	1.73003456177691	1.73003456177691	-0.607724460721083	1.12231010105583
297	0.683292280080204	0	0	1.213400683826	0.62473246124733	4.04298816647497e-16	1.213400683826	1.83813314507333	1.83813314507333	1.83813314507333	-0.907833795991573	0.93029934908176
298	1.01340401212134	0	0	1.16408795613729	0.696555163656478	3.73567843325873e-16	1.16408795613729	1.86064311979376	1.86064311979376	1.86064311979376	-0.87504243871268	0.985600681081083
299	1.05302012166429	0	0	1.12686628985816	0.721811575218382	2.94542168433054e-16	1.12686628985816	1.84867786507655	1.84867786507655	1.84867786507655	-0.748072262372877	1.10060560270367
300	0.928191003800606	0	0	1.10312808301634	0.715023779749329	1.46394008027073e-16	1.10312808301634	1.81815186276567	1.81815186276567	1.81815186276567	-0.760490306076321	1.05766155668935
301	1.84420956770713	0	0	1.07715736189568	0.686979146996222	2.32069918837396e-16	1.07715736189568	1.7641365088919	1.7641365088919	1.7641365088919	-0.112846256316657	1.65129025257525
302	0.903675371044119	0	0	1.22976973218683	0.645607135780026	3.18323145620525e-16	1.22976973218683	1.87537686796685	1.87537686796685	1.87537686796685	-0.517777498200227	1.35759936976663
303	1.7253734435442	0	0	1.31582829865202	0.596660939499368	2.72848410531878e-16	1.31582829865202	1.91248923815139	1.91248923815139	1.91248923815139	-0.202389646268097	1.71009959188329
304	1.74324232871963	0	0	1.49848834657868	0.544245915680062	2.72848410531878e-16	1.49848834657868	2.04273426225874	2.04273426225874	2.04273426225874	-1.25144937087179	0.791284891386955
305	1.03553973724008	0	0	1.74518087370095	0.491227948375823	1.81898940354586e-16	1.74518087370095	2.23640882207677	2.23640882207677	2.23640882207677	-0.953461508548821	1.28294731352795
306	0.686130843723784	0	0	1.88956621581255	0.43954790896001	2.72848410531878e-16	1.88956621581255	2.32911412477257	2.32911412477257	2.32911412477256	-1.01075059327089	1.31836353150167
307	1.36481577509028	0	0	1.93484066533123	0.390462840064089	3.63797880709171e-16	1.93484066533123	2.32530350539532	2.32530350539532	2.32530350539532	-0.97057315979769	1.35473034559763
308	0	2.08275276031375	0	1.98487046460857	0.344730095620335	9.09494701772928e-17	1.98487046460857	2.32960056022891	2.32960056022891	2.32960056022891	-1.09493393974618	1.23466662048273
309	1.32547940994801	0	0	1.95318649664599	0.598626266850431	3.63797880709171e-16	1.95318649664599	2.55181276349642	2.55181276349642	2.55181276349642	-0.943776915319575	1.60803584817684
310	1.26639229246184	0	0	1.94403332431985	0.749147974975335	-9.09494701772928e-17	1.94403332431985	2.69318129929518	2.69318129929518	2.69318129929518	-0.4698455503957	2.22333574889948
311	0.64939959839404	0	0	1.94053257094553	0.825429784683479	2.27373675443232e-16	1.94053257094553	2.76596235562901	2.76596235562901	2.76596235562901	0.304881921977079	3.07084427760608
312	0.409319696388359	0	0	1.88339173678846	0.84944059338083	9.09494701772928e-17	1.88339173678846	2.73283233016929	2.73283233016929	2.73283233016929	-0.168865786838906	2.56396654333039
313	0.67389888250626	0	0	1.78544948052403	0.837624142159171	5.00222085975111e-16	1.78544948052403	2.6230736226832	2.6230736226832	2.6230736226832	0.0324623493256747	2.65553597200887
314	1.49532399256856	0	0	1.67115227304537	0.802180231752975	0	1.67115227304537	2.47333250479835	2.47333250479835	2.47333250479835	-0.39151429274491	2.08181821205344
315	1.25385186515214	0	0	1.64912314506706	0.752062996962068	5.91171556152403e-16	1.64912314506706	2.40118614202912	2.40118614202912	2.40118614202912	-0.178570273311759	2.22261586871736
316	1.45244626233861	0	0	1.64472527200896	0.693756717852142	2.27373675443232e-17	1.64472527200896	2.3384819898611	2.3384819898611	2.3384819898611	0.0957188980528525	2.43420088791395
317	0.674920618854156	0	0	1.68808030732541	0.631877017374673	-5.6843418860808e-16	1.68808030732541	2.31995732470008	2.31995732470008	2.31995732470008	0.881965031446382	3.20192235614646
318	0.363729274636399	0	0	1.67174257287129	0.569635257527487	-2.72848410531878e-16	1.67174257287129	2.24137783039878	2.24137783039878	2.24137783039878	0.468759531280179	2.71013736167896
319	1.06593088274746	0	0	1.60743596811966	0.509195975375046	-3.18323145620525e-16	1.60743596811966	2.11663194349471	2.11663194349471	2.11663194349471	1.15236365607907	3.26899559957378
320	1.64908183324197	0	0	1.55117520684849	0.451950876716831	-6.82121026329696e-16	1.55117520684849	2.00312608356532	2.00312608356532	2.00312608356532	0.852455491464859	2.85558157503018
321	0.687871316753544	0	0	1.60936131973687	0.398727893642686	-6.59383658785373e-16	1.60936131973687	2.00808921337956	2.00808921337956	2.00808921337956	0.630700972969795	2.63879018634935
322	1.22192416443294	0	0	1.60614252750154	0.349949844783874	-4.09272615797818e-16	1.60614252750154	1.95609237228542	1.95609237228542	1.95609237228542	0.0932455339656539	2.04933790625107
323	0.469612274477469	0	0	1.61095885043102	0.305754099896589	-4.66116034658626e-16	1.61095885043102	1.91671295032761	1.91671295032761	1.91671295032761	-0.19891287682414	1.71780007350347
324	0.893597525765214	0	0	1.56464528809235	0.266082172864339	-2.38742359215394e-16	1.56464528809235	1.83072746095669	1.83072746095669	1.83072746095669	0.370650852079512	2.2013783130362
325	1.82766643168881	0	0	1.50555671109761	0.230746213221425	-5.91171556152403e-16	1.50555671109761	1.73630292431904	1.73630292431904	1.73630292431904	-0.043062347553012	1.69324057676602
326	0.779350445362294	0	0	1.61641447334851	0.199477827477653	-6.82121026329696e-16	1.61641447334851	1.81589230082616	1.81589230082616	1.81589230082616	0.268374597122386	2.08426689794855
327	1.20986798440881	0	0	1.65311405277632	0.171963451557143	-1.08002495835535e-16	1.65311405277632	1.82507750433347	1.82507750433347	1.82507750433347	0.370569635761755	2.19564714009522
328	0.978804364223199	0	0	1.68139387374774	0.147869545892626	2.33058017329313e-16	1.68139387374774	1.82926341964036	1.82926341964036	1.82926341964036	0.423027958049694	2.25229137769006
329	1.16709084142207	0	0	1.67581289126892	0.126860140567707	-2.89901436190121e-16	1.67581289126892	1.80267303183662	1.80267303183662	1.80267303183662	0.28679758211095	2.08947061394757
330	0.664551169428333	0	0	1.66906839044815	0.108608676035141	-1.10844666778576e-16	1.66906839044815	1.77767706648329	1.77767706648329	1.77767706648329	-0.0461230604885677	1.73155400599472
331	0.794206834917772	0	0	1.61931565994597	0.0928056309766746	4.12114786740858e-16	1.61931565994597	1.71212129092264	1.71212129092265	1.71212129092264	0.0529789856865591	1.7651002766092
332	0.473559858653481	0	0	1.5491630307678	0.0791630755590739	2.04636307898909e-16	1.5491630307678	1.62832610632687	1.62832610632687	1.62832610632687	0.016804843249478	1.64513094957635
333	0.719126766184904	0	0	1.45471305120144	0.0674170141082479	-5.6843418860808e-17	1.45471305120144	1.52213006530969	1.52213006530969	1.52213006530969	-0.782486145947017	0.739643919362671
334	0	2.40406272722371	0	1.35578075311015	0.0573281690091486	-1.10844666778576e-16	1.35578075311015	1.4131089221193	1.4131089221193	1.4131089221193	-0.568716146761599	0.844392775357701
335	0.431840127104757	0	0	1.24491547455502	0.503710069895378	-1.29318777908338e-16	1.24491547455502	1.7486255444504	1.7486255444504	1.7486255444504	-0.80098283471275	0.947642709737648
336	1.73107526231951	0	0	1.1323315152009	0.786377628827458	-2.07478478841949e-16	1.1323315152009	1.91870914402836	1.91870914402836	1.91870914402836	-0.903023586203329	1.01568555782503
337	0	2.34132983249752	0	1.18954008829617	0.950016139266282	-5.6843418860808e-16	1.18954008829617	2.13955622756246	2.13955622756245	2.13955622756245	-0.632640434774082	1.50691579278837
338	0.837470713143133	0	0	1.18880159121728	1.44881872161437	-1.23989707390137e-15	1.18880159121728	2.63762031283164	2.63762031283164	2.63762031283164	-1.05642920164152	1.58119111119012
339	0.411837838418497	0	0	1.16848006524912	1.73557002383404	-1.2697398688033e-15	1.16848006524912	2.90405008908316	2.90405008908316	2.90405008908316	-0.0751581582228194	2.82889193086034
340	1.04819108431681	0	0	1.11875118885779	1.8707568730966	-7.42517158869305e-16	1.11875118885779	2.98950806195439	2.98950806195438	2.98950806195439	0.331756044017206	3.32126410597159
341	1.75454925236771	0	0	1.08637212220547	1.89990498879786	-1.04947162071767e-15	1.08637212220547	2.98627711100333	2.98627711100333	2.98627711100333	0.263808514728988	3.25008562573232
342	1.24808089237007	0	0	1.20585894482228	1.85701545121458	-8.17124146124115e-16	1.20585894482228	3.06287439603686	3.06287439603686	3.06287439603685	0.349363560558386	3.41223795659524
343	1.2630694586687	0	0	1.30999977910751	1.7672469181464	-6.93134438733978e-16	1.30999977910751	3.07724669725391	3.0772466972539	3.0772466972539	1.01163527848094	4.08888197573484
344	1.84661089584027	0	0	1.40275349730232	1.64900411759043	-5.08393327436352e-16	1.40275349730232	3.05175761489275	3.05175761489275	3.05175761489276	1.01004450456978	4.06180211946254
345	1.42415709021427	0	0	1.62505407731049	1.51555973051878	-1.63744573455915e-15	1.62505407731049	3.14061380782927	3.14061380782927	3.14061380782927	1.13831190379399	4.27892571162326
346	0.549932353997866	0	0	1.81526614624699	1.37631020298843	-8.58513260482141e-16	1.81526614624699	3.19157634923542	3.19157634923542	3.19157634923542	1.42592651147773	4.61750286071315
347	0.92246568947934	0	0	1.88856875696915	1.23774490959215	-1.04272146472795e-15	1.88856875696915	3.1263136665613	3.1263136665613	3.1263136665613	0.752404153808723	3.87871782037002
348	0.551964553912823	0	0	1.90135637602613	1.10419132527111	-6.73239242132695e-16	1.90135637602613	3.00554770129725	3.00554770129724	3.00554770129724	0.587840928213053	3.5933886295103
349	0.776343098338618	0	0	1.85295962747291	0.978385565784596	-9.11626329980209e-16	1.85295962747291	2.8313451932575	2.8313451932575	2.8313451932575	-0.0358327866802621	2.79551240657724
350	0.642426030354115	0	0	1.77495641754692	0.861907122163014	-9.09494701772928e-16	1.77495641754692	2.63686353970994	2.63686353970994	2.63686353970994	0.119278703991249	2.75614224370119
351	1.22130056227186	0	0	1.67302983970572	0.755508276926266	-7.27595761418343e-16	1.67302983970572	2.42853811663199	2.42853811663199	2.42853811663199	-0.0118591663790055	2.41667895025298
352	0.99902893524514	0	0	1.60939110412521	0.659362099242224	-6.82121026329696e-16	1.60939110412521	2.26875320336743	2.26875320336743	2.26875320336743	-0.0701679052154222	2.19858529815201
353	1.31893543160066	0	0	1.54650446005241	0.573247713157807	-9.54969436861575e-16	1.54650446005241	2.11975217321022	2.11975217321022	2.11975217321022	-0.499952259790732	1.61979991341949
354	0.908441559625114	0	0	1.52867449163926	0.496687431069643	-8.18545231595635e-16	1.52867449163926	2.02536192270891	2.02536192270891	2.02536192270891	0.28102624416356	2.30638816687247
355	1.33448599147915	0	0	1.49104498874254	0.429047115494268	-9.09494701772928e-16	1.49104498874254	1.92009210423681	1.92009210423681	1.92009210423681	-0.0270332349312153	1.8930588693056
356	0.97431827195904	0	0	1.49465692245851	0.369608594289189	-9.54969436861575e-16	1.49465692245851	1.86426551674769	1.86426551674769	1.86426551674769	0.166605408081242	2.03087092482894
357	1.59913301249698	0	0	1.47825613425631	0.317620963283387	4.09272615797818e-16	1.47825613425631	1.7958770975397	1.7958770975397	1.7958770975397	0.231784636431855	2.02766173397155
358	0.375709202039564	0	0	1.55261192416548	0.272336050985627	-3.80850906367414e-16	1.55261192416548	1.82494797515111	1.8249479751511	1.8249479751511	0.0697582599256995	1.8947062350768
359	1.00484860875692	0	0	1.55317436697044	0.233032101497487	-5.79802872380242e-16	1.55317436697044	1.78620646846792	1.78620646846792	1.78620646846792	-0.329141838578427	1.4570646298895
360	0	2.02999093303308	0	1.53574424995373	0.199028781666916	-4.54747350886464e-16	1.53574424995373	1.73477303162065	1.73477303162065	1.73477303162065	-0.388340179671393	1.34643285194926
361	1.68529513726968	0	0	1.4735981794306	0.443653502577678	-5.22959453519434e-16	1.4735981794306	1.91725168200828	1.91725168200828	1.91725168200828	-0.389280641173007	1.52797104083527
362	1.08265394954766	0	0	1.54027787962658	0.59305255045283	-3.86535248253495e-16	1.54027787962658	2.13333043007941	2.13333043007941	2.13333043007941	-0.531249096134125	1.60208133394529
363	1.42129197999218	0	0	1.57592281563367	0.673710886222384	-4.32009983342141e-16	1.57592281563367	2.24963370185605	2.24963370185605	2.24963370185605	-1.11943004209357	1.13020365976248
364	0.353226288521675	0	0	1.64206046847905	0.70564062954628	-3.18323145620525e-16	1.64206046847905	2.34770109802533	2.34770109802533	2.34770109802533	-0.439122871521425	1.9085782265039
365	1.61574528155155	0	0	1.63388146534692	0.703857455794394	-6.82121026329696e-16	1.63388146534692	2.33773892114131	2.33773892114131	2.33773892114131	-0.922220069428426	1.41551885171289
366	0.655594561653776	0	0	1.71285206199015	0.679534430402113	-1.36424205265939e-16	1.71285206199015	2.39238649239226	2.39238649239226	2.39238649239226	-1.17068719776767	1.22169929462459
367	1.26729694937066	0	0	1.71873380832236	0.640901709720454	-5.45696821063757e-16	1.71873380832236	2.35963551804282	2.35963551804282	2.35963551804282	-1.31605943210144	1.04357608594137
368	1.76431508201824	0	0	1.73285691927148	0.593946328226839	-4.77484718430787e-16	1.73285691927148	2.32680324749832	2.32680324749832	2.32680324749832	-1.89991358717125	0.42688966032707
369	0.833216357927762	0	0	1.86524268232141	0.542954985629989	-5.6843418860808e-16	1.86524268232141	2.4081976679514	2.4081976679514	2.4081976679514	-1.25796544671648	1.15023222123492
370	0.94690401799907	0	0	1.91163848298028	0.490933758464859	-3.18323145620525e-16	1.91163848298028	2.40257224144514	2.40257224144514	2.40257224144514	-1.02662598495657	1.37594625648856
371	0.85691514816933	0	0	1.90772961751327	0.439931520595902	-6.48014975013211e-16	1.90772961751327	2.34766113810917	2.34766113810917	2.34766113810917	-1.36271648595106	0.98494465215811
372	1.04532035018167	0	0	1.86303120668424	0.391288190745834	-2.72848410531878e-16	1.86303120668424	2.25431939743007	2.25431939743007	2.25431939743007	-1.15326732873499	1.10105206869509
373	0.915100586009616	0	0	1.80925917328093	0.345824433021342	-6.70752342557535e-16	1.80925917328093	2.15508360630227	2.15508360630227	2.15508360630227	-0.730945754475624	1.42413785182665
374	0.914624317644096	0	0	1.73886126521466	0.30398587892671	-1.47792889038101e-16	1.73886126521466	2.04284714414137	2.04284714414137	2.04284714414136	-0.270400386543411	1.77244675759795
375	0	2.39221350217196	0	1.65959270866936	0.26595212529436	-4.54747350886464e-17	1.65959270866936	1.92554483396372	1.92554483396372	1.92554483396372	-0.895014255487323	1.0305305784764
376	1.46858281584848	0	0	1.55192561299491	0.68005174590296	3.63797880709171e-16	1.55192561299491	2.23197735889787	2.23197735889787	2.23197735889787	-0.312790647241845	1.91918671165603
377	0.448544239946341	0	0	1.53248829044698	0.935285515239661	-1.70530256582424e-16	1.53248829044698	2.46777380568664	2.46777380568664	2.46777380568664	-0.343285904933394	2.12448790075325
378	0.960012968989276	0	0	1.4720591405083	1.0756417108499	1.87583282240666e-16	1.4720591405083	2.54770085135821	2.54770085135821	2.54770085135821	-0.587591270701341	1.96010958065687
379	1.34055380682411	0	0	1.41215815312202	1.13438126630054	-3.32534000335727e-16	1.41215815312202	2.54653941942256	2.54653941942256	2.54653941942256	-0.901637036984783	1.64490238243778
380	0	2.42395348117341	0	1.40449965851793	1.13648145573684	2.8421709430404e-17	1.40449965851793	2.54098111425477	2.54098111425477	2.54098111425477	-1.07059880744236	1.47038230681241
381	1.48488105772493	0	0	1.35321620802196	1.56696266791284	-8.55493453855161e-16	1.35321620802196	2.9201788759348	2.9201788759348	2.9201788759348	-1.00476235273399	1.91541652320081
382	0.983400330771852	0	0	1.38159524680722	1.80403474856256	-3.95061761082616e-16	1.38159524680722	3.18562999536977	3.18562999536977	3.18562999536977	-0.753101832532913	2.43252816283686
383	0	2.09182000779678	0	1.3863663560969	1.90367096884748	-5.76960701437201e-16	1.3863663560969	3.29003732494438	3.29003732494438	3.29003732494438	-0.565090753282208	2.72494657166217
384	0.978557480447456	0	0	1.34401055209596	2.20766751960856	-2.61479726759717e-16	1.34401055209596	3.55167807170452	3.55167807170452	3.55167807170452	-0.260992959841222	3.29068511186329
385	0	2.39205438572792	0	1.30214378499884	2.33890177027529	-8.85336248757085e-16	1.30214378499884	3.64104555527413	3.64104555527413	3.64104555527413	0.212651200294783	3.85369675556891
386	0.998900247707716	0	0	1.23129310826248	2.7982615729609	-7.53175299905706e-16	1.23129310826248	4.02955468122338	4.02955468122338	4.02955468122338	0.650471581764321	4.6800262629877
387	0	2.24479241069178	0	1.17598328645253	3.01423286755514	-7.0627947934554e-16	1.17598328645253	4.19021615400767	4.19021615400767	4.19021615400767	0.585093987013288	4.77531014102096
388	1.37038319184676	0	0	1.10026691043493	3.4304095091899	-1.03028696685215e-16	1.10026691043493	4.53067641962483	4.53067641962483	4.53067641962484	0.546164440633958	5.07684086025879
389	0.8610912708814	0	0	1.09764005350723	3.59666280710814	-6.14619466432487e-16	1.09764005350723	4.69430286061538	4.69430286061538	4.69430286061538	0.866993546472304	5.56129640708768
390	0.61534223000477	0	0	1.08072211025533	3.58992463714117	-5.82645043323282e-16	1.08072211025533	4.6706467473965	4.6706467473965	4.6706467473965	0.888629866285814	5.55927661368231
391	0.7177103130711	0	0	1.04150119265221	3.46744822488417	-7.41096073397785e-16	1.04150119265221	4.50894941753639	4.50894941753639	4.50894941753639	0.366422849504183	4.87537226704057
392	0.791923746609713	0	0	0.993095754569858	3.27141454480372	-7.1196382123162e-16	0.993095754569858	4.26451029937358	4.26451029937358	4.26451029937358	0.806206774620439	5.07071707399402
393	0.668081835346448	0	0	0.944281834959239	3.03251533406427	-3.5527136788005e-16	0.944281834959239	3.97679716902351	3.97679716902351	3.97679716902351	0.481059856110404	4.45785702513391
394	0.603966392600515	0	0	0.890298564892125	2.77273237808345	-4.47286652160983e-16	0.890298564892125	3.66303094297557	3.66303094297557	3.66303094297557	1.01913163651456	4.68216257949013
395	0.510260229188518	0	0	0.832073637070301	2.50748671765018	-6.88160639583657e-16	0.832073637070301	3.33956035472048	3.33956035472048	3.33956035472048	0.362020773094775	3.70158112781526
396	0.364913340078039	0	0	0.770054447459697	2.24729488202814	-1.33351107933777e-15	0.770054447459697	3.01734932948783	3.01734932948783	3.01734932948783	0.42842734945176	3.44577667893959
397	0.582557722706698	0	0	0.704770243533662	1.99904025029336	-2.64748223344213e-15	0.704770243533662	2.70381049382702	2.70381049382702	2.70381049382702	0.421047684833572	3.12485817866059
398	0.81167267447862	0	0	0.644325886992406	1.766944650335	-2.46380693624815e-15	0.644325886992406	2.41127053732741	2.41127053732741	2.41127053732741	0.178108253509595	2.589378790837
399	0.852746860083773	0	0	0.60014954280765	1.55330709582803	-2.65529820353549e-15	0.60014954280765	2.15345663863568	2.15345663863568	2.15345663863568	0.440058576471635	2.59351521510732
400	0.702520975391563	0	0	0.571124950785232	1.35906215730233	-2.94546609325153e-15	0.571124950785232	1.93018710808757	1.93018710808756	1.93018710808756	0.504586904636568	2.43477401272413
401	1.26190846581226	0	0	0.544257639691269	1.18419908307292	1.89359639080067e-16	0.544257639691269	1.72845672276419	1.72845672276419	1.72845672276419	-0.482457105333976	1.24599961743021
402	1.33061655748205	0	0	0.574173334932306	1.0280738063089	-3.84492437888184e-16	0.574173334932306	1.6022471412412	1.6022471412412	1.6022471412412	-0.252414880759375	1.34983226048183
403	1.0876977219848	0	0	0.652514179643796	0.889638899437262	-2.57927013080916e-16	0.652514179643796	1.54215307908106	1.54215307908106	1.54215307908106	-0.268937295367869	1.27321578371319
404	1.29798046069909	0	0	0.725729984555129	0.767610971034458	-2.74003042477489e-17	0.725729984555129	1.49334095558959	1.49334095558959	1.49334095558959	-0.461400383453842	1.03194057213574
405	0.797026817626109	0	0	0.822576836392789	0.660590628746043	-4.62296867453915e-16	0.822576836392789	1.48316746513883	1.48316746513883	1.48316746513883	-0.429835604991163	1.05333186014767
406	0.941008793707391	0	0	0.877047899234796	0.567146704457733	-3.39284156325448e-16	0.877047899234796	1.44419460369253	1.44419460369253	1.44419460369253	-0.57885288813058	0.865341715561948
407	0.672957103987397	0	0	0.912031086839229	0.485873756220991	-5.20694598549198e-16	0.912031086839229	1.39790484306022	1.39790484306022	1.39790484306022	-0.94728336424125	0.450621478818968
408	0.727281277654877	0	0	0.915493760390449	0.41542976762221	-1.63868918434673e-16	0.915493760390449	1.33092352801266	1.33092352801266	1.33092352801266	-0.771768442768627	0.559155085244031
409	0	2.29903481474204	0	0.90033126641185	0.354559334355123	-8.06310573864266e-16	0.90033126641185	1.25489060076697	1.25489060076697	1.25489060076697	-1.18619358844613	0.0686970123208464
410	1.37866006323381	0	0	0.860583971927788	0.700064818079316	-5.21693799271361e-16	0.860583971927788	1.5606487900071	1.5606487900071	1.5606487900071	-1.39146281899413	0.169185971012968
411	0.861818080697399	0	0	0.891479902898273	0.908660962091665	-5.43431966093522e-16	0.891479902898273	1.80014086498994	1.80014086498994	1.80014086498994	-0.509589512594419	1.29055135239552
412	1.64263163269173	0	0	0.90386006962497	1.01862986648889	-9.0205620750794e-16	0.90386006962497	1.92248993611386	1.92248993611385	1.92248993611385	-0.891160134727581	1.03132980138627
413	1.67228326562009	0	0	1.02761075901521	1.05887353745627	-7.99682542407254e-16	1.02761075901521	2.08648429647148	2.08648429647148	2.08648429647147	-0.54121102813265	1.54527326833883
414	0	2.11659957089396	0	1.22995234264292	1.05105663847373	-4.68569627543047e-16	1.22995234264292	2.28100898111665	2.28100898111665	2.28100898111665	-1.30768756633574	0.973321414780904
415	0.665487556866951	0	0	1.32517152419434	1.32182038302269	-7.27640170339328e-16	1.32517152419434	2.64699190721703	2.64699190721703	2.64699190721703	-1.53156245749025	1.11542944972677
416	0	2.05088157719369	0	1.35510772899684	1.45988566096421	-5.13195042017856e-16	1.35510772899684	2.81499338996105	2.81499338996105	2.81499338996105	-1.24170129403534	1.5732920959257
417	1.61425730997836	0	0	1.33064770582368	1.78696673174556	-6.94555524205498e-17	1.33064770582368	3.11761443756924	3.11761443756924	3.11761443756924	-0.615272617828933	2.5023418197403
418	0.769074454594424	0	0	1.40828733049093	1.94749861255038	4.58411086867727e-17	1.40828733049093	3.35578594304131	3.35578594304131	3.35578594304131	-0.754002212299695	2.60178373074161
419	1.31204216273248	0	0	1.42895371691903	1.99111438945556	-4.84406958989325e-16	1.42895371691903	3.42006810637458	3.42006810637458	3.42006810637458	-0.769047978334791	2.65102012803979
420	1.56532025432221	0	0	1.46982157833599	1.95492580746759	-4.89816520676811e-16	1.46982157833599	3.42474738580358	3.42474738580358	3.42474738580358	-0.332088165502233	3.09265922030134
421	1.25664603868339	0	0	1.57452602780415	1.86643186791698	-1.80833403806702e-15	1.57452602780415	3.44095789572113	3.44095789572113	3.44095789572113	-0.503701875141142	2.93725602057998
422	0.831826515393859	0	0	1.65796391389129	1.74578438031888	-1.84627590993358e-15	1.65796391389129	3.40374829421018	3.40374829421017	3.40374829421017	-0.226259979500549	3.17748831470962
423	1.28313626123607	0	0	1.67826520818164	1.60754802519602	-2.08270345414263e-15	1.67826520818164	3.28581323337767	3.28581323337767	3.28581323337767	-0.817107197329424	2.46870603604824
424	0.457603253704464	0	0	1.70591442074264	1.46206374437187	-2.21281049039845e-15	1.70591442074264	3.16797816511451	3.16797816511451	3.16797816511451	-0.752529761637401	2.41544840347711
425	0.482791085944995	0	0	1.67153249691307	1.31650143470129	-1.45292528008767e-15	1.67153249691307	2.98803393161436	2.98803393161436	2.98803393161436	-0.705535380040609	2.28249855157375
426	0.916215255279145	0	0	1.5972468376531	1.17566978568808	-2.20585633092796e-15	1.5972468376531	2.77291662334118	2.77291662334118	2.77291662334118	-0.901984509746947	1.87093211359423
427	0.613896830343732	0	0	1.52015647024789	1.0426367156999	-2.42254064031222e-15	1.52015647024789	2.56279318594779	2.56279318594778	2.56279318594778	-0.918555898041349	1.64423728790643
428	0.86809891784422	0	0	1.42610795481983	0.919202461998323	-2.1699066155012e-15	1.42610795481983	2.34531041681815	2.34531041681815	2.34531041681815	-0.0065155849183839	2.33879483189977
429	1.27446461377435	0	0	1.33762992804013	0.806258356619639	-1.13197437534573e-15	1.33762992804013	2.14388828465977	2.14388828465977	2.14388828465977	0.00371584654423633	2.147604131204
430	0.546093464831839	0	0	1.30216170220333	0.704057186338438	-1.55803842050162e-15	1.30216170220333	2.00621888854177	2.00621888854176	2.00621888854176	0.559551443880595	2.56577033242236
431	1.00866033047815	0	0	1.24093288112566	0.612415402035774	-2.23210824823461e-15	1.24093288112566	1.85334828316143	1.85334828316143	1.85334828316143	0.490363810488779	2.34371209365021
432	1.41967585577224	0	0	1.1927222099688	0.530863001052504	-1.3418852834457e-15	1.1927222099688	1.72358521102131	1.7235852110213	1.7235852110213	0.453815106684438	2.17740031770574
433	0.818034202881417	0	0	1.2149207975112	0.458753408780353	-4.63878935264006e-16	1.2149207975112	1.67367420629156	1.67367420629156	1.67367420629156	-0.491919708666435	1.18175449762512
434	0.783771401958832	0	0	1.20780775685743	0.395342936391528	-1.2975875582355e-15	1.20780775685743	1.60315069324895	1.60315069324895	1.60315069324895	-0.676467759052266	0.926682934196686
435	0.682371370589423	0	0	1.17912067955761	0.33984723397914	-1.41738027564786e-15	1.17912067955761	1.51896791353675	1.51896791353675	1.51896791353675	-0.977588699468598	0.541379214068149
436	0	0	4.41989923297571	1.1315524854928	0.291480468292587	1.62480272292154e-16	1.1315524854928	1.42303295378538	1.42303295378538	1.42303295378538	-0.409116012587358	1.01391694119803
437	0.804211710298	0	0	1.06248540898693	0.249481633099443	2.82773169400812	1.06248540898693	1.31196704208637	4.13969873609449	4.13969873609449	-0.0787245424946275	4.06097419359986
438	0.508652723204238	0	0	0.998310472502462	0.213131369768886	4.63030179867548	0.998310472502462	1.21144184227135	5.84174364094683	5.84174364094683	0.321216157268039	6.16295979821487
439	0.767709071530861	0	0	0.926799582033157	0.18176187396658	5.68645571791187	0.926799582033157	1.10856145599974	6.79501717391161	6.7950171739116	0.347021623890853	7.14203879780246
440	0.9703099307717	0	0	0.863229169537087	0.154761842311928	6.20756822969411	0.863229169537087	1.01799101184902	7.22555924154312	7.22555924154312	0.990571192851487	8.21613043439461
441	0.984016900216216	0	0	0.822170195261611	0.131577931682759	6.35290876435051	0.822170195261611	0.95374812694437	7.30665689129488	7.30665689129488	0.79858909999233	8.10524599128721
442	1.31844169290993	0	0	0.798836121658166	0.111713832927045	6.24158613224689	0.798836121658166	0.910549954585211	7.1521360868321	7.1521360868321	0.741557262156053	7.89369334898815
443	0.878244440144315	0	0	0.832001970344407	0.0947277759003136	5.96187493353151	0.832001970344407	0.92672974624472	6.88860467977623	6.88860467977623	0.0673466288666021	6.95595130864284
444	0.602298736697129	0	0	0.849079714995392	0.0802290649700581	5.57848040467086	0.849079714995392	0.92930877996545	6.50778918463631	6.50778918463631	-0.26997607656115	6.23781310807516
445	0.64903813359414	0	0	0.839783199905578	0.067874078461004	5.1381826455903	0.839783199905578	0.907657278366582	6.04583992395688	6.04583992395688	-0.293343109546789	5.75249681441009
446	1.05675240095261	0	0	0.81491139935794	0.0573620402215784	4.67420905208485	0.81491139935794	0.872273439579519	5.54648249166437	5.54648249166437	-0.329833859485746	5.21664863217862
447	0.987812013582309	0	0	0.810109982432165	0.0484307773787976	4.20961056698308	0.810109982432165	0.858540759810963	5.06815132679405	5.06815132679405	-0.116473919491516	4.95167740730253
448	0.284295105883416	0	0	0.811838788968911	0.0408526082289635	3.75985923236846	0.811838788968911	0.852691397197875	4.61255062956634	4.61255062956634	0.173809707140808	4.78636033670715
449	1.2484183639279	0	0	0.787074310172194	0.0344304524789004	3.33483841251625	0.787074310172194	0.821504762651095	4.15634317516735	4.15634317516735	0.0380687887028528	4.1944119638702
450	0	2.18385617230192	0	0.808332918025556	0.0289942183450168	2.94036051601688	0.808332918025556	0.837327136370573	3.77768765238745	3.77768765238745	0.139031301622108	3.91671895400956
451	1.62564468954635	0	0	0.796022349597477	0.365490796965242	2.57931812099921	0.796022349597477	1.16151314656272	3.74083126756193	3.74083126756193	-0.522474280737849	3.21835698682408
452	0	2.21164623505706	0	0.902308976442611	0.57904170510905	2.25255153880892	0.902308976442611	1.48135068155166	3.73390222036058	3.73390222036058	-0.134514690541182	3.5993875298194
453	0.397462647748548	0	0	0.943906477556185	1.05744386954926	1.95949779382325	0.943906477556185	2.00135034710544	3.96084814092869	3.96084814092869	-0.297702963535042	3.66314517739365
454	0.529650786326718	0	0	0.942831044748895	1.34338036888226	1.69867175759105	0.942831044748895	2.28621141363116	3.98488317122221	3.98488317122221	-0.0848767484264606	3.90000642279575
455	0	2.77179782364134	0	0.915996085057263	1.49090781885394	1.46801896328731	0.915996085057263	2.40690390391121	3.87492286719852	3.87492286719852	0.540344525596423	4.41526739279494
456	0.694491980383904	0	0	0.867909779750924	2.23821547436857	1.26517081194208	0.867909779750924	3.1061252541195	4.37129606606158	4.37129606606158	1.18650826868725	5.55780433474883
457	1.59557916502652	0	0	0.818128220579423	2.66560628399208	1.08762596421531	0.818128220579423	3.4837345045715	4.5713604687868	4.5713604687868	1.10653227563784	5.67789274442464
458	0.686173573000266	0	0	0.890908158472655	2.86450698078804	0.932876292594364	0.890908158472655	3.7554151392607	4.68829143185506	4.68829143185506	1.38310138020651	6.07139281206157
459	0.710177514092181	0	0	0.921000492206127	2.90371058815701	0.798491532726397	0.921000492206127	3.82471108036313	4.62320261308953	4.62320261308953	1.15498888215073	5.77819149524026
460	0.742772119418228	0	0	0.922639358918401	2.83457786189334	0.68217346843354	0.922639358918401	3.75721722081174	4.43939068924528	4.43939068924528	1.29416793453019	5.73355862377547
461	0.93982540914069	0	0	0.906841816614214	2.69509671992464	0.581787914104594	0.906841816614214	3.60193853653885	4.18372645064345	4.18372645064345	1.30776915611647	5.49149560675992
462	0.499039447834921	0	0	0.893640742179169	2.51304277136785	0.495380763328384	0.893640742179169	3.40668351354702	3.9020642768754	3.9020642768754	0.357942255082828	4.26000653195823
463	0.539138560504699	0	0	0.859498173444223	2.30843344406797	0.421182829474815	0.859498173444223	3.1679316175122	3.58911444698701	3.58911444698701	0.495225359258898	4.08433980624591
464	0.525973755777969	0	0	0.813502054907669	2.09542795799151	0.35760701423941	0.813502054907669	2.90893001289918	3.26653702713859	3.26653702713859	0.00446297213074885	3.27099999926934
465	0.590889236313221	0	0	0.760704778616741	1.88379340763625	0.303240426505423	0.760704778616741	2.64449818625299	2.94773861275841	2.94773861275841	0.125301367509728	3.07303998026814
466	1.97878498043097	0	0	0.707074519531311	1.68003182528949	0.256833375265317	0.707074519531311	2.3871063448208	2.64393972008612	2.64393972008612	0.2939342548614	2.93787397494752
467	0.583561227704474	0	0	0.901636305143913	1.48824295930011	0.217286628838085	0.901636305143913	2.38987926444403	2.60716589328211	2.60716589328211	-0.161384712254841	2.44578118102727
468	1.40170696545177	0	0	1.0089367101345	1.31078154719218	0.183637930593425	1.0089367101345	2.31971825732668	2.50335618792011	2.50335618792011	-0.0659875210564712	2.43736866686364
469	1.71215135554836	0	0	1.13790312642624	1.14875523751649	0.155048459371201	1.13790312642624	2.28665836394273	2.44170682331393	2.44170682331393	0.280503101999402	2.72220992531333
470	0.870776126249808	0	0	1.35133395836201	1.00239933437177	0.130789697719854	1.35133395836201	2.35373329273378	2.48452299045364	2.48452299045364	-0.0387503677852155	2.44577262266842
471	0.723701892093437	0	0	1.47162129607777	0.871356660134402	0.110231004994577	1.47162129607777	2.34297795621217	2.45320896120674	2.45320896120674	-0.372576522551862	2.08063243865488
472	1.05263107588618	0	0	1.51631008179015	0.754884621140528	0.0928280712669453	1.51631008179015	2.27119470293068	2.36402277419763	2.36402277419763	-0.234824608100007	2.12919816609762
473	0.964389707821218	0	0	1.53463917072804	0.65200667217199	0.0781123410478068	1.53463917072804	2.18664584290003	2.26475818394783	2.26475818394783	-0.128142155731768	2.13661602821607
474	0	2.24758465450836	0	1.52587323357686	0.561621533443969	0.0656814346164513	1.52587323357686	2.08749476702083	2.15317620163728	2.15317620163728	0.205372219756087	2.35854842139337
475	1.41040373340578	0	0	1.46985928368533	0.854414646109206	0.0551905528064216	1.46985928368533	2.32427392979453	2.37946448260095	2.37946448260095	0.0398800409600153	2.41934452356097
476	1.12464203951686	0	0	1.47589679224776	1.02260492114693	0.0463448234481958	1.47589679224776	2.49850171339469	2.54484653684288	2.54484653684288	0.327171037901353	2.87201757474424
477	0.806328459927664	0	0	1.47803282024072	1.1017449294703	0.0388925305080831	1.47803282024072	2.57977774971103	2.61867028021911	2.61867028021911	-0.102901314663288	2.51576896555582
478	1.37577825242472	0	0	1.44806732839431	1.11859233379066	0.0326191573966739	1.44806732839431	2.56665966218496	2.59927881958164	2.59927881958164	0.349743953355644	2.94902277293728
479	0.89707730906215	0	0	1.46567932798019	1.0931301758213	0.0273421717596762	1.46567932798019	2.55880950380149	2.58615167556116	2.58615167556116	0.577068298361409	3.16321997392257
480	1.01029983630575	0	0	1.45296727538188	1.04014371944321	0.0229064786633911	1.45296727538188	2.49311099482509	2.51601747348848	2.51601747348848	0.273246987541605	2.78926446103009
481	0.384166617872866	0	0	1.43047537233875	0.970448231678665	0.0191804712202244	1.43047537233875	2.40092360401742	2.42010407523764	2.42010407523764	0.0476519023589033	2.46775597759655
482	0.768668430623315	0	0	1.37025204472562	0.891842437190085	0.0160526114608921	1.37025204472562	2.2620944819157	2.27814709337659	2.27814709337659	0.158534379085095	2.43668147246169
483	1.23138716344549	0	0	1.29973233254194	0.809846757121034	0.0134284789891625	1.29973233254194	2.10957908966298	2.12300756865214	2.12300756865214	-0.381746838582481	1.74126073006966
484	1.25710810867668	0	0	1.27090262986509	0.728273027117137	0.0112282301775198	1.27090262986509	1.99917565698223	2.01040388715975	2.01040388715975	-0.111729426684569	1.89867446047518
485	0.871255667025364	0	0	1.27487823441438	0.649662532360806	0.00938441604374382	1.27487823441438	1.92454076677518	1.93392518281893	1.93392518281893	0.102078638867383	2.03600382168631
486	0.83782907003646	0	0	1.25731150166631	0.575621379668949	0.00784011225988948	1.25731150166631	1.83293288133526	1.84077299359515	1.84077299359515	0.0401751696920517	1.8809481632872
487	0.637066470014651	0	0	1.22348324013262	0.507076032728566	0.00654731983505025	1.22348324013262	1.73055927286119	1.73710659269624	1.73710659269623	0.0605181040108972	1.79762469670713
488	0.590921189439607	0	0	1.16907310806926	0.444466934568519	0.00546559978741185	1.16907310806926	1.61354004263778	1.61900564242519	1.61900564242519	0.397105641144072	2.01611128356927
489	1.51636090131895	0	0	1.10094442854273	0.387894266512912	0.00456090952670108	1.10094442854273	1.48883869505564	1.49339960458234	1.49339960458234	-0.0902047428765714	1.40319486170577
490	1.02860712346558	0	0	1.13328592262987	0.337226833832204	0.00380461268192185	1.13328592262987	1.47051275646208	1.474317369144	1.474317369144	-0.18141492438215	1.29290244476185
491	1.52097918188479	0	0	1.15336793709799	0.292182656657193	0.00317263772857769	1.15336793709799	1.44555059375519	1.44872323148377	1.44872323148376	-0.0501601791934476	1.39856305229032
492	1.18804118660756	0	0	1.24416274508742	0.252387946263682	0.00264476400543019	1.24416274508742	1.4965506913511	1.49919545535653	1.49919545535653	0.0484643298864852	1.54765978524302
493	0.580246122817973	0	0	1.31905853514189	0.217419654763274	0.00220401658348432	1.31905853514189	1.53647818990516	1.53868220648864	1.53868220648865	-0.282994678688759	1.25568752779989
494	0.768042419035707	0	0	1.33231825282649	0.186835615598269	0.0018361539845112	1.33231825282649	1.51915386842476	1.52099002240927	1.52099002240927	-0.318988040850476	1.20200198155879
495	0	0	4.62080303364808	1.31226583772771	0.160195375531148	0.00152923497130872	1.31226583772771	1.47246121325886	1.47399044823017	1.47399044823017	-0.351817678603409	1.12217276962676
496	0.770969151134538	0	0	1.25570516255386	0.137074102447525	3.23239606094857	1.25570516255386	1.39277926500138	4.62517532594996	4.62517532594996	-0.00281040968613096	4.62236491626383
497	1.13215409893832	0	0	1.19153839944412	0.117071394747965	5.29189904559709	1.19153839944412	1.30860979419208	6.60050883978917	6.60050883978917	-0.380044353493014	6.22046448629616
498	1.02376269792439	0	0	1.15689843824351	0.0998163837088635	6.49854110524825	1.15689843824351	1.25671482195238	7.75525592720063	7.75525592720063	-0.0995640726942745	7.65569185450635
499	1.13283665133992	0	0	1.13080436123877	0.0849701832900451	7.09384489415564	1.13080436123877	1.21577454452882	8.30961943868446	8.30961943868446	-0.154491990182847	8.15512744850162
500	1.68357835334162	0	0	1.12376692304959	0.0722264813856287	7.25979557198639	1.12376692304959	1.19599340443522	8.45578897642161	8.45578897642161	0.0624979288876488	8.51828690530926
501	0.844349941656935	0	0	1.23840341632763	0.0613108658194178	7.13248935566914	1.23840341632763	1.29971428214704	8.43220363781618	8.43220363781618	-0.173984651406869	8.25821898640931
502	1.10588272634583	0	0	1.29426814520475	0.0519793243609829	6.81279026095212	1.29426814520475	1.34624746956573	8.15903773051785	8.15903773051785	0.328407008028322	8.48744473854617
503	1.3516902758201	0	0	1.33347994011508	0.0440162403585476	6.37463120858249	1.33347994011508	1.37749618047362	7.75212738905612	7.75212738905612	0.423185107981827	8.17531249703794
504	0.893589238499117	0	0	1.39682660938642	0.0372321161342739	5.87146333864172	1.39682660938642	1.43405872552069	7.30552206416241	7.30552206416241	0.39959898240521	7.70512104656762
505	0.994955969299409	0	0	1.41675911048965	0.0314611886991457	5.34125211663455	1.41675911048965	1.4482202991888	6.78947241582335	6.78947241582335	0.220030364466196	7.00950278028955
506	0.907738786339705	0	0	1.41582379101062	0.0265590516316286	4.81033516020826	1.41582379101062	1.44238284264225	6.2527180028505	6.25271800285051	0.453629080073945	6.70634708292445
507	1.00460463737574	0	0	1.39317028208283	0.0224003592296538	4.29639029183918	1.39317028208283	1.41557064131248	5.71196093315166	5.71196093315167	0.483697985512269	6.19565891866393
508	0	2.05638509817923	0	1.36541135108496	0.0188766612502467	3.81070963227119	1.36541135108496	1.38428801233521	5.19499764460639	5.19499764460639	0.478879227446153	5.67387687205255
509	1.09127519026953	0	0	1.30193855984878	0.300677644439434	3.3599337957691	1.30193855984878	1.60261620428822	4.96255000005732	4.96255000005732	0.68187196914005	5.64442196919737
510	1.26622665770861	0	0	1.25917190287378	0.479694664092957	2.94736719767192	1.25917190287378	1.73886656696673	4.68623376463866	4.68623376463865	0.06642925108347	4.75266301572212
511	1.5687656452088	0	0	1.25561680847755	0.583931294698104	2.5739693540379	1.25561680847755	1.83954810317565	4.41351745721355	4.41351745721355	0.676350074557245	5.0898675317708
512	1.21830563234711	0	0	1.33841334922567	0.634616067990118	2.23909641963482	1.33841334922567	1.97302941721579	4.21212583685061	4.21212583685061	0.581472323227465	4.79359816007808
513	1.57001415605972	0	0	1.4091554192546	0.647738530178191	1.94105093983065	1.4091554192546	2.05689394943279	3.99794488926344	3.99794488926344	0.219760326287484	4.21770521555092
514	0.629368361504637	0	0	1.53701190197591	0.635251037310737	1.6774849803727	1.53701190197591	2.17226293928664	3.84974791965934	3.84974791965934	0.503331943705652	4.35307986336499
515	1.03370264135676	0	0	1.58037693948128	0.606006998973877	1.44569172717028	1.58037693948128	2.18638393845515	3.63207566562543	3.63207566562543	0.149708966181202	3.78178463180664
516	0.727214407077499	0	0	1.593689801632	0.566491628706497	1.24281274374194	1.593689801632	2.1601814303385	3.40299417408045	3.40299417408045	0.359330992242962	3.76232516632341
517	0	2.1033037528081	0	1.56284208012157	0.521389596116399	1.06598188212739	1.56284208012157	2.08423167623797	3.15021355836536	3.15021355836536	0.0998826427122155	3.25009620107757
518	0.995500907528387	0	0	1.4908115252033	0.778748996633983	0.912422002644499	1.4908115252033	2.26956052183728	3.18198252448178	3.18198252448178	-0.102603954132138	3.07937857034964
519	1.04317775026965	0	0	1.42585130077044	0.92567360687448	0.779506882399316	1.42585130077044	2.35152490764492	3.13103179004423	3.13103179004423	-0.0967771810901409	3.03425460895409
520	0.900389233224363	0	0	1.37263291383778	0.99374383524761	0.664797754895932	1.37263291383778	2.36637674908539	3.03117450398132	3.03117450398132	0.401271433608452	3.43244593758977
521	0.285978553225216	0	0	1.31576202650252	1.00671970242368	0.566061643725988	1.31576202650252	2.3224817289262	2.88854337265218	2.88854337265218	0.22371305674833	3.11225642940051
522	0	2.03782918334074	0	1.23517226355052	0.982338346816748	0.481276890046446	1.23517226355052	2.21751061036727	2.69878750041371	2.69878750041371	0.210346725559597	2.90913422597331
523	0	2.10835221183939	0	1.14056537285839	1.21086015924978	0.408629914172098	1.14056537285839	2.35142553210818	2.76005544628028	2.76005544628028	-0.0889052834397265	2.67115016284055
524	1.44389241580942	0	0	1.03967116474491	1.63117962843376	0.346506207628804	1.03967116474491	2.67085079317868	3.01735700080748	3.01735700080748	-0.419402477216496	2.59795452359098
525	0.513402733266952	0	0	1.03646148858139	1.85933001349504	0.293477753756872	1.03646148858139	2.89579150207643	3.1892692558333	3.1892692558333	-0.480755202819458	2.70851405301384
526	0	3.6744824773096	0	1.0046851209365	1.95116892071446	0.248288467640623	1.0046851209365	2.95585404165096	3.20414250929158	3.20414250929158	-1.14097954479194	2.06316296449964
527	0.948740382966953	0	0	0.950372298601128	3.57337938458167	0.209838786775227	0.950372298601128	4.5237516831828	4.73359046995802	4.73359046995802	-0.673937080567377	4.05965338939065
528	1.46392628681623	0	0	0.910704309755276	4.54336354838714	0.177170198783923	0.910704309755276	5.45406785814242	5.63123805692634	5.63123805692634	-1.25750275520263	4.37373530172371
529	1.20855249168986	0	0	0.956934180783191	5.04427508538053	0.149450235335442	0.956934180783191	6.00120926616372	6.15065950149916	6.15065950149916	-1.02748389437511	5.12317560712405
530	1.35085357979475	0	0	1.01428882194319	5.21429861586069	0.125958271642753	1.01428882194319	6.22858743780387	6.35454570944663	6.35454570944663	-1.45064248682778	4.90390322261885
531	0.874260553032038	0	0	1.10013506060089	5.15693455762549	0.106072332566854	1.10013506060089	6.25706961822638	6.36314195079324	6.36314195079324	-1.0206096805041	5.34253227028914
532	1.04265617617229	0	0	1.1434145342713	4.94903293964987	0.089257007000257	1.1434145342713	6.09244747392117	6.18170448092143	6.18170448092143	-1.68263177933488	4.49907270158655
533	1.33735505649691	0	0	1.17197611024791	4.64705432130426	0.0750525022682945	1.17197611024791	5.81903043155216	5.89408293382046	5.89408293382046	-0.948493935748269	4.94558899807219
534	0.632034817079737	0	0	1.23094445352525	4.29193658021345	0.063064822363597	1.23094445352525	5.5228810337387	5.58594585610229	5.5859458561023	-0.874816710823868	4.71112914527843
535	0.688286907658248	0	0	1.23829352868114	3.9128672703754	0.0529570222373815	1.23829352868114	5.15116079905654	5.20411782129392	5.20411782129392	-1.0928858828984	4.11123193839552
536	1.16473179829372	0	0	1.21320972826496	3.53019840790656	0.0444414707643628	1.21320972826496	4.74340813617152	4.78784960693588	4.78784960693588	-0.700552659099452	4.08729694783643
537	0.413124612957187	0	0	1.20827750490124	3.15769063323068	0.037273044069529	1.20827750490124	4.36596813813191	4.40324118220144	4.40324118220144	-0.607498512328151	3.79574266987329
538	0.775972528096892	0	0	1.16757821044164	2.80423410096162	0.0312431661524479	1.16757821044164	3.97181231140326	4.00305547755571	4.00305547755571	-0.827031659644805	3.1760238179109
539	0.545194433340155	0	0	1.11723345817855	2.47516206394103	0.0261746132884942	1.11723345817855	3.59239552211958	3.61857013540807	3.61857013540807	-0.844177143722378	2.77439299168569
540	0.78095089334944	0	0	1.0520827777077	2.17324826954968	0.0219170011248189	1.0520827777077	3.22533104725738	3.2472480483822	3.2472480483822	-1.24596094543043	2.00128710295177
541	0.745535020834077	0	0	0.989439187239405	1.89945963606104	0.0183428776877588	0.989439187239405	2.88889882330045	2.90724170098821	2.90724170098821	-1.05611127542997	1.85113042555824
542	0.497377233928004	0	0	0.928507199282363	1.65352015645556	0.0153443509228817	0.928507199282363	2.58202735573792	2.5973717066608	2.5973717066608	-1.30812315390877	1.28924855275203
543	0.451444748991637	0	0	0.861183446389179	1.43432973516169	0.0128301853570816	0.861183446389179	2.29551318155087	2.30834336690795	2.30834336690795	-1.17006125539891	1.13828211150904
544	0.750156291537648	0	0	0.790770864118374	1.24027202106599	0.0107233086220548	0.790770864118374	2.03104288518437	2.04176619380642	2.04176619380642	-1.28085983144767	0.760906362358755
545	0	2.05175969264499	0	0.731413043359504	1.06943771755396	0.0089586746480406	0.731413043359504	1.80085076091346	1.8098094355615	1.8098094355615	-1.23937631054059	0.570433125020909
546	1.18223426901803	0	0	0.6675911415621	1.20264978478841	0.00748143615315148	0.6675911415621	1.87024092635051	1.87772236250366	1.87772236250366	-0.969944567195698	0.907777795307963
547	1.34971028349901	0	0	0.656988231614313	1.25242718791476	0.00624538450905593	0.656988231614313	1.90941541952907	1.91566080403813	1.91566080403813	-1.19111587314628	0.724544930891852
548	1.54685650664673	0	0	0.708816737118914	1.24464105036946	0.00521162009812883	0.708816737118914	1.95345778748838	1.9586694075865	1.9586694075865	-0.781265029275528	1.17740437831098
549	1.38351630193904	0	0	0.841481292989042	1.19852475870221	0.00434742086377441	0.841481292989042	2.04000605169126	2.04435347255503	2.04435347255503	-0.82304783978348	1.22130563277155
550	0.45629557482249	0	0	0.989486080375929	1.12823031036823	0.00362528089139205	0.989486080375929	2.11771639074416	2.12134167163555	2.12134167163555	-0.505516628352335	1.61582504328322
551	0.892599699530567	0	0	1.05929487394477	1.04403853187826	0.00302209455511511	1.05929487394477	2.10333340582303	2.10635550037815	2.10635550037815	-0.189213696155984	1.91714180422216
552	1.16478644926249	0	0	1.09457232215582	0.953297513309395	0.00251846504795453	1.09457232215582	2.04786983546522	2.05038830051317	2.05038830051317	-0.00898829902348107	2.04140000148969
553	0	2.21538791048591	0	1.13400699006824	0.861148025206722	0.00209811900931627	1.13400699006824	1.99515501527496	1.99725313428428	1.99725313428428	-0.230334193520314	1.76691894076397
554	1.25569605432534	0	0	1.12317902457171	1.12716465258469	0.00174741150620544	1.12317902457171	2.2503436771564	2.25209108866261	2.2520910886626	0.234699816273941	2.48679090493655
555	0	2.86627152554124	0	1.14385654295331	1.26844394580703	0.00145490784591168	1.14385654295331	2.41230048876033	2.41375539660625	2.41375539660624	-0.117722862304304	2.29603253430194
556	0.855800201158741	0	0	1.12013164219351	2.09264232190627	0.00121103063140263	1.12013164219351	3.21277396409978	3.21398499473118	3.21398499473118	-0.225337958321944	2.98864703640924
557	0.441182453197708	0	0	1.08794913344316	2.57635784412736	0.00100776214744932	1.08794913344316	3.66430697757052	3.66531473971797	3.66531473971797	-0.637875228167023	3.02743951155095
558	0.607671129451879	0	0	1.03344039477335	2.81594669828518	0.000838393615216819	1.03344039477335	3.84938709305853	3.85022548667375	3.85022548667375	-0.0926697713923679	3.75755571528138
559	1.41888966431061	0	0	0.970293390998041	2.88402001314924	0.000697314102853272	0.970293390998041	3.85431340414728	3.85501071825013	3.85501071825013	0.271585996391504	4.12659671464164
560	0.976993519643097	0	0	0.989632949133708	2.83488623408686	0.000579832954373688	0.989632949133708	3.82451918322057	3.82509901617494	3.82509901617494	0.242917349258262	4.06801636543321
561	1.43822708470666	0	0	1.00061924899553	2.70880065466678	0.000482030521260475	1.00061924899553	3.7094199036623	3.70990193418356	3.70990193418357	0.123168776371722	3.83307071055529
562	1.09295828185622	0	0	1.07253263052888	2.53527572892802	0.000400632770689077	1.07253263052888	3.6078083594569	3.60820899222759	3.60820899222759	0.410033547459473	4.01824253968706
563	1.08362791489613	0	0	1.12825321087595	2.33565303407353	0.000332906018905027	1.12825321087595	3.46390624494947	3.46423915096838	3.46423915096838	0.42173357906971	3.88597273003809
564	1.49776730298876	0	0	1.17020282095839	2.12509579170371	0.000276568613833814	1.17020282095839	3.2952986126621	3.29557518127593	3.29557518127593	0.637447867044027	3.93302304831996
565	0.763473482676652	0	0	1.26990716141849	1.91412750648542	0.000229716881045519	1.26990716141849	3.18403466790391	3.18426438478495	3.18426438478495	1.18223195466274	4.3664963394477
566	1.06006206695924	0	0	1.30958782542151	1.70981580081919	0.000190763064069739	1.30958782542151	3.0194036262407	3.01959438930477	3.01959438930477	1.59836773268568	4.61796212199046
567	1.40873212578668	0	0	1.33216713526091	1.51667951819328	0.00015838334393238	1.33216713526091	2.84884665345419	2.84900503679812	2.84900503679812	1.36381065116491	4.21281568796302
568	1.46742642521866	0	0	1.39508533547193	1.33738052189908	0.000131474323016455	1.39508533547193	2.732465857371	2.73259733169402	2.73259733169402	2.04530275791003	4.77790008960405
569	0.441450579452578	0	0	1.49490345916113	1.17324843923588	0.000109116612591191	1.49490345916113	2.66815189839701	2.6682610150096	2.6682610150096	2.31416280541523	4.98242382042484
570	0.939072780904071	0	0	1.51551059609218	1.02467618339977	9.05443785438365e-05	1.51551059609218	2.54018677949195	2.54027732387049	2.54027732387049	2.57377193989294	5.11404926376343
571	0.901780262724493	0	0	1.50664708020599	0.891415858792086	7.51198816881328e-05	1.50664708020599	2.39806293899808	2.39813805887977	2.39813805887977	2.11820843226566	4.51634649114543
572	0.704891390709595	0	0	1.47521560827376	0.772798168320846	6.23122026182053e-05	1.47521560827376	2.2480137765946	2.24807608879722	2.24807608879722	2.41792807187889	4.66600416067611
573	0.855778099869291	0	0	1.41714314512357	0.667893333150814	5.16794705992844e-05	1.41714314512357	2.08503647827438	2.08508815774498	2.08508815774498	2.24978969413774	4.33487785188272
574	1.2128003580586	0	0	1.35217582217704	0.575627519487571	4.28540252376727e-05	1.35217582217704	1.92780334166461	1.92784619568984	1.92784619568984	2.02366672934996	3.95151292503981
575	1.70123817345718	0	0	1.32261740787843	0.494865615220389	3.55300315984358e-05	1.32261740787843	1.81748302309882	1.81751855313042	1.81751855313041	1.97427386090227	3.79179241403268
576	1.10533639995648	0	0	1.42059331891762	0.424468730281286	2.94531468857738e-05	1.42059331891762	1.8450620491989	1.84509150234579	1.84509150234579	1.79780662043893	3.64289812278472
577	1.44990642446565	0	0	1.4838166114156	0.363332864426519	2.44119018439555e-05	1.4838166114156	1.84714947584212	1.84717388774397	1.84717388774397	1.70146622804538	3.54864011578935
578	1.12726511394259	0	0	1.57726119788233	0.310413680596967	2.02305147851202e-05	1.57726119788233	1.8876748784793	1.88769510899409	1.88769510899409	1.44453108298085	3.33222619197494
579	0.564019186412937	0	0	1.6349839747978	0.264741150553081	1.67629020423362e-05	1.6349839747978	1.89972512535088	1.89974188825292	1.89974188825292	1.52388633556245	3.42362822381537
580	0.501904643814428	0	0	1.62582953587187	0.225426930458259	1.38876872237681e-05	1.62582953587187	1.85125646633013	1.85127035401736	1.85127035401736	1.8208985389361	3.67216889295346
581	1.33691854806493	0	0	1.57041136121823	0.191666620850028	1.1504043969444e-05	1.57041136121823	1.76207798206825	1.76208948611222	1.76208948611222	1.41038481678485	3.17247430289707
582	1.06638131718015	0	0	1.55991771632769	0.162738523254457	9.52823402652765e-06	1.55991771632769	1.72265623958215	1.72266576781617	1.72266576781617	0.671251885003303	2.39391765281948
583	1.41465984235384	0	0	1.54134054434983	0.138000089286155	7.89072515625389e-06	1.54134054434983	1.67934063363598	1.67934852436114	1.67934852436114	0.952132186802174	2.63148071116331
584	1.00875714696306	0	0	1.5709582242549	0.116882939652464	6.53379242772285e-06	1.5709582242549	1.68784116390736	1.68784769769979	1.68784769769979	0.860258596802059	2.54810629450185
585	1.00616364506651	0	0	1.57280931131288	0.0988870882040443	5.40952234054677e-06	1.57280931131288	1.67169639951693	1.67170180903927	1.67170180903927	0.716509832136221	2.38821164117549
586	1.21033984799552	0	0	1.55572844876052	0.08357482290135	4.47815255738222e-06	1.55572844876052	1.63930327166187	1.63930774981443	1.63930774981443	0.66520872509416	2.30451647490859
587	1.72305992127975	0	0	1.55122599675597	0.0705645578674983	3.70669116742071e-06	1.55122599675597	1.62179055462347	1.62179426131464	1.62179426131464	0.316189937741026	1.93798419905566
588	0.882541306429713	0	0	1.66477061371926	0.0595248680722895	3.06776867253706e-06	1.66477061371926	1.72429548179155	1.72429854956022	1.72429854956022	0.468583932132054	2.19288248169228
589	0.866294361295739	0	0	1.70869150748802	0.0501688424491614	2.53868371864057e-06	1.70869150748802	1.75886034993718	1.7588628886209	1.7588628886209	0.257004518537711	2.01586740715861
590	1.07913580078002	0	0	1.70327852840716	0.0422488360124221	2.10061002712045e-06	1.70327852840716	1.74552736441959	1.74552946502961	1.74552946502961	0.0664718421294523	1.81200130715907
591	0.484988411762009	0	0	1.68483849810425	0.0355516618701603	1.73793747088138e-06	1.68483849810425	1.72039015997441	1.72039189791188	1.72039189791188	0.159012087986628	1.87940398589851
592	1.38257683672589	0	0	1.62085234262355	0.0298942360914614	1.43772469888961e-06	1.62085234262355	1.65074657871501	1.65074801643971	1.65074801643971	0.369538383036819	2.02028639947653
593	0.876151272253616	0	0	1.6112526677687	0.0251196692342575	1.18924452656408e-06	1.6112526677687	1.63637233700296	1.63637352624749	1.63637352624749	0.441270772733039	2.07764429898053
594	0.650351303348007	0	0	1.5739005426007	0.0210937857054381	9.83606446772467e-07	1.5739005426007	1.59499432830613	1.59499531191258	1.59499531191258	0.552749461218769	2.14774477313135
595	0.483551857948676	0	0	1.50615493827692	0.0177020442742503	8.13443247204182e-07	1.50615493827692	1.52385698255117	1.52385779599442	1.52385779599441	0.530837660847255	2.05469545684167
596	0.864189633880502	0	0	1.4149564496389	0.0148468286742182	6.72650885856552e-07	1.4149564496389	1.42980327831312	1.42980395096401	1.42980395096401	0.924365237280021	2.35416918824403
597	0	2.19435021822781	0	1.32846713696233	0.0124450753096851	5.56172618004147e-07	1.32846713696233	1.34091221227201	1.34091276844463	1.34091276844463	0.961548964857414	2.30246173330204
598	1.36408700208896	0	0	1.22684012650866	0.356460323109137	4.59819879857337e-07	1.22684012650866	1.58330044961779	1.58330090943767	1.58330090943767	1.08850064510923	2.6718015545469
599	0.847260718303975	0	0	1.20152949612379	0.575347874108624	3.80123697703139e-07	1.20152949612379	1.77687737023241	1.77687775035611	1.77687775035611	1.24302077631441	3.01989852667053
600	0.600196260439012	0	0	1.16500107019308	0.703167496305143	3.14211439774736e-07	1.16500107019308	1.86816856649822	1.86816888070966	1.86816888070966	0.896152435269983	2.76432131597965
601	1.44314326779396	0	0	1.10931587746277	0.765742494120739	2.59704605507605e-07	1.10931587746277	1.87505837158351	1.87505863128812	1.87505863128812	1.05536804649522	2.93042667778334
602	0.44465094345203	0	0	1.1339689191605	0.782526589256539	2.14634066407715e-07	1.1339689191605	1.91649550841703	1.9164957230511	1.9164957230511	0.532654265255476	2.44914998830658
603	1.14586498262963	0	0	1.11611289751124	0.768064623540644	1.77369817717737e-07	1.11611289751124	1.88417752105188	1.8841776984217	1.8841776984217	0.626422170010918	2.51059986843261
604	0.580104269236134	0	0	1.11674194957272	0.73313299595342	1.46562732280781e-07	1.11674194957272	1.84987494552614	1.84987509208887	1.84987509208887	0.28661649670282	2.13649158879169
605	0.757509099018084	0	0	1.08686232045434	0.685627945956412	1.21096287764588e-07	1.08686232045434	1.77249026641075	1.77249038750704	1.77249038750703	0.0991002183224052	1.87159060582944
606	0.997171868795182	0	0	1.04535593269483	0.631255625450662	1.00046572581158e-07	1.04535593269483	1.67661155814549	1.67661165819206	1.67661165819206	0.193252509773776	1.86986416796584
607	0.779505201741492	0	0	1.01565665717865	0.574066630923044	8.26491421877712e-08	1.01565665717865	1.58972328810169	1.58972337075084	1.58972337075084	-0.295258457140261	1.29446491361058
608	0.928053375743947	0	0	0.977887298065561	0.516868710192783	6.82715654284349e-08	0.977887298065561	1.49475600825834	1.49475607652991	1.49475607652991	-0.509583851449168	0.98517222508074
609	1.35210705810234	0	0	0.946614795949748	0.461544246209306	5.63906829031e-08	0.946614795949748	1.40815904215905	1.40815909854974	1.40815909854974	-0.220332948277465	1.18782615027227
610	1.18709429872772	0	0	0.975501089366473	0.409293478944701	4.65737745393859e-08	0.975501089366473	1.38479456831117	1.38479461488495	1.38479461488495	-0.107609640016572	1.27718497486838
611	1.13973959184631	0	0	1.01759498963895	0.360819956126098	3.84629583178392e-08	1.01759498963895	1.37841494576505	1.37841498422801	1.37841498422801	-0.0521071746174127	1.3263078096106
612	1.87468332520674	0	0	1.06086087263136	0.316471165161071	3.17622781998365e-08	1.06086087263136	1.37733203779243	1.37733206955471	1.37733206955471	0.134156270840639	1.51148834039535
613	0.51700355674957	0	0	1.27077143315873	0.276344501158556	2.6227014575711e-08	1.27077143315873	1.54711593431728	1.5471159605443	1.5471159605443	-0.425628208685407	1.12148775185889
614	0.563832901913125	0	0	1.37424865348084	0.240366517085286	2.16548369824685e-08	1.37424865348084	1.61461517056613	1.61461519222097	1.61461519222097	-0.113447341773702	1.50116785044726
615	1.51264812064023	0	0	1.40432589684583	0.208351660357636	1.78784681542546e-08	1.40432589684583	1.61267755720347	1.61267757508194	1.61267757508194	-0.189512257243467	1.42316531783847
616	0	2.41263975123444	0	1.49169143064286	0.180045328781277	1.47596317672652e-08	1.49169143064286	1.67173675942414	1.67173677418377	1.67173677418377	-0.153311190184756	1.51842558399902
617	1.11976231290927	0	0	1.50123949691767	0.615071015203987	1.21840329098403e-08	1.50123949691767	2.11631051212166	2.11631052430569	2.11631052430569	-0.72999953540909	1.3863109888966
618	0.631500341450311	0	0	1.50429224284936	0.88646711787163	1.00572087079916e-08	1.50429224284936	2.39075936072099	2.3907593707782	2.39075937077819	-1.13947083111671	1.25128853966148
619	1.62722368164171	0	0	1.46515720425233	1.03926135076109	8.30109019676166e-09	1.46515720425233	2.50441855501342	2.50441856331451	2.50441856331451	-1.35141232560817	1.15300623770634
620	0.431454526278873	0	0	1.53188642645109	1.10753377744615	6.85116762353423e-09	1.53188642645109	2.63942020389724	2.6394202107484	2.6394202107484	-1.33549573108018	1.30392447966822
621	0	3.43816697119595	0	1.52891111595287	1.11690621085034	5.65413507501531e-09	1.52891111595287	2.6458173268032	2.64581733245734	2.64581733245734	-0.797656684175006	1.84816064828233
622	0.872386396559665	0	0	1.47667891880671	2.41750088208529	4.66595433009538e-09	1.47667891880671	3.894179800892	3.89417980555795	3.89417980555795	-0.930059343560128	2.96412046199783
623	1.05090185592004	0	0	1.41488853159287	3.20988001283806	3.85024038777274e-09	1.41488853159287	4.62476854443093	4.62476854828117	4.62476854828118	-0.679846100153586	3.94492244812759
624	1.25743186025444	0	0	1.36498712390089	3.63555565783112	3.17693803954418e-09	1.36498712390089	5.00054278173202	5.00054278490895	5.00054278490895	-1.36090832801348	3.63963445689548
625	0.872501485417921	0	0	1.35179674262025	3.8014355252115	2.62121981856817e-09	1.35179674262025	5.15323226783175	5.15323227045297	5.15323227045297	-0.668784846663127	4.48444742378985
626	0.284497654843636	0	0	1.32028891976284	3.78771850474512	2.16258177488894e-09	1.32028891976284	5.10800742450797	5.10800742667055	5.10800742667055	-0.848101469991939	4.25990595667861
627	0.994208858101	0	0	1.25653994265639	3.65406481141348	1.78408826835281e-09	1.25653994265639	4.91060475406986	4.91060475585395	4.91060475585395	-0.945632624938205	3.96497213091575
628	0.589550140407165	0	0	1.20470320998256	3.44440682721783	1.47175423357094e-09	1.20470320998256	4.64911003720038	4.64911003867214	4.64911003867214	-0.528582290962319	4.12052774770982
629	0.558795350737766	0	0	1.13708185113568	3.1906906985061	1.21402964764553e-09	1.13708185113568	4.32777254964177	4.3277725508558	4.3277725508558	-0.632440393237981	3.69533215761782
630	1.67241362595549	0	0	1.06010530217371	2.91577825386749	1.00138154257678e-09	1.06010530217371	3.9758835560412	3.97588355704258	3.97588355704258	-0.734752673687498	3.24113088335509
631	1.67256521082636	0	0	1.12686349055822	2.63569071528657	8.25935346051004e-10	1.12686349055822	3.76255420584479	3.76255420667072	3.76255420667072	-0.557863879520897	3.20469032714983
632	0.664858988019954	0	0	1.28781803673067	2.36133747505227	6.81191093697029e-10	1.28781803673067	3.64915551178294	3.64915551246413	3.64915551246413	-0.828999005654109	2.82015650681002
633	1.27230774210608	0	0	1.36301803119568	2.09984289683501	5.61782051636988e-10	1.36301803119568	3.46286092803069	3.46286092859247	3.46286092859247	-1.0216960253543	2.44116490323817
634	1.00629908304212	0	0	1.43608863712329	1.85556006755964	4.63281734257933e-10	1.43608863712329	3.29164870468293	3.29164870514621	3.29164870514621	-1.36562613510612	1.92602257004008
635	1.41378339939881	0	0	1.47125356028339	1.63084139571501	3.82032000435827e-10	1.47125356028339	3.1020949559984	3.10209495638044	3.10209495638044	-1.29477741603715	1.80731754034328
636	1.38344797786769	0	0	1.53902638087607	1.42662089822053	3.15015326092977e-10	1.53902638087607	2.96564727909659	2.96564727941161	2.96564727941161	-1.05942511370641	1.9062221657052
637	0.711496633363876	0	0	1.62059977596923	1.24285112526125	2.59741165372322e-10	1.62059977596923	2.86345090123047	2.86345090149021	2.86345090149021	-1.00446795888248	1.85898294260773
638	1.06006143430357	0	0	1.63382510486784	1.07882828932732	2.14155881864126e-10	1.63382510486784	2.71265339419516	2.71265339440932	2.71265339440932	-1.03803120709353	1.67462218731579
639	0.83015814723874	0	0	1.6280168398373	0.933431772025019	1.76562229300579e-10	1.6280168398373	2.56144861186232	2.56144861203888	2.56144861203888	-0.679408961451262	1.88203965058762
640	0.813193908935194	0	0	1.58936547703539	0.805298366747475	1.45560681828793e-10	1.58936547703539	2.39466384378287	2.39466384392843	2.39466384392843	-1.32379217504125	1.07087166888718
641	0.78109048884428	0	0	1.52884344167028	0.692947048124319	1.19997500202108e-10	1.52884344167028	2.2217904897946	2.2217904899146	2.2217904899146	-0.770585500637328	1.45120498927727
642	1.8877351616036	0	0	1.45364523153119	0.594866478837384	9.89183116659233e-11	1.45364523153119	2.04851171036858	2.04851171046749	2.04851171046749	-1.08853487048469	0.959976839982797
643	0.659092189643647	0	0	1.57577867191041	0.509574663199804	8.15389417373197e-11	1.57577867191041	2.08535333511022	2.08535333519176	2.08535333519175	-0.8552486297671	1.23010470542465
644	0.865295027640154	0	0	1.61524585375119	0.435657970022734	6.72094234549969e-11	1.61524585375119	2.05090382377392	2.05090382384113	2.05090382384113	-0.183031850325355	1.86787197351578
645	1.30806750147329	0	0	1.6098443525782	0.371795044067589	5.53954240781017e-11	1.6098443525782	1.98163939664579	1.98163939670118	1.98163939670118	-0.769858217801976	1.21178117889921
646	0.837975280610924	0	0	1.62662438833639	0.316769802318805	4.56565063807659e-11	1.62662438833639	1.94339419065519	1.94339419070085	1.94339419070085	-0.273561549342374	1.66983264135847
647	1.19789335078533	0	0	1.60369445730984	0.269476686554469	3.76286203828498e-11	1.60369445730984	1.87317114386431	1.87317114390194	1.87317114390194	-0.643621667016518	1.22954947688542
648	0.832196243468114	0	0	1.59192215745479	0.228920552566356	3.10111876624971e-11	1.59192215745479	1.82084271002114	1.82084271005215	1.82084271005215	-1.46505473206426	0.355787977987892
649	0.519943297414948	0	0	1.55059733688505	0.194212967858639	2.55553611330227e-11	1.55059733688505	1.74481030474369	1.74481030476924	1.74481030476924	-1.01880282436426	0.726007480404985
650	1.19948330548543	0	0	1.47654941436955	0.164566223530042	2.10588749842112e-11	1.47654941436955	1.64111563789959	1.64111563792065	1.64111563792065	-1.28901236806614	0.352103269854512
651	0.560663501757327	0	0	1.43491395062591	0.139286010688181	1.73528354844766e-11	1.43491395062591	1.5741999613141	1.57419996133145	1.57419996133145	-1.19015300867243	0.384046952659021
652	0.823971710578634	0	0	1.3656274432148	0.117763442315356	1.42989440428193e-11	1.3656274432148	1.48339088553015	1.48339088554445	1.48339088554445	-1.43464337865369	0.0487475068907608
653	0.915845576609295	0	0	1.29263131312092	0.0994668985271904	1.17812794045448e-11	1.29263131312092	1.39209821164811	1.39209821165989	1.39209821165989	-1.47553905690961	-0.0834408452497235
654	0.897629967770221	0	0	1.22638408772495	0.0839340214008512	9.70692224962341e-12	1.22638408772495	1.3103181091258	1.31031810913551	1.3103181091355	-1.47463613092932	-0.164318021793812
655	1.06493245543586	0	0	1.1653661304374	0.0707640731009966	7.99710613139604e-12	1.1653661304374	1.2361302035384	1.23613020354639	1.23613020354639	-1.1709527996058	0.065177403940595
656	1.02219188905101	0	0	1.12572423492403	0.0596107886323123	6.58867425227092e-12	1.12572423492403	1.18533502355634	1.18533502356293	1.18533502356293	-1.25245604483258	-0.0671210212696465
657	1.34438802798295	0	0	1.09714009793404	0.0501757949982817	5.42752201168312e-12	1.09714009793404	1.14731589293232	1.14731589293775	1.14731589293775	-0.849959132670453	0.297356760267298
658	1.3983721951632	0	0	1.12150385514873	0.042202626270227	4.47145719335999e-12	1.12150385514873	1.16370648141896	1.16370648142343	1.16370648142343	-1.49103709908784	-0.32733061766441
659	1.3276504799955	0	0	1.19053518362925	0.0354713347630613	3.6830480043755e-12	1.19053518362925	1.22600651839232	1.226006518396	1.226006518396	-1.85561964824745	-0.629613129851451
660	0.816587041230438	0	0	1.27432846663712	0.0297936788622	3.03381233554034e-12	1.27432846663712	1.30412214549932	1.30412214550235	1.30412214550235	-1.53696563940993	-0.23284349390758
661	0.877430376465098	0	0	1.30645655983565	0.0250088555123047	2.50034316463599e-12	1.30645655983565	1.33146541534796	1.33146541535046	1.33146541535046	-0.788253384046897	0.543212031303563
662	1.84990989913351	0	0	1.3071871587521	0.0209797380279347	2.05979701720878e-12	1.3071871587521	1.32816689678003	1.32816689678209	1.32816689678209	-0.1539668465657	1.17420005021639
663	0.78387727834265	0	0	1.47205018145771	0.0175895762516727	1.69665323284452e-12	1.47205018145771	1.48963975770938	1.48963975771108	1.48963975771108	-0.227546848327272	1.2620929093838
664	0	2.19214324058088	0	1.54996587747401	0.0147391150610081	1.39810493843026e-12	1.54996587747401	1.56470499253502	1.56470499253642	1.56470499253642	0.151370416075583	1.716075408612
665	1.36580329397327	0	0	1.55126471481744	0.357335179811599	1.15075579008024e-12	1.55126471481744	1.90859989462904	1.90859989463019	1.90859989463019	-0.0226997029783559	1.88590019165184
666	0.598304710495382	0	0	1.58460138017717	0.575242677450594	9.48039317544339e-13	1.58460138017717	2.15984405762777	2.15984405762871	2.15984405762871	0.149623538953841	2.30946759658255
667	0	2.49405534465024	0	1.56189396957737	0.702408806841975	7.80261752615889e-13	1.56189396957737	2.26430277641935	2.26430277642013	2.26430277642012	0.301703911958447	2.56600668837857
668	0.581088642116573	0	0	1.49535118177158	1.27263577435866	6.43285682755164e-13	1.49535118177158	2.76798695613023	2.76798695613088	2.76798695613088	0.654081498123168	3.42206845425404
669	1.22635783849134	0	0	1.408036976301	1.61305338813113	5.28844678588658e-13	1.408036976301	3.02109036443213	3.02109036443266	3.02109036443266	0.440443768790135	3.4615341332228
670	0.740505730624768	0	0	1.36364467101505	1.78823955958449	4.36298025883599e-13	1.36364467101505	3.15188423059954	3.15188423059998	3.15188423059998	0.328653257530117	3.4805374881301
671	0.59131258878025	0	0	1.30237824724211	1.84691142121489	3.58789723405954e-13	1.30237824724211	3.14928966845701	3.14928966845737	3.14928966845737	0.318237151515933	3.4675268199733
672	1.19601042387283	0	0	1.2252868823034	1.82555353361576	2.96102234257117e-13	1.2252868823034	3.05084041591916	3.05084041591946	3.05084041591946	-0.135969806603126	2.91487060931633
673	0.464747940774711	0	0	1.1893779692709	1.75125188983029	2.42992095735568e-13	1.1893779692709	2.94062985910119	2.94062985910143	2.94062985910143	0.0314249570092294	2.97205481611066
674	0.698450664959201	0	0	1.12951368891528	1.64390242848615	2.01192080681395e-13	1.12951368891528	2.77341611740142	2.77341611740163	2.77341611740163	-0.273336174140544	2.50007994326108
675	0.854515164976413	0	0	1.0634298549475	1.51792769911133	1.64983226057205e-13	1.0634298549475	2.58135755405884	2.581357554059	2.581357554059	0.574532666252082	3.15589022031108
676	0.260866961914002	0	0	1.00462411476472	1.38360742488176	1.36560034131369e-13	1.00462411476472	2.38823153964649	2.38823153964662	2.38823153964662	0.615453459957377	3.003684999604
677	0.545534619041621	0	0	0.932776344414486	1.24810653272839	1.11718412839064e-13	0.932776344414486	2.18088287714287	2.18088287714299	2.18088287714299	0.388158256963094	2.56904113410608
678	1.18212187856893	0	0	0.859282691888924	1.11626661018253	9.20118372131235e-14	0.859282691888924	1.97554930207145	1.97554930207154	1.97554930207154	0.323641136789828	2.29919043886137
679	0	2.95457344586482	0	0.835882477262291	0.991212776305218	7.55770513711754e-14	0.835882477262291	1.82709525356751	1.82709525356758	1.82709525356758	-0.490678102574604	1.33641715099298
680	1.19945733271244	0	0	0.792730966602677	1.71948376073309	6.25981077781929e-14	0.792730966602677	2.51221472733577	2.51221472733583	2.51221472733583	-0.244598603788865	2.26761612354697
681	1.47774999441443	0	0	0.794271591514656	2.15115867481671	5.22393660254128e-14	0.794271591514656	2.94543026633136	2.94543026633141	2.94543026633141	-0.0618879969650275	2.88354226936639
682	1.0006067684107	0	0	0.874888421362983	2.36983508999369	4.32956217782038e-14	0.874888421362983	3.24472351135667	3.24472351135672	3.24472351135671	0.0123902809816411	3.25711379233836
683	0.964181592118932	0	0	0.932988822271561	2.43854895386922	3.52484162816697e-14	0.932988822271561	3.37153777614078	3.37153777614082	3.37153777614082	0.702684635679148	4.07422241181996
684	1.19908598057234	0	0	0.970632732286964	2.4044820762163	2.89682480132813e-14	0.970632732286964	3.37511480850326	3.37511480850329	3.37511480850329	0.917258333054272	4.29237314155757
685	1.22048212999321	0	0	1.02043408113317	2.30263859502839	2.33222205072812e-14	1.02043408113317	3.32307267616155	3.32307267616158	3.32307267616158	1.22175905827595	4.54483173443753
686	0.973736082980181	0	0	1.07982510428785	2.15870952592685	1.99629345679671e-14	1.07982510428785	3.23853463021471	3.23853463021473	3.23853463021473	0.634645720778838	3.87318035099357
687	1.38477010641667	0	0	1.11439065964162	1.99129894265455	1.60136677820811e-14	1.11439065964162	3.10568960229616	3.10568960229618	3.10568960229618	0.242199114989491	3.34788871728567
688	1.3350113943947	0	0	1.18790631839719	1.81364909704903	1.40186980917277e-14	1.18790631839719	3.00155541544622	3.00155541544624	3.00155541544624	0.221148144674622	3.22270356012086
689	1.7064980010471	0	0	1.27607373922792	1.63497298318139	1.07775122160092e-14	1.27607373922792	2.91104672240931	2.91104672240933	2.91104672240932	0.0271823237750253	2.93822904618435
690	0.762949710143219	0	0	1.45599325313854	1.46147997733811	9.95896698441356e-15	1.45599325313854	2.91747323047665	2.91747323047666	2.91747323047666	-0.0640398535863303	2.85343337689033
691	0.499184481844239	0	0	1.54329926392459	1.29716203955567	7.91260390542448e-15	1.54329926392459	2.84046130348026	2.84046130348026	2.84046130348026	0.321661984632966	3.16212328811323
692	1.48350907482733	0	0	1.55518532840854	1.14439358132972	7.45785655453801e-15	1.55518532840854	2.69957890973826	2.69957890973827	2.69957890973827	-0.20860419086612	2.49097471887215
693	0.635767177072004	0	0	1.61897481969264	1.00438671924874	5.45696821063757e-15	1.61897481969264	2.62336153894137	2.62336153894138	2.62336153894138	0.0709918476219906	2.69435338656337
694	0.729434234626652	0	0	1.61695284569342	0.87753463194426	4.91127138957381e-15	1.61695284569342	2.49448747763768	2.49448747763769	2.49448747763769	-0.111135122721596	2.38335235491609
695	0.659267389845973	0	0	1.57517717530968	0.763668628243068	4.18367562815547e-15	1.57517717530968	2.33884580355275	2.33884580355276	2.33884580355276	-0.0475482603397455	2.29129754321301
696	1.04909414954662	0	0	1.50480003814313	0.662248927324209	4.00177668780088e-15	1.50480003814313	2.16704896546733	2.16704896546734	2.16704896546734	-0.59004528733168	1.57700367813566
697	0	3.73036991183055	0	1.44599259241936	0.572504735946603	3.50155460182577e-15	1.44599259241936	2.01849732836597	2.01849732836597	2.01849732836597	-0.667387957625276	1.35110937074069
698	0.548255143020391	0	0	1.35905957743085	2.19356655108745	3.27418092638254e-15	1.35905957743085	3.55262612851829	3.5526261285183	3.5526261285183	-0.698156930068295	2.85446919845
699	0	2.34138956609892	0	1.26152688197942	3.20811938764165	2.86490831058472e-15	1.26152688197942	4.46964626962107	4.46964626962107	4.46964626962107	-0.178854854763625	4.29079141485745
700	0	2.52820249074488	0	1.15469682971364	4.20314109655029	2.18278728425503e-15	1.15469682971364	5.35783792626393	5.35783792626393	5.35783792626393	-0.92341500344694	4.43442292281699
701	1.59074873184718	0	0	1.04514485233276	5.26123551583001	1.54614099301398e-15	1.04514485233276	6.30638036816278	6.30638036816278	6.30638036816278	-0.942254574976008	5.36412579318677
702	0.90135409123113	0	0	1.06919548218604	5.79762089865838	1.45519152283669e-15	1.06919548218604	6.86681638084442	6.86681638084442	6.86681638084442	-1.68824870472424	5.17856767612018
703	0.581503079906487	0	0	1.07416700950812	5.96666941566293	8.18545231595635e-16	1.07416700950812	7.04083642517105	7.04083642517105	7.04083642517106	-1.30796531425325	5.73287111091781
704	0.488562911925366	0	0	1.04864353862854	5.88392998042027	1.54614099301398e-15	1.04864353862854	6.93257351904881	6.93257351904882	6.93257351904882	-1.38454878978027	5.54802472926854
705	1.04107853033084	0	0	1.00089686256087	5.6351307304686	6.3664629124105e-16	1.00089686256087	6.63602759302947	6.63602759302947	6.63602759302947	-0.899176873040944	5.73685071998853
706	0.433312604047498	0	0	0.972956457581455	5.28319343795307	1.25055521493778e-15	0.972956457581455	6.25614989553452	6.25614989553452	6.25614989553452	-1.24524277378534	5.01090712174919
707	0.635582568755539	0	0	0.924921950040467	4.87368479355938	1.34150468511507e-15	0.924921950040467	5.79860674359985	5.79860674359985	5.79860674359985	-1.01739898061729	4.78120776298256
708	0.82649116285068	0	0	0.870740342914176	4.43904077404727	1.46656020660885e-15	0.870740342914176	5.30978111696144	5.30978111696145	5.30978111696145	-0.335590313095248	4.9741908038662
709	0.837064541679912	0	0	0.82429916782036	4.00182977657726	5.91171556152403e-16	0.82429916782036	4.82612894439762	4.82612894439762	4.82612894439762	-0.589716603688188	4.23641234070943
710	0.715107568872872	0	0	0.785291263663465	3.57726419732054	2.61479726759717e-16	0.785291263663465	4.362555460984	4.362555460984	4.362555460984	-0.394560612072264	3.96799484891174
711	1.82007086564601	0	0	0.745316053885092	3.17512570040023	5.79802872380242e-16	0.745316053885092	3.92044175428532	3.92044175428532	3.92044175428532	-0.524270188660922	3.3961715656244
712	1.72980572311689	0	0	0.891483895997026	2.80123421018233	1.98951966012828e-16	0.891483895997026	3.69271810617935	3.69271810617935	3.69271810617935	-1.1656993628476	2.52701874333176
713	1.77910399100972	0	0	1.12967939721641	2.45856278323954	2.38742359215394e-16	1.12967939721641	3.58824218045595	3.58824218045595	3.58824218045595	-1.57301974424882	2.01522243620713
714	0.933332988263765	0	0	1.43664576066576	2.14807847329639	1.76214598468505e-16	1.43664576066576	3.58472423396215	3.58472423396215	3.58472423396215	-1.04662268979049	2.53810154417166
715	0.51729999324399	0	0	1.62183169301662	1.86937189418247	-1.25055521493778e-16	1.62183169301662	3.49120358719909	3.49120358719909	3.49120358719909	-1.48104174760109	2.010161839598
716	0.584855786921958	0	0	1.69720796104257	1.62112445630545	-2.8421709430404e-17	1.69720796104257	3.31833241734802	3.31833241734802	3.31833241734802	-1.48421732976405	1.83411508758398
717	1.00550959909156	0	0	1.69851801045732	1.40145143972207	-5.20117282576393e-16	1.69851801045732	3.09996945017939	3.09996945017939	3.09996945017939	-1.36660946036642	1.73335998981297
718	1.06608522122583	0	0	1.67687886441998	1.20815056511158	-8.46966941026039e-16	1.67687886441998	2.88502942953156	2.88502942953156	2.88502942953156	-1.43178091774481	1.45324851178675
719	1.58473025501417	0	0	1.64695439514077	1.03887905041957	-8.18545231595635e-16	1.64695439514077	2.68583344556033	2.68583344556033	2.68583344556033	-0.89533733721399	1.79049610834634
720	0.999398210033132	0	0	1.70311573354789	0.891276912190327	-8.95283847057726e-16	1.70311573354789	2.59439264573822	2.59439264573822	2.59439264573822	-1.26280632948221	1.33158631625601
721	0.430490391442352	0	0	1.71749004946606	0.763050182134504	-2.1174173525651e-16	1.71749004946606	2.48054023160057	2.48054023160057	2.48054023160057	-1.77821874670219	0.702321484898372
722	0.441395525178361	0	0	1.67330393794353	0.652024519700625	-4.2632564145606e-18	1.67330393794353	2.32532845764416	2.32532845764416	2.32532845764416	-1.66118328082607	0.664145176818087
723	0	2.36485297020978	0	1.59151911609325	0.556177218863701	-5.82645043323282e-17	1.59151911609325	2.14769633495695	2.14769633495695	2.14769633495695	-0.747362040940632	1.40033429401631
724	0.952299687907107	0	0	1.48440211620013	0.906778956359247	-2.61479726759717e-16	1.48440211620013	2.39118107255938	2.39118107255938	2.39118107255938	-1.14267209160523	1.24850898095414
725	1.18404861514704	0	0	1.39210693292329	1.11199889667786	-3.10507175527164e-16	1.39210693292329	2.50410582960115	2.50410582960115	2.50410582960115	-0.446333772145643	2.0577720574555
726	0.736652120092651	0	0	1.33886080666041	1.21302327642701	-4.9311665861751e-16	1.33886080666041	2.55188408308742	2.55188408308742	2.55188408308742	-0.654306093871114	1.89757798921631
727	0.908899153550104	0	0	1.27226731992631	1.24088376960774	-3.5598191061581e-16	1.27226731992631	2.51315108953405	2.51315108953405	2.51315108953405	-0.889985513574162	1.62316557595989
728	1.03525443186433	0	0	1.21041293909026	1.21878558784952	-3.11928260998684e-16	1.21041293909026	2.42919852693978	2.42919852693978	2.42919852693978	-0.0490633679397463	2.38013515900003
729	1.04935471686616	0	0	1.1655147470428	1.16392521879292	-4.02167188440217e-16	1.1655147470428	2.32943996583572	2.32943996583571	2.32943996583571	-0.434528473388463	1.89491149244725
730	1.08901297381851	0	0	1.13496295072467	1.0889063304627	-3.32889271703607e-16	1.13496295072467	2.22386928118737	2.22386928118737	2.22386928118737	0.116317773245802	2.34018705443317
731	0.626624185765131	0	0	1.1194863371948	1.0028397936989	-7.17648163117701e-16	1.1194863371948	2.1223261308937	2.1223261308937	2.1223261308937	-0.672547158432802	1.4497789724609
732	1.07579052493552	0	0	1.08038527908884	0.912195817459088	-3.5136338283337e-16	1.08038527908884	1.99258109654793	1.99258109654793	1.99258109654793	-0.345322057403374	1.64725903914456
733	0.701238339374535	0	0	1.05944925971512	0.821461920487107	-2.79776202205539e-16	1.05944925971512	1.88091118020223	1.88091118020223	1.88091118020223	0.231705635593984	2.11261681579621
734	1.14305481106175	0	0	1.0218961773031	0.733649131217896	-7.89590615113411e-16	1.0218961773031	1.755545308521	1.755545308521	1.755545308521	0.459899328021042	2.21544463654204
735	1.81856238279327	0	0	1.01205609511528	0.650679819036629	-8.57092175010621e-16	1.01205609511528	1.66273591415191	1.66273591415191	1.66273591415191	0.333163556032956	1.99589947018487
736	0.84354720364678	0	0	1.16916888352239	0.573683437093021	-6.29185592515569e-16	1.16916888352239	1.74285232061541	1.74285232061541	1.74285232061541	0.413584642839828	2.15643696345524
737	0.451503033019534	0	0	1.25572509709099	0.503220818707973	-9.42623756827743e-16	1.25572509709099	1.75894591579896	1.75894591579896	1.75894591579896	0.184972715215033	1.943918631014
738	0.585085459864027	0	0	1.27549844563729	0.439453211768518	-1.17541532063115e-15	1.27549844563729	1.71495165740581	1.71495165740581	1.71495165740581	-0.0892074060228784	1.62574425138293
739	0.461074269125768	0	0	1.25340122391189	0.382268715665132	-1.12523323991809e-15	1.25340122391189	1.63566993957702	1.63566993957702	1.63566993957702	0.431393330132703	2.06706326970972
740	1.79329939653486	0	0	1.20061414359446	0.331376009766151	-9.88276127600329e-16	1.20061414359446	1.53199015336061	1.53199015336061	1.5319901533606	-0.206319738854286	1.32567041450632
741	0.40686921397091	0	0	1.31464796507511	0.286373076972998	5.06528152754981e-16	1.31464796507511	1.60102104204811	1.60102104204811	1.60102104204811	-0.576413405354746	1.02460763669337
742	0.421446673640211	0	0	1.35009550616976	0.246796907821172	1.97442062699338e-16	1.35009550616976	1.59689241399093	1.59689241399093	1.59689241399093	-0.323106099513786	1.27378631447714
743	0.600597230115226	0	0	1.33194602008332	0.212158822255582	2.54019028034236e-17	1.33194602008332	1.5441048423389	1.5441048423389	1.5441048423389	-0.151771062093241	1.39233378024566
744	0.971969585737453	0	0	1.28310923258804	0.181968990022759	-3.10107495238299e-16	1.28310923258804	1.4650782226108	1.4650782226108	1.4650782226108	-0.552711295603353	0.912366927007443
745	0.409228702219802	0	0	1.23828363807785	0.15575290497512	7.75735031766089e-16	1.23828363807785	1.39403654305297	1.39403654305297	1.39403654305297	-0.442515199554962	0.951521343498008
746	0.568808838262795	0	0	1.16979234651617	0.133061924599611	1.45372602844418e-16	1.16979234651617	1.30285427111578	1.30285427111578	1.30285427111578	-0.508989834245953	0.793864436869826
747	1.14584227186696	0	0	1.09147057722538	0.113479485033784	1.07878150856777e-15	1.09147057722538	1.20495006225916	1.20495006225917	1.20495006225916	-0.22980900777691	0.975141054482254
748	1.5832135888547	0	0	1.05237500758088	0.0966242130580193	1.51079149190991e-16	1.05237500758088	1.1489992206389	1.1489992206389	1.1489992206389	0.0913101490832957	1.24030936972219
749	0.701501403559663	0	0	1.12155192551948	0.0821508558131735	5.94146953858399e-16	1.12155192551948	1.20370278133266	1.20370278133266	1.20370278133266	0.170398369961312	1.37410115129397
750	1.35006132928791	0	0	1.14237546235949	0.0697497171466313	2.918887354042e-16	1.14237546235949	1.21212517950612	1.21212517950612	1.21212517950612	0.287696201410531	1.49982138091665
751	0.46572745766181	0	0	1.19938347581073	0.0591451114423218	6.97553126371986e-16	1.19938347581073	1.25852858725305	1.25852858725305	1.25852858725305	-0.661567993181023	0.596960594072023
752	0.885343105016248	0	0	1.2014953373161	0.0500932096554032	4.27652357970487e-16	1.2014953373161	1.2515885469715	1.2515885469715	1.2515885469715	-0.651784102272302	0.599804444699202
753	0.781382647722647	0	0	1.18615825409588	0.0423795487057235	2.89707147160811e-16	1.18615825409588	1.2285378028016	1.2285378028016	1.2285378028016	0.220015602125461	1.44855340492706
754	0.910516521003422	0	0	1.15252607695014	0.0358163970516006	1.68698388591793e-16	1.15252607695014	1.18834247400174	1.18834247400174	1.18834247400174	0.239809075688082	1.42815154968982
755	1.6605821471847	0	0	1.1168323478932	0.0302401104218042	4.39936975737965e-16	1.1168323478932	1.14707245831501	1.14707245831501	1.14707245831501	0.0618962111239062	1.20896866943891
756	0.70648941161128	0	0	1.2061709786638	0.0255085678371504	1.73219771859578e-16	1.2061709786638	1.23167954650095	1.23167954650095	1.23167954650095	-0.224453493029517	1.00722605347143
757	0.773080630675076	0	0	1.23797173680355	0.0214987457004348	5.56643620086561e-16	1.23797173680355	1.25947048250398	1.25947048250398	1.25947048250398	-0.0813202791454307	1.17815020335855
758	0.566540668795416	0	0	1.23374175194907	0.0181044641481965	7.01202984565441e-16	1.23374175194907	1.25184621609727	1.25184621609727	1.25184621609727	-0.303261497495114	0.948584718602153
759	1.19441209687933	0	0	1.19632252854639	0.0152343229246286	5.3442528180625e-16	1.19632252854639	1.21155685147102	1.21155685147102	1.21155685147102	0.0529870479402686	1.26454389941129
760	0.828050645583052	0	0	1.18773404877009	0.0128098321201589	9.41685618371935e-16	1.18773404877009	1.20054388089025	1.20054388089025	1.20054388089025	-0.275074879549523	0.925469001340726
761	0.982864365115758	0	0	1.16154376784551	0.0107637349529228	1.95814198189481e-16	1.16154376784551	1.17230750279844	1.17230750279844	1.17230750279844	-0.22018587314496	0.952121629653476
762	1.05567492205622	0	0	1.13691564257416	0.00903851439138161	7.13591685741477e-16	1.13691564257416	1.14595415696554	1.14595415696554	1.14595415696554	0.00342358737145667	1.149377744337
763	1.34294439408981	0	0	1.12157888093059	0.00758507207956609	4.3492084933483e-16	1.12157888093059	1.12916395301016	1.12916395301016	1.12916395301016	-0.157571982862536	0.971591970147623
764	1.603542446868	0	0	1.15376352457728	0.00636156616878288	9.25766407977591e-16	1.15376352457728	1.16012509074607	1.16012509074607	1.16012509074607	-0.804723651204465	0.355401439541601
765	1.53092371964845	0	0	1.27246034758063	0.00533239385468769	3.29759830552945e-16	1.27246034758063	1.27779274143532	1.27779274143532	1.27779274143532	-0.712740482681171	0.565052258754147
766	1.12632347310826	0	0	1.42772048047907	0.00446730434559649	7.45892930753556e-16	1.42772048047907	1.43218778482466	1.43218778482467	1.43218778482466	-0.29908855087908	1.13309923394558
767	0.898060040617189	0	0	1.53167568507385	0.00374062840804363	6.82149128850007e-16	1.53167568507385	1.53541631348189	1.53541631348189	1.53541631348189	-1.1221590753184	0.413257238163487
768	1.7595533998155	0	0	1.57475045412965	0.00313061137240911	8.4270576627965e-16	1.57475045412965	1.57788106550206	1.57788106550206	1.57788106550206	-0.456918893662377	1.12096217183969
769	1.2515510199047	0	0	1.73028592124997	0.00261883740637059	3.21919227386225e-16	1.73028592124997	1.73290475865634	1.73290475865634	1.73290475865634	-1.64633799674014	0.0865667619162012
770	1.43264466880433	0	0	1.84189152962127	0.00218973388454142	4.89235041367664e-16	1.84189152962127	1.84408126350581	1.84408126350581	1.84408126350581	-1.24765585578318	0.596425407722626
771	0.616704931352568	0	0	1.95247898280111	0.0018301457338639	3.1584665438622e-16	1.95247898280111	1.95430912853497	1.95430912853497	1.95430912853497	-1.86380405785768	0.0905050706772912
772	1.67307175937844	0	0	1.97013363677912	0.00152897067156555	6.77773809298898e-17	1.97013363677912	1.97166260745068	1.97166260745068	1.97166260745068	-1.53547749672986	0.436185110720824
773	1.64164065066913	0	0	2.07060373848555	0.00127684724615465	-2.71209964208818e-16	2.07060373848555	2.0718805857317	2.0718805857317	2.0718805857317	-2.01437911513945	0.057501470592253
774	0	2.02883671226009	0	2.2148028371381	0.00106588852386849	-2.41362572289683e-16	2.2148028371381	2.21586872566197	2.21586872566197	2.21586872566197	-1.79780013279577	0.418068592866197
775	0.907959057961607	0	0	2.23868719623545	0.274380039830063	-2.85774442304598e-16	2.23868719623545	2.51306723606552	2.51306723606552	2.51306723606552	-1.90280100478679	0.610266231278731
776	1.24854830669199	0	0	2.20565056181291	0.44857226683488	-1.74693506188595e-16	2.20565056181291	2.65422282864779	2.65422282864779	2.65422282864779	-1.84354071957316	0.810682109074627
777	0.523637647310384	0	0	2.17477173298801	0.550597378741089	-3.43701716393197e-16	2.17477173298801	2.7253691117291	2.72536911172909	2.7253691117291	-1.88500025492045	0.840368856808649
778	0.953589111823394	0	0	2.08731533104471	0.600895030523842	-3.57134851206031e-16	2.08731533104471	2.68821036156855	2.68821036156855	2.68821036156855	-1.58844914040233	1.09976122116621
779	0.590665151316386	0	0	1.98850323393921	0.614866021458374	-4.85424938093115e-16	1.98850323393921	2.60336925539758	2.60336925539758	2.60336925539758	-1.97622997966083	0.627139275736751
780	0.684154954485956	0	0	1.86367696962315	0.604027457058026	-3.86565692650498e-16	1.86367696962315	2.46770442668118	2.46770442668118	2.46770442668117	-1.83132208730248	0.636382339378691
781	1.5931876226003	0	0	1.72925303845233	0.576914689784064	-4.90145120671248e-16	1.72925303845233	2.3061677282364	2.3061677282364	2.3061677282364	-2.18091407699027	0.125253651246127
782	1.83491503486006	0	0	1.71475997538428	0.539783884035389	-1.57281089194217e-16	1.71475997538428	2.25454385941966	2.25454385941966	2.25454385941966	-2.15507750261599	0.0994663568036671
783	1.78790924702259	0	0	1.8510252070497	0.497157850336613	2.23273873348195e-17	1.8510252070497	2.34818305738631	2.34818305738631	2.34818305738631	-0.86416767742405	1.48401537996226
784	1.42610878433505	0	0	2.06871508354528	0.452248884413553	4.41354743550837e-16	2.06871508354528	2.52096396795884	2.52096396795884	2.52096396795884	-1.5563862885805	0.964577679378337
785	0.673408386713723	0	0	2.24164789654309	0.407285266304554	-4.41775435677805e-16	2.24164789654309	2.64893316284765	2.64893316284764	2.64893316284764	-0.695404137206065	1.95352902564158
786	0.514094422536982	0	0	2.29391179501341	0.363762452578529	-5.64884185434711e-17	2.29391179501341	2.65767424759194	2.65767424759194	2.65767424759194	-0.8361306410414	1.82154360655054
787	0.771087972564998	0	0	2.25802043180706	0.322635535023318	-1.01952008033784e-16	2.25802043180706	2.58065596683038	2.58065596683038	2.58065596683038	-0.391238079633164	2.18941788719722
788	0.764585652249843	0	0	2.17478104657759	0.28446600516024	2.51267247026316e-16	2.17478104657759	2.45924705173783	2.45924705173783	2.45924705173783	-0.411603640265292	2.04764341147254
789	1.32447025638186	0	0	2.062161813609	0.249533066570295	-2.75175075867967e-16	2.062161813609	2.3116948801793	2.31169488017929	2.31169488017929	-0.868647440956508	1.44304743922279
790	0	2.19468763010834	0	1.9950012825593	0.217917525347325	-1.080194961256e-17	1.9950012825593	2.21291880790663	2.21291880790663	2.21291880790663	-0.393024962557383	1.81989384534925
791	0.911626984135724	0	0	1.88442940309132	0.535758308058636	1.53421058409625e-16	1.88442940309132	2.42018771114995	2.42018771114995	2.42018771114995	-0.262276097257783	2.15791161389217
792	0.829586106029319	0	0	1.7732027336211	0.731209120426473	-1.55937117602215e-16	1.7732027336211	2.50441185404758	2.50441185404758	2.50441185404758	-0.570006548870978	1.9344053051766
793	0	2.83220605926387	0	1.65907799917865	0.838197253926671	-6.03328717822989e-16	1.65907799917865	2.49727525310532	2.49727525310532	2.49727525310532	-0.310101505105449	2.18717374799987
794	0.834563212010504	0	0	1.52806302133387	1.62637623575196	-3.01403924062894e-16	1.52806302133387	3.15443925708583	3.15443925708583	3.15443925708583	-0.892685781375844	2.26175347570999
795	0.52996758249503	0	0	1.40906727192104	2.1012680587316	-5.47835968213104e-16	1.40906727192104	3.51033533065264	3.51033533065264	3.51033533065264	-0.856441456863857	2.65389387378878
796	1.10975464072792	0	0	1.28787685508573	2.35055296706754	2.07754909738352e-16	1.28787685508573	3.63842982215327	3.63842982215327	3.63842982215327	-0.157187857790446	3.48124196436282
797	0.344029968104558	0	0	1.20908190421776	2.4404178998916	5.04466301089017e-16	1.20908190421776	3.64949980410935	3.64949980410936	3.64949980410935	-0.256916778510589	3.39258302559877
798	1.1862401322001	0	0	1.11786889363989	2.42046759691255	9.02946832158792e-16	1.11786889363989	3.53833649055244	3.53833649055244	3.53833649055244	-0.152288953593356	3.38604753695908
799	0.888314988826307	0	0	1.07466165051902	2.32756147784059	1.32887094476128e-15	1.07466165051902	3.40222312835961	3.40222312835961	3.40222312835961	-0.614889615536247	2.78733351282337
800	0.429567563654011	0	0	1.03334346580876	2.18880437218527	1.32675604037251e-15	1.03334346580876	3.22214783799402	3.22214783799402	3.22214783799402	0.153642511341998	3.37579034933602
801	0.846626511346231	0	0	0.974288846150108	2.02387178698236	-1.12566112843698e-16	0.974288846150108	2.99816063313247	2.99816063313247	2.99816063313247	-0.746789781644972	2.2513708514875
802	0.372996056012311	0	0	0.922563248382729	1.84681269705246	-5.34743817016395e-16	0.922563248382729	2.76937594543519	2.76937594543519	2.76937594543519	-0.0773312581659017	2.69204468726928
803	1.17555394991198	0	0	0.859275933236267	1.66744287108323	-5.68273706018948e-16	0.859275933236267	2.5267188043195	2.5267188043195	2.5267188043195	-0.830971802960914	1.69574700135858
804	0.552260715837837	0	0	0.841820726552704	1.49241794300556	-4.2697357693737e-16	0.841820726552704	2.33423866955827	2.33423866955827	2.33423866955827	-0.708051412430518	1.62618725712775
805	0.979483298879761	0	0	0.807975269708653	1.32605655066177	-5.16649476157852e-16	0.807975269708653	2.13403182037042	2.13403182037042	2.13403182037042	-0.453052571175892	1.68097924919452
806	0.827982283206601	0	0	0.789513678586543	1.17096889243469	2.71718584454348e-16	0.789513678586543	1.96048257102124	1.96048257102124	1.96048257102124	-0.446571888613336	1.5139106824079
807	0.783862255371323	0	0	0.769785588253942	1.02853419818244	-3.23713353621606e-16	0.769785588253942	1.79831978643638	1.79831978643638	1.79831978643638	-0.170077292917171	1.62824249351921
808	1.4549845723494	0	0	0.74704064310876	0.899261235405606	-3.09040939811423e-17	0.74704064310876	1.64630187851437	1.64630187851437	1.64630187851437	-0.217311501820447	1.42899037669392
809	0.770986902049831	0	0	0.808120892963689	0.783058565880054	2.74766522739573e-16	0.808120892963689	1.59117945884374	1.59117945884374	1.59117945884374	0.602582325604977	2.19376178444872
810	0.629141523723835	0	0	0.8375192023447	0.679435425979132	2.48154256441335e-16	0.8375192023447	1.51695462832383	1.51695462832383	1.51695462832383	0.0492068025103493	1.56616143083418
811	0.442200936794849	0	0	0.837861236811947	0.587649502030189	-3.86396818082441e-16	0.837861236811947	1.42551073884214	1.42551073884214	1.42551073884213	-0.0983698710389562	1.32714086780318
812	0.727701677528387	0	0	0.813391396157654	0.506814252665579	-4.96561242780769e-16	0.813391396157654	1.32020564882323	1.32020564882323	1.32020564882323	0.30865082225586	1.62885647107909
813	1.01733831068612	0	0	0.782881972104783	0.435975588257391	9.75002003063958e-17	0.782881972104783	1.21885756036217	1.21885756036217	1.21885756036217	-0.0473213576924451	1.17153620266973
814	1.8194351100354	0	0	0.771188919793493	0.374165490216871	5.28214165725701e-17	0.771188919793493	1.14535441001036	1.14535441001036	1.14535441001036	-0.579487057000443	0.56586735300992
815	1.53374585570943	0	0	0.935257873019138	0.320438410770993	-3.47667293793411e-16	0.935257873019138	1.25569628379013	1.25569628379013	1.25569628379013	-0.924134198705448	0.331562085084682
816	0.806494383158341	0	0	1.13266287540053	0.273894934104173	2.46868898089327e-17	1.13266287540053	1.4065578095047	1.4065578095047	1.4065578095047	-0.969964383832945	0.436593425671754
817	1.57529502366108	0	0	1.2449490444649	0.233696121067108	-4.81351472454694e-18	1.2449490444649	1.47864516553201	1.47864516553201	1.47864516553201	-0.182010722350123	1.29663444318189
818	0.931111339463354	0	0	1.40733215240042	0.199071137547717	-4.43204541810182e-16	1.40733215240042	1.60640328994814	1.60640328994814	1.60640328994814	-0.419138178193387	1.18726511175475
819	0.842550561279003	0	0	1.49637454595648	0.16932013008901	-2.51704035553314e-16	1.49637454595648	1.66569467604549	1.66569467604549	1.66569467604549	-0.693745219317502	0.971949456727992
820	1.4586385339138	0	0	1.52648071573431	0.143813821152723	-8.25848504080968e-16	1.52648071573431	1.67029453688703	1.67029453688703	1.67029453688703	0.160508961024817	1.83080349791185
821	1.37440169169269	0	0	1.59813875647877	0.121990918794756	-5.07927273010465e-16	1.59813875647877	1.72012967527352	1.72012967527352	1.72012967527352	-0.163514059081969	1.55661561619155
822	0.658171283638529	0	0	1.67868419009761	0.103354146411356	-8.736280314045e-16	1.67868419009761	1.78203833650897	1.78203833650897	1.78203833650897	-0.0413808759352771	1.74065746057369
823	1.46331345012542	0	0	1.68685352376184	0.0874654779477729	-9.6022346202883e-16	1.68685352376184	1.77431900170961	1.77431900170961	1.77431900170961	0.214726285465433	1.98904528717504
824	1.29221693498202	0	0	1.73951760071945	0.0739409970765775	-9.7775866107583e-16	1.73951760071945	1.81345859779603	1.81345859779603	1.81345859779603	-0.429023076434452	1.38443552136158
825	0.878431101696523	0	0	1.78832686960259	0.0624456732352053	-9.98814879983384e-16	1.78832686960259	1.8507725428378	1.85077254283779	1.85077254283779	0.368754226266753	2.21952676910455
826	0.360696747391185	0	0	1.78448142073228	0.0526882535843502	-9.43963883107217e-16	1.78448142073228	1.83716967431663	1.83716967431663	1.83716967431663	-0.391838819896429	1.4453308544202
827	0.721666379692034	0	0	1.72480512221807	0.0444164005132076	-8.92079290067096e-16	1.72480512221807	1.76922152273128	1.76922152273128	1.76922152273128	0.701435466323006	2.47065698905428
828	0.597925344554771	0	0	1.64043697777037	0.0374121535141843	-5.2166900727874e-16	1.64043697777037	1.67784913128455	1.67784913128455	1.67784913128455	0.118347420020512	1.79619655130507
829	0.497146643507131	0	0	1.53698166374849	0.031487757605124	-5.74387955951634e-16	1.53698166374849	1.56846942135361	1.56846942135361	1.56846942135361	0.101078313071083	1.66954773442469
830	0.732343076517354	0	0	1.42115448863021	0.0264818745276394	-3.90749696689399e-16	1.42115448863021	1.44763636315785	1.44763636315785	1.44763636315785	-0.344912574273677	1.10272378888417
831	1.36618372279941	0	0	1.30967922582596	0.0222561750224362	-4.6436519376826e-16	1.30967922582596	1.3319354008484	1.3319354008484	1.3319354008484	0.12881474416131	1.46075014500971
832	1.3263007377259	0	0	1.27542903938954	0.0186922985210321	-2.61289754271187e-16	1.27542903938954	1.29412133791057	1.29412133791057	1.29412133791057	-0.298502571388522	0.995618766522048
833	1.29685912251957	0	0	1.28696765784228	0.0156891590241477	-8.00452018368233e-17	1.28696765784228	1.30265681686643	1.30265681686643	1.30265681686643	-0.297785548683036	1.00487126818339
834	1.06897908669593	0	0	1.3238441576538	0.0131605715608728	-1.76636080850743e-16	1.3238441576538	1.33700472921467	1.33700472921467	1.33700472921467	-0.241257729256659	1.09574699995801
835	0.928214317922638	0	0	1.34506811711903	0.0110331715306119	-4.73843045856532e-16	1.34506811711903	1.35610128864964	1.35610128864964	1.35610128864964	-0.171260719538095	1.18484056911155
836	1.29512613271904	0	0	1.34128861458225	0.00924459873765441	6.20199683013642e-17	1.34128861458225	1.3505332133199	1.3505332133199	1.3505332133199	0.34299255755966	1.69352577087956
837	0.43168650464502	0	0	1.36582619152303	0.00774191852444715	8.80805025490345e-16	1.36582619152303	1.37356811004748	1.37356811004748	1.37356811004748	0.774335234967426	2.14790334501491
838	1.32798854036017	0	0	1.34002971724279	0.00648025371617282	1.12052286564995e-15	1.34002971724279	1.34650997095896	1.34650997095896	1.34650997095896	1.08752130151174	2.4340312724707
839	1.11304970596517	0	0	1.35540441018525	0.0054216028286447	7.07492168499013e-16	1.35540441018525	1.3608260130139	1.3608260130139	1.3608260130139	0.607752918506484	1.96857893152038
840	0.67584112179148	0	0	1.36633281265412	0.00453382196422594	1.27425677380128e-15	1.36633281265412	1.37086663461834	1.37086663461834	1.37086663461834	0.713432124562322	2.08429875918066
841	0.795999089705941	0	0	1.33887226107091	0.00378974988449943	-1.3086138864751e-15	1.33887226107091	1.34266201095541	1.34266201095541	1.34266201095541	0.473300481648029	1.81596249260344
842	0.770509324765442	0	0	1.29298880582855	0.00316645780605029	-5.89216159773862e-16	1.29298880582855	1.2961552636346	1.2961552636346	1.29615526363459	-0.0605965952528998	1.2355586683817
843	1.05847854166294	0	0	1.23472727436797	0.00264460745123256	-1.3978732399605e-15	1.23472727436797	1.2373718818192	1.2373718818192	1.2373718818192	-0.119307982379033	1.11806389944017
844	1.40652524367774	0	0	1.19393920908683	0.00220790275796544	-1.07649925988135e-15	1.19393920908683	1.19614711184479	1.19614711184479	1.19614711184479	0.281621407206641	1.47776851905143
845	0.631338574983	0	0	1.21849334194398	0.00184262238704687	-1.00835426828868e-15	1.21849334194398	1.22033596433103	1.22033596433103	1.22033596433103	0.191839785992787	1.41217575032381
846	1.07381192831723	0	0	1.20315571214249	0.00153722175080866	-1.27677690642014e-15	1.20315571214249	1.20469293389329	1.20469293389329	1.20469293389329	0.47349866679062	1.67819160068391
847	1.32953720111576	0	0	1.19389017607008	0.00128199472006336	-1.80273682989393e-15	1.19389017607008	1.19517217079015	1.19517217079014	1.19517217079014	0.677411711283907	1.87258388207405
848	1.32606518510498	0	0	1.22541646205899	0.00106878645043013	-1.26235331895027e-15	1.22541646205899	1.22648524850942	1.22648524850942	1.22648524850941	0.825533317961244	2.05201856647066
849	1.05091329108333	0	0	1.28264900666867	0.000890749911109185	-9.87715381760344e-16	1.28264900666867	1.28353975657978	1.28353975657978	1.28353975657977	0.146993980596937	1.43053373717671
850	1.86903328359856	0	0	1.3168774945964	0.000742139708398474	-8.43891569840126e-16	1.3168774945964	1.3176196343048	1.3176196343048	1.3176196343048	-0.0129272049926073	1.30469242931219
851	1.38451030529199	0	0	1.51037277270582	0.000618137683272005	-1.18652521532364e-15	1.51037277270582	1.51099091038909	1.51099091038909	1.51099091038909	-0.0529582637216943	1.45803264666739
852	0	2.68831749019409	0	1.67736187949158	0.000514705538364001	-1.56621244712192e-15	1.67736187949158	1.67787658502994	1.67787658502994	1.67787658502994	0.0683800727953921	1.74625665782533
853	1.2137517814345	0	0	1.73418236302974	0.636700395549153	-1.02069450547656e-15	1.73418236302974	2.37088275857889	2.37088275857889	2.37088275857889	0.28054467322022	2.65142743179911
854	1.83344584516176	0	0	1.7738461786792	1.04222737122584	-1.10884666720547e-15	1.7738461786792	2.81607354990504	2.81607354990504	2.81607354990504	0.213963953543878	3.03003750344892
855	0.470408835075187	0	0	1.94398675905597	1.27981416258902	-1.92727095059351e-15	1.94398675905597	3.22380092164499	3.22380092164499	3.22380092164499	0.15195032826743	3.37575124991242
856	0	0	4.28618187498902	1.99756783823097	1.39702052681304	-3.92688705632953e-16	1.99756783823097	3.39458836504402	3.39458836504402	3.39458836504401	-0.204459256097921	3.19012910894609
857	1.29835877786211	0	0	1.96784714721533	1.42968224758235	2.57877161565542	1.96784714721533	3.39752939479768	5.9763010104531	5.9763010104531	-0.34896022122748	5.62734078922562
858	1.63632807527184	0	0	1.95494208452993	1.40459878260458	4.22263925380337	1.95494208452993	3.35954086713451	7.58218012093787	7.58218012093788	-0.244037694403183	7.33814242653469
859	0.581802418470483	0	0	2.0255419157845	1.3416317680928	5.18580692436462	2.0255419157845	3.36717368387729	8.55298060824191	8.55298060824191	0.00645073889304537	8.55943134713495
860	1.37332877675892	0	0	2.01275957207966	1.25533965507081	5.66103947800274	2.01275957207966	3.26809922715047	8.92913870515322	8.92913870515322	-0.0883692609607295	8.84076944419249
861	0.756506531175216	0	0	2.02288012404948	1.15624769377872	5.79358389378671	2.02288012404948	3.17912781782819	8.97271171161491	8.97271171161491	0.19278351383698	9.16549522545189
862	0.702809629698243	0	0	1.97737403470504	1.05183175476683	5.69206236525656	1.97737403470504	3.02920578947187	8.72126815472843	8.72126815472843	-0.0841130678732049	8.63715508685522
863	1.7548603228108	0	0	1.8932655561994	0.947278002060814	5.43697759135223	1.8932655561994	2.84054355826022	8.27752114961244	8.27752114961244	0.563648383412941	8.84116953302538
864	0.916223647994789	0	0	1.95165787691449	0.846067353725863	5.08733800895534	1.95165787691449	2.79772523064035	7.88506323959569	7.88506323959569	0.514464416263134	8.39952765585882
865	0	2.84251625281969	0	1.95185948207439	0.750423289391388	4.68580508913852	1.95185948207439	2.70228277146578	7.3880878606043	7.3880878606043	0.800815269614887	8.18890313021919
866	0.860948393455019	0	0	1.88785936942319	1.41381287593003	4.26268081045225	1.88785936942319	3.30167224535322	7.56435305580547	7.56435305580547	0.846155736977062	8.41050879278253
867	0	2.59696250031132	0	1.80382584298176	1.81204038735203	3.8389866570799	1.80382584298176	3.61586623033379	7.45485288741368	7.45485288741368	0.496205108887043	7.95105799630072
868	0.553182411016372	0	0	1.68822540227139	2.59302472562198	3.42883247651711	1.68822540227139	4.28125012789338	7.71008260441049	7.71008260441049	0.294207127995061	8.00428973240555
869	0.980093771445897	0	0	1.56080727032939	3.03133117684838	3.04123147865018	1.56080727032939	4.59213844717777	7.63336992582795	7.63336992582795	-0.111263364937394	7.52210656089056
870	0.531790512157211	0	0	1.45494265656832	3.2255316610492	2.68148433409202	1.45494265656832	4.68047431761752	7.36195865170954	7.36195865170954	0.124508631751186	7.48646728346072
871	0.791054441177067	0	0	1.3410973809069	3.2497218778411	2.35222895166211	1.3410973809069	4.590819258748	6.94304821041011	6.94304821041011	0.462233746709505	7.40528195711961
872	0.270875149915931	0	0	1.23692949723696	3.15915594915375	2.05423165973989	1.23692949723696	4.39608544639071	6.4503171061306	6.4503171061306	0.258883039055646	6.70920014518625
873	0.387812353471632	0	0	1.12711087092993	2.99464253992541	1.78697904838644	1.12711087092993	4.12175341085534	5.90873245924178	5.90873245924178	-0.123655276665885	5.7850771825759
874	1.02412928844939	0	0	1.01837217036287	2.78596632255448	1.5491167433153	1.01837217036287	3.80433849291734	5.35345523623265	5.35345523623265	0.463526531827561	5.81698176806021
875	0.970746737930056	0	0	0.947197756107475	2.55454368540676	1.33877115774137	0.947197756107475	3.50174144151424	4.84051259925561	4.84051259925561	0.735082987166794	5.5755955864224
876	0.777839026054775	0	0	0.898323004872207	2.3154778770589	1.15378222965966	0.898323004872207	3.21380088193111	4.36758311159077	4.36758311159077	1.08997503360484	5.45755814519561
877	0	2.23617326289465	0	0.851456097449723	2.07914405123777	0.991868843466109	0.851456097449723	2.9306001486875	3.92246899215361	3.92246899215361	1.25458472549798	5.17705371765159
878	1.66728567551803	0	0	0.792062665774891	2.21860635901044	0.850743693030623	0.792062665774891	3.01066902478533	3.86141271781596	3.86141271781596	1.39207684643924	5.2534895642552
879	0.704579960438483	0	0	0.878009837967102	2.23919057405201	0.728190480129093	0.878009837967102	3.11720041201911	3.84539089214821	3.84539089214821	1.64758872921067	5.49297962135887
880	1.2655063715788	0	0	0.918226746345714	2.1794120532506	0.622113328883802	0.918226746345714	3.09763879959631	3.71975212848011	3.71975212848011	1.87312760319025	5.59287973167036
881	1.60632237581315	0	0	0.981386761883569	2.06772901456907	0.530565952350921	0.981386761883569	3.04911577645264	3.57968172880356	3.57968172880356	1.67353671522206	5.25321844402563
882	1.70627054068952	0	0	1.1272145553162	1.92492307865309	0.451766288194839	1.1272145553162	3.05213763396929	3.50390392216413	3.50390392216413	1.77743809441119	5.28134201657532
883	1.96739864714163	0	0	1.350611198134	1.7659472353705	0.384100913093197	1.350611198134	3.1165584335045	3.5006593465977	3.5006593465977	1.84838453156013	5.34904387815783
884	0.835817542257037	0	0	1.705368854609	1.60135609312393	0.326122460569354	1.705368854609	3.30672494773293	3.63284740830228	3.63284740830229	2.03109002774692	5.66393743604921
885	0.873902829938346	0	0	1.90625619076091	1.43840912802868	0.276542433728221	1.90625619076091	3.34466531878959	3.62120775251781	3.62120775251781	1.5148362359741	5.13604398849191
886	0.684611605128582	0	0	2.00013520309783	1.28191848718805	0.234221167266543	2.00013520309783	3.28205369028587	3.51627485755242	3.51627485755242	1.09667626332035	4.61295112087277
887	0	2.51250991212603	0	2.00785099856502	1.13489770388184	0.198156208418372	2.00785099856502	3.14274870244686	3.34090491086523	3.34090491086523	1.09287497976219	4.43377989062742
888	1.07491080898529	0	0	1.94704799882899	1.51848255520015	0.167470019866272	1.94704799882899	3.46553055402914	3.63300057389541	3.63300057389541	1.29408093329826	4.92708150719367
889	1.01377727149987	0	0	1.88298751548674	1.72571205079778	0.141397632216945	1.88298751548674	3.60869956628452	3.75009719850146	3.75009719850146	0.611729476395152	4.36182667489661
890	0.973650713085041	0	0	1.81229581855298	1.80791775758475	0.119274668390496	1.81229581855298	3.62021357613772	3.73948824452822	3.73948824452822	0.564096438741303	4.30358468326952
891	1.09784744865122	0	0	1.73558844890154	1.80361635300581	0.100526010811961	1.73558844890154	3.53920480190735	3.63973081271931	3.63973081271931	0.658776151254718	4.29850696397403
892	1.80405617543792	0	0	1.67047489013102	1.74146883542756	0.0846552718656026	1.67047489013102	3.41194372555858	3.49659899742418	3.49659899742418	0.475041723605729	3.97164072102991
893	1.02461296330173	0	0	1.76422619442725	1.6425879854054	0.071235148777839	1.76422619442725	3.40681417983265	3.47804932861049	3.47804932861048	0.724429276651125	4.20247860526161
894	1.52034567478981	0	0	1.80432707975079	1.52233312664218	0.0598986882748946	1.80432707975079	3.32666020639297	3.38655889466786	3.38655889466786	0.540596572777411	3.92715546744527
895	0.833094969444029	0	0	1.88700744515345	1.39170224042809	0.0503314481112577	1.88700744515345	3.27870968558153	3.32904113369279	3.32904113369279	0.541883996368663	3.87092513006146
896	0.685174510221061	0	0	1.89936128453643	1.25840843519964	0.0422645173493697	1.89936128453643	3.15776971973607	3.20003423708544	3.20003423708544	0.464739186723052	3.66477342380849
897	1.7698213113327	0	0	1.85576634811554	1.12770946178971	0.0354683416208748	1.85576634811554	2.98347580990526	3.01894415152613	3.01894415152613	0.327071792737363	3.3460159442635
898	0	2.10287423836082	0	1.94711313252011	1.00304443359386	0.0297472908760682	1.94711313252011	2.95015756611396	2.97990485699003	2.97990485699003	-0.124833806997241	2.85507104999279
899	1.13319248895272	0	0	1.94436541873223	1.19105804394872	0.0249349033338731	1.94436541873223	3.13542346268095	3.16035836601482	3.16035836601482	0.369993082911959	3.53035144892678
900	0.903821901478599	0	0	1.92628996656624	1.27795090766102	0.0208897389794564	1.92628996656624	3.20424087422726	3.22513061320671	3.22513061320671	0.234494002438747	3.45962461564546
901	1.5820823696489	0	0	1.87505818445191	1.29420533520117	0.0174917779018514	1.87505818445191	3.16926351965308	3.18675529755493	3.18675529755493	-0.171857791283247	3.01489750627168
902	0.701349016675125	0	0	1.90878940806555	1.26257530619897	0.0146393021941282	1.90878940806555	3.17136471426452	3.18600401645865	3.18600401645865	-0.628809761989009	2.55719425446964
903	0.558608813847474	0	0	1.87997814522243	1.19988668265228	0.0122462044514551	1.87997814522243	3.0798648278747	3.09211103232616	3.09211103232616	-0.225953911867583	2.86615712045858
904	0.663562341672158	0	0	1.8046005734145	1.11843871721752	0.0102396706650755	1.8046005734145	2.92303929063202	2.93327896129709	2.9332789612971	0.000238108429436954	2.93351706972653
905	0.588012671804819	0	0	1.70434548957364	1.02709225008512	0.00855819021811502	1.70434548957364	2.73143773965877	2.73999592987688	2.73999592987688	-0.309667853349572	2.43032807652731
906	1.04890794654644	0	0	1.58779845906631	0.932112130372214	0.00714985053292081	1.58779845906631	2.51991058943853	2.52706043997145	2.52706043997145	-0.309156675500621	2.21790376447083
907	0.828635405660148	0	0	1.4952950705967	0.83781720854562	0.0059708785614377	1.4952950705967	2.33311227914232	2.33908315770376	2.33908315770376	-0.0113996610547448	2.32768349664901
908	0	3.01096953591315	0	1.40278835846683	0.747079982047018	0.00498439566391031	1.40278835846683	2.14986834051385	2.15485273617776	2.15485273617776	0.234725707372857	2.38957844355062
909	1.63249880873627	0	0	1.29468567771391	1.55567335012865	0.00415935643892804	1.29468567771391	2.85035902784257	2.85451838428149	2.85451838428149	-0.771234680034449	2.08328370424704
910	0.580065888774679	0	0	1.32216270812659	2.0465725390303	0.00346964572823459	1.32216270812659	3.36873524715689	3.37220489288513	3.37220489288513	0.170049876549224	3.54225476943435
911	0	2.15251317644771	0	1.30352872203899	2.30838472054333	0.00289331132036166	1.30352872203899	3.61191344258232	3.61480675390268	3.61480675390268	0.0686358145468711	3.68344256844955
912	1.27101594060856	0	0	1.2482059371295	2.73464934626629	0.00241191282814014	1.2482059371295	3.98285528339579	3.98526719622393	3.98526719622394	0.175370405291667	4.1606376015156
913	0.48149708351641	0	0	1.2373518256124	2.93052648520305	0.00200996983482246	1.2373518256124	4.16787831081546	4.16988828065028	4.16988828065028	0.60859754531478	4.77848582596506
914	0	2.34425733718293	0	1.19307431981995	2.96553403660998	0.00167449471506438	1.19307431981995	4.15860835642994	4.160282851145	4.160282851145	0.487943023465452	4.64822587461045
915	1.21385960067757	0	0	1.12419153998159	3.31346439137933	0.00139459756597067	1.12419153998159	4.43765593136092	4.43905052892689	4.43905052892689	0.928721571468058	5.36777210039495
916	1.09873390091793	0	0	1.09965295303453	3.43781348096149	0.00116115245636692	1.09965295303453	4.53746643399602	4.53862758645239	4.53862758645239	1.12700129867897	5.66562888513136
917	1.64357786784966	0	0	1.09051014087392	3.40820563705163	0.000966515745457257	1.09051014087392	4.49871577792555	4.49968229367101	4.49968229367101	1.06890320498331	5.56858549865432
918	0.528392305921704	0	0	1.19395148467029	3.27637024491577	0.000804288560273974	1.19395148467029	4.47032172958606	4.47112601814634	4.47112601814633	1.65573207925582	6.12685809740216
919	1.0943192765947	0	0	1.22889016133557	3.08034159643698	0.000669116678300996	1.22889016133557	4.30923175777255	4.30990087445085	4.30990087445085	1.13108600752169	5.44098688197254
920	0.48884550628382	0	0	1.25484810444307	2.84772413657483	0.000556522059095715	1.25484810444307	4.10257224101789	4.10312876307699	4.10312876307699	1.41183026040781	5.51495902348479
921	0.662791247838526	0	0	1.23484150220444	2.59822393306338	0.000462761126492956	1.23484150220444	3.83306543526782	3.83352819639431	3.83352819639431	1.4480252990194	5.28155349541371
922	1.90913671011485	0	0	1.19039082168035	2.34560510043879	0.000384705638905638	1.19039082168035	3.53599592211914	3.53638062775804	3.53638062775804	1.19683854195701	4.73321916971506
923	1.06318371322286	0	0	1.34936326774137	2.09919647418967	0.000319742615294737	1.34936326774137	3.44855974193104	3.44887948454633	3.44887948454633	0.534382766593268	3.9832622511396
924	0.215092957587748	0	0	1.45094494569165	1.86504730143634	0.000265690322841492	1.45094494569165	3.31599224712799	3.31625793745083	3.31625793745083	0.833832291315366	4.1500902287662
925	1.18179925318675	0	0	1.47168714484976	1.6468096860454	0.000220727791607263	1.47168714484976	3.11849683089515	3.11871755868676	3.11871755868676	0.132210605836538	3.2509281645233
926	0	3.20207562835062	0	1.49128811255941	1.44640887590668	0.000183335712657221	1.49128811255941	2.93769698846608	2.93788032417874	2.93788032417874	0.0275601367168785	2.96544046089562
927	0	2.52062566105933	0	1.45542548421827	2.33976563842256	0.000152246908748814	1.45542548421827	3.79519112264083	3.79534336954958	3.79534336954958	0.081091929052116	3.87643529860169
928	0.976833044505522	0	0	1.38356288922259	3.38619594816467	0.000126404849158339	1.38356288922259	4.76975883738727	4.76988524223642	4.76988524223642	-0.273594129905259	4.49629111233116
929	0.949695918998654	0	0	1.32045554822238	3.97637370696093	0.000104928919806962	1.32045554822238	5.2968292551833	5.29693418410311	5.29693418410311	-0.00583948087069082	5.29109470323242
930	0.723663347519552	0	0	1.26281660859488	4.24132385537977	8.70853627596269e-05	1.26281660859488	5.50414046397466	5.50422754933742	5.50422754933742	0.0908439360601428	5.59507148539756
931	0.849898957196416	0	0	1.19509687776813	4.27956154202043	7.22629709133963e-05	1.19509687776813	5.47465841978856	5.47473068275947	5.47473068275947	-0.226762185458165	5.24796849730131
932	1.20498325542484	0	0	1.13053879564858	4.16457288629369	5.99527688171005e-05	1.13053879564858	5.29511168194227	5.29517163471109	5.29517163471109	0.103802844017708	5.3989744787288
933	1.49454384170415	0	0	1.10741498079954	3.95065190102726	4.97310331351263e-05	1.10741498079954	5.05806688182681	5.05811661285994	5.05811661285994	-0.189943994011302	4.86817261884864
934	0.495623916401482	0	0	1.16485349476317	3.67744372329487	4.12451096674307e-05	1.16485349476317	4.84229721805804	4.84233846316771	4.8423384631677	-0.504071070113934	4.33826739305377
935	0.695434279055507	0	0	1.16906740379708	3.37347137378282	3.42015709768954e-05	1.16906740379708	4.5425387775799	4.54257297915088	4.54257297915088	-0.809928413576108	3.73264456557477
936	0	3.15154250523895	0	1.14449283998353	3.05886527079596	2.83563321139766e-05	1.14449283998353	4.2033581107795	4.20338646711161	4.20338646711161	-0.544169742168463	3.65921672494315
937	0.614140781632739	0	0	1.09041365361213	3.77257895725346	2.35064036598799e-05	1.09041365361213	4.86299261086559	4.86301611726925	4.86301611726925	-0.850033260930321	4.01298285633893
938	0.596672329481718	0	0	1.0259197518545	4.12703411229978	1.94830132934978e-05	1.0259197518545	5.15295386415428	5.15297334716757	5.15297334716757	-1.00511836514917	4.14785498201841
939	0.83521642985582	0	0	0.955934759901158	4.22902419318421	1.61458707091061e-05	0.955934759901158	5.18495895308537	5.18497509895608	5.18497509895608	-1.3825444893569	3.80243060959918
940	0	2.02428556323204	0	0.896692666839376	4.15843062879399	1.33783874017144e-05	0.896692666839376	5.05512329563336	5.05513667402077	5.05513667402077	-0.985841095616818	4.06929557840395
941	1.79186335889197	0	0	0.8275174925378	4.24612459159194	1.10836935859367e-05	0.8275174925378	5.07364208412974	5.07365316782332	5.07365316782332	-1.04179892353735	4.03185424428597
942	0.84024853728316	0	0	0.942372094412845	4.16538615854481	9.18132033552531e-06	0.942372094412845	5.10775825295765	5.10776743427799	5.10776743427799	-1.11567493294388	3.99209250133411
943	0	3.30423379050286	0	1.00782429966442	3.97439706118302	7.60443663043239e-06	1.00782429966442	4.98222136084744	4.98222896528407	4.98222896528407	-0.985927131160712	3.99630183412336
944	1.69673419413711	0	0	1.01858258995956	4.89722505923251	6.29754918820261e-06	1.01858258995956	5.91580764919207	5.91581394674125	5.91581394674125	-1.09086042469945	4.8249535220418
945	1.94890474015837	0	0	1.15229641948544	5.35489950045948	5.21458806610478e-06	1.15229641948544	6.50719591994492	6.50720113453299	6.50720113453299	-1.16599470371377	5.34120643081921
946	1.92800734347803	0	0	1.44648720481785	5.48573367418457	4.31731376714523e-06	1.44648720481785	6.93222087900242	6.93222519631619	6.93222519631619	-1.16224303450068	5.7699821618155
947	1.02007602063521	0	0	1.83086732459108	5.39318124483654	3.5739921908411e-06	1.83086732459108	7.22404856942762	7.22405214341981	7.22405214341981	-0.929566617126558	6.29448552629325
948	1.47341990983939	0	0	2.06312691334628	5.15392943512348	2.95829267336537e-06	2.06312691334628	7.21705634846976	7.21705930676243	7.21705930676243	-0.747424639427436	6.469634667335
949	0.843485922106696	0	0	2.25578026539848	4.82420355514147	2.44837176686786e-06	2.25578026539848	7.07998382053995	7.07998626891172	7.07998626891172	-0.97180222116428	6.10818404774744
950	1.70062231239164	0	0	2.33045128390145	4.4446654031885	2.0261116389072e-06	2.33045128390145	6.77511668708995	6.77511871320158	6.77511871320158	-0.40959930729654	6.36551940590505
951	1.34758831672706	0	0	2.46500326708008	4.04420815629662	1.67648714096605e-06	2.46500326708008	6.5092114233767	6.50921309986384	6.50921309986384	-0.297486870993562	6.21172622887028
952	0.791763450951985	0	0	2.55434408115608	3.64288686113937	1.38703991149687e-06	2.55434408115608	6.19723094229544	6.19723232933536	6.19723232933535	0.114763756679088	6.31199608601444
953	0.948245664278567	0	0	2.54655402055457	3.25417320889058	1.14744152604098e-06	2.54655402055457	5.80072722944516	5.80072837688668	5.80072837688668	0.15667435549616	5.95740273238284
954	0.80926328597643	0	0	2.48557924380282	2.88668327546079	9.49130671068067e-07	2.48557924380282	5.37226251926361	5.37226346839429	5.37226346839428	0.27709519864158	5.64935866703586
955	1.02334709523427	0	0	2.38039096190786	2.54549520883978	7.85011881733372e-07	2.38039096190786	4.92588617074764	4.92588695575952	4.92588695575952	0.101308832910475	5.02719578867
956	1.62623852979289	0	0	2.26676197519899	2.23314875248239	6.49205423029138e-07	2.26676197519899	4.49991072768138	4.4999113768868	4.4999113768868	-0.00617258839674183	4.49373878849006
957	0.464338434150294	0	0	2.25696072032219	1.95039865413714	5.36839689550453e-07	2.25696072032219	4.20735937445933	4.20735991129902	4.20735991129902	-0.160500227856148	4.04685968344287
958	0.338243491910506	0	0	2.17950903386887	1.69677834323954	4.43878916503151e-07	2.17950903386887	3.87628737710841	3.87628782098733	3.87628782098733	-0.494139057775942	3.38214876321138
959	1.0617282265044	0	0	2.05724346053548	1.47101790590478	3.66980234216538e-07	2.05724346053548	3.52826136644027	3.5282617334205	3.5282617334205	-0.0859130083881045	3.4423487250324
960	1.80791723780089	0	0	1.94688432861609	1.27135065863263	3.03375071244102e-07	1.94688432861609	3.21823498724873	3.2182352906238	3.2182352906238	0.118186206252352	3.33642149687615
961	0.759798357389754	0	0	2.00246146043478	1.09573497393163	2.50770793159366e-07	2.00246146043478	3.09819643436641	3.0981966851372	3.0981966851372	0.364463872158866	3.46266055729607
962	1.13395783755791	0	0	1.98828265252924	0.942012008739777	2.07269129927982e-07	1.98828265252924	2.93029466126902	2.93029486853815	2.93029486853815	0.132669094874294	3.06296396341244
963	1.09875377825833	0	0	1.96119827604762	0.808015284479332	1.7129853176672e-07	1.96119827604762	2.76921356052695	2.76921373182549	2.76921373182549	0.348867879769063	3.11808161159455
964	1.04019256460558	0	0	1.92204220639314	0.691644391655995	1.41558098706889e-07	1.92204220639314	2.61368659804914	2.61368673960723	2.61368673960723	0.511634314361791	3.12532105396903
965	0.897492324383756	0	0	1.8694985040933	0.590912224595666	1.16971097627691e-07	1.8694985040933	2.46041072868897	2.46041084566006	2.46041084566006	0.214021250898501	2.67443209655856
966	0.99971654632552	0	0	1.79652359787897	0.503972920837251	9.66464385217806e-08	1.79652359787897	2.30049651871622	2.30049661536266	2.30049661536266	0.201165058471292	2.50166167383395
967	1.76719230442223	0	0	1.72129730244758	0.429135948421996	7.98467510591529e-08	1.72129730244758	2.15043325086958	2.15043333071633	2.15043333071633	0.578256299634218	2.72868963035055
968	1.10916789752681	0	0	1.79505156509024	0.364870444952408	6.59619368059046e-08	1.79505156509024	2.15992201004264	2.15992207600458	2.15992207600458	0.38281996352742	2.542742039532
969	1.15740562691623	0	0	1.83019596339602	0.309802879641788	5.44872536554338e-08	1.83019596339602	2.13999884303781	2.13999889752506	2.13999889752506	0.201415555366116	2.34141445289117
970	0.915846631830306	0	0	1.84439231830426	0.262710316452153	4.50051724164585e-08	1.84439231830426	2.10710263475641	2.10710267976158	2.10710267976158	0.328684652086375	2.43578733184796
971	0.391883410757486	0	0	1.81846198943425	0.222510949916996	3.71703389909481e-08	1.81846198943425	2.04097293935125	2.04097297652159	2.04097297652159	0.0997465390271915	2.14071951554878
972	0	2.18596312491527	0	1.74329929681051	0.188253123769034	3.06971305759088e-08	1.74329929681051	1.93155242057955	1.93155245127668	1.93155245127668	0.224926199992789	2.15647865126946
973	0.831455543645911	0	0	1.63563396776434	0.50118519474062	2.53493445736231e-08	1.63563396776434	2.13681916250496	2.13681918785431	2.13681918785431	0.248888625345924	2.38570781320023
974	0.685756965443807	0	0	1.52854346771062	0.694481621251833	2.0931675318868e-08	1.52854346771062	2.22302508896245	2.22302510989413	2.22302510989413	0.359399491554249	2.58242460144837
975	0.593394167447901	0	0	1.41709401607357	0.801232438721749	1.72826379283446e-08	1.41709401607357	2.21832645479532	2.21832647207796	2.21832647207795	0.200498337321533	2.41882480939949
976	0.80312388267133	0	0	1.30266632808475	0.846462323561896	1.42687337624065e-08	1.30266632808475	2.14912865164665	2.14912866591538	2.14912866591538	0.21731444771274	2.36644311362812
977	0.792751866861065	0	0	1.20012424047051	0.84896730603473	1.17796026601087e-08	1.20012424047051	2.04909154650524	2.04909155828484	2.04909155828484	-0.153433513674456	1.89565804461039
978	0.424028458594558	0	0	1.10826986400713	0.822750619919355	9.72402799478385e-09	1.10826986400713	1.93102048392648	1.93102049365051	1.93102049365051	-0.298820752054185	1.63219974159633
979	0.948912983019623	0	0	1.01277871816167	0.778142665619947	8.02661748008755e-09	1.01277871816167	1.79092138378161	1.79092139180823	1.79092139180823	-0.0872219724545451	1.70369941935368
980	1.42340784939444	0	0	0.943472756193622	0.722672427830062	6.62506635939975e-09	0.943472756193622	1.66614518402368	1.66614519064875	1.66614519064875	-0.118572415695059	1.54757277495369
981	0.742230010934065	0	0	0.960461660122311	0.661743654691342	5.46788874026446e-09	0.960461660122311	1.62220531481365	1.62220532028154	1.62220532028154	-0.16000307841828	1.46220224186326
982	0.565621357142191	0	0	0.953681406723044	0.599157946408303	4.51254253230335e-09	0.953681406723044	1.55283935313135	1.55283935764389	1.55283935764389	-0.0269664852275519	1.52587287241634
983	1.22465444318609	0	0	0.923726118291483	0.537518036274561	3.72387912237464e-09	0.923726118291483	1.46124415456604	1.46124415828992	1.46124415828992	-0.654955740146701	0.806288418143221
984	1.14777982720549	0	0	0.93344504836865	0.478537511045105	3.07286130387466e-09	0.93344504836865	1.41198255941376	1.41198256248662	1.41198256248662	-0.377438442261307	1.03454412022531
985	1.36882819799088	0	0	0.958807769846207	0.423277638767496	2.53550024986825e-09	0.958807769846207	1.3820854086137	1.3820854111492	1.3820854111492	-0.217098959161592	1.16498645198761
986	0.744807028283174	0	0	1.0282978214575	0.372327553464827	2.09198418474356e-09	1.0282978214575	1.40062537492233	1.40062537701431	1.40062537701431	0.414427227562756	1.81505260457707
987	1.40869245390397	0	0	1.05462110894989	0.325940550175398	1.72594696356871e-09	1.05462110894989	1.38056165912529	1.38056166085124	1.38056166085124	0.605340271565179	1.98590193241642
988	0.500587691022129	0	0	1.1291609947955	0.284136481428629	1.42387247363787e-09	1.1291609947955	1.41329747622413	1.41329747764801	1.41329747764801	0.935572496121736	2.34886997376974
989	0.764617462314869	0	0	1.14613209848883	0.246778066235526	1.17459927166417e-09	1.14613209848883	1.39291016472435	1.39291016589895	1.39291016589895	0.989598462442479	2.38250862834143
990	1.02686088094672	0	0	1.13448769462992	0.213627204712636	9.68911313398325e-10	1.13448769462992	1.34811489934255	1.34811490031146	1.34811490031146	0.627397605613926	1.97551250592539
991	0.917111846610192	0	0	1.12486437885885	0.184386039665059	7.99197834584681e-10	1.12486437885885	1.30925041852391	1.30925041932311	1.30925041932311	0.984464153090613	2.29371457241372
992	0.63948747491629	0	0	1.10671429229334	0.15872644452664	6.59174579027849e-10	1.10671429229334	1.26544073681998	1.26544073747916	1.26544073747916	0.964779914918833	2.23022065239799
993	1.02338597449379	0	0	1.06674731525193	0.136310784324762	5.43653861561873e-10	1.06674731525193	1.20305809957669	1.20305810012034	1.20305810012035	1.08316106999363	2.28621917011398
994	1.87818810755984	0	0	1.04000588916022	0.116806144603556	4.48354734836415e-10	1.04000588916022	1.15681203376378	1.15681203421213	1.15681203421213	1.61663180495106	2.77344383916319
995	1.45715244925904	0	0	1.2048868252572	0.0998937142470801	3.69741467118045e-10	1.2048868252572	1.30478053950428	1.30478053987402	1.30478053987402	1.61423084089691	2.91901138077093
996	0	0	4.30494607169124	1.37714387284079	0.0852746115586368	3.04896859097741e-10	1.37714387284079	1.46241848439943	1.46241848470433	1.46241848470433	1.16115990981568	2.62357839452001
997	0.470863051999446	0	0	1.4473602880412	0.0726731347468965	2.61278841145996	1.4473602880412	1.5200334227881	4.13282183424806	4.13282183424806	1.55859153770932	5.69141337195738
998	1.01975524557163	0	0	1.45028850144498	0.0618381791340729	4.2783404472917	1.45028850144498	1.51212668057906	5.79046712787076	5.79046712787076	0.872006369890075	6.66247349776083
999	0	2.34724734382506	0	1.43932571199186	0.0525433789137265	5.25421334441902	1.43932571199186	1.49186909090559	6.74608243532461	6.74608243532461	0.513306984748634	7.25938942007324
1000	0.413517634734804	0	0	1.38468299315364	0.468110036350814	5.73571473103242	1.38468299315364	1.85279302950445	7.58850776053687	7.58850776053687	0.723525343503822	8.3120331040407
1001	0.974469753908991	0	0	1.30487192681802	0.731291284997408	5.87000755144527	1.30487192681802	2.03616321181543	7.9061707632607	7.9061707632607	0.889599799851041	8.79577056311174
1002	0	2.95012663799051	0	1.2388012175634	0.883677787854164	5.76714684378351	1.2388012175634	2.12247900541757	7.88962584920107	7.88962584920107	-0.0360132072608138	7.85361264194026
1003	0.554257464477515	0	0	1.15380749748395	1.7976479505099	5.50869722493001	1.15380749748395	2.95145544799384	8.46015267292385	8.46015267292385	0.569318933904443	9.02947160682829
1004	1.60380796746787	0	0	1.06449824013857	2.35123238514504	5.15444551707182	1.06449824013857	3.41573062528362	8.57017614235543	8.57017614235543	0.332734812045409	8.90291095440084
1005	1.56678990243711	0	0	1.10475548206623	2.64505306576061	4.74761594237179	1.10475548206623	3.74980854782684	8.49742449019863	8.49742449019863	0.875706384855009	9.37313087505364
1006	0.39361102341867	0	0	1.22140027940507	2.75509437627191	4.3189101953544	1.22140027940507	3.97649465567699	8.29540485103139	8.29540485103139	1.15655502489754	9.45195987592893
1007	1.73967479733847	0	0	1.26145330952331	2.73832889416467	3.88962705638717	1.26145330952331	3.99978220368798	7.88940926007516	7.88940926007516	0.916341902471142	8.8057511625463
1008	1.93848617525398	0	0	1.41927915992441	2.63711316625415	3.47406249716298	1.41927915992441	4.05639232617857	7.53045482334154	7.53045482334154	1.57055663341313	9.10101145675468
1009	0.970944791450216	0	0	1.71699293244785	2.48261454672107	3.08134862158551	1.71699293244785	4.19960747916892	7.28095610075443	7.28095610075443	1.70150295773176	8.9824590584862
1010	0.573323057013116	0	0	1.89011532231139	2.29747593587391	2.71685602186405	1.89011532231139	4.1875912581853	6.90444728004935	6.90444728004935	1.48510502788893	8.38955230793827
1011	1.58021951942077	0	0	1.95022792296142	2.09788210906636	2.38325740369735	1.95022792296142	4.04811003202778	6.43136743572512	6.43136743572512	1.44843625208838	7.8798036878135
1012	1.93629589622319	0	0	2.05566799160953	1.89515702294868	2.08132920416749	2.05566799160953	3.9508250145582	6.0321542187257	6.0321542187257	1.76376368223426	7.79591790095996
1013	0	2.13640405353023	0	2.29654800491869	1.69699424127289	1.81055124090132	2.29654800491869	3.99354224619158	5.80409348709289	5.8040934870929	0.236107655713795	6.04020114280669
1014	1.45535763171443	0	0	2.38255349232394	1.82773949889537	1.56955127394594	2.38255349232394	4.21029299121931	5.77984426516525	5.77984426516525	0.705293169777083	6.48513743494234
1015	0.508493516792048	0	0	2.46286838487184	1.8553238147897	1.35643100187368	2.46286838487184	4.31819219966153	5.67462320153522	5.67462320153522	0.792253768836477	6.46687697037169
1016	0.59281583397658	0	0	2.44008464301841	1.81285090313187	1.16900186911798	2.44008464301841	4.25293554615028	5.42193741526826	5.42193741526826	0.738752565016105	6.16068998028437
1017	1.22803382470327	0	0	2.35145739163269	1.72481282533766	1.00495266968493	2.35145739163269	4.07627021697035	5.08122288665528	5.08122288665528	-0.497625485791746	4.58359740086354
1018	0	2.53294232726688	0	2.27543349026104	1.60912430597142	0.861965925394831	2.27543349026104	3.88455779623247	4.7465237216273	4.7465237216273	-0.0858981718746409	4.66062554975266
1019	0.765860063023342	0	0	2.1497057231105	2.01090510612542	0.737796102645298	2.1497057231105	4.16061082923592	4.89840693188122	4.89840693188122	0.24192311990437	5.14033005178559
1020	0.481185389979164	0	0	2.00950293205042	2.21415142495702	0.630319678681754	2.00950293205042	4.22365435700744	4.8539740356892	4.8539740356892	0.444259988502149	5.29823402419135
1021	1.09966537425101	0	0	1.8531415604443	2.27763772385621	0.537564692923856	1.8531415604443	4.13077928430051	4.66834397722436	4.66834397722436	0.41155761726735	5.07990159449171
1022	1.22682548701654	0	0	1.7309873299481	2.24535401267615	0.457725575700243	1.7309873299481	3.97634134262425	4.4340669183245	4.4340669183245	-0.077493485728435	4.35657343259606
1023	0.591304242812956	0	0	1.65269850649041	2.14993453954223	0.389167620884371	1.65269850649041	3.80263304603264	4.19180066691702	4.19180066691701	0.243922296389779	4.43572296330679
1024	0.477813334714326	0	0	1.55268538690257	2.01532924411216	0.330424369665381	1.55268538690257	3.56801463101474	3.89843900068012	3.89843900068011	0.156456418635969	4.05489541931608
1025	0.749508640804994	0	0	1.43819814333487	1.85887983994451	0.280190328476118	1.43819814333487	3.29707798327937	3.57726831175549	3.57726831175549	0.0450331586010497	3.62230147035654
1026	0	2.4244065239615	0	1.32798690251832	1.69292859078825	0.237310798591443	1.32798690251832	3.02091549330657	3.25822629189801	3.25822629189801	0.353500532436873	3.61172682433488
1027	0.478862106531245	0	0	1.21047438790444	1.99273908656138	0.200770103805766	1.21047438790444	3.20321347446582	3.40398357827159	3.40398357827158	-0.133798666855285	3.2701849114163
1028	1.11619370438567	0	0	1.09552507895999	2.12822957514443	0.169679131132308	1.09552507895999	3.22375465410442	3.39343378523672	3.39343378523672	-0.249376234993755	3.14405755024297
1029	0.689759131263889	0	0	1.02801770606825	2.14912104932082	0.143262820401484	1.02801770606825	3.17713875538906	3.32040157579055	3.32040157579055	-0.197667406887633	3.12273416890291
1030	1.23551893468401	0	0	0.959734153933131	2.09250804354713	0.120848030678869	0.959734153933131	3.05224219748026	3.17309022815913	3.17309022815913	-0.594707373002379	2.57838285515675
1031	0.76962909405052	0	0	0.944192833582525	1.98580245191326	0.101852057964685	0.944192833582525	2.92999528549578	3.03184734346047	3.03184734346047	-0.3344913047123	2.69735603874817
1032	0	2.31316033969929	0	0.917679886151672	1.84902498575764	0.0857719667519605	0.917679886151672	2.76670487190931	2.85247683866127	2.85247683866127	0.279513604159653	3.13199044282092
1033	1.83225332873964	0	0	0.869754104873392	2.10192296844801	0.072174817679913	0.869754104873392	2.9716770733214	3.04385189100132	3.04385189100131	0.533647361647439	3.57749925264875
1034	0.85168868165887	0	0	1.01049518139367	2.20237943616459	0.0606888169629411	1.01049518139367	3.21287461755826	3.2735634345212	3.2735634345212	0.529459476046597	3.8030229105678
1035	1.27457868180681	0	0	1.09186557862441	2.19735044769555	0.0509953745211478	1.09186557862441	3.28921602631996	3.3402114008411	3.34021140084111	0.40303840566119	3.7432498065023
1036	1.50607756850337	0	0	1.17834381844856	2.12177768859824	0.0428220321899381	1.17834381844856	3.3001215070468	3.34294353923674	3.34294353923674	0.865320894614943	4.20826443385168
1037	0.802069807612342	0	0	1.30947085215821	2.00140123644449	0.0359362075297765	1.30947085215821	3.3108720886027	3.34680829613247	3.34680829613247	0.588659557201286	3.93546785333376
1038	0.831807317934098	0	0	1.37123872049327	1.85494736515223	0.0301396899183409	1.37123872049327	3.2261860856455	3.25632577556385	3.25632577556385	0.796576682683255	4.0529024582471
1039	1.32539174642627	0	0	1.38643423365488	1.69582553743295	0.0252638217630548	1.38643423365488	3.08225977108784	3.10752359285089	3.10752359285089	0.502465729539767	3.60998932239066
1040	0.946530578311169	0	0	1.42731283842716	1.53344063550018	0.0211652973018255	1.42731283842716	2.96075347392734	2.98191877122917	2.98191877122917	0.570891184628553	3.55280995585772
1041	0.862771233596513	0	0	1.43558703555571	1.37420416028641	0.0177225134308387	1.43558703555571	2.80979119584212	2.82751370927296	2.82751370927296	0.813713559501748	3.64122726877471
1042	1.35914159342252	0	0	1.41499446468878	1.22231041668698	0.0148324104736131	1.41499446468878	2.63730488137576	2.65213729184937	2.65213729184937	0.503923286184731	3.1560605780341
1043	0.752278191352393	0	0	1.43691955671166	1.08032965991283	0.0124077451752185	1.43691955671166	2.51724921662449	2.52965696179971	2.52965696179971	0.474640876110984	3.0042978379107
1044	1.14446493983049	0	0	1.41834367384293	0.949659057282366	0.0103747430311209	1.41834367384293	2.3680027311253	2.37837747415642	2.37837747415642	-0.979900866681385	1.39847660747503
1045	0.691767556345208	0	0	1.40837894173172	0.8308635229058	0.00867108203266939	1.40837894173172	2.23924246463752	2.24791354667019	2.24791354667019	-0.99398299317756	1.25393055349263
1046	0	2.02086043740864	0	1.3662634139673	0.723931532631705	0.00724416481898834	1.3662634139673	2.090194946599	2.09743911141799	2.09743911141799	-0.622462221125166	1.47497689029282
1047	0.70721761541476	0	0	1.29313911058345	0.898743146811338	0.00604964092802411	1.29313911058345	2.19188225739479	2.19793189832281	2.19793189832281	-0.59100526518587	1.60692663313694
1048	0.829564330369331	0	0	1.21321580794405	0.986391488544708	0.00505014525075137	1.21321580794405	2.19960729648876	2.20465744173951	2.20465744173951	-0.664184771602859	1.54047267013665
1049	1.12417086190345	0	0	1.13847322819597	1.01273254494705	0.00421422286322918	1.13847322819597	2.15120577314302	2.15541999600625	2.15541999600625	-0.387585836074717	1.76783415993153
1050	0.572024413190053	0	0	1.09748946266031	0.997112570371706	0.00351541411993028	1.09748946266031	2.09460203303202	2.09811744715195	2.09811744715195	-0.84315275996792	1.25496468718403
1051	1.51000893742101	0	0	1.04008510037076	0.953878525137203	0.00293147723589786	1.04008510037076	1.99396362550797	1.99689510274386	1.99689510274386	-1.16371342647381	0.833181676270055
1052	0.584359490372088	0	0	1.0801861245753	0.893554822386716	0.00244372857524977	1.0801861245753	1.97374094696201	1.97618467553726	1.97618467553726	-1.24534557303283	0.730839102504433
1053	1.63409791720299	0	0	1.07810824303583	0.823757728415898	0.00203648351774534	1.07810824303583	1.90186597145173	1.90390245496948	1.90390245496948	-1.75347305148805	0.150429403481423
1054	1.14216769044578	0	0	1.18419135323331	0.749903861001882	0.00169658311716871	1.18419135323331	1.93409521423519	1.93579179735236	1.93579179735236	-1.94503316798249	-0.00924137063013264
1055	0	2.31050459111336	0	1.26518691831752	0.675757387274356	0.00141299382099194	1.26518691831752	1.94094430559187	1.94235729941287	1.94235729941287	-2.12438393090445	-0.182026631491581
1056	0.995506199523269	0	0	1.27790767442267	1.00779552845383	0.00117646931710719	1.27790767442267	2.28570320287649	2.2868796721936	2.2868796721936	-2.21456746837226	0.0723122038213369
1057	1.17301806402068	0	0	1.27675417762917	1.19725266097258	0.000979265136800893	1.27675417762917	2.47400683860175	2.47498610373855	2.47498610373855	-2.31089476466667	0.164091339071874
1058	0	2.6048597216847	0	1.28688723143618	1.28490960045771	0.000814897999030012	1.28688723143618	2.57179683189389	2.57261172989292	2.57261172989292	-2.27407405941813	0.298537670474794
1059	0.874691958209886	0	0	1.25139438511578	1.8802816614929	0.000677943053273481	1.25139438511578	3.13167604660868	3.13235398966195	3.13235398966195	-2.72048026734745	0.411873722314499
1060	0	2.4671776505811	0	1.20840008905615	2.21758817889515	0.000563863188876439	1.20840008905615	3.4259882679513	3.42655213114017	3.42655213114017	-2.37727484669964	1.04927728444053
1061	1.04231913451335	0	0	1.13987388802533	2.86264045930036	0.000468865447844766	1.13987388802533	4.00251434732569	4.00298321277354	4.00298321277354	-2.39392965103378	1.60905356173976
1062	1.37996718234965	0	0	1.09357023227811	3.20096974790389	0.000389780323686531	1.09357023227811	4.29453998018199	4.29492976050568	4.29492976050568	-1.89565002656104	2.39927973394464
1063	1.33358052296615	0	0	1.11266003711402	3.32257946010067	0.000323960367309994	1.11266003711402	4.43523949721469	4.435563457582	4.435563457582	-2.32529832795271	2.11026512962929
1064	0.904453693755947	0	0	1.16656691928368	3.29492177828569	0.000269195066472381	1.16656691928368	4.46148869756938	4.46175789263585	4.46175789263585	-1.98804600397834	2.47371188865751
1065	1.13559618745838	0	0	1.18860047068886	3.16811596108603	0.000223639430667467	1.18860047068886	4.35671643177489	4.35694007120556	4.35694007120556	-1.92515044767153	2.43178962353403
1066	1.38077917655285	0	0	1.21227362996713	2.97901581521238	0.000185754109626039	1.21227362996713	4.19128944517951	4.19147519928914	4.19147519928913	-1.89052164733729	2.30095355195185
1067	1.31336058299793	0	0	1.27452188500037	2.75437208675867	0.000154255210662785	1.27452188500037	4.02889397175903	4.0290482269697	4.0290482269697	-1.79491163488241	2.23413659208728
1068	1.89514659327192	0	0	1.3485605181696	2.51328424730373	0.000128072266267911	1.3485605181696	3.86184476547333	3.86197283773959	3.86197283773959	-1.23249810756911	2.62947473017048
1069	1.43656954024813	0	0	1.57678835343295	2.26909538499268	0.000106313046107326	1.57678835343295	3.84588373842563	3.84599005147174	3.84599005147174	-1.17643240793906	2.66955764353268
1070	1.44199712780365	0	0	1.77505454897078	2.03085153436837	8.82341131821114e-05	1.77505454897078	3.80590608333915	3.80599431745233	3.80599431745233	-1.36974631599439	2.43624800145794
1071	1.44154247526171	0	0	1.94782676298758	1.80442108931843	7.32161979046324e-05	1.94782676298758	3.75224785230601	3.75232106850392	3.75232106850392	-1.18134825488585	2.57097281361807
1072	1.75242704875825	0	0	2.09773995490509	1.59334958064559	6.07436108857137e-05	2.09773995490509	3.69108953555068	3.69115027916157	3.69115027916157	-1.20548674580971	2.48566353335186
1073	0.732283278200583	0	0	2.30554777814244	1.39950897649729	5.03870394212346e-05	2.30554777814244	3.70505675463973	3.70510714167915	3.70510714167915	-1.07958517501871	2.62552196666044
1074	0.925525198730781	0	0	2.38194851947676	1.22358791228483	4.17891774154185e-05	2.38194851947676	3.60553643176159	3.60557822093901	3.60557822093901	-1.15551033497477	2.45006788596424
1075	0.484862906815061	0	0	2.38085777297662	1.06545918421119	3.46527268071615e-05	2.38085777297662	3.44631695718781	3.44635160991462	3.44635160991462	-0.810958638172289	2.63539297174233
1076	1.56629967847999	0	0	2.30562811354333	0.924452894834747	2.87303829010845e-05	2.30562811354333	3.23008100837807	3.23010973876097	3.23010973876097	-1.03983440872654	2.19027533003444
1077	1.24874943379752	0	0	2.30528260866475	0.799557380136802	2.38164786296723e-05	2.30528260866475	3.10483998880156	3.10486380528019	3.10486380528018	-0.256260542359002	2.84860326292118
1078	1.47913881491842	0	0	2.29307434443284	0.689565124913517	1.97400153797069e-05	2.29307434443284	2.98263946934635	2.98265920936173	2.98265920936173	-0.376184058152941	2.60647515120879
1079	0.782779710287309	0	0	2.31552479690608	0.593177008172077	1.63588522626668e-05	2.31552479690608	2.90870180507816	2.90871816393042	2.90871816393042	-0.581851058840642	2.32686710508978
1080	0.901825503230567	0	0	2.27019698095565	0.509075190941939	1.35548628478011e-05	2.27019698095565	2.77927217189759	2.77928572676044	2.77928572676044	-0.647769751873505	2.13151597488693
1081	0.816494841128883	0	0	2.18923723756832	0.435972589481229	1.12298995318362e-05	2.18923723756832	2.62520982704955	2.62522105694908	2.62522105694909	-0.747363696687554	1.87785736026153
1082	0.789392088924746	0	0	2.08085946857231	0.37264502758685	9.30243191362701e-06	2.08085946857231	2.45350449615916	2.45351379859107	2.45351379859107	-0.812020259520036	1.64149353907104
1083	0.64568725523867	0	0	1.95594707507556	0.317950721882559	7.70474740087934e-06	1.95594707507556	2.27389779695812	2.27390550170552	2.27390550170552	-0.523944414439224	1.7499610872663
1084	1.25645739680786	0	0	1.81676215072072	0.27084063589022	6.380620695308e-06	1.81676215072072	2.08760278661094	2.08760916723163	2.08760916723163	-0.531675159020878	1.55593400821075
1085	1.3957450429325	0	0	1.72872731205603	0.230362373043659	5.28337414157258e-06	1.72872731205603	1.95908968509969	1.95909496847383	1.95909496847383	-0.507149959738293	1.45194500873554
1086	0.547369909346512	0	0	1.70195935697689	0.195659610807477	4.3742638215837e-06	1.70195935697689	1.89761896778437	1.89762334204819	1.89762334204819	-0.0161444493051442	1.88147889274305
1087	0.784324102469325	0	0	1.63346322094555	0.165968564503197	3.62113702679179e-06	1.63346322094555	1.79943178544875	1.79943540658577	1.79943540658577	0.291525229662938	2.09096063624871
1088	0.631785480596034	0	0	1.54967678812472	0.140612576282164	2.99731576417805e-06	1.54967678812472	1.69028936440689	1.69029236172265	1.69029236172265	0.245183053325225	1.93547541504787
1089	1.11554705951127	0	0	1.45085161426578	0.118995625145211	2.48066844748842e-06	1.45085161426578	1.56984723941099	1.56984972007943	1.56984972007943	0.23325088792275	1.80310060800218
1090	0	2.77441090032715	0	1.38239795407277	0.100595326969597	2.052838250941e-06	1.38239795407277	1.48299328104237	1.48299533388062	1.48299533388062	1.16746528617788	2.6504606200585
1091	1.13915100031926	0	0	1.29108851511741	0.784336197070279	1.69860182605974e-06	1.29108851511741	2.07542471218769	2.07542641078952	2.07542641078952	1.38638288395867	3.46180929474819
1092	0.722381119490105	0	0	1.23586978786585	1.21688926638211	1.40533647359e-06	1.23586978786585	2.45275905424795	2.45276045958443	2.45276045958443	0.768661631663246	3.22142209124768
1093	1.32855854912088	0	0	1.17059195174809	1.4668530552275	1.16257752489634e-06	1.17059195174809	2.63744500697559	2.63744616955312	2.63744616955312	1.17279576348783	3.81024193304095
1094	1.2186783477888	0	0	1.16516777898302	1.58621014406078	9.61650734874464e-07	1.16516777898302	2.7513779230438	2.75137888469454	2.75137888469454	0.866532217388497	3.61791110208303
1095	0.31601214693563	0	0	1.18252070096501	1.61409704406601	7.95367040682582e-07	1.18252070096501	2.79661774503102	2.79661854039806	2.79661854039806	0.311389836586835	3.1080083769849
1096	1.94394435092907	0	0	1.15633031344012	1.5797533200692	6.57769147304732e-07	1.15633031344012	2.73608363350932	2.73608429127846	2.73608429127846	0.469646075077109	3.20573036635557
1097	0.719582218331074	0	0	1.34135520108883	1.50482364595108	5.43921187115165e-07	1.34135520108883	2.84617884703991	2.8461793909611	2.8461793909611	0.0347713291785792	2.88095072013968
1098	0.33976489213084	0	0	1.43350843762688	1.40515047556442	4.49734160919979e-07	1.43350843762688	2.8386589131913	2.83865936292546	2.83865936292546	0.0333449976413887	2.87200436056685
1099	0.740633747783784	0	0	1.44946211258469	1.29216635846404	3.71821101203024e-07	1.44946211258469	2.74162847104873	2.74162884286983	2.74162884286983	-0.0983138284219916	2.64331501444784
1100	0	2.36613810884634	0	1.42583387122903	1.17397214006725	3.07376917256588e-07	1.42583387122903	2.59980601129628	2.5998063186732	2.5998063186732	-0.0464852490291227	2.55332106964407
1101	0.924959929540018	0	0	1.36314456827619	1.49000095892494	2.54078734295476e-07	1.36314456827619	2.85314552720113	2.85314578127986	2.85314578127986	0.142657987537587	2.99580376881745
1102	0	2.84208162220614	0	1.30224784389434	1.65288215540062	2.1000323609475e-07	1.30224784389434	2.95512999929497	2.9551302092982	2.9551302092982	-0.179868362421567	2.77526184687663
1103	0.771030832082122	0	0	1.21863758609146	2.45956795536099	1.73558145875886e-07	1.21863758609146	3.67820554145245	3.6782057150106	3.6782057150106	0.447787534800194	4.12599324981079
1104	1.57958650494137	0	0	1.13756053426672	2.91948780617871	1.43425404151055e-07	1.13756053426672	4.05704834044544	4.05704848387084	4.05704848387084	0.579266493448802	4.63631497731964
1105	0.803095830419184	0	0	1.17490617479216	3.13185119524401	1.185140747261e-07	1.17490617479216	4.30675737003616	4.30675748855024	4.30675748855024	0.589594426337632	4.89635191488787
1106	0.589367564899982	0	0	1.1782970262022	3.1712945745824	9.79213115832947e-08	1.1782970262022	4.34959160078461	4.34959169870592	4.34959169870592	0.344459557710173	4.69405125641609
1107	1.12033375176804	0	0	1.14855726006633	3.0935301531872	8.09000180514718e-08	1.14855726006633	4.24208741325354	4.24208749415356	4.24208749415356	0.3005920021753	4.54267949632886
1108	0.865443173841681	0	0	1.13693363896675	2.93975421875016	6.68320468705616e-08	1.13693363896675	4.07668785771691	4.07668792454895	4.07668792454895	0.5746863032671	4.65137422781605
1109	0.923647406337783	0	0	1.11301248912668	2.7400790960659	5.52060007720671e-08	1.11301248912668	3.85309158519258	3.85309164039858	3.85309164039858	1.17899908130274	5.03209072170132
1110	1.53623571997603	0	0	1.08621164098498	2.51619786038447	4.55988403815361e-08	1.08621164098498	3.60240950136945	3.60240954696829	3.60240954696829	1.26415601372027	4.86656556068856
1111	0.93589504448412	0	0	1.15128904993297	2.28344719243538	3.76606568650465e-08	1.15128904993297	3.43473624236835	3.434736280029	3.434736280029	1.06294895174543	4.49768523177443
1112	0.588796941000091	0	0	1.18392824702867	2.05239901334514	3.1102058439263e-08	1.18392824702867	3.23632726037381	3.23632729147587	3.23632729147587	1.65856238330254	4.89488967477842
1113	0.796629836673592	0	0	1.17358974493945	1.83008395247192	2.56837303485011e-08	1.17358974493945	3.00367369741137	3.0036737230951	3.0036737230951	1.16548675386473	4.16916047695984
1114	0	2.72025158218515	0	1.14465378070562	1.62092782409752	2.12077870571807e-08	1.14465378070562	2.76558160480313	2.76558162601092	2.76558162601092	1.10156480297288	3.8671464289838
1115	0.503298184332357	0	0	1.08764577192657	2.08668182211018	1.7510615480211e-08	1.08764577192657	3.17432759403675	3.17432761154736	3.17432761154736	1.02423193617922	4.19855954772658
1116	1.23435180103798	0	0	1.01786890794438	2.33032074563131	1.44569533654163e-08	1.01786890794438	3.34818965357569	3.34818966803264	3.34818966803264	0.565199916392214	3.91338958442486
1117	1.22246543989209	0	0	0.999241491104331	2.41706586290931	1.19349888585946e-08	0.999241491104331	3.41630735401364	3.41630736594863	3.41630736594863	0.652280360598472	4.0685877265471
1118	0.526117624908872	0	0	1.01375042275357	2.39579159886825	9.85229929846157e-09	1.01375042275357	3.40954202162182	3.40954203147412	3.40954203147411	1.07514881277386	4.48469084424798
1119	0.711488724294965	0	0	0.994934936949963	2.30280881942207	8.13249821609236e-09	0.994934936949963	3.29774375637204	3.29774376450454	3.29774376450453	1.21505592319938	4.51279968770392
1120	0.512016320415106	0	0	0.961425626290077	2.16481366299494	6.71245861270358e-09	0.961425626290077	3.12623928928502	3.12623929599748	3.12623929599748	0.765763963200118	3.89200325919759
1121	0.637699415859879	0	0	0.911768568950383	2.00118012730842	5.5400167948829e-09	0.911768568950383	2.91294869625881	2.91294870179882	2.91294870179882	0.849411214822042	3.76235991662087
1122	0.576305363792318	0	0	0.857015829992287	1.82573743111449	4.57206870221336e-09	0.857015829992287	2.68275326110677	2.68275326567884	2.68275326567884	0.74405836547555	3.42681163115439
1123	1.13407643940519	0	0	0.798422116989188	1.64814360873506	3.77300199043665e-09	0.798422116989188	2.44656572572424	2.44656572949725	2.44656572949725	0.133408784935517	2.57997451443276
1124	1.07931221339513	0	0	0.780677604008273	1.47494331704698	3.11339589358301e-09	0.780677604008273	2.25562092105525	2.25562092416865	2.25562092416865	0.987144215100816	3.24276513926946
1125	0.961125194567126	0	0	0.78430700575924	1.31037920574579	2.56894738630696e-09	0.78430700575924	2.09468621150503	2.09468621407398	2.09468621407398	0.304766322718846	2.39945253679283
1126	0.789159829603175	0	0	0.79004510662495	1.15701143569307	2.11958125806906e-09	0.79004510662495	1.94705654231802	1.9470565444376	1.9470565444376	0.28855763607715	2.23561418051475
1127	1.83944084978953	0	0	0.784026928247416	1.01618823860999	1.74871568235941e-09	0.784026928247416	1.8002151668574	1.80021516860612	1.80021516860612	0.436567109245274	2.23678227785139
1128	1.10909371043498	0	0	0.958056370444472	0.888401164894743	1.44265664707719e-09	0.958056370444472	1.84645753533921	1.84645753678187	1.84645753678187	0.287627225212851	2.13408476199472
1129	0.328013156652563	0	0	1.08791070534653	0.773551362653337	1.19009520426518e-09	1.08791070534653	1.86146206799987	1.86146206918997	1.86146206918997	0.420501726777329	2.28196379596729
1130	1.52711312837097	0	0	1.1403632910296	0.671147469628972	9.81693669029515e-10	1.1403632910296	1.81151076065857	1.81151076164026	1.81151076164026	0.850188916655146	2.66169967829541
1131	0.739075672080415	0	0	1.25468383346964	0.580451161446704	8.09740586061409e-10	1.25468383346964	1.83513499491634	1.83513499572608	1.83513499572608	0.0863618217027452	1.92149681742883
1132	0.520264385234858	0	0	1.30330921283598	0.500582830334103	6.67870513256072e-10	1.30330921283598	1.80389204317008	1.80389204383795	1.80389204383795	0.230619252216474	2.03451129605442
1133	1.2561850519661	0	0	1.29769077265118	0.430597066052299	5.5082617472886e-10	1.29769077265118	1.72828783870348	1.72828783925431	1.72828783925431	0.314929843535422	2.04321768278973
1134	0.546027904483073	0	0	1.31620192125932	0.369535414450132	4.54270527367048e-10	1.31620192125932	1.68573733570945	1.68573733616372	1.68573733616372	0.724996953246155	2.41073428940988
1135	0	2.0389784848073	0	1.2906932952092	0.316462171184493	3.74620373787754e-10	1.2906932952092	1.60715546639369	1.60715546676831	1.60715546676831	0.0816176387731027	1.68877310554141
1136	0.963902971535324	0	0	1.23118405470791	0.54810013210144	3.08918932488521e-10	1.23118405470791	1.77928418680935	1.77928418711827	1.77928418711827	0.313058835200485	2.09234302231875
1137	1.48984498020009	0	0	1.18016816392092	0.685361930678179	2.54727977341403e-10	1.18016816392092	1.8655300945991	1.86553009485383	1.86553009485383	0.570038300716271	2.4355683955701
1138	0	2.03144799477007	0	1.21549156066359	0.754851273487873	2.10033215822386e-10	1.21549156066359	1.97034283415146	1.97034283436149	1.97034283436149	0.839726693792248	2.81006952815374
1139	0	3.53316952983031	0	1.19923026367479	1.05117602251628	1.73171474346151e-10	1.19923026367479	2.25040628619107	2.25040628636425	2.25040628636425	0.340709071058632	2.59111535742288
1140	0.883049088281429	0	0	1.14892503488479	2.65969176159215	1.42771963130223e-10	1.14892503488479	3.80861679647695	3.80861679661972	3.80861679661972	0.405536058232383	4.2141528548521
1141	0.989245318194945	0	0	1.10000290442076	3.65051851804262	1.17703084808258e-10	1.10000290442076	4.75052142246338	4.75052142258109	4.75052142258108	0.382122664992006	5.13264408757309
1142	0.348405313667654	0	0	1.06276886075132	4.19473884673324	9.70319154750248e-11	1.06276886075132	5.25750770748456	5.2575077075816	5.25750770758159	0.962511555315426	6.22001926289702
1143	1.6524976005186	0	0	1.00427411985027	4.42170764883447	7.99870850370633e-11	1.00427411985027	5.42598176868473	5.42598176876472	5.42598176876472	0.383958967003486	5.8099407357682
1144	1.91493846643007	0	0	1.07984764486269	4.42855852959212	6.59333060595096e-11	1.07984764486269	5.50840617445481	5.50840617452074	5.50840617452074	0.254260483280342	5.76266665780108
1145	0.63245792937785	0	0	1.32499090037916	4.28763484524289	5.43461124484569e-11	1.32499090037916	5.61262574562205	5.6126257456764	5.61262574567639	-0.426325679469633	5.18630006620676
1146	0	0	4.50307680779713	1.45406313928022	4.0522854541105	4.47947553157958e-11	1.45406313928022	5.50634859339072	5.50634859343552	5.50634859343552	-0.782620775797593	4.72372781763793
1147	1.20955039605159	0	0	1.4928044567527	3.76137385621446	2.99039913885736	1.4928044567527	5.25417831296716	8.24457745182452	8.24457745182452	-0.77006099412561	7.47451645769891
1148	0.883628558880859	0	0	1.52767477355377	3.4427767276637	4.89666347789084	1.52767477355377	4.97045150121747	9.86711497910831	9.86711497910831	-1.34545544034425	8.52165953876406
1149	1.22105803660091	0	0	1.5234467783926	3.11609006938397	6.01357346522223	1.5234467783926	4.63953684777657	10.6531103129988	10.6531103129988	-1.16032603226082	9.49278428073799
1150	0.77529287912299	0	0	1.53017690865982	2.79471528375316	6.56466337582152	1.53017690865982	4.32489219241298	10.8895555682345	10.8895555682345	-1.20445661605748	9.68509895217701
1151	1.97601910456907	0	0	1.49967041516456	2.48746105905088	6.71836473673313	1.49967041516456	3.98713147421544	10.7054962109486	10.7054962109486	-1.462307100668	9.24318911028056
1152	1.65549919435668	0	0	1.68262644110191	2.19976805459583	6.60063818442699	1.68262644110191	3.88239449569775	10.4830326801247	10.4830326801247	-1.31496235513541	9.16807032498933
1153	0	2.38530407674496	0	1.89856634883833	1.93464050025743	6.30483638345121	1.89856634883833	3.83320684909575	10.138043232547	10.138043232547	-1.27388653515436	8.8641566973926
1154	1.33118930596496	0	0	1.98093107964562	2.13781038026226	5.89938678886325	1.98093107964562	4.11874145990788	10.0181282487711	10.0181282487711	-1.39773678518232	8.62039146358881
1155	0.902112684394143	0	0	2.04830523218952	2.20375389594513	5.43376056188641	2.04830523218952	4.25205912813465	9.68581969002106	9.68581969002106	-1.60763650931361	8.07818318070745
1156	0.822633633104076	0	0	2.05020587055866	2.17554502113852	4.94309652986455	2.05020587055866	4.22575089169718	9.16884742156173	9.16884742156173	-1.50868756942011	7.66015985214162
1157	1.02415058001984	0	0	2.00234455450262	2.08515081404243	4.45177165887598	2.00234455450262	4.08749536854505	8.53926702742103	8.53926702742103	-0.962525748035312	7.57674127938572
1158	0.504744188243468	0	0	1.93964776967118	1.95604275380207	3.97614803214809	1.93964776967118	3.89569052347325	7.87183855562134	7.87183855562134	-0.971478180738267	6.90036037488307
1159	1.0569461181663	0	0	1.83809815367734	1.80522632408602	3.52667756210237	1.83809815367734	3.64332447776337	7.17000203986574	7.17000203986574	-0.754360058275006	6.41564198159073
1160	1.00102784903992	0	0	1.74829889491948	1.64481394681401	3.10950702061257	1.74829889491948	3.3931128417335	6.50261986234607	6.50261986234607	-1.01168697209998	5.49093289024609
1161	1.11974102175097	0	0	1.66350842044364	1.48324013003032	2.72769538359349	1.66350842044364	3.14674855047396	5.87444393406745	5.87444393406745	-0.96190601136177	4.91253792270568
1162	1.57036144989712	0	0	1.59798960870212	1.32619685676198	2.3821313019485	1.59798960870212	2.9241864654641	5.3063177674126	5.3063177674126	-1.62486048626466	3.68145728114794
1163	1.43484320522779	0	0	1.62838699966306	1.17735071028895	2.07221941444827	1.62838699966306	2.80573770995201	4.87795712440027	4.87795712440027	-1.32252569552732	3.55543142887295
1164	1.72154634355581	0	0	1.69199842060547	1.03889012926652	1.79638915948303	1.69199842060547	2.730888549872	4.52727770935503	4.52727770935503	-1.24839364793957	3.27888406141546
1165	0.640607939755524	0	0	1.84613444634035	0.911940813478346	1.55246788544043	1.84613444634035	2.7580752598187	4.31054314525912	4.31054314525912	-1.01710813513873	3.29343501012039
1166	0.412444314663051	0	0	1.8974031341725	0.796879098687438	1.33795073786945	1.8974031341725	2.69428223285994	4.03223297072939	4.03223297072939	-1.02772365615844	3.00450931457095
1167	0.624514113639479	0	0	1.87172138656926	0.693566641088357	1.15019248595692	1.87172138656926	2.56528802765762	3.71548051361454	3.71548051361454	-0.910527999170246	2.8049525144443
1168	0	2.73687791436535	0	1.8009811491642	0.601524642619073	0.986540720222222	1.8009811491642	2.40250579178328	3.3890465120055	3.3890465120055	-0.152423362778939	3.23662314922656
1169	0.916323358302269	0	0	1.69438493905792	1.19144023252645	0.84442537348278	1.69438493905792	2.88582517158437	3.73025054506715	3.73025054506715	-0.507228192727796	3.22302235233935
1170	0.969388188014062	0	0	1.59245326229058	1.54772349151559	0.721416022904033	1.59245326229058	3.14017675380616	3.86159277671019	3.86159277671019	-0.740513440079711	3.12107933663048
1171	1.62905471079609	0	0	1.50163354410489	1.73569136801423	0.615255712202843	1.50163354410489	3.23732491211912	3.85258062432197	3.85258062432196	-1.15792079087931	2.69465983344266
1172	0.970495890470973	0	0	1.53299580102153	1.80465771960733	0.523877923490849	1.53299580102153	3.33765352062885	3.8615314441197	3.8615314441197	-0.982076436611124	2.87945500750858
1173	1.28964141817706	0	0	1.53358174913754	1.79158882993324	0.445411696313684	1.53358174913754	3.32517057907078	3.77058227538446	3.77058227538446	-0.681241144173376	3.08934113121109
1174	0.760685192997935	0	0	1.55382706723147	1.72395949818892	0.378178633313847	1.55382706723147	3.27778656542039	3.65596519873424	3.65596519873424	-1.34905825968072	2.30690693905352
1175	0.980361983468113	0	0	1.53075646548287	1.62197940949853	0.320684565724295	1.53075646548287	3.1527358749814	3.47342044070569	3.47342044070569	-0.930008870421737	2.54341157028395
1176	0.612378642084868	0	0	1.49585083800897	1.50032423664185	0.271607913099242	1.49585083800897	2.99617507465082	3.26778298775006	3.26778298775006	-1.32139006051096	1.9463929272391
1177	1.03551841235033	0	0	1.43082217262421	1.36947787180994	0.229786209608136	1.43082217262421	2.80030004443415	3.03008625404229	3.03008625404229	-0.545278137617568	2.48480811642472
1178	0.708557962856779	0	0	1.37658167189877	1.23676988724702	0.194201844066479	1.37658167189877	2.6133515591458	2.80755340321227	2.80755340321227	-0.716748402879059	2.09080500033321
1179	1.52530496400558	0	0	1.30664074856714	1.10717461226342	0.163967741480482	1.30664074856714	2.41381536083056	2.57778310231105	2.57778310231105	-0.339306548831789	2.23847655347926
1180	1.31792268642149	0	0	1.33304103597275	0.98392416041959	0.138313475870773	1.33304103597275	2.31696519639234	2.45527867226311	2.45527867226311	-0.274316489172606	2.18096218309051
1181	0.867529537356051	0	0	1.38190302782994	0.868976600601996	0.116572128503466	1.38190302782994	2.25087962843193	2.3674517569354	2.3674517569354	0.34617594948754	2.71362770642294
1182	0.899083941645643	0	0	1.39063115948832	0.763371644727997	0.0981680776020464	1.39063115948832	2.15400280421632	2.25217088181836	2.25217088181836	-0.161358752489354	2.09081212932901
1183	1.99042792848057	0	0	1.374589054127	0.667499248213638	0.0826058136617666	1.374589054127	2.04208830234063	2.1246941160024	2.1246941160024	0.171702161361887	2.29639627736429
1184	0.889274455161198	0	0	1.57691880045829	0.581301008301504	0.0694598097584015	1.57691880045829	2.15821980875979	2.22767961851819	2.22767961851819	-0.268345273937193	1.959334344581
1185	0	3.48589001099283	0	1.68376001072252	0.504419897792042	0.0583654318877323	1.68376001072252	2.18817990851456	2.2465453404023	2.2465453404023	0.642092801258856	2.88863814166115
1186	1.97635994561641	0	0	1.70005192024522	1.82352020310747	0.0490108451314501	1.70005192024522	3.52357212335269	3.57258296848414	3.57258296848414	-0.0170114957468672	3.55557147273727
1187	0.850479898244047	0	0	1.90792438718937	2.64782136917693	0.0411298532970467	1.90792438718937	4.5557457563663	4.59687560966335	4.59687560966335	0.70903329133194	5.30590890099529
1188	1.08258367333331	0	0	2.00472006449868	3.11336342071049	0.0344955995629971	2.00472006449868	5.11808348520916	5.15257908477216	5.15257908477216	0.337300181082807	5.48987926585497
1189	1.01224700150086	0	0	2.0452833591334	3.32312501400665	0.0289150512606632	2.0452833591334	5.36840837314004	5.39732342440071	5.39732342440071	0.844312361529766	6.24163578593047
1190	0.754807883953237	0	0	2.03923598980842	3.35453937908355	0.0242241915007665	2.03923598980842	5.39377536889197	5.41799956039274	5.41799956039274	0.278910663720422	5.69691022411316
1191	1.5058502719286	0	0	1.98225949269379	3.26537179176253	0.0202838426080856	1.98225949269379	5.24763128445632	5.26791512706441	5.2679151270644	0.521783705406842	5.78969883247125
1192	0	2.56177710631228	0	1.99075979938286	3.09830562128301	0.0169760503056957	1.99075979938286	5.08906542066587	5.10604147097157	5.10604147097157	0.0578771488917944	5.16391861986336
1193	1.09448621125938	0	0	1.93104426509512	3.43509795769823	0.0142009625913131	1.93104426509512	5.36614222279335	5.38034318538466	5.38034318538466	0.473806867798275	5.85415005318294
1194	1.05061099330576	0	0	1.87050147823603	3.54798430891491	0.0118741427712183	1.87050147823603	5.41848578715095	5.43035992992216	5.43035992992216	-0.180844287743807	5.24951564217835
1195	1.16299923754835	0	0	1.80643403480457	3.50707270915233	0.00992426180851101	1.80643403480457	5.3135067439569	5.32343100576541	5.32343100576542	-0.089494891881876	5.23393611388354
1196	1.58848226177021	0	0	1.75564723225076	3.36441155524148	0.0082911207594138	1.75564723225076	5.12005878749224	5.12834990825166	5.12834990825166	0.160312999063728	5.28866290731538
1197	1.35405081407383	0	0	1.79518059234974	3.15823327272492	0.0069239594540798	1.79518059234974	4.95341386507466	4.96033782452874	4.96033782452874	0.156776749318776	5.11711457384751
1198	0.559662216391677	0	0	1.84399647292615	2.91625290295572	0.00578001262710266	1.84399647292615	4.76024937588187	4.76602938850898	4.76602938850898	0.332442222412924	5.0984716109219
1199	1.04547052059929	0	0	1.82186859239768	2.65822479804132	0.00482327936196821	1.82186859239768	4.48009339043899	4.48491666980096	4.48491666980096	0.774094470302912	5.25901114010387
1200	0.896151425262259	0	0	1.78459470512745	2.39791800134102	0.00402347595837418	1.78459470512745	4.18251270646847	4.18653618242684	4.18653618242685	0.612871440949904	4.79940762337675
1201	0.778512670162727	0	0	1.72453931958138	2.14463705311824	0.00335514615882438	1.72453931958138	3.86917637269961	3.87253151885844	3.87253151885844	0.652604484156829	4.52513600301527
1202	0.828506481754672	0	0	1.64306962534342	1.90438811410827	0.00279690609296067	1.64306962534342	3.5474577394517	3.55025464554466	3.55025464554466	0.812940325580405	4.36319497112506
1203	1.12421260934719	0	0	1.5530946676252	1.68076902145729	0.00233080433591694	1.5530946676252	3.23386368908249	3.23619449341841	3.23619449341841	0.702650081198404	3.93884457461681
1204	1.72332700520552	0	0	1.48828166230321	1.47564504505696	0.00194178015745451	1.48828166230321	2.96392670736017	2.96586848751763	2.96586848751763	0.358860829424919	3.32472931694255
1205	1.51536924929305	0	0	1.5635450833827	1.28965879019203	0.00161720539149775	1.5635450833827	2.85320387357473	2.85482107896622	2.85482107896622	0.520871064755766	3.37569214372199
1206	1.2705059241003	0	0	1.67658092134567	1.12261217048027	0.00134649741158931	1.67658092134567	2.79919309182594	2.80053958923753	2.80053958923753	0.27103268783027	3.0715722770678
1207	0.284379310201093	0	0	1.76442427718062	0.973750075891856	0.0011207924871382	1.76442427718062	2.73817435307247	2.73929514555961	2.73929514555961	0.264589056967434	3.00388420252704
1208	1.4267844888685	0	0	1.76608420762348	0.841968824092858	0.000932670347154423	1.76608420762348	2.60805303171633	2.60898570206349	2.60898570206349	0.115909662676353	2.72489536473984
1209	0.609488542805743	0	0	1.80428690569374	0.72596734313642	0.000775922119823473	1.80428690569374	2.53025424883016	2.53103017094999	2.53103017094999	0.617115792869452	3.14814596381944
1210	1.59743331204336	0	0	1.77802347761874	0.624354998185707	0.000645354972945907	1.77802347761874	2.40237847580445	2.4030238307774	2.4030238307774	0.470818797471186	2.87384262824858
1211	0.814279503701869	0	0	1.83549164339925	0.535726812833597	0.000536627774924354	1.83549164339925	2.37121845623284	2.37175508400777	2.37175508400777	0.847985835231467	3.21974091923924
1212	0	2.48089219499346	0	1.83138373332548	0.458714362704212	0.000446112949398399	1.83138373332548	2.29009809602969	2.29054420897909	2.29054420897909	0.306471697686305	2.5970159066654
1213	1.08520095833139	0	0	1.76845352341926	0.892081748518782	0.000370780427247391	1.76845352341926	2.66053527193804	2.66090605236529	2.66090605236529	0.952809922267186	3.61371597463247
1214	0.455891830732311	0	0	1.71001482415454	1.15326409081871	0.000308100224074608	1.71001482415454	2.86327891497326	2.86358701519733	2.86358701519733	0.753256342522305	3.61684335771964
1215	1.21997393142332	0	0	1.61775663621314	1.29044527641294	0.000255960703899153	1.61775663621314	2.90820191262608	2.90845787332998	2.90845787332998	0.218313678680645	3.12677155201062
1216	0.905149513714441	0	0	1.56222081452402	1.33999842747813	0.000212600043338478	1.56222081452402	2.90221924200215	2.90243184204548	2.90243184204548	0.516358469124701	3.41879031117019
1217	1.6673144827527	0	0	1.49794808456511	1.32918450621336	0.000176548796353377	1.49794808456511	2.82713259077847	2.82730913957482	2.82730913957482	0.143851881144216	2.97116102071904
1218	0.619426507980605	0	0	1.5574380688896	1.27826065590848	0.000146581787148576	1.5574380688896	2.83569872479808	2.83584530658523	2.83584530658523	0.718233059896917	3.55407836648215
1219	0	2.14853846426487	0	1.55392367683259	1.20212359948901	0.000121677836660274	1.55392367683259	2.7560472763216	2.75616895415826	2.75616895415826	0.633443452044385	3.38961240620265
1220	1.02921926893154	0	0	1.50050824628197	1.43639820274523	0.000100986063374205	1.50050824628197	2.9369064490272	2.93700743509058	2.93700743509058	0.519946632570712	3.45695406766129
1221	1.92558302635694	0	0	1.45110295565752	1.54623921795692	8.37976983607127e-05	1.45110295565752	2.99734217361443	2.99742597131279	2.99742597131279	0.764496820602765	3.76192279191556
1222	0.726096981948648	0	0	1.60412780511717	1.56906068932346	6.9522522720865e-05	1.60412780511717	3.17318849444063	3.17325801696335	3.17325801696335	0.585293508757084	3.75855152572043
1223	0.532647111799152	0	0	1.6665308824942	1.53280133582672	5.76691777433783e-05	1.6665308824942	3.19933221832092	3.19938988749866	3.19938988749866	1.18638002419455	4.38576991169321
1224	1.03386628392336	0	0	1.65855017174466	1.45813035050068	4.78287180158995e-05	1.65855017174466	3.11668052224534	3.11672835096335	3.11672835096335	1.25170852986921	4.36843688083256
1225	0.739890164497711	0	0	1.6348934734862	1.36016485790771	3.96608787603461e-05	1.6348934734862	2.99505833139391	2.99509799227267	2.99509799227267	1.10974015660556	4.10483814887823
1226	1.68670075817505	0	0	1.57858056772959	1.24980359317639	3.28826138078229e-05	1.57858056772959	2.82838416090598	2.82841704351979	2.82841704351979	0.683268063861313	3.5116851073811
1227	0.660410725289915	0	0	1.64611334596116	1.13475950391299	2.72585322561053e-05	1.64611334596116	2.78087284987415	2.78090010840641	2.78090010840641	0.366573641396505	3.14747374980291
1228	1.08410997190553	0	0	1.64672590123858	1.02035660428866	2.25929220821039e-05	1.64672590123858	2.66708250552724	2.66710509844932	2.66710509844932	0.530699378987693	3.19780447743701
1229	0.982615640177029	0	0	1.6347548802045	0.910142619172355	1.8723099624542e-05	1.6347548802045	2.54489749937685	2.54491622247648	2.54491622247648	0.468768067702979	3.01368429017946
1230	0.417726921962841	0	0	1.60408558329288	0.806358018047156	1.55138663407835e-05	1.60408558329288	2.41044360134003	2.41045911520638	2.41045911520638	0.217579850105183	2.62803896531156
1231	0.649291088647403	0	0	1.53320657197805	0.710293372349824	1.2852889942558e-05	1.53320657197805	2.24349994432787	2.24351279721781	2.24351279721781	0.530308192288268	2.77382098950608
1232	0	2.95411794438233	0	1.44428038330444	0.622560111521965	1.06468569242155e-05	1.44428038330444	2.0668404948264	2.06685114168333	2.06685114168333	0.930169599288884	2.99702074097221
1233	0.742226584844701	0	0	1.33721443184673	1.38757061020654	8.81826859733023e-06	1.33721443184673	2.72478504205327	2.72479386032187	2.72479386032187	0.917227897224342	3.64202175754621
1234	0.965234472158637	0	0	1.23489799066257	1.85477893867119	7.30277375498819e-06	1.23489799066257	3.08967692933376	3.08968423210752	3.08968423210752	1.00757511081061	4.09725934291812
1235	0.758424640542722	0	0	1.1551872517179	2.10701271919154	6.04694870034737e-06	1.1551872517179	3.26219997090944	3.26220601785814	3.26220601785814	1.02490269344684	4.28710871130498
1236	0	2.2895146781277	0	1.07808469207554	2.20685671710115	5.00645008602909e-06	1.07808469207554	3.2849414091767	3.28494641562678	3.28494641562678	1.04193221022548	4.32687862585226
1237	0.956180117538697	0	0	0.990977011898386	2.59430521034374	4.14447836759811e-06	0.990977011898386	3.58528222224213	3.58528636672049	3.58528636672049	0.734924617793654	4.32021098451415
1238	0	2.69584302861296	0	0.928654855791257	2.76877462095642	3.43049993721191e-06	0.928654855791257	3.69742947674768	3.69743290724762	3.69743290724761	1.28364126866253	4.98107417591014
1239	0.872111379138764	0	0	0.856364822627015	3.43637742153684	2.8391846646456e-06	0.856364822627015	4.29274224416386	4.29274508334852	4.29274508334852	1.45917139259038	5.75191647593891
1240	0.960996847812113	0	0	0.801491324143635	3.77097061700825	2.34952272031597e-06	0.801491324143635	4.57246194115189	4.57246429067461	4.5724642906746	0.777615378836397	5.350079669511
1241	0.791170993505475	0	0	0.767437459751652	3.8713465547958	1.94409061877599e-06	0.767437459751652	4.63878401454746	4.63878595863807	4.63878595863807	0.934494982175692	5.57328094081376
1242	1.53956923780494	0	0	0.735612152667122	3.81142376287563	1.60844137383755e-06	0.735612152667122	4.54703591554275	4.54703752398412	4.54703752398412	0.228932130804203	4.77596965478832
1243	0.419349809503812	0	0	0.809616362971068	3.64601849452632	1.33059792174442e-06	0.809616362971068	4.45563485749738	4.45563618809531	4.45563618809531	0.550726543050321	5.00636273114563
1244	1.14309539805174	0	0	0.835035131093904	3.41534118332744	1.10063238141916e-06	0.835035131093904	4.25037631442135	4.25037741505373	4.25037741505373	0.418526478396533	4.66890389345026
1245	0.762884279548738	0	0	0.873551534046354	3.14849043299017	9.10316696748051e-07	0.873551534046354	4.02204196703652	4.02204287735322	4.02204287735322	0.841366666932139	4.86340954428536
1246	1.20540915266234	0	0	0.88520664783594	2.86616022728626	7.52832600523452e-07	0.88520664783594	3.7513668751222	3.7513676279548	3.7513676279548	0.847746124074834	4.59911375202964
1247	0.841752595637093	0	0	0.921292099619687	2.58273079067174	6.22530874211395e-07	0.921292099619687	3.50402289029143	3.5040235128223	3.5040235128223	0.645220609843262	4.14924412266556
1248	1.48935407031433	0	0	0.934740937670975	2.30787759498869	5.14731558742382e-07	0.934740937670975	3.24261853265966	3.24261904739122	3.24261904739122	1.05425650457544	4.29687555196666
1249	1.41562052651408	0	0	1.02123369515236	2.04780450021303	4.25558189360545e-07	1.02123369515236	3.06903819536539	3.06903862092358	3.06903862092358	1.76912805806636	4.83816667898994
1250	1.56392347598776	0	0	1.13856082411574	1.80618442551436	3.51800271834288e-07	1.13856082411574	2.94474524963009	2.94474560143037	2.94474560143037	1.64706335408996	4.59180895552032
1251	1.76322250165117	0	0	1.30506625265958	1.58487306294339	2.90799217980459e-07	1.30506625265958	2.88993931560297	2.88993960640219	2.88993960640219	1.6223257357869	4.51226534218909
1252	1.01137630751941	0	0	1.55331958174544	1.38444700545367	2.40353750723859e-07	1.55331958174544	2.93776658719911	2.93776682755286	2.93776682755286	1.61687845870794	4.55464528626081
1253	0.946030418714277	0	0	1.7025686408362	1.20460649423041	1.98641469193973e-07	1.7025686408362	2.90717513506662	2.90717533370809	2.90717533370809	1.26719519702358	4.17437053073167
1254	0.719786919400934	0	0	1.77439722030111	1.04447418393818	1.64153821905742e-07	1.77439722030111	2.8188714042393	2.81887156839312	2.81887156839312	1.17700842208802	3.99587999048114
1255	0.420424407803222	0	0	1.77645399048908	0.90281438970508	1.3564220642931e-07	1.77645399048908	2.67926838019416	2.67926851583636	2.67926851583636	1.34807060966245	4.02733912549881
1256	0.735405767289147	0	0	1.72189468824774	0.778191827285276	1.1207329404499e-07	1.72189468824774	2.50008651553301	2.50008662760631	2.50008662760631	0.904859074578483	3.40494570218479
1257	0.794655125488594	0	0	1.64176868265398	0.669084578316063	9.25920144367011e-08	1.64176868265398	2.31085326097005	2.31085335356206	2.31085335356206	0.994071663220451	3.30492501678251
1258	0.739433182609516	0	0	1.55054626154454	0.573962659864725	7.64908844923451e-08	1.55054626154454	2.12450892140926	2.12450899790015	2.12450899790015	0.256481595889481	2.38099059378963
1259	1.41407097807256	0	0	1.45168966021412	0.491340956160816	6.31845961840215e-08	1.45168966021412	1.94303061637493	1.94303067955953	1.94303067955953	-0.0218520332039495	1.92117864635558
1260	0.544608732185455	0	0	1.43032449252935	0.41981322552794	5.21889708042916e-08	1.43032449252935	1.85013771805729	1.85013777024626	1.85013777024626	0.639310348894067	2.48944811914033
1261	0	2.71378080894864	0	1.37429460851681	0.35807230422426	4.31035282022979e-08	1.37429460851681	1.73236691274107	1.7323669558446	1.7323669558446	0.0504411319901864	1.78280808783479
1262	0.541496992765206	0	0	1.29157933988578	0.959444122546123	3.5597055670451e-08	1.29157933988578	2.25102346243191	2.25102349802896	2.25102349802896	-0.154185225049161	2.0968382729798
1263	0	2.40413168380073	0	1.19889405712196	1.33102977452517	2.93956493780855e-08	1.19889405712196	2.52992383164712	2.52992386104277	2.52992386104277	-0.0459656431921059	2.48395821785067
1264	0.531599125394925	0	0	1.09737134592544	1.9914429232039	2.42728245239769e-08	1.09737134592544	3.08881426912933	3.08881429340216	3.08881429340216	0.46235429395865	3.55116858736081
1265	0.371477013802985	0	0	0.998180490078154	2.36869518871858	2.00413219008429e-08	0.998180490078154	3.36687567879673	3.36687569883805	3.36687569883805	-0.312288922554137	3.05458677628391
1266	0.995845285256088	0	0	0.90057090973891	2.54374307938412	1.65463333504002e-08	0.90057090973891	3.44431398912303	3.44431400566936	3.44431400566936	0.182410685600415	3.62672469126977
1267	1.54180303561207	0	0	0.837892538764656	2.57749750609589	1.36598838360139e-08	0.837892538764656	3.41539004486055	3.41539005852043	3.41539005852043	0.545748455311235	3.96113851383167
1268	0	2.1731301706735	0	0.888375486028637	2.51543097036942	1.12761956017638e-08	0.888375486028637	3.40380645639806	3.40380646767425	3.40380646767425	-0.286020366692632	3.11778610098162
1269	0.527399274865257	0	0	0.893024496226846	2.72726524986232	9.30784101743693e-09	0.893024496226846	3.62028974608916	3.62028975539701	3.620289755397	0.526279137828884	4.14656889322589
1270	0.778928140224404	0	0	0.871601524458997	2.77964805986887	7.68257181830472e-09	0.871601524458997	3.65124958432786	3.65124959201044	3.65124959201043	0.0506906652910747	3.70194025730151
1271	1.34750628848307	0	0	0.844078955008907	2.72342613085727	6.34068338841353e-09	0.844078955008907	3.56750508586618	3.56750509220686	3.56750509220686	0.131927340563277	3.69943243277014
1272	1.54773625686282	0	0	0.878024519293443	2.59625163868388	5.23284352706181e-09	0.878024519293443	3.47427615797732	3.47427616321017	3.47427616321017	-0.187356278099352	3.28691988511081
1273	1.07141948672181	0	0	0.993348793051216	2.42569498922829	4.31829084709515e-09	0.993348793051216	3.4190437822795	3.41904378659779	3.41904378659779	0.171046305132569	3.59009009173036
1274	1.11589843853986	0	0	1.07829207088006	2.23166265257404	3.56335656687977e-09	1.07829207088006	3.3099547234541	3.30995472701746	3.30995472701746	0.177076777890266	3.48703150490772
1275	1.32172383956606	0	0	1.14530682478979	2.02826971146798	2.94022225141029e-09	1.14530682478979	3.17357653625777	3.17357653919799	3.17357653919799	0.601774189280699	3.77535072847869
1276	0.74320029131661	0	0	1.22821271313222	1.82528536462143	2.42591158715556e-09	1.22821271313222	3.05349807775365	3.05349808017956	3.05349808017956	0.651679594449497	3.70517767462906
1277	0.816043656790859	0	0	1.2568726123912	1.62924467595354	2.00144522387767e-09	1.2568726123912	2.88611728834474	2.88611729034618	2.88611729034618	0.566993498141142	3.45311078848732
1278	0.5722230695039	0	0	1.25258169209246	1.44430007134225	1.65115282710356e-09	1.25258169209246	2.69688176343471	2.69688176508587	2.69688176508587	0.473372319376632	3.1702540844625
1279	0.733939946838047	0	0	1.21468356389033	1.27287040397275	1.36209069697184e-09	1.21468356389033	2.48755396786308	2.48755396922517	2.48755396922517	-0.0441009960036105	2.44345297322156
1280	0.426195917277125	0	0	1.16231436373866	1.11613299851915	1.12357039729683e-09	1.16231436373866	2.27844736225781	2.27844736338138	2.27844736338138	-0.0919285810834659	2.18651878229792
1281	1.41281055126465	0	0	1.09155358383728	0.974394273037128	9.26768035785962e-10	1.09155358383728	2.06594785687441	2.06594785780117	2.06594785780117	0.297868468766354	2.36381632656753
1282	0.799995240217508	0	0	1.10060775663476	0.847366790967867	7.64394054766759e-10	1.10060775663476	1.94797454760263	1.94797454836702	1.94797454836702	0.103515190658069	2.05148973902509
1283	1.3744414092923	0	0	1.08727989283465	0.734374487845678	6.30434919057202e-10	1.08727989283465	1.82165438068033	1.82165438131076	1.82165438131076	0.0937892570800601	1.91544363839082
1284	0.705515588553399	0	0	1.12765101867057	0.634503008619646	5.19924179966624e-10	1.12765101867057	1.76215402729022	1.76215402781014	1.76215402781014	0.819215715021282	2.58136974283142
1285	1.49136043650414	0	0	1.12916023924366	0.546708311654703	4.28762020822356e-10	1.12916023924366	1.67586855089837	1.67586855132713	1.67586855132713	1.08433382094751	2.76020237227464
1286	0.943310054570728	0	0	1.2016991353486	0.469893729482421	3.53566115264931e-10	1.2016991353486	1.67159286483102	1.67159286518459	1.67159286518459	0.87158161582447	2.54317448100906
1287	0.78853141870014	0	0	1.23832668349265	0.402963353375081	2.91543308965981e-10	1.23832668349265	1.64129003686773	1.64129003715927	1.64129003715927	1.00228932377038	2.64357936092966
1288	1.52007459619728	0	0	1.23824602340594	0.344857793164701	2.40388395045661e-10	1.23824602340594	1.58310381657064	1.58310381681103	1.58310381681103	1.237174109267	2.82027792607803
1289	1.45095080853893	0	0	1.31253094086321	0.294576947820035	1.98199361825234e-10	1.31253094086321	1.60710788868324	1.60710788888144	1.60710788888144	1.13913024710216	2.7462381359836
1290	1.38481329890852	0	0	1.41923441488685	0.25119332086631	1.63406701992062e-10	1.41923441488685	1.67042773575316	1.67042773591656	1.67042773591656	0.677048946159175	2.34747668207574
1291	1.88862886715777	0	0	1.53109698357685	0.213858560298302	1.34715043046155e-10	1.53109698357685	1.74495554387515	1.74495554400987	1.74495554400987	0.31753865907557	2.06249420308544
1292	0.774138956638633	0	0	1.77638910573156	0.181805241843453	1.11056470067533e-10	1.77638910573156	1.95819434757501	1.95819434768607	1.95819434768607	0.0194158622401467	1.97761020992622
1293	0	2.43018604240821	0	1.89763728123485	0.154345405151758	9.15481139846669e-11	1.89763728123485	2.05198268638661	2.05198268647815	2.05198268647815	-0.405222264159305	1.64676042231885
1294	0.936750561175082	0	0	1.91655877353733	0.600890558288924	7.5463442997836e-11	1.91655877353733	2.51744933182626	2.51744933190172	2.51744933190172	-0.385390497170343	2.13205883473138
1295	1.74276258448992	0	0	1.89318677762955	0.880474339523964	6.22017436560864e-11	1.89318677762955	2.77366111715351	2.77366111721571	2.77366111721571	-1.07174110033407	1.70192001688164
1296	1.31891095048895	0	0	1.98865948642207	1.03895385143397	5.12685291874745e-11	1.98865948642207	3.02761333785604	3.02761333790731	3.02761333790731	-1.17763630194948	1.84997703595784
1297	1.88982883408497	0	0	2.06244821413693	1.11104733859271	4.22549944008954e-11	2.06244821413693	3.17349555272964	3.1734955527719	3.1734955527719	-1.06618464818754	2.10731090458436
1298	0	2.17801902890771	0	2.26518003736958	1.12286565494047	3.48247226753521e-11	2.26518003736958	3.38804569231006	3.38804569234488	3.38804569234488	-1.60156225567459	1.78648343667029
1299	0.995717951123013	0	0	2.32664473385923	1.43225750571777	2.86996085788598e-11	2.32664473385923	3.758902239577	3.7589022396057	3.7589022396057	-1.65735075746905	2.10155148213665
1300	0.878428466190674	0	0	2.32372593086999	1.59258717500427	2.36511872985789e-11	2.32372593086999	3.91631310587426	3.91631310589791	3.91631310589791	-1.26066139260099	2.65565171329692
1301	1.02530732379158	0	0	2.26761348727237	1.64772927709954	1.94888005647635e-11	2.26761348727237	3.91534276437191	3.9153427643914	3.9153427643914	-1.76200511936516	2.15333764502624
1302	1.37288218767807	0	0	2.19078879411791	1.63055015535205	1.60595308993599e-11	2.19078879411791	3.82133894946996	3.82133894948602	3.82133894948602	-1.46945313389886	2.35188581558716
1303	0.670979009019972	0	0	2.15204796988237	1.56545714836598	1.32319814799653e-11	2.15204796988237	3.71750511824835	3.71750511826159	3.71750511826159	-2.05814284517831	1.65936227308328
1304	1.25287656741775	0	0	2.06525906219256	1.47038536478697	1.09032171437281e-11	2.06525906219256	3.53564442697954	3.53564442699044	3.53564442699044	-1.8735961216533	1.66204830533714
1305	0	3.12619200277187	0	2.00362726507076	1.35834212629426	8.9829323188378e-12	2.00362726507076	3.36196939136501	3.361969391374	3.361969391374	-2.18552764967378	1.17644174170022
1306	1.21815231645965	0	0	1.89647796959347	2.23917545087572	7.40088206010577e-12	1.89647796959347	4.13565342046919	4.13565342047659	4.13565342047659	-1.68806247330419	2.44759094717241
1307	1.49655331802213	0	0	1.82153599473217	2.7560396497087	6.09731735587898e-12	1.82153599473217	4.57757564444087	4.57757564444697	4.57757564444697	-2.11000803255501	2.46756761189196
1308	0.638553157743476	0	0	1.82121636038646	3.01194464452468	5.02379317419651e-12	1.82121636038646	4.83316100491113	4.83316100491616	4.83316100491616	-1.927239927332	2.90592107758415
1309	1.32326771941144	0	0	1.76968651418541	3.08451478921298	4.13762331406198e-12	1.76968651418541	4.8542013033984	4.85420130340254	4.85420130340253	-2.04178030419641	2.81242099920613
1310	0.816192307103379	0	0	1.75287866800328	3.03180735973046	3.40845562356567e-12	1.75287866800328	4.78468602773374	4.78468602773715	4.78468602773714	-1.26594261562755	3.5187434121096
1311	0.271868954677221	0	0	1.70182149906788	2.89685575013611	2.8078028569755e-12	1.70182149906788	4.598677249204	4.5986772492068	4.5986772492068	-1.54522036101386	3.05345688819294
1312	0.513249322179652	0	0	1.61233556754293	2.71120853078873	2.31277069882869e-12	1.61233556754293	4.32354409833167	4.32354409833398	4.32354409833398	-1.11694410382969	3.20659999450429
1313	1.67555047235465	0	0	1.50380014344162	2.49767912453837	1.90460530562867e-12	1.50380014344162	4.00147926797999	4.00147926798189	4.00147926798189	-1.22477807964704	2.77670118833486
1314	0.426714070202547	0	0	1.53568822987878	2.27247599399039	1.56799552687501e-12	1.53568822987878	3.80816422386917	3.80816422387073	3.80816422387073	-1.08525849330702	2.72290573056371
1315	0	2.69372963820175	0	1.50914753633629	2.04684757807996	1.29117851604697e-12	1.50914753633629	3.55599511441625	3.55599511441754	3.55599511441754	-1.69080546623544	1.8651896481821
1316	1.56803624271195	0	0	1.44176839291205	2.46847042926055	1.06413257877919e-12	1.44176839291205	3.9102388221726	3.91023882217367	3.91023882217367	-1.82612731984059	2.08411150233308
1317	0.627960231739597	0	0	1.47548944461178	2.66998234423195	8.75845146928859e-13	1.47548944461178	4.14547178884372	4.1454717888446	4.1454717888446	-1.29523385783002	2.85023793101458
1318	0	2.01929022542981	0	1.45772047701604	2.71732809901632	7.21227202245211e-13	1.45772047701604	4.17504857603236	4.17504857603308	4.17504857603308	-1.72975716042692	2.44529141560616
1319	0.877872070151919	0	0	1.3979110154118	2.92942554872528	5.94379473298061e-13	1.3979110154118	4.32733656413708	4.32733656413768	4.32733656413767	-1.30769371149605	3.01964285264163
1320	1.08216935728648	0	0	1.33404239472077	2.9753420747609	4.89341096284833e-13	1.33404239472077	4.30938446948167	4.30938446948216	4.30938446948216	-1.03322490916596	3.2761595603162
1321	1.86820197496944	0	0	1.28889899049338	2.90835544638768	4.03351369648564e-13	1.28889899049338	4.19725443688106	4.19725443688146	4.19725443688146	-0.769282273277727	3.42797216360374
1322	0.943096234781065	0	0	1.42982384674739	2.76788865315337	3.31998325608564e-13	1.42982384674739	4.19771249990076	4.19771249990109	4.19771249990109	-1.01311583336481	3.18459666653628
1323	0.711137769195995	0	0	1.50477734114927	2.58278216615393	2.7372896606698e-13	1.50477734114927	4.0875595073032	4.08755950730347	4.08755950730347	-1.33716211421502	2.75039739308845
1324	1.61905620636537	0	0	1.51735313465313	2.37383512645989	2.26029667822862e-13	1.51735313465313	3.89118826111301	3.89118826111324	3.89118826111324	-0.480517039147587	3.41067122196565
1325	1.31708891917596	0	0	1.61491599431895	2.15577298102261	1.85170329842109e-13	1.61491599431895	3.77068897534156	3.77068897534174	3.77068897534174	-0.593831574505549	3.1768574008362
1326	1.69553306763665	0	0	1.7020754942777	1.938766001186	1.52401105726013e-13	1.7020754942777	3.6408414954637	3.64084149546385	3.64084149546385	-0.179863424940796	3.46097807052306
1327	1.46085758630743	0	0	1.86420451399735	1.72959685250455	1.25740189710427e-13	1.86420451399735	3.5938013665019	3.59380136650202	3.59380136650202	0.134691226547822	3.72849259304984
1328	1.29230368158938	0	0	2.01372757096736	1.53255455197737	1.03864474448292e-13	2.01372757096736	3.54628212294473	3.54628212294484	3.54628212294484	-0.549443124106082	2.99683899883876
1329	0.451169764902997	0	0	2.11846744884101	1.3501156431531	8.54169863139873e-14	2.11846744884101	3.46858309199411	3.4685830919942	3.4685830919942	-0.334524405970721	3.13405868602348
1330	1.39098068893786	0	0	2.12207454824839	1.18346035668861	7.03993928563363e-14	2.12207454824839	3.305534904937	3.30553490493707	3.30553490493707	0.0416173294286406	3.34715223436571
1331	0.869663235978949	0	0	2.14290243279616	1.03286119806738	5.81923016500496e-14	2.14290243279616	3.17576363086354	3.1757636308636	3.1757636308636	-0.271376561484826	2.90438706937877
1332	1.52587851183928	0	0	2.10799156924422	0.897973252260599	4.7831297537261e-14	2.10799156924422	3.00596482150482	3.00596482150487	3.00596482150487	-0.306755626469164	2.6992091950357
1333	0.800202478772336	0	0	2.13167314014378	0.778049068297459	3.92190245654313e-14	2.13167314014378	2.90972220844124	2.90972220844128	2.90972220844128	-0.41989734258271	2.48982486585857
1334	0.657626198116127	0	0	2.09428404556508	0.672095927443503	3.23925171748562e-14	2.09428404556508	2.76637997300859	2.76637997300862	2.76637997300862	-0.664025513586016	2.1023544594226
1335	0.979336732005637	0	0	2.00972031687684	0.57898932235379	2.65193155782819e-14	2.00972031687684	2.58870963923063	2.58870963923065	2.58870963923065	-0.1403063417333	2.44840329749735
1336	0	3.08789280603649	0	1.91775985090369	0.497553354805362	2.26014858476913e-14	1.91775985090369	2.41531320570905	2.41531320570907	2.41531320570907	-0.916486479590814	1.49882672611826
1337	1.38890850875512	0	0	1.79310211857855	1.39086208589328	1.82909185057696e-14	1.79310211857855	3.18396420447183	3.18396420447185	3.18396420447185	-0.960154006352618	2.22381019811923
1338	0.959958598112026	0	0	1.73836774991394	1.94396313832372	1.56768824049192e-14	1.73836774991394	3.68233088823767	3.68233088823768	3.68233088823768	-0.571849214871569	3.11048167336611
1339	0.962966813794857	0	0	1.67352865364184	2.25084207094603	1.32210456602031e-14	1.67352865364184	3.92437072458786	3.92437072458788	3.92437072458788	-0.879577855370898	3.04479286921698
1340	0.297389466392196	0	0	1.6043198839064	2.38258978723774	1.09896562874557e-14	1.6043198839064	3.98690967114414	3.98690967114416	3.98690967114416	-0.461268292468858	3.5256413786753
1341	1.35504468056236	0	0	1.50607359570013	2.39261450094664	9.04689567450093e-15	1.50607359570013	3.89868809664677	3.89868809664678	3.89868809664678	-0.0787079892555743	3.8199801073912
1342	0.687309432011808	0	0	1.47221180903534	2.32071644850544	7.78148633754524e-15	1.47221180903534	3.79292825754078	3.79292825754079	3.79292825754078	0.296162672565444	4.08909093010623
1343	0.826800976206304	0	0	1.41177189788109	2.19626638871054	6.13191426862748e-15	1.41177189788109	3.60803828659163	3.60803828659163	3.60803828659163	0.538425248054748	4.14646353464638
1344	0	2.23503862687792	0	1.34337894913983	2.04067891217985	5.34508414375615e-15	1.34337894913983	3.38405786131968	3.38405786131969	3.38405786131969	0.294467625918424	3.67852548723811
1345	0.58299005333636	0	0	1.25339231381725	2.2349738782943	4.12286506787539e-15	1.25339231381725	3.48836619211154	3.48836619211155	3.48836619211154	0.797682803949099	4.28604899606064
1346	0.735527827866876	0	0	1.1583769279045	2.29177571061466	3.69075089661479e-15	1.1583769279045	3.45015263851916	3.45015263851916	3.45015263851916	0.653126894158753	4.10327953267792
1347	0.704274848125982	0	0	1.06965525594438	2.25454671388804	2.91338735176423e-15	1.06965525594438	3.32420196983242	3.32420196983243	3.32420196983243	0.691248066705934	4.01545003653836
1348	0.562556105174044	0	0	0.986476073142596	2.15551025797952	3.21092692023519e-15	0.986476073142596	3.14198633112212	3.14198633112212	3.14198633112212	0.338989172720451	3.48097550384257
1349	0.435995574738281	0	0	0.904135639742859	2.01829721652284	2.40058797762213e-15	0.904135639742859	2.9224328562657	2.9224328562657	2.9224328562657	-0.427275190460908	2.49515766580479
1350	1.96363713794199	0	0	0.821946853988271	1.86000226467876	2.38582761353375e-15	0.821946853988271	2.68194911866703	2.68194911866703	2.68194911866703	-0.782282951761505	1.89966616690552
1351	0.727330846054074	0	0	0.987807904911435	1.69277702668119	9.35217073668078e-16	0.987807904911435	2.68058493159262	2.68058493159262	2.68058493159262	-1.06151392401573	1.61907100757689
1352	0.561777781256721	0	0	1.07913073762102	1.52506041600973	8.04800049280382e-16	1.07913073762102	2.60419115363075	2.60419115363075	2.60419115363075	-0.892555980218774	1.71163517341198
1353	0.399065083400148	0	0	1.11069383982399	1.36252535132513	4.27823607188584e-16	1.11069383982399	2.47321919114912	2.47321919114912	2.47321919114912	-0.460810571086113	2.01240862006301
1354	0.799107275551856	0	0	1.09743673062351	1.20880424568976	3.91153734294582e-16	1.09743673062351	2.30624097631327	2.30624097631327	2.30624097631327	-0.41937283637195	1.88686813994132
1355	0.608043122130832	0	0	1.06920159124071	1.06604236456989	-7.927010214789e-18	1.06920159124071	2.13524395581059	2.13524395581059	2.13524395581059	0.126827497632547	2.26207145344314
1356	1.85170286254438	0	0	1.02250475096636	0.935317618295836	-6.20969334606033e-16	1.02250475096636	1.95782236926219	1.95782236926219	1.95782236926219	0.271032988127864	2.22885535739005
1357	1.64140786160783	0	0	1.16553387326174	0.816957029094481	-1.03161898747802e-15	1.16553387326174	1.98249090235622	1.98249090235622	1.98249090235621	0.59744552219944	2.57993642455565
1358	1.02327940864319	0	0	1.36793878260865	0.710773538371742	-1.19443562376095e-15	1.36793878260865	2.07871232098039	2.07871232098039	2.07871232098039	0.983917472727351	3.06262979370774
1359	0.957601930525651	0	0	1.49375641458881	0.616241635326244	-1.19940426175646e-15	1.49375641458881	2.10999804991505	2.10999804991505	2.10999804991505	0.785020237627378	2.89501828754243
1360	0.820081502315162	0	0	1.55776967216603	0.532626205375066	-8.78311436449661e-16	1.55776967216603	2.09039587754109	2.09039587754109	2.09039587754109	0.738065765701602	2.82846164324269
1361	0.788893986562874	0	0	1.56755526727088	0.459075787110625	-7.10904284384126e-16	1.56755526727088	2.02663105438151	2.02663105438151	2.02663105438151	0.645698679447801	2.67232973382931
1362	0.693442542443451	0	0	1.53868609639567	0.394688907295097	-5.51189724541265e-17	1.53868609639567	1.93337500369076	1.93337500369076	1.93337500369076	0.243419531076135	2.1767945347669
1363	0.988700003877761	0	0	1.47969578297614	0.338560189852639	-4.98113188020039e-17	1.47969578297614	1.81825597282878	1.81825597282878	1.81825597282878	0.818394076755143	2.63665004958392
1364	1.04630648859854	0	0	1.42318428006259	0.289811391892746	-6.63042351187403e-18	1.42318428006259	1.71299567195533	1.71299567195533	1.71299567195533	0.455424667475116	2.16842033943045
1365	0.924125960599946	0	0	1.37605238853067	0.247611316221996	-1.08996838140962e-15	1.37605238853067	1.62366370475266	1.62366370475266	1.62366370475266	-0.100963860421301	1.52269984433136
1366	1.52254476168265	0	0	1.32508993993976	0.211187613246932	-5.19815474672735e-16	1.32508993993976	1.53627755318669	1.53627755318669	1.53627755318669	-0.135051497184329	1.40122605600236
1367	0.978772676101773	0	0	1.36297588355292	0.179832758379931	-2.28347528565335e-16	1.36297588355292	1.54280864193285	1.54280864193285	1.54280864193285	-0.661866582277213	0.880942059655638
1368	0	2.53897998553859	0	1.37429384526403	0.152905928759143	-3.49240314622126e-16	1.37429384526403	1.52719977402317	1.52719977402317	1.52719977402317	-0.161536970576572	1.3656628034466
1369	0.9381988217376	0	0	1.33672321275824	0.665849518050377	-9.42897044156831e-16	1.33672321275824	2.00257273080862	2.00257273080862	2.00257273080862	-0.699817733560185	1.30275499724843
1370	1.03489554683838	0	0	1.29466101435562	0.987807045495042	-8.13699560811098e-16	1.29466101435562	2.28246805985067	2.28246805985067	2.28246805985067	-1.0112565050068	1.27121155484387
1371	1.63630730543031	0	0	1.26022387374165	1.17116373291545	-1.17457575494677e-16	1.26022387374165	2.43138760665709	2.43138760665709	2.43138760665709	-0.869866422656056	1.56152118400104
1372	1.45670028799341	0	0	1.33921228381267	1.2555886658444	-2.69741668889671e-16	1.33921228381267	2.59480094965707	2.59480094965707	2.59480094965707	-0.879476061424613	1.71532488823246
1373	0.852659264816574	0	0	1.44938581547082	1.27092358052278	-4.59523450110291e-16	1.44938581547082	2.7203093959936	2.7203093959936	2.7203093959936	-0.680011716028052	2.04029767996555
1374	1.03102041788719	0	0	1.49591411792845	1.23944218808131	-4.36030806604277e-16	1.49591411792845	2.73535630600977	2.73535630600977	2.73535630600977	-0.521303803962057	2.21405250204771
1375	0.401400865183584	0	0	1.51384185061352	1.17761331908506	-6.34718389976599e-16	1.51384185061352	2.69145516969858	2.69145516969858	2.69145516969858	-0.368427007457206	2.32302816224137
1376	1.16325105270103	0	0	1.47823458541472	1.09747353456517	8.51647770375603e-17	1.47823458541472	2.57570811997989	2.57570811997989	2.57570811997989	-0.47365711415304	2.10205100582685
1377	1.0617699302677	0	0	1.45734283564724	1.00769285261411	4.88611221118854e-17	1.45734283564724	2.46503568826136	2.46503568826136	2.46503568826136	-0.218015931927877	2.24701975633348
1378	0.905992647693984	0	0	1.43465308734411	0.914399745971483	6.32884419893991e-17	1.43465308734411	2.34905283331559	2.34905283331559	2.34905283331559	-0.726437249598829	1.62261558371676
1379	1.8918683141023	0	0	1.39665735844328	0.821817665913018	-2.71417536076068e-17	1.39665735844328	2.2184750243563	2.2184750243563	2.2184750243563	-0.680230417207568	1.53824460714873
1380	0.65477985075991	0	0	1.54705113457494	0.732754313196929	7.67918279605825e-16	1.54705113457494	2.27980544777187	2.27980544777187	2.27980544777187	-0.655298670248126	1.62450677752374
1381	1.3741875727197	0	0	1.60622288597131	0.648976125682005	-8.90008557544749e-17	1.60622288597131	2.25519901165332	2.25519901165332	2.25519901165332	-0.681241010793823	1.57395800085949
1382	0.629693583799608	0	0	1.67809314514318	0.57149351926354	-4.28391964893862e-16	1.67809314514318	2.24958666440672	2.24958666440672	2.24958666440672	-0.394192190931215	1.85539447347551
1383	0.970233006903603	0	0	1.67930643405442	0.500776932368456	-5.38755260897232e-16	1.67930643405442	2.18008336642288	2.18008336642288	2.18008336642288	0.299444088483272	2.47952745490615
1384	0.842706171539128	0	0	1.65485105122818	0.43691938778241	-3.29666670955049e-16	1.65485105122818	2.09177043901059	2.09177043901059	2.09177043901059	-0.0354679079976929	2.0563025310129
1385	0.910682932329187	0	0	1.60368093482056	0.379757862428116	2.48260655965591e-16	1.60368093482056	1.98343879724868	1.98343879724868	1.98343879724868	-0.152984189606933	1.83045460764175
1386	1.34337003008917	0	0	1.54142044051693	0.328963057253945	-2.16085394290161e-16	1.54142044051693	1.87038349777088	1.87038349777088	1.87038349777088	-0.449756891659452	1.42062660611142
1387	1.49862087081616	0	0	1.52843122710803	0.284105035375505	-6.73489363980435e-16	1.52843122710803	1.81253626248353	1.81253626248353	1.81253626248353	-0.41417706821119	1.39835919427234
1388	0.441778048921055	0	0	1.57972634385009	0.244700527449978	-4.57238114034813e-16	1.57972634385009	1.82442687130007	1.82442687130007	1.82442687130007	0.0619525441284246	1.8863794154285
1389	0.360707631742022	0	0	1.56502665489627	0.210246393843533	-2.32033188055816e-16	1.56502665489627	1.77527304873981	1.77527304873981	1.77527304873981	-0.264662346871325	1.51061070186848
1390	1.56620938098497	0	0	1.50528564397514	0.180242707901679	1.27584123452477e-17	1.50528564397514	1.68552835187682	1.68552835187682	1.68552835187682	0.202148416673132	1.88767676854995
1391	0.607187850133118	0	0	1.54159881243501	0.154208123554288	-9.6218112660673e-16	1.54159881243501	1.6958069359893	1.6958069359893	1.6958069359893	0.108946633649542	1.80475356963884
1392	0.710329179662421	0	0	1.52261669087435	0.131689565998447	-8.9286176952134e-16	1.52261669087435	1.6543062568728	1.6543062568728	1.6543062568728	0.246065393418703	1.9003716502915
1393	0.50235170663267	0	0	1.47159925344931	0.112267798604862	-2.77573558446731e-16	1.47159925344931	1.58386705205418	1.58386705205418	1.58386705205418	-0.235712152247368	1.34815489980681
1394	1.35689903101934	0	0	1.39319832799779	0.0955600426538405	-3.71986231146881e-16	1.39319832799779	1.48875837065163	1.48875837065163	1.48875837065163	0.113873317915404	1.60263168856703
1395	0.876083679383131	0	0	1.37668317975272	0.0812205354431542	-6.29018941816147e-16	1.37668317975272	1.45790371519587	1.45790371519587	1.45790371519587	0.33366643895298	1.79157015414885
1396	1.89277047304288	0	0	1.34239798762919	0.0689396881066517	-9.46796478618094e-17	1.34239798762919	1.41133767573584	1.41133767573584	1.41133767573584	-0.170617223508863	1.24072045222698
1397	0.932482704009461	0	0	1.49737928541612	0.0584423324637456	3.8601410797732e-16	1.49737928541612	1.55582161787986	1.55582161787986	1.55582161787986	-0.0325916089946007	1.52323000888526
1398	0.820202947139803	0	0	1.57861826165571	0.0494854148340183	4.95933942417992e-16	1.57861826165571	1.62810367648973	1.62810367648973	1.62810367648973	-0.0582391381208121	1.56986453836892
1399	0.751688689038855	0	0	1.59927357271872	0.0418553949193373	5.76399606990204e-17	1.59927357271872	1.64112896763806	1.64112896763806	1.64112896763806	-0.446887237209099	1.19424173042896
1400	1.30015546586755	0	0	1.57447906331839	0.0353655324557379	5.39926925220326e-16	1.57447906331839	1.60984459577412	1.60984459577412	1.60984459577412	-0.536491075406362	1.07335352036776
1401	1.25663894952504	0	0	1.57809959854606	0.0298531877918111	-3.64981113851052e-16	1.57809959854606	1.60795278633787	1.60795278633787	1.60795278633787	-0.618275115771087	0.989677670566778
1402	1.9541751382873	0	0	1.59366038840145	0.0251772205013298	-3.18075800436425e-16	1.59366038840145	1.61883760890278	1.61883760890278	1.61883760890278	-0.477432288455416	1.14140532044736
1403	1.02973001620336	0	0	1.79612031080226	0.0212155391880118	-5.0386282410198e-16	1.79612031080226	1.81733584999027	1.81733584999027	1.81733584999027	0.138708576160728	1.956044426151
1404	1.05119348181395	0	0	1.90857319913121	0.0178628331472111	3.21627977409671e-17	1.90857319913121	1.92643603227842	1.92643603227842	1.92643603227842	0.129464305775712	2.05590033805413
1405	0	2.11646997538088	0	1.95928044601079	0.0150285004642656	-5.79331478904942e-16	1.95928044601079	1.97430894647506	1.97430894647506	1.97430894647506	0.143991882492594	2.11830082896765
1406	0.873565371052688	0	0	1.92889143540274	0.323117493125833	-4.95414741717885e-16	1.92889143540274	2.25200892852857	2.25200892852857	2.25200892852857	0.0215543927594648	2.27356332128803
1407	0.644840144752921	0	0	1.86697220468143	0.519018551836111	-6.88022115555285e-16	1.86697220468143	2.38599075651755	2.38599075651754	2.38599075651755	0.280439601586768	2.66643035810431
1408	1.59517742287921	0	0	1.77290179173653	0.633280766745417	-6.99412443559337e-16	1.77290179173653	2.40618255848195	2.40618255848195	2.40618255848195	-0.0347283846245615	2.37145417385739
1409	1.89444058490774	0	0	1.78452109675592	0.689064338574422	5.48805749785824e-17	1.78452109675592	2.47358543533034	2.47358543533034	2.47358543533034	0.880385898963281	3.35397133429362
1410	1.26044699615494	0	0	1.95633394455106	0.703815536962163	-1.25625761532012e-16	1.95633394455106	2.66014948151322	2.66014948151322	2.66014948151322	0.636814003351404	3.29696348486463
1411	1.27903844855424	0	0	2.07280178393476	0.690577210055308	1.32808439923625e-16	2.07280178393476	2.76337899399007	2.76337899399007	2.76337899399007	0.608903898523858	3.37228289251393
1412	0.284660690396262	0	0	2.15128872101672	0.659011935357072	-1.1623678230713e-16	2.15128872101672	2.81030065637379	2.81030065637379	2.81030065637379	0.601120733282831	3.41142138965662
1413	1.90210199071684	0	0	2.13396729355883	0.61619892900911	3.89549331950749e-17	2.13396729355883	2.75016622256794	2.75016622256794	2.75016622256794	0.287965415467346	3.03813163803529
1414	1.3408150150339	0	0	2.27761066038457	0.567253115540362	3.23349438467711e-16	2.27761066038457	2.84486377592493	2.84486377592493	2.84486377592493	0.423557646902869	3.2684214228278
1415	0	2.14779928355656	0	2.37800064869463	0.515804646483885	-2.12412710734215e-16	2.37800064869463	2.89380529517852	2.89380529517852	2.89380529517852	0.339754141402075	3.23355943658059
1416	0.33698889053693	0	0	2.36715644113112	0.788844816138162	3.64591830819634e-16	2.36715644113112	3.15600125726929	3.15600125726929	3.15600125726929	0.816811432409624	3.97281268967891
1417	1.70846207461198	0	0	2.28335932633693	0.945948826380445	1.61755832077139e-16	2.28335932633693	3.22930815271738	3.22930815271738	3.22930815271738	0.360667226037636	3.58997537875502
1418	0	2.31149661462118	0	2.31547222041198	1.02017629652268	8.60958522802242e-18	2.31547222041198	3.33564851693467	3.33564851693467	3.33564851693466	0.855538462371885	4.19118697930655
1419	1.5354562130998	0	0	2.26091510075202	1.44087589253215	-4.81500209504695e-16	2.26091510075202	3.70179099328417	3.70179099328417	3.70179099328417	0.812201346328484	4.51399233961265
1420	1.52948231488148	0	0	2.26860723415721	1.67553418711996	1.24495061007261e-16	2.26860723415721	3.94414142127717	3.94414142127717	3.94414142127717	0.244902504231882	4.18904392550906
1421	0.597833621974892	0	0	2.31639517238336	1.77777473904347	-7.81104375996555e-16	2.31639517238336	4.09416991142682	4.09416991142682	4.09416991142682	0.46288210679114	4.55705201821796
1422	0.302368302926112	0	0	2.27931250922762	1.7878935483556	-8.03355262595845e-16	2.27931250922762	4.06720605758322	4.06720605758322	4.06720605758322	0.0798502943292231	4.14705635191244
1423	1.04845303570809	0	0	2.18046571196315	1.73592881762028	-1.05180198647837e-15	2.18046571196315	3.91639452958343	3.91639452958343	3.91639452958343	0.0173599880567242	3.93375451764016
1424	0.756059481674371	0	0	2.08030381279	1.64405573063949	-1.22114850832895e-15	2.08030381279	3.72435954342949	3.72435954342949	3.72435954342949	-0.209176841404758	3.51518270202473
1425	1.38916755307676	0	0	1.95896120558874	1.52845008795547	-6.90714990395839e-16	1.95896120558874	3.48741129354421	3.48741129354421	3.48741129354421	0.0684567611829428	3.55586805472715
1426	1.36995556479379	0	0	1.90104824921016	1.40073467006036	-1.30323301351428e-15	1.90104824921016	3.30178291927052	3.30178291927052	3.30178291927052	0.213749732271125	3.51553265154164
1427	0.899614212522858	0	0	1.88396400140462	1.26909836924042	-1.55335644498651e-15	1.88396400140462	3.15306237064505	3.15306237064504	3.15306237064504	0.186843971371404	3.33990634201645
1428	0.625612482040625	0	0	1.83445128206497	1.13915919863792	-8.62872156994615e-16	1.83445128206497	2.97361048070289	2.97361048070289	2.97361048070289	0.0266961696418912	3.00030665034478
1429	0.929557056125243	0	0	1.74900346954014	1.01462725986008	-6.35478045956988e-16	1.74900346954014	2.76363072940022	2.76363072940022	2.76363072940022	-0.640611954129789	2.12301877527043
1430	0.519895672474975	0	0	1.66056083917724	0.897811834644492	-1.08869227817414e-15	1.66056083917724	2.55837267382173	2.55837267382173	2.55837267382173	0.0676541765028531	2.62602685032458
1431	0	2.25819463499457	0	1.55131439928598	0.790007327463195	-1.44436851704792e-15	1.55131439928598	2.34132172674917	2.34132172674917	2.34132172674917	-0.490951142003001	1.85037058474617
1432	0.698516646424951	0	0	1.42711039461398	1.06891021861976	-7.74137542121374e-16	1.42711039461398	2.49602061323375	2.49602061323375	2.49602061323374	-0.155074036843738	2.34094657639001
1433	0.946746557128415	0	0	1.30812292314959	1.220741588413	-1.63604301869436e-15	1.30812292314959	2.52886451156258	2.52886451156258	2.52886451156258	0.413677882103136	2.94254239366572
1434	0.6815634319166	0	0	1.21317110652388	1.2824054130368	-1.30896803032635e-15	1.21317110652388	2.49557651956068	2.49557651956068	2.49557651956068	0.122412610027708	2.61798912958838
1435	0.42888112120728	0	0	1.12002856489295	1.28160194139119	-1.31396283679506e-15	1.12002856489295	2.40163050628414	2.40163050628414	2.40163050628413	1.1485579595023	3.55018846578644
1436	1.31031160501493	0	0	1.02337426916476	1.23895178973963	-6.92871219485704e-16	1.02337426916476	2.2623260589044	2.2623260589044	2.2623260589044	1.03604407681829	3.29837013572268
1437	1.62421178795977	0	0	0.998634172459286	1.16965239132898	-1.02336166945011e-15	0.998634172459286	2.16828656378827	2.16828656378827	2.16828656378827	0.759152004031873	2.92743856782014
1438	1.21589617371321	0	0	1.08955979622045	1.08476654565027	-1.23281273121392e-15	1.08955979622045	2.17432634187073	2.17432634187072	2.17432634187072	1.51816334570854	3.69248968757927
1439	0.741151626256997	0	0	1.17357725075275	0.992222016866761	-2.01260754397287e-15	1.17357725075275	2.16579926761951	2.1657992676195	2.1657992676195	1.10349302336916	3.26929229098866
1440	1.34321527401798	0	0	1.20466662834042	0.89758459736154	-1.08333857023803e-15	1.20466662834042	2.10225122570196	2.10225122570196	2.10225122570196	1.68211983065821	3.78437105636017
1441	1.45695722004954	0	0	1.26528950852041	0.804653918674319	-2.40112189631346e-15	1.26528950852041	2.06994342719473	2.06994342719472	2.06994342719472	1.43515764351609	3.50510107071081
1442	1.76776488123525	0	0	1.36563482623803	0.715920868982481	-2.26560049937862e-15	1.36563482623803	2.08155569522051	2.08155569522051	2.08155569522051	1.5710094603303	3.65256515555081
1443	0	3.79229957563706	0	1.56894054784402	0.632917212604013	-3.01646388726842e-15	1.56894054784402	2.20185776044804	2.20185776044803	2.20185776044803	1.84000001726265	4.04185777771069
1444	1.17756928954079	0	0	1.65366735295009	2.34259477433261	-2.32305612155183e-15	1.65366735295009	3.9962621272827	3.9962621272827	3.9962621272827	1.56021774350392	5.55647987078662
1445	1.87960558097198	0	0	1.7096005303556	3.41165167240229	-2.65973273613788e-15	1.7096005303556	5.1212522027579	5.12125220275789	5.12125220275789	1.48665312138931	6.60790532414721
1446	0	2.29716585033822	0	1.90838964367562	4.01616004899789	-2.78728073110193e-15	1.90838964367562	5.92454969267351	5.92454969267351	5.92454969267351	1.47171134344398	7.39626103611749
1447	1.57244162907452	0	0	1.97893507405501	4.68639768053247	-2.67462975145512e-15	1.97893507405501	6.66533275458748	6.66533275458747	6.66533275458747	0.997758083265485	7.66309083785296
1448	0.975329321008629	0	0	2.08852640069293	4.98168321547975	-2.49651115279535e-15	2.08852640069293	7.07020961617268	7.07020961617268	7.07020961617268	0.728447635380643	7.79865725155332
1449	0.626005021084961	0	0	2.12374643463563	5.01592819225552	-1.95382649641697e-15	2.12374643463563	7.13967462689115	7.13967462689115	7.13967462689115	0.913752353605666	8.05342698049681
1450	0.946427313883902	0	0	2.08560597276272	4.87406721012552	-2.13583580751934e-15	2.08560597276272	6.95967318288824	6.95967318288824	6.95967318288824	0.85564063052669	7.81531381341493
1451	0.45043903069792	0	0	2.0192724657344	4.61882021825336	-2.7104195942352e-15	2.0192724657344	6.63809268398776	6.63809268398775	6.63809268398775	0.714507780569515	7.35260046455727
1452	0.790527922982363	0	0	1.91145045811041	4.29595535457262	-1.76396054196292e-15	1.91145045811041	6.20740581268303	6.20740581268302	6.20740581268302	0.692818638766037	6.90022445144906
1453	0.717967618815586	0	0	1.79254677352566	3.93837374394732	-1.89888636750314e-15	1.79254677352566	5.73092051747299	5.73092051747298	5.73092051747298	0.827813394283814	6.5587339117568
1454	1.42611517231586	0	0	1.66606314468589	3.56927041152492	-2.47935597412053e-15	1.66606314468589	5.23533355621081	5.2353335562108	5.2353335562108	-0.0460300021477973	5.189303554063
1455	0.645713135363213	0	0	1.62152138895253	3.20457203458518	-2.71286527127528e-15	1.62152138895253	4.82609342353772	4.82609342353772	4.82609342353772	1.20522992092827	6.03132334446599
1456	0	0	4.96555138199762	1.54720031405648	2.85480984377011	-9.03716539389669e-16	1.54720031405648	4.40201015782659	4.40201015782659	4.40201015782659	0.555954057657623	4.95796421548421
1457	0.551637868830626	0	0	1.44654266448947	2.52655235282101	4.00962295395682	1.44654266448947	3.97309501731048	7.9827179712673	7.9827179712673	0.810303066975132	8.79302103824243
1458	0	3.10913312088732	0	1.33703601997408	2.22349595513321	6.56560324130366	1.33703601997408	3.56053197510729	10.1261352164109	10.1261352164109	0.89889811076518	11.0250333271761
1459	0.674765661832292	0	0	1.21969846959843	2.93157122110489	8.06319192924567	1.21969846959843	4.15126969070332	12.214461619949	12.214461619949	0.652774151356494	12.8672357713055
1460	0.962057122011792	0	0	1.11102868371071	3.30988111610895	8.80211093392482	1.11102868371071	4.42090979981966	13.2230207337445	13.2230207337445	0.838520512319336	14.0615412460638
1461	0.787674238793683	0	0	1.03083945205679	3.45471196169315	9.00819864201026	1.03083945205679	4.48555141374994	13.4937500557602	13.4937500557602	0.229381148269791	13.72313120403
1462	1.29549801866849	0	0	0.959219583186515	3.43827819000644	8.85034710965894	0.959219583186515	4.39749777319296	13.2478448828519	13.2478448828519	0.00724452457763962	13.2550894074295
1463	0.854234778519325	0	0	0.950897936038825	3.31428550238913	8.4537265797747	0.950897936038825	4.26518343842795	12.7189100182027	12.7189100182027	0.39908040900823	13.1179904272109
1464	0.730631891427684	0	0	0.934488873780252	3.12226813596452	7.91008677597062	0.934488873780252	4.05675700974478	11.9668437857154	11.9668437857154	0.167628947975659	12.1344727336911
1465	1.89496929495881	0	0	0.905556729816003	2.89096187400251	7.28576021587794	0.905556729816003	3.79651860381851	11.0822788196964	11.0822788196964	0.187412844878857	11.2696916645753
1466	0.653390002064136	0	0	1.07925509022959	2.64091986380827	6.62786216476816	1.07925509022959	3.72017495403786	10.348037118806	10.348037118806	0.627927837048922	10.9759649558549
1467	1.11417106690602	0	0	1.1693610470484	2.38653492136005	5.96907803960347	1.1693610470484	3.55589596840844	9.52497400801191	9.52497400801191	1.01363814518131	10.5386121531932
1468	1.24061907935039	0	0	1.23663305334171	2.13759754213964	5.33134664568632	1.23663305334171	3.37423059548135	8.70557724116767	8.70557724116767	1.04197819756467	9.74755543873234
1469	1.5225634038494	0	0	1.30362690765448	1.90049149255553	4.72868224198774	1.30362690765448	3.20411840021001	7.93280064219775	7.93280064219775	0.884626298720304	8.81742694091805
1470	0	2.40254513310242	0	1.42129081540809	1.67910717898386	4.16932661712981	1.42129081540809	3.10039799439194	7.26972461152175	7.26972461152175	1.33894115862457	8.60866577014632
1471	1.87302794762638	0	0	1.45346175053151	1.92970301855052	3.65738134400439	1.45346175053151	3.38316476908204	7.04054611308642	7.04054611308642	0.671613701602992	7.71215981468941
1472	1.18624281832431	0	0	1.6424637803864	2.03427520967422	3.19403795420808	1.6424637803864	3.67673899006062	6.8707769442687	6.87077694426869	-0.112945371877087	6.75783157239161
1473	0.786789158000064	0	0	1.76985324542105	2.03752873253898	2.77849816833396	1.76985324542105	3.80738197796003	6.585880146294	6.585880146294	-0.571277984945992	6.01460216134801
1474	1.61313551099201	0	0	1.81304073358798	1.97275941502135	2.40865612706738	1.81304073358798	3.78580014860933	6.19445627567671	6.19445627567671	-0.352348954651563	5.84210732102515
1475	1.27555466173854	0	0	1.9198881111726	1.86452124920975	2.08159866953198	1.9198881111726	3.78440936038236	5.86600802991434	5.86600802991434	-0.532914430678512	5.33309359923583
1476	0.885674287111699	0	0	1.99639236410646	1.73070159109645	1.79396720664426	1.99639236410646	3.7270939552029	5.52106116184716	5.52106116184716	-0.155058984730016	5.36600217711715
1477	0.429000726893356	0	0	2.00482835026171	1.5841312644586	1.54221492819771	2.00482835026171	3.58895961472031	5.13117454291802	5.13117454291802	-0.648072112852539	4.48310243006548
1478	0.52924096648222	0	0	1.9471931109893	1.43382999603141	1.32278539859863	1.9471931109893	3.38102310702071	4.70380850561934	4.70380850561934	-0.728890466363402	3.97491803925594
1479	0.963600039099575	0	0	1.84943182173755	1.28596648275481	1.13223258944409	1.84943182173755	3.13539830449235	4.26763089393644	4.26763089393644	-0.967737931582497	3.29989296235394
1480	0.708188403427883	0	0	1.7524324531292	1.14459562477072	0.967297711946079	1.7524324531292	2.89702807789992	3.864325789846	3.86432578984599	-0.772234001742983	3.09209178810301
1481	0.773460924620362	0	0	1.64146127636026	1.01222216375609	0.82495456682523	1.64146127636026	2.65368344011635	3.47863800694158	3.47863800694158	-1.16149955284287	2.31713845409871
1482	0.858429751630369	0	0	1.5282926655199	0.890229436940003	0.702432300702019	1.5282926655199	2.41852210245991	3.12095440316193	3.12095440316192	-0.790942046405699	2.33001235675622
1483	0.900453645127184	0	0	1.42293246360028	0.779203627228874	0.597222269868527	1.42293246360028	2.20213609082915	2.79935836069768	2.79935836069768	-0.730645308807362	2.06871305189032
1484	1.76261697974044	0	0	1.32946223342226	0.679177307892477	0.507074025385305	1.32946223342226	2.00863954131474	2.51571356670005	2.51571356670005	-0.580203793043666	1.93550977365638
1485	1.1122325512076	0	0	1.40246215902865	0.589810886253374	0.42998413790821	1.40246215902865	1.99227304528203	2.42225718319024	2.42225718319024	-0.163455891215116	2.25880129197512
1486	1.00706309102953	0	0	1.45037227251738	0.510526457858786	0.364180590042595	1.45037227251738	1.96089873037617	2.32507932041876	2.32507932041876	0.133286950639096	2.45836627105786
1487	1.66977515753671	0	0	1.4682783421905	0.440605362192235	0.30810471036669	1.4682783421905	1.90888370438274	2.21698841474943	2.21698841474942	0.259382677413231	2.47637109216266
1488	0.578628186382731	0	0	1.58450238554212	0.379258201261376	0.260392053208148	1.58450238554212	1.96376058680349	2.22415264001164	2.22415264001164	0.143806370739707	2.36795901075135
1489	0.681457418756399	0	0	1.61668979258891	0.325674098791207	0.219853200000463	1.61668979258891	1.94236389138011	2.16221709138058	2.16221709138058	0.333341877268418	2.49555896864899
1490	1.0416938216877	0	0	1.59550734881618	0.279054425393716	0.185455138912164	1.59550734881618	1.8745617742099	2.06001691312206	2.06001691312206	0.169249334311419	2.22926624743348
1491	0.482965012000265	0	0	1.56590100704178	0.238635002810346	0.156303643942082	1.56590100704178	1.80453600985213	1.96083965379421	1.96083965379421	0.704817636772513	2.66565729056672
1492	0.822069072704861	0	0	1.49829139707817	0.203699855846995	0.13162690297392	1.49829139707817	1.70199125292516	1.83361815589908	1.83361815589908	0.779957835238901	2.61357599113798
1493	1.34789521707653	0	0	1.42193356185045	0.173588846689428	0.110760520991526	1.42193356185045	1.59552240853988	1.70628292953141	1.70628292953141	1.12149371088338	2.82777664041479
1494	0.742382077382929	0	0	1.40422581303488	0.147700957603137	0.0931339378643965	1.40422581303488	1.55192677063801	1.64506070850241	1.64506070850241	0.535519164221071	2.18057987272348
1495	0.273727933623996	0	0	1.35961448796576	0.12549454879338	0.0782582406396989	1.35961448796576	1.48510903675914	1.56336727739884	1.56336727739884	1.21112227703705	2.77448955443589
1496	0.766711430833758	0	0	1.28570734948542	0.106485580181528	0.0657153110702543	1.28570734948542	1.39219292966695	1.4579082407372	1.4579082407372	0.967707175478201	2.4256154162154
1497	0	2.09755269882256	0	1.2086798054248	0.0902445267835367	0.0551482247743356	1.2086798054248	1.29892433220834	1.35407255698267	1.35407255698267	1.37736145199711	2.73143400897978
1498	1.33546298234126	0	0	1.11733124495577	0.37862402729435	0.0462528048589517	1.11733124495577	1.49595527225012	1.54220807710907	1.54220807710907	2.36339250182979	3.90560057893886
1499	0.576357636372145	0	0	1.09738496955139	0.559489554652238	0.0387702269387602	1.09738496955139	1.65687452420363	1.69564475114239	1.69564475114239	2.40375073653636	4.09939548767875
1500	0.981741352407976	0	0	1.05422625369253	0.662343333433235	0.0324805719148208	1.05422625369253	1.71656958712577	1.74905015904059	1.74905015904059	2.52401368280416	4.27306384184475
1501	0.688546112265824	0	0	1.02164368035358	0.709524648324998	0.0271972259020486	1.02164368035358	1.73116832867858	1.75836555458063	1.75836555458063	2.1393617358368	3.89772729041743
1502	1.2137717290644	0	0	0.976923762059524	0.717837285542667	0.0227620320276259	0.976923762059524	1.69476104760219	1.71752307962982	1.71752307962982	1.86005530430231	3.57757838393212
1503	0.838671739466964	0	0	0.973408310042014	0.699822327830971	0.0190411055284231	0.973408310042014	1.67323063787298	1.69227174340141	1.69227174340141	2.15621536256367	3.84848710596508
1504	1.47065856779591	0	0	0.958385721763032	0.664751400680616	0.0159212309808231	0.958385721763032	1.62313712244365	1.63905835342447	1.63905835342447	1.84466007403367	3.48371842745814
1505	0.488730427165608	0	0	1.02099318580844	0.619399894769343	0.0133067681273346	1.02099318580844	1.64039308057778	1.65369984870512	1.65369984870512	2.21577244556433	3.86947229426945
1506	1.35892314890355	0	0	1.03323492208254	0.568647295095368	0.0111170002958431	1.03323492208254	1.60188221717791	1.61299921747375	1.61299921747375	2.15257712821755	3.7655763456913
1507	0.573742138781312	0	0	1.08967393049695	0.51594189032212	0.00928386662466728	1.08967393049695	1.60561582081907	1.61489968744374	1.61489968744374	2.50763116733864	4.12253085478238
1508	0.399017898675187	0	0	1.09788620061746	0.463659303789444	0.0077500260760904	1.09788620061746	1.56154550440691	1.569295530483	1.569295530483	2.4913327009114	4.0606282313944
1509	1.82124331971434	0	0	1.06939666272819	0.413378070253851	0.00646720746806923	1.06939666272819	1.48277473298204	1.48924194045011	1.48924194045011	2.37894469253559	3.8681866329857
1510	0.998371133033503	0	0	1.21299659926954	0.366090551668724	0.00539480544518392	1.21299659926954	1.57908715093826	1.58448195638345	1.58448195638345	2.74205082647746	4.32653278286091
1511	0	3.45141657922721	0	1.30198667644737	0.322363579042252	0.00449868744197065	1.30198667644737	1.62435025548962	1.62884894293159	1.62884894293159	2.68739788206555	4.31624682499714
1512	0.418690545015551	0	0	1.31885712794708	1.62891943933002	0.00375018128008633	1.31885712794708	2.94777656727709	2.95152674855718	2.95152674855718	1.81501196654634	4.76653871510352
1513	1.18221020510142	0	0	1.28923371185721	2.45120610938824	0.00312521711404625	1.28923371185721	3.74043982124545	3.74356503835949	3.74356503835949	2.03938145890224	5.78294649726173
1514	0.568290336085759	0	0	1.28112516087968	2.92185829421752	0.00260360103432013	1.28112516087968	4.2029834550972	4.20558705613152	4.20558705613152	1.54771280584416	5.75329986197568
1515	0	2.87741559473392	0	1.23960445249927	3.14133789113576	0.0021684007913289	1.23960445249927	4.38094234363503	4.38311074442636	4.38311074442636	2.15419746695638	6.53730821138274
1516	1.69687908986237	0	0	1.17104069700881	3.96544494844166	0.00180542686053413	1.17104069700881	5.13648564545046	5.138291072311	5.138291072311	2.12191230003438	7.26020337234538
1517	1.58282933687391	0	0	1.24661480503149	4.38756169805421	0.00150279446804125	1.24661480503149	5.6341765030857	5.63567929755374	5.63567929755374	2.34831649079627	7.98399578835001
1518	1.31361460356603	0	0	1.38618006589148	4.52634614605686	0.00125055427681145	1.38618006589148	5.91252621194835	5.91377676622516	5.91377676622516	2.63390822639099	8.54768499261614
1519	0.639309759619708	0	0	1.50841997011833	4.47064701828161	0.00104038123263808	1.50841997011833	5.97906698839993	5.98010736963257	5.98010736963257	2.60992917184102	8.5900365414736
1520	0.452692463302424	0	0	1.54935261790289	4.28641184304899	0.000865312619769702	1.54935261790289	5.83576446095188	5.83662977357165	5.83662977357165	2.39297200365747	8.22960177722912
1521	0.701589931517598	0	0	1.528919289187	4.02207007742014	0.000719527709907288	1.528919289187	5.55098936660715	5.55170889431705	5.55170889431705	1.76669367888449	7.31840257320154
1522	0.285955518119239	0	0	1.47629406529855	3.71271714287691	0.000598162532466085	1.47629406529855	5.18901120817546	5.18960937070793	5.18960937070792	1.36590937611816	6.55551874682608
1523	1.98128413247175	0	0	1.39327522219131	3.38335720525146	0.000497154273708657	1.39327522219131	4.77663242744276	4.77712958171647	4.77712958171647	0.912944174698136	5.69007375641461
1524	0.810367022946265	0	0	1.54655233038841	3.05140845904412	0.000413110649520013	1.54655233038841	4.59796078943254	4.59837390008206	4.59837390008205	1.16724388171815	5.7656177818002
1525	0.718332635666257	0	0	1.61590754992746	2.72863173366427	0.000343200310734756	1.61590754992746	4.34453928359173	4.34488248390246	4.34488248390246	0.744043675271401	5.08892615917386
1526	1.59391370961753	0	0	1.62144024082585	2.42260916961086	0.000285060948122873	1.62144024082585	4.0440494104367	4.04433447138483	4.04433447138483	0.443467356130527	4.48780182751535
1527	0.536372394961707	0	0	1.70448663006966	2.13787271037411	0.000236722281368066	1.70448663006966	3.84235934044376	3.84259606272513	3.84259606272513	0.501766963197049	4.34436302592218
1528	1.83631099529694	0	0	1.7092009416398	1.876760778199	0.000196541555521958	1.7092009416398	3.5859617198388	3.58615826139432	3.58615826139432	-0.0080991287439043	3.57805913265042
1529	0	0	4.89971844008592	1.858986046452	1.64006459692787	0.000163149540983977	1.858986046452	3.49905064337987	3.49921379292085	3.49921379292085	0.201691657725247	3.7009054506461
1530	0.685463016064213	0	0	1.89830643766206	1.42751227383834	3.8523854389709	1.89830643766206	3.32581871150041	7.17820415047131	7.17820415047131	-0.348115385897094	6.83008876457422
1531	0.65286605533741	0	0	1.87283569481092	1.23812822186135	6.30802350078277	1.87283569481092	3.11096391667227	9.41898741745504	9.41898741745504	-0.0766464553795054	9.34234096207553
1532	1.25418954187152	0	0	1.80333675054119	1.07049720986753	7.74681447766097	1.80333675054119	2.87383396040873	10.6206484380697	10.6206484380697	-0.0753770084112834	10.5452714296584
1533	0.881908833820285	0	0	1.76210384558326	0.92295580692932	8.45671589906296	1.76210384558326	2.68505965251258	11.1417755515755	11.1417755515755	0.768885487071232	11.9106610386468
1534	0.675967344619515	0	0	1.69902767177731	0.793728866730451	8.65470171591746	1.69902767177731	2.49275653850776	11.1474582544252	11.1474582544252	1.16437334710307	12.3118316015283
1535	1.36581911345338	0	0	1.61103416732261	0.681024686606187	8.5030347163066	1.61103416732261	2.2920588539288	10.7950935702354	10.7950935702354	1.35182378065514	12.1469173508905
1536	1.28527309007287	0	0	1.58255534839717	0.583099338572989	8.12197198082133	1.58255534839717	2.16565468697016	10.2876266677915	10.2876266677915	0.878587497784574	11.1662141655761
1537	0.932864091882865	0	0	1.58099738626442	0.498298221901009	7.59966185019496	1.58099738626442	2.07929560816543	9.67895745836039	9.67895745836039	0.550109806051463	10.2290672644119
1538	0.953136966520676	0	0	1.55458998469401	0.425080981473266	6.99983310741192	1.55458998469401	1.97967096616727	8.9795040735792	8.9795040735792	0.417625760130544	9.39712983370974
1539	1.53499436666627	0	0	1.51416445795154	0.362034457117308	6.36775158162514	1.51416445795154	1.87619891506885	8.24395049669399	8.24395049669399	0.258253467727131	8.50220396442112
1540	0.50589620106447	0	0	1.55575947123866	0.30787718436163	5.73481964487276	1.55575947123866	1.86363665560029	7.59845630047305	7.59845630047305	0.445342362765264	8.04379866323831
1541	0.528950134793658	0	0	1.53676164814346	0.261458084054489	5.12211487988768	1.53676164814346	1.79821973219795	6.92033461208563	6.92033461208563	0.368214091773382	7.28854870385902
1542	0.891015827846132	0	0	1.47837797313459	0.221751299717906	4.54310137756756	1.47837797313459	1.7001292728525	6.24323065042006	6.24323065042006	0.967869467311787	7.21110011773184
1543	0.874074182321902	0	0	1.41383121985288	0.187848622288329	4.00569734224487	1.41383121985288	1.60167984214121	5.60737718438608	5.60737718438608	0.671634549527893	6.27901173391397
1544	1.08892932167078	0	0	1.34597766618143	0.1589505465462	3.51384327868156	1.34597766618143	1.50492821272763	5.01877149140919	5.01877149140919	0.750116426788236	5.76888791819743
1545	1.08263892403165	0	0	1.29855355537241	0.134356704211812	3.0686838806475	1.29855355537241	1.43291025958422	4.50159414023172	4.50159414023172	1.18881764075493	5.69041178098665
1546	0.933297539476691	0	0	1.26565339756767	0.113456193562585	2.66945214079373	1.26565339756767	1.37910959113026	4.04856173192399	4.04856173192399	0.429461212187	4.47802294411099
1547	0.464960469956897	0	0	1.22863551337276	0.0957181574412545	2.31412480293092	1.22863551337276	1.32435367081402	3.63847847374493	3.63847847374493	0.819587415848568	4.4580658895935
1548	0.387697660587699	0	0	1.1667424338938	0.0806828373583297	1.99990300333334	1.1667424338938	1.24742527125213	3.24732827458547	3.24732827458547	1.20231166670893	4.4496399412944
1549	0.971116398997554	0	0	1.08882525855565	0.0679532406792391	1.72355993957118	1.08882525855565	1.15677849923489	2.88033843880607	2.88033843880607	0.517360336260153	3.39769877506622
1550	0.877224275448543	0	0	1.03081126406358	0.0571874925784836	1.48168798133908	1.03081126406358	1.08799875664206	2.56968673798115	2.56968673798114	0.650428475379549	3.22011521336069
1551	1.4708894448383	0	0	0.980159530871725	0.0480918983104687	1.27087025553815	0.980159530871725	1.02825142918219	2.29912168472035	2.29912168472034	0.665848260364036	2.96496994508438
1552	1.0478323282452	0	0	1.0182176769039	0.0404147095834872	1.08779596690065	1.0182176769039	1.05863238648739	2.14642835338804	2.14642835338804	0.700642441493985	2.84707079488202
1553	0.440042362441808	0	0	1.04794868283825	0.0339405677360191	0.929334214153861	1.04794868283825	1.08188925057427	2.01122346472813	2.01122346472813	0.400490051549892	2.41171351627803
1554	0.884579232960098	0	0	1.03623442477988	0.0284855831762896	0.792577559420423	1.03623442477988	1.06472000795617	1.8572975673766	1.8572975673766	0.338348205968316	2.19564577334491
1555	1.23442512852527	0	0	1.01700087390587	0.0238930030042939	0.674863890979874	1.01700087390587	1.04089387691017	1.71575776789004	1.71575776789004	0.134833883943329	1.85059165183337
1556	0	3.01782972008087	0	1.03229315259886	0.020029415259918	0.573783017256665	1.03229315259886	1.05232256785877	1.62610558511544	1.62610558511544	0.131865101619723	1.75797068673516
1557	0.493017455001864	0	0	1.00862422783414	0.916870094417949	0.487172809174393	1.00862422783414	1.92549432225209	2.41266713142648	2.41266713142648	0.249727899244445	2.66239503067093
1558	0	2.93475940705505	0	0.963541086647817	1.48791336719588	0.413108463326977	0.963541086647817	2.4514544538437	2.86456291717067	2.86456291717067	0.129413637775372	2.99397655494605
1559	1.42424339385011	0	0	0.901660400151045	2.64959146577027	0.349887506692076	0.901660400151045	3.55125186592131	3.90113937261339	3.90113937261339	-0.446081186568042	3.45505818604535
1560	0.990967122050691	0	0	0.925166928049218	3.34122587544239	0.296012439538111	0.925166928049218	4.2663928034916	4.56240524302972	4.56240524302972	-0.154152909590553	4.40825233343916
1561	0.966143842147295	0	0	0.942393953414227	3.6950544810984	0.250172365493847	0.942393953414227	4.63744843451263	4.88762080000648	4.88762080000648	-0.060284315822346	4.82733648418413
1562	0	2.02759737071974	0	0.95251016982673	3.81081879330573	0.211224546301849	0.95251016982673	4.76332896313246	4.9745535094343	4.9745535094343	-0.403663654998838	4.57088985443547
1563	1.57900419391195	0	0	0.927993179077017	4.03618968596455	0.178176512169854	0.927993179077017	4.96418286504157	5.14235937721142	5.14235937721142	-0.18733036595421	4.95502901125721
1564	1.66233108285268	0	0	1.00999554617913	4.0546370133485	0.150169132378353	1.00999554617913	5.06463255952763	5.21480169190599	5.21480169190599	0.346159793075279	5.56096148498126
1565	1.37566024932693	0	0	1.18221305391058	3.93377317468903	0.126460885842227	1.18221305391058	5.11598622859961	5.24244711444183	5.24244711444183	0.363308907699482	5.60575602214132
1566	1.97036768520225	0	0	1.34406601240302	3.72349767805665	0.106413452872041	1.34406601240302	5.06756369045966	5.17397714333171	5.17397714333171	-0.110751044148552	5.06322609918315
1567	1.27848197288672	0	0	1.65891554873592	3.46019710052756	0.0894786659956382	1.65891554873592	5.11911264926348	5.20859131525912	5.20859131525912	-0.633343066806695	4.57524824845242
1568	0.945557050353506	0	0	1.88389200951113	3.17000442085783	0.0751868005620477	1.88389200951113	5.05389643036896	5.12908323093101	5.129083230931	-0.36129840928218	4.76778482164882
1569	1.78406769916179	0	0	2.00048256119547	2.8713207337809	0.0631361481819736	2.00048256119547	4.87180329497637	4.93493944315835	4.93493944315835	-0.239316920088404	4.69562252306994
1570	0.870524574659958	0	0	2.19886926691589	2.57675966407113	0.0529837926809174	2.19886926691589	4.77562893098701	4.82861272366793	4.82861272366793	-0.0588257173849845	4.76978700628294
1571	1.00672773384019	0	0	2.28120471824011	2.29464091408074	0.0444374952092969	2.28120471824011	4.57584563232085	4.62028312753015	4.62028312753015	1.03961587604033	5.65989900357048
1572	1.27966184355411	0	0	2.29485343688757	2.03013251061481	0.0372485894861984	2.29485343688757	4.32498594750238	4.36223453698858	4.36223453698858	1.00429201234893	5.36652654933751
1573	1.04927687621962	0	0	2.29722260854555	1.78612003536565	0.0312057876078513	2.29722260854555	4.0833426439112	4.11454843151905	4.11454843151905	1.19684244832245	5.3113908798415
1574	0	2.45276695587033	0	2.26116038517862	1.56386428531142	0.0261297997579837	2.26116038517862	3.82502467049004	3.85115447024802	3.85115447024802	0.804921512526238	4.65607598277426
1575	0.591854831135174	0	0	2.16268872526042	1.84674338087778	0.0218686762813892	2.16268872526042	4.00943210613821	4.0313007824196	4.0313007824196	0.277004079377915	4.30830486179751
1576	0.700948058603265	0	0	2.03240804295742	1.97568161821225	0.0182937870246867	2.03240804295742	4.00808966116967	4.02638344819436	4.02638344819436	0.565009482325793	4.59139293052015
1577	0	2.10057955996373	0	1.88957501788029	1.99719349015648	0.0152963599630609	1.88957501788029	3.88676850803676	3.90206486799982	3.90206486799982	0.248483330029832	4.15054819802966
1578	1.06471252059129	0	0	1.73174250185452	2.24953026396901	0.012784508463263	1.73174250185452	3.98127276582352	3.99405727428679	3.99405727428679	0.0335856731464152	4.0276429474332
1579	0	2.2189022893183	0	1.60856906601651	2.34476038191835	0.0106806837691018	1.60856906601651	3.95332944793485	3.96401013170395	3.96401013170396	1.14779392657163	5.11180405827559
1580	0.729642320824514	0	0	1.47314821203029	2.68932928214888	0.0089194962296918	1.47314821203029	4.16247749417917	4.17139699040886	4.17139699040887	0.616340981354367	4.78773797176323
1581	0.429929798379275	0	0	1.34668868938688	2.8319332897468	0.00744585529462669	1.34668868938688	4.17862197913368	4.18606783442831	4.18606783442831	0.768914758646422	4.95498259307473
1582	1.05298400834798	0	0	1.22027263030628	2.83447042174697	0.00621338430205731	1.22027263030628	4.05474305205325	4.06095643635531	4.06095643635531	0.20029017255727	4.26124660891258
1583	0.302480805754796	0	0	1.1336725038879	2.7430345527954	0.00518307155370373	1.1336725038879	3.87670705668329	3.881890128237	3.881890128237	-0.272892557604828	3.60899757063217
1584	0	2.02272780450484	0	1.03927822710008	2.59161114666611	0.00432212410144966	1.03927822710008	3.63088937376619	3.63521149786764	3.63521149786764	0.167950056823703	3.80316155469134
1585	0.725721383869104	0	0	0.941854686066924	2.67597998684474	0.00360299507846832	0.941854686066924	3.61783467291167	3.62143766799014	3.62143766799014	-0.108623347076372	3.51281432091376
1586	0.783294143539575	0	0	0.858119069387349	2.64460531656231	0.00300255932120544	0.858119069387349	3.50272438594966	3.50572694527086	3.50572694527086	-0.300957320138693	3.20476962513217
1587	1.36555823640081	0	0	0.789531816486485	2.53667637687397	0.00250141548155844	0.789531816486485	3.32620819336045	3.32870960884201	3.32870960884201	-0.0994858321041771	3.22922377673783
1588	1.99226363074863	0	0	0.801006961037454	2.38097796316216	0.00208329585954002	0.801006961037454	3.18198492419961	3.18406822005915	3.18406822005915	0.0634247439792665	3.24749296403842
1589	1.5210436348418	0	0	1.04134432599124	2.19837473595999	0.00173456783517772	1.04134432599124	3.23971906195123	3.24145362978641	3.2414536297864	0.312225912539787	3.55367954232619
1590	0.566586258763452	0	0	1.28347629269834	2.00373674836356	0.00144381308344771	1.28347629269834	3.2872130410619	3.28865685414535	3.28865685414535	-0.359153551485282	2.92950330266007
1591	0.960528017311919	0	0	1.40956565738509	1.80742713970316	0.00120147275510182	1.40956565738509	3.21699279708826	3.21819426984336	3.21819426984336	0.0155758668528574	3.23377013669622
1592	0.717827209173272	0	0	1.47679187528859	1.61644745703915	0.000999548534611054	1.47679187528859	3.09323933232773	3.09423888086234	3.09423888086234	-0.281873242784949	2.81236563807739
1593	0.674288567540404	0	0	1.48544298658736	1.43531584413341	0.000831350976449549	1.48544298658736	2.92075883072076	2.92159018169721	2.92159018169721	-0.0176999262299799	2.90389025546723
1594	1.56591642596239	0	0	1.45247262259784	1.26673731012753	0.000691287802306113	1.45247262259784	2.71920993272538	2.71990122052768	2.71990122052768	0.278291020858328	2.99819224138601
1595	1.95474263036983	0	0	1.5083954613507	1.1121126010302	0.000574685941145567	1.5083954613507	2.6205080623809	2.62108274832205	2.62108274832205	0.325424718253182	2.94650746657523
1596	0.468361464609719	0	0	1.74092553347387	0.971922162658185	0.000477642035289495	1.74092553347387	2.71284769613206	2.71332533816734	2.71332533816734	-0.054193687290705	2.65913165087664
1597	1.30708722683268	0	0	1.84295551721033	0.846013758413257	0.000396896939983956	1.84295551721033	2.68896927562359	2.68936617256357	2.68936617256357	0.00527355975349762	2.69463973231707
1598	0.625147113338223	0	0	1.92392467200411	0.733816054263947	0.000329730430051154	1.92392467200411	2.65774072626806	2.65807045669811	2.65807045669811	0.256994244113222	2.91506470081133
1599	0.946995954423604	0	0	1.92298362876827	0.63449555997011	0.000273872911535456	1.92298362876827	2.55747918873838	2.55775306164992	2.55775306164991	0.100883293699609	2.65863635534952
1600	0.828131957381689	0	0	1.88697924260607	0.547070444002028	0.000227431433167121	1.88697924260607	2.4340496866081	2.43427711804127	2.43427711804127	-0.326622216783958	2.10765490125731
1601	0	2.11750530192835	0	1.81944083209383	0.470491700240398	0.00018882771443235	1.81944083209383	2.28993253233423	2.29012136004866	2.29012136004866	-0.576380553583929	1.71374080646474
1602	0	2.510404264403	0	1.71438431251003	0.714638345267536	0.000156746264928355	1.71438431251003	2.42902265777757	2.42917940404249	2.42917940404249	-1.28566567363666	1.14351373040584
1603	1.04857098072899	0	0	1.58763065616457	1.37293482698024	0.000130090972822209	1.58763065616457	2.96056548314481	2.96069557411763	2.96069557411763	-1.28254867684317	1.67814689727446
1604	0	3.27426347399062	0	1.48825466364484	1.76909152114247	0.000107948796772584	1.48825466364484	3.25734618478732	3.25745413358409	3.25745413358409	-1.55974186893572	1.69771226464836
1605	1.23343137429482	0	0	1.3727390685477	3.12610085077697	8.95594124601191e-05	1.3727390685477	4.49883991932467	4.49892947873713	4.49892947873713	-0.783570158606839	3.71535932013029
1606	1.18186398282701	0	0	1.31165386970179	3.93301229761522	7.42898479948382e-05	1.31165386970179	5.24466616731702	5.24474045716501	5.24474045716501	-0.847271295469752	4.39746916169526
1607	0.625383415982929	0	0	1.28167163449937	4.34466817437808	6.16132969065728e-05	1.28167163449937	5.62633980887745	5.62640142217435	5.62640142217435	-0.816559806746517	4.80984161542784
1608	0.83118916777407	0	0	1.22747022398289	4.47784990816883	5.10914276241438e-05	1.22747022398289	5.70532013215173	5.70537122357935	5.70537122357935	-0.746376789605654	4.95899443397369
1609	1.24629129932351	0	0	1.16961123834408	4.41998868431179	4.23596180105614e-05	1.16961123834408	5.58959992265587	5.58964228227388	5.58964228227388	-0.120476281346113	5.46916600092777
1610	0.664975103902458	0	0	1.15579118038355	4.23596877162109	3.51146357904858e-05	1.15579118038355	5.39175995200464	5.39179506664043	5.39179506664043	-0.211337879158782	5.18045718748164
1611	0.832938918739745	0	0	1.11817950758085	3.97342878646341	2.9104363314274e-05	1.11817950758085	5.09160829404426	5.09163739840757	5.09163739840757	0.0551832773197566	5.14682067572733
1612	0.619519126383787	0	0	1.07515110694744	3.66688190328726	2.4119230309389e-05	1.07515110694744	4.7420330102347	4.74205712946501	4.74205712946501	0.649447101278555	5.39150423074357
1613	0.656293656629665	0	0	1.01876732365727	3.34090899719132	1.99850730329807e-05	1.01876732365727	4.35967632084859	4.35969630592162	4.35969630592162	0.279323832141343	4.63902013806297
1614	1.21805566433739	0	0	0.956754479220927	3.01262543225214	1.65571842181369e-05	0.956754479220927	3.96937991147306	3.96939646865728	3.96939646865728	-0.301305794882047	3.66809067377524
1615	0.607366026104845	0	0	0.94293222435986	2.69357990498118	1.37153567314465e-05	0.94293222435986	3.63651212934104	3.63652584469777	3.63652584469777	-0.21659406975203	3.41993177494574
1616	1.54565117559571	0	0	0.910021089215246	2.39121018972653	1.13597562035764e-05	0.910021089215246	3.30123127894178	3.30124263869798	3.30124263869798	-0.473401758111018	2.82784088058696
1617	0.922027314736992	0	0	0.978988551161719	2.10995403289743	9.40748494817029e-06	0.978988551161719	3.08894258405915	3.0889519915441	3.0889519915441	-0.444103461321852	2.64484853022225
1618	1.20889656329848	0	0	1.01872107844977	1.8520923841697	7.78972216997277e-06	1.01872107844977	2.87081346261947	2.87082125234164	2.87082125234164	-0.573368823567795	2.29745242877385
1619	1.02266568092235	0	0	1.06973958111667	1.61838550045762	6.44934445339644e-06	1.06973958111667	2.6881250815743	2.68813153091875	2.68813153091875	-0.445725711752933	2.24240581916582
1620	0	2.23118264213265	0	1.10381516083579	1.40854930690142	5.33894635865976e-06	1.10381516083579	2.51236446773722	2.51236980668357	2.51236980668357	-0.504828501445272	2.0075413052383
1621	1.34960758105943	0	0	1.09038695051969	1.58536192502932	4.41919427583792e-06	1.09038695051969	2.67574887554902	2.67575329474329	2.67575329474329	-0.617303457689582	2.05844983705371
1622	1.8564899199238	0	0	1.12606237122245	1.6517902893152	3.65745774549375e-06	1.12606237122245	2.77785266053766	2.7778563179954	2.7778563179954	-0.581161884241476	2.19669443375393
1623	1.04748132468462	0	0	1.32252131738335	1.64204313642706	3.02667175808294e-06	1.32252131738335	2.96456445381042	2.96456748048218	2.96456748048218	-0.0859429626639528	2.87862451781822
1624	1.34178892484321	0	0	1.44839473111542	1.58155428457193	2.50439125107066e-06	1.44839473111542	3.02994901568735	3.0299515200786	3.0299515200786	-0.364192764792612	2.66575875528599
1625	1.04555471035257	0	0	1.56429213325935	1.48903983008028	2.07200551875917e-06	1.56429213325935	3.05333196333963	3.05333403534515	3.05333403534515	-0.199692994256218	2.85364104108893
1626	1.06786763396437	0	0	1.62801198767166	1.37809786204736	1.71408561793576e-06	1.62801198767166	3.00610984971901	3.00611156380463	3.00611156380463	-0.243387704128025	2.76272385967661
1627	1.14938720497102	0	0	1.65711042280177	1.25844895337006	1.41784238265684e-06	1.65711042280177	2.91555937617184	2.91556079401422	2.91556079401422	0.128849892649808	3.04441068666403
1628	0.615473158551877	0	0	1.67189336401556	1.13689509627654	1.17267637332086e-06	1.67189336401556	2.8087884602921	2.80878963296848	2.80878963296848	-0.0100608794091057	2.79872875355937
1629	1.56100651039282	0	0	1.63450203225197	1.01805839633379	9.69804250272561e-07	1.63450203225197	2.65256042858576	2.65256139839001	2.65256139839001	0.0620515371258425	2.71461293551585
1630	0.828253142329611	0	0	1.68030103152716	0.90494786174167	8.01948646764548e-07	1.68030103152716	2.58524889326883	2.58524969521747	2.58524969521747	-0.146785981469258	2.43846371374821
1631	1.38273191502685	0	0	1.67439638080499	0.799392337582697	6.63080808995178e-07	1.67439638080499	2.47378871838768	2.47378938146849	2.47378938146849	-0.433405771923788	2.0403836095447
1632	0.53981391458096	0	0	1.70199965130799	0.702369488765172	5.48207047360691e-07	1.70199965130799	2.40436914007316	2.40436968828021	2.40436968828021	-0.477770006118308	1.9265996821619
1633	0.506114006501374	0	0	1.66972894888753	0.614254292422441	4.53191578013214e-07	1.66972894888753	2.28398324130997	2.28398369450155	2.28398369450155	-0.504799436175719	1.77918425832583
1634	0.889761875160841	0	0	1.59747806420692	0.535005410789719	3.74609591534932e-07	1.59747806420692	2.13248347499664	2.13248384960623	2.13248384960623	-0.428346129114937	1.70413772049129
1635	1.63836789496125	0	0	1.51962471680027	0.464303800179122	3.09625386090471e-07	1.51962471680027	1.98392851697939	1.98392882660478	1.98392882660478	-0.22497278591345	1.75895604069133
1636	1.50779854205603	0	0	1.56152957835936	0.401654748365363	2.55891333048446e-07	1.56152957835936	1.96318432672472	1.96318458261605	1.96318458261605	-0.950085936938294	1.01309864567776
1637	1.23854388122165	0	0	1.65057121977252	0.346462044502451	2.11464103510701e-07	1.65057121977252	1.99703326427497	1.99703347573908	1.99703347573908	-0.963982516604884	1.03305095913419
1638	1.56138930468445	0	0	1.71824301350771	0.298081031802154	1.74735239484824e-07	1.71824301350771	2.01632404530987	2.01632422004511	2.01632422004511	-0.756960671797598	1.25936354824751
1639	0	2.66848231422715	0	1.83180799057035	0.255855761670795	1.4437360204421e-07	1.83180799057035	2.08766375224114	2.08766389661474	2.08766389661474	-0.979580606066894	1.10808329054785
1640	1.68601102506738	0	0	1.84774233531294	0.841436074281728	1.19277681602073e-07	1.84774233531294	2.68917840959467	2.68917852887235	2.68917852887235	-0.960441462024646	1.72873706684771
1641	0.777628207128922	0	0	1.95466692219551	1.20631393558567	9.85360919690499e-08	1.95466692219551	3.16098085778118	3.16098095631727	3.16098095631727	-1.02600285592177	2.1349781003955
1642	0.73738112185683	0	0	1.97751298719386	1.41126116581246	8.13948372316605e-08	1.97751298719386	3.38877415300632	3.38877423440115	3.38877423440115	-0.627102247083319	2.76167198731783
1643	0.763609835344469	0	0	1.94097934847539	1.50226942131548	6.72301949218527e-08	1.94097934847539	3.44324876979087	3.44324883702106	3.44324883702106	-0.168090346651323	3.27515849036974
1644	1.25371122081823	0	0	1.86729432179083	1.51391169964357	5.55262657630454e-08	1.86729432179083	3.3812060214344	3.38120607696066	3.38120607696066	-0.577901664459209	2.80330441250145
1645	0.510508451794039	0	0	1.82107995659686	1.47197082423137	4.58563739718541e-08	1.82107995659686	3.29305078082824	3.29305082668461	3.29305082668461	-0.36376939579007	2.92928143089454
1646	1.56802467233809	0	0	1.73462073698881	1.39549020266457	3.78676793170216e-08	1.73462073698881	3.13011093965338	3.13011097752105	3.13011097752105	0.172988451522372	3.30309942904343
1647	0.634922717811317	0	0	1.74592653573577	1.29836993841912	3.12684201131209e-08	1.74592653573577	3.04429647415489	3.04429650542331	3.04429650542331	0.0743897456300103	3.11868625105332
1648	1.60827582332046	0	0	1.70451875211896	1.190605738019	2.58173699846105e-08	1.70451875211896	2.89512449013796	2.89512451595533	2.89512451595533	0.322704436051292	3.21782895200662
1649	0.587179305922677	0	0	1.75698740486001	1.07924766812214	2.13151003391055e-08	1.75698740486001	2.83623507298215	2.83623509429725	2.83623509429724	0.268420451732672	3.10465554602992
1650	0.72170437490053	0	0	1.74105615066875	0.969139619039388	1.759675618757e-08	1.74105615066875	2.71019576970814	2.7101957873049	2.71019578730489	0.395177459659382	3.10537324696428
1651	0.886523752402357	0	0	1.68547914550611	0.863487473688168	1.45260713795789e-08	1.68547914550611	2.54896661919428	2.54896663372035	2.54896663372035	1.2420010014706	3.79096763519096
1652	0.907972403643851	0	0	1.61566009989422	0.76429378516279	1.19904257206563e-08	1.61566009989422	2.37995388505701	2.37995389704744	2.37995389704744	1.43427396463202	3.81422786167945
1653	1.23318611943603	0	0	1.54028503654566	0.672688689484456	9.89674158548779e-09	1.54028503654566	2.21297372603011	2.21297373592685	2.21297373592685	1.1906650740516	3.40363880997845
1654	0.710629097346774	0	0	1.50056487410678	0.589180389402222	8.16811181872457e-09	1.50056487410678	2.089745263509	2.08974527167711	2.08974527167711	0.5570526104609	2.64679788213801
1655	0.450549257787736	0	0	1.43638577664274	0.513843494525247	6.74098413719377e-09	1.43638577664274	1.95022927116799	1.95022927790897	1.95022927790898	0.571302782502014	2.52153206041099
1656	0.511753731829335	0	0	1.34916291626009	0.44645951672636	5.56285340302438e-09	1.34916291626009	1.79562243298645	1.7956224385493	1.79562243854931	-0.0579175863448396	1.73770485220447
1657	1.11657054815719	0	0	1.25075334864886	0.386620677791133	4.5903398201911e-09	1.25075334864886	1.63737402643999	1.63737403103033	1.63737403103033	0.17300217820368	1.81037620923401
1658	1.81581022583656	0	0	1.18927846502338	0.333805713561844	3.7876134878804e-09	1.18927846502338	1.52308417858522	1.52308418237284	1.52308418237284	0.251826242311379	1.77491042468422
1659	1.94167998431014	0	0	1.30506325967209	0.287434415957161	3.12507510471228e-09	1.30506325967209	1.59249767562925	1.59249767875433	1.59249767875433	0.265668032603514	1.85816571135784
1660	0.903013119084289	0	0	1.57953009772821	0.246906130392538	2.57827671356777e-09	1.57953009772821	1.82643622812074	1.82643623069902	1.82643623069902	0.441999441584476	2.2684356722835
1661	1.51060266677571	0	0	1.73572444689178	0.211626233215076	2.12702784981833e-09	1.73572444689178	1.94735068010685	1.94735068223388	1.94735068223388	0.399494515328232	2.34684519756211
1662	0.36470806534179	0	0	1.8962803338792	0.181023681891264	1.75465600581331e-09	1.8962803338792	2.07730401577047	2.07730401752512	2.07730401752512	0.682670717522783	2.75997473504791
1663	1.28443710785612	0	0	1.94318384327745	0.154562004408488	1.4473928962522e-09	1.94318384327745	2.09774584768594	2.09774584913333	2.09774584913333	0.184903106403989	2.28264895553732
1664	1.78352814814296	0	0	1.98017085114112	0.131745529754313	1.19386876538788e-09	1.98017085114112	2.11191638089543	2.1119163820893	2.1119163820893	0.642513457282252	2.75442983937155
1665	1.06858037233492	0	0	2.12569644560148	0.112122223670358	9.84696879266405e-10	2.12569644560148	2.23781866927184	2.23781867025654	2.23781867025654	0.415997036753733	2.65381570701027
1666	0.474542814005228	0	0	2.19335762914965	0.0952841556749167	8.12129169715046e-10	2.19335762914965	2.28864178482457	2.2886417856367	2.2886417856367	-0.460325384028596	1.8283164016081
1667	1.67332311408647	0	0	2.17014141933736	0.0808663629319168	6.69768964628579e-10	2.17014141933736	2.25100778226927	2.25100778293904	2.25100778293904	-0.0457368315923178	2.20527095134672
1668	0.55169980021899	0	0	2.23671213396842	0.068544676825374	5.52334725573263e-10	2.23671213396842	2.30525681079379	2.30525681134613	2.30525681134613	0.176155244530246	2.48141205587637
1669	1.85784677010064	0	0	2.21334005099906	0.0580329256301939	4.55466211421301e-10	2.21334005099906	2.27137297662925	2.27137297708472	2.27137297708472	0.625326129154223	2.89669910623894
1670	1.54670141089188	0	0	2.33495170190802	0.0490798108839714	3.75567765181971e-10	2.33495170190802	2.38403151279199	2.38403151316756	2.38403151316756	-0.16547029833684	2.21856121483072
1671	0.239581166369183	0	0	2.46092442160885	0.0414656676719038	3.09670228459814e-10	2.46092442160885	2.50239008928076	2.50239008959043	2.50239008959043	-0.531925771588602	1.97046431800182
1672	1.02946888213337	0	0	2.46495443691324	0.0349992535486326	2.55321917416808e-10	2.46495443691324	2.49995369046188	2.4999536907172	2.4999536907172	-0.407178526343316	2.09277516437388
1673	0.565626759719013	0	0	2.42239167088337	0.0295146621673501	2.10501506130624e-10	2.42239167088337	2.45190633305072	2.45190633326122	2.45190633326122	-0.705726886467182	1.74617944679404
1674	0.922682638834884	0	0	2.32019114196756	0.0248684219163011	1.73541218858604e-10	2.32019114196756	2.34505956388386	2.3450595640574	2.3450595640574	-0.647546128009924	1.69751343604748
1675	1.69694461470308	0	0	2.20117114895449	0.0209368139040445	1.43063837815422e-10	2.20117114895449	2.22210796285854	2.2221079630016	2.2221079630016	0.230232524299243	2.45234048730084
1676	1.23769006418261	0	0	2.20909338429926	0.0176134251056541	1.17932883855073e-10	2.20909338429926	2.22670680940491	2.22670680952284	2.22670680952285	0.458159365020348	2.68486617454319
1677	0.608324022780786	0	0	2.20390840021788	0.0148069395420713	9.72122634248014e-11	2.20390840021788	2.21871533975995	2.21871533985716	2.21871533985716	-0.0187348173156823	2.19998052254148
1678	0.928632043239207	0	0	2.13538794026136	0.0124391615964532	8.01284975542126e-11	2.13538794026136	2.14782710185782	2.14782710193794	2.14782710193794	0.132444627600994	2.28027172953894
1679	1.63233894817401	0	0	2.04551757464498	0.0104432598875566	6.60442773250835e-11	2.04551757464498	2.05596083453254	2.05596083459858	2.05596083459858	-0.0231451862012827	2.0328156483973
1680	1.36041221542772	0	0	2.06050299852122	0.00876221669067818	5.44329196909358e-11	2.06050299852122	2.0692652152119	2.06926521526633	2.06926521526633	-0.127034475006166	1.94223074026016
1681	1.23384839858456	0	0	2.08529708605563	0.00734746609099402	4.48612418523561e-11	2.08529708605563	2.09264455214663	2.09264455219149	2.09264455219149	0.0706391008127235	2.16328365300421
1682	1.07827143581177	0	0	2.09491301754895	0.0061577033963189	3.69709219798467e-11	2.09491301754895	2.10107072094527	2.10107072098224	2.10107072098224	0.355735045269616	2.45680576625186
1683	1.57341702251448	0	0	2.07357981458357	0.0051578484694387	3.04675351123831e-11	2.07357981458357	2.07873766305301	2.07873766308348	2.07873766308348	0.116326318634279	2.19506398171776
1684	1.6864649156353	0	0	2.11871025753403	0.00431814629919645	2.51068784936556e-11	2.11871025753403	2.12302840383322	2.12302840385833	2.12302840385833	0.268061160323023	2.39108956418135
1685	1.47323427096308	0	0	2.236428761693	0.00361338911940475	2.06885569643929e-11	2.236428761693	2.24004215081241	2.24004215083309	2.24004215083309	0.269025801637936	2.50906795247103
1686	1.3085763889096	0	0	2.34656889257424	0.00302224556372221	1.70468967487136e-11	2.34656889257424	2.34959113813796	2.34959113815501	2.34959113815501	-0.138073990895251	2.21151714725975
1687	0	2.09751403166845	0	2.41667668797997	0.00252668361188262	1.40458544260724e-11	2.41667668797997	2.41920337159186	2.4192033716059	2.4192033716059	0.244178269456165	2.66338164106207
1688	1.0001513623351	0	0	2.38426288129553	0.304326268847978	1.15724910979955e-11	2.38426288129553	2.68858915014351	2.68858915015508	2.68858915015508	0.549671756076348	3.23826090623143
1689	0.885476734956583	0	0	2.31695596331192	0.4966288638756	9.5346169585635e-12	2.31695596331192	2.81358482718752	2.81358482719706	2.81358482719706	0.492088527673098	3.30567335487015
1690	0.861573239857381	0	0	2.2184439655236	0.609214648898234	7.85534274161328e-12	2.2184439655236	2.82765861442183	2.82765861442969	2.82765861442969	0.938084585422319	3.76574319985201
1691	1.66698344164222	0	0	2.10045944057716	0.66466525366146	6.47134877327931e-12	2.10045944057716	2.76512469423862	2.7651246942451	2.7651246942451	0.787722096451647	3.55284679069674
1692	1.19512392817959	0	0	2.10405729178576	0.67999497585498	5.33112578724133e-12	2.10405729178576	2.78405226764074	2.78405226764607	2.78405226764607	0.836353144189434	3.6204054118355
1693	0.778269022002408	0	0	2.0932363717078	0.667927153909343	4.39122185009009e-12	2.0932363717078	2.76116352561715	2.76116352562154	2.76116352562154	0.620249252538512	3.38141277816005
1694	1.33399558851119	0	0	2.03264017606731	0.637890739923746	3.61743020542453e-12	2.03264017606731	2.67053091599105	2.67053091599467	2.67053091599467	0.0632735106607669	2.73380442665544
1695	1.82010775640663	0	0	2.0029752765135	0.596796571201515	2.98007980675989e-12	2.0029752765135	2.59977184771501	2.59977184771799	2.59977184771799	-0.183524334684818	2.41624751303317
1696	0.705483799584772	0	0	2.11474148727497	0.549640462196954	2.45455894515612e-12	2.11474148727497	2.66438194947193	2.66438194947438	2.66438194947438	0.0379417769068796	2.70232372638126
1697	0.418357359418408	0	0	2.13167235842843	0.499970393991573	2.02099101493483e-12	2.13167235842843	2.63164275242001	2.63164275242203	2.63164275242203	-0.379691562792697	2.25195118962933
1698	1.50351856638723	0	0	2.07537578728978	0.450247254455919	1.66396026417022e-12	2.07537578728978	2.5256230417457	2.52562304174736	2.52562304174736	-0.137002149417863	2.3886208923295
1699	0.772606556949555	0	0	2.08075353145497	0.40212236990709	1.36996139062641e-12	2.08075353145497	2.48287590136206	2.48287590136343	2.48287590136343	-0.204194887403896	2.27868101395953
1700	0.651121760301161	0	0	2.03109127180939	0.356650141152757	1.12805287791079e-12	2.03109127180939	2.38774141296215	2.38774141296328	2.38774141296328	-0.117656249612483	2.27008516335079
1701	0.956571166125159	0	0	1.94010337168813	0.314450191794649	9.30333365960688e-13	1.94010337168813	2.25455356348277	2.25455356348371	2.25455356348371	-0.922876695011662	1.33167686847204
1702	0	2.02422939193227	0	1.84402846069959	0.275830345630965	7.66119290794695e-13	1.84402846069959	2.11985880633055	2.11985880633132	2.11985880633132	-0.678435766855223	1.4414230394761
1703	0.903045887619818	0	0	1.71903543922773	0.512510895415385	6.31413663902022e-13	1.71903543922773	2.23154633464311	2.23154633464374	2.23154633464374	-1.19621003407144	1.0353363005723
1704	1.57613752855906	0	0	1.60288252046216	0.654322252746843	5.20009857791961e-13	1.60288252046216	2.257204773209	2.25720477320952	2.25720477320952	-1.10820666381298	1.14899810939654
1705	1.01515127029245	0	0	1.60058267559156	0.727881174485601	4.27196032671225e-13	1.60058267559156	2.32846385007716	2.32846385007759	2.32846385007759	-1.2512095867479	1.07725426332969
1706	0.741175660833873	0	0	1.58070870897454	0.753272081692358	3.52392582971788e-13	1.58070870897454	2.33398079066689	2.33398079066725	2.33398079066725	-1.28887246730296	1.04510832336428
1707	0	3.66846222405559	0	1.52878113623902	0.745540695043543	2.905336853423e-13	1.52878113623902	2.27432183128257	2.27432183128286	2.27432183128286	-1.44896559150847	0.825356239774391
1708	0.455428447662245	0	0	1.44373952736003	2.3326494520977	2.39284816655249e-13	1.44373952736003	3.77638897945773	3.77638897945797	3.77638897945797	-1.5677436520146	2.20864532744337
1709	0.558308536096649	0	0	1.34238884082482	3.31987281214276	1.96235712497351e-13	1.34238884082482	4.66226165296758	4.66226165296778	4.66226165296778	-0.775927796221475	3.8863338567463
1710	0.907091990854137	0	0	1.23604183794312	3.87254224710238	1.61618617951956e-13	1.23604183794312	5.1085840850455	5.10858408504566	5.10858408504566	-1.11599168494051	3.99259240010515
1711	1.143436113199	0	0	1.14858381293541	4.11576156432485	1.34032033038728e-13	1.14858381293541	5.26434537726026	5.2643453772604	5.2643453772604	-0.78648209236353	4.47786328489687
1712	0.75892336951242	0	0	1.10117763988882	4.14355843274558	1.10107938430032e-13	1.10117763988882	5.2447360726344	5.24473607263451	5.24473607263451	-0.771978812192386	4.47275726044212
1713	0.945411239510486	0	0	1.04753235846446	4.02603995085887	8.99826082260159e-14	1.04753235846446	5.07357230932333	5.07357230932342	5.07357230932342	-0.758806946515571	4.31476536280785
1714	1.07118946073176	0	0	1.00482592182716	3.81497516238807	7.42363816782715e-14	1.00482592182716	4.81980108421523	4.81980108421531	4.81980108421531	-0.830005759924856	3.98979532429045
1715	0.777669042238971	0	0	0.983434987575539	3.54813969015052	6.15480699393854e-14	0.983434987575539	4.53157467772606	4.53157467772612	4.53157467772612	-1.10098551095662	3.43058916676949
1716	0.37277888020138	0	0	0.952184275975574	3.25268783460883	5.09871144367592e-14	0.952184275975574	4.20487211058441	4.20487211058446	4.20487211058446	-1.17027570799796	3.03459640258649
1717	0.971833287343584	0	0	0.901645416943345	2.94776196027118	4.13031415419592e-14	0.901645416943345	3.84940737721453	3.84940737721457	3.84940737721457	-0.789378550449177	3.06002882676539
1718	0.524152840206946	0	0	0.868200584722025	2.64650488022035	3.43599490863409e-14	0.868200584722025	3.51470546494238	3.51470546494241	3.51470546494241	-1.15165894130528	2.36304652363713
1719	1.2773053218896	0	0	0.821970051969053	2.35760593430364	2.8835315965539e-14	0.821970051969053	3.17957598627269	3.17957598627272	3.17957598627272	-1.0556855314324	2.12389045484033
1720	0.838685311271101	0	0	0.832219329678443	2.08648369096423	2.39359480712998e-14	0.832219329678443	2.91870302064267	2.91870302064269	2.91870302064269	-0.906736115005265	2.01196690563743
1721	0.692323116114206	0	0	0.831063717293512	1.83618620875983	1.93298140481748e-14	0.831063717293512	2.66724992605334	2.66724992605336	2.66724992605336	-1.44915662213615	1.21809330391721
1722	0.998236611058642	0	0	0.813848995398318	1.60807239119892	1.65322116949992e-14	0.813848995398318	2.42192138659724	2.42192138659725	2.42192138659726	-1.04471129921808	1.37721008737918
1723	0.512538599362139	0	0	0.808144019111722	1.40232421571451	1.37880930194131e-14	0.808144019111722	2.21046823482624	2.21046823482625	2.21046823482625	-0.868340135229388	1.34212809959686
1724	1.47741169999075	0	0	0.78217484017194	1.21832876308577	1.14320392638105e-14	0.78217484017194	2.00050360325771	2.00050360325772	2.00050360325772	-0.861316033931947	1.13918756932577
1725	0.270928247803802	0	0	0.844676214875957	1.05496041856091	9.14063556276648e-15	0.844676214875957	1.89963663343687	1.89963663343688	1.89963663343687	-0.737423384511776	1.1622132489251
1726	1.40526717821161	0	0	0.859468586481344	0.910786883353479	8.24378671140874e-15	0.859468586481344	1.77025546983482	1.77025546983483	1.77025546983483	-1.15187053884407	0.618384930990763
1727	0.814120326732416	0	0	0.93202531176321	0.784217345467556	7.07127932681039e-15	0.93202531176321	1.71624265723077	1.71624265723077	1.71624265723077	-0.289374296568943	1.42686836066183
1728	0.696671506733456	0	0	0.967707782800344	0.673607010084776	6.11988711587949e-15	0.967707782800344	1.64131479288512	1.64131479288513	1.64131479288512	-0.912201865028467	0.729112927856658
1729	0.604455027886685	0	0	0.970902502091206	0.577328942174873	4.25427165977237e-15	0.970902502091206	1.54823144426608	1.54823144426608	1.54823144426608	0.157531515033154	1.70576295929924
1730	1.6743012762311	0	0	0.948374125092782	0.493821637191141	3.3815899806899e-15	0.948374125092782	1.44219576228392	1.44219576228393	1.44219576228393	0.414880460808618	1.85707622309254
1731	1.24084914928089	0	0	1.05582064160255	0.421618758711043	3.40302408243214e-15	1.05582064160255	1.47743940031359	1.47743940031359	1.47743940031359	0.268500249211031	1.74593964952462
1732	1.18834048822789	0	0	1.15572030412315	0.359365945087231	2.76641919773646e-15	1.15572030412315	1.51508624921038	1.51508624921038	1.51508624921038	-0.245861034764115	1.26922521444627
1733	1.11646534924759	0	0	1.23966686504255	0.305828395955022	2.55727012869448e-15	1.23966686504255	1.54549526099758	1.54549526099758	1.54549526099758	0.793035024025283	2.33853028502286
1734	0.684425626881821	0	0	1.30078035112837	0.25989202901126	1.63080905934891e-15	1.30078035112837	1.56067238013963	1.56067238013963	1.56067238013963	-0.143713435780855	1.41695894435878
1735	1.83193165369728	0	0	1.30950397522214	0.220560288807132	1.45975119693488e-15	1.30950397522214	1.53006426402928	1.53006426402928	1.53006426402928	0.384315299243454	1.91437956327273
1736	0.808001400540797	0	0	1.47366266486407	0.186948145857197	1.35232769575235e-15	1.47366266486407	1.66061081072127	1.66061081072127	1.66061081072127	0.197669144387502	1.85827995510877
1737	1.9200200445316	0	0	1.55255489270063	0.15827440954156	9.45074135225985e-16	1.55255489270063	1.71082930224219	1.71082930224219	1.71082930224219	0.339617032715233	2.05044633495742
1738	0.666745778887389	0	0	1.78622589034633	0.133853163296593	1.18565957049808e-15	1.78622589034633	1.92007905364293	1.92007905364293	1.92007905364293	0.191787124032898	2.11186617767583
1739	0.615141131044445	0	0	1.8938744000811	0.113084892885219	8.25813474261832e-16	1.8938744000811	2.00695929296632	2.00695929296632	2.00695929296632	-0.15681233102543	1.85014696194089
1740	0	2.0978872519984	0	1.91142639737692	0.0954477004443295	1.21904285827386e-15	1.91142639737692	2.00687409782125	2.00687409782125	2.00687409782125	-0.326151819472333	1.68072227834891
1741	0.594170784065833	0	0	1.86038517250699	0.38286501032073	1.2539689445542e-15	1.86038517250699	2.24325018282772	2.24325018282773	2.24325018282772	-0.445402928546851	1.79784725428087
1742	1.61556497318598	0	0	1.77191133167875	0.562946209498363	1.33382510412247e-15	1.77191133167875	2.33485754117712	2.33485754117712	2.33485754117712	0.00369337768578587	2.3385509188629
1743	0.391528759121841	0	0	1.7924769872661	0.665160656746354	1.06344984841071e-15	1.7924769872661	2.45763764401245	2.45763764401246	2.45763764401245	-0.0556852598432031	2.40195238416925
1744	0.994619509033313	0	0	1.749329968117	0.711820841765042	1.07452082629711e-15	1.749329968117	2.46115080988204	2.46115080988204	2.46115080988204	0.191902480269634	2.65305329015167
1745	0.488925266642646	0	0	1.69515067618554	0.71970870561848	1.04110391293979e-15	1.69515067618554	2.41485938180402	2.41485938180402	2.41485938180402	0.169287162017897	2.58414654382191
1746	1.76653663335704	0	0	1.6069606521924	0.701347521674525	9.61491143281747e-16	1.6069606521924	2.30830817386692	2.30830817386692	2.30830817386692	0.715389124221802	3.02369729808872
1747	0.728630565612675	0	0	1.67558090180483	0.665994396497491	6.29070690640801e-16	1.67558090180483	2.34157529830232	2.34157529830232	2.34157529830232	0.245288239492412	2.58686353779473
1748	1.12150095667543	0	0	1.67918973210008	0.620412884564363	2.79748837453341e-16	1.67918973210008	2.29960261666445	2.29960261666445	2.29960261666445	0.233214107665013	2.53281672432946
1749	1.97748124626075	0	0	1.67262861975792	0.569472821877652	4.88773700031041e-16	1.67262861975792	2.24210144163557	2.24210144163557	2.24210144163557	0.0681921151106119	2.31029355674619
1750	0.932477109395599	0	0	1.86651388694382	0.51661463128438	8.16830501162055e-16	1.86651388694382	2.3831285182282	2.3831285182282	2.3831285182282	-0.564733417460855	1.81839510076735
1751	1.71893192880382	0	0	1.96170127177878	0.464207524068056	3.19827727371765e-16	1.96170127177878	2.42590879584684	2.42590879584684	2.42590879584684	0.023047568051524	2.44895636389836
1752	0.488439868623363	0	0	2.1273811504829	0.413824808104179	-1.09103860156434e-16	2.1273811504829	2.54120595858708	2.54120595858708	2.54120595858708	-0.181680078738404	2.35952587984867
1753	1.6557664816483	0	0	2.17235328489658	0.366454584659582	-1.78028907317611e-16	2.17235328489658	2.53880786955616	2.53880786955616	2.53880786955616	-0.877515162843938	1.66129270671222
1754	0	2.18114444741973	0	2.27978009788577	0.322660211715354	-3.482935619889e-17	2.27978009788577	2.60244030960112	2.60244030960112	2.60244030960112	-0.702798412236618	1.8996418973645
1755	1.81916685975351	0	0	2.27688019885087	0.622526081267478	-2.93688294322234e-17	2.27688019885087	2.89940628011835	2.89940628011835	2.89940628011835	-0.437643966271144	2.46176231384721
1756	0.978588858480759	0	0	2.39728133088637	0.803076886682709	7.19025830933905e-17	2.39728133088637	3.20035821756908	3.20035821756908	3.20035821756908	-0.683550790285391	2.51680742728369
1757	0.62620343838619	0	0	2.4299078128814	0.897715776972908	1.91356255223631e-16	2.4299078128814	3.32762358985431	3.32762358985431	3.32762358985431	-0.394498031846176	2.93312555800813
1758	0.251284961104257	0	0	2.37997646708203	0.931656492610719	3.56533025061968e-16	2.37997646708203	3.31163295969274	3.31163295969275	3.31163295969274	-0.822378888105727	2.48925407158702
1759	0.768858022433999	0	0	2.26882357103462	0.92379476266293	3.62078943098323e-16	2.26882357103462	3.19261833369755	3.19261833369755	3.19261833369755	-0.647968237733897	2.54465009596365
1760	1.89360726091308	0	0	2.13465000833572	0.888170340432813	7.26142938788408e-16	2.13465000833572	3.02282034876853	3.02282034876853	3.02282034876853	-0.427993559464045	2.59482678930449
1761	0.976883917277398	0	0	2.19693654735018	0.835106595532473	2.98335753429961e-16	2.19693654735018	3.03204314288266	3.03204314288266	3.03204314288266	-0.863118385385081	2.16892475749758
1762	0.991192923214378	0	0	2.19703055873286	0.772096520234968	2.977104908874e-16	2.19703055873286	2.96912707896783	2.96912707896783	2.96912707896783	-0.317139502239173	2.65198757672866
1763	0.382838924694075	0	0	2.15679391355765	0.704489639359737	-5.73974016211021e-17	2.15679391355765	2.86128355291739	2.86128355291739	2.86128355291739	0.119351679876795	2.98063523279418
1764	1.30133714803759	0	0	2.06079097801885	0.636022890949405	1.15175021058631e-16	2.06079097801885	2.69681386896825	2.69681386896825	2.69681386896825	0.208309377583231	2.90512324655148
1765	0.749369212707793	0	0	2.00089600851902	0.569229473476434	6.02384921491319e-17	2.00089600851902	2.57012548199546	2.57012548199546	2.57012548199546	0.238447730198909	2.80857321219436
1766	0.501801140090067	0	0	1.90878193925013	0.505752457446162	4.9109224027652e-16	1.90878193925013	2.4145343966963	2.4145343966963	2.4145343966963	0.372648938821274	2.78718333551757
1767	1.49956903551228	0	0	1.78845429740799	0.446584253846307	4.83975706680574e-16	1.78845429740799	2.2350385512543	2.2350385512543	2.2350385512543	-0.0234347903156389	2.21160376093866
1768	0.957187880341405	0	0	1.75946368132143	0.392248514370762	5.68004753633905e-16	1.75946368132143	2.1517121956922	2.1517121956922	2.1517121956922	0.40913575374238	2.56084794943458
1769	1.43707043036657	0	0	1.7109378270973	0.342937465531938	3.34403577237856e-16	1.7109378270973	2.05387529262924	2.05387529262924	2.05387529262924	0.61301880503481	2.66689409766405
1770	1.04309721760563	0	0	1.71938411527296	0.298614856616816	5.61774705015713e-16	1.71938411527296	2.01799897188978	2.01799897188978	2.01799897188978	1.11392256601525	3.13192153790502
1771	0	2.96408064243524	0	1.70571791606819	0.259092475193607	-9.4907002790231e-17	1.70571791606819	1.9648103912618	1.9648103912618	1.96481039126179	1.35733291787824	3.32214330914003
1772	0.6132927903792	0	0	1.64050978861951	1.07693345815197	1.85689509403852e-16	1.64050978861951	2.71744324677148	2.71744324677148	2.71744324677148	0.965684217701312	3.68312746447279
1773	1.01206186057795	0	0	1.55044919900398	1.58976220251601	-5.61246236409662e-16	1.55044919900398	3.14021140151999	3.14021140151999	3.14021140151999	0.120784317549514	3.26099571906951
1774	0.987687559573183	0	0	1.47308291503405	1.88128432531594	-4.54391187136916e-16	1.47308291503405	3.35436724034999	3.35436724034999	3.35436724034999	0.240042266247826	3.59440950659781
1775	1.19969626341127	0	0	1.40437378442878	2.01488119206319	-5.38767703269383e-16	1.40437378442878	3.41925497649197	3.41925497649197	3.41925497649197	0.467955450225978	3.88721042671795
1776	0.848130025623789	0	0	1.36871871372292	2.03822779592921	-3.43028397264231e-16	1.36871871372292	3.40694650965213	3.40694650965213	3.40694650965213	0.39446397612483	3.80141048577696
1777	1.09937334823256	0	0	1.31982398122287	1.98690430319105	-3.93221140204703e-16	1.31982398122287	3.30672828441392	3.30672828441392	3.30672828441392	0.767131188456815	4.07385947287074
1778	1.89174251268191	0	0	1.28719614450895	1.8872143628926	-2.13288220610311e-16	1.28719614450895	3.17441050740155	3.17441050740155	3.17441050740155	1.07841283155551	4.25282333895706
1779	0.800275125649113	0	0	1.44474062757239	1.75837908911785	-1.91887825667463e-16	1.44474062757239	3.20311971669023	3.20311971669023	3.20311971669023	1.12577309348969	4.32889281017992
1780	1.51739470945314	0	0	1.51965869645253	1.61424045304677	-2.55047630732907e-16	1.51965869645253	3.1338991494993	3.1338991494993	3.1338991494993	0.473188258071075	3.60708740757037
1781	1.60053453094718	0	0	1.63436265662566	1.46457985157828	7.46069733214659e-16	1.63436265662566	3.09894250820394	3.09894250820394	3.09894250820394	0.688895003588048	3.78783751179198
1782	0.962158664711207	0	0	1.79182358352609	1.31613539485214	4.12005003299415e-16	1.79182358352609	3.10795897837822	3.10795897837822	3.10795897837822	0.639960350946213	3.74791932932444
1783	1.9995551969365	0	0	1.86766641176544	1.17338381242694	5.16562283365039e-16	1.86766641176544	3.04105022419238	3.04105022419238	3.04105022419238	0.324717195015927	3.36576741920831
1784	0.537049698924638	0	0	2.1189556649734	1.03913888632922	8.12848040737579e-16	2.1189556649734	3.15809455130262	3.15809455130262	3.15809455130262	0.258055312613524	3.41614986391614
1785	1.11635942282489	0	0	2.22284686200313	0.915007234750372	2.65762340498338e-16	2.22284686200313	3.13785409675351	3.13785409675351	3.13785409675351	0.415497287052391	3.5533513838059
1786	1.19421644389261	0	0	2.26501080727123	0.801733498636325	1.85454545175127e-16	2.26501080727123	3.06674430590756	3.06674430590756	3.06674430590755	0.71028964333063	3.77703394923818
1787	0.476729399820593	0	0	2.27462556570606	0.699460050491914	5.08318452947144e-16	2.27462556570606	2.97408561619798	2.97408561619798	2.97408561619798	0.716285558008589	3.69037117420657
1788	0.681650536706226	0	0	2.20987792814139	0.607920872060202	5.43383508598883e-16	2.20987792814139	2.81779880020159	2.81779880020159	2.81779880020159	1.14272916480965	3.96052796501124
1789	0.936499869499249	0	0	2.10423549823518	0.526584933541513	5.65692026481802e-16	2.10423549823518	2.63082043177669	2.63082043177669	2.63082043177669	0.340062420904189	2.97088285268088
1790	0.814849879187568	0	0	1.99117741814074	0.454761011450504	2.596437702253e-16	1.99117741814074	2.44593842959124	2.44593842959124	2.44593842959124	0.256766728631881	2.70270515822312
1791	0	2.329539595077	0	1.86768392198369	0.391673213857531	4.67092254485224e-16	1.86768392198369	2.25935713584122	2.25935713584122	2.25935713584122	-0.0370367715662705	2.22232036427495
1792	0.342614471318988	0	0	1.72353438932146	0.750524916048013	4.2538409727022e-16	1.72353438932146	2.47405930536947	2.47405930536947	2.47405930536947	-0.282903431127266	2.19115587424221
1793	0.617058751282601	0	0	1.57159234282785	0.96640925269565	2.89313854746645e-16	1.57159234282785	2.5380015955235	2.5380015955235	2.5380015955235	0.344744816614659	2.88274641213816
1794	1.12583449128196	0	0	1.42579681778808	1.07936605420588	2.49327969301085e-16	1.42579681778808	2.50516287199397	2.50516287199397	2.50516287199397	-0.0124472224463219	2.49271564954764
1795	1.16143121412021	0	0	1.32795066963968	1.11961687005737	3.31910970845536e-17	1.32795066963968	2.44756753969704	2.44756753969704	2.44756753969704	0.0612089449339722	2.50877648463101
1796	1.2033329254234	0	0	1.2700355004188	1.10980882321717	4.54376759162575e-16	1.2700355004188	2.37984432363596	2.37984432363596	2.37984432363596	-0.314602602039879	2.06524172159608
1797	1.54978195661503	0	0	1.24654580109927	1.06676759533123	6.51978633333305e-16	1.24654580109927	2.3133133964305	2.3133133964305	2.3133133964305	-0.244003427998277	2.06930996843222
1798	1.04870157034385	0	0	1.31174308944	1.00286377189976	7.81229143412212e-16	1.31174308944	2.31460686133976	2.31460686133976	2.31460686133976	0.130687511082181	2.44529437242194
1799	1.45979383665679	0	0	1.35011503410929	0.927075118792472	7.83223906090101e-16	1.35011503410929	2.27719015290176	2.27719015290177	2.27719015290176	0.965152946776089	3.24234309967785
1800	0.954450737794136	0	0	1.43335059755883	0.845810130590319	1.61195697087188e-15	1.43335059755883	2.27916072814915	2.27916072814915	2.27916072814915	0.988852273176659	3.26801300132581
1801	0	2.05475561475843	0	1.47052211988476	0.763544494050932	7.57964267611965e-16	1.47052211988476	2.23406661393569	2.23406661393569	2.23406661393569	0.99791751918205	3.23198413311774
1802	0.990776533711141	0	0	1.44711972672131	0.967418027638782	9.57325929786897e-16	1.44711972672131	2.41453775436009	2.41453775436009	2.41453775436009	1.44523442530898	3.85977217966907
1803	1.45726791001913	0	0	1.41573377053345	1.07229060021735	2.9100182069963e-16	1.41573377053345	2.4880243707508	2.4880243707508	2.4880243707508	2.24188714394966	4.72991151470046
1804	1.18313915675674	0	0	1.44952515110841	1.10735488444625	6.77295562370168e-16	1.44952515110841	2.55688003555466	2.55688003555466	2.55688003555466	1.66548792732698	4.22236796288164
1805	0.581052554523754	0	0	1.4787855243277	1.09447311243325	1.00271128552725e-15	1.4787855243277	2.57325863676095	2.57325863676095	2.57325863676095	2.19609028296124	4.76934891972218
1806	0.393735142485249	0	0	1.45623322436052	1.04987541401235	1.24405262406232e-15	1.45623322436052	2.50610863837287	2.50610863837287	2.50610863837287	2.06933660522033	4.5754452435932
1807	1.18026515230517	0	0	1.39526527198927	0.985483309593748	3.53781902551228e-16	1.39526527198927	2.38074858158302	2.38074858158302	2.38074858158302	2.49926342087338	4.88001200245639
1808	0.300878510130898	0	0	1.36239516584329	0.909938448566502	8.02810759461213e-16	1.36239516584329	2.27233361440979	2.27233361440979	2.27233361440979	2.01092945388172	4.28326306829151
1809	0.82530890870092	0	0	1.29648737891601	0.829399965044689	7.44723568104157e-16	1.29648737891601	2.1258873439607	2.1258873439607	2.1258873439607	1.98201287932085	4.10790022328156
1810	1.17097305058019	0	0	1.22811725473523	0.748160533235084	1.01541025318606e-15	1.22811725473523	1.97627778797032	1.97627778797032	1.97627778797032	1.38407194724511	3.36034973521543
1811	1.66927364602029	0	0	1.19451581853008	0.669120650846857	2.44761749797618e-16	1.19451581853008	1.86363646937693	1.86363646937693	1.86363646937693	0.687595817691153	2.55123228706809
1812	0.599631502597281	0	0	1.28507144757645	0.594152305655563	2.06043480072112e-16	1.28507144757645	1.87922375323201	1.87922375323201	1.87922375323201	1.79704779747435	3.67627155070636
1813	0.911118630058704	0	0	1.31060793786205	0.524376543825735	4.39252799966866e-16	1.31060793786205	1.83498448168778	1.83498448168778	1.83498448168778	0.969002849200573	2.80398733088836
1814	0.55956131910104	0	0	1.30943088855286	0.460374204366529	1.0710290762539e-16	1.30943088855286	1.76980509291939	1.76980509291939	1.76980509291939	1.47925982644566	3.24906491936505
1815	1.55940017764598	0	0	1.27135368514976	0.402344929080093	1.94587534036075e-16	1.27135368514976	1.67369861422985	1.67369861422985	1.67369861422985	1.54272946730287	3.21642808153272
1816	1.02313083859361	0	0	1.32824128813707	0.350226275701112	6.23078512222811e-17	1.32824128813707	1.67846756383819	1.67846756383819	1.67846756383819	1.66379551879804	3.34226308263622
1817	0.414592440058351	0	0	1.35780487236548	0.303782173521762	3.24585550560397e-16	1.35780487236548	1.66158704588724	1.66158704588724	1.66158704588724	1.60559569040238	3.26718273628962
1818	1.17109146649557	0	0	1.33534025853194	0.262667922147418	6.42125636918855e-16	1.33534025853194	1.59800818067936	1.59800818067936	1.59800818067936	1.30877930213577	2.90678748281513
1819	1.70220439083909	0	0	1.32900296881021	0.226477330878454	7.14353208813093e-16	1.32900296881021	1.55548029968867	1.55548029968867	1.55548029968867	1.53178601211426	3.08726631180293
1820	0.535587757991671	0	0	1.44260954451094	0.194776337664473	4.21560338102185e-16	1.44260954451094	1.63738588217541	1.63738588217541	1.63738588217541	0.782724351870677	2.42011023404609
1821	1.23499108978429	0	0	1.47639171468032	0.167126460375135	4.56807140760191e-16	1.47639171468032	1.64351817505546	1.64351817505546	1.64351817505546	0.79247954374948	2.43599771880494
1822	1.70049658279565	0	0	1.51221135079935	0.143100661894483	4.20427756176171e-16	1.51221135079935	1.65531201269383	1.65531201269383	1.65531201269383	0.266023241559751	1.92133525425358
1823	0.690052043827953	0	0	1.64757092038611	0.12229360874522	3.4075845573592e-16	1.64757092038611	1.76986452913133	1.76986452913133	1.76986452913133	0.468923483102926	2.23878801223426
1824	0	2.18235568926592	0	1.69492922992071	0.104327834500357	3.88008003089899e-16	1.69492922992071	1.79925706442107	1.79925706442107	1.79925706442107	0.0103400734168988	1.80959713783797
1825	1.31980909354018	0	0	1.67098155445354	0.429247666787957	6.54080463371988e-16	1.67098155445354	2.1002292212415	2.1002292212415	2.1002292212415	-0.516163178547135	1.58406604269436
1826	0.471869743605616	0	0	1.67531243885947	0.632943492147463	7.6835444908604e-16	1.67531243885947	2.30825593100693	2.30825593100693	2.30825593100693	-0.541986162689576	1.76626976831736
1827	0.755556921572362	0	0	1.62660806075999	0.748687288201407	6.25067065829709e-16	1.62660806075999	2.37529534896139	2.37529534896139	2.37529534896139	-0.779988932758006	1.59530641620339
1828	0.684528236862842	0	0	1.55463803592992	0.801671903783854	1.12575641058172e-15	1.55463803592992	2.35630993971378	2.35630993971378	2.35630993971378	-0.907349010267058	1.44896092944672
1829	0.512420712566336	0	0	1.4658164451268	0.810846785519363	5.43691995562334e-16	1.4658164451268	2.27666323064617	2.27666323064617	2.27666323064617	-0.919295967071553	1.35736726357461
1830	0.724123373117072	0	0	1.36251933580912	0.790353651228387	7.36344829133397e-16	1.36251933580912	2.15287298703751	2.15287298703751	2.15287298703751	-1.18311283727425	0.969760149763255
1831	0.650428036672755	0	0	1.26094161645346	0.75064682553911	1.00803338858637e-15	1.26094161645346	2.01158844199257	2.01158844199257	2.01158844199257	-1.10246233176565	0.909126110226921
1832	0.800732990772828	0	0	1.16043087122617	0.699365385662616	9.32598398672518e-16	1.16043087122617	1.85979625688878	1.85979625688878	1.85979625688878	-0.728674877592621	1.13112137929616
1833	0.65406901048825	0	0	1.07174017723965	0.642010283108569	1.28550991889068e-15	1.07174017723965	1.71375046034822	1.71375046034822	1.71375046034822	-0.945320853766426	0.768429606581797
1834	0.889929236144109	0	0	0.986236929872699	0.582468487633479	6.95190434732603e-16	0.986236929872699	1.56870541750618	1.56870541750618	1.56870541750618	-0.288860700472049	1.27984471703413
1835	0.858564579971256	0	0	0.919597769134492	0.523417364520012	1.04776729017157e-15	0.919597769134492	1.4430151336545	1.44301513365451	1.44301513365451	-0.530537323409215	0.912477810245291
1836	0	3.2498792471682	0	0.865437778831448	0.466635482610342	1.02190869036314e-15	0.865437778831448	1.33207326144179	1.33207326144179	1.33207326144179	-0.450167332377461	0.88190592906433
1837	0.953949861504921	0	0	0.800696229869111	1.53733484808391	1.30612998357661e-15	0.800696229869111	2.33803107795302	2.33803107795302	2.33803107795302	-0.291741341450783	2.04628973650224
1838	1.25961063919096	0	0	0.759419020599568	2.20453151762429	1.35117952987163e-15	0.759419020599568	2.96395053822386	2.96395053822386	2.96395053822386	0.0741243767545432	3.03807491497841
1839	0.694291416287767	0	0	0.77224674059676	2.57932913307757	1.22403346036541e-15	0.77224674059676	3.35157587367433	3.35157587367433	3.35157587367433	0.440758788524801	3.79233466219913
1840	0.840056529877393	0	0	0.76643092012403	2.74581049874023	1.16221189999903e-15	0.76643092012403	3.51224141886426	3.51224141886426	3.51224141886426	0.307953664885186	3.82019508374944
1841	0.746806660854894	0	0	0.756763176930662	2.7671829716604	3.89702940091527e-16	0.756763176930662	3.52394614859106	3.52394614859106	3.52394614859106	-0.111652393420519	3.41229375517055
1842	1.9795043013679	0	0	0.739056915900665	2.69058377666349	4.84329663764341e-16	0.739056915900665	3.42964069256415	3.42964069256415	3.42964069256415	-0.479306145638375	2.95033454692578
1843	1.55340434683233	0	0	0.956925204393043	2.55082914642176	1.24781983784882e-16	0.956925204393043	3.5077543508148	3.5077543508148	3.5077543508148	-1.30738032339733	2.20037402741747
1844	0.447512198903042	0	0	1.19428288838308	2.37333229501049	4.13776129409037e-16	1.19428288838308	3.56761518339357	3.56761518339357	3.56761518339357	-0.818348578175592	2.74926660521798
1845	0.480935127230142	0	0	1.31708116165476	2.17636836353798	4.45244417425496e-16	1.31708116165476	3.49344952519275	3.49344952519275	3.49344952519275	-1.26217298308964	2.23127654210311
1846	0.768751810437109	0	0	1.35976095388605	1.9728272052598	5.99870708212765e-16	1.35976095388605	3.33258815914585	3.33258815914585	3.33258815914585	-1.22746736293649	2.10512079620936
1847	1.02203554496278	0	0	1.35856882836379	1.77156526527288	-7.03845046877646e-17	1.35856882836379	3.13013409363667	3.13013409363667	3.13013409363667	-1.20524423318784	1.92488986044883
1848	1.63533010281752	0	0	1.34809136229479	1.5784443044772	-2.06448662223985e-17	1.34809136229479	2.926535666772	2.926535666772	2.92653566677199	-1.10879432656632	1.81774134020568
1849	1.93961011346603	0	0	1.43999631731455	1.39712607801969	6.86138363699065e-17	1.43999631731455	2.83712239533425	2.83712239533425	2.83712239533425	-0.896718950937521	1.94040344439672
1850	1.28707852238873	0	0	1.69325644198288	1.22967731316205	2.15967059534688e-16	1.69325644198288	2.92293375514493	2.92293375514493	2.92293375514493	-0.890022374505541	2.03291138063939
1851	0.420774007574096	0	0	1.87720969505044	1.07702764836039	-2.59079971994399e-16	1.87720969505044	2.95423734341084	2.95423734341083	2.95423734341083	-0.771253808047785	2.18298353536305
1852	0.482797981147988	0	0	1.94127464242721	0.939313962088058	-1.37521522472987e-16	1.94127464242721	2.88058860451527	2.88058860451527	2.88058860451527	-0.270646184748525	2.60994241976674
1853	1.33110287873675	0	0	1.92411671926509	0.816137232283444	6.09586092525567e-17	1.92411671926509	2.74025395154854	2.74025395154854	2.74025395154854	-0.678253655900632	2.0620002956479
1854	0.509656548095604	0	0	1.92663063262989	0.706752323296021	-1.10486545198377e-16	1.92663063262989	2.63338295592591	2.63338295592591	2.63338295592591	-0.54049345138659	2.09288950453932
1855	0.761583332786685	0	0	1.86934493706388	0.610206576667892	-1.40997466511206e-17	1.86934493706388	2.47955151373178	2.47955151373178	2.47955151373178	-0.364416733035171	2.1151347806966
1856	0.549166073336692	0	0	1.78398740592979	0.525439530209296	-8.84858683101825e-17	1.78398740592979	2.30942693613908	2.30942693613908	2.30942693613908	-0.585408580137296	1.72401835600179
1857	0.586701287249361	0	0	1.67357522689026	0.451353303967127	8.7878076870139e-16	1.67357522689026	2.12492853085739	2.12492853085739	2.12492853085739	-0.304223905878336	1.82070462497905
1858	0.694403561659385	0	0	1.55118630929056	0.386861010843641	5.72201383503449e-16	1.55118630929056	1.9380473201342	1.9380473201342	1.9380473201342	0.413008500984064	2.35105582111827
1859	1.39473079879018	0	0	1.4291425611897	0.330918845995464	4.9689812779013e-16	1.4291425611897	1.76006140718516	1.76006140718516	1.76006140718516	0.264888820454298	2.02495022763946
1860	0.768624579031173	0	0	1.38922768786119	0.282546181381024	4.77695622849327e-16	1.38922768786119	1.67177386924222	1.67177386924222	1.67177386924222	0.694755363762166	2.36652923300438
1861	0.483455105615426	0	0	1.33169508233255	0.240836959641046	-2.61547821711987e-16	1.33169508233255	1.5725320419736	1.5725320419736	1.5725320419736	1.19187698499979	2.76440902697339
1862	0.80336522474607	0	0	1.25307284545169	0.204964881361329	-3.18876960423456e-16	1.25307284545169	1.45803772681302	1.45803772681302	1.45803772681302	1.11987143040496	2.57790915721798
1863	1.14110238231244	0	0	1.17617673747413	0.17418426146933	-7.39968477454456e-16	1.17617673747413	1.35036099894345	1.35036099894345	1.35036099894345	0.99295676656137	2.34331776550482
1864	1.27521198690619	0	0	1.13464460129704	0.147827954424418	-2.78059087809695e-16	1.13464460129704	1.28247255572146	1.28247255572146	1.28247255572146	1.71469795175305	2.99717050747451
1865	0.643680352880395	0	0	1.13743428407142	0.125303382736959	1.29187959051652e-16	1.13743428407142	1.26273766680838	1.26273766680838	1.26273766680838	1.26045679676124	2.52319446356961
1866	1.31841558165383	0	0	1.1106638077722	0.106087424607766	-2.50622155912772e-16	1.1106638077722	1.21675123237996	1.21675123237996	1.21675123237996	1.09233144967295	2.30908268205291
1867	0	2.25318711914579	0	1.13127550511954	0.0897207047977813	-4.4487127236778e-16	1.13127550511954	1.22099620991733	1.22099620991733	1.22099620991733	0.654825594620107	1.87582180453743
1868	0.509758495776721	0	0	1.10791987773442	0.450423324854567	-6.18488164222419e-16	1.10791987773442	1.55834320258899	1.55834320258899	1.55834320258899	0.739439205465652	2.29778240805464
1869	1.78527114515076	0	0	1.06019755261834	0.677409268953738	4.19914709482355e-16	1.06019755261834	1.73760682157208	1.73760682157208	1.73760682157208	0.80464916123414	2.54225598280622
1870	0.9930530991442	0	0	1.17971502196644	0.80730381797296	1.70457884396301e-16	1.17971502196644	1.9870188399394	1.9870188399394	1.9870188399394	0.0545349290559261	2.04155376899533
1871	0	2.32904518114015	0	1.25313770798318	0.867847913353424	2.68696923787888e-16	1.25313770798318	2.12098562133661	2.12098562133661	2.12098562133661	0.159223504977047	2.28020912631365
1872	1.62266830314871	0	0	1.2611781309015	1.29366259756355	2.47671439042039e-16	1.2611781309015	2.55484072846505	2.55484072846505	2.55484072846505	-0.34698909142091	2.20785163704414
1873	1.13311956422717	0	0	1.3650507169135	1.53658685223305	6.50059696399176e-16	1.3650507169135	2.90163756914655	2.90163756914655	2.90163756914655	-0.552844721494071	2.34879284765248
1874	0	2.73989074764517	0	1.43747122448857	1.64893384944359	2.37515456608217e-16	1.43747122448857	3.08640507393216	3.08640507393216	3.08640507393217	-0.427218797103755	2.65918627682841
1875	1.06741096723194	0	0	1.43878293690447	2.34365880233288	8.89614136623438e-17	1.43878293690447	3.78244173923735	3.78244173923735	3.78244173923735	-0.699072542312438	3.08336919692491
1876	1.67761433435189	0	0	1.43221459253887	2.73233765851492	-2.11193217005176e-17	1.43221459253887	4.16455225105379	4.16455225105379	4.16455225105379	-0.567591789433232	3.59696046162056
1877	1.09316177871106	0	0	1.53537542437781	2.9030962613669	7.63633730813588e-16	1.53537542437781	4.43847168574471	4.43847168574471	4.43847168574471	-0.380293992323704	4.05817769342101
1878	0.866036060014945	0	0	1.5968573460084	2.92216767161296	9.3980990483615e-16	1.5968573460084	4.51902501762135	4.51902501762135	4.51902501762135	-0.504253293600452	4.0147717240209
1879	0.696785204119953	0	0	1.60687154391314	2.83893345723426	5.60439309237048e-16	1.60687154391314	4.44580500114741	4.44580500114741	4.44580500114741	-0.482468818055695	3.96333618309171
1880	0.849328541887964	0	0	1.57186373974512	2.68985668659992	4.40552886607285e-16	1.57186373974512	4.26172042634504	4.26172042634504	4.26172042634504	-0.549585065279178	3.71213536106586
1881	0.680017795707145	0	0	1.51681265530316	2.50154277563821	1.33352503796149e-16	1.51681265530316	4.01835543094137	4.01835543094137	4.01835543094137	-0.792745917992844	3.22560951294853
1882	1.03414756184681	0	0	1.44036877512288	2.29311514311918	4.4845961507748e-16	1.44036877512288	3.73348391824206	3.73348391824206	3.73348391824206	-0.95910764847668	2.77437626976538
1883	0.587909541223248	0	0	1.3780185105235	2.07805350751506	4.61128944763386e-16	1.3780185105235	3.45607201803855	3.45607201803855	3.45607201803855	-1.17019727301805	2.2858747450205
1884	0.981195990880162	0	0	1.29759896551717	1.86561157798762	4.68463534248206e-17	1.29759896551717	3.16321054350479	3.16321054350479	3.16321054350479	-1.40671841311672	1.75649213038807
1885	0.757871523391985	0	0	1.23199122643577	1.66190622157159	1.34093520984673e-16	1.23199122643577	2.89389744800737	2.89389744800737	2.89389744800737	-1.07612027169125	1.81777717631611
1886	1.24566889696351	0	0	1.16178728840863	1.47075062582331	4.65752633346937e-16	1.16178728840863	2.63253791423194	2.63253791423194	2.63253791423194	-1.05989262665701	1.57264528757493
1887	1.22165352602503	0	0	1.13985431227294	1.29428847998967	4.04528941388484e-17	1.13985431227294	2.43414279226261	2.43414279226261	2.43414279226261	-0.987969292780023	1.44617349948259
1888	0.728749024212754	0	0	1.14740800040285	1.13347393663538	-1.83124708230303e-16	1.14740800040285	2.28088193703822	2.28088193703822	2.28088193703823	-0.996024242301325	1.2848576947369
1889	1.07227861665264	0	0	1.12744386053657	0.98843242598142	-1.17158344126243e-17	1.12744386053657	2.11587628651799	2.11587628651799	2.11587628651799	-0.882138131353732	1.23373815516426
1890	1.26071340812893	0	0	1.11739140706885	0.858729747595304	5.01643380266823e-16	1.11739140706885	1.97612115466416	1.97612115466416	1.97612115466416	-0.676532358818268	1.29958879584589
1891	0.516725480148477	0	0	1.13955930885685	0.743570836591354	2.82520799322189e-16	1.13955930885685	1.8831301454482	1.8831301454482	1.8831301454482	-0.745275553112306	1.1378545923359
1892	0.57371052499331	0	0	1.12149300173752	0.641944858078271	-3.05851221906428e-18	1.12149300173752	1.76343785981579	1.76343785981579	1.76343785981579	-1.17600445459203	0.587433405223768
1893	1.12990329634176	0	0	1.07871631472743	0.552729556763247	3.29132862983693e-16	1.07871631472743	1.63144587149068	1.63144587149068	1.63144587149068	-0.969745636430507	0.661700235060172
1894	0.518372248543247	0	0	1.06183883609704	0.474764865695096	7.13798243686774e-16	1.06183883609704	1.53660370179213	1.53660370179214	1.53660370179214	-0.98077833246904	0.555825369323096
1895	1.50430535051919	0	0	1.02019674594354	0.406903490116228	5.50823161560249e-16	1.02019674594354	1.42710023605977	1.42710023605977	1.42710023605977	-0.947177067604985	0.479923168454783
1896	1.76194814903719	0	0	1.07024415783298	0.348044395156996	1.33226114964511e-16	1.07024415783298	1.41828855298997	1.41828855298997	1.41828855298997	-0.96704157653153	0.451246976458444
1897	0.768930828243035	0	0	1.24776028842636	0.297153733276145	5.69773714511664e-16	1.24776028842636	1.5449140217025	1.5449140217025	1.5449140217025	-0.943261280775994	0.601652740926505
1898	1.01391762401354	0	0	1.34064223839101	0.253276664666139	9.68024141374394e-16	1.34064223839101	1.59391890305715	1.59391890305715	1.59391890305715	-0.930006483999456	0.663912419057693
1899	1.41970203602189	0	0	1.39298704834044	0.215542684629048	5.69876078738239e-16	1.39298704834044	1.60852973296949	1.60852973296949	1.60852973296949	-0.334661860789041	1.27386787218045
1900	1.18861706474603	0	0	1.47601476463842	0.183166423494821	4.36041064245979e-16	1.47601476463842	1.65918118813324	1.65918118813324	1.65918118813324	-0.73445246375991	0.924728724373326
1901	0.826270043602117	0	0	1.53816569485907	0.155445385409842	-1.36744606493169e-16	1.53816569485907	1.69361108026892	1.69361108026892	1.69361108026892	-0.329245333011064	1.36436574725785
1902	0.38152346189804	0	0	1.54775909327431	0.131755709488961	-8.22695142714874e-17	1.54775909327431	1.67951480276327	1.67951480276327	1.67951480276327	-0.623103933518282	1.05641086924499
1903	0.501001541841286	0	0	1.50515135247529	0.11154674460049	-3.19351613318492e-16	1.50515135247529	1.61669809707578	1.61669809707578	1.61669809707578	-1.19058949306841	0.42610860400737
1904	0	2.87920629925968	0	1.43125175682807	0.0943350071702144	-6.01745214405371e-18	1.43125175682807	1.52558676399829	1.52558676399829	1.52558676399829	-0.975222301553504	0.550364462444782
1905	1.25484377845414	0	0	1.33468653354222	0.861360728249089	3.20127523432153e-16	1.33468653354222	2.19604726179131	2.19604726179131	2.19604726179131	-1.24101266173793	0.955034600053378
1906	0.53943448599502	0	0	1.29081088131954	1.34721038907324	-2.10213505811626e-17	1.29081088131954	2.63802127039278	2.63802127039278	2.63802127039278	-1.9082898361426	0.729731434250178
1907	0.562025927719922	0	0	1.22412663158821	1.62861778978761	-6.24390985482798e-17	1.22412663158821	2.85274442137582	2.85274442137582	2.85274442137582	-1.28936695633813	1.56337746503769
1908	0.926120935013589	0	0	1.14501776318089	1.76373680899475	3.4198268379135e-16	1.14501776318089	2.90875457217564	2.90875457217564	2.90875457217564	-1.48074084436213	1.42801372781351
1909	0.661624524523418	0	0	1.08037971515334	1.79635597989436	3.44833341842995e-16	1.08037971515334	2.8767356950477	2.8767356950477	2.8767356950477	-1.4511259376163	1.4256097574314
1910	0	2.28731039210808	0	1.0110368040781	1.75919562942998	6.87037513565867e-16	1.0110368040781	2.77023243350808	2.77023243350808	2.77023243350808	-1.71581309666619	1.05441933684189
1911	1.20123273439063	0	0	0.931333667587275	2.06838273137947	5.57305942734492e-17	0.931333667587275	2.99971639896675	2.99971639896675	2.99971639896675	-1.27783802623865	1.72187837272809
1912	1.13914619382009	0	0	0.904070045044282	2.20767300732642	3.83467510516368e-16	0.904070045044282	3.1117430523707	3.1117430523707	3.1117430523707	-0.892796716433577	2.21894633593712
1913	0.643254553309877	0	0	0.90449876144128	2.22850115995897	5.47289515288181e-16	0.90449876144128	3.13299992140025	3.13299992140025	3.13299992140025	-0.597274187698163	2.53572573370209
1914	0.791344337983011	0	0	0.88378228190021	2.16923739395405	5.98444214296266e-16	0.88378228190021	3.05301967585426	3.05301967585426	3.05301967585426	-0.721413852051386	2.33160582380287
1915	1.24830661532985	0	0	0.857085032989925	2.05823373017966	-2.36665961710101e-16	0.857085032989925	2.91531876316958	2.91531876316958	2.91531876316958	-0.873098033243157	2.04222072992643
1916	0.565073359265758	0	0	0.874730506327764	1.91619519406348	4.20581593442185e-16	0.874730506327764	2.79092570039125	2.79092570039125	2.79092570039125	-1.08044682627883	1.71047887411242
1917	1.06591819474445	0	0	0.863725275413007	1.75802053979388	4.79853155160808e-16	0.863725275413007	2.62174581520688	2.62174581520689	2.62174581520689	-0.977893204643376	1.64385261056351
1918	1.07031756261338	0	0	0.867629324617839	1.5942269102461	7.44214437803944e-16	0.867629324617839	2.46185623486394	2.46185623486394	2.46185623486394	-1.44626105803982	1.01559517682411
1919	0	3.53124471082613	0	0.881892200660385	1.43204878843971	2.32772531014069e-16	0.881892200660385	2.3139409891001	2.3139409891001	2.3139409891001	-1.05713519997813	1.25680578912197
1920	1.38456633358695	0	0	0.862475202340851	2.71834652272809	6.76660963168386e-16	0.862475202340851	3.58082172506894	3.58082172506894	3.58082172506894	-1.16346553505736	2.41735619001158
1921	1.19694058678447	0	0	0.90804446246286	3.49125678156798	3.5080177415741e-16	0.90804446246286	4.39930124403084	4.39930124403084	4.39930124403084	-1.3654796066187	3.03382163741213
1922	1.35667344291956	0	0	0.964912372450856	3.89463642166761	4.75734805386214e-16	0.964912372450856	4.85954879411846	4.85954879411846	4.85954879411846	-1.83709373592188	3.02245505819658
1923	1.63962675072565	0	0	1.05310268723923	4.03705781441083	6.438958948813e-17	1.05310268723923	5.09016050165006	5.09016050165006	5.09016050165006	-1.56153793631279	3.52862256533727
1924	0.591669067075723	0	0	1.22197141902729	3.99987390375955	3.90146285399214e-16	1.22197141902729	5.22184532278684	5.22184532278684	5.22184532278684	-1.68224221900515	3.53960310378169
1925	0.926919762780931	0	0	1.3017985663855	3.84351876687964	8.06002744128711e-17	1.3017985663855	5.14531733326515	5.14531733326515	5.14531733326515	-1.67794313023222	3.46737420303293
1926	0.424440969825373	0	0	1.338614300421	3.6124183696486	4.23010104504712e-16	1.338614300421	4.9510326700696	4.9510326700696	4.9510326700696	-2.10494627818311	2.84608639188649
1927	1.05950978013154	0	0	1.32181182119934	3.33880834767666	-1.72831976952606e-16	1.32181182119934	4.660620168876	4.660620168876	4.660620168876	-2.47673505022986	2.18388511864615
1928	1.28340609109467	0	0	1.30606674228827	3.04569369790989	9.91637842174274e-17	1.30606674228827	4.35176044019816	4.35176044019816	4.35176044019816	-2.35501548391005	1.99674495628811
1929	0.52038751756779	0	0	1.32182690297249	2.74913602455046	6.87789092440687e-17	1.32182690297249	4.07096292752295	4.07096292752295	4.07096292752295	-1.8187146426556	2.25224828486735
1930	1.01310060598306	0	0	1.29357305888527	2.4600148755946	8.44169982761403e-16	1.29357305888527	3.75358793447987	3.75358793447987	3.75358793447987	-1.85724629079424	1.89634164368564
1931	0.890484937365178	0	0	1.26618228875629	2.18537867682231	6.98031064715842e-16	1.26618228875629	3.4515609655786	3.4515609655786	3.4515609655786	-2.35307860616612	1.09848235941248
1932	0.934912866697646	0	0	1.22934175660317	1.92947617501366	1.21068897566411e-15	1.22934175660317	3.15881793161684	3.15881793161684	3.15881793161684	-2.00116392216481	1.15765400945202
1933	1.86438649587072	0	0	1.19101418400974	1.69453982837708	6.22028591896684e-16	1.19101418400974	2.88555401238682	2.88555401238682	2.88555401238682	-1.83627806824587	1.04927594414095
1934	1.04152776987174	0	0	1.33841851551593	1.48137718115577	1.38626007296403e-15	1.33841851551593	2.8197956966717	2.8197956966717	2.8197956966717	-1.12417939351146	1.69561630316024
1935	0.482746314015302	0	0	1.43024913223999	1.28981409447346	3.92324770968385e-16	1.43024913223999	2.72006322671345	2.72006322671345	2.72006322671345	-1.74961647644849	0.970446750264959
1936	0	2.04844142214787	0	1.44849346283988	1.11902410952922	8.50500034092605e-16	1.44849346283988	2.5675175723691	2.5675175723691	2.5675175723691	-1.42534852643729	1.14216904593181
1937	1.26597666265624	0	0	1.41312762315331	1.24926634607435	8.18583898089703e-16	1.41312762315331	2.66239396922766	2.66239396922766	2.66239396922766	-1.25954784931367	1.40284611991399
1938	0.760765427184941	0	0	1.40943531245576	1.29552126001825	7.70152364398216e-16	1.40943531245576	2.70495657247401	2.70495657247401	2.70495657247401	-0.519072006908159	2.18588456556585
1939	0.267292189552567	0	0	1.37506790231989	1.28395791907522	-1.94510454073167e-16	1.37506790231989	2.65902582139511	2.65902582139511	2.65902582139511	-0.779198346255905	1.8798274751392
1940	0.849449789950838	0	0	1.30747341778418	1.2340177973542	-2.21962179950515e-16	1.30747341778418	2.54149121513838	2.54149121513838	2.54149121513838	0.127204762431452	2.66869597756983
1941	0.864926992233365	0	0	1.23927490249763	1.15999390965655	-4.45135121809343e-16	1.23927490249763	2.39926881215419	2.39926881215419	2.39926881215419	-0.426862528471008	1.97240628368318
1942	1.01097005750433	0	0	1.17402972103019	1.0722585077067	7.67913924437444e-17	1.17402972103019	2.24628822873689	2.24628822873689	2.24628822873689	-0.377132930367767	1.86915529836912
1943	1.18867355577457	0	0	1.12555654508675	0.978214860095911	-1.5539080227942e-16	1.12555654508675	2.10377140518266	2.10377140518266	2.10377140518266	-0.0215637760102381	2.08220762917242
1944	0.43001512406107	0	0	1.11108317818058	0.883032805908737	-1.23574055858724e-16	1.11108317818058	1.99411598408931	1.99411598408931	1.99411598408931	0.121870284770735	2.11598626886005
1945	0.673323303406551	0	0	1.06747688708258	0.79021519829621	-1.09997624709716e-16	1.06747688708258	1.85769208537879	1.85769208537879	1.85769208537879	-0.273505402709561	1.58418668266923
1946	1.20531267481256	0	0	1.01316803800786	0.702032377681722	2.97612496072331e-16	1.01316803800786	1.71520041568959	1.71520041568959	1.71520041568959	0.532771647944985	2.24797206363457
1947	1.66249759936211	0	0	1.00081812713284	0.619853906428986	4.40273725297698e-17	1.00081812713284	1.62067203356183	1.62067203356183	1.62067203356183	-0.1712259110858	1.44944612247603
1948	0.574614117135463	0	0	1.11013618060353	0.544400535491745	-5.27127824446241e-16	1.11013618060353	1.65453671609528	1.65453671609528	1.65453671609528	-0.123855227077201	1.53068148901808
1949	0.310622949074622	0	0	1.15315021866876	0.475934421705578	1.12218426703072e-17	1.15315021866876	1.62908464037434	1.62908464037434	1.62908464037434	-0.188432210647463	1.44065242972688
1950	1.04319865231845	0	0	1.14507408397707	0.414401702984829	2.73085575798972e-16	1.14507408397707	1.5594757869619	1.5594757869619	1.5594757869619	0.501943560026923	2.06141934698882
1951	0.744662253149155	0	0	1.13921440686279	0.359538453255506	7.99729656942254e-17	1.13921440686279	1.49875286011829	1.49875286011829	1.49875286011829	0.145599948394829	1.64435280851312
1952	0.470834117919794	0	0	1.11137681472798	0.310948608566709	5.7440994458306e-17	1.11137681472798	1.42232542329469	1.42232542329469	1.42232542329469	0.510519217485745	1.93284464078043
1953	0.755395601714165	0	0	1.05961675755416	0.26816054438293	2.83190672463416e-16	1.05961675755416	1.32777730193709	1.32777730193709	1.32777730193709	0.425090003464374	1.75286730540146
1954	0.55539777650995	0	0	1.00421991023318	0.230667483287722	2.1109005076084e-16	1.00421991023318	1.2348873935209	1.2348873935209	1.2348873935209	0.940610446537903	2.17549784005881
1955	0.50649949893424	0	0	0.93969974724996	0.197955736149811	5.12002758642118e-17	0.93969974724996	1.13765548339977	1.13765548339977	1.13765548339977	1.04022088136843	2.1778763647682
1956	1.70611623524451	0	0	0.869828805118151	0.169523859851731	-9.49954029880496e-17	0.869828805118151	1.03935266496988	1.03935266496988	1.03935266496988	0.470871184359851	1.51022384932973
1957	0.569913066665911	0	0	0.957051448859288	0.144895096713229	-8.89929437168038e-16	0.957051448859288	1.10194654557252	1.10194654557252	1.10194654557252	0.488685878008585	1.5906324235811
1958	1.27608095455974	0	0	0.990133375854676	0.123624901758705	-1.51231658731193e-15	0.990133375854676	1.11375827761338	1.11375827761338	1.11375827761338	-0.645931895989371	0.467826381624009
1959	1.88866322111481	0	0	1.04782571574859	0.105304929933042	-1.57943447950379e-15	1.04782571574859	1.15313064568163	1.15313064568163	1.15313064568163	-0.293617160382043	0.859513485299588
1960	0	2.13584074907173	0	1.27269807514263	0.0895645193357615	-1.94964013860272e-15	1.27269807514263	1.3622625944784	1.36226259447839	1.36226259447839	-0.246489629544803	1.11577296493359
1961	0	2.6284264832931	0	1.38161552498693	0.395156409950463	-2.25522422921369e-15	1.38161552498693	1.7767719349374	1.77677193493739	1.77677193493739	0.122127282682374	1.89889921761977
1962	1.3975087025477	0	0	1.40922720615449	1.18170372731148	-2.04866489846019e-15	1.40922720615449	2.59093093346597	2.59093093346597	2.59093093346597	0.194596153027723	2.78552708649369
1963	1.53398492996469	0	0	1.47081572396442	1.67011310224431	-1.36424205265939e-15	1.47081572396442	3.14092882620873	3.14092882620873	3.14092882620873	0.637887691160011	3.77881651736874
1964	1.11738168177268	0	0	1.58198364954662	1.94262621895985	-1.63709046319127e-15	1.58198364954662	3.52460986850647	3.52460986850647	3.52460986850647	0.577607846569571	4.10221771507604
1965	0.814057617152377	0	0	1.65020844334446	2.06146536281493	-1.40971678774804e-15	1.65020844334446	3.7116738061594	3.71167380615939	3.71167380615939	0.425056255766002	4.13673006192539
1966	1.43173983441786	0	0	1.6593846016061	2.07338888136009	-9.54969436861575e-16	1.6593846016061	3.73277348296619	3.73277348296619	3.73277348296618	0.913327353659767	4.64610083662595
1967	1.37147956546994	0	0	1.70712610714425	2.01325292361593	-5.91171556152403e-16	1.70712610714425	3.72037903076018	3.72037903076018	3.72037903076018	0.728577312993618	4.4489563437538
1968	0.79362467405674	0	0	1.76751748343276	1.90679003417397	-5.91171556152403e-16	1.76751748343276	3.67430751760672	3.67430751760672	3.67430751760672	0.644813198715295	4.31912071632202
1969	0.602265818666917	0	0	1.7662909107193	1.77277148884207	-3.63797880709171e-16	1.7662909107193	3.53906239956137	3.53906239956137	3.53906239956137	0.789632644770308	4.32869504433167
1970	0.762738125062596	0	0	1.71458525096073	1.62468548870189	1.36424205265939e-16	1.71458525096073	3.33927073966261	3.33927073966261	3.33927073966261	0.902412630266961	4.24168336992958
1971	0	2.33423294076309	0	1.63811921216649	1.47203568134825	-4.54747350886464e-16	1.63811921216649	3.11015489351475	3.11015489351475	3.11015489351474	1.03972030873674	4.14987520225149
1972	0	2.31270954932498	0	1.53303628806115	1.73786041756966	0	1.53303628806115	3.27089670563081	3.27089670563081	3.27089670563081	1.15864291542901	4.42953962105981
1973	0.827266030228254	0	0	1.41222376352904	2.26404650043398	-2.27373675443232e-16	1.41222376352904	3.67627026396302	3.67627026396302	3.67627026396302	0.422732248789708	4.09900251275273
1974	0.563278942753389	0	0	1.30337824574314	2.54236631749895	-1.36424205265939e-16	1.30337824574314	3.8457445632421	3.8457445632421	3.8457445632421	0.0637522470151381	3.90949681025724
1975	0.956820587243056	0	0	1.19344271445366	2.64539122505429	-2.72848410531878e-16	1.19344271445366	3.83883393950795	3.83883393950795	3.83883393950795	-0.469295973411444	3.3695379660965
1976	0.649747207653863	0	0	1.1092234341131	2.62752719276382	4.54747350886464e-17	1.1092234341131	3.73675062687691	3.73675062687691	3.73675062687691	-0.898934991989364	2.83781563488755
1977	1.95854294197045	0	0	1.02530536787425	2.52921586676812	0	1.02530536787425	3.55452123464237	3.55452123464237	3.55452123464236	-0.779842190610449	2.77467904403192
1978	1.58222529377319	0	0	1.18140034945875	2.38020947377835	4.77484718430787e-16	1.18140034945875	3.5616098232371	3.5616098232371	3.5616098232371	-0.4830690238751	3.078540799362
1979	1.85420107313926	0	0	1.37693459249138	2.20211729365372	0	1.37693459249138	3.57905188614509	3.57905188614509	3.57905188614509	-0.604926236481616	2.97412564966348
1980	1.03963888639451	0	0	1.67153273179493	2.01038017636074	2.04636307898909e-16	1.67153273179493	3.68191290815567	3.68191290815567	3.68191290815567	-0.230685266730519	3.45122764142516
1981	1.9010278198527	0	0	1.85088371485334	1.81579678587191	6.93489710101858e-16	1.85088371485334	3.66668050072525	3.66668050072525	3.66668050072525	0.0237841181363854	3.69046461886164
1982	0.909761760219332	0	0	2.13528064551304	1.62569920749971	6.93489710101858e-16	2.13528064551304	3.76097985301275	3.76097985301275	3.76097985301275	-0.457792819638962	3.30318703337379
1983	0	2.59107207349471	0	2.28041489715806	1.44485488777201	3.63797880709171e-16	2.28041489715806	3.72526978493007	3.72526978493007	3.72526978493007	-0.22728105543979	3.49798872949028
1984	0.751250577148097	0	0	2.30277019156163	1.84584677777819	1.93267624126747e-16	2.30277019156163	4.14861696933982	4.14861696933982	4.14861696933982	0.397278569224141	4.54589553856396
1985	0.493117278489368	0	0	2.2559750364278	2.05398784998765	4.2632564145606e-16	2.2559750364278	4.30996288641545	4.30996288641545	4.30996288641545	-0.0669239133957897	4.24303897301966
1986	0.675624558669563	0	0	2.15440617748455	2.12601794141181	3.97903932025656e-16	2.15440617748455	4.28042411889636	4.28042411889636	4.28042411889636	0.746207562645798	5.02663168154216
1987	0.965142781241717	0	0	2.0256318010508	2.10444331029843	2.1600499167107e-16	2.0256318010508	4.13007511134922	4.13007511134922	4.13007511134922	0.345315988939798	4.47539110028902
1988	0.983093400095221	0	0	1.90219502714225	2.02083246814134	-1.13686837721616e-17	1.90219502714225	3.92302749528359	3.92302749528359	3.92302749528359	1.34171737141999	5.26474486670358
1989	0	3.51015749807524	0	1.78806565192994	1.89838484033296	8.81072992342524e-17	1.78806565192994	3.6864504922629	3.6864504922629	3.6864504922629	0.834001618783382	4.52045211104628
1990	1.00781921420532	0	0	1.65280921735219	3.17031123747065	2.44426701101474e-16	1.65280921735219	4.82312045482284	4.82312045482284	4.82312045482284	0.635711915833422	5.45883237065626
1991	1.6887426195479	0	0	1.54135869270786	3.91873720032652	4.60431692772545e-16	1.54135869270786	5.46009589303439	5.46009589303439	5.46009589303438	1.31955173666164	6.77964762969602
1992	0.617381614752337	0	0	1.57372608943952	4.29165814362743	2.95585778076202e-16	1.57372608943952	5.86538423306696	5.86538423306696	5.86538423306696	1.3315728056832	7.19695703875016
1993	0	2.05358182910782	0	1.55141885136944	4.40061690724624	-1.00897068477934e-16	1.55141885136944	5.95203575861568	5.95203575861568	5.95203575861568	1.15557262528429	7.10760838389997
1994	1.81342550887694	0	0	1.48548850432156	4.61267648798159	-1.4495071809506e-16	1.48548850432156	6.09816499230316	6.09816499230316	6.09816499230316	0.751219860557131	6.84938485286029
1995	0.828911398678071	0	0	1.58778219434828	4.60325846157002	-1.52056145452661e-16	1.58778219434828	6.19104065591831	6.19104065591831	6.19104065591831	0.669655334837522	6.86069599075583
1996	0.944585606529685	0	0	1.62283150181845	4.4456890179363	-1.52056145452661e-16	1.62283150181845	6.06852051975475	6.06852051975475	6.06852051975475	0.748969502458294	6.81749002221304
1997	1.34156652886815	0	0	1.62060289739227	4.19398821133744	-1.07149844552623e-15	1.62060289739227	5.81459110872971	5.81459110872971	5.81459110872971	1.12116058423789	6.9357516929676
1998	1.29142150560499	0	0	1.64493310795837	3.88745978617376	-7.35411731511704e-16	1.64493310795837	5.53239289413214	5.53239289413214	5.53239289413214	1.27376299865346	6.8061558927856
1999	0.871288402557044	0	0	1.67772711156662	3.55425138569219	-1.65769620252831e-15	1.67772711156662	5.23197849725881	5.23197849725881	5.23197849725881	0.850624247944282	6.0826027452031
[truncated: 8,001 more rows]
