# Supplementary material for: Impulse Response Functions for Nonlinear, Nonstationary, and Heterogeneous Systems, Estimated by Deconvolution and Demixing of Noisy Time Series
Source: Sensors (Basel). 2022 Apr 25;22(9):3291. doi: 10.3390/s22093291 (PMC9105515; doi:10.3390/s22093291)
Supplement: Supplementary file 1 [file sensors-22-03291-s001.zip › File S1/IRF fig 11 nonlinear curves with demixing results/benchmark_test5_Fig_11e_IRFpeak_by_x.txt]

knot	benchpk	IRFpeak	IRFpeak_se	benchpeaklag	IRFpeaklag
0.35	0.0545006579513248	0.046842841230662	0.0110028702517843	5	3
1	0.0367879441171442	0.0321162639802527	0.00416170548543758	5	4
2	0.0245252960780962	0.0218961687736445	0.00221000443120174	5	5
3	0.0183939720585721	0.0162710768684238	0.00150001109308872	5	5
5.99007611991815	0.0105257635213206	0.00997627317704222	0.000972836425157382	5	5
