# Supplementary material for: Impulse Response Functions for Nonlinear, Nonstationary, and Heterogeneous Systems, Estimated by Deconvolution and Demixing of Noisy Time Series
Source: Sensors (Basel). 2022 Apr 25;22(9):3291. doi: 10.3390/s22093291 (PMC9105515; doi:10.3390/s22093291)
Supplement: Supplementary file 1 [file sensors-22-03291-s001.zip › File S1/IRF fig 11 nonlinear curves with demixing results/benchmark_test5_Fig_11e_IRFs.txt]

lags	bench1	bench2	bench3	bench4	bench5	IRF1	IRF2	IRF3	IRF4	IRF5	se1	se2	se3	se4	se5	ybench1	ybench2	ybench3	ybench4	ybench5	yIRF1	yIRF2	yIRF3	yIRF4	yIRF5	yse1	yse2	yse3	yse4	yse5	avg_benchmk	wtd_avg_benchmk	avg_IRF_x1	avg_se_x1	wtd_avg_IRF_x1	wtd_avg_se_x1	alt_avg_IRFx1	alt_avg_sex1	ensemble_IRF	ensemble_se
0	0	0	0	0	0	-0.00933428589140692	-0.00315230562863887	-0.00170975047332547	-0.00111621852803101	-0.00026951739748746	0.00723341981160346	0.0025428703974926	0.0012771605986526	0.000867312159850451	0.000565416167869569	0	0	0	0	0	-0.00326700006199242	-0.00315230562863887	-0.00341950094665094	-0.00334865558409303	-0.00161442972659212	0.00253169693406121	0.0025428703974926	0.00255432119730519	0.00260193647955135	0.00338688588497113	0	0	-0.00421203958822468	0.00352994285932556	-0.00286408702165905	0.00225234392935837	-0.00363892910098934	0.0028644712230594	-5.20843762378297e-05	0.000102860931322673
1	0.0242586889800884	0.0163746150615596	0.0109164100410398	0.00818730753077982	0.00468510350406639	0.0253947630562151	0.0169189229060239	0.0108872949274084	0.00814490807392467	0.00491334490910006	0.0086367836441046	0.00303625189521228	0.00152493021651437	0.00103554684886813	0.000674955798044549	0.00849054114303092	0.0163746150615596	0.0218328200820795	0.0245619225923395	0.0280641266190529	0.0088881670696753	0.0169189229060239	0.0217745898548169	0.024434724221774	0.0294313100089217	0.00302287427543661	0.00303625189521228	0.00304986043302874	0.0031066405466044	0.00404303660786695	0.0164202020809427	0.0144975333036088	0.0173144398607111	0.00421481019005642	0.0144421774676741	0.00268933346509979	0.0163571955663499	0.00342022496215421	0.00597404097744394	0.000128969635127359
2	0.0397226693947046	0.0268128018414256	0.0178752012276171	0.0134064009207128	0.00767167664026513	0.0409261172868756	0.0272197912105501	0.0178047075883443	0.0130463465092139	0.00787635452532646	0.00998885860507186	0.00351147837183398	0.00176349707237844	0.00119746378645766	0.000780323027488489	0.0139029342881466	0.0268128018414256	0.0357504024552341	0.0402192027621384	0.045953927042586	0.0143241410504065	0.0272197912105501	0.0356094151766885	0.0391390395276417	0.0471799631541673	0.00349610051177515	0.00351147837183398	0.00352699414475687	0.00359239135937299	0.00467419433278103	0.0268874488308457	0.0237391527188734	0.0279269708309044	0.00487457514142352	0.0233351513582069	0.00311024665846261	0.026393437205628	0.00395558012610767	0.00984652303070764	0.000149573893177563
3	0.0487832565416913	0.0329286981656416	0.0219524654437611	0.0164643490828208	0.00942155638958255	0.046842841230662	0.031939857813016	0.0212733722456302	0.0154047462838833	0.00947378830743861	0.0110028702517843	0.0038678486005048	0.00194232692886724	0.00131871648830875	0.000858724196626534	0.0170741397895919	0.0329286981656416	0.0439049308875221	0.0493930472484624	0.0564358399417006	0.0163949944307317	0.031939857813016	0.0425467444912603	0.04621423885165	0.0567487131055478	0.00385100458812452	0.0038678486005048	0.00388465385773448	0.00395614946492625	0.00514382330380849	0.033020371844436	0.0291539615744347	0.0325756185662824	0.00536935531504134	0.0274419441175932	0.00342586408134069	0.0308903962168374	0.0043570432204536	0.0120134612873518	0.00016540228085182
4	0.0532538031546337	0.0359463171293777	0.0239642114195852	0.0179731585646889	0.0102849572773461	0.0435963654925085	0.0321162639802527	0.0217584566537552	0.0160389600195071	0.00972605642054071	0.0118391642375899	0.00416170548543758	0.00208975479393432	0.00141853612606936	0.000923110896740842	0.0186388311041218	0.0359463171293777	0.0479284228391703	0.0539194756940666	0.0616076769814093	0.015258727922378	0.0321162639802527	0.0435169133075104	0.0481168800585214	0.0582598183056575	0.00414370748315646	0.00416170548543758	0.00417950958786864	0.00425560837820807	0.00552950453860355	0.0360463918761467	0.0318256598867246	0.0320368017992963	0.00577738706510631	0.0275234156685686	0.0036861113933169	0.0306486077526321	0.00468810384280245	0.0130453215271144	0.000178543849012859
5	0.0545006579513248	0.0367879441171442	0.0245252960780962	0.0183939720585721	0.0105257635213206	0.0421046415753642	0.0316749909561694	0.0218961687736445	0.0162710768684238	0.00997627317704222	0.012520740416402	0.00440125932181537	0.00221000443120174	0.00150001109308872	0.000972836425157382	0.0190752302829637	0.0367879441171442	0.0490505921561923	0.0551819161757164	0.0630501247129679	0.0147366245513775	0.0316749909561694	0.0437923375472891	0.0488132306052714	0.0597586357235805	0.00438225914574071	0.00440125932181537	0.00442000886240348	0.00450003327926616	0.00582736423892177	0.0368903619581271	0.0325708081078272	0.0314926797588462	0.00610996836819579	0.0272806715392583	0.00389825540671075	0.0302177763105774	0.00495796054414493	0.013465487889201	0.000189149590834254
6	0.0535456376732804	0.0361433054294643	0.0240955369529762	0.0180716527147321	0.0103413195534379	0.038791615439549	0.0299226830546892	0.0208397524063653	0.0157469176030452	0.0088568614369141	0.013112012084839	0.00460896084842128	0.00231419252799593	0.0015702955975162	0.00101635556878218	0.0187409731856481	0.0361433054294643	0.0481910739059523	0.0542149581441964	0.0619452913054907	0.0135770654038421	0.0299226830546892	0.0416795048127306	0.0472407528091357	0.0530532741906831	0.00458920422969363	0.00460896084842128	0.00462838505599186	0.00471088679254861	0.00608804722190795	0.036243928592756	0.0320000667005758	0.029564918786444	0.00639841844504977	0.0257813879291807	0.00408218303390075	0.0284485560143852	0.00519197840652122	0.0130319238225417	0.000198157655089356
7	0.0511460369656665	0.0345235749518249	0.0230157166345499	0.0172617874759125	0.0098778824034406	0.0364345221289788	0.0283364628314069	0.0198338741211048	0.0152052732422827	0.00877068620823748	0.0136032158805198	0.00478155074667348	0.00240079015677954	0.00162880647755373	0.00105096405061748	0.0179011129379833	0.0345235749518249	0.0460314332690999	0.0517853624277374	0.0591692675002092	0.0127520827451426	0.0283364628314069	0.0396677482422096	0.0456158197268481	0.0525370780112588	0.00476112555818192	0.00478155074667348	0.00480158031355907	0.00488641943266118	0.0062953546624962	0.0346196887764604	0.0305660118263594	0.0279587364167926	0.00663807414401288	0.0244601273453647	0.00423501015252379	0.0269319582582398	0.00538641745985521	0.01261684953742	0.00020609233038942
8	0.047856952413548	0.0323034428791449	0.0215356285860966	0.0161517214395724	0.00924265839883962	0.0386523918127776	0.0278550419439929	0.0190943073741125	0.0147518063764555	0.00842604399595116	0.014022279709656	0.00492873985604752	0.00247459978455402	0.00167876471373331	0.0010801678059515	0.0167499333447418	0.0323034428791449	0.0430712571721932	0.0484551643187173	0.0553642273594501	0.0135283371344722	0.0278550419439929	0.038188614748225	0.0442554191293664	0.0504726449255267	0.00490779789837961	0.00492873985604752	0.00494919956910804	0.00503629414119994	0.00647028737993444	0.0323933758437449	0.028600381578498	0.0280533413487085	0.00684250152108879	0.0240871784062332	0.00436535158742599	0.026792213369157	0.00555226420862848	0.0116941797237746	0.000213028203334438
9	0.0440797035257564	0.0297537998798856	0.0198358665865904	0.0148768999399428	0.00851315475524006	0.039498658134216	0.0266807684091845	0.0182129029626748	0.0139894079460669	0.00753782064714094	0.0143954174850732	0.00505973758701645	0.00254029900864381	0.00172314231379082	0.00110579165312141	0.0154278962340147	0.0297537998798856	0.0396717331731808	0.0446306998198284	0.0509944450045311	0.0138245303469756	0.0266807684091845	0.0364258059253496	0.0419682238382007	0.0451521194546649	0.00503839611977562	0.00505973758701645	0.00508059801728762	0.00516942694137246	0.00662377617496739	0.0298366346241983	0.0263430134415914	0.0274218443473043	0.00702449154960614	0.0232023548570399	0.00448136609340272	0.0260056265714502	0.00569989930544663	0.0107068147436788	0.000219062452636532
10	0.0400993431812186	0.0270670566473225	0.0180447044315484	0.0135335283236613	0.00774442400425233	0.0398738995543789	0.0253909881348977	0.0171978237554468	0.013142822101371	0.00714514083472392	0.0147184584714825	0.00517318601256516	0.00259719349232914	0.00176158833105892	0.00112832248599893	0.0140347701134265	0.0270670566473225	0.0360894088630967	0.0406005849709838	0.0463896892903928	0.0139558648440326	0.0253909881348977	0.0343956475108936	0.039428466304113	0.0427999374875318	0.00515146046501889	0.00517318601256516	0.00519438698465828	0.00528476499317675	0.00675873757894888	0.027142411483536	0.0239642613704195	0.0265920942510308	0.0071820692548519	0.0221817954828596	0.00458183003120058	0.025049894182318	0.00582773548378801	0.00975888580702708	0.000224333752196753
11	0.0361136219847607	0.0243766948397135	0.0162511298931423	0.0121883474198567	0.00697465790687238	0.0307939924696486	0.0210415562543889	0.0146066432904199	0.0112403348944161	0.00596080398313722	0.0149972124956345	0.00527109183810558	0.00264631640886632	0.00179480104933217	0.00114790092667727	0.0126397676946662	0.0243766948397135	0.0325022597862846	0.0365650422595702	0.0417787317725545	0.010777897364377	0.0210415562543889	0.0292132865808397	0.0337210046832482	0.0357056695949032	0.00524902437347209	0.00527109183810558	0.00529263281773264	0.0053844031479965	0.0068760139289214	0.0244445596936947	0.0215823055346373	0.0215986233364139	0.0073180507767946	0.0183769581307418	0.00466853625788061	0.0205222112307297	0.00593805674491147	0.00878245604498769	0.00022900870327402
12	0.03225527228068	0.021772308789459	0.014514872526306	0.0108861543947295	0.00622949118605992	0.022043909470189	0.0169280270026964	0.0120697684333966	0.00961291463089021	0.00500851697929081	0.015249508050907	0.00535968422841771	0.00269071785852484	0.00182460295182245	0.00116520761403243	0.011289345298238	0.021772308789459	0.029029745052612	0.0326584631841885	0.0373151263928581	0.00771536831456615	0.0169280270026964	0.0241395368667931	0.0288387438926706	0.0300013979538545	0.00533732781781746	0.00535968422841771	0.00538143571704969	0.00547380885546735	0.00697968230356247	0.0218329230181946	0.0192764697420357	0.0168278532994891	0.00744111185054033	0.0147550056345293	0.00474696807557941	0.0162023541539584	0.00603788023424203	0.00790838361290883	0.000232992397239847
13	0.0286090819788545	0.0193111303357268	0.0128740868904845	0.0096555651678634	0.00552529901089345	0.0239165130275947	0.0163441592261459	0.0114622999102231	0.00879099975998461	0.00468170407617278	0.0154742181121492	0.00543853881480652	0.00273024808331196	0.00185123029746896	0.00118045419454075	0.0100131786925991	0.0193111303357268	0.0257481737809691	0.0289666955035902	0.0330969616605602	0.00837077955965813	0.0163441592261459	0.0229245998204462	0.0263729992799538	0.028043763787206	0.00541597633925221	0.00543853881480652	0.00546049616662393	0.00555369089240689	0.00707101048137576	0.0193648926299617	0.0170974251376303	0.016801290166948	0.00755068932912055	0.0143211141568969	0.00481680173949087	0.0159707032754161	0.0061267636496952	0.00689432671003428	0.000236688919580732
14	0.0252249148667571	0.017026817535061	0.0113512116900407	0.00851340876753052	0.00487171162172134	0.0245190733765072	0.0154636569056792	0.0105910093165383	0.00824733422279324	0.00374768743201531	0.0156655992036414	0.00550573746821503	0.00276398215506574	0.00187395747693452	0.00119368270280778	0.00882872020336498	0.017026817535061	0.0227024233800814	0.0255402263025916	0.0291819234484007	0.0085816756817775	0.0154636569056792	0.0211820186330767	0.0247420026683797	0.0224489329914323	0.00548295972127449	0.00550573746821503	0.00552796431013147	0.00562187243080357	0.00715025025284824	0.0170742202897569	0.0150749714323669	0.0162793085175085	0.00764403836321725	0.013580726030852	0.00487631737331713	0.0153256834853722	0.00620249519389737	0.00599475540223924	0.000239914803830521
15	0.0221275859412729	0.0149361205103592	0.00995741367357279	0.00746806025517959	0.00427352156231858	0.0267866400923982	0.0150118664273026	0.0101774304414946	0.00762670094257247	0.00366357082108456	0.0158467303004376	0.00556929587345843	0.0027958600696411	0.00189539935726578	0.00120596617025277	0.0077446550794455	0.0149361205103592	0.0199148273471456	0.0224041807655388	0.0255987194583998	0.00937532403233938	0.0150118664273026	0.0203548608829892	0.0228801028277174	0.0219450680890075	0.00554635560515316	0.00556929587345843	0.0055917201392822	0.00568619807179733	0.00722382915786025	0.0149777027529129	0.0132239386215545	0.0164601092853001	0.00773236358200047	0.0133273332906924	0.00493260823371351	0.0152831163076833	0.00627414090248049	0.0052217925800186	0.000242965150062449
16	0.0193243041082625	0.0130439052730772	0.00869593684871813	0.0065219526365386	0.00373212109547955	0.0260205235115631	0.0141448398373658	0.00933335588639215	0.00698887769698565	0.0030348391332641	0.0159987960326729	0.00562265821903505	0.00282264703067256	0.00191340958637649	0.00121623223638738	0.00676350643789188	0.0130439052730772	0.0173918736974363	0.0195658579096158	0.0223556894506748	0.00910718322904709	0.0141448398373658	0.0186667117727843	0.0209666330909569	0.0181789174199584	0.0055995786114355	0.00562265821903505	0.00564529406134512	0.00574022875912947	0.0072853236754587	0.0130802195778885	0.0115486349080345	0.0156317275943767	0.00780651809450135	0.0125001439277515	0.00497987407409637	0.0144461950402733	0.00633429522845777	0.00448804931057753	0.000245584820189353
17	0.0168102396837198	0.0113469117865109	0.00756460785767391	0.00567345589325543	0.00324657745977271	0.013441816857328	0.00928598571529378	0.00649606227569997	0.00501917290006244	0.00214481409168136	0.0161285343849663	0.00566818223078869	0.00284550626981542	0.00192881246750358	0.00122526600080455	0.00588358388930193	0.0113469117865109	0.0151292157153478	0.0170203676797663	0.019447246113249	0.0047046359000648	0.00928598571529378	0.0129921245513999	0.0150575187001873	0.0128475996722444	0.00564498703473819	0.00566818223078869	0.00569101253963084	0.00578643740251075	0.00733943661196694	0.0113785016520194	0.0100461739649826	0.00950811333837562	0.007869783153568	0.00811526999236557	0.00502020410865129	0.00904693603573399	0.00638561788099995	0.00377642610948487	0.000247954196102063
18	0.0145726519718894	0.00983654008102532	0.00655769338735022	0.00491827004051266	0.00281443003259899	0.017698707920949	0.0102940081952364	0.00656427412756747	0.00525219036158642	0.00138428550616933	0.0162464867882237	0.00570955054348814	0.00286627930289087	0.00194280286500856	0.00123327971105113	0.00510042819016128	0.00983654008102532	0.0131153867747004	0.014754810121538	0.0168586501294517	0.00619454777233214	0.0102940081952364	0.0131285482551349	0.0157565710847592	0.00829197555365373	0.00568627037587828	0.00570955054348814	0.00573255860578173	0.00582840859502567	0.0073874393463469	0.00986392506330734	0.00870894166860276	0.0110485869458353	0.0079272896944148	0.00893207322069615	0.00505685673672684	0.0102772173357428	0.00643226625418875	0.00313783053276134	0.000249952948029981
19	0.0125939160079155	0.00850089330534293	0.00566726220356195	0.00425044665267147	0.00243227488785701	0.0229879021037537	0.0116953282771981	0.00695187213914808	0.00537071074040114	0.00201924339597871	0.0163414350708333	0.00574288168076169	0.00288304586457402	0.00195419515296991	0.00124013960419818	0.00440787060277041	0.00850089330534293	0.0113345244071239	0.0127513399580144	0.0145695117228289	0.0080457657363138	0.0116953282771981	0.0139037442782962	0.0161121322212034	0.0120954216465545	0.00571950227479167	0.00574288168076169	0.00576609172914805	0.00586258545890973	0.00742853062847226	0.00852455983957453	0.00752640494700554	0.0130996901528818	0.00797359927949074	0.0101297858640986	0.0050863978288135	0.0119632113683242	0.00646984279877807	0.00259463246492512	0.000251687871655079
20	0.0108537119340647	0.00732625555549367	0.00488417037032912	0.00366312777774684	0.00209618763223982	0.0209556629494061	0.0104853069183025	0.00629708658933853	0.00513831226256487	0.00107206821063167	0.0164222648051077	0.00577125660477259	0.00289731507791854	0.00196385871578921	0.0012458073905023	0.00379879917692265	0.00732625555549367	0.00976834074065823	0.0109893833332405	0.0125563234787475	0.00733448203229214	0.0104853069183025	0.0125941731786771	0.0154149367876946	0.00642177018742816	0.00574779268178771	0.00577125660477259	0.00579463015583707	0.00589157614736763	0.00746248109986536	0.00734665189169808	0.00648642020024388	0.0118462864573154	0.00801302259242478	0.00914836147082559	0.00511154173750711	0.0108016215609652	0.00650183000917325	0.00230826248654185	0.000253101819546429
21	0.00933058113274168	0.00629814226460064	0.00419876150973376	0.00314907113230032	0.00180202394267329	0.0105247033926704	0.00642166023947215	0.0041434975642856	0.00346648219508245	0.000622611151392886	0.0164939926622362	0.00579643882556549	0.00290998780089708	0.00197245062633536	0.00125098464054167	0.00326570339645959	0.00629814226460064	0.00839752301946752	0.00944721339690096	0.010794260586528	0.00368364618743466	0.00642166023947215	0.0082869951285712	0.0103994465852474	0.00372948818995327	0.00577289743178267	0.00579643882556549	0.00581997560179417	0.00591735187900608	0.00749349322169306	0.00631567632768634	0.00557616328009221	0.0067884980223469	0.00804800835520913	0.00556598330059794	0.00513386004933238	0.00635211995628378	0.00653021872851636	0.00190206027300384	0.00025456805449219
22	0.0080030067516298	0.00540202955735011	0.00360135303823341	0.00270101477867506	0.00154562824915657	0.00837699066217092	0.00544667838816059	0.00352154351502804	0.00296079556778469	0.000976778306182166	0.0165498406296695	0.00581607654418827	0.00291986921098164	0.00197915166681638	0.00125502436034017	0.00280105236307043	0.00540202955735011	0.00720270607646682	0.00810304433602517	0.00925843086554366	0.00293194673175982	0.00544667838816059	0.00704308703005608	0.00888238670335408	0.00585097640631589	0.00579244422038431	0.00581607654418827	0.00583973842196329	0.00593745500044915	0.00751769145078918	0.00541706883767596	0.00478277523595738	0.00563402214951431	0.00807526571987435	0.00469223963195726	0.00515125560137202	0.00531013657253724	0.00655233985742316	0.00170312977948221	0.000255809949056868
23	0.00685013991486141	0.00462384444253145	0.00308256296168763	0.00231192222126572	0.00132297398861104	0.0142646014238227	0.00690177028045844	0.00423175454916285	0.00331563945165153	0.00129451615471567	0.0166089854842465	0.00583681094259172	0.0029302812578495	0.00198617154159803	0.00125925324588375	0.00239754897020149	0.00462384444253145	0.00616512592337526	0.00693576666379717	0.00792471489645186	0.00499261049833795	0.00690177028045844	0.00846350909832569	0.0099469183549546	0.00775425030521059	0.00581314491948627	0.00583681094259172	0.005860562515699	0.00595851462479409	0.00754302279709768	0.00463671725117051	0.00409379631486257	0.00792282524130799	0.008104096237691	0.00608815098009982	0.00516963085422316	0.00720078475313498	0.00657572621929069	0.00145650859374366	0.000256827597226311
24	0.00585226456819202	0.00395027858352962	0.00263351905568641	0.00197513929176481	0.00113025338086758	0.0130120538880719	0.00646940505768716	0.00380289181075822	0.00299164002375733	0.000699732478129849	0.0166590834384416	0.00585438188227241	0.00293911656516633	0.00199216435531874	0.00126275767141447	0.00204829259886721	0.00395027858352962	0.00526703811137282	0.00592541787529442	0.00677030378619165	0.00455421886082516	0.00646940505768716	0.00760578362151644	0.00897492007127199	0.00419145080757675	0.00583067920345455	0.00585438188227241	0.00587823313033266	0.00597649306595622	0.00756401457278327	0.00396127618107183	0.00349744376328553	0.00730592136598318	0.00812852181025313	0.00560575372890682	0.00518520582434133	0.00665054527745609	0.0065955428498218	0.00122685190733562	0.000257740852002265
25	0.00499107185117442	0.00336897349954273	0.00224598233302849	0.00168448674977137	0.000963930418423594	0.0237298810600863	0.00992080087005083	0.00548466687975515	0.00396871394817883	0.00193580139432903	0.0166996430407049	0.00586861861157204	0.00294627651785599	0.00199706198023114	0.0012659865137101	0.00174687514791105	0.00336897349954273	0.00449196466605698	0.0050534602493141	0.00577401658066187	0.0083054583710302	0.00992080087005083	0.0109693337595103	0.0119061418445365	0.0115955977050746	0.00584487506424672	0.00586861861157204	0.00589255303571198	0.00599118594069342	0.00758335558391329	0.00337835274049876	0.00298277579808609	0.0119894162127207	0.00814830325507233	0.00870189303408643	0.00519782778664553	0.0106578996953494	0.00661159482299838	0.00114253998864261	0.000258654723165377
26	0.00424979777599348	0.0028686134987956	0.00191240899919707	0.0014343067493978	0.000820767456486352	0.0263611699220803	0.0103829709364613	0.00571520009437488	0.00403932423967342	0.00118721543356787	0.0167337648941951	0.00588059664829343	0.00295228867796482	0.00200113274318152	0.0012685989879128	0.00148742922159772	0.0028686134987956	0.00382481799839414	0.0043029202481934	0.00491645954110485	0.0092264094727281	0.0103829709364613	0.0114304001887498	0.0121179727190203	0.00711151081781319	0.00585681771296828	0.00588059664829343	0.00590457735592963	0.00600339822954455	0.00759900450324882	0.00287659973472728	0.002539773886447	0.0128896390536986	0.00816494501272529	0.00918562668109247	0.0052084398967084	0.0113679283262797	0.00662509627092213	0.000857684246138128	0.000259566276101728
27	0.00361326475409013	0.00243895370901084	0.00162596913934056	0.00121947685450542	0.000697833233049084	0.0213464578762789	0.00846988943842352	0.00452098402637288	0.00325672579071253	0.000830970651246399	0.0167622889473383	0.00589057868266273	0.00295730419464653	0.00200454826558474	0.00127108318779566	0.00126464266393155	0.00243895370901084	0.00325193827868112	0.00365843056351626	0.00418007418497259	0.00747126025669762	0.00846988943842352	0.00904196805274575	0.0097701773721376	0.00497757745438388	0.00586680113156842	0.00589057868266273	0.00591460838929306	0.00601364479675423	0.00761388504964421	0.00244574376969862	0.00215936756311002	0.0104488267712099	0.00817883948161273	0.00742708724238571	0.00521729713234235	0.00921406598204725	0.00663636689766447	0.000568720163307622	0.000260380275153169
28	0.00306785730552658	0.00207080368123044	0.00138053578748696	0.00103540184061522	0.000592498177617754	0.0204005814586393	0.00777772782456917	0.00419904244354658	0.00331560476789411	0.00034510233450855	0.0167837395069477	0.00589810999387542	0.0029610974063923	0.00200715710037012	0.00127299164310988	0.0010737500569343	0.00207080368123044	0.00276107157497392	0.00310620552184566	0.00354910918484313	0.00714020351052375	0.00777772782456917	0.00839808488709316	0.00994681430368232	0.00206718925286767	0.00587430882743169	0.00589810999387542	0.0059221948127846	0.00602147130111037	0.00762531684224788	0.00207656881019377	0.00183341991375121	0.00979907076232798	0.00818930254098017	0.00691811598189447	0.00522397752241989	0.00860190618398016	0.00664485901039797	0.000549205788554922	0.000261106593071166
29	0.00260145444787848	0.00175598175231797	0.00117065450154532	0.000877990876158987	0.00050242135341397	0.0255829104780948	0.00999781996921772	0.00532657080047758	0.00387996361274295	0.000678703220950309	0.0168023125627014	0.00590463676160587	0.00296437423470284	0.00200939328061113	0.00127483217827787	0.000910509056757468	0.00175598175231797	0.00234130900309063	0.00263397262847696	0.00300954215122198	0.00895401866733316	0.00999781996921772	0.0106531416009552	0.0116398908382289	0.00406548395632597	0.0058808093969455	0.00590463676160587	0.00592874846940567	0.0060281798418334	0.00763634178800551	0.00176087041528063	0.00155468716907562	0.0124213865341711	0.00819836484467598	0.00879009970490778	0.00522976206858464	0.010931394174037	0.00665221328916275	0.000679040101081559	0.000261756891849593
30	0.00220333526814787	0.00148725130599981	0.000991500870666543	0.000743625652999907	0.000425532220389391	0.027052146696376	0.00991044895627642	0.00521472706487641	0.00399337201318018	0.000442291308583122	0.0168121998585746	0.0059081287922702	0.00296613536006564	0.00201059392543859	0.00127608041892638	0.000771167343851756	0.00148725130599981	0.00198300174133309	0.00223087695899972	0.00254897039161024	0.0094682513437316	0.00991044895627642	0.0104294541297528	0.0119801160395405	0.00264935860559111	0.00588426995050111	0.0059081287922702	0.00593227072013127	0.00603178177631577	0.00764381884450603	0.00149139182190563	0.00131676227248754	0.0126959257058543	0.00820319925640569	0.00882244653409416	0.00523285593692822	0.0110768843129055	0.00665614010170107	0.000499050264305999	0.000262273991939158
31	0.00186406962148645	0.00125824699450335	0.000838831329668903	0.000629123497251677	0.000360009525766964	0.0172477272631021	0.00647759097563587	0.00367518348947415	0.00277984098177708	-3.36364821242328e-05	0.0168163641998917	0.00590962787890868	0.00296690786903734	0.00201116962387956	0.00127695250060315	0.000652424367520258	0.00125824699450335	0.00167766265933781	0.00188737049175503	0.00215648446323975	0.00603670454208573	0.00647759097563587	0.00735036697894829	0.00833952294533125	-0.000201485088330421	0.00588572746996209	0.00590962787890868	0.00593381573807469	0.00603350887163867	0.0076490426801327	0.00126174996113258	0.00111400955921101	0.00825529192070896	0.00820525195612919	0.00583936200967667	0.00523418653917604	0.00724438098811504	0.00665781487746684	0.000569120838617829	0.000262792568739281
32	0.00157540245160195	0.00106339665483132	0.000708931103220879	0.000531698327415659	0.000304258962731802	0.0183093977530592	0.00672306870804682	0.00369762572163493	0.00295065210397821	-0.000127060841179988	0.016822790177064	0.00591191579941252	0.00296806783400865	0.00201198595893576	0.0012779199260312	0.000551390858060683	0.00106339665483132	0.00141786220644176	0.00159509498224698	0.00182253434693083	0.00640828921357071	0.00672306870804682	0.00739525144326986	0.00885195631193464	-0.000761104110528956	0.00588797656197239	0.00591191579941252	0.0059361356680173	0.00603595787680728	0.00765483763208704	0.00106635715703142	0.000941495623585962	0.00864156594490971	0.00820840450372193	0.00605395359518196	0.00523621295495356	0.00755376486204928	0.00666037949205826	0.000490284393645267	0.00026318030473724
33	0.0013301376367135	0.00089784290478161	0.000598561936521074	0.000448921452390805	0.000256890737490888	0.00780904006477603	0.00317746951316841	0.00195664391937627	0.00162233660233227	-0.00053830690414738	0.0168281929207405	0.00591383880883532	0.00296903627272921	0.00201266121994697	0.00127869489411128	0.000465548172849724	0.00089784290478161	0.00119712387304215	0.00134676435717242	0.00153879507207233	0.00273316402267161	0.00317746951316841	0.00391328783875254	0.00486700980699682	-0.00322449933172029	0.00588986752225919	0.00591383880883532	0.00593807254545842	0.0060379836598409	0.00765947974987726	0.00090034250442101	0.000794919902821852	0.00393661461001624	0.00821105447429439	0.00288764695704326	0.00523791371752252	0.00350106685105645	0.00666253404700612	0.000485663826550664	0.00026346582069846
34	0.00112202533412514	0.000757367100534466	0.000504911400356311	0.000378683550267233	0.000216697812024209	0.0253420980515507	0.00921109606981136	0.00495598546459589	0.00347700849004532	0.000576469635502439	0.0168332225603112	0.00591563366874314	0.00296993993500881	0.00201328637415508	0.00127950689058173	0.000392708866943797	0.000757367100534466	0.00100982280071262	0.0011360506508017	0.00129803638904472	0.00886973431804273	0.00921109606981136	0.00991197092919178	0.010431025470136	0.00345309699748108	0.00589162789610892	0.00591563366874314	0.00593987987001761	0.00603985912246524	0.00766434367054432	0.000759475614753722	0.000670547351603526	0.0118597800509958	0.0082135240381879	0.00823297272687219	0.0052394999779529	0.0103428783410746	0.00666454245101289	0.000418719786560681	0.000263761032190271
35	0.000945655371686165	0.000638317375888162	0.000425544917258774	0.000319158687944081	0.000182635314676841	0.0184881160852135	0.00706567307109496	0.00384738147294659	0.00253111110924141	0.000699614080156074	0.0168379962529998	0.00591733232133091	0.00297080309166073	0.00201387081982813	0.0012802018161551	0.000330979380090158	0.000638317375888162	0.000851089834517549	0.000957476063832243	0.00109399943709948	0.00647084062982474	0.00706567307109496	0.00769476294589319	0.00759333332772423	0.0041907415947014	0.00589329868854993	0.00591733232133091	0.00594160618332146	0.00604161245948438	0.0076685063276265	0.000640094455012021	0.000565144730451413	0.0088824059908839	0.00821586548733696	0.00625408681359372	0.00524100358906857	0.00779907065592391	0.00666644676794105	0.000460964229075841	0.000264017650972818
36	0.000796358195601791	0.000537541782031209	0.000358361188020806	0.000268770891015605	0.000153801410116119	0.0256664181691116	0.00930137979030545	0.00499847620157399	0.0034886096222227	0.00102478684761129	0.0168430884844213	0.00591912946395511	0.00297170582426104	0.00201449091937091	0.00128099620379697	0.000278725368460627	0.000537541782031209	0.000716722376041612	0.000806312673046814	0.0009212821539463	0.00898324635918905	0.00930137979030545	0.00999695240314799	0.0104658288666681	0.00613855122388259	0.00589508096954746	0.00591912946395511	0.00594341164852207	0.00604347275811272	0.00767326477007005	0.000539038301341405	0.000475921409925125	0.0119928001560859	0.00821835445460618	0.00832127213148529	0.00524259638417518	0.0104550514166104	0.00666846815356091	0.000504137569368234	0.000264212492405993
37	0.000670114138127235	0.000452327043235884	0.000301551362157256	0.000226163521617942	0.000129419776115737	0.0180193253119564	0.00655596519134845	0.00366547721598692	0.0023673462257296	0.000943802358920681	0.0168469920286366	0.00592051545296657	0.00297241103666719	0.00201497527059021	0.00128155306366111	0.000234539948344532	0.000452327043235884	0.000603102724314512	0.000678490564853826	0.00077523431035603	0.00630676385918474	0.00655596519134845	0.00733095443197384	0.0071020386771888	0.00565344797209319	0.00589644721002279	0.00592051545296657	0.00594482207333437	0.00604492581177064	0.00767660040304437	0.000453586324239434	0.000400475146974875	0.00846186566378336	0.00822026744307268	0.00590438743697969	0.00524382476695678	0.00739006638297624	0.00667002393159114	0.000447228954722015	0.000264380309058742
38	0.000563471243577577	0.000380343089414865	0.00025356205960991	0.000190171544707432	0.00010882373321546	0.019731020770825	0.00752171313814065	0.00409046880195476	0.0025650380471612	0.000799636650620348	0.0168555986175986	0.00592353830299818	0.00297392542100339	0.0020159775186997	0.00128205281080897	0.000197214935252152	0.000380343089414865	0.00050712411921982	0.000570514634122297	0.000651862445614269	0.00690585726978874	0.00752171313814065	0.00818093760390952	0.00769511414148361	0.00478988440549228	0.00589945951615952	0.00592353830299818	0.00594785084200678	0.00604793255609911	0.00767959392650074	0.000381401966690707	0.000336742975933154	0.0094618104292836	0.00822446579074447	0.00664831804032246	0.00524649900487388	0.00830393932479513	0.00667342899463598	0.000447850921506191	0.000264519036904178
39	0.000473471531265532	0.000319593283604234	0.000213062189069489	0.000159796641802117	9.14420038126784e-05	0.00760312359197152	0.00337815096423454	0.00180006387883195	0.00112007885813541	0.00022782184681329	0.0168616349254126	0.00592566694589605	0.00297499349647017	0.00201667749317364	0.00128257053894997	0.000165715035942936	0.000319593283604234	0.000426124378138978	0.000479389925406351	0.000547744563395789	0.00266109325719003	0.00337815096423454	0.00360012775766389	0.00336023657440624	0.00136467020419194	0.00590157222389442	0.00592566694589605	0.00594998699294034	0.00605003247952092	0.00768269515747474	0.000320483033082898	0.000282957141602616	0.00394975497651236	0.0082274151862147	0.00287771653627956	0.00524838078687647	0.00353146366265906	0.00667582242308689	0.000317425418721648	0.000264654382625098
40	0.000397585336773348	0.00026837010232201	0.000178913401548006	0.000134185051161005	7.67860314302707e-05	0.0111414634743146	0.0044576306964578	0.00240516812803303	0.00119916619173133	0.000964571806675817	0.0168655534994973	0.00592705450974049	0.00297569548639694	0.00201715674237946	0.00128308519829918	0.000139154867870672	0.00026837010232201	0.000357826803096013	0.000402555153483015	0.000459954173213749	0.00389951221601009	0.0044576306964578	0.00481033625606607	0.00359749857519398	0.00577785854511512	0.00590294372482406	0.00592705450974049	0.00595139097279388	0.00605147022713839	0.00768577800615238	0.000269117246179156	0.000237605860136516	0.00546626608246938	0.00822933327617801	0.00387114738900737	0.00524960995307066	0.00482441171242147	0.00667738119721514	0.000232785802912843	0.000264761377593535
