# Supplementary material for: Impulse Response Functions for Nonlinear, Nonstationary, and Heterogeneous Systems, Estimated by Deconvolution and Demixing of Noisy Time Series
Source: Sensors (Basel). 2022 Apr 25;22(9):3291. doi: 10.3390/s22093291 (PMC9105515; doi:10.3390/s22093291)
Supplement: Supplementary file 1 [file sensors-22-03291-s001.zip › File S1/IRF fig 11 nonlinear curves with demixing results/benchmark_test5_Fig_11e_time_series.txt]

t	fx1	fx2	fx3	fx4	fx5	y_fx1	y_fx2	y_fx3	y_fx4	y_fx5	y_fxsum1	y_fxsum2	y_fxsum3	y_fxsum4	y_fxsum5	y_true	y_err	y
1	0	0.868602153634497	0	0	0	1.30848019933032	1.24287188596792	0.68672393263189	1.23222725407861	1.30951759311591	1.30848019933032	2.55135208529825	3.23807601793014	4.47030327200875	5.77982086512466	0.541750492588277	0.0291441621721057	0.570894654760382
2	0	0.518777697997139	0	0	0	1.29080598288795	1.21317614616716	0.687970696141155	1.22315954896324	1.29169762069796	1.29080598288795	2.50398212905511	3.19195282519627	4.41511237415951	5.70680999485747	0.54001951200565	0.0231463891078745	0.563165901113525
3	0	0	1.48823669240823	0	0	1.25353417165746	1.16459364399687	0.683190284373329	1.19387961784851	1.25429880839867	1.25353417165746	2.41812781565432	3.10131810002765	4.29519771787616	5.54949652627482	0.53230129263069	0.0171859184417393	0.549487211072429
4	0	0	1.14457712674999	0	0	1.23609943278501	1.142499578128	0.677124851724502	1.1837621579585	1.23675381331708	1.23609943278501	2.37859901091301	3.05572386263751	4.23948602059601	5.47623983391309	0.529224580603984	0.0223853413784912	0.551609921982475
5	0	0.87052986623532	0	0	0	1.22128017503159	1.12763263464484	0.668288249934497	1.17556754542153	1.22183914662766	1.22128017503159	2.34891280967642	3.01720105961092	4.19276860503245	5.41460775166011	0.527251165115816	0.0115817087242229	0.538832873840039
6	0	0.753510844096293	0	0	0	1.19972622907496	1.09585589625474	0.668915105422619	1.1599562822144	1.20020287915819	1.19972622907496	2.2955821253297	2.96449723075232	4.12445351296672	5.32465639212491	0.523844875464425	0.00231129613752871	0.526156171601954
7	0	0.390889984204315	0	0	0	1.17053383491989	1.05261993966837	0.672032625588204	1.13605416981848	1.17093964121706	1.17053383491989	2.22315377458826	2.89518640017646	4.03124056999495	5.20218021121201	0.518421646320895	-0.0013368409248064	0.517084805396089
8	0	0.530786414114431	0	0	0	1.12530490127627	0.998254165547442	0.664841697066313	1.09550436953798	1.12564988536112	1.12530490127627	2.12355906682371	2.78840076389003	3.883905133428	5.00955501878912	0.50695547732579	-0.0040805022377102	0.50287497508808
9	0	0.616390343145841	0	0	0	1.07539401084082	0.940366023874247	0.655558592533814	1.04970919795445	1.07568688890419	1.07539401084082	2.01576003471507	2.67131862724888	3.72102782520333	4.79671471410752	0.493967158475213	-0.00483125886754154	0.489135899607671
10	0	0.570920858345365	0	0	0	1.02678817266822	0.883151898965032	0.647981552513351	1.00470617408067	1.02703649947535	1.02678817266822	1.90994007163325	2.5579216241466	3.56262779822727	4.58966429770263	0.481518299788403	-0.0058877032413411	0.475630596547062
11	0	0	1.94008513480848	0	0	0.979165163439207	0.827683117673702	0.640308001585507	0.960223785729514	0.979375466989911	0.979165163439207	1.80684828111291	2.44715628269842	3.40738006842793	4.38675553541784	0.469253667447636	0.00579153373456056	0.475045201182197
12	0	0	1.06928339029693	0	0	0.978604862667088	0.826841117453427	0.635735039325569	0.96239109210367	0.978782768199184	0.978604862667088	1.80544598012052	2.44118101944608	3.40357211154975	4.38235487974894	0.467223806943494	0.00157344993215571	0.46879725687565
13	0	0	1.59899406615676	0	0	0.981091962737	0.834126123810675	0.628703233014939	0.967239322748098	0.981242305511751	0.981091962737	1.81521808654767	2.44392131956261	3.41116064231071	4.39240294782246	0.467433725768283	0.00530215870503333	0.472735884473316
14	0	0	1.0900995808482	0	0	1.00288769102521	0.863967067741592	0.623479899220306	0.991072941715223	1.00301461788712	1.00288769102521	1.8668547587668	2.4903346579871	3.48140759970233	4.48442221758945	0.472363746035041	0.00150314180589583	0.473866887840937
15	0	0	1.61417699049891	0	0	1.02024430145466	0.891281276331311	0.616572443322023	1.01018380652976	1.02035136152946	1.02024430145466	1.91152557778597	2.528098021108	3.53828182763776	4.55863318916722	0.477227743044507	-0.00268040297973632	0.474547340064771
16	0	0.505937000359899	0	0	0	1.05121810101169	0.933167390249552	0.611904248155978	1.04266409114065	1.05130832614309	1.05121810101169	1.98438549126124	2.59628973941722	3.63895383055787	4.69026215670097	0.485028852124581	-0.0026231698032064	0.482405682321375
17	0	0	1.03475798291824	0	0	1.05400801511492	0.941584457821277	0.605237830469382	1.04674490464901	1.05408399078021	1.05400801511492	1.99559247293619	2.60083030340558	3.64757520805459	4.7016591988348	0.485323235710661	-0.00159312805697338	0.483730107653687
18	0	0	1.0516168361629	0	0	1.0551325133712	0.950175023790363	0.597536293893841	1.04897337385887	1.05519644088428	1.0551325133712	2.00530753716156	2.6028438310554	3.65181720491427	4.70701364579855	0.486227882258698	0.00103842288446431	0.487266305143162
19	0	0	1.56936703713015	0	0	1.05565581509401	0.95915173022319	0.589526215062974	1.05043906977339	1.05570956592441	1.05565581509401	2.0148075453172	2.60433376038017	3.65477283015357	4.71048239607798	0.487644132378077	0.00728058091782	0.494924713295897
20	0	0.354453343822592	0	0	0	1.07271484827607	0.985048233360905	0.584789127821435	1.06830122330758	1.07276001129827	1.07271484827607	2.05776308163698	2.64255220945841	3.710853432766	4.78361344406427	0.492573398869339	-0.00605259427753483	0.486520804591804
21	0	0.541029403267795	0	0	0	1.06051009068715	0.978610233820409	0.574006520530646	1.05677983866212	1.06054801313839	1.06051009068715	2.03912032450756	2.61312684503821	3.66990668370032	4.73045469683871	0.48826264428363	-0.00740269687459067	0.48085994740904
22	0	0	1.3792255684387	0	0	1.03520048034164	0.953636712004193	0.565636003000041	1.03205087753445	1.03523230321664	1.03520048034164	1.98883719234583	2.55447319534587	3.58652407288032	4.62175637609697	0.480827163229133	-0.0165793101021647	0.464247853126969
23	0	0.835369232654691	0	0	0	1.02938834043542	0.950729925311051	0.56042367463871	1.0267314497881	1.02941502898899	1.02938834043542	1.98011826574647	2.54054194038518	3.56727339017328	4.59668841916227	0.479028303205273	-0.0196290765824947	0.459399226622779
24	0	0	1.1583745735877	0	0	1.01902584794802	0.932447679376332	0.565872742026942	1.01678653368569	1.01904821791612	1.01902584794802	1.95147352732436	2.5173462693513	3.53413280303699	4.55318102095311	0.476988149287782	-0.0194753938164458	0.457512755471336
25	0	0.569706339900787	0	0	0	1.0165318355228	0.927489729660432	0.568507740637125	1.01464601167907	1.01655057561199	1.0165318355228	1.94402156518324	2.51252930582036	3.52717531749943	4.54372589311143	0.47752359066275	-0.0213892696341287	0.456134321028621
26	0	0	1.37868869323789	0	0	1.00011574117064	0.905576303821934	0.570251142787189	0.998528834458553	1.00013143230727	1.00011574117064	1.90569204499258	2.47594318777976	3.47447202223832	4.47460345454559	0.474077725315934	-0.0200742868611637	0.454003438454771
27	0	0.575009457762895	0	0	0	1.00140035436622	0.906282373394841	0.571663624063505	1.00006596123706	1.00141348614098	1.00140035436622	1.90768272776106	2.47934635182457	3.47941231306162	4.48082579920261	0.475171854638195	-0.0136351162584281	0.461536738379767
28	0	0.64247961146075	0	0	0	0.9881880199184	0.88893274347591	0.572657523643868	0.987066737915621	0.988199004610659	0.9881880199184	1.87712076339431	2.44977828703818	3.4368450249538	4.42504402956446	0.472248011121428	-0.0125080312829918	0.459739979838437
29	0	0.459761422010828	0	0	0	0.967901824467133	0.860904240890649	0.575547777023422	0.966960238813807	0.967911008986	0.967901824467133	1.82880606535778	2.40435384238121	3.37131408119501	4.33922509018101	0.467581054236689	-0.00565357199579219	0.461927482240896
30	0	0.938624761838203	0	0	0	0.937556572910653	0.82414270196619	0.573630344829043	0.936766380452303	0.937564248947329	0.937556572910653	1.76169927487684	2.33532961970589	3.27209600015819	4.20966024910552	0.459403253315936	-0.0101973430667196	0.449205910249216
31	0	0	0	0	3.29146277328903	0.917148040774611	0.788276788110151	0.584235634355176	0.916485294780094	0.917154453422078	0.917148040774611	1.70542482888476	2.28966046323994	3.20614575802003	4.12330021144211	0.454682397753577	-0.0101583523549121	0.444524045398665
32	0	0	1.35072036039798	0	0	0.981124518904424	0.846126394608843	0.679940314432091	0.980568979695099	0.898454981159013	0.981124518904424	1.82725091351327	2.50719122794536	3.48776020764046	4.38621518879947	0.461695692933107	-0.00862277263517392	0.453072920297933
33	0	0	1.09382489688842	0	0	1.03600596745291	0.901336719534345	0.740568892100153	1.03554054530803	0.900633483136943	1.03600596745291	1.93734268698725	2.6779115790874	3.71345212439543	4.61408560753238	0.470043856992839	-0.000952820045541296	0.469091036947297
34	0	0	1.71646293803166	0	0	1.07457438243589	0.944550621798811	0.773983796879176	1.07418466065791	0.908322198723046	1.07457438243589	2.0191250042347	2.79310880111387	3.86729346177179	4.77561566049484	0.477303210169688	0.00217638977892203	0.47947959994861
35	0	0.883904677717079	0	0	0	1.12133145869926	0.998694052234763	0.791643894629561	1.12100528608329	0.939842797473747	1.12133145869926	2.12002551093402	2.91166940556358	4.03267469164688	4.97251748912063	0.487179208255935	0.00410429693079077	0.491283505186726
36	0.347542438901343	0	0	0	0	1.14477554745607	1.01753738272037	0.806416747381864	1.14450269067322	0.959037022335428	1.14477554745607	2.16231293017644	2.96872967755831	4.11323236823152	5.07226939056695	0.493156822350936	0.00182444609210347	0.494981268443039
37	0	0.830885121010037	0	0	0	1.13132123684012	1.0081153995189	0.801203357174511	1.1340285320049	0.951772487092966	1.13132123684012	2.13943663635902	2.94063999353353	4.07466852553843	5.0264410126314	0.48940562350081	0.00355792266898373	0.492963546169794
38	0	0	1.29879108407916	0	0	1.11233982678505	0.983536582707558	0.7985931927811	1.11695581977443	0.942839917305122	1.11233982678505	2.09587640949261	2.89446960227371	4.01142542204814	4.95426533935326	0.485672092978184	-0.0019304952085819	0.483741597769602
39	0	0	1.29550783396224	0	0	1.10560075265932	0.977277741159423	0.789105887340282	1.11134450927262	0.948406301785161	1.10560075265932	2.08287849381874	2.87198438115902	3.98332889043164	4.9317351922168	0.485713903138981	-0.000868702329118457	0.484845200809863
40	0	0.495962263563719	0	0	0	1.10718187393959	0.983397278754075	0.775300059031932	1.11349286166146	0.963401198777463	1.10718187393959	2.09057915269367	2.8658792117256	3.97937207338706	4.94277327216453	0.488264649651437	0.000592409588066784	0.488857059239504
41	0	0.784413979420415	0	0	0	1.08810373377191	0.966043810074521	0.756812889958135	1.09458757803485	0.958039004411318	1.08810373377191	2.05414754384643	2.81096043380457	3.90554801183941	4.86358701625073	0.484788284008472	-0.00201399764541637	0.482774286363056
42	0	0	1.00425810944077	0	0	1.0652507279709	0.937064940262522	0.745241757331207	1.07163739178311	0.948653809128047	1.0652507279709	2.00231566823342	2.74755742556463	3.81919481734774	4.76784862647579	0.480924868438356	0.00805785173606471	0.488982720174421
43	0	0.52673555825341	0	0	0	1.04781799647251	0.919737917135704	0.72940724261945	1.05392966183295	0.944080025503557	1.04781799647251	1.96755591360821	2.69696315622766	3.75089281806061	4.69497284356417	0.478942058013506	0.0106984025194994	0.489640460533006
44	0	0.573619255738396	0	0	0	1.01895290167952	0.889200758474479	0.712075977030047	1.02467940966513	0.927243219497488	1.01895290167952	1.908153660154	2.62022963718404	3.64490904684918	4.57215226634667	0.473174341032808	0.00797869286326162	0.48115303389607
45	0	0	1.16222085543796	0	0	0.984908334462939	0.8514510738411	0.695846294402931	0.990188499048312	0.904274901623619	0.984908334462939	1.83635940830404	2.53220570270697	3.52239420175528	4.4266691033789	0.465698130315502	0.000349602878502216	0.466047733194005
46	0	0	1.14825043425139	0	0	0.96778676706191	0.836231102683048	0.679705841924383	0.972594240220084	0.897227463060483	0.96778676706191	1.80401786974496	2.48372371166934	3.45631795188943	4.35354541494991	0.46298763815841	-0.0102690142888844	0.452718623869526
47	0	0.35863904955755	0	0	0	0.962114094843194	0.836155835589855	0.664057056307799	0.96644674691364	0.900626157052566	0.962114094843194	1.79826993043305	2.46232698674085	3.42877373365449	4.32939989070705	0.463462267903858	0.00033549056902053	0.463797758472878
48	0	0	1.00712033559974	0	0	0.938443077351293	0.817275315252199	0.643492569110916	0.942315082707512	0.885056262032706	0.938443077351293	1.75571839260349	2.39921096171441	3.34152604442192	4.22658230645463	0.457196520897102	0.00190542306382779	0.45910194396093
49	0	0	1.33794283806609	0	0	0.924722466166688	0.810747266083624	0.624996259492222	0.928158462353809	0.878520208436694	0.924722466166688	1.73546973225031	2.36046599174253	3.28862445409634	4.16714466253304	0.454406359590564	0.00389090238619949	0.458297261976763
50	0	0.982786678274175	0	0	0	0.928956833309021	0.823548010384881	0.610802865908211	0.9319876619921	0.889088667280712	0.928956833309021	1.7525048436939	2.36330770960211	3.29529537159421	4.18438403887493	0.45634644709519	0.00125901583373685	0.457605462928927
51	0	0.943336638196784	0	0	0	0.933456556421758	0.821300481581831	0.613404166428247	0.936116204599723	0.899144268757885	0.933456556421758	1.75475703800359	2.36816120443184	3.30427740903156	4.20342167778944	0.458884509539478	0.00247943309676942	0.461363942636248
52	0	0.72434241907111	0	0	0	0.936694340188582	0.808704351153409	0.625885853695525	0.93901778647755	0.907233720838294	0.936694340188582	1.74539869134199	2.37128454503752	3.31030233151507	4.21753605235336	0.461404716526665	0.000897636768072394	0.462302353294737
53	0	0	0	2.39218171229325	0	0.931807939790157	0.787444997448256	0.637408540165446	0.933829678160871	0.906567523902982	0.931807939790157	1.71925293723841	2.35666147740386	3.29049115556473	4.19705867946771	0.461689905708413	0.00567926085037475	0.467369166558788
54	0	0	1.20087113256374	0	0	0.976256748692552	0.825662243034435	0.702530223345955	0.922762608961743	0.954674582997058	0.976256748692552	1.80191899172699	2.50444921507294	3.42721182403468	4.38188640703174	0.469805521082307	0.00494795708672017	0.474753478169027
55	0	0.967146821609079	0	0	0	1.01330091008106	0.863477578183769	0.740967584155778	0.924351103709201	0.994880101274658	1.01330091008106	1.87677848826483	2.61774607242061	3.54209717612981	4.53697727740446	0.477677565806004	0.00773996752465192	0.485417533330656
56	0	0	1.15177730621582	0	0	1.03651007950806	0.876554486730383	0.774059118533496	0.926716389801112	1.02081367247788	1.03651007950806	1.91306456623845	2.68712368477194	3.61384007457305	4.63465374705093	0.48335971162834	0.00710165819503278	0.490461369823373
57	0	0	1.32823047624265	0	0	1.05572926329547	0.894237720162262	0.788336196390748	0.93557116108355	1.0423748384057	1.05572926329547	1.94996698345773	2.73830317984848	3.67387434093203	4.71624917933773	0.488815684942131	0.00979196330544193	0.498607648247573
58	0	0.527499190386585	0	0	0	1.07742107087949	0.920206325743528	0.79068591551412	0.954263714993501	1.06607533046871	1.07742107087949	1.99762739662301	2.78831331213714	3.74257702713064	4.80865235759935	0.495094247532061	-0.00024272237086486	0.494851525161196
59	0	0	1.24319465861417	0	0	1.07383423348883	0.91868642728503	0.783555387033581	0.952713188631832	1.06420775901424	1.07383423348883	1.99252066077386	2.77607604780745	3.72878923643928	4.79299699545352	0.494344280724409	0.00170015630371533	0.496044437028124
60	0	0.753707821195462	0	0	0	1.07685894746154	0.928194582235286	0.771179024456148	0.961082743389933	1.06870124330386	1.07685894746154	2.00505352969683	2.77623255415298	3.73731529754291	4.80601654084677	0.495747991211585	-0.000898891863114591	0.49484909934847
61	0	0.630239307989653	0	0	0	1.06818581208295	0.91814392096387	0.762226434675953	0.959796598951262	1.06128070435911	1.06818581208295	1.98632973304682	2.74855616772277	3.70835276667404	4.76963347103314	0.494474321911566	-0.00598408480838793	0.488490237103178
62	0	0	1.79046793454956	0	0	1.04791286160146	0.893898519798364	0.7518195387112	0.948036807858893	1.04207428613432	1.04791286160146	1.94181138139982	2.69363092011102	3.64166772796991	4.68374201410424	0.490033478824647	0.0037892593754281	0.493822738200075
63	0	0	1.68376834020037	0	0	1.05852705636469	0.906910587628401	0.741153018606109	0.967639325310686	1.05359524591381	1.05852705636469	1.9654376439931	2.7065906625992	3.67422998790989	4.7278252338237	0.491968031248002	-0.00171854218481657	0.490249489063186
64	0	0	1.73657395651929	0	0	1.08600242723899	0.940975196671607	0.730196356662594	1.00412618719877	1.08184049164592	1.08600242723899	2.0269776239106	2.75717398057319	3.76130016777196	4.84314065941788	0.497645975666376	-0.00322354225898952	0.494422433407387
65	0	0.990755514023493	0	0	0	1.1256067251713	0.989761776075881	0.71964069317016	1.05246140190085	1.12209760725502	1.1256067251713	2.11536850124718	2.83500919441734	3.88747059631819	5.00956820357322	0.505882088244226	0.0109722547756069	0.516854343019833
66	0	0.563561487360015	0	0	0	1.14761496684113	1.00624084757905	0.721365158240911	1.08272560062342	1.14465875019101	1.14761496684113	2.15385581442018	2.87522097266109	3.95794657328451	5.10260532347552	0.51107894897712	0.00475862414064372	0.515837573117764
67	0	0.494558536313051	0	0	0	1.14311478509403	0.996027446587932	0.717274300764736	1.08589172221561	1.14062632620878	1.14311478509403	2.13914223168197	2.8564165324467	3.94230825466232	5.0829345808711	0.509573152935197	0.0101924206110569	0.519765573546254
68	0	0.868346574537147	0	0	0	1.11873355162016	0.967290111604963	0.707159942091706	1.06852963184269	1.11664040726691	1.11873355162016	2.08602366322512	2.79318360531683	3.86171323715952	4.97835364442643	0.502656877910259	0.0140550541827048	0.516711932092964
69	0	0.811488544902442	0	0	0	1.09406805285105	0.931463933633861	0.705581523357989	1.05021883290025	1.09230867342029	1.09406805285105	2.02553198648491	2.7311135098429	3.78133234274315	4.87364101616344	0.496724963493551	0.0134072204143957	0.510132183907947
70	0	0	1.64597309700428	0	0	1.06816042093424	0.891512984248591	0.707914724115406	1.03001170500626	1.06668258146089	1.06816042093424	1.95967340518283	2.66758812929824	3.69759983430449	4.76428241576538	0.491097626017868	0.0109723042773109	0.502069930295179
71	0	0.948244508747592	0	0	0	1.06960017585619	0.889343598801564	0.706589893308943	1.03652613315088	1.06835961790732	1.06960017585619	1.95894377465776	2.6655336679667	3.70205980111758	4.7704194190249	0.491560980120959	-0.00246024909981032	0.489100731021149
72	0	0.965894101318338	0	0	0	1.06647405003803	0.874606504394161	0.713538598103857	1.03788842727217	1.06543330957441	1.06647405003803	1.9410805544322	2.65461915253605	3.69250757980823	4.75794088938264	0.491659219849349	0.00569417186964302	0.497353391718992
73	0	0	1.60777389820781	0	0	1.06096805333052	0.852080177069521	0.726382905939027	1.03633039025074	1.06009545174483	1.06096805333052	1.91304823040004	2.63943113633906	3.6757615265898	4.73585697833463	0.491660403006597	-0.00179991458362691	0.48986048842297
74	0	0.811990690586062	0	0	0	1.07506876965099	0.861635575199686	0.731315742511045	1.05388706072458	1.07433754733971	1.07506876965099	1.93670434485068	2.66802008736172	3.7219071480863	4.79624469542601	0.495696874376532	0.00377770715821325	0.499474581534746
75	0	0	1.62742693957097	0	0	1.07578764240693	0.854404273913995	0.737184424242986	1.05761852885518	1.07517521635485	1.07578764240693	1.93019191632093	2.66737634056391	3.72499486941909	4.80017008577394	0.496790337245371	0.00446811012771993	0.501258447373091
76	0	0	1.03163581789331	0	0	1.09421768542827	0.874779490148079	0.737180372298872	1.07866498548897	1.09370501431598	1.09421768542827	1.96899717557635	2.70617754787522	3.78484253336419	4.87854754768016	0.501484359067561	-0.000381943677064074	0.501102415390497
77	0	0	1.30893133092945	0	0	1.10440259606452	0.893478708072583	0.72958457953585	1.09111476962955	1.10397363831225	1.10440259606452	1.9978813041371	2.72746588367295	3.81858065330251	4.92255429161476	0.504782406178088	0.00702601144267587	0.511808417620764
78	0	0.356147030339269	0	0	0	1.11780718245705	0.919521256303692	0.719085395829596	1.1064741647086	1.11744843437353	1.11780718245705	2.03732843876074	2.75641383459034	3.86288799929893	4.98033643367247	0.50897225289569	0.0126958133450685	0.521668066240759
79	0	0	1.24385549522192	0	0	1.10172657459647	0.915364471470926	0.700083027422771	1.0920762907124	1.10142667739955	1.10172657459647	2.01709104606739	2.71717407349016	3.80925036420257	4.91067704160212	0.50365720497943	0.0067549208739898	0.51041212585342
80	0	0.923011722283527	0	0	0	1.09548160406014	0.92323586513313	0.682495812068886	1.08727638465537	1.09523100997624	1.09548160406014	2.01871746919327	2.70121328126215	3.78848966591752	4.88372067589376	0.501699140647038	0.00387565252464839	0.505574793171687
81	0	0.725088643312282	0	0	0	1.08552747244767	0.913895088663267	0.678508856504055	1.07856052026022	1.08531816138446	1.08552747244767	1.99942256111094	2.67793141761499	3.75649193787521	4.84181009925967	0.499620562714007	0.0111121382663437	0.510732700980351
82	0	0	1.63664641088306	0	0	1.06693226558255	0.89136966545879	0.677287604785638	1.0610242726095	1.06675750501159	1.06693226558255	1.95830193104134	2.63558953582697	3.69661380843648	4.76337131344806	0.495575592799096	0.0124188737552602	0.507994466554356
83	0	0.541026691430414	0	0	0	1.0730085992033	0.900580226979567	0.674542734103145	1.06800457584232	1.07286274089709	1.0730085992033	1.97358882618287	2.64813156028602	3.71613613612834	4.78899887702543	0.496908718597614	0.00663904205497591	0.50354776065259
84	0	0	1.04353327450184	0	0	1.05954239920795	0.888660164028334	0.668256510552226	1.05530874970011	1.05942070736013	1.05954239920795	1.94820256323628	2.61645907378851	3.67176782348861	4.73118853084875	0.492972308926849	0.00654425979716368	0.499516568724013
85	0	0.547689413409948	0	0	0	1.04987563057634	0.885644742790704	0.658808238256327	1.0462974896464	1.04977413660648	1.04987563057634	1.93552037336705	2.59432861162337	3.64062610126977	4.69040023787625	0.490858746908655	0.00696909396338586	0.497827840872041
86	0	0.828263549059332	0	0	0	1.02683482814196	0.866111603596138	0.648763801801936	1.02381366023856	1.02675020815822	1.02683482814196	1.8929464317381	2.54171023354003	3.5655238937786	4.59227410193682	0.484902233417206	0.00310880886708876	0.488011042284295
87	0	0	1.97748194299193	0	0	1.00477481681384	0.83939546506581	0.647838377012164	1.00222627026128	1.00470428829037	1.00477481681384	1.84417028187965	2.49200865889181	3.49423492915309	4.49893921744346	0.479812762545731	-0.00792374851518996	0.471889014030541
88	0	0.881225808726994	0	0	0	1.02173312683181	0.858666803707939	0.647681284693294	1.01958512936343	1.02167436156094	1.02173312683181	1.88039993053975	2.52808121523304	3.54766634459647	4.56934070615741	0.482385503019432	-0.00318678905925927	0.479198713960172
89	0	0	1.65408004298287	0	0	1.02838743008979	0.858711008529078	0.655153588040895	1.02657850876243	1.02833848090393	1.02838743008979	1.88709843861886	2.54225202665976	3.56883053542219	4.59716901632612	0.483600356872229	-0.00538628658113763	0.478214070291092
90	0	0	1.24430180339187	0	0	1.05322648154235	0.884694497957655	0.659045060456677	1.05170428826303	1.05318572067384	1.05322648154235	1.9379209795	2.59696603995668	3.64867032821971	4.70185604889355	0.488934324142432	-0.0199592788476343	0.468975045294798
91	0	0	0	2.29164342286642	0	1.07601903741132	0.913791908447007	0.658155395627935	1.07473906073893	1.07598510467868	1.07601903741132	1.98981094585832	2.64796634148626	3.72270540222519	4.79869050690387	0.494601182944054	-0.0182750541650052	0.476326128779048
92	0	0	1.01393885814042	0	0	1.13099048787419	0.978320175935902	0.710982567960297	1.07766540086364	1.13096224715796	1.13099048787419	2.10931066381009	2.82029323177039	3.89795863263403	5.02892087979198	0.50494794596831	-0.0308749565106821	0.474072989457628
93	0	0.613018730509948	0	0	0	1.16388197402577	1.02263431164959	0.739519778408406	1.07742219075554	1.16385847673094	1.16388197402577	2.18651628567536	2.92603606408377	4.0034582548393	5.16731673157025	0.511779683336713	-0.0264784206419142	0.485301262694799
94	0	0	1.90002030176542	0	0	1.16776222575357	1.0311828562383	0.754425193974322	1.06193253359774	1.16774268015599	1.16776222575357	2.19894508199187	2.9533702759662	4.01530280956394	5.18304548971993	0.511988962118221	-0.0233607771373885	0.488628184980833
95	0	0.568433580799909	0	0	0	1.1942164767066	1.06525415613671	0.761083753706027	1.07888015549502	1.19420022225069	1.1942164767066	2.25947063284331	3.02055438654933	4.09943454204436	5.29363476429505	0.516762507356777	-0.0293974925060108	0.487365014850766
96	0	0	1.68763622160634	0	0	1.19132484384576	1.06495915056881	0.759154781046317	1.073405821718	1.19131132960579	1.19132484384576	2.25628399441457	3.01543877546088	4.08884459717888	5.28015592678467	0.514851264251642	-0.0193497698150749	0.495501494436567
97	0	0.749037597393577	0	0	0	1.20551011646771	1.08503718668925	0.753481122063355	1.08973450503407	1.2054988831076	1.20551011646771	2.29054730315696	3.04402842522032	4.13376293025439	5.33926181336199	0.517216946593862	-0.0190592814149135	0.498157665178948
98	0	0.863382771335575	0	0	0	1.19993789147529	1.07686824621794	0.749450069862715	1.0894032687422	1.19992855614648	1.19993789147529	2.27680613769323	3.02625620755594	4.11565947629814	5.31558803244462	0.515832804326187	-0.0168567172613892	0.498976087064798
99	0	0.886133010177301	0	0	0	1.18504963136447	1.05118220442832	0.750397260820405	1.08166015472757	1.18504187506937	1.18504963136447	2.2362318357928	2.9866290966132	4.06828925134077	5.25333112641014	0.513129554222088	-0.000280439421033154	0.512849114801055
100	0	0	1.11624894962914	0	0	1.16515090546001	1.01481009298173	0.755395397456491	1.06994819072444	1.16514446248339	1.16515090546001	2.17996099844174	2.93535639589823	4.00530458662267	5.17044904910605	0.509842893220322	0.00228774985644069	0.512130643076763
101	0	0.438025739318497	0	0	0	1.15008352682887	0.993640253377988	0.751198657778816	1.06349678490668	1.15007817590276	1.15008352682887	2.14372378020686	2.89492243798568	3.95841922289236	5.10849739879512	0.508161184361646	0.00148847435951391	0.509649658721159
102	0	0	1.27010597733994	0	0	1.11653850119674	0.956775603702687	0.738047213727485	1.03857233247996	1.11653405811759	1.11653850119674	2.07331410489943	2.81136131862692	3.84993365110687	4.96646770922447	0.500311952734544	0.00322088153205788	0.503532834266602
103	0	0.668551933704018	0	0	0	1.09895976613463	0.942221233637741	0.723303313347823	1.0293339949098	1.0989560775966	1.09895976613463	2.04118099977237	2.7644843131202	3.79381830803	4.89277438562659	0.496933865185324	0.0113648841710859	0.50829874935641
104	0	0.712008968280194	0	0	0	1.07296073546299	0.914627027356292	0.711548051725971	1.01121350104935	1.07295767390896	1.07296073546299	1.98758776281928	2.69913581454525	3.71034931559461	4.78330698950357	0.491462837868533	0.0186852894474484	0.510148127315982
105	0	0	0	2.23372236395509	0	1.04359488646268	0.879696876205897	0.70360557973244	0.98915771717147	1.0435923457868	1.04359488646268	1.92329176266858	2.62689734240102	3.61605505957249	4.65964740535929	0.485266854456116	0.0032907705484335	0.48855762500455
106	0.273146920207894	0	0	0	0	1.06277205274219	0.900529628518218	0.748314817267223	0.964492825577341	1.06276994470427	1.06277205274219	1.96330168126041	2.71161649852763	3.67610932410497	4.73887926880924	0.487790223047652	0.00771562176704991	0.495505844814702
107	0	0	1.1561252552222	0	0	1.04773192750058	0.893849502643076	0.762641134511338	0.925212979682916	1.0496493564298	1.04773192750058	1.94158143014366	2.704222564655	3.62943554433791	4.67908490076771	0.480479786754283	0.00574906778061651	0.486228854534899
108	0	0	1.99736730601264	0	0	1.04108550076768	0.897863302864323	0.764745380664368	0.906343976019009	1.04422662989014	1.04108550076768	1.938948803632	2.70369418429637	3.61003816031538	4.65426479020552	0.477351893177783	-0.00312293842359029	0.474228954754192
109	0	0.469997864019354	0	0	0	1.06783395979398	0.936463598014746	0.762850714266239	0.929326806478651	1.07169214676978	1.06783395979398	2.00429755780873	2.76714827207497	3.69647507855362	4.7681672253234	0.481393349005027	0.00945613664851161	0.490849485653539
110	0	0.712732374184564	0	0	0	1.06606859153326	0.942038133068382	0.751906588988212	0.929588404724602	1.0702806623717	1.06606859153326	2.00810672460164	2.76001331358986	3.68960171831446	4.75988238068616	0.478755345217752	0.00209722267171391	0.480852567889466
111	0	0.861581331607169	0	0	0	1.05319720900847	0.928449044784457	0.743205406326332	0.92256027814291	1.05750809279639	1.05319720900847	1.98164625379292	2.72485166011925	3.64741193826217	4.70492003105855	0.474884023480075	0.00375754144935797	0.478641564929433
112	0	0.467872396100609	0	0	0	1.03817886608712	0.903989600159213	0.741168309979878	0.91575132561695	1.04241433682903	1.03817886608712	1.94216846624633	2.68333677622621	3.59908810184316	4.64150243867219	0.471842076914031	0.00731664012748561	0.479158717041517
113	0	0.633866025354795	0	0	0	1.0093211888633	0.868328716716221	0.730771555760273	0.896419357561797	1.01336693734444	1.0093211888633	1.87764990557952	2.60842146133979	3.50484081890159	4.51820775624604	0.464737508382505	0.0138657899499112	0.478603298332416
114	0	0.658401512930047	0	0	0	0.977571113134053	0.828597716099715	0.720548941016856	0.874764344967321	0.981356749592819	0.977571113134053	1.80616882923377	2.52671777025062	3.40148211521794	4.38283886481076	0.457409795906182	0.0050568219442831	0.462466617850465
115	0	0.897111853729372	0	0	0	0.94572898416381	0.787740481374684	0.711582473978139	0.85306721947402	0.949215871833211	0.94572898416381	1.73346946553849	2.44505193951663	3.29811915899065	4.24733503082386	0.450469827857516	0.0158199663859874	0.466289794243504
116	0	0.585367070688175	0	0	0	0.922689015809055	0.749955608508274	0.711570232825042	0.839872380607338	0.925861072138674	0.922689015809055	1.67264462431733	2.38421485714237	3.22408723774971	4.14994830988838	0.446502599969849	0.00152893691151846	0.448031536881368
117	0	0	1.60403767825205	0	0	0.896096970242797	0.712077243806729	0.707351189366726	0.822600956403231	0.898953759674835	0.896096970242797	1.60817421404953	2.31552540341625	3.13812635981948	4.03708011949432	0.44126390338994	0.0125472026772788	0.453811106067219
118	0	0	1.75768639948763	0	0	0.901358350053093	0.715819797174433	0.701453455527622	0.836525107255828	0.903909939834348	0.901358350053093	1.61717814722753	2.31863160275515	3.15515671001098	4.05906664984532	0.443425915321171	0.0131933901432159	0.456619305464387
119	0	0.52765034762984	0	0	0	0.932830715499741	0.752370588749143	0.695324962133889	0.87593462748033	0.93509388232245	0.932830715499741	1.68520130424888	2.38052626638277	3.2564608938631	4.19155477618555	0.451178439303175	0.012143702386784	0.463322141689959
120	0	0	1.25711025336864	0	0	0.940555960347627	0.763461100362607	0.685649689821537	0.890849828661483	0.942551427122188	0.940555960347627	1.70401706071023	2.38966675053177	3.28051657919325	4.22306800631544	0.452861629112164	0.0109934378693656	0.463855066981529
121	0	0.790979161137551	0	0	0	0.955998444275253	0.786978468582759	0.674874581116623	0.912745155359691	0.957748898216624	0.955998444275253	1.74297691285801	2.41785149397463	3.33059664933433	4.28834554755095	0.457349401035652	0.0129232788873569	0.470272679923009
122	0	0	1.05863773520697	0	0	0.960841096377082	0.791347241945123	0.671380374986791	0.923334517243318	0.962369795944191	0.960841096377082	1.75218833832221	2.423568713309	3.34690323055231	4.3092730264965	0.459793384393894	0.0107988432733988	0.470592227667293
123	0.345592015945924	0	0	0	0	0.967184958480888	0.802942774205688	0.663818585350723	0.934762925538829	0.968514780809943	0.967184958480888	1.77012773268658	2.4339463180373	3.36870924357613	4.33722402438607	0.463164521777258	0.0157731183666367	0.478937640143895
124	0	0.413450302546546	0	0	0	0.948068163729002	0.795649837215989	0.648255529173072	0.923026544305656	0.952127778257669	0.948068163729002	1.74371800094499	2.39197353011806	3.31500007442372	4.26712785268139	0.45861642567351	0.0190086897673933	0.477625115440903
125	0	0	1.84466073777638	0	0	0.917641836526892	0.774196866040534	0.63006274958463	0.898370287283648	0.923397892482586	0.917641836526892	1.69183870256743	2.32190145215206	3.2202717394357	4.14366963191829	0.450077802161039	0.0177248083453298	0.467802610506368
126	0	0	1.09300196635013	0	0	0.927505307595824	0.794788749817611	0.618401527077076	0.912734787030684	0.934209386652809	0.927505307595824	1.72229405741343	2.34069558449051	3.25343037152119	4.187639758174	0.450801996571424	0.0204674847805723	0.471269481351996
127	0	0	1.14129319281357	0	0	0.939435492759595	0.818271277388244	0.607367221205154	0.928167439684204	0.94655476445643	0.939435492759595	1.75770677014784	2.36507399135299	3.2932414310372	4.23979619549363	0.45357695979504	0.0136474001544515	0.467224359949491
128	0	0	1.10121813902122	0	0	0.953940529833965	0.844501360359371	0.597468598467414	0.945390502698885	0.961104184607293	0.953940529833965	1.79844189019334	2.39591048866075	3.34130099135964	4.30240517596693	0.45798829039079	0.0178410712122884	0.475829361603078
129	0	0	1.70749150562965	0	0	0.968382500261577	0.870398875406846	0.588364806898069	0.961935361807523	0.975340518664729	0.968382500261577	1.83878137566842	2.42714618256649	3.38908154437401	4.36442206303874	0.463059866664082	0.0247232362729646	0.487783102937047
130	0	0	1.11930394003702	0	0	1.00216263979097	0.915077494978034	0.583582991419556	0.997336953330392	1.00875418568782	1.00216263979097	1.91724013476901	2.50082312618856	3.49816007951895	4.50691426520677	0.471897421786218	0.0126954076522243	0.484592829438442
131	0	0.800694844944536	0	0	0	1.0285328857199	0.951614701254059	0.578498366088003	1.02495265604524	1.03466218917573	1.0285328857199	1.98014758697396	2.55864595306196	3.5835986091072	4.61826079828293	0.479611958326449	0.0209453002443071	0.500557258570756
132	0	0.920713654727197	0	0	0	1.03863544107745	0.959399887458438	0.582303567904736	1.03600770717241	1.04425349419689	1.03863544107745	1.99803532853589	2.58033889644062	3.61634660361303	4.66060009780992	0.483586052178463	0.0234558591457215	0.507041911324185
133	0	0	1.16237083810911	0	0	1.04143200574487	0.948792651412971	0.595873289309788	1.03952909234728	1.04652275649283	1.04143200574487	1.99022465715784	2.58609794646763	3.62562703881491	4.67214979530773	0.486058712413763	0.0227583552789546	0.508817067692717
134	0	0.797518275133677	0	0	0	1.04715341407437	0.948573217350306	0.602993992227108	1.04579888934847	1.05172342883593	1.04715341407437	1.99572663142468	2.59872062365179	3.64451951300026	4.69624294183619	0.489349179431221	0.00837842907522901	0.49772760850645
135	0	0.680407605461362	0	0	0	1.04269876607244	0.931787489416751	0.614071749513398	1.04175634497091	1.04676955705133	1.04269876607244	1.9744862554892	2.58855800500259	3.63031434997351	4.67708390702484	0.490005639914947	0.00657566687639526	0.496581306791343
136	0	0	1.35130873733091	0	0	1.02773399248001	0.903178872311559	0.623602716465923	1.02709877928029	1.03133638350219	1.02773399248001	1.93091286479157	2.55451558125749	3.58161436053778	4.61295074403998	0.487605177872559	0.00512216454407979	0.492727342416639
137	0	0.518187510745443	0	0	0	1.02818728718525	0.898579124588492	0.628321984145172	1.02777887377867	1.03135733101783	1.02818728718525	1.92676641177374	2.55508839591891	3.58286726969758	4.6142246007154	0.488795250064076	0.00389164268270691	0.492686892746783
138	0	0.643307969677384	0	0	0	1.01167664876951	0.877147785306377	0.627809902936199	1.01143368367891	1.01445271860235	1.01167664876951	1.88882443407588	2.51663433701208	3.52806802069099	4.54252073929334	0.484709842916751	7.79007639288093e-05	0.48478774368068
139	0	0.636222605147563	0	0	0	0.988434860096661	0.846780518423924	0.627905568643143	0.988310781806971	0.990855623658558	0.988434860096661	1.83521537852059	2.46312094716373	3.4514317289707	4.44228735262926	0.47886483984173	0.00418483273504946	0.483049672576779
140	0	0	1.71481486830869	0	0	0.961212697480089	0.811334845949873	0.628173435621803	0.961172388427685	0.963315749370049	0.961212697480089	1.77254754342996	2.40072097905177	3.36189336747945	4.3252091168495	0.471946104369025	-0.00135144707448586	0.470594657294539
141	0	0.975962746567405	0	0	0	0.967539957169546	0.817074489494676	0.628398206359595	0.967557124812742	0.969360937342552	0.967539957169546	1.78461444666422	2.41301265302382	3.38056977783656	4.34993071517911	0.472486953415043	-0.00584166314186039	0.466645290273183
142	0	0	0	2.03449623224765	0	0.971951324486955	0.810249433554149	0.639862655745844	0.972006455807703	0.973523391584032	0.971951324486955	1.7822007580411	2.42206341378695	3.39406986959465	4.36759326117868	0.473499684603073	-0.0120506090669217	0.461449075536152
143	0	0.95987082355334	0	0	0	1.00959963636798	0.845679033711473	0.693150738689365	0.965007136789524	1.01095319621114	1.00959963636798	1.85527867007945	2.54842940876882	3.51343654555834	4.52438974176948	0.480576948466021	-0.00695392461935846	0.473623023846662
144	0	0	1.56341648519111	0	0	1.03309711509615	0.857679764621311	0.737529918200383	0.960041657943685	1.03425972914671	1.03309711509615	1.89077687971746	2.62830679791784	3.58834845586153	4.62260818500824	0.485569261433984	-0.0137199968763227	0.471849264557662
145	0	0	1.29497329203105	0	0	1.06610256961477	0.888742676619256	0.763017627616643	0.976368317083263	1.06709898707271	1.06610256961477	1.95484524623403	2.71786287385067	3.69423119093393	4.76133017800664	0.492934223944373	-0.0145328189338625	0.478401405010511
146	0	0.746160992605707	0	0	0	1.09560559195163	0.922771360881274	0.773510152029619	0.997639745049199	1.09645786367917	1.09560559195163	2.0183769528329	2.79188710486252	3.78952684991172	4.88598471359089	0.500153254107516	-0.0133886964816766	0.48676455762584
147	0	0	1.72520645253545	0	0	1.10381825726286	0.929254791693026	0.779563285355095	1.00355362233006	1.10454590081322	1.10381825726286	2.03307304895589	2.81263633431098	3.81618995664104	4.92073585745426	0.50255225026481	-0.0150445885267418	0.487507661738068
148	0	0	1.05004819108542	0	0	1.12955269835015	0.959565992825978	0.778737585135342	1.03104168922446	1.13017289183042	1.12955269835015	2.08911869117613	2.86785627631147	3.89889796553593	5.02907085736636	0.508379286793884	-0.01473945222749	0.493639834566394
149	0	0.662641779289029	0	0	0	1.14407582754977	0.982742530972582	0.769370293180299	1.04997723687778	1.14460361644191	1.14407582754977	2.12681835852235	2.89618865170265	3.94616588858044	5.09076950502235	0.512355036570433	-0.0186670224443945	0.493688014126038
150	0	0	1.65599407023369	0	0	1.13791931909766	0.979038869315609	0.759511833264193	1.0498704032609	1.13836782496967	1.13791931909766	2.11695818841326	2.87647002167746	3.92634042493835	5.06470824990802	0.511236947813037	-0.0146368783038634	0.496600069509174
151	0	0	1.64472912863466	0	0	1.15063465163079	0.998618973820651	0.748365980265676	1.06953411292047	1.15101527525702	1.15063465163079	2.14925362545145	2.89761960571712	3.96715371863759	5.11816899389462	0.514107891036715	-0.0170884892816146	0.497019401755101
152	0	0	0	2.02370119706098	0	1.17521343205607	1.03279436172182	0.736670878692213	1.10143537510649	1.17553604611558	1.17521343205607	2.2080077937779	2.94467867247011	4.0461140475766	5.22165009369218	0.519505907719252	-0.00909155709463762	0.510414350624614
153	0	0	1.05350533562086	0	0	1.21934794006088	1.08804135079386	0.770900144424376	1.10854626050193	1.21962106851802	1.21934794006088	2.30738929085475	3.07828943527912	4.18683569578105	5.40645676429907	0.527972488980006	-0.00183012397956487	0.526142365000441
154	0	0	1.46266136168455	0	0	1.24336768125492	1.12382455360835	0.785315319924079	1.11138910669057	1.24359866391849	1.24336768125492	2.36719223486327	3.15250755478735	4.26389666147792	5.50749532539641	0.533100668693128	-0.00713782015880936	0.525962848534318
155	0	0	1.56505157946992	0	0	1.26651438226426	1.15878455137976	0.788624708054562	1.12467713372059	1.26670952400448	1.26651438226426	2.42529893364402	3.21392364169858	4.33860077541917	5.60531029942365	0.538472202556126	-0.0111880298774334	0.527284172678693
156	0	0.952272227357912	0	0	0	1.29166850094321	1.19539720463245	0.784911756660364	1.14788335049156	1.29183320572139	1.29166850094321	2.48706570557566	3.27197746223602	4.41986081272758	5.71169401844898	0.544361194862202	-0.0217966617101383	0.522564533152064
157	0	0.91917555255938	0	0	0	1.29727365229811	1.19663469336274	0.787818018966226	1.15690735425005	1.29741254261197	1.29727365229811	2.49390834566085	3.28172636462708	4.43863371887713	5.73604626148911	0.546396090462527	-0.0138755901696138	0.532520500292913
158	0	0	0	2.09590536193863	0	1.28850667126778	1.17382955013588	0.793981886749067	1.15504433012247	1.28862369389582	1.28850667126778	2.46233622140366	3.25631810815272	4.41136243827519	5.69998613217101	0.545491356110184	-0.0158706866228137	0.52962066948737
159	0	0	0	2.02820174012439	0	1.30893082731127	1.18861176740752	0.840663852409941	1.13801342758202	1.30902934639845	1.30893082731127	2.49754259471878	3.33820644712873	4.47621987471074	5.78524922110919	0.549131835121344	-0.00978372338544598	0.539348111735898
160	0	0.748477808754334	0	0	0	1.34603403826507	1.22588658233219	0.910754768584404	1.11113829757288	1.34611691686454	1.34603403826507	2.57192062059726	3.48267538918167	4.59381368675454	5.93993060361908	0.555462935835779	-0.0105120655938359	0.544950870241943
161	0	0	1.03227347143739	0	0	1.35118842321491	1.2246108872582	0.952324114857958	1.08112504912625	1.35125809441216	1.35118842321491	2.57579931047311	3.52812342533107	4.60924847445732	5.96050656886948	0.555474190952553	-0.00405032791050573	0.551423863042047
162	0	0	1.01618611777812	0	0	1.3440515935487	1.21732299906751	0.965531552813203	1.05928853797029	1.34411012226568	1.3440515935487	2.56137459261622	3.52690614542942	4.58619468339971	5.93030480566539	0.553864316381324	-0.0111981537928435	0.54266616258848
163	0	0.618020645044082	0	0	0	1.32838337369038	1.20571763822776	0.959164878095801	1.04312372515702	1.32843251021129	1.32838337369038	2.53410101191813	3.49326589001393	4.53638961517096	5.86482212538224	0.551092084354503	-0.00747791395876296	0.54361417039574
164	0	0.780944822449357	0	0	0	1.29447161409913	1.17082913699867	0.94362011133343	1.01825230489076	1.29451284028841	1.29447161409913	2.46530075109779	3.40892086243122	4.42717316732198	5.72168600761039	0.543634646306136	-0.0134067344552388	0.530227911850898
165	0	0.555416418610855	0	0	0	1.25478077639764	1.12333148628906	0.927769505206004	0.99369755104893	1.25481534550067	1.25478077639764	2.3781122626867	3.3058817678927	4.29957931894163	5.5543946644423	0.535133282315369	-0.00440582089142378	0.530727461423946
166	0	0	1.67596306476105	0	0	1.20513440816812	1.06627609678924	0.904848834998262	0.96277601682105	1.20516337900254	1.20513440816812	2.27141050495736	3.17625933995562	4.13903535677667	5.34419873577921	0.523545219666571	0.00155306799810456	0.525098287664676
167	0	0	0	2.04512293779202	0	1.18714299540556	1.04788094990976	0.880263572116049	0.965299778515724	1.18716726166898	1.18714299540556	2.23502394531531	3.11528751743136	4.08058729594709	5.26775455761606	0.519085510855614	-0.00250048016301965	0.516585030692595
168	0	0	1.54667688785461	0	0	1.20305140703672	1.06809467794473	0.901835603599866	0.95726774584628	1.20307172237791	1.20305140703672	2.27114608498144	3.17298168858131	4.13024943442759	5.3333211568055	0.521034267224137	-0.00961120230451276	0.511423064919624
169	0	0.718287395801579	0	0	0	1.22483709894471	1.09720079080762	0.906552403990891	0.971081770261581	1.22485409837109	1.22483709894471	2.32203788975234	3.22859029374323	4.19967206400481	5.4245261623759	0.525109768834044	-0.0137340904047107	0.511375678429333
170	0	0.939058600131708	0	0	0	1.22271748550526	1.09434878855771	0.903449540746236	0.971956617888659	1.22273170363113	1.22271748550526	2.31706627406297	3.2205158148092	4.19247243269786	5.415204136329	0.524277321757046	-0.00981993740449628	0.514457384352549
171	0	0.735439402432337	0	0	0	1.21187340106271	1.07233831900089	0.902437042744159	0.971359416694915	1.21188528764024	1.21187340106271	2.2842117200636	3.18664876280776	4.15800817950267	5.36989346714291	0.522352316542845	-0.0159814352795691	0.506370881263276
172	0	0.860251616560498	0	0	0	1.18886907763389	1.036227160973	0.896190655710756	0.96312672286413	1.18887901075225	1.18886907763389	2.22509623860689	3.12128689431764	4.08441361718177	5.27329262793402	0.517776584892775	-0.0202347416219991	0.497541843270775
173	0	0	1.11620743016845	0	0	1.16255689464944	0.993116715049752	0.89072863902103	0.954133823478593	1.1625651919372	1.16255689464944	2.15567360969919	3.04640224872022	4.00053607219882	5.16310126413602	0.512840496360634	-0.0146900473425615	0.498150449018073
174	0	0	1.10499169500914	0	0	1.1432743228505	0.968141487762951	0.875073092551259	0.953309192454889	1.14328125097145	1.1432743228505	2.11141581061345	2.98648890316471	3.9397980956196	5.08307934659105	0.509954342683331	0.00114652742516833	0.511100870108499
175	0	0	1.00936526796424	0	0	1.12897013080775	0.955776003877474	0.853016581516172	0.957619704935168	1.1289759135008	1.12897013080775	2.08474613468522	2.93776271620139	3.89538242113656	5.02435833463736	0.508454680616091	-0.00262612642592939	0.505828554190161
176	0	0.921097265524671	0	0	0	1.11534136951188	0.949137703649509	0.826653714678731	0.962099078034055	1.1153461943908	1.11534136951188	2.06447907316139	2.89113278784012	3.85323186587418	4.96857806026498	0.507193282686867	0.00236774535846378	0.50956102804533
177	0	0.513322356517317	0	0	0	1.09972247505751	0.929202720599197	0.811984748830617	0.963653747006574	1.09972649935595	1.09972247505751	2.02892519565671	2.84090994448733	3.8045636914939	4.90429019084985	0.505384193413777	-0.00772633734768079	0.497657856066096
178	0	0	1.23529913536906	0	0	1.06992845418551	0.896416269913308	0.792282125697802	0.949842529688516	1.06993180960622	1.06992845418551	1.96634472409882	2.75862684979662	3.70846937948514	4.77840118909136	0.498673950656341	-0.00993470247010729	0.488739248186234
179	0	0.549708471154411	0	0	0	1.05525573361784	0.885439020681553	0.771140120269438	0.949829250873977	1.05525853042218	1.05525573361784	1.94069475429939	2.71183487456883	3.66166412544281	4.71692265586499	0.495888534167912	-0.00784812548979573	0.488040408678117
180	0	0	1.10057975128523	0	0	1.02874868150758	0.860603236990322	0.749632201045184	0.936612876722143	1.02875101196126	1.02874868150758	1.8893519184979	2.63898411954308	3.57559699626523	4.60434800822649	0.489343960374558	-0.00768715287194678	0.481656807502611
181	0	0.707218878917344	0	0	0	1.01322043308296	0.851720287083544	0.727741854823186	0.933021084174354	1.01322237435715	1.01322043308296	1.86494072016651	2.59268257498969	3.52570365916405	4.53892603352119	0.486036536086934	-0.0152498648425906	0.470786671244343
182	0	0	1.26253407577162	0	0	0.992679466689841	0.831346017592496	0.712316655990182	0.923116596938527	0.99268108330177	0.992679466689841	1.82402548428234	2.53634214027252	3.45945873721105	4.45213982051282	0.481415487301061	-0.0116748222192138	0.469740665081847
183	0	0	1.50463889167042	0	0	0.987639466293348	0.831718939042166	0.696845801032474	0.927492176070279	0.987640812158153	0.987639466293348	1.81935840533551	2.51620420636799	3.44369638243827	4.43133719459642	0.480773945959958	-0.01938779064764	0.461386155312318
184	0	0	1.40727462102395	0	0	1.00108442752112	0.853915611153788	0.683251841556719	0.949224941135323	1.00108554767555	1.00108442752112	1.85500003867491	2.53825188023163	3.48747682136695	4.4885623690425	0.484220178337137	-0.00622837968195836	0.477991798655178
185	0	0.787024357192622	0	0	0	1.02328984237598	0.886823225672852	0.670833833518938	0.978689864041467	1.02329077442558	1.02328984237598	1.91011306804883	2.58094690156777	3.55963676560924	4.58292754003482	0.489764442329891	-0.0058584565891691	0.483905985740721
186	0	0	1.24180207172141	0	0	1.03032520877575	0.894165249057562	0.666241615314266	0.99205691437911	1.03032598410912	1.03032520877575	1.92449045783332	2.59073207314758	3.58278898752669	4.61311497163582	0.491811035197165	-0.00411516150140781	0.487695873695757
187	0	0.398896900272724	0	0	0	1.04185423575731	0.910373851829788	0.659412423249126	1.00908763630694	1.04185488056433	1.04185423575731	1.9522280875871	2.61164051083622	3.62072814714316	4.66258302770748	0.495163505448406	0.00280573188714744	0.497969237335554
188	0	0.965149926333652	0	0	0	1.02841213108232	0.900663724566011	0.646230915885581	1.00041009065637	1.02841266720749	1.02841213108232	1.92907585564833	2.57530677153391	3.57571686219028	4.60412952939777	0.490478860566349	0.0050663301927079	0.495545190759057
189	0	0	1.25108919116582	0	0	1.01721741487666	0.88064456346392	0.647768799982536	0.993329260037354	1.01721786053392	1.01721741487666	1.89786197834058	2.54563077832312	3.53896003836047	4.5561778988944	0.487306456757496	0.0149543248745144	0.50226078163201
190	0	0.894920473391336	0	0	0	1.01726130102735	0.87926083179001	0.645715996859972	0.996915696052296	1.01726167139851	1.01726130102735	1.89652213281736	2.54223812967733	3.53915382572962	4.55641549712813	0.487368811533114	0.013609079183798	0.500977890716912
191	0	0.805804547186335	0	0	0	1.01317295429102	0.864908650802729	0.652430633467568	0.995870518376511	1.01317326202654	1.01317295429102	1.87808160509375	2.53051223856131	3.52638275693782	4.53955601896436	0.486862970857391	0.0175222279345451	0.504385198791936
192	0	0	1.53682902079398	0	0	1.00353054814499	0.84148215671156	0.661883149549029	0.988836542235756	1.00353080378285	1.00353054814499	1.84501270485655	2.50689585440558	3.49573239664134	4.49926320042419	0.485139985292112	0.00798595354551455	0.493125938837627
193	0	0.911904208778446	0	0	0	1.01442246873847	0.848459000371441	0.666310562678566	1.00195976932961	1.01442268105433	1.01442246873847	1.86288146910991	2.52919203178848	3.53115180111809	4.54557448217242	0.487883757954532	0.00472049206343056	0.492604250017962
194	0	0.924599247374584	0	0	0	1.01825526109175	0.840876708156332	0.67724851503888	1.00769775726447	1.01825543739162	1.01825526109175	1.85913196924808	2.53638048428696	3.54407824155144	4.56233367894306	0.489311929376112	0.0108311344848363	0.500143063860948
195	0	0.629116808309741	0	0	0	1.01764599105811	0.823897265414978	0.692606959952658	1.00871248218132	1.01764613742278	1.01764599105811	1.84154325647309	2.53415021642574	3.54286269860707	4.56050883602985	0.489924286338344	0.0102982423869212	0.500222528725266
196	0	0	1.27617428504598	0	0	1.00440231489019	0.798090329107009	0.70074707116941	0.996850944441077	1.00440243637937	1.00440231489019	1.8024926439972	2.50323971516661	3.50009065960769	4.50449309598706	0.486883350469257	0.0130133896274097	0.499896740096666
197	0	0	1.21387291175936	0	0	1.00431534509075	0.796361064804644	0.701539416006609	0.997938576743149	1.00431544591344	1.00431534509075	1.8006764098954	2.50221582590201	3.50015440264516	4.50446984855859	0.48720806490459	0.0149918031737788	0.502199868078369
198	0	0.609039425643059	0	0	0	1.01101011499978	0.808788045798799	0.696975477221153	1.00563023728399	1.01101019865641	1.01101011499978	1.81979816079858	2.51677363801973	3.52240387530373	4.53341407396014	0.489373279334279	0.0152531060086366	0.504626385342915
199	0	0.663187000170408	0	0	0	1.00222300959536	0.802938456036259	0.690960153355392	0.997688142580253	1.00222307899641	1.00222300959536	1.80516146563162	2.49612161898701	3.49380976156727	4.49603284056367	0.48714052457787	0.0174196457607954	0.504560170338665
200	0	0	1.03281484718883	0	0	0.985120115650276	0.785692555394686	0.685942883113722	0.981300685355612	0.985120173215099	0.985120115650276	1.77081267104496	2.45675555415868	3.4380562395143	4.4231764127294	0.482695719868854	0.018593264462193	0.501288984331047
201	0	0.476597508024795	0	0	0	0.975109985492459	0.78213946342326	0.67667956807508	0.971895627675835	0.97511003323173	0.975109985492459	1.75724944891572	2.4339290169908	3.40582464466663	4.38093467789836	0.480494544971325	0.00670442384177722	0.487198968813103
202	0	0	0	2.13964481806924	0	0.951967505705284	0.764628177081722	0.663843681204987	0.949264359204499	0.951967545289647	0.951967505705284	1.71659568278701	2.38043936399199	3.32970372319649	4.28167126848614	0.473801087327453	0.0191605441189108	0.492961631446364
203	0	0	1.2227441775323	0	0	0.975246095867283	0.797837165894045	0.703498315383262	0.925221084588045	0.975246128684564	0.975246095867283	1.77308326176133	2.47658157714459	3.40180266173264	4.3770487904172	0.476064275678864	0.00830248547648329	0.484366761155347
204	0	0	1.26421412887595	0	0	0.998848969214475	0.833925982922211	0.724979221355743	0.918746912186553	0.998848996417317	0.998848969214475	1.83277495213669	2.55775417349243	3.47650108567898	4.4753500820963	0.479954096426965	0.00825316693578995	0.488207263362755
205	0	0	1.58394453593205	0	0	1.02325176910589	0.872117489678813	0.733841935039211	0.925620502022389	1.02325179165141	1.02325176910589	1.8953692587847	2.62921119382391	3.5548316958463	4.57808348749772	0.485076320892004	0.00653200154261484	0.491608322434619
206	0	0	1.4654911342606	0	0	1.05785986009988	0.920934479041191	0.735744922609201	0.951686433007924	1.0578598787827	1.05785986009988	1.97879433914107	2.71453926175027	3.6662256947582	4.7240855735409	0.492646058410049	0.00950472112528818	0.502150779535337
207	0	0	1.0668502812416	0	0	1.09429233324727	0.971390629691049	0.732311214388703	0.985881628853464	1.09429234872695	1.09429233324727	2.06568296293832	2.79799417732702	3.78387580618049	4.87816815490744	0.500998759999596	0.00430772722621943	0.505306487225815
208	0	0.709485820153533	0	0	0	1.11769542741989	1.00823244654029	0.722851089905142	1.01134724865582	1.1176954402438	1.11769542741989	2.12592787396018	2.84877896386533	3.86012621252115	4.97782165276495	0.507039891789709	0.008271325011714	0.515311216801423
209	0	0	1.21577922181026	0	0	1.11989226520115	1.01339108198891	0.715993061854402	1.0184210845852	1.11989227582347	1.11989226520115	2.13328334719005	2.84927640904445	3.86769749362965	4.98758976945312	0.508020666159225	0.0125253331651393	0.520545999324364
210	0	0.696215195914966	0	0	0	1.12438265846073	1.02336630097303	0.705838725753873	1.02951482230286	1.12438266725825	1.12438265846073	2.14774895943376	2.85358768518763	3.88310250749049	5.00748517474874	0.509954505715728	-0.000585012481669181	0.509369493234059
211	0	0	0	2.19197947218866	0	1.1132475983204	1.00986856014715	0.698639752458934	1.02592333490134	1.11324760560564	1.1132475983204	2.12311615846754	2.82175591092647	3.84767924582782	4.96092685143346	0.507936429010884	0.00754132589466543	0.515477754905549
212	0	0.895698370108529	0	0	0	1.14098949384901	1.03942358769839	0.742643494340622	1.01229492635635	1.14098949988117	1.14098949384901	2.18041308154741	2.92305657588803	3.93535150224438	5.07634100212555	0.512383002600871	0.00342850482279394	0.515811507423665
213	0	0	1.15459124957298	0	0	1.15142762579453	1.04055465482031	0.77707133579291	0.999230429748995	1.1514276307885	1.15142762579453	2.19198228061484	2.96905361640775	3.96828404615675	5.11971167694525	0.514001153791228	-0.0041452433386137	0.509855910452615
214	0	0.390651206447443	0	0	0	1.15840225885045	1.04493369969356	0.792165067164287	0.995451757387232	1.15840226298442	1.15840225885045	2.20333595854401	2.9955010257083	3.99095278309553	5.14935504607994	0.515745994142269	-0.00323921744299803	0.512506776699271
215	0	0.380091521477965	0	0	0	1.13780761464026	1.02273373134984	0.789046836679116	0.973003272545162	1.1378076180619	1.13780761464026	2.1605413459901	2.94958818266921	3.92259145521438	5.06039907327628	0.509168601028654	-0.00607365905178103	0.503094941976873
216	0	0	1.36154880044444	0	0	1.09906361960886	0.983266588151872	0.773477402031523	0.938431841023143	1.0990636224406	1.09906361960886	2.08233020776074	2.85580760979226	3.7942394508154	4.893303073256	0.497048583493591	-0.0126437243594555	0.484404859134135
217	0	0.553675843565081	0	0	0	1.08156879229021	0.969091941496985	0.756507098488124	0.929012092370781	1.08156879463347	1.08156879229021	2.05066073378719	2.80716783227532	3.7361799246461	4.81774871927957	0.491473540745679	-0.0198844712208974	0.471589069524782
218	0	0	1.1487567125181	0	0	1.05243534515703	0.939418128079756	0.738406302785269	0.910304322749145	1.05243534709586	1.05243534515703	1.99185347323678	2.73025977602205	3.6405640987712	4.69299944586706	0.483258057483616	-0.0206325593080004	0.462625498175616
219	0	0.702244918711948	0	0	0	1.03594602070765	0.926280166012401	0.719518240224445	0.905473756797185	1.03594602231167	1.03594602070765	1.96222618672005	2.68174442694449	3.58721818374168	4.62316420605335	0.479380116806653	-0.0200386697320783	0.459341447074574
220	0	0	1.23385685221693	0	0	1.01385120279472	0.900547695684967	0.706212854914268	0.895481166503858	1.01385120412161	1.01385120279472	1.91439889847969	2.62061175339395	3.51609291989781	4.52994412401942	0.474539307532973	-0.0203310674752256	0.454208240057747
221	0	0	1.44557049288495	0	0	1.00613479524733	0.894115884610496	0.692177697468492	0.899766591289594	1.00613479634485	1.00613479524733	1.90025067985782	2.59242837732632	3.49219496861591	4.49832976496076	0.473790579581347	-0.0215258281495957	0.452264751431752
222	0	0.568265375003506	0	0	0	1.01524353302165	0.907766490994118	0.679383688166365	0.920415501737641	1.01524353392936	1.01524353302165	1.92301002401576	2.60239371218213	3.52280921391977	4.53805274784913	0.477078612131691	-0.0203726736740621	0.456705938457629
223	0	0.651306200069112	0	0	0	1.00660013596547	0.898955660407617	0.667094304787757	0.922623624407036	1.00660013671612	1.00660013596547	1.90555579637309	2.57265010116084	3.49527372556788	4.501873862284	0.475473315419511	-0.0164110420928893	0.459062273326622
224	0	0.804231945561426	0	0	0	0.989060659569041	0.87642812547753	0.658266516564964	0.915117484766605	0.989060660189746	0.989060659569041	1.86548878504657	2.52375530161154	3.43887278637814	4.42793344656789	0.471690805808902	-0.02664752075725	0.445043285051652
225	0	0	1.6982641544528	0	0	0.971142484875232	0.847127207373139	0.657057373628619	0.906354521587044	0.971142485388435	0.971142484875232	1.81826969224837	2.47532706587699	3.38168158746403	4.35282407285247	0.468254131298727	-0.0155972982370555	0.452656833061671
226	0.33227095788412	0	0	0	0	0.982838092725502	0.855267695077907	0.655268997556292	0.92631588911644	0.982838093149782	0.982838092725502	1.83810578780341	2.4933747853597	3.41969067447614	4.40252876762592	0.471176395026793	-0.0306208809554839	0.440555514071309
227	0	0	0	2.11256451731629	0	0.966550989890306	0.843503197567381	0.643420648800018	0.920140624396945	0.969264886866734	0.966550989890306	1.81005418745769	2.45347483625771	3.37361546065465	4.34288034752138	0.465820800054449	-0.0238804144604737	0.441940385593975
228	0	0	0	2.07266260071822	0	0.993058825648507	0.877085797126165	0.683521461595792	0.907994350480929	0.997502727194677	0.993058825648507	1.87014462277467	2.55366608437046	3.46166043485139	4.45916316204607	0.469152253267362	-0.0369774291867571	0.432174824080605
229	0	0.60507737138781	0	0	0	1.04607520078732	0.938655232644142	0.755820427549166	0.892108063340229	1.05153273896014	1.04607520078732	1.98473043343146	2.74055086098063	3.63265892432086	4.684191663281	0.478060707440425	-0.0293778899059937	0.448682817534432
230	0	0	1.80488821618911	0	0	1.06705645418667	0.961429328055125	0.799264536152735	0.871961616314366	1.07301412657404	1.06705645418667	2.0284857822418	2.82775031839453	3.6997119347089	4.77272606128294	0.48066955498677	-0.0258767053158458	0.454792849670924
231	0	0	1.51531725581785	0	0	1.10516739141594	1.00421279636053	0.823196787364238	0.888914363011807	1.11126455337729	1.10516739141594	2.10938018777646	2.9325769751407	3.82149133815251	4.9327558915298	0.487697678020624	-0.0121447153405135	0.47555296268011
232	0	0	1.02576377915349	0	0	1.14402520332967	1.04951992010799	0.83191932048531	0.920695174432137	1.15001552410923	1.14402520332967	2.19354512343766	3.02546444392297	3.94615961835511	5.09617514246434	0.496113046027424	-0.00532129183813858	0.490791754189286
233	0	0	1.40366899285054	0	0	1.16607434988903	1.07899747529021	0.82701342346853	0.945338764355819	1.17179621968845	1.16607434988903	2.24507182517924	3.07208524864777	4.01742401300358	5.18922023269204	0.502035353938225	-0.00254770262623964	0.499487651311985
234	0	0	1.25359222110523	0	0	1.1885079131608	1.10927166872863	0.815674995065006	0.976764484063105	1.19386182259987	1.1885079131608	2.29777958188942	3.11345457695443	4.09021906101753	5.2840808836174	0.508633593217922	0.00576754146506262	0.514401134682984
235	0	0.470199364763497	0	0	0	1.2055471257935	1.13417020023317	0.799489947574976	1.00678889932089	1.21047846238006	1.2055471257935	2.33971732602667	3.13920727360164	4.14599617292253	5.35647463530259	0.514560785782338	0.00123833213671154	0.51579911791905
236	0	0	1.46028855563329	0	0	1.19275500048053	1.1240668715833	0.777769380670963	1.00923192074031	1.19724104149326	1.19275500048053	2.31682187206382	3.09459125273479	4.10382317347509	5.30106421496835	0.512100048995311	-0.00347201008199202	0.508628038913319
237	0	0.562061835814877	0	0	0	1.19281132065646	1.12818253768485	0.757091379386284	1.02553096560975	1.19685146636213	1.19281132065646	2.32099385834131	3.07808523772759	4.10361620333734	5.30046766969947	0.513061804250959	-0.00819144053996929	0.50487036371099
238	0	0	1.07292730748289	0	0	1.1720621272552	1.1056547638936	0.736760675735614	1.02116618439016	1.17567062710931	1.1720621272552	2.2777168911488	3.01447756688441	4.03564375127457	5.21131437838388	0.508631869946651	-0.00610035876694252	0.502531511179708
239	0	0.462607592336604	0	0	0	1.15477882012752	1.08936128767436	0.715874405127258	1.01982389754669	1.15797940907819	1.15477882012752	2.24414010780188	2.96001451292914	3.97983841047583	5.13781781955401	0.505900183241269	-0.0101627079019291	0.49573747533934
240	0	0.376967807014099	0	0	0	1.12039916948282	1.05300286401911	0.693501374059972	1.00056425405833	1.12322116089823	1.12039916948282	2.17340203350193	2.86690340756191	3.86746766162023	4.99068882251846	0.497804178925533	0.00049003240267083	0.498294211328204
241	0	0.743367130277613	0	0	0	1.07288452514928	1.00299659287303	0.668062245749745	0.967122453965337	1.07536000852997	1.07288452514928	2.07588111802231	2.74394336377205	3.71106581773739	4.78642582626736	0.484985792147481	-0.00868029067975613	0.476305501467725
242	0	0	1.56744659516234	0	0	1.03012578883177	0.950483568399155	0.653403039361078	0.937272214480764	1.03228766016129	1.03012578883177	1.98060935723093	2.634012396592	3.57128461107277	4.60357227123406	0.474421630588894	-0.0191985198750275	0.455223110713866
243	0	0	0	2.36796741208138	0	1.01894799067225	0.935384202429807	0.642100475459782	0.937798273388335	1.0208286056219	1.01894799067225	1.95433219310206	2.59643266856184	3.53423094195018	4.55505954757208	0.471745125084475	-0.0213742313202886	0.450370893764187
244	0	0	0	0	3.05246684171298	1.05552325501087	0.972076545322066	0.690974765927791	0.930361712144748	1.05715354390969	1.05552325501087	2.02759980033294	2.71857456626073	3.64893627840548	4.70608982231517	0.477475646676404	-0.0140557871224869	0.463419859553917
245	0	0	1.5396585382534	0	0	1.14532337395985	1.06469708141065	0.800997699704628	0.994772447691019	1.0714342790944	1.14532337395985	2.2100204553705	3.01101815507512	4.00579060276614	5.07722488186054	0.490295700356715	-0.0151745303236989	0.475121170033016
246	0	0.599072080180399	0	0	0	1.21830717184963	1.14222072369637	0.868282761775514	1.05568411654421	1.09622380795305	1.21830717184963	2.36052789554601	3.22881065732152	4.28449477386573	5.38071858181878	0.50263293740277	-0.018684972985465	0.483947964417305
247	0	0	1.1580043654723	0	0	1.24681702923322	1.16892375379886	0.904473933339909	1.08144533998435	1.09643956178226	1.24681702923322	2.41574078303208	3.32021471637199	4.40166005635634	5.4980996181386	0.506656134126588	-0.0200103020817325	0.486645832044855
248	0	0	1.58799424135001	0	0	1.26288292251776	1.18633795383438	0.916587436926229	1.10110264108354	1.09848053428095	1.26288292251776	2.44922087635214	3.36580831327837	4.46691095436191	5.56539148864286	0.510278511357194	-0.0190511604194893	0.491227350937705
249	0	0.668161823303446	0	0	0	1.28416131281511	1.21103529708118	0.914684576298092	1.13010428786178	1.11575976146167	1.28416131281511	2.4951966098963	3.40988118619439	4.53998547405617	5.65574523551784	0.516034596553678	-0.0220527977290768	0.493981798824601
250	0.274110714545275	0	0	0	0	1.27811076398057	1.20091487347077	0.905235636357472	1.13429288156524	1.11256192251363	1.27811076398057	2.47902563745134	3.38426127380881	4.51855415537405	5.63111607788768	0.516054176209688	-0.0232536764671914	0.492800499742497
251	0	0	1.12606744984159	0	0	1.23910373802202	1.16364755625816	0.878134016113587	1.10880628687507	1.0828381015331	1.23910373802202	2.40275129428018	3.28088531039377	4.38969159726884	5.47252969880194	0.506156145840207	-0.0232645242504272	0.48289162158978
252	0	0	1.22821097874078	0	0	1.20911924904394	1.1373086088844	0.848458620620817	1.09216619800196	1.06421099159164	1.20911924904394	2.34642785792834	3.19488647854915	4.28705267655112	5.35126366814275	0.50023531118876	-0.020639909944799	0.479595401243961
253	0	0.408725821563032	0	0	0	1.18951311593032	1.12250574817029	0.818739182300843	1.08534799027275	1.05697941107308	1.18951311593032	2.31201886410061	3.13075804640145	4.2161060366742	5.27308544774728	0.497881140685504	-0.0191616854433619	0.478719455242142
254	0	0.413658710236061	0	0	0	1.15067052370946	1.08520101173323	0.785300528952989	1.05850011471975	1.03078659354386	1.15067052370946	2.23587153544269	3.02117206439568	4.07967217911543	5.11045877265929	0.489445263418544	-0.0124803331478615	0.476964930270682
255	0	0	1.00497771698109	0	0	1.10037120650611	1.03411971673417	0.750629104847307	1.01926968160489	0.99290588479443	1.10037120650611	2.13449092324027	2.88512002808758	3.90438970969247	4.8972955944869	0.477291007441912	-0.0137836373948058	0.463507370047107
256	0	0.369389781894298	0	0	0	1.06341022123339	0.998811483288185	0.719138845850113	0.992393268914206	0.967800495271387	1.06341022123339	2.06222170452157	2.78136055037168	3.77375381928589	4.74155431455728	0.469875948395806	-0.00752905905862106	0.462346889337185
257	0	0	1.49511872614145	0	0	1.01578965569339	0.951158210070404	0.686497672516436	0.953866107891559	0.931268569213498	1.01578965569339	1.96694786576379	2.65344553828023	3.60731164617179	4.53858021538528	0.45830007849287	-0.0152531523880976	0.443046926104772
258	0	0.630049463797976	0	0	0	0.9994552583212	0.936925583019624	0.661684239317622	0.945661919219002	0.925144348660205	0.9994552583212	1.93638084134082	2.59806508065845	3.54372699987745	4.46887134853765	0.455105380203174	-0.0135456523930659	0.441559727810108
259	0	0.714523180461837	0	0	0	0.97629897873808	0.909257448743644	0.643942954546987	0.929723052083848	0.911273903260949	0.97629897873808	1.88555642748172	2.52949938202871	3.45922243411256	4.37049633737351	0.450668099191539	-0.00619211759480483	0.444475981596735
260	0	0.640281005323595	0	0	0	0.952097185479805	0.874482230030341	0.634291674535833	0.911889652013353	0.895433219836025	0.952097185479805	1.82657941551015	2.46087109004598	3.37276074205933	4.26819396189536	0.446533563538491	-0.000604962119813226	0.445928601418678
261	0	0.600487761773206	0	0	0	0.925558424957164	0.8352211029608	0.627949039778177	0.890940913947386	0.876360974016631	0.925558424957164	1.76077952791796	2.38872856769614	3.27966948164353	4.15603045566016	0.44187326887284	0.000909684475141632	0.442782953347982
262	0	0.879074135439394	0	0	0	0.897021975260899	0.793746635705133	0.622729467885909	0.867289049227672	0.854446035203682	0.897021975260899	1.69076861096603	2.31349807885194	3.18078712807961	4.03523316328329	0.436517268679984	0.00759259796396355	0.444109866643947
263	0	0	1.84591398479818	0	0	0.877207589796538	0.755184957135707	0.627557704316807	0.851725879525459	0.840469164443734	0.877207589796538	1.63239254693224	2.25995025124905	3.11167613077451	3.95214529521824	0.433904558017426	0.0132178337003965	0.447122391717822
264	0	0.965971910525749	0	0	0	0.895554111323455	0.764974277826904	0.631415312195095	0.87375936799091	0.863935860110619	0.895554111323455	1.66052838915036	2.29194370134545	3.16570306933636	4.02963892944698	0.439137509527983	0.0140828938099345	0.453220403337917
265	0	0.967547741080162	0	0	0	0.910060388386919	0.762491512406588	0.644888595259534	0.891453236345306	0.8829132221077	0.910060388386919	1.67255190079351	2.31744049605304	3.20889373239835	4.09180695450605	0.44430703895416	0.0147374168974109	0.459044455851571
266	0	0.539376680233747	0	0	0	0.92156742475892	0.751877443308964	0.664416352985994	0.905708382905592	0.898309332584038	0.92156742475892	1.67344486806788	2.33786122105388	3.24356960395947	4.14187893654351	0.449277533700346	0.0198678016751829	0.469145335375529
267	0	0.931294515030842	0	0	0	0.916663632955303	0.7315319104873	0.673338620236888	0.903167809409088	0.896776692062328	0.916663632955303	1.6481955434426	2.32153416367949	3.22470197308858	4.12147866515091	0.449321637629371	0.0164773319925756	0.465798969621946
268	0	0.521749704425997	0	0	0	0.913755472853186	0.709648912357529	0.687693649310814	0.90228721496759	0.89678173808311	0.913755472853186	1.62340438521071	2.31109803452153	3.21338524948912	4.11016698757223	0.450379239250128	0.00417693478471073	0.454556174034839
269	0	0	1.28000029307544	0	0	0.898868305331554	0.682890729967033	0.691806404996528	0.889135995562009	0.884405083164741	0.898868305331554	1.58175903529859	2.27356544029511	3.16270143585712	4.04710651902187	0.447517823633881	-0.00631684788059492	0.441200975753286
270	0	0.773153887301135	0	0	0	0.901272662611388	0.684434415786711	0.690217053776551	0.893023783151594	0.888967527730723	0.901272662611388	1.5857070783981	2.27592413217465	3.16894791532624	4.05791544305697	0.449280511678567	-0.0161718936679395	0.433108618010627
271	0	0	1.5223789185256	0	0	0.898590042342824	0.677259413989702	0.691792349782269	0.891606582091245	0.888135845396361	0.898590042342824	1.57584945633253	2.26764180611479	3.15924838820604	4.0473842336024	0.449979125399106	-0.0110771309960455	0.43890199440306
272	0	0.685134974007653	0	0	0	0.917122208996483	0.700052848528739	0.689882776237189	0.911216450913983	0.908252242498558	0.917122208996483	1.61717505752522	2.30705783376241	3.21827428467639	4.12652652717495	0.455427523621093	-0.0119672586611467	0.443460264959946
273	0	0.717266097676803	0	0	0	0.92184703805123	0.705644072161918	0.688371853024425	0.916857739923795	0.914330467128404	0.92184703805123	1.62749111021315	2.31586296323757	3.23272070316137	4.14705117028977	0.457430052705793	-0.014543694840618	0.442886357865175
274	0	0.612644792657217	0	0	0	0.918213550510282	0.699884215369602	0.688230069414569	0.914002514913606	0.911851171317086	0.918213550510282	1.61809776587988	2.30632783529445	3.22033035020806	4.13218152152515	0.457420572275527	-0.0121956470633491	0.445224925212178
275	0	0	1.51152923753487	0	0	0.905670439705524	0.685467548058682	0.685584439134894	0.902119457565384	0.900290796856118	0.905670439705524	1.59113798776421	2.2767224268991	3.17884188446449	4.0791326813206	0.454825498798317	-0.0143650083346575	0.440460490463659
276	0	0	1.88992947280343	0	0	0.917004951670395	0.702781723036889	0.680993389026408	0.914013096681888	0.912460823901304	0.917004951670395	1.61978667470728	2.30078006373369	3.21479316041558	4.12725398431688	0.457850739771627	-0.00832037356594182	0.449530366205685
277	0	0	1.06359297078892	0	0	0.956364993699462	0.75318911555354	0.676956507711583	0.953846240835432	0.95253024184099	0.956364993699462	1.709554109253	2.38651061696458	3.34035685780002	4.29288709964101	0.466251352684766	-0.0118106218089611	0.454440730875805
278	0	0	1.89217097324829	0	0	0.986155912557049	0.797061357593183	0.668885928271212	0.984037052072309	0.98292267393851	0.986155912557049	1.78321727015023	2.45210319842144	3.43614025049375	4.41906292443226	0.473441338687156	-0.0062441365772117	0.467197202109944
279	0	0	0	2.13671585497864	0	1.03568886191197	0.862246671127054	0.662923264890046	1.03390767996706	1.0329650691762	1.03568886191197	1.89793553303903	2.56085879792907	3.59476647789614	4.62773154707234	0.484130162077224	0.00114748652905781	0.485277648606282
280	0	0	1.36835951006486	0	0	1.10483636627419	0.947585326108993	0.707119480803746	1.055672883922	1.10254356517824	1.10483636627419	2.05242169238318	2.75954117318693	3.81521405710892	4.91775762228717	0.497695903529347	0.00723770515087862	0.504933608680226
281	0	0.677206797664609	0	0	0	1.15969673526606	1.01846598750403	0.732431594723694	1.08038738736907	1.15776817460221	1.15969673526606	2.17816272277009	2.91059431749378	3.99098170486285	5.14874987946506	0.509357149363733	0.00477004527193523	0.514127194635668
282	0	0	1.45568874663746	0	0	1.1805428001678	1.04573658679494	0.747510180585069	1.08363206366175	1.17892176685465	1.1805428001678	2.22627938696275	2.97378956754781	4.05742163120957	5.23634339806422	0.51366036035095	0.00260460935412825	0.516264969705078
283	0	0.707695484441057	0	0	0	1.2033981084247	1.07732792457747	0.752468728807624	1.09787315359618	1.20203648164718	1.2033981084247	2.28072603300217	3.03319476180979	4.13106791540597	5.33310439705315	0.519079922435826	0.00719302164240178	0.526272944078228
284	0	0.692747778851266	0	0	0	1.20235305724787	1.07667659769996	0.754244001623755	1.09452121513341	1.20121005693903	1.20235305724787	2.27902965494782	3.03327365657158	4.12779487170498	5.32900492864402	0.519228343908946	0.00215922994333544	0.521387573852281
285	0	0.795116732092728	0	0	0	1.18483192904076	1.0542644227914	0.75333760240011	1.078996931019	1.18387303575771	1.18483192904076	2.23909635183216	2.99243395423227	4.07143088525127	5.25530392100897	0.515669192029655	0.00591415086506491	0.52158334289472
286	0	0	1.79175736297617	0	0	1.16019477921732	1.01910522317904	0.754015912013514	1.05917588932287	1.15939080439745	1.16019477921732	2.17930000239636	2.93331591440987	3.99249180373275	5.15188260813019	0.51084500455117	0.0073043014924643	0.518149306043634
287	0	0.8262392539198	0	0	0	1.16423637159728	1.0207296714638	0.750713278355562	1.06976514874664	1.16356265916746	1.16423637159728	2.18496604306108	2.93567932141664	4.00544447016328	5.16900712933074	0.5118441777497	0.00847832260045842	0.520322500350158
288	0.330099290257949	0	0	0	0	1.15574912420535	1.00309550860603	0.75089081407825	1.06877112027247	1.15518486647357	1.15574912420535	2.15884463281138	2.90973544688963	3.97850656716209	5.13369143363566	0.510512114756744	0.00574554403011331	0.516257658786858
289	0	0.642533600541939	0	0	0	1.12021131039407	0.969125219594891	0.737147141692519	1.04379704220231	1.12242187370604	1.12021131039407	2.08933652998896	2.82648367168148	3.87028071388379	4.99270258758983	0.50097211048799	0.00530343235771942	0.50627554284571
290	0	0.825908677407431	0	0	0	1.08062357413383	0.927321203746588	0.72475538457971	1.01380125104912	1.08462151973284	1.08062357413383	2.00794477788041	2.73270016246012	3.74650141350924	4.83112293324208	0.490927031838249	-0.00081967073630522	0.490107361101943
291	0	0.416654194199061	0	0	0	1.04562728147292	0.883642090016828	0.719682411011263	0.98743031544187	1.05069197859396	1.04562728147292	1.92926937148974	2.64895178250101	3.63638209794288	4.68707407653684	0.482875845654379	-0.00134930007714854	0.481526545577231
292	0	0	1.17939542507268	0	0	1.00145588332541	0.834959838616358	0.706279286019998	0.950952934360857	1.00706922682348	1.00145588332541	1.83641572194177	2.54269500796177	3.49364794232263	4.5007171691461	0.471244301909437	-0.00133425495723983	0.469910046952197
293	0	0	1.04759204019068	0	0	0.977564823787592	0.813515880643233	0.691810076733053	0.933878781859842	0.983361489679177	0.977564823787592	1.79108070443083	2.48289078116388	3.41676956302372	4.4001310527029	0.465685525443598	-0.00439972720164568	0.461285798241953
294	0	0.878133449531374	0	0	0	0.963736647710321	0.806718454539988	0.676134415809297	0.926055574772169	0.969465728299799	0.963736647710321	1.77045510225031	2.44658951805961	3.37264509283178	4.34211082113158	0.463412828845002	-0.00223511066290716	0.461177718182095
295	0	0	0	2.00259989385839	0	0.951558559430834	0.790966527547109	0.672168110808867	0.919140882620078	0.957054087014468	0.951558559430834	1.74252508697794	2.41469319778681	3.33383408040689	4.29088816742136	0.461974440334794	-0.00209641561304818	0.459878024721746
296	0	0	1.28867809226439	0	0	0.977712122630299	0.8200012946997	0.71300655915203	0.90614647090464	0.982870519940038	0.977712122630299	1.79771341733	2.51071997648203	3.41686644738667	4.39973696732671	0.467672726504167	-0.00957163669031615	0.458101089813851
297	0	0.683292280080204	0	0	0	1.00532040294406	0.854723051308972	0.735393031499326	0.909864621692482	1.01008331766936	1.00532040294406	1.86004345425303	2.59543648575236	3.50530110744484	4.5153844251142	0.474565355249322	-0.0142983470833338	0.460267008165989
298	0	0	1.01340401212134	0	0	1.01317072224465	0.863206556780182	0.748612487542683	0.904837445864465	1.01751203464231	1.01317072224465	1.87637727902483	2.62498976656752	3.52982721243198	4.54733924707429	0.476885865266068	-0.0137818844777584	0.46310398078831
299	0	0	1.05302012166429	0	0	1.01832983925848	0.873717714688483	0.749359067880612	0.904924193033093	1.02224589397791	1.01832983925848	1.89204755394696	2.64140662182757	3.54633081486067	4.56857670883858	0.479255203656145	-0.0117821091239937	0.467473094532152
300	0	0.928191003800606	0	0	0	1.02281286546741	0.886540064458451	0.742034167321488	0.909733452002958	1.02631518560022	1.02281286546741	1.90935292992586	2.65138709724735	3.56112054925031	4.58743573485053	0.481893288943516	-0.0119776928307822	0.469915596112734
301	0	0	1.84420956770713	0	0	1.02260733125443	0.88176952801754	0.74313952114415	0.913462222566196	1.02571723567434	1.02260733125443	1.90437685927197	2.64751638041612	3.56097860298232	4.58669583865666	0.48359213807623	-0.0017773241610906	0.48181481391514
302	0	0.903675371044119	0	0	0	1.04926461730415	0.909994526137905	0.740696860501315	0.946343100881133	1.05200929068692	1.04926461730415	1.95925914344205	2.69995600394337	3.6462991048245	4.69830839551142	0.490075657274155	-0.00815497551853184	0.481920681755623
303	0	0	1.7253734435442	0	0	1.06225089992708	0.914559287856928	0.744315951460147	0.966883032909655	1.06466056566442	1.06225089992708	1.97681018778401	2.72112613924416	3.68800917215381	4.75266973781823	0.493864590739792	-0.00318762908055614	0.490676961659236
304	0	0	1.74324232871963	0	0	1.09255650388619	0.944072708261138	0.74301757609923	1.00538564834769	1.09466242918549	1.09255650388619	2.03662921214733	2.77964678824656	3.78503243659424	4.87969486577973	0.500909530240004	-0.0197102790631411	0.481199251176863
305	0	0	1.03553973724008	0	0	1.13406099045705	0.989925139035047	0.738543859554688	1.05524906306352	1.13589411482151	1.13406099045705	2.1239861294921	2.86252998904679	3.91777905211031	5.05367316693182	0.50998382177732	-0.0150169817867814	0.494966839990538
306	0	0.686130843723784	0	0	0	1.15853182068151	1.02204657703989	0.727938074325598	1.08791269524617	1.16012184732074	1.15853182068151	2.18057839772141	2.908516472047	3.99642916729318	5.15655101461392	0.515969687065559	-0.0159192826496261	0.500050404415933
307	0	0	1.36481577509028	0	0	1.15933770158805	1.02332178291863	0.719380078533108	1.09653081688787	1.16071252899517	1.15933770158805	2.18265948450668	2.90203956303979	3.99857037992766	5.15928290892283	0.516354642309141	-0.0152864896304039	0.501068152678737
308	0	0	0	2.08275276031375	0	1.16648042150687	1.0352483852623	0.708906400175549	1.11097398090156	1.16766582173363	1.16648042150687	2.20172880676917	2.91063520694472	4.02160918784628	5.18927500957992	0.51854672269453	-0.0172451670921913	0.501301555602338
309	0	0	1.32547940994801	0	0	1.2011480358398	1.07743482497892	0.746800603832699	1.10627639828594	1.20216750870969	1.2011480358398	2.27858286081873	3.02538346465142	4.13165986293736	5.33382737164705	0.525103287826793	-0.0148644498189652	0.510238838007828
310	0	0	1.26639229246184	0	0	1.22832689225821	1.11371873624737	0.766329514337008	1.1101853175596	1.22920164230464	1.22832689225821	2.34204562850558	3.10837514284259	4.21856046040218	5.44776210270683	0.53091060113165	-0.00740004919929209	0.523510551932358
311	0	0.64939959839404	0	0	0	1.24765776898123	1.14291877042144	0.772538956852228	1.11779984858818	1.24840676540869	1.24765776898123	2.39057653940266	3.16311549625489	4.28091534484307	5.52932211025177	0.535657703728439	0.00480187844857743	0.540459582177016
312	0	0.409319696388359	0	0	0	1.24088676748752	1.13783148362166	0.772584105412223	1.10744208736514	1.24152685781435	1.24088676748752	2.37871825110918	3.1513023565214	4.25874444388654	5.50027130170088	0.534132838685375	-0.00265962959451815	0.531473209090857
313	0	0.67389888250626	0	0	0	1.20897920704985	1.10654550610209	0.760633288689893	1.07751504732411	1.20952526300075	1.20897920704985	2.31552471315193	3.07615800184183	4.15367304916594	5.36319831216669	0.52507147988171	0.000511280743070324	0.52558276062478
314	0	0	1.49532399256856	0	0	1.16993530776274	1.06239900804162	0.749698787007102	1.04411845089556	1.17040038798521	1.16993530776274	2.23233431580437	2.98203310281147	4.02615155370703	5.19655194169225	0.514928976741575	-0.00616633492878321	0.508762641812792
315	0	0	1.25385186515214	0	0	1.15429174296969	1.04686855479681	0.737360154302087	1.03639454462353	1.15468726168111	1.15429174296969	2.2011602977665	2.93852045206859	3.97491499669212	5.12960225837323	0.510835429709287	-0.00281247488014978	0.508022954829137
316	0	0	1.45244626233861	0	0	1.14693988990047	1.04312229177839	0.723079635226858	1.03822532721227	1.14727578396925	1.14693988990047	2.19006218167886	2.91314181690572	3.95136714411799	5.09864292808724	0.509525028538532	0.00150756893259197	0.511032597471124
317	0	0.674920618854156	0	0	0	1.15189152218757	1.05390211804243	0.709143306739751	1.05290446604993	1.15217641167449	1.15189152218757	2.20579364023	2.91493694696975	3.96784141301969	5.12001782469418	0.511299922642598	0.0138909150448733	0.525190837687471
318	0	0.363729274636399	0	0	0	1.13946435771304	1.03969489121364	0.698603223423486	1.05025041434586	1.13970569675374	1.13946435771304	2.17915924892668	2.87776247235016	3.92801288669602	5.06771858344976	0.508885625150122	0.00738294444033575	0.516268569590458
319	0	0	1.06593088274746	0	0	1.10560489892858	1.00474341047814	0.680494766130359	1.02587350887956	1.10580911518367	1.10560489892858	2.11034830940672	2.79084307553708	3.81671658441664	4.92252569960031	0.499280798787693	0.0181496828974529	0.517430481685146
320	0	0	1.64908183324197	0	0	1.08148807806927	0.98320874665491	0.662893424527664	1.0107328906566	1.08166069992903	1.08148807806927	2.06469682472418	2.72759024925184	3.73832313990844	4.81998383983747	0.493334037834617	0.0134261409344708	0.506760178769087
321	0	0.687871316753544	0	0	0	1.08379213090668	0.990472986446249	0.649699929136313	1.02137878420573	1.08393790230766	1.08379213090668	2.07426511735293	2.72396504648925	3.74534383069498	4.82928173300264	0.493524315350471	0.00993351586726144	0.503457831217733
322	0	0	1.22192416443294	0	0	1.07225201280351	0.976143404169284	0.642035129714319	1.01748118059405	1.07237499596832	1.07225201280351	2.04839541697279	2.69043054668711	3.70791172728116	4.78028672324948	0.4907819220827	0.00146861354412949	0.49225053562683
323	0	0.469612274477469	0	0	0	1.06930088043558	0.974480426597553	0.633811023766071	1.02145266846629	1.06940454714165	1.06930088043558	2.04378130703313	2.6775923307992	3.69904499926549	4.76844954640714	0.49082736320925	-0.00313287009663427	0.487694493112615
324	0	0.893597525765214	0	0	0	1.04756645207319	0.951810660047616	0.622851576333148	1.00593083360314	1.04765376423315	1.04756645207319	1.99937711212081	2.62222868845395	3.62815952205709	4.67581328629025	0.485194917431064	0.00583773654733546	0.491032653978399
325	0	0	1.82766643168881	0	0	1.02784055601943	0.920794067370551	0.624303876674059	0.991737449139707	1.02791403644921	1.02784055601943	1.94863462338999	2.57293850006404	3.56467594920375	4.59258998565296	0.480931094385295	-0.000678230304109358	0.480252864081185
326	0	0.779350445362294	0	0	0	1.04069922112835	0.929601743515406	0.625931182798753	1.00949096304973	1.04076101541247	1.04069922112835	1.97030096464376	2.59623214744251	3.60572311049224	4.64648412590471	0.483437788702778	0.00422688949777915	0.487664678200558
327	0	0	1.20986798440881	0	0	1.04064591233765	0.919304419286047	0.631977941064971	1.01374422732537	1.04069784269413	1.04064591233765	1.95995033162369	2.59192827268867	3.60567250001404	4.64637034270817	0.48357708614691	0.00583645739348015	0.48941354354039
328	0	0.978804364223199	0	0	0	1.04603831821544	0.921817160551904	0.633195020669973	1.02290736554906	1.04608193022781	1.04603831821544	1.96785547876735	2.60105049943732	3.62395786498638	4.67003979521419	0.485710511751199	0.00666267393531212	0.492373185686511
329	0	0	1.16709084142207	0	0	1.04733675354639	0.909411156540811	0.645260079057989	1.02749344769035	1.0473733565789	1.04733675354639	1.95674791008721	2.60200798914519	3.62950143683554	4.67687479341444	0.487380072559791	0.00451705079695157	0.491897123356743
330	0	0.664551169428333	0	0	0	1.05201449083367	0.909434567147075	0.649782384881987	1.03502698259569	1.05204519288427	1.05201449083367	1.96144905798075	2.61123144286274	3.64625842545843	4.69830361834271	0.490121774457511	-0.000726436414157536	0.489395338043353
331	0	0.794206834917772	0	0	0	1.04234595098257	0.892642286978351	0.653226415899558	1.02783092585229	1.04237168866215	1.04234595098257	1.93498823796092	2.58821465386048	3.61604557971277	4.65841726837492	0.488929625553062	0.000834416970170197	0.489764042523233
332	0	0.473559858653481	0	0	0	1.02762463130778	0.866551631019709	0.660080615094587	1.01524390370018	1.02764619556738	1.02762463130778	1.89417626232749	2.55425687742207	3.56950078112225	4.59714697668963	0.486561458887023	0.000264675629529314	0.486826134516552
333	0	0.719126766184904	0	0	0	0.999499111484614	0.831113582899449	0.658494557787765	0.988955858922503	0.999517169647061	0.999499111484614	1.83061269438406	2.48910725217183	3.47806311109433	4.47758028074139	0.479510993106368	-0.0123241264558017	0.467186866650566
334	0	0	0	2.40406272722371	0	0.971354778281042	0.793748878562965	0.659345070046706	0.962389657960786	0.971369892871431	0.971354778281042	1.76510365684401	2.42444872689071	3.3868383848515	4.35820827772293	0.472728201989121	-0.00895725725809953	0.463770944731022
335	0	0.431840127104757	0	0	0	0.999302971317185	0.821352342535578	0.716981272668939	0.936087681451313	0.999315616128843	0.999302971317185	1.82065531385276	2.5376365865217	3.47372426797302	4.47303988410186	0.475777002155921	-0.0126154485866065	0.463161553569314
336	0	0	1.73107526231951	0	0	0.99934400052383	0.822744161573921	0.746199448621972	0.901840896633765	0.99935457430325	0.99934400052383	1.82208816209775	2.56828761071972	3.47012850735349	4.46948308165674	0.472064438924858	-0.0142225864656969	0.457841852459161
337	0	0	0	2.34132983249752	0	1.02322590065493	0.85333433605807	0.762023851477828	0.905942797317272	1.02323473874097	1.02322590065493	1.876560236713	2.63858408819083	3.5445268855081	4.56776162424908	0.47482238332339	-0.00996406231547147	0.464858321007919
338	0	0.837470713143133	0	0	0	1.08228945746623	0.922476972393048	0.824269024294189	0.901872399845482	1.0822968416756	1.08228945746623	2.00476642985928	2.82903545415347	3.73090785399895	4.81320469567455	0.484017092328948	-0.0166387189601609	0.467378373368787
339	0	0.411837838418497	0	0	0	1.1137450133936	0.953439656960242	0.866335455901693	0.896936241714206	1.11375118040596	1.1137450133936	2.06718467035384	2.93352012625553	3.83045636796974	4.9442075483757	0.489202630943669	-0.00118373807756323	0.488018892866106
340	0	0	1.04819108431681	0	0	1.1117216402963	0.952418990512457	0.879554282290244	0.877642792844291	1.11172678875808	1.1117216402963	2.06414063080876	2.943694913099	3.82133770594329	4.93306449470137	0.486157177667341	0.00522514482859792	0.491382322495938
341	0	0	1.75454925236771	0	0	1.10816323392909	0.954767170983569	0.876274144096557	0.870199397634134	1.10816753046506	1.10816323392909	2.06293040491266	2.93920454900922	3.80940394664335	4.91757147710841	0.484901221230757	0.00415497387714443	0.489056195107901
342	0	0	1.24808089237007	0	0	1.1268254742221	0.982429085489633	0.866142399866843	0.894076596231906	1.12682905851722	1.1268254742221	2.10925455971173	2.97539695957857	3.86947355581048	4.9963026143277	0.488986269403459	0.00550246253134587	0.494488731934805
343	0	0	1.2630694586687	0	0	1.14318299656877	1.00956392436675	0.849072305481921	0.921577597958891	1.14318598565987	1.14318299656877	2.15274692093552	3.00181922641744	3.92339682437633	5.06658281003621	0.493838775709899	0.0159332164073784	0.509771992117277
344	0	0	1.84661089584027	0	0	1.15794899998212	1.03594470670557	0.828008677405605	0.951094928811227	1.15795149187887	1.15794899998212	2.19389370668769	3.0219023840933	3.97299731290452	5.13094880478339	0.49914276144285	0.0159081617799639	0.515050923222814
345	0	0	1.42415709021427	0	0	1.19027351985111	1.08006372865469	0.807926740452914	1.00010448191504	1.19027559658843	1.19027351985111	2.2703372485058	3.07826398895872	4.07836847087376	5.26864406746219	0.507541618407364	0.017928368343855	0.525469986751219
346	0	0.549932353997866	0	0	0	1.21947069185692	1.12078832465698	0.787157819687172	1.04673464308383	1.21947242206599	1.21947069185692	2.3402590165139	3.12741683620108	4.17415147928491	5.3936239013509	0.515734161243331	0.0224582872618957	0.538192448505227
347	0	0.92246568947934	0	0	0	1.21698197639272	1.12287914227733	0.765381000366805	1.06160746406516	1.21698341746481	1.21698197639272	2.33986111867005	3.10524211903685	4.16684958310201	5.38383300056683	0.515899287845486	0.0118503362461283	0.527749624091614
348	0	0.551964553912823	0	0	0	1.20553553086947	1.10309870618944	0.755844300859209	1.06690418406094	1.20553673077574	1.20553553086947	2.30863423705891	3.06447853791812	4.13138272197906	5.3369194527548	0.514772494218639	0.00925847182434854	0.524030966042987
349	0	0.776343098338618	0	0	0	1.17632702585785	1.06524071064273	0.742692134099538	1.05347418216849	1.17632802467865	1.17632702585785	2.24156773650057	2.98425987060011	4.0377340527686	5.21406207744725	0.508749949443447	-0.00056436500070791	0.508185584442739
350	0	0.642426030354115	0	0	0	1.14352022972511	1.01917439288895	0.734896832747082	1.03528079803667	1.14352106093451	1.14352022972511	2.16269462261406	2.89759145536115	3.93287225339782	5.07639331433233	0.502309046385936	0.00187863496253113	0.504187681348467
351	0	0	1.22130056227186	0	0	1.10499372946465	0.967616317891465	0.726562807004524	1.01010655046409	1.10499442100843	1.10499372946465	2.07261004735612	2.79917285436064	3.80927940482473	4.91427382583316	0.494296121792327	-0.000186781410600403	0.494109340381726
352	0	0.99902893524514	0	0	0	1.0828568166734	0.941258100479317	0.715108511357818	1.00003777446451	1.0828573918734	1.0828568166734	2.02411491715271	2.73922342851053	3.73926120297504	4.82211859484844	0.490689010821331	-0.0011051417862063	0.489583869035125
353	0	0	1.31893543160066	0	0	1.06515433487743	0.909027952932246	0.716650474333864	0.993146119479527	1.06515481318963	1.06515433487743	1.97418228780968	2.69083276214354	3.68397888162307	4.7491336948127	0.488514428392331	-0.00787422870480064	0.480640199687531
354	0	0.908441559625114	0	0	0	1.06148271024146	0.900748227668619	0.712762697149063	0.999087293586492	1.06148310789119	1.06148271024146	1.96223093791008	2.67499363505914	3.67408092864564	4.73556403653682	0.489631593684088	0.00442615244807828	0.494057746132166
355	0	0	1.33448599147915	0	0	1.05389353636997	0.881189924985019	0.716487062348121	0.999991993697359	1.05389386688383	1.05389353636997	1.93508346135498	2.6515705237031	3.65156251740046	4.70545638428429	0.489880907423142	-0.000425772401885123	0.489455135021257
356	0	0.97431827195904	0	0	0	1.05788034702834	0.88282837716911	0.714161636078221	1.01144354434409	1.05788062167948	1.05788034702834	1.94070872419745	2.65487036027567	3.66631390461976	4.72419452629924	0.492672031877179	0.00262402871673681	0.495296060593916
357	0	0	1.59913301249698	0	0	1.05770055586318	0.871079828835569	0.721044720935865	1.01779336356446	1.05770078404379	1.05770055586318	1.92878038469875	2.64982510563462	3.66761846919908	4.72531925324287	0.494516110703776	0.00365059903577083	0.498166709739547
358	0	0.375709202039564	0	0	0	1.07519591736923	0.886952505105345	0.722115284785465	1.04097694587437	1.07519610690203	1.07519591736923	1.96214842247458	2.68426370726004	3.72524065313442	4.80043676003645	0.499652327171869	0.0010986898887782	0.500751017060647
359	0	0	1.00484860875692	0	0	1.06389822808701	0.877392200546892	0.711409438428533	1.03461657046275	1.06389838548563	1.06389822808701	1.9412904286339	2.65269986706243	3.68731643752518	4.75121482301081	0.495621276726925	-0.00518397119430953	0.490437305532615
360	0	0	0	2.02999093303308	0	1.05427503645881	0.875061928470446	0.697271435709883	1.02926511181038	1.05427516714536	1.05427503645881	1.92933696492926	2.62660840063914	3.65587351244952	4.71014867959489	0.49304800742811	-0.00611634277095952	0.486931664657151
361	0	0	1.68529513726968	0	0	1.07966312008771	0.9112272833248	0.731363768013179	1.01379864408389	1.07966322857445	1.07966312008771	1.99089040341251	2.72225417142569	3.73605281550957	4.81571604408403	0.497063126825493	-0.00613115500314119	0.490931971822351
362	0	0	1.08265394954766	0	0	1.11639722606239	0.960720165902909	0.750738460734347	1.02531133582468	1.11639731610344	1.11639722606239	2.0771173919653	2.82785585269964	3.85316718852432	4.96956450462777	0.503975237769244	-0.00836715266359572	0.495608085105649
363	0	0	1.42129197999218	0	0	1.13979373423372	0.997784458684014	0.756082007753886	1.03479437380252	1.13979380895164	1.13979373423372	2.13757819291774	2.89366020067162	3.92845457447415	5.06824838342579	0.509073145600658	-0.0176309797542649	0.491442165846394
364	0	0.353226288521675	0	0	0	1.16457114292219	1.03638987482524	0.754043854987015	1.05369543018244	1.16457120491359	1.16457114292219	2.20096101774743	2.95500487273445	4.00870030291689	5.17327150783048	0.514986686509591	-0.00691616819837122	0.508070518311219
365	0	0	1.61574528155155	0	0	1.15448171832079	1.0367619785074	0.739468749258715	1.0433101828598	1.1544817697444	1.15448171832079	2.19124369682819	2.93071244608691	3.97402262894671	5.12850439869111	0.510577318337707	-0.0145249303321004	0.496052388005607
366	0	0.655594561653776	0	0	0	1.16269840522158	1.05585933629412	0.725630092528321	1.05498150819191	1.16269844787168	1.16269840522158	2.2185577415157	2.94418783404402	3.99916934223593	5.16186779010761	0.511073997485151	-0.0184382779685071	0.492635719516643
367	0	0	1.26729694937066	0	0	1.15147186041424	1.0469349639443	0.713980835345563	1.04961009673364	1.15147189578186	1.15147186041424	2.19840682435854	2.9123876597041	3.96199775643774	5.1134696522196	0.507582068154678	-0.0207278850220909	0.486854183132587
368	0	0	1.76431508201824	0	0	1.14761379776568	1.048055023425	0.701016793777968	1.05302387616529	1.14761382708958	1.14761379776568	2.19566882119069	2.89668561496865	3.94970949113394	5.09732331822353	0.506868009091413	-0.0299235653240304	0.476944443767382
369	0	0.833216357927762	0	0	0	1.16509870792385	1.07214822459507	0.690194437838665	1.07849133455255	1.16509873223298	1.16509870792385	2.23724693251892	2.92744137035759	4.00593270491013	5.17103143714312	0.510636507572561	-0.0198129070050178	0.490823600567544
370	0	0.94690401799907	0	0	0	1.16582294559605	1.067954028979	0.687548408494888	1.08741222615295	1.16582296574492	1.16582294559605	2.23377697457505	2.92132538306994	4.00873760922289	5.17456057496781	0.511268711461083	-0.0161693194530673	0.495099392008016
371	0	0.85691514816933	0	0	0	1.15901155446527	1.0459792119579	0.694193262773578	1.08867167821248	1.15901157116337	1.15901155446527	2.20499076642317	2.89918402919675	3.98785570740922	5.14686727857259	0.510820993484176	-0.0214627318109781	0.489358261673198
372	0	0	1.04532035018167	0	0	1.1444256264489	1.01199256879984	0.703900576173905	1.08180706380396	1.14442564028521	1.1444256264489	2.15641819524873	2.86031877142264	3.9421258352266	5.08655147551181	0.508848914012084	-0.0181639157067415	0.490684998305343
373	0	0.915100586009616	0	0	0	1.13127766812398	0.990191479114159	0.704015882703587	1.07589241130999	1.13127767958733	1.13127766812398	2.12146914723814	2.82548502994172	3.90137744125172	5.03265512083904	0.507544402193599	-0.0115123672887353	0.496032034904863
374	0	0.914624317644096	0	0	0	1.11526103539833	0.958690228149671	0.710929080701161	1.06654428715171	1.11526104489437	1.11526103539833	2.073951263548	2.78488034424917	3.85142463140088	4.96668567629525	0.505641496473423	-0.00425879560260522	0.501382700870818
375	0	0	0	2.39221350217196	0	1.09783215845919	0.921717595935377	0.722156286606035	1.0551862063975	1.09783216632447	1.09783215845919	2.01954975439457	2.7417060410006	3.7968922473981	4.89472441372257	0.503395748223095	-0.0140964398175018	0.489299308405594
376	0	0	1.46858281584848	0	0	1.12841922159333	0.944990955509854	0.784296257128502	1.03599577314209	1.12841922810705	1.12841922159333	2.07341017710319	2.85770643423169	3.89370220737378	5.02212143548082	0.508444522886332	-0.00492644056481683	0.503518082321515
377	0	0.448544239946341	0	0	0	1.15993909175887	0.977635488564748	0.819661915971212	1.03718568920299	1.15993909715257	1.15993909175887	2.13757458032362	2.95723649629483	3.99442218549782	5.15436128265039	0.514604893902928	-0.00540673969092859	0.509198154211999
378	0	0.960012968989276	0	0	0	1.15764306620912	0.977534954767481	0.831124810815349	1.01859238499482	1.15764307067482	1.15764306620912	2.1351780209766	2.96630283179195	3.98489521678677	5.14253828746159	0.511966004649138	-0.00925453972822017	0.502711464920918
379	0	0	1.34055380682411	0	0	1.14950521904206	0.961387743455359	0.842938756916418	1.00409914760116	1.14950522273897	1.14950521904206	2.11089296249742	2.95383171941383	3.95793086701499	5.10743608975396	0.509415198704748	-0.0142007483692718	0.495214450335476
380	0	0	0	2.42395348117341	0	1.15018129898472	0.962876251629218	0.841917289186248	1.00529291327174	1.15018130204482	1.15018129898472	2.11305755061394	2.95497483980019	3.96026775307193	5.11044905511675	0.509723846860485	-0.0168618897020621	0.492861957158423
381	0	0	1.48488105772493	0	0	1.19222382120415	1.01161793114618	0.892951016430906	0.996245149623659	1.19222382373683	1.19222382120415	2.20384175235032	3.09679276878123	4.09303791840489	5.28526174214172	0.516366447130911	-0.0158249680933788	0.500541479037532
382	0	0.983400330771852	0	0	0	1.22985974412408	1.05967887933517	0.917388714909143	1.00607380276461	1.22985974622001	1.22985974412408	2.28953862345926	3.2069273383684	4.21300114113301	5.44286088735301	0.52342190242062	-0.0118613246589801	0.51156057776164
383	0	0	0	2.09182000779678	0	1.24688206599526	1.07331316664326	0.935831344139672	1.01180963355608	1.24688206772955	1.24688206599526	2.32019523263853	3.2560265767782	4.26783621033428	5.51471827806383	0.527190007102451	-0.00890015745138285	0.518289849651068
384	0	0.978557480447456	0	0	0	1.28582724029631	1.11569049406124	0.985949251483916	1.0045649013026	1.28582724173119	1.28582724029631	2.40151773435755	3.38746698584147	4.39203188714407	5.67785912887526	0.534550161914876	-0.00411062899684233	0.530439532918033
385	0	0	0	2.39205438572792	0	1.30172956978888	1.12363406150922	1.01919444075877	0.998747080289636	1.30172957097592	1.30172956978888	2.4253636312981	3.44455807205687	4.44330515234651	5.74503472332243	0.538116439389382	0.00334924815855894	0.541465687547941
386	0	0.998900247707716	0	0	0	1.34795422659017	1.1703757589316	1.08632805593236	0.985124448608542	1.34795422757207	1.34795422659017	2.51832998552176	3.60465804145413	4.58978249006267	5.93773671763474	0.545919807322235	0.0102449021891203	0.556164709511355
387	0	0	0	2.24479241069178	0	1.36736094703702	1.17961642324801	1.12834712428002	0.976336388614118	1.36736094784916	1.36736094703702	2.54697737028503	3.67532449456505	4.65166088317916	6.01902183102832	0.549578039611736	0.00921520760697178	0.558793247218708
388	0	0	1.37038319184676	0	0	1.40895539980861	1.22056537572835	1.1929527323643	0.961020959462335	1.40895540048025	1.40895539980861	2.62952077553695	3.82247350790125	4.78349446736359	6.19244986784384	0.556628265906367	0.00860206876108818	0.565230334667455
389	0	0.8610912708814	0	0	0	1.43541977261863	1.2527872778726	1.2159937050151	0.964055969273203	1.43541977317404	1.43541977261863	2.68820705049123	3.90420075550633	4.86825672477953	6.30367649795357	0.561997405243848	0.0136551147370885	0.575652519980937
390	0	0.61534223000477	0	0	0	1.43419365056339	1.24837394534431	1.21968282940052	0.962613001863845	1.43419365102263	1.43419365056339	2.6825675959077	3.90225042530822	4.86486342717206	6.29905707819469	0.562282474092983	0.0139958859351487	0.576278360028132
391	0	0.7177103130711	0	0	0	1.40639823140356	1.2168712202455	1.20223071083287	0.950167678468038	1.40639823178325	1.40639823140356	2.62326945164906	3.82550016248193	4.77566784094997	6.18206607273321	0.556473145590999	0.00577114567072543	0.562244291261725
392	0	0.791923746609713	0	0	0	1.36505867258399	1.16945330021821	1.17453312035921	0.934108666365612	1.36505867289787	1.36505867258399	2.5345119728022	3.70904509316142	4.64315375952703	6.0082124324249	0.54797774082581	0.0126977254375812	0.560675466263391
393	0	0.668081835346448	0	0	0	1.31842899579945	1.11371480239582	1.1433083198802	0.918585434785788	1.31842899605891	1.31842899579945	2.43214379819527	3.57545211807546	4.49403755286125	5.81246654892016	0.538750564678265	0.00757667407943584	0.546327238757701
394	0	0.603966392600515	0	0	0	1.26572970274044	1.05287349006144	1.10668943392894	0.899875691103616	1.2657297029549	1.26572970274044	2.31860319280189	3.42529262673083	4.32516831783444	5.59089802078934	0.527979208964581	0.0160512837557179	0.544030492720299
395	0	0.510260229188518	0	0	0	1.20859371465461	0.989826029780073	1.06555829609105	0.877545007952293	1.20859371483185	1.20859371465461	2.19841974443468	3.26397804052573	4.14152304847802	5.35011676330987	0.515741903978231	0.00570181313797881	0.52144371711621
396	0	0.364913340078039	0	0	0	1.14729232138768	0.926104550527228	1.0196852097842	0.850452085422651	1.14729232153415	1.14729232138768	2.07339687191491	3.09308208169911	3.94353416712176	5.09082648865592	0.501657202515803	0.00674771414051971	0.508404916656322
397	0	0.582557722706698	0	0	0	1.0804530490842	0.861715919170837	0.967380824278004	0.81629717352994	1.08045304920523	1.0804530490842	1.94216896825503	2.90954979253304	3.72584696606298	4.80630001526821	0.4844878184444	0.00663148470894826	0.491119303153348
398	0	0.81167267447862	0	0	0	1.01922555231621	0.802295570694318	0.919611741705171	0.785658435108496	1.01922555241621	1.01922555231621	1.82152112301053	2.7411328647157	3.52679129982419	4.5460168522404	0.469114642573177	0.00280519808618167	0.471919840659359
399	0	0.852746860083773	0	0	0	0.971274925608025	0.750775097078261	0.883955724188381	0.765886740738693	0.971274925690647	0.971274925608025	1.72205002268629	2.60600574687467	3.37189248761336	4.34316741330401	0.458067710539458	0.00693090551505272	0.464998616054511
400	0	0.702520975391563	0	0	0	0.935144786585988	0.706643706130153	0.858936089627617	0.755394260802296	0.935144786654243	0.935144786585988	1.64178849271614	2.50072458234376	3.25611884314605	4.1912636298003	0.450684483181707	0.00794722418140257	0.45863170736311
401	0	0	1.26190846581226	0	0	0.903205558959573	0.667355772003544	0.836948562371347	0.74654680981427	0.903205559015955	0.903205558959573	1.57056133096312	2.40750989333446	3.15405670314873	4.05726226216469	0.444440026099535	-0.00759868070052524	0.43684134539901
402	0	0	1.33061655748205	0	0	0.893444569289272	0.660418476684038	0.812979621205043	0.757412278679549	0.893444569335842	0.893444569289272	1.55386304597331	2.36684266717835	3.1242549458579	4.01769951519374	0.443921237849276	-0.00397552458393978	0.439945713265336
403	0	0	1.0876977219848	0	0	0.901120966080463	0.677644549559319	0.788896921035155	0.783384826551787	0.901120966118927	0.901120966080463	1.57876551563978	2.36766243667494	3.15104726322672	4.05216822934565	0.447684364869038	-0.00423575197332547	0.443448612895713
404	0	0	1.29798046069909	0	0	0.912278352532229	0.702546384067825	0.763894265385228	0.810675127474456	0.912278352563994	0.912278352532229	1.61482473660005	2.37871900198528	3.18939412945974	4.10167248202373	0.452559071767008	-0.00726703814744036	0.445292033619567
405	0	0.797026817626109	0	0	0	0.932289098506915	0.73866179534647	0.740531954820722	0.844838623042432	0.932289098533147	0.932289098506915	1.67095089385338	2.41148284867411	3.25632147171654	4.18861057024969	0.459454176116482	-0.00676989411065665	0.452684282005826
406	0	0.941008793707391	0	0	0	0.941171058811933	0.753124442809519	0.726640945622707	0.866080950041901	0.941171058833594	0.941171058811933	1.69429550162145	2.42093644724416	3.28701739728606	4.22818845611965	0.463504220784772	-0.0091169105415834	0.454387310243189
407	0	0.672957103987397	0	0	0	0.947016621615914	0.753949432979431	0.724270476740666	0.882679265751112	0.947016621633798	0.947016621615914	1.70096605459534	2.42523653133601	3.30791579708712	4.25493241872092	0.46686593218531	-0.0149196762535102	0.4519462559318
408	0	0.727281277654877	0	0	0	0.941856263177171	0.742902338622815	0.720921860648347	0.88684072470825	0.941856263191937	0.941856263177171	1.68475860179999	2.40568046244833	3.29252118715658	4.23437745034852	0.466952397580428	-0.0121553230463479	0.45479707453408
409	0	0	0	2.29903481474204	0	0.931267051812579	0.72487580708644	0.718806678373099	0.884307844674384	0.93126705182477	0.931267051812579	1.65614285889902	2.37494953727212	3.2592573819465	4.19052443377127	0.465456226471911	-0.0186825030203936	0.446773723451517
410	0	0	1.37866006323381	0	0	0.968860435811622	0.764265521231202	0.769061511594932	0.87637525740107	0.968860435821687	0.968860435811622	1.73312595704282	2.50218746863776	3.37856272603883	4.34742316186051	0.471981418573534	-0.0219154854416952	0.450065933131839
411	0	0.861818080697399	0	0	0	1.00737475110894	0.810706642794411	0.79645939343712	0.887411529462364	1.00737475111725	1.00737475110894	1.81808139390335	2.61454078734047	3.50195231680283	4.50932706792008	0.479828063450904	-0.00802601506275004	0.471802048388154
412	0	0	1.64263163269173	0	0	1.028314683928	0.830357731630229	0.816878128762083	0.893874195377054	1.02831468393486	1.028314683928	1.85867241555823	2.67555054432031	3.56942473969737	4.59773942363222	0.484480687892638	-0.014035737564989	0.470444950327649
413	0	0	1.67228326562009	0	0	1.06235714295509	0.870040829110674	0.824080365887492	0.922629770340829	1.06235714296075	1.06235714295509	1.93239797206576	2.75647833795326	3.67910810829408	4.74146525125483	0.492036679411708	-0.00852405270627357	0.483512626705435
414	0	0	0	2.11659957089396	0	1.10503497060588	0.922818923057156	0.822324173166146	0.966354931068241	1.10503497061055	1.10503497060588	2.02785389366304	2.85017806682918	3.81653299789742	4.92156796850797	0.501428086065666	-0.0205960284609212	0.480832057604745
415	0	0.665487556866951	0	0	0	1.16664994477707	0.997191661461744	0.863443596768026	0.986153000314775	1.16664994478092	1.16664994477707	2.16384160623881	3.02728520300684	4.01343820332162	5.18008814810254	0.513488368978754	-0.0241220493152941	0.489366319663459
416	0	0	0	2.05088157719369	0	1.19141148850782	1.02736471774688	0.884429479975453	0.988814700459131	1.191411488511	1.19141148850782	2.2187762062547	3.10320568623015	4.09202038668928	5.28343187520028	0.517785921156213	-0.0195567472309732	0.49822917392524
417	0	0	1.61425730997836	0	0	1.23602639845987	1.08099741040269	0.936600469561402	0.980122764452272	1.23602639846249	1.23602639845987	2.31702380886256	3.25362427842396	4.23374704287623	5.46977344133873	0.52566784748869	-0.00969051987206605	0.515977327616624
418	0	0.769074454594424	0	0	0	1.27818432836909	1.13429416701561	0.961018471921063	0.994956666687691	1.27818432837125	1.27818432836909	2.4124784953847	3.37349696730576	4.36845363399346	5.64663796236471	0.533900648879644	-0.0118755056053924	0.522025143274252
419	0	0	1.31204216273248	0	0	1.28963095945464	1.14698596137168	0.970995280897491	0.997393901701445	1.28963095945642	1.28963095945464	2.43661692082631	3.40761220172381	4.40500610342525	5.69463706288167	0.53611322505594	-0.0121124758370078	0.524000749218933
420	0	0	1.56532025432221	0	0	1.29789684613811	1.16077361231411	0.964362045303868	1.00922309261182	1.29789684613958	1.29789684613811	2.45867045845222	3.42303250375609	4.43225559636791	5.7301524425075	0.538565057949126	-0.00523037572910825	0.533334682220018
421	0	0	1.25664603868339	0	0	1.31205367362695	1.18313745832225	0.948211218794547	1.03525387239653	1.31205367362816	1.31205367362695	2.49519113194919	3.44340235074374	4.47865622314027	5.79070989676844	0.542495202255762	-0.00793328500116884	0.534561917254593
422	0	0.831826515393859	0	0	0	1.31958530122598	1.20040641355468	0.924465043110511	1.05984008555258	1.31958530122699	1.31958530122598	2.51999171478067	3.44445675789118	4.50429684344376	5.82388214467075	0.54554093976278	-0.00356358590333519	0.541977353859445
423	0	0	1.28313626123607	0	0	1.30851593391507	1.18740985823491	0.90541261202155	1.06873759734513	1.3085159339159	1.30851593391507	2.49592579214999	3.40133840417154	4.47007600151666	5.77859193543256	0.544528199768947	-0.0128694066725565	0.531658793096391
424	0	0.457603253704464	0	0	0	1.30012171681044	1.18170317719287	0.881296112706623	1.08160634559477	1.30012171681112	1.30012171681044	2.4818248940033	3.36312100670993	4.4447273523047	5.74484906911582	0.544362201871331	-0.0118523145645593	0.532509887306772
425	0	0.482791085944995	0	0	0	1.26676095779483	1.14933020070482	0.851158390571105	1.06967867453371	1.26676095779539	1.26676095779483	2.41609115849965	3.26724954907076	4.33692822360447	5.60368918139986	0.536645350218281	-0.0111121548767348	0.525533195341546
426	0	0.916215255279145	0	0	0	1.21858569320099	1.10052765700165	0.818799685736317	1.04234627450837	1.21858569320146	1.21858569320099	2.31911335020264	3.13791303593896	4.18025931044732	5.39884500364878	0.524502230842948	-0.0142062210518017	0.510296009791147
427	0	0.613896830343732	0	0	0	1.17625724526127	1.04731125187383	0.800209779332025	1.0197801864732	1.17625724526166	1.17625724526127	2.2235684971351	3.02377827646713	4.04355846294032	5.21981570820198	0.51478672715535	-0.0144672197748414	0.500319507380508
428	0	0.86809891784422	0	0	0	1.12933819105631	0.989683318241387	0.781559516037795	0.991249845945665	1.12933819105662	1.12933819105631	2.1190215092977	2.90058102533549	3.89183087128116	5.02116906233778	0.503816298111275	-0.000102620209806392	0.503713677901469
429	0	0	1.27446461377435	0	0	1.08920857572334	0.933753061006452	0.771806537391873	0.967983935406221	1.0892085757236	1.08920857572334	2.02296163672979	2.79476817412166	3.76275210952788	4.85196068525148	0.495126382357088	5.85244389804483e-05	0.495184906796068
430	0	0.546093464831839	0	0	0	1.06825682162352	0.907317861129365	0.758259060041941	0.962319525358197	1.06825682162374	1.06825682162352	1.97557468275289	2.73383374279483	3.69615326815303	4.76441008977676	0.491382803281809	0.00881291354310806	0.500195716824917
431	0	0	1.00866033047815	0	0	1.03699522202427	0.871351985411949	0.742146769386064	0.944786283801578	1.03699522202444	1.03699522202427	1.90834720743622	2.65049397682228	3.59528026062386	4.6322754826483	0.484294594550524	0.00772321100011106	0.492017805550635
432	0	0	1.41967585577224	0	0	1.01499864556272	0.851644833262337	0.723405732898239	0.935021952009017	1.01499864556286	1.01499864556272	1.86664347882506	2.5900492117233	3.52507116373231	4.54006980929518	0.480075227043715	0.00714757033246038	0.487222797376175
433	0	0.818034202881417	0	0	0	1.01339581724427	0.856944219710029	0.706287861865463	0.944246559874781	1.01339581724439	1.01339581724427	1.8703400369543	2.57662789881976	3.52087445869454	4.53427027593893	0.48068700696137	-0.00774771633607529	0.472939290625295
434	0	0.783771401958832	0	0	0	1.00581269277599	0.847074259924322	0.698395812249848	0.946193426558875	1.00581269277609	1.00581269277599	1.85288695270031	2.55128276495016	3.49747619150903	4.50328888428512	0.480038113180769	-0.0106543409733384	0.469383772207431
435	0	0.682371370589423	0	0	0	0.993347945962921	0.827014290471958	0.695825256546254	0.94207582589038	0.993347945963003	0.993347945962921	1.82036223643488	2.51618749298113	3.45826331887151	4.45161126483452	0.478219480982502	-0.0153969841081756	0.462822496874326
436	0	0	0	0	4.41989923297571	0.974699750253409	0.79967632654853	0.693585496632034	0.930707616570881	0.974699750253477	0.974699750253409	1.77437607680194	2.46796157343397	3.39866919000485	4.37336894025833	0.474569939244423	-0.00644356133375092	0.468126377910672
437	0	0.804211710298	0	0	0	1.07492057733424	0.899823241947848	0.814042231063897	1.0372538817428	0.956879104636436	1.07492057733424	1.97474381928208	2.78878605034598	3.82603993208878	4.78291903672522	0.483236727388051	-0.00123990849154871	0.481996818896503
438	0	0.508652723204238	0	0	0	1.13311760046722	0.951984534090484	0.89437587008867	1.10092864544743	0.939829232794567	1.13311760046722	2.0851021345577	2.97947800464637	4.0804066500938	5.02023588288837	0.487765481019304	0.00505914202100909	0.492824623040313
439	0	0.767709071530861	0	0	0	1.15155362691451	0.966710102007453	0.935495218588204	1.12409419326908	0.914176930675726	1.15155362691451	2.11826372892197	3.05375894751017	4.17785314077925	5.09203007145498	0.485815563796774	0.00546557711964669	0.491281140916421
440	0	0.9703099307717	0	0	0	1.15121517528899	0.959039124293676	0.957461216271312	1.12782831152446	0.892085040255988	1.15121517528899	2.11025429958267	3.06771551585398	4.19554382737844	5.08762886763442	0.482768166478334	0.0156014578755273	0.498369624353862
441	0	0.984016900216216	0	0	0	1.14493795784606	0.938512359248819	0.972501590504968	1.12504947750724	0.879740694595091	1.14493795784606	2.08345031709488	3.05595190759985	4.18100138510709	5.06074207970218	0.480990248317836	0.012577747357583	0.493567995675419
442	0	0	1.31844169290993	0	0	1.13533501952332	0.910157413696129	0.98285426846923	1.11844508214783	0.874784833456491	1.13533501952332	2.04549243321945	3.02834670168868	4.14679178383651	5.021576617293	0.480236539199644	0.0116794981232142	0.491916037322858
443	0	0.878244440144315	0	0	0	1.13477047685396	0.904422032018218	0.976122414621303	1.12044550161652	0.885896618458676	1.13477047685396	2.03919250887218	3.01531492349349	4.13576042511	5.02165704356868	0.482575136152754	0.00106070679311446	0.483635842945869
444	0	0.602298736697129	0	0	0	1.12586698089251	0.886172648203429	0.968297790026413	1.11373204896362	0.892997630600621	1.12586698089251	2.01203962909593	2.98033741912235	4.09406946808597	4.98706709868659	0.483599175116515	-0.0042521127368383	0.479347062379677
445	0	0.64903813359414	0	0	0	1.10262926390983	0.857131707186206	0.950960755689728	1.09236109805709	0.888139803059921	1.10262926390983	1.95976097109604	2.91072172678577	4.00308282484286	4.89122262790278	0.4807055722634	-0.00462014260024677	0.476085429663153
446	0	0	1.05675240095261	0	0	1.07207726794732	0.822390520612628	0.929347711315957	1.06339782975384	0.876956025937388	1.07207726794732	1.89446778855995	2.82381549987591	3.88721332962975	4.76416935556714	0.475860283777809	-0.00519487049676496	0.470665413281044
447	0	0.987812013582309	0	0	0	1.05097858650627	0.806688082673033	0.901149488835902	1.04364929797649	0.875251648952731	1.05097858650627	1.8576666691793	2.7588161580152	3.80246545599169	4.67771710494442	0.473802758919327	-0.00183445971542288	0.471968299203904
448	0.284295105883416	0	0	0	0	1.03465217854519	0.785930047655581	0.884987281579673	1.02846875211959	0.877699762633237	1.03465217854519	1.82058222620077	2.70556950778045	3.73403825990004	4.61173802253328	0.473129308352479	0.0027374961475602	0.475866804500039
449	0	0	1.2484183639279	0	0	0.9969605600198	0.755501452698999	0.854384486028302	0.993809392260885	0.859811295500841	0.9969605600198	1.7524620127188	2.6068464987471	3.60065589100799	4.46046718650883	0.464381002571752	0.000599581945857125	0.464980584517609
450	0	0	0	2.18385617230192	0	0.979821184525028	0.751164621204443	0.823980769958462	0.978806143306631	0.860452893937138	0.979821184525028	1.73098580572947	2.55496657568793	3.53377271899456	4.3942256129317	0.461441734105425	0.00218973760926061	0.463631471714686
451	0	0	1.62564468954635	0	0	1.00765643243019	0.795094991797826	0.848045352955616	0.959050227340573	0.904129352842988	1.00765643243019	1.80275142422802	2.65079677718364	3.60984700452421	4.5139763573672	0.46677238516747	-0.00822894966136985	0.4585434355061
452	0	0	0	2.21164623505706	0	1.04644345005376	0.851655351376606	0.856587189499928	0.967533062735426	0.956936800427035	1.04644345005376	1.89809880143037	2.75468599093029	3.72221905366572	4.67915585409276	0.475284564611721	-0.00211860115987896	0.473165963451842
453	0	0.397462647748548	0	0	0	1.11048827316017	0.934014454389113	0.906596460941752	0.963979760869814	1.03332085660625	1.11048827316017	2.04450272754928	2.95109918849104	3.91507894936085	4.9483998059671	0.487925499556959	-0.00468881013149748	0.483236689425462
454	0	0.529650786326718	0	0	0	1.12994637444012	0.967845510740386	0.923345837826679	0.942939539700399	1.06358580180186	1.12994637444012	2.09779188518051	3.02113772300718	3.96407726270758	5.02766306450944	0.489680901992096	-0.00133680549640786	0.488344096495688
455	0	0	0	2.77179782364134	0	1.12320679726573	0.970060773611162	0.921579140362595	0.915197896694453	1.06627078026098	1.12320679726573	2.09326757087689	3.01484671123949	3.93004460793394	4.99631538819492	0.486107001918789	0.0085104053249288	0.494617407243718
456	0	0.694491980383904	0	0	0	1.17255643302405	1.03044517288646	0.98088738748245	0.890596622926992	1.12380871897076	1.17255643302405	2.20300160591051	3.18388899339296	4.07448561631995	5.19829433529071	0.491805150984505	0.0186874592219889	0.510492610206493
457	0	0	1.59557916502652	0	0	1.18985206850597	1.05048548020165	1.01115644476731	0.867586268995755	1.14819491677032	1.18985206850597	2.24033754870762	3.25149399347493	4.11908026247069	5.26727517924101	0.492887093182146	0.0174278404327304	0.510314933614877
458	0	0.686173573000266	0	0	0	1.21460286728961	1.08165547013463	1.0183531951774	0.875908338725523	1.17906745479473	1.21460286728961	2.29625833742424	3.31461153260163	4.19051987132715	5.36958732612188	0.497548709420788	0.0217837931050259	0.519332502525814
459	0	0.710177514092181	0	0	0	1.21375540336347	1.08033473229743	1.01218737841485	0.87517737605753	1.18349115716687	1.21375540336347	2.29409013566089	3.30627751407574	4.18145489013327	5.36494604730014	0.497651772599381	0.018191030106282	0.515842802705663
460	0	0.742772119418228	0	0	0	1.19656286781716	1.05755081483448	0.998053075336647	0.869188113252563	1.17082642899687	1.19656286781716	2.25411368265164	3.25216675798829	4.12135487124085	5.29218130023773	0.494968368767332	0.0203830947842414	0.515351463551573
461	0	0.93982540914069	0	0	0	1.17004627295545	1.02148649413563	0.98010921693647	0.860938353119033	1.14819057598543	1.17004627295545	2.19153276709108	3.17164198402755	4.03258033714658	5.18077091313201	0.490863463030584	0.0205973134968039	0.511460776527388
462	0	0.499039447834921	0	0	0	1.14460421434557	0.979613966636948	0.966654689755964	0.857897754916142	1.12606800272175	1.14460421434557	2.12421818098251	3.09087287073848	3.94877062565462	5.07483862837638	0.487849470069215	0.00563757663744542	0.493487046706661
463	0	0.539138560504699	0	0	0	1.10628302694109	0.930259707527534	0.942216146521378	0.844013471113868	1.09058100573622	1.10628302694109	2.03654273446863	2.97875888099	3.82277235210387	4.9133533578401	0.480701528941608	0.00779978020472169	0.48850130914633
464	0	0.525973755777969	0	0	0	1.06190109466325	0.878081176662712	0.912531027055796	0.824629879842993	1.04861483360043	1.06190109466325	1.93998227132596	2.85251329838175	3.67714317822475	4.72575801182518	0.471586564428645	7.02916379963513e-05	0.471656856066641
465	0	0.590889236313221	0	0	0	1.01448371187504	0.82554042480087	0.879873294831793	0.801765771823866	1.00325335040084	1.01448371187504	1.84002413667591	2.7198974315077	3.52166320333157	4.52491655373241	0.461269003773206	0.00197349167940327	0.463242495452609
466	0	0	1.97878498043097	0	0	0.96871560373493	0.775358995475971	0.848421978093984	0.779445816873582	0.959232366247981	0.96871560373493	1.7440745992109	2.59249657730488	3.37194239417847	4.33117476042645	0.451360052936419	0.00462945311602876	0.455989506052448
467	0	0.583561227704474	0	0	0	0.971009427770405	0.781047897675164	0.821216695604299	0.803676536874314	0.963008927852172	0.971009427770405	1.75205732544557	2.57327402104987	3.37695055792418	4.33995948577635	0.451641925251715	-0.00254180295991657	0.449100122291798
468	0	0	1.40170696545177	0	0	0.959752252934551	0.771265671848343	0.795107648788056	0.812622417620461	0.953008546477259	0.959752252934551	1.73101792478289	2.52612557357095	3.33874799119141	4.29175653766867	0.449059058185683	-0.00103930089780771	0.448019757287875
469	0	0	1.71215135554836	0	0	0.966575109279451	0.785270609922283	0.770593570786341	0.837822258674306	0.960895445020318	0.966575109279451	1.75184571920173	2.52243928998808	3.36026154866238	4.3211569936827	0.451685701491787	0.00441791297927894	0.456103614471066
470	0	0.870776126249808	0	0	0	0.995459998632162	0.824927193752728	0.749514942514551	0.883256239939345	0.990680208662845	0.995459998632162	1.82038719238489	2.56990213489944	3.45315837483879	4.44383858350163	0.459278889717651	-0.000610316789974397	0.458668572927676
471	0	0.723701892093437	0	0	0	1.0106300046734	0.839647432171703	0.739274796556282	0.913206285712763	1.00661047539878	1.0106300046734	1.85027743684511	2.58955223340139	3.50275851911415	4.50936899451293	0.464521060698977	-0.00586806578260227	0.458652994916375
472	0	0	1.05263107588618	0	0	1.01129161731387	0.835674986096313	0.731819810866146	0.92697645642161	1.00791378188609	1.01129161731387	1.84696660341019	2.57878641427633	3.50576287069794	4.51367665258404	0.466521380859407	-0.0036984784716617	0.462822902387745
473	0	0.964389707821218	0	0	0	1.01297840093095	0.840025973342033	0.719570527151062	0.940220642363177	1.01014169649223	1.01297840093095	1.85300437427298	2.57257490142404	3.51279554378722	4.52293724027945	0.469327497239748	-0.00201823398374171	0.467309263256006
474	0	0	0	2.24758465450836	0	1.01240711508836	0.831418277778351	0.719298570334436	0.949787228690253	1.01002635156507	1.01240711508836	1.84382539286671	2.56312396320115	3.5129111918914	4.52293754345647	0.471864854426808	0.00323460449733521	0.475099458924143
475	0	0	1.41040373340578	0	0	1.05236461824215	0.871935843326457	0.769087838541554	0.947656331283806	1.05036770946745	1.05236461824215	1.9243004615686	2.69338830011016	3.64104463139396	4.69141234086141	0.480725955213755	0.000628109098671582	0.481354064312427
476	0	0	1.12464203951686	0	0	1.09075940525101	0.916634677481268	0.79635409372785	0.961278981114316	1.08908541751566	1.09075940525101	2.00739408273227	2.80374817646012	3.76502715757444	4.8541125750901	0.490032389773913	0.00515293116006836	0.495185320933982
477	0	0.806328459927664	0	0	0	1.11748660018801	0.953309085902819	0.805799409605862	0.975655453597664	1.1160840776914	1.11748660018801	2.07079568609083	2.87659509569669	3.85225054929436	4.96833462698575	0.497504161788401	-0.0016206917156901	0.495883470072711
478	0	0	1.37577825242472	0	0	1.1250900330003	0.961187288434	0.812060038433471	0.979640313952661	1.12391556393639	1.1250900330003	2.0862773214343	2.89833735986777	3.87797767382043	5.00189323775683	0.500784336015203	0.005508453703152	0.506292789718355
479	0	0.89707730906215	0	0	0	1.13827362930254	0.979940673255573	0.808538153897937	0.995177573992557	1.13729062036472	1.13827362930254	2.11821430255811	2.92675245645605	3.9219300304486	5.05922065081332	0.505492658095934	0.0090888033219209	0.514581461417855
480	0	0	1.01029983630575	0	0	1.13908743997305	0.975798261614805	0.808988572152556	1.00227102008808	1.13826507083415	1.13908743997305	2.11488570158786	2.92387427374041	3.92614529382849	5.06441036466264	0.507525228379107	0.00430362945794268	0.511828857837049
481	0	0.384166617872866	0	0	0	1.13529074533891	0.974044755791805	0.799166824209496	1.0071792787501	1.13460307812656	1.13529074533891	2.10933550113071	2.90850232534021	3.91568160409031	5.05028468221687	0.508669673960302	0.000750515614330641	0.509420189574633
482	0	0.768668430623315	0	0	0	1.10802290956056	0.949952997211802	0.778904815686691	0.989956103399928	1.10744813149034	1.10802290956056	2.05797590677236	2.83688072245906	3.82683682585898	4.93428495734932	0.501812015984336	0.00249691032302189	0.504308926307358
483	0	0	1.23138716344549	0	0	1.0785100169878	0.916822650461389	0.764902409575057	0.971055850926486	1.07802979714067	1.0785100169878	1.99533266744919	2.76023507702424	3.73129092795073	4.8093207250914	0.494959290647583	-0.00601249790448251	0.488946792743101
484	0	0	1.25710810867668	0	0	1.06361565066229	0.904816242866031	0.748455345982168	0.966806137001673	1.06321459441061	1.06361565066229	1.96843189352832	2.71688723951049	3.68369337651216	4.74690797092277	0.492174738139375	-0.00175973413769308	0.490415004001682
485	0	0.871255667025364	0	0	0	1.05985212380806	0.908206489314688	0.73107725389	0.973358953300062	1.05951731062416	1.05985212380806	1.96805861312274	2.69913586701274	3.67249482031281	4.73201213093697	0.492375907679642	0.00160773460380592	0.493983642283448
486	0	0.83782907003646	0	0	0	1.05103711537265	0.895884724864272	0.723939191632183	0.974301235774097	1.05075770771736	1.05103711537265	1.94692184023692	2.67086103186911	3.6451622676432	4.69591997536057	0.491580026799026	0.000632757364756799	0.492212784163783
487	0	0.637066470014651	0	0	0	1.0380309505604	0.873117446264769	0.722805077630675	0.970357007613434	1.03779786326918	1.0380309505604	1.91114839682517	2.63395347445584	3.60431048206928	4.64210834533846	0.48982364104955	0.00095315779143029	0.49077679884098
488	0	0.590921189439607	0	0	0	1.01606791260961	0.841911122574602	0.719157975242647	0.956692034409248	1.01587353369502	1.01606791260961	1.85797903518421	2.57713701042686	3.5338290448361	4.54970257853112	0.48529581480616	0.00625439844925146	0.491550213255411
489	0	0	1.51636090131895	0	0	0.987311353989995	0.805493084350938	0.712434982410296	0.935448839594322	0.987149309083526	0.987311353989995	1.79280443834093	2.50523942075123	3.44068826034555	4.42783756942908	0.478478766531193	-0.00142072120239075	0.477058045328802
490	0	0	1.02860712346558	0	0	0.985253298900528	0.804273668764371	0.704253562051257	0.940131269373826	0.985118252686893	0.985253298900528	1.7895269676649	2.49378052971616	3.43391179908998	4.41903005177687	0.477921758573092	-0.00285727802419996	0.475064480548892
491	0	0	1.52097918188479	0	0	0.985185849897362	0.810715103025633	0.692234175733987	0.946064746504986	0.985073338870146	0.985185849897362	1.79590095292299	2.48813512865698	3.43419987516197	4.41927321403211	0.478450101318039	-0.000790020877209985	0.47766008044083
492	0	0	1.18804118660756	0	0	1.00257976618073	0.838204908232374	0.681190087471961	0.968766666206925	1.00248605788879	1.00257976618073	1.8407846744131	2.52197476188506	3.49074142809199	4.49322748598077	0.482841639913477	0.000763311316386141	0.483604951229863
493	0	0.580246122817973	0	0	0	1.02020338393088	0.867997120535529	0.669185958482456	0.991059394146922	1.02012535860696	1.02020338393088	1.88820050446641	2.55738646294887	3.54844585709579	4.56857121570275	0.487701761403829	-0.00445715521551917	0.48324460618831
494	0	0.768042419035707	0	0	0	1.01749706842042	0.871471417222911	0.658153490486092	0.992440505744429	1.01743211950257	1.01749706842042	1.88896848564333	2.54712197612943	3.53956248187386	4.55699460137642	0.486959528053894	-0.00502404927383328	0.48193547878006
495	0	0	0	0	4.62080303364808	1.00740230080804	0.859391383952453	0.654285041242116	0.98590894452316	1.0073482513939	1.00740230080804	1.86679368476049	2.52107872600261	3.50698767052577	4.51433592191967	0.484687569419179	-0.0055411147953904	0.479146454623789
496	0	0.770969151134538	0	0	0	1.11886154894395	0.974383291335185	0.781520832949027	1.10046292163584	0.994411637275098	1.11886154894395	2.09324484027914	2.87476567322817	3.975228594864	4.9696402321391	0.494161301680785	-4.42638435758749e-05	0.49411703783721
497	0	0	1.13215409893832	0	0	1.18205940660804	1.03370482528262	0.866378547395462	1.16633979019923	0.97831369721155	1.18205940660804	2.21576423189066	3.08214277928612	4.24848256948535	5.2267962666969	0.498531281021583	-0.00598568383034153	0.492545597191241
498	0	0	1.02376269792439	0	0	1.22265862643557	1.07658038254476	0.912181978584736	1.20925132837878	0.972454140773379	1.22265862643557	2.29923900898033	3.21142098756507	4.42067231594385	5.39312645671723	0.502469093981317	-0.00156813028408807	0.500900963697229
499	0	0	1.13283665133992	0	0	1.2432257602892	1.1034733088148	0.929478851939977	1.23180899981446	0.970100379652029	1.2432257602892	2.346699069104	3.27617792104398	4.50798692085844	5.47808730051047	0.505165171355581	-0.00243324285456525	0.502731928501016
500	0	0	1.68357835334162	0	0	1.25326126736352	1.12234118285295	0.927926428568635	1.24355394221177	0.973746052563359	1.25326126736352	2.37560245021647	3.3035288787851	4.54708282099687	5.52082887356023	0.507767869745087	0.000984339956466451	0.508752209701554
501	0	0.844349941656935	0	0	0	1.27394382851814	1.15324609945531	0.916941162923807	1.26570134066141	0.999329841620171	1.27394382851814	2.42718992797344	3.34413109089725	4.60983243155867	5.60916227317884	0.513373662271166	-0.00274025151296675	0.510633410758199
502	0	0	1.10588272634583	0	0	1.27359964031337	1.15106101527387	0.90709998192557	1.26660989837563	1.01129445936844	1.27359964031337	2.42466065558724	3.33176063751281	4.59837053588844	5.60966499525688	0.515255342069376	0.00517239764164026	0.520427739711016
503	0	0	1.3516902758201	0	0	1.26773710738241	1.14799093316474	0.887895182581773	1.26181677886097	1.02230173105928	1.26773710738241	2.41572804054715	3.30362322312893	4.5654400019899	5.58774173304918	0.516784054039674	0.00666514904064933	0.523449203080324
504	0	0.893589238499117	0	0	0	1.26641815963639	1.15247850562313	0.86467028523083	1.26140921371621	1.04035559962476	1.26641815963639	2.41889666525953	3.28356695049036	4.54497616420657	5.58533176383133	0.519651414764268	0.00629366847742882	0.525945083241697
505	0	0.994955969299409	0	0	0	1.25318575052696	1.13307229358385	0.849954727526496	1.24895230928328	1.04753726328053	1.25318575052696	2.38625804411081	3.2362127716373	4.48516508092059	5.53270234420111	0.519952916522926	0.00346546970811308	0.523418386231039
506	0	0.907738786339705	0	0	0	1.23572198948418	1.09916603310696	0.844746364899296	1.2321474892689	1.05051477345288	1.23572198948418	2.33488802259114	3.17963438749044	4.41178187675934	5.46229665021222	0.519403339168486	0.00714464042055877	0.526547979589044
507	0	0	1.00460463737574	0	0	1.21313940651189	1.05590370930961	0.843225709309526	1.21012406053497	1.04772002303652	1.21313940651189	2.2690431158215	3.11226882513103	4.322392885666	5.37011290870252	0.517550824336894	0.00761822451521511	0.52516904885211
508	0	0	0	2.05638509817923	0	1.191039887338	1.02510868074088	0.830911445834417	1.18849843352191	1.04432012410125	1.191039887338	2.21614856807888	3.0470600139133	4.23555844743521	5.27987857153647	0.515715310155212	0.00754232926253322	0.523257639417745
509	0	0	1.09127519026953	0	0	1.20443533379364	1.03812761010792	0.862699440097482	1.15698422830221	1.07507129804755	1.20443533379364	2.24256294390156	3.10526238399904	4.26224661230125	5.3373179103488	0.519573485369206	0.0107394570726592	0.530312942441865
510	0	0	1.26622665770861	0	0	1.20957700596429	1.04848152429744	0.872749822678877	1.13358123473653	1.09609757559627	1.20957700596429	2.25805853026172	3.1308083529406	4.26438958767713	5.3604871632734	0.522176568227051	0.00104625812860375	0.523222826355655
511	0	0	1.5687656452088	0	0	1.21474658580373	1.0624383367557	0.869107745852699	1.12211386300509	1.11564369323227	1.21474658580373	2.27718492255943	3.14629266841212	4.26840653141722	5.38405022464949	0.525061742369495	0.0106524874471053	0.5357142298166
512	0	0	1.21830563234711	0	0	1.22967292679054	1.08825956259143	0.858108992973508	1.12893189786526	1.14346329204446	1.22967292679054	2.31793248938197	3.17604148235548	4.30497338022075	5.44843667226521	0.529743185985973	0.00915816654278417	0.538901352528757
513	0	0	1.57001415605972	0	0	1.23917166697809	1.10970799915952	0.840526156855686	1.13630568103319	1.16443736413238	1.23917166697809	2.34887966613761	3.18940582299329	4.32571150402649	5.49014886815887	0.533460720868997	0.00346121661726979	0.536921937486267
514	0	0.629368361504637	0	0	0	1.25623824619408	1.13903868649541	0.821127976309361	1.1553278850634	1.19165174842654	1.25623824619408	2.39527693268949	3.21640490899885	4.37173279406225	5.56338454248878	0.538430327866575	0.00792745859540491	0.546357786461979
515	0	0	1.03370264135676	0	0	1.24701149115199	1.1339223753153	0.801755249979789	1.15072779166229	1.19134948856419	1.24701149115199	2.38093386646729	3.18268911644708	4.33341690810938	5.52476639667357	0.536719409896684	0.0023579104120131	0.539077320308697
516	0	0.727214407077499	0	0	0	1.23370460115566	1.12708674146043	0.779070792477604	1.14368598748958	1.1858538387194	1.23370460115566	2.36079134261609	3.1398621350937	4.28354812258328	5.46940196130268	0.534582707308147	0.00565944919386576	0.540242156502013
517	0	0	0	2.1033037528081	0	1.20806270617015	1.09925876374763	0.762081529142959	1.12520158532883	1.16702028077765	1.20806270617015	2.30732146991778	3.06940299906074	4.19460458438957	5.36162486516722	0.529373334853177	0.00157314774951729	0.530946482602694
518	0	0.995500907528387	0	0	0	1.22006083195471	1.11336665313896	0.794533977664993	1.09803484783529	1.18493076553433	1.22006083195471	2.33342748509367	3.12796146275866	4.22599631059395	5.41092707612828	0.530683162212833	-0.00161600829885539	0.529067153913977
519	0	0	1.04317775026965	0	0	1.22061588698896	1.10257754819036	0.82278216636981	1.07634650557953	1.1906033159954	1.22061588698896	2.32319343517932	3.14597560154913	4.22232210712866	5.41292542312407	0.530461388457817	-0.00152423684939168	0.528937151608426
520	0	0.900389233224363	0	0	0	1.21504356390758	1.09327957472978	0.831402726887179	1.06060446862518	1.189447521945	1.21504356390758	2.30832313863736	3.13972586552454	4.20033033414972	5.38977785609472	0.529603196367157	0.00632000951902639	0.535923205886183
521	0.285978553225216	0	0	0	0	1.20087082084219	1.06663970976817	0.839349635951786	1.04468940565961	1.17907631538856	1.20087082084219	2.26751053061036	3.10686016656215	4.15154957222176	5.33062588761032	0.527142268799626	0.00352347196875106	0.530665740768377
522	0	0	0	2.03782918334074	0	1.15919452639238	1.02309982826991	0.82646238236575	1.00905982887197	1.14274713905167	1.15919452639238	2.18229435466229	3.00875673702804	4.01781656590001	5.16056370495168	0.515454375548868	0.00331295277084155	0.518767328319709
523	0	0	0	2.10835221183939	0	1.15990596808125	1.02703394326835	0.857404787675502	0.973989135581162	1.14758329833301	1.15990596808125	2.1869399113496	3.04434469902511	4.01833383460627	5.16591713293928	0.51265142714151	-0.00140025476665024	0.51125117237486
524	0	0	1.44389241580942	0	0	1.19131695696414	1.06497113539866	0.919019944584445	0.940690034751121	1.18216407303771	1.19131695696414	2.2562880923628	3.17530803694725	4.11599807169837	5.29816214473608	0.516140926037974	-0.00660557275277636	0.509535353285198
525	0	0.513402733266952	0	0	0	1.22051380173676	1.10269416424909	0.949472957481176	0.93474564392687	1.21378643918985	1.22051380173676	2.32320796598585	3.27268092346703	4.2074265673939	5.42121300658375	0.520869161477523	-0.00757187580191713	0.513297285675606
526	0	0	0	0	3.6744824773096	1.21679427489838	1.10285750856707	0.955501471707565	0.916860166835177	1.21191383926478	1.21679427489838	2.31965178346545	3.27515325517302	4.1920134220082	5.40392726127297	0.518033354413951	-0.0179703835861282	0.500062970827823
527	0	0.948740382966953	0	0	0	1.29465539052252	1.18706518634375	1.04848259466091	0.995080958884447	1.19658015042778	1.29465539052252	2.48172057686627	3.53020317152718	4.52528413041163	5.72186428083941	0.52485390810673	-0.0106144828853348	0.514239425221395
528	0	0	1.46392628681623	0	0	1.33537728848104	1.22044994962943	1.10742861525852	1.04588753356973	1.17805431195748	1.33537728848104	2.55582723811047	3.66325585336899	4.70914338693872	5.88719769889621	0.528123826508652	-0.0198056196316166	0.508318206877036
529	0	0	1.20855249168986	0	0	1.36673790395751	1.25066868120116	1.1300105760212	1.09352032067045	1.17486938532158	1.36673790395751	2.61740658515868	3.74741716117988	4.84093748185033	6.01580686717191	0.53242008938806	-0.0161828314931418	0.516237257894918
530	0	0	1.35085357979475	0	0	1.38242970491138	1.26940891966818	1.12593808107976	1.12909721531285	1.1737091362676	1.38242970491138	2.65183862457955	3.77777670565931	4.90687392097216	6.08058305723976	0.53572627543646	-0.022847562915235	0.512878712521225
531	0	0.874260553032038	0	0	0	1.39176302680681	1.28449936831691	1.10502997227616	1.16008404983729	1.17860444435447	1.39176302680681	2.67626239512372	3.78129236739988	4.94137641723717	6.11998086159165	0.539157742566843	-0.0160745628912382	0.523083179675605
532	0	0	1.04265617617229	0	0	1.38091939868885	1.26768410797306	1.08333653644695	1.17136783820568	1.17179000639825	1.38091939868885	2.64860350666191	3.73194004310886	4.90330788131454	6.07509788771279	0.539018070728575	-0.0265013852762549	0.51251668545232
533	0	0	1.33735505649691	0	0	1.36242188930994	1.24890444012136	1.04991469599314	1.17458833797153	1.16286503043065	1.36242188930994	2.6113263294313	3.66124102542445	4.83582936339598	5.99869439382663	0.537929660358461	-0.0149387427078028	0.522990917650658
534	0	0.632034817079737	0	0	0	1.34905279249023	1.23907622445238	1.01175069794059	1.18194919427894	1.16246974165362	1.34905279249023	2.58812901694261	3.5998797148832	4.78182890916214	5.94429865081576	0.538262489359301	-0.0137783292722628	0.524484160087038
535	0	0.688286907658248	0	0	0	1.31646196758313	1.20445666693685	0.973622608022893	1.16874485275218	1.14470636696774	1.31646196758313	2.52091863451998	3.49454124254287	4.66328609529505	5.80799246226279	0.533481799837394	-0.0172129102762574	0.516268889561137
536	0	0	1.16473179829372	0	0	1.27389953259878	1.15502512061143	0.938613634070169	1.1440313349084	1.11772670735065	1.27389953259878	2.42892465321021	3.36753828728038	4.51156962218879	5.62929632953944	0.526099099307961	-0.0110336772151291	0.515065422092832
537	0	0.413124612957187	0	0	0	1.24165467032013	1.12208179490936	0.901925634317071	1.12801823894201	1.10105890278007	1.24165467032013	2.36373646522949	3.26566209954656	4.39368033848857	5.49473924126864	0.521484169719187	-0.00956807801188918	0.511916091707297
538	0	0.775972528096892	0	0	0	1.19277084627084	1.0727034364582	0.86122648622917	1.09374882044662	1.0672364644054	1.19277084627084	2.26547428272904	3.12670076895821	4.22044958940484	5.28768605381023	0.510829664073755	-0.0130257165691778	0.497803947504577
539	0	0.545194433340155	0	0	0	1.14622283355609	1.01866572735903	0.831058889457946	1.06025085592005	1.03490927692221	1.14622283355609	2.16488856091512	2.99594745037307	4.05619830629312	5.09110758321532	0.501211681527236	-0.0132957572785404	0.487915924248695
540	0	0.78095089334944	0	0	0	1.09521225680217	0.960526283932037	0.801384260899162	1.02081290172409	0.997088805331973	1.09521225680217	2.05573854073421	2.85712280163337	3.87793570335746	4.87502450868944	0.489850455648772	-0.0196238365752672	0.470226619073505
541	0	0.745535020834077	0	0	0	1.05060730954849	0.904353367945547	0.780735986343005	0.986409969532072	0.964549643322098	1.05060730954849	1.95496067749404	2.73569666383705	3.72210663336912	4.68665627669122	0.48049963707692	-0.0166337116346572	0.463865925442263
542	0	0.497377233928004	0	0	0	1.01060199503545	0.850971320496383	0.765656887411354	0.955352701081917	0.935459995786791	1.01060199503545	1.86157331553184	2.62723020294319	3.58258290402511	4.5180428998119	0.472430594841118	-0.0206028889483055	0.451827705892813
543	0	0.451444748991637	0	0	0	0.966867446304957	0.798104757176814	0.74667941924407	0.919431618128921	0.90151149382627	0.966867446304957	1.76497220348177	2.51165162272584	3.43108324085476	4.33259473468103	0.462376542792208	-0.0184284194004717	0.443948123391737
544	0	0.750156291537648	0	0	0	0.920565917016413	0.746628718687429	0.724208114406572	0.879926283631896	0.863917249029978	0.920565917016413	1.66719463570384	2.39140275011041	3.27132903374231	4.13524628277229	0.450630127749761	-0.0201734926767468	0.430456635073015
545	0	0	0	2.05175969264499	0	0.883847662895914	0.701627224181694	0.709915768124879	0.849099014131176	0.834897054767333	0.883847662895914	1.58547488707761	2.29539065520249	3.14448966933366	3.979386724101	0.44198627776661	-0.0195201288310879	0.422466148935522
546	0	0	1.18223426901803	0	0	0.897386287756461	0.715600924518268	0.744202076661007	0.822552692610432	0.855204288975509	0.897386287756461	1.61298721227473	2.35718928893574	3.17974198154617	4.03494627052168	0.44368707712147	-0.0152765893212978	0.428410487800172
547	0	0	1.34971028349901	0	0	0.915691958408031	0.740171436590461	0.760473511252458	0.816447542828804	0.879433133045728	0.915691958408031	1.65586339499849	2.41633690625095	3.23278444907975	4.11221758212548	0.44799027579525	-0.018760028813547	0.429230246981703
548	0	0	1.54685650664673	0	0	0.942076288342906	0.776522563380659	0.765204200084554	0.829729837074275	0.910979296918425	0.942076288342906	1.71859885172356	2.48380305180812	3.31353288888239	4.22451218580082	0.454966159030047	-0.0123048939155777	0.442661265114469
549	0	0	1.38351630193904	0	0	0.979465342012876	0.826032414451418	0.763122326246817	0.862027873927115	0.952850233084085	0.979465342012876	1.80549775646429	2.56862008271111	3.43064795663823	4.38349818972231	0.46458325305187	-0.0129629715608446	0.451620281491026
550	0	0.45629557482249	0	0	0	1.01765326694016	0.877386734819518	0.755661068308405	0.900662011955633	0.994916987310342	1.01765326694016	1.89504000175968	2.65070107006808	3.55136308202372	4.54628006933406	0.474773605829865	-0.00796186729387353	0.466811738535992
551	0	0.892599699530567	0	0	0	1.02475612686401	0.893242110390482	0.740773046979137	0.911908139283527	1.00536698521938	1.02475612686401	1.91799823725449	2.65877128423363	3.57067942351715	4.57604640873653	0.476265228305807	-0.00298010837722089	0.473285119928586
552	0	0	1.16478644926249	0	0	1.0250772791614	0.889965051568481	0.735684540098124	0.918714626878188	1.00856889008905	1.0250772791614	1.91504233072988	2.650726870828	3.56944149770619	4.57801038779524	0.477061109356789	-0.000141565361075978	0.476919543995713
553	0	0	0	2.21538791048591	0	1.02975587079828	0.896671280680764	0.725721164863478	0.931235390221853	1.01572094948348	1.02975587079828	1.92642715147905	2.65214831634252	3.58338370656438	4.59910465604786	0.479540145624442	-0.00362775461615861	0.475912391008283
554	0	0	1.25569605432534	0	0	1.07160799870522	0.944255539945306	0.767748625372808	0.931593346973427	1.05969225943326	1.07160799870522	2.01586353865053	2.78361216402334	3.71520551099677	4.77489777043003	0.488008977628212	0.00369651300524026	0.491705490633452
555	0	0	0	2.86627152554124	0	1.10557392389745	0.986248443537981	0.788924147182327	0.942345574464248	1.09547024862407	1.10557392389745	2.09182236743544	2.88074651461776	3.82309208908201	4.91856233770608	0.495881314404332	-0.0018541305162934	0.494027183888038
556	0	0.855800201158741	0	0	0	1.18588260535293	1.07585863057943	0.871063814169576	0.942867644480973	1.1773255849194	1.18588260535293	2.26174123593236	3.13280505010194	4.07567269458291	5.25299827950231	0.50914309963863	-0.00354906410552584	0.505594035533104
557	0	0.441182453197708	0	0	0	1.22877555124979	1.11567726265473	0.925528592177347	0.940263142108344	1.22153645575687	1.22877555124979	2.34445281390452	3.26998140608187	4.21024454819021	5.43178100394708	0.516405312373669	-0.010046510108418	0.506358802265251
558	0	0.607671129451879	0	0	0	1.23160016795011	1.11573433297148	0.946074292209052	0.922070003691721	1.225482370072	1.23160016795011	2.34733450092159	3.29340879313064	4.21547879682237	5.44096116689437	0.514330363456576	-0.00145954530592687	0.512870818150649
559	0	0	1.41888966431061	0	0	1.2129257435699	1.0914898145272	0.948660628598047	0.899477665980197	1.20776059586613	1.2129257435699	2.3044155580971	3.25307618669515	4.15255385267534	5.36031444854147	0.508417966097419	0.0042774689117377	0.512695435009157
560	0	0.976993519643097	0	0	0	1.20702047777931	1.08584101034444	0.938432977138091	0.90124559050269	1.20266362979606	1.20702047777931	2.29286148812375	3.23129446526184	4.13254005576453	5.3352036855606	0.506959174122668	0.00382593883108786	0.510785112953756
561	0	0	1.43822708470666	0	0	1.19539691484161	1.06255941547672	0.932737425540509	0.904812837176669	1.19172504602744	1.19539691484161	2.25795633031833	3.19069375585884	4.09550659303551	5.28723163906294	0.505507440332227	0.00193990345167626	0.507447343783903
562	0	0	1.09295828185622	0	0	1.1954272401661	1.05913997457161	0.91758884829131	0.924574035203741	1.19233517886794	1.1954272401661	2.25456721473771	3.17215606302902	4.09673009823276	5.2890652771007	0.507241732737636	0.00645801247240702	0.513699745210043
563	0	0	1.08362791489613	0	0	1.19196111648224	1.05783960398153	0.894385713516338	0.943233751854991	1.18935931240439	1.19196111648224	2.24980072046378	3.14418643398012	4.08742018583511	5.2767794982395	0.508838930987686	0.00664228751657015	0.515481218504256
564	0	0	1.49776730298876	0	0	1.18595958236673	1.05769685464677	0.86647580060258	0.960236430081255	1.18377189901441	1.18595958236673	2.2436564370135	3.11013223761608	4.07036866769734	5.25414056671175	0.510221682778158	0.0100397791873029	0.52026146196546
565	0	0.763473482676652	0	0	0	1.19201845958572	1.07189751870357	0.838933925403542	0.989132425177333	1.19018025373788	1.19201845958572	2.26391597828929	3.10284990369283	4.09198232887016	5.28216258260804	0.514021258069998	0.0186201074419276	0.532641365511926
566	0	0	1.06006206695924	0	0	1.18191502912754	1.06037388502924	0.817909079285007	1.00100371147849	1.18037148581675	1.18191502912754	2.24228891415678	3.06019799344179	4.06120170492027	5.24157319073703	0.513856565453874	0.0251742298090799	0.539030795262954
567	0	0	1.40873212578668	0	0	1.17102271161436	1.0525232413612	0.793792429940952	1.0107859688607	1.16972740508841	1.17102271161436	2.22354595297556	3.01733838291651	4.02812435177722	5.19785175686562	0.513713616817101	0.0214799648706671	0.535193581687768
568	0	0	1.46742642521866	0	0	1.17137816893713	1.0588113132049	0.770696881454768	1.03026515358107	1.17029182238535	1.17137816893713	2.23018948214202	3.00088636359679	4.03115151717786	5.20144333956321	0.515891101343149	0.0322134391253363	0.548104540468485
569	0	0.441450579452578	0	0	0	1.18118374851611	1.07629242574088	0.749368101428962	1.05752651863221	1.18027316778534	1.18118374851611	2.25747617425699	3.00684427568596	4.06437079431817	5.24464396210351	0.519875887856933	0.0364479744478203	0.556323862304753
570	0	0.939072780904071	0	0	0	1.16340181837954	1.06267456406357	0.724905017589297	1.05550874743648	1.16263897735525	1.16340181837954	2.22607638244311	2.95098140003241	4.00649014746889	5.16912912482414	0.515494203298885	0.0405368082488485	0.556031011547734
571	0	0.901780262724493	0	0	0	1.14400845971067	1.0344884154024	0.715441512278469	1.05022762928886	1.14336971741545	1.14400845971067	2.17849687511307	2.89393838739154	3.94416601668039	5.08753573409584	0.51147879701505	0.033361700669337	0.544840497684387
572	0	0.704891390709595	0	0	0	1.12295086438332	0.997131824382894	0.71512218084453	1.04171125283375	1.12241629609307	1.12295086438332	2.12008268876622	2.83520486961075	3.8769161224445	4.99933241853757	0.507509671541873	0.0380822733708643	0.545591944912737
573	0	0.855778099869291	0	0	0	1.09502166072	0.952866903653167	0.714494906251066	1.02485809459812	1.09457448748703	1.09502166072	2.04788856437317	2.76238347062423	3.78724156522235	4.88181605270938	0.501713307289272	0.0354341004414286	0.537147407730701
574	0	0	1.2128003580586	0	0	1.06834541665373	0.906987485722839	0.718623246072766	1.00791181814835	1.06797151953909	1.06834541665373	1.97533290237657	2.69395614844933	3.70186796659768	4.76983948613677	0.496444382345598	0.0318726725145066	0.528317054860105
575	0	0	1.70123817345718	0	0	1.05507780304424	0.886149585733165	0.71572697178723	1.00315215668604	1.05476531009387	1.05507780304424	1.94122738877741	2.65695436056464	3.66010651725068	4.71487182734455	0.494549406164127	0.0310947367517878	0.525644142915915
576	0	0	1.10533639995648	0	0	1.06723018004805	0.898778182587414	0.71089324322115	1.02271378548645	1.06696911560196	1.06723018004805	1.96600836263546	2.67690160585661	3.69961539134306	4.76658450694502	0.497654439649775	0.0283153845574503	0.525969824207226
577	0	0	1.44990642446565	0	0	1.07650745265441	0.913909761582224	0.701488071068341	1.03842037182421	1.0762894399622	1.07650745265441	1.99041721423663	2.69190528530498	3.73032565712918	4.80661509709138	0.500577494571991	0.0267980271130923	0.527375521685084
578	0	0	1.12726511394259	0	0	1.094837050543	0.941506341115057	0.69151540873816	1.06231115345355	1.09465505988317	1.094837050543	2.03634339165805	2.72785880039621	3.79016995384977	4.88482501373293	0.505470318172333	0.022751308541631	0.528221626713964
579	0	0.564019186412937	0	0	0	1.10806606518274	0.965985422547705	0.679462584418836	1.08033669452106	1.10791420076067	1.10806606518274	2.07405148773045	2.75351407214928	3.83385076667034	4.94176496743102	0.509495297094074	0.024001150692592	0.533496447786666
580	0	0.501904643814428	0	0	0	1.09899550002263	0.962463452555714	0.667528380369064	1.07539248380854	1.09886881986481	1.09899550002263	2.06145895257835	2.72898733294741	3.80437981675595	4.90324863662077	0.507262131157249	0.0286790813783336	0.535941212535582
581	0	0	1.33691854806493	0	0	1.073240921582	0.939421559111852	0.654031626933992	1.05317944412073	1.07313528546637	1.073240921582	2.01266248069386	2.66669410762785	3.71987355174858	4.79300883721495	0.50004139967943	0.0222135061731511	0.522254905852581
582	0	0	1.06638131718015	0	0	1.06449503494019	0.936891148460356	0.642229336610437	1.04746671275595	1.06440697611641	1.06449503494019	2.00138618340055	2.64361552001099	3.69108223276694	4.75548920888335	0.497505946706507	0.0105721911593258	0.508078137865832
583	0	0	1.41465984235384	0	0	1.05857790640186	0.939333255466684	0.630115946747383	1.04414229480613	1.05850452347353	1.05857790640186	1.99791116186855	2.62802710861593	3.67216940342206	4.7306739268956	0.496359702961613	0.0149960450208195	0.511355747982433
584	0	0	1.00875714696306	0	0	1.06615723289758	0.956434150235713	0.620477970710573	1.0539339003022	1.06609609877204	1.06615723289758	2.0225913831333	2.64306935384387	3.69700325414607	4.76309935291812	0.498468259686198	0.0135490395409467	0.512017299227145
585	0	0	1.00616364506651	0	0	1.06924145737218	0.969506213080971	0.610075441977681	1.05890270059971	1.06919054264279	1.06924145737218	2.03874767045315	2.64882311243083	3.70772581303054	4.77691635567333	0.499948728290086	0.0112850020716788	0.511233730361764
586	0	0	1.21033984799552	0	0	1.0691262465497	0.979363205036869	0.599481153875732	1.06039047518132	1.06908385507009	1.0691262465497	2.04848945158657	2.64797060546231	3.70836108064362	4.77744493571371	0.50093845452349	0.0104770116250955	0.511415466148586
587	0	0	1.72305992127975	0	0	1.07355678922641	0.993427797618316	0.590614367168246	1.06618257579977	1.07352150397409	1.07355678922641	2.06698458684472	2.65759895401297	3.72378152981274	4.79730303378682	0.503074634055071	0.00497997925836291	0.508054613313434
588	0	0.882541306429713	0	0	0	1.09768004810344	1.02664187493728	0.585986658155832	1.09146082014495	1.0976506857196	1.09768004810344	2.12432192304072	2.71030858119655	3.8017694013415	4.8994200870611	0.508698861690113	0.00738017876056208	0.516079040450675
589	0	0.866294361295739	0	0	0	1.10668473680611	1.03052492623502	0.592532494399045	1.1014440735097	1.10666030944481	1.10668473680611	2.13720966304113	2.72974215744018	3.83118623094988	4.93784654039469	0.511106734833792	0.00404781120097385	0.515154546034766
590	0	0	1.07913580078002	0	0	1.10472718898569	1.01446776879138	0.605821020446157	1.10031467774253	1.10470687231634	1.10472718898569	2.11919495777707	2.72501597822322	3.82533065596576	4.9300375282821	0.511128059258395	0.0010469289359264	0.512174988194321
591	0	0.484988411762009	0	0	0	1.10245614971898	1.00571127131092	0.611820055242083	1.09874375407494	1.10243925610495	1.10245614971898	2.1081674210299	2.71998747627198	3.81873123034692	4.92117048645186	0.511345295293468	0.00250443421969667	0.513849729513165
592	0	0	1.38257683672589	0	0	1.08059172431588	0.977491116010462	0.61162081194214	1.07747061409278	1.08057768034393	1.08059172431588	2.05808284032634	2.66970365226848	3.74717426636126	4.82775194670519	0.505384557594383	0.00582021520305182	0.511204772797434
593	0	0.876151272253616	0	0	0	1.07570722239487	0.971733976381702	0.610394219819599	1.07308501776711	1.07569555005955	1.07570722239487	2.04744119877658	2.65783541859618	3.73092043636328	4.80661598642283	0.503786688481127	0.00694999755916387	0.510736686040291
594	0	0.650351303348007	0	0	0	1.06578015381411	0.951238782630401	0.618208627354982	1.0635785374233	1.06577045477025	1.06578015381411	2.01701893644451	2.63522756379949	3.69880610122279	4.76457655599304	0.501455601754321	0.00870578257994825	0.510161384334269
595	0	0.483551857948676	0	0	0	1.0454043655532	0.919149562768302	0.624431853032152	1.04355701978872	1.04539630794259	1.0454043655532	1.9645539283215	2.58898578135365	3.63254280114238	4.67793910908496	0.496321365535103	0.00836067257378195	0.504682038108884
596	0	0.864189633880502	0	0	0	1.01323155626464	0.878111952395978	0.623921438081989	1.01168238628719	1.01322486370096	1.01323155626464	1.89134350866062	2.5152649467426	3.5269473330298	4.54017219673075	0.487245738220202	0.0145587166425788	0.50180445486278
597	0	0	0	2.19435021822781	0	0.986673712952333	0.836931830805718	0.631379694444064	0.985375319645661	0.986668155314843	0.986673712952333	1.82360554375805	2.45498523820212	3.44036055784778	4.42702871316262	0.480333667670497	0.0151443589100304	0.495478026580527
598	0	0	1.36408700208896	0	0	1.00831408092281	0.853690892133942	0.687496178590388	0.957860166092247	1.00830946666495	1.00831408092281	1.86200497305675	2.54950115164714	3.50736131773939	4.51567078440434	0.482414300052541	0.0171438429511264	0.499558143003667
599	0	0.847260718303975	0	0	0	1.03436112407713	0.881546589810259	0.721418489937167	0.952615119768319	1.03435729380333	1.03436112407713	1.91590771388739	2.63732620382456	3.58994132359288	4.62429861739621	0.486853987841649	0.0195775290257023	0.506431516867351
600	0	0.600196260439012	0	0	0	1.04558051923597	0.886273181634665	0.748199673257256	0.94554485441013	1.0455773403396	1.04558051923597	1.93185370087064	2.6800533741279	3.62559822853803	4.67117556887763	0.488853381442487	0.0141143661049429	0.502967747547429
601	0	0	1.44314326779396	0	0	1.03840082097877	0.872603339883842	0.761222853943736	0.929392255955241	1.03839818316763	1.03840082097877	1.91100416086261	2.67222701480635	3.60161927076159	4.64001745392922	0.486414078406481	0.0166220058077555	0.503036084214237
602	0	0.44465094345203	0	0	0	1.04672962150287	0.882029530267034	0.764284564082939	0.935288203886812	1.04672743306664	1.04672962150287	1.9287591517699	2.69304371585284	3.62833191973965	4.6750593528063	0.488140790855278	0.00838928402276803	0.496530074878046
603	0	0	1.14586498262963	0	0	1.03248055251379	0.869445819157907	0.75578559100763	0.923070147300894	1.03247873721139	1.03248055251379	1.9019263716717	2.65771196267933	3.58078210998022	4.61326084719161	0.483338574194834	0.00986612488658044	0.493204699081414
604	0	0.580104269236134	0	0	0	1.02652950852946	0.869968181232083	0.742742226075769	0.922075597807093	1.02652800299434	1.02652950852946	1.89649768976155	2.63923991583732	3.56131551364441	4.58784351663874	0.481725430360209	0.00451419870879555	0.486239629069005
605	0	0.757509099018084	0	0	0	1.00780811186687	0.853755683884675	0.728591540246973	0.910108841750622	1.00780686344464	1.00780811186687	1.86156379575154	2.59015533599852	3.50026417774914	4.50807104119378	0.476838550506223	0.00156082459571825	0.478399375101942
606	0	0.997171868795182	0	0	0	0.986951521163408	0.828950297480117	0.719973437493679	0.896990277412542	0.986950486110438	0.986951521163408	1.81590181864352	2.5358752561372	3.43286553354975	4.41981601966018	0.472009899199687	0.00304371953508598	0.475053618734773
607	0	0.779505201741492	0	0	0	0.973197755408939	0.801436080808367	0.723195885554632	0.891379460962952	0.97319689739199	0.973197755408939	1.77463383621731	2.49782972177194	3.38920918273489	4.36240608012688	0.46961502883005	-0.00465030925057155	0.464964719579478
608	0	0.928053375743947	0	0	0	0.957528668492324	0.771004400875786	0.727120991474884	0.883857185890191	0.957527957339354	0.957528668492324	1.72853306936811	2.45565406084299	3.33951124673319	4.29703920407254	0.466924505536431	-0.00802592589993187	0.458898579636499
609	0	0	1.35210705810234	0	0	0.945955405058231	0.741034942082221	0.736252968129092	0.880165631095391	0.945954815718579	0.945955405058231	1.68699034714045	2.42324331526954	3.30340894636494	4.24936376208351	0.465542121505793	-0.00347023539140712	0.462071886114386
610	0	0	1.18709429872772	0	0	0.951395366375694	0.740876952084301	0.737007989111426	0.893050615622217	0.951394878054791	0.951395366375694	1.69227231845999	2.42928030757142	3.32233092319364	4.27372580124843	0.468144318899459	-0.00169484765742719	0.466449471242032
611	0	0	1.13973959184631	0	0	0.962656843275931	0.755303337712504	0.731072464802209	0.911219764142293	0.962656438715432	0.962656843275931	1.71796018098844	2.44903264579064	3.36025240993294	4.32290884864837	0.472281461597177	-0.000820685979637803	0.471460775617539
612	0	0	1.87468332520674	0	0	0.975899732888707	0.777481062521256	0.720515779260918	0.930783151829286	0.975899397767753	0.975899732888707	1.75338079540996	2.47389657467088	3.40467972650017	4.38057912426792	0.47698018116699	0.00211295606349403	0.479093137230484
613	0	0.51700355674957	0	0	0	1.01410450259707	0.828194779162647	0.711121263579359	0.974707143075701	1.01410422503442	1.01410450259707	1.84229928175972	2.55342054533908	3.52812768841478	4.5422319134492	0.485813893503888	-0.00670362778199336	0.479110265721895
614	0	0.563832901913125	0	0	0	1.02332340080048	0.84613705526258	0.698388993451068	0.989054289832772	1.02332317094062	1.02332340080048	1.86946045606306	2.56784944951413	3.5569037393469	4.58022691028752	0.486933299175918	-0.00178679123373046	0.485146507942188
615	0	0	1.51264812064023	0	0	1.01434319374932	0.842168881693908	0.685371348415435	0.984637683537557	1.01434300341845	1.01434319374932	1.85651207544323	2.54188342385866	3.52652110739622	4.54086411081467	0.483491329271866	-0.00298481070277128	0.480506518569095
616	0	0	0	2.41263975123444	0	1.02453180606003	0.86137455701827	0.673840537267806	0.998861448609027	1.02453164848024	1.02453180606003	1.8859063630783	2.55974690034611	3.55860834895514	4.58313999743538	0.485012767779199	-0.0024146453003838	0.482598122478815
617	0	0	1.11976231290927	0	0	1.07670891234314	0.924957090370079	0.722981881659504	0.99872757385513	1.07670878189488	1.07670891234314	2.00166600271321	2.72464788437272	3.72337545822785	4.80008424012273	0.493248586269234	-0.0114974643751294	0.481751121894105
618	0	0.631500341450311	0	0	0	1.11297654356246	0.973856351281275	0.749465928825975	1.00249245877815	1.11297643558737	1.11297654356246	2.08683289484374	2.83629882366971	3.83879128244786	4.95176771803523	0.499861540078461	-0.0179466214042475	0.481914918674214
619	0	0	1.62722368164171	0	0	1.1213978296542	0.987311162611656	0.763273510436012	0.99275684818221	1.12139774029121	1.1213978296542	2.10870899226586	2.87198250270187	3.86473935088408	4.98613709117529	0.50054576949224	-0.0212846917239246	0.479261077768315
620	0	0.431454526278873	0	0	0	1.14348561404009	1.01717891196359	0.767732848625181	1.00690065556441	1.14348554008952	1.14348561404009	2.16066452600368	2.92839737462886	3.93529803019327	5.07878357028279	0.504841111586369	-0.0210340059773148	0.483807105609054
621	0	0	0	0	3.43816697119595	1.13484803460447	1.01364779051706	0.759625255550714	0.997426051403007	1.13484797341504	1.13484803460447	2.14849582512152	2.90812108067224	3.90554713207524	5.04039510549029	0.501002964975107	-0.0125630618446169	0.48843990313049
622	0	0.872386396559665	0	0	0	1.20436596389852	1.09057114401922	0.841827717976081	1.07089839195971	1.11713882294713	1.20436596389852	2.29493710791774	3.13676482589382	4.20766321785353	5.32480204080066	0.507338183472263	-0.0146483985956872	0.492689784876576
623	0	0	1.05090185592004	0	0	1.23996150126594	1.12155842792975	0.897838429587574	1.11353020000195	1.09713045668249	1.23996150126594	2.36151992919569	3.25935835878327	4.37288855878522	5.47001901546771	0.510173008969947	-0.0107075497146805	0.499465459255266
624	0	0	1.25743186025444	0	0	1.25749480579047	1.139893279892	0.922662893335897	1.13993440576376	1.08208456953911	1.25749480579047	2.39738808568247	3.32005097901836	4.45998538478212	5.54206995432124	0.51209072997381	-0.021434253393577	0.490656476580233
625	0	0.872501485417921	0	0	0	1.26910821341756	1.1559081952631	0.927227808583915	1.16135701940916	1.07762321615075	1.26910821341756	2.42501640868067	3.35224421726458	4.51360123667374	5.59122445282449	0.514791598174154	-0.0105333354011337	0.50425826277302
626	0.284497654843636	0	0	0	0	1.2637656224393	1.1439215270382	0.928394162785932	1.16613028276607	1.06779730804764	1.2637656224393	2.40768714947751	3.33608131226344	4.50221159502951	5.57000890307714	0.514946412509803	-0.0133575652651104	0.501588847244693
627	0	0.994208858101	0	0	0	1.22591236437609	1.10761611109444	0.907987395934324	1.14032963764601	1.03544162361369	1.22591236437609	2.33352847547053	3.24151587140485	4.38184550905086	5.41728713266455	0.505383281301827	-0.0148936771734988	0.490489604128328
628	0	0.589550140407165	0	0	0	1.19281645105912	1.06321227836289	0.897032765663758	1.1181249558312	1.01228943453622	1.19281645105912	2.25602872942201	3.15306149508577	4.27118645091697	5.28347588545319	0.498693829560069	-0.00832515058555183	0.490368678974518
629	0	0.558795350737766	0	0	0	1.15074470321194	1.01065829698862	0.879521783709862	1.08580807226057	0.982815018550808	1.15074470321194	2.16140300020056	3.04092478391042	4.12673285617099	5.1095478747218	0.489969805749871	-0.00996091166903498	0.480008894080836
630	0	0	1.67241362595549	0	0	1.10303149406945	0.953961464079204	0.857184137408363	1.04676746706677	0.949063977722239	1.10303149406945	2.05699295814865	2.91417709555702	3.96094456262378	4.91000854034602	0.479762135566808	-0.0115723261186995	0.468189809448109
631	0	0	1.67256521082636	0	0	1.08957462788158	0.939380918319628	0.834539624877891	1.04097277493209	0.95002538061739	1.08957462788158	2.02895554620121	2.8634951710791	3.9044679460112	4.85449332662859	0.477650125085434	-0.00878633446988237	0.468863790615552
632	0	0.664858988019954	0	0	0	1.09952761234218	0.953515823833308	0.812434174444996	1.05765885418013	0.974228604379882	1.09952761234218	2.05304343617549	2.86547761062049	3.92313646480062	4.8973650691805	0.481034890232886	-0.0130567021925356	0.467978188040351
633	0	0	1.27230774210608	0	0	1.09184404544314	0.944737953503351	0.792694667170658	1.05586436194875	0.980214400995718	1.09184404544314	2.0365819989465	2.82927666611715	3.8851410280659	4.86535542906162	0.480576018916845	-0.0160916727805031	0.464484346136342
634	0	0	1.00629908304212	0	0	1.09248429444974	0.949478360372305	0.771752998860599	1.06163441562264	0.993685485506714	1.09248429444974	2.04196265482205	2.81371565368265	3.87535006930528	4.869035554812	0.482814310440788	-0.0215085586723413	0.461305751768446
635	0	0	1.41378339939881	0	0	1.08997154767945	0.954412997796978	0.748782727776353	1.0635739617268	1.00301988958613	1.08997154767945	2.04438454547643	2.79316727325278	3.85674123497958	4.85976112456571	0.484876134515797	-0.0203926940943419	0.464483440421455
636	0	0	1.38344797786769	0	0	1.09877264747274	0.972660484524019	0.727963024868012	1.07622690881541	1.02261947660744	1.09877264747274	2.07143313199676	2.79939615686477	3.87562306568017	4.89824254228762	0.489507532106138	-0.0166859044590088	0.472821627647129
637	0	0.711496633363876	0	0	0	1.11387499242621	0.998238793537358	0.709096313922581	1.09465204427799	1.04746254601856	1.11387499242621	2.11211378596357	2.82121009988615	3.91586214416414	4.9633246901827	0.495536503337085	-0.0158203314016335	0.479716171935452
638	0	0	1.06006143430357	0	0	1.11069905810891	0.996198158448651	0.696450676841402	1.09433508105606	1.05299823058693	1.11069905810891	2.10689721655756	2.80334789339897	3.89768297445503	4.95068120504196	0.496909618496267	-0.0163489512594583	0.480560667236809
639	0	0.83015814723874	0	0	0	1.1067904122326	0.996812858781253	0.681941720163307	1.09288055720859	1.05682512242532	1.1067904122326	2.10360327101385	2.78554499117716	3.87842554838575	4.93525067081107	0.498354340288561	-0.0107006647970701	0.487653675491491
640	0	0.813193908935194	0	0	0	1.09498989185257	0.979326112025268	0.676995506649822	1.08318214154594	1.05185167451005	1.09498989185257	2.07431600387784	2.75131151052766	3.8344936520736	4.88634532658365	0.497802592663904	-0.0208496754235363	0.476952917240367
641	0	0.78109048884428	0	0	0	1.07773147191734	0.950112773219953	0.678066351184583	1.06772078997597	1.04058703693858	1.07773147191734	2.02784424513729	2.70591059632188	3.77363138629785	4.81421842323643	0.49576328301985	-0.0121366917536515	0.483626591266198
642	0	0	1.8877351616036	0	0	1.05633023668842	0.913673219006346	0.682084001667098	1.04785310208818	1.02442406607772	1.05633023668842	1.97000345569476	2.65208745736186	3.69994055945004	4.72436462552775	0.492468286127645	-0.0171443819994629	0.475323904128182
643	0	0.659092189643647	0	0	0	1.06909696371508	0.921046960663511	0.683773257967576	1.06192634290446	1.04175049689614	1.06909696371508	1.99014392437859	2.67391718234616	3.73584352525063	4.77759402214676	0.495486223854125	-0.0134701327544201	0.482016091099704
644	0	0.865295027640154	0	0	0	1.06411055333683	0.908735452589224	0.684022571254086	1.05805133103969	1.04071911234403	1.06411055333683	1.97284600592605	2.65686857718014	3.71491990821983	4.75563902056386	0.494238237530174	-0.00288274454510507	0.491355492985069
645	0	0	1.30806750147329	0	0	1.0541406894339	0.885815180424648	0.690051453996205	1.04902555703698	1.03416899013166	1.0541406894339	1.93995586985855	2.63000732385476	3.67903288089173	4.71320187102339	0.492353839045632	-0.0121252370771969	0.480228601968435
646	0	0.837975280610924	0	0	0	1.0556583695433	0.884182872722458	0.689978855711276	1.05134415531359	1.03863523252649	1.0556583695433	1.93984124226575	2.62982009797703	3.68116425329062	4.71979948581711	0.493472864689526	-0.00430858379410688	0.489164280895419
647	0	0	1.19789335078533	0	0	1.04943135361135	0.868966874577047	0.694701539181271	1.04579576966469	1.034944052428	1.04943135361135	1.9183982281884	2.61309976736967	3.65889553703436	4.69383958946236	0.492939300819662	-0.010137016297465	0.482802284522197
648	0	0.832196243468114	0	0	0	1.05000456302939	0.869444388305154	0.692889318753064	1.04694333854539	1.03769311500233	1.05000456302939	1.91944895133454	2.61233827008761	3.659281608633	4.69697472363534	0.494233324988042	-0.0230745552188387	0.471158769769204
649	0	0.519943297414948	0	0	0	1.04314096626967	0.856070729721751	0.696161006044685	1.04056533381391	1.03269257243648	1.04314096626967	1.89921169599142	2.5953727020361	3.63593803585002	4.6686306082865	0.493735877407853	-0.016046104977101	0.477689772430752
650	0	0	1.19948330548543	0	0	1.02129181343144	0.830179744289366	0.69250699213884	1.01912631456818	1.01243558113671	1.02129181343144	1.85147155772081	2.54397854985965	3.56310486442782	4.57554044556453	0.488381868522459	-0.0203018948123526	0.468079973710107
651	0	0.560663501757327	0	0	0	1.01236988531484	0.824828158307573	0.685162584214411	1.01055046235093	1.0048719136779	1.01236988531484	1.83719804362241	2.52236062783682	3.53291109018775	4.53778300386565	0.486605173399872	-0.0187448637354214	0.46786030966445
652	0	0.823971710578634	0	0	0	0.991485639840076	0.805903292924715	0.676087336299617	0.989957982070974	0.98514450994984	0.991485639840076	1.79738893276479	2.47347626906441	3.46343425113538	4.44857876108522	0.481190142460141	-0.0225955775818987	0.458594564878242
653	0	0.915845576609295	0	0	0	0.971892180179882	0.781531100672978	0.674773212162323	0.970610295073324	0.966534864771936	0.971892180179882	1.75342328085286	2.42819649301518	3.39880678808851	4.36534165286044	0.476543463058252	-0.023239682928597	0.453303780129655
654	0	0.897629967770221	0	0	0	0.956816570982898	0.755169313149845	0.681713503454162	0.955741553091704	0.952294759705989	0.956816570982898	1.71198588413274	2.3936993875869	3.34944094067861	4.3017357003846	0.473425530670075	-0.0232254618794205	0.450200068790655
655	0	0	1.06493245543586	0	0	0.944668182856699	0.728175983415578	0.693362299872561	0.94376715572508	0.940855006863542	0.944668182856699	1.67284416627228	2.36620646614484	3.30997362186992	4.25082862873346	0.471270712292381	-0.0184424611871583	0.452828251105222
656	0	0	1.02219188905101	0	0	0.940360175657876	0.721030731843614	0.695277368863842	0.939605384456163	0.937147307496185	0.940360175657876	1.66139090750149	2.35666827636533	3.2962736608215	4.23342096831768	0.471230546865531	-0.0197261341389872	0.451504412726543
657	0	0	1.34438802798295	0	0	0.940049567145443	0.726025106828721	0.690269591809944	0.939417602155799	0.937344667513596	0.940049567145443	1.66607467397416	2.35634426578411	3.29576186793991	4.2331065354535	0.472273988422006	-0.0133868233802615	0.458887165041744
658	0	0	1.3983721951632	0	0	0.95298037674535	0.74954448447546	0.68301155559486	0.952451510074649	0.950704857654235	0.95298037674535	1.70252486122081	2.38553641681567	3.33798792689032	4.28869278454456	0.476235222571915	-0.0234837764919286	0.452751446079987
659	0	0	1.3276504799955	0	0	0.976130226734974	0.786476670264795	0.674798042181126	0.975687846720764	0.974217300262493	0.976130226734974	1.76260689699977	2.43740493918089	3.41309278590166	4.38731008616415	0.482336579370538	-0.0292259375035892	0.453110641866949
660	0	0.816587041230438	0	0	0	1.00305335235525	0.828870110801411	0.665799060140557	1.00268348204194	1.00144633495437	1.00305335235525	1.83192346315666	2.49772252329722	3.50040600533916	4.50185234029353	0.489257144440773	-0.0242071492210071	0.465049995219766
661	0	0.877430376465098	0	0	0	1.01488419150946	0.844773163023784	0.664632274044183	1.01457507930064	1.01353503533689	1.01488419150946	1.85965735453325	2.52428962857743	3.53886470787807	4.55239974321496	0.49254120334632	-0.0124149602322357	0.480126243114085
662	0	0	1.84990989913351	0	0	1.01820219679186	0.842980869579607	0.670746477168218	1.01794396893427	1.01707022147162	1.01820219679186	1.86118306637147	2.53192954353969	3.54987351247396	4.56694373394558	0.493863973615043	-0.00242497186295895	0.491439001752084
663	0	0.78387727834265	0	0	0	1.0475528097504	0.87466346382847	0.674063109113265	1.04733717568383	1.0466036101653	1.0475528097504	1.92221627357888	2.59627938269214	3.64361655837597	4.69022016854127	0.499780912864959	-0.00358385403745451	0.496197058827505
664	0	0	0	2.19214324058088	0	1.05847743558143	0.88155155302531	0.679808961815864	1.05829743840739	1.05768194354793	1.05847743558143	1.94002898860674	2.6198379504226	3.67813538882999	4.73581733237793	0.501715860267794	0.00238407818342272	0.504099938451217
665	0	0	1.36580329397327	0	0	1.10281141169124	0.928993283880384	0.73311399563022	1.0533601202721	1.10214509161752	1.10281141169124	2.03180469557162	2.76491869120184	3.81827881147394	4.92042390309146	0.50901715033282	-0.000357519441671162	0.508659630891149
666	0	0.598304710495382	0	0	0	1.14102159822453	0.974998070602078	0.763662850232565	1.06016766780998	1.14046375900956	1.14102159822453	2.11601966882661	2.87968251905918	3.93985018686915	5.08031394587871	0.516092268435415	0.00235656493649483	0.51844883337191
667	0	0	0	2.49405534465024	0	1.14873636717949	0.986058239386828	0.77864153228471	1.04948936044484	1.14826957464083	1.14873636717949	2.13479460656632	2.91343613885103	3.96292549929587	5.1111950739367	0.516136074560767	0.00475182491401929	0.520887899474786
668	0	0.581088642116573	0	0	0	1.19784032415008	1.04275005067496	0.844775411708655	1.03122317666822	1.19744990014493	1.19784032415008	2.24059037482503	3.08536578653369	4.11658896320191	5.31403886334683	0.522582348606867	0.0103017582317885	0.532884106838656
669	0	0	1.22635783849134	0	0	1.21042661244917	1.05852460499694	0.880378395916237	1.00412470530539	1.21010020856566	1.21042661244917	2.26895121744611	3.14932961336234	4.15345431866774	5.36355452723339	0.521768263274213	0.0069369722791323	0.528705235553345
670	0	0.740505730624768	0	0	0	1.2192528777507	1.07447930709538	0.893355293164789	0.993128260126562	1.21898011299309	1.2192528777507	2.29373218484607	3.18708747801086	4.18021573813742	5.39919585113052	0.522117474136745	0.0051762760617446	0.527293750198489
671	0	0.59131258878025	0	0	0	1.20935742358668	1.06380154492439	0.896950609578382	0.977375370526779	1.20912957686209	1.20935742358668	2.27315896851107	3.17010957808946	4.14748494861624	5.35661452547832	0.519128841678383	0.00501222279593185	0.524141064474315
672	0	0	1.19601042387283	0	0	1.18235161520887	1.03385828081762	0.889253166911987	0.954065797299852	1.18216136465292	1.18235161520887	2.21620989602649	3.10546306293848	4.05952886023833	5.24169022489125	0.512236905095525	-0.0021415191814288	0.510095385914096
673	0	0.464747940774711	0	0	0	1.16456715339475	1.01898405769399	0.872710028581763	0.946260134653957	1.16440835565978	1.16456715339475	2.18355121108874	3.0562612396705	4.00252137432446	5.16692972998423	0.508621917514483	0.000494941854313802	0.509116859368797
674	0	0.698450664959201	0	0	0	1.12960003314208	0.985922199467844	0.848164991318804	0.925155253400425	1.12946753672522	1.12960003314208	2.11552223260992	2.96368722392873	3.88884247732915	5.01831001405437	0.499877105311735	-0.00430503414341753	0.495572071168317
675	0	0.854515164976413	0	0	0	1.09191758530389	0.944831613393477	0.826716219175351	0.903482699194625	1.0918070728266	1.09191758530389	2.03674919869737	2.86346541787272	3.76694811706734	4.85875518989394	0.491057454756871	0.00904886721452449	0.500106321971395
676	0.260866961914002	0	0	0	0	1.05876418139374	0.9013320257029	0.813158703169304	0.887252743141108	1.05867203647047	1.05876418139374	1.96009620709664	2.77325491026595	3.66050765340706	4.71917968987753	0.484100078337268	0.00969336812857643	0.493793446465844
677	0	0.545534619041621	0	0	0	1.00852699423768	0.851100117935474	0.785894812906648	0.855762840775545	1.01021773221222	1.00852699423768	1.85962711217316	2.64552192507981	3.50128476585535	4.51150249806757	0.470305236882322	0.00611347749535832	0.476418714377681
678	0	0	1.18212187856893	0	0	0.959579114949768	0.80102240573108	0.759661763458674	0.824401249320158	0.962409399889274	0.959579114949768	1.76060152068085	2.52026328413952	3.34466453345968	4.30707393334895	0.457164384430975	0.00509733535444261	0.462261719785418
679	0	0	0	2.95457344586482	0	0.933951583070693	0.77984746615247	0.734857103537276	0.815003905999219	0.937452730153662	0.933951583070693	1.71379904922316	2.44865615276044	3.26366005875966	4.20111278891332	0.451075308795343	-0.00772816108827534	0.443347147707068
680	0	0	1.19945733271244	0	0	0.982844655078001	0.836788836306984	0.790843717008708	0.806392714271203	0.98668045192281	0.982844655078001	1.81963349138499	2.61047720839369	3.4168699226649	4.40355037458771	0.456639877539019	-0.00385241852475	0.452787459014269
681	0	0	1.47774999441443	0	0	1.02260512527422	0.886743423033493	0.820246240151593	0.813404876886961	1.02653920587919	1.02260512527422	1.90934854830771	2.72959478845931	3.54299966534627	4.56953887122546	0.463224943525939	-0.000974733552336807	0.462250209973603
682	0	0	1.0006067684107	0	0	1.06405122882808	0.939487064410428	0.832535150865546	0.839773148100368	1.06792192286325	1.06405122882808	2.00353829323851	2.83607344410405	3.67584659220442	4.74376851506767	0.471950053821757	0.000195146444996611	0.472145200266754
683	0	0.964181592118932	0	0	0	1.08963931445527	0.976741112675365	0.829796345959547	0.862623710718717	1.09334033384773	1.08963931445527	2.06638042713063	2.89617677309018	3.7588004838089	4.85214081765663	0.478670661846642	0.0110672557635866	0.489737917610228
684	0	0	1.19908598057234	0	0	1.10256376916314	0.985694972199943	0.832270778643932	0.881172550145961	1.10602944214798	1.10256376916314	2.08825874136308	2.92052952000701	3.80170207015297	4.90773151230096	0.483523212075324	0.0144467831766113	0.497969995251935
685	0	0	1.22048212999321	0	0	1.11426779737414	0.998577568890596	0.824439267170826	0.903921308380063	1.11746183599021	1.11426779737414	2.11284536626474	2.93728463343556	3.84120594181563	4.95866777780584	0.488745136288023	0.019242657791073	0.507987794079097
686	0	0.973736082980181	0	0	0	1.12546987938299	1.01437108096329	0.810100305222562	0.929438572823607	1.12837688459124	1.12546987938299	2.13984096034628	2.94994126556884	3.87937983839245	5.00775672298369	0.494186572936577	0.00999564549228637	0.504182218428863
687	0	0	1.38477010641667	0	0	1.12788666965648	1.00778375903204	0.805759005464307	0.947892419349976	1.13050575067102	1.12788666965648	2.13567042868852	2.94142943415282	3.8893218535028	5.01982760417382	0.497752550732229	0.00381462666920605	0.501567177401435
688	0	0	1.3350113943947	0	0	1.13779613839185	1.01560399713824	0.795389453823621	0.97446619662287	1.14013615886965	1.13779613839185	2.15340013553009	2.94878958935372	3.92325578597658	5.06339194484623	0.502804048121505	0.00348307470305106	0.506287122824556
689	0	0	1.7064980010471	0	0	1.15077292951447	1.03119539043569	0.781027131746516	1.00398019121667	1.15284900046424	1.15077292951447	2.18196831995016	2.96299545169668	3.96697564291335	5.11982464337758	0.508392693561557	0.000428120545393836	0.508820814106951
690	0	0.762949710143219	0	0	0	1.17754531028121	1.06364953478917	0.76638537503681	1.04666118602091	1.1793762339111	1.17754531028121	2.24119484507037	3.00758022010718	4.0542414061281	5.2336176400392	0.51608283987608	-0.00100862521067869	0.515074214665401
691	0	0.499184481844239	0	0	0	1.1817849698811	1.0646270741698	0.756374423226117	1.06586536973141	1.18339140487114	1.1817849698811	2.2464120440509	3.00278646727702	4.06865183700843	5.25204324187957	0.518452817032802	0.00506616378471863	0.523518980817521
692	0	0	1.48350907482733	0	0	1.16214307760704	1.0412047807821	0.741158429867778	1.06006344675243	1.1635462482535	1.16214307760704	2.20334785838914	2.94450628825692	4.00456973500936	5.16811598326285	0.513910391208659	-0.00328550791699045	0.510624883291669
693	0	0.635767177072004	0	0	0	1.15937417889348	1.03987565926922	0.726168014551743	1.06992594451523	1.16059499123714	1.15937417889348	2.1992498381627	2.92541785271444	3.99534379722967	5.15593878846681	0.51354172091437	0.00111811884715932	0.514659839761529
694	0	0.729434234626652	0	0	0	1.14024367347436	1.017544440761	0.713079703588169	1.06220165574011	1.14130213328102	1.14024367347436	2.15778811423536	2.87086781782353	3.93306947356364	5.07437160684466	0.509148876814677	-0.00175037387332189	0.507398502941355
695	0	0.659267389845973	0	0	0	1.1138417795932	0.982953199253403	0.704763998112268	1.04600992427686	1.11475663179601	1.1138417795932	2.0967949788466	2.80155897695887	3.84756890123573	4.96232553303174	0.503287223178987	-0.000748883256547886	0.50253833992244
696	0	0	1.04909414954662	0	0	1.08113534579967	0.940479657367881	0.697622797559846	1.02237642274836	1.08192387423927	1.08113534579967	2.02161500316755	2.7192378007274	3.74161422347576	4.82353809771503	0.495832823562111	-0.00929319039498735	0.486539633167123
697	0	0	0	0	3.73036991183055	1.05804406444257	0.915463028212555	0.686679974849426	1.0072976421812	1.05872200563821	1.05804406444257	1.97350709265512	2.66018706750455	3.66748470968574	4.72620671532396	0.491310581148311	-0.0105113344529554	0.480799246695356
698	0	0.548255143020391	0	0	0	1.12996647526121	0.990779844471508	0.778948222775152	1.08625844623784	1.03420731302099	1.12996647526121	2.12074631973271	2.89969454250787	3.98595298874571	5.0201603017667	0.497961527336645	-0.0109959445757888	0.486965582760857
699	0	0	0	2.34138956609892	0	1.15900339434705	1.0203075202447	0.833157311575051	1.12144952341772	1.00174701474347	1.15900339434705	2.17931091459175	3.0124682261668	4.13391774958452	5.13566476432799	0.497654384250037	-0.00281695702698131	0.494837427223056
700	0	0	0	2.52820249074488	0	1.21706296973961	1.08325340359287	0.918797123434561	1.13113776302811	1.02375098758251	1.21706296973961	2.30031637333248	3.21911349676704	4.35025125979514	5.37400224737765	0.504044452674298	-0.0145437504965554	0.489500702177743
701	0	0	1.59074873184718	0	0	1.29878724002955	1.17264985102206	1.02880955930825	1.12393155022838	1.08765841418384	1.29878724002955	2.47143709105161	3.50024665035986	4.62417820058824	5.71183661477208	0.515232780159791	-0.0148404730175866	0.500392307142204
702	0	0.90135409123113	0	0	0	1.36298820061812	1.24613831617084	1.08885631446696	1.13426612795484	1.14685377223467	1.36298820061812	2.60912651678896	3.69798283125592	4.83224895921076	5.97910273144543	0.525911137513214	-0.026589851633327	0.499321285879887
703	0	0.581503079906487	0	0	0	1.390756241886	1.2699778904797	1.12284728207323	1.13344192632877	1.17836831951341	1.390756241886	2.66073413236569	3.78358141443892	4.91702334076769	6.09539166028111	0.531313450945535	-0.0206004029798515	0.510713047965683
704	0	0.488562911925366	0	0	0	1.38271527533124	1.25626998469068	1.12778076502823	1.11468997890044	1.17981746805757	1.38271527533124	2.63898526002191	3.76676602505015	4.88145600395058	6.06127347200815	0.529518114541115	-0.0218065897496858	0.507711524791429
705	0	0	1.04107853033084	0	0	1.34789130847564	1.21655076500845	1.1100306075388	1.08149314674411	1.15802184128376	1.34789130847564	2.56444207348408	3.67447268102288	4.75596582776699	5.91398766905075	0.521664134225109	-0.0141620008825553	0.507502133342554
706	0	0.433312604047498	0	0	0	1.31435288546288	1.18404661438092	1.07836250499792	1.05779887935899	1.13945540925405	1.31435288546288	2.49839949984379	3.57676200484171	4.63456088420071	5.77401629345476	0.515962500849942	-0.0196125253997059	0.496349975450236
707	0	0.635582568755539	0	0	0	1.26287434568725	1.13325298733154	1.03589197785484	1.02134906447773	1.10375977086029	1.26287434568725	2.39612733301879	3.43201931087363	4.45336837535135	5.55712814621165	0.505087406886473	-0.0160239944925239	0.489063412393949
708	0	0.82649116285068	0	0	0	1.20768588129064	1.07469421679739	0.994200074086167	0.984170823728739	1.06437917424694	1.20768588129064	2.28238009808803	3.2765801721742	4.26075099590293	5.32513017014988	0.493927433064239	-0.00528553441789368	0.488641898646345
709	0	0.837064541679912	0	0	0	1.15807610189008	1.01494731302336	0.960652141736823	0.953978036705369	1.030074574655	1.15807610189008	2.17302341491344	3.13367555665027	4.08765359335563	5.11772816801063	0.485036041408266	-0.00928801364034789	0.475748027767918
710	0	0.715107568872872	0	0	0	1.1141822018042	0.956470374125864	0.934011882773634	0.92980610025788	1.00064598669033	1.1141822018042	2.07065257593007	3.0046644587037	3.93447055896158	4.93511654565192	0.478060682385961	-0.00621431434006036	0.471846368045901
711	0	0	1.82007086564601	0	0	1.07156806270255	0.899498556594872	0.908883338796621	0.906470318215741	0.971458870527795	1.07156806270255	1.97106661929742	2.87994995809404	3.78642027630978	4.75787914683758	0.471331250182675	-0.00825723514151742	0.463074015041158
712	0	0	1.72980572311689	0	0	1.06739870871549	0.891358915670607	0.883310912387629	0.920648504241569	0.979579361058799	1.06739870871549	1.95875762438609	2.84206853677372	3.76271704101529	4.74229640207409	0.472469439978019	-0.0183597197619318	0.454109720216087
713	0	0	1.77910399100972	0	0	1.08618054981574	0.913263804408516	0.857897216887699	0.956551066653962	1.00948494683936	1.08618054981574	1.99944435422426	2.85734157111196	3.81389263776592	4.82337758460528	0.478460056867216	-0.0247749999741312	0.453685056893085
714	0	0.933332988263765	0	0	0	1.12134437350859	0.956202861312433	0.83363779087626	1.00745068858698	1.05462534510739	1.12134437350859	2.07754723482102	2.91118502569728	3.91863571428426	4.97326105939165	0.487719322036538	-0.0164842667787792	0.471235055257759
715	0	0.51729999324399	0	0	0	1.13863558742353	0.969376312200993	0.820550027532911	1.03903230369072	1.08079634680631	1.13863558742353	2.10801189962452	2.92856192715744	3.96759423084816	5.04839057765446	0.493710218437363	-0.023326350093607	0.470383868343756
716	0	0.584855786921958	0	0	0	1.12975350839467	0.957519794290197	0.80175613812457	1.04300218551528	1.07976708052801	1.12975350839467	2.08727330268487	2.88902944080944	3.93203162632472	5.01179870685273	0.492668783583036	-0.0233763653895325	0.469292418193504
717	0	0	1.00550959909156	0	0	1.10583119881611	0.930194805469178	0.781967258027587	1.03054532473008	1.06275114978742	1.10583119881611	2.03602600428529	2.81799326231287	3.84853858704296	4.91128973683038	0.487867687207738	-0.0215240460070601	0.466343641200678
718	0	0	1.06608522122583	0	0	1.08638926186329	0.914243139845029	0.759427672596911	1.02126269183628	1.04935424452424	1.08638926186329	2.00063240170832	2.76006007430523	3.78132276614152	4.83067701066576	0.485038396127734	-0.0225504939335829	0.462487902194151
719	0	0	1.58473025501417	0	0	1.07257324714506	0.908423194179967	0.736263621084576	1.01639662628104	1.04080725232067	1.07257324714506	1.98099644132502	2.7172600624096	3.73365668869064	4.7744639410113	0.484102581015336	-0.0141015283421684	0.470001052673168
720	0	0.999398210033132	0	0	0	1.07996760051244	0.926571203984782	0.71662270560913	1.03163619172034	1.05277732131039	1.07996760051244	2.00653880449722	2.72316151010635	3.75479770182668	4.80757502313708	0.487647341578002	-0.0198891507208607	0.467758190857141
721	0	0.430490391442352	0	0	0	1.08216754729688	0.924660088434172	0.712639352457517	1.04068304094522	1.05893789487495	1.08216754729688	2.00682763573105	2.71946698818857	3.76015002913378	4.81908792400874	0.490369772560159	-0.0280068763056656	0.462362896254493
722	0	0.441395525178361	0	0	0	1.06218199911249	0.902851570539981	0.700651171302137	1.02665022902626	1.04237052667664	1.06218199911249	1.96503356965247	2.66568474095461	3.69233496998086	4.7347054966575	0.485937359454624	-0.0261635722564605	0.459773787198163
723	0	0	0	2.36485297020978	0	1.02833889958556	0.868595227462233	0.684048242333588	0.997964890031173	1.01146967777244	1.02833889958556	1.89693412704779	2.58098236938138	3.57894725941255	4.59041693718499	0.47702775997008	-0.0117709231639765	0.465256836806103
724	0	0.952299687907107	0	0	0	1.04931059093956	0.894538857201224	0.727889253901465	0.968961355927983	1.03496791669701	1.04931059093956	1.94384944814078	2.67173870204225	3.64070005797023	4.67566797466724	0.4783975339489	-0.0179970411328048	0.460400492816095
725	0	0	1.18404861514704	0	0	1.06007660378031	0.898510687557755	0.76454646634203	0.948868131882557	1.04789880435515	1.06007660378031	1.95858729133807	2.7231337576801	3.67200188956265	4.7199006939178	0.479570812446668	-0.00702973960358189	0.472541072843086
726	0	0.736652120092651	0	0	0	1.07123738921693	0.91042601638017	0.781751145282033	0.942997500237817	1.06091089348708	1.07123738921693	1.9816634055971	2.76341455087913	3.70641205111695	4.76732294460403	0.482353783040868	-0.0103052956061094	0.472048487434758
727	0	0.908899153550104	0	0	0	1.06764418075201	0.902389380602821	0.79172137507949	0.932201566997056	1.05889796457219	1.06764418075201	1.97003356135483	2.76175493643432	3.69395650343138	4.75285446800357	0.482261373026128	-0.0140172373273715	0.468244135698757
728	0	0	1.03525443186433	0	0	1.05992009973617	0.88294421336142	0.802155559137987	0.924099801703363	1.05252056451021	1.05992009973617	1.94286431309759	2.74501987223558	3.66911967393894	4.72164023844915	0.481946172455164	-0.000772746142495799	0.481173426312668
729	0	0	1.04935471686616	0	0	1.0538188521527	0.874801255939832	0.799450395616042	0.922208241456759	1.04756516208904	1.0538188521527	1.92862010809253	2.72807050370857	3.65027874516533	4.69784390725438	0.482557093835708	-0.00684380660593638	0.475713287229771
730	0	0	1.08901297381851	0	0	1.04946767391569	0.874963735494468	0.788137263346093	0.925003433529334	1.04418755395833	1.04946767391569	1.92443140941016	2.71256867275625	3.63757210628559	4.68175966024392	0.483879450944405	0.00183200041810785	0.485711451362513
731	0	0.626624185765131	0	0	0	1.04773135299041	0.881986954487642	0.771729142739979	0.932147181085286	1.0432773336237	1.04773135299041	1.92971830747805	2.70144745021803	3.63359463130331	4.67687196492702	0.485938619622771	-0.010592591665613	0.475346027957158
732	0	0	1.07579052493552	0	0	1.03266199948275	0.870329936349843	0.755894017427236	0.926828242612774	1.02890808447499	1.03266199948275	1.90299193583259	2.65888595325983	3.5857141958726	4.6146222803476	0.483967669054864	-0.00543880901337386	0.47852886004149
733	0	0.701238339374535	0	0	0	1.02386025571892	0.869149543958433	0.737414320961635	0.928039940224903	1.02069898286327	1.02386025571892	1.89300979967736	2.63042412063899	3.55846406086389	4.57916304372717	0.483716509604796	0.00364935477563782	0.487365864380434
734	0	0	1.14305481106175	0	0	1.00728273313754	0.853298317974457	0.723761667850257	0.921323143785565	1.00462259500677	1.00728273313754	1.860581051112	2.58434271896225	3.50566586274782	4.51028845775459	0.481152933819091	0.00724339658258096	0.488396330401672
735	0	0	1.81856238279327	0	0	1.00050681263152	0.852068951683533	0.708295934877742	0.92398157227579	0.998270003407456	1.00050681263152	1.85257576431505	2.56087169919279	3.48485327146858	4.48312327487604	0.481092200432335	0.00524731308826617	0.486339513520601
736	0	0.84354720364678	0	0	0	1.0226461022506	0.882803659153024	0.69578547841588	0.954959402810375	1.02076655716386	1.0226461022506	1.90544976140362	2.6012352398195	3.55619464262988	4.57696119979373	0.486373606971063	0.00651394208694497	0.492887549058008
737	0	0.451503033019534	0	0	0	1.0315093756456	0.889383092345984	0.692162495266152	0.97197141347163	1.02993107097902	1.0315093756456	1.92089246799158	2.61305496325773	3.58502637672936	4.61495744770839	0.488917294991478	0.00291331309185559	0.491830608083333
738	0	0.585085459864027	0	0	0	1.01834309024949	0.874756530167547	0.681776864810165	0.96622372051942	1.01701857386206	1.01834309024949	1.89309962041704	2.57487648522721	3.54110020574663	4.55811877960869	0.484744213296011	-0.00140501318561932	0.483339200110392
739	0	0.461074269125768	0	0	0	0.995217296541282	0.848297199275404	0.671574074590171	0.9497833244285	0.994106421199349	0.995217296541282	1.84351449581669	2.51508857040686	3.46487189483536	4.45897831603471	0.478107295189933	0.00679442822123122	0.484901723411164
740	0	0	1.79329939653486	0	0	0.962114053554288	0.813021915205012	0.657767823611585	0.922654331464653	0.96118288782953	0.962114053554288	1.7751359687593	2.43290379237088	3.35555812383554	4.31674101166507	0.468283271497279	-0.00324952788638941	0.465033743610889
741	0	0.40686921397091	0	0	0	0.967039797810578	0.821390646755983	0.647924946176363	0.932881324123412	0.96625969179078	0.967039797810578	1.78843044456656	2.43635539074292	3.36923671486634	4.33549640665712	0.467335946551918	-0.00907848878246107	0.458257457769457
742	0	0.421446673640211	0	0	0	0.951890760683967	0.809481816693962	0.633361853956236	0.922408217639869	0.951237546157314	0.951890760683967	1.76137257737793	2.39473443133416	3.31714264897403	4.26838019513135	0.460816097556647	-0.00508890853809236	0.455727189018555
743	0	0.600597230115226	0	0	0	0.9242603709985	0.784610562774359	0.616590629671998	0.898880951314691	0.923713678058948	0.9242603709985	1.70887093377286	2.32546156344486	3.22434251475955	4.1480561928185	0.451013832110743	-0.00239038834266478	0.448623443768078
744	0	0.971969585737453	0	0	0	0.895038417553249	0.754446303847063	0.604757370943555	0.873243334383002	0.894581091700621	0.895038417553249	1.64948472140031	2.25424209234387	3.12748542672687	4.02206651842749	0.441912119709087	-0.00870518147298542	0.433206938236101
745	0	0.409228702219802	0	0	0	0.87787195647355	0.7255784517721	0.608785111853265	0.859195680529612	0.877489562230511	0.87787195647355	1.60345040824565	2.21223552009891	3.07143120062853	3.94892076285904	0.437432331744078	-0.0069695972333534	0.430462734510725
746	0	0.568808838262795	0	0	0	0.850921267743284	0.691896416872713	0.60488312239128	0.834949265960769	0.850601666576718	0.850921267743284	1.542817684616	2.14770080700728	2.98265007296805	3.83325173954476	0.429566165877711	-0.00801657015201574	0.421549595725695
747	0	0	1.14584227186696	0	0	0.823523701962646	0.658457977495016	0.601020015976187	0.809889246018038	0.82325669388167	0.823523701962646	1.48198167945766	2.08300169543385	2.89289094145189	3.71614763533356	0.422052410032642	-0.0036194829610654	0.418432927071576
748	0	0	1.5832135888547	0	0	0.815624230250675	0.651933005805557	0.596169374694239	0.804004686454137	0.815401249864929	0.815624230250675	1.46755723605623	2.06372661075047	2.86773129720461	3.68313254706954	0.420635279473798	0.00143813130728175	0.422073410781079
749	0	0.701501403559663	0	0	0	0.83537786086798	0.67798664596761	0.593400158572468	0.825490754318517	0.835191719938826	0.83537786086798	1.51336450683559	2.10676466540806	2.93225541972657	3.7674471396654	0.425935408486045	0.0026837677192663	0.428619176205311
750	0	0	1.35006132928791	0	0	0.844143449593681	0.68667524786792	0.595019265616047	0.83574250634428	0.843988119209908	0.844143449593681	1.5308186974616	2.12583796307765	2.96158046942193	3.80556858863184	0.428994551475525	0.00453120401607375	0.433525755491599
751	0	0.46572745766181	0	0	0	0.866495347382355	0.714149715030441	0.595366872455279	0.859366651913457	0.866365773854391	0.866495347382355	1.5806450624128	2.17601193486807	3.03537858678153	3.90174436063592	0.435762772966904	-0.0104196702386421	0.425343102728262
752	0	0.885343105016248	0	0	0	0.868258716295149	0.719506385824581	0.591289209851768	0.862217072541399	0.868150665700892	0.868258716295149	1.58776510211973	2.1790543119715	3.0412713845129	3.90942205021379	0.436387020647316	-0.0102655743362247	0.426121446311091
753	0	0.781382647722647	0	0	0	0.869905329254784	0.71483393534831	0.598121275869422	0.864790877648999	0.869815256299201	0.869905329254784	1.58473926460309	2.18286054047252	3.04765141812152	3.91746667442072	0.437845221042975	0.00346523720181896	0.441310458244794
754	0	0.910516521003422	0	0	0	0.868014948121311	0.702578565228777	0.608637235025338	0.863690065410884	0.867939885603114	0.868014948121311	1.57059351335009	2.17923074837543	3.04292081378631	3.91086069938942	0.438800793813366	0.00377698364288863	0.442577777456255
755	0	0	1.6605821471847	0	0	0.86804479904114	0.686885511092195	0.625506077468748	0.864391289520014	0.867982264764771	0.86804479904114	1.55493031013334	2.18043638760208	3.0448276771221	3.91280994188687	0.440630651944357	0.000974862925020621	0.441605514869377
756	0	0.70648941161128	0	0	0	0.893924910940952	0.708178874238423	0.636700567659335	0.890841485315283	0.893872829381235	0.893924910940952	1.60210378517938	2.23880435283871	3.12964583815399	4.02351866753523	0.447818946020678	-0.00353513381146748	0.444283812209211
757	0	0.773080630675076	0	0	0	0.905036785725857	0.712740753535471	0.646420392165793	0.902436815627125	0.904993422155655	0.905036785725857	1.61777753926133	2.26419793142712	3.16663474705425	4.0716281692099	0.451480961853863	-0.00128079124314266	0.45020017061072
758	0	0.566540668795416	0	0	0	0.908064906304574	0.706658039316082	0.657013150619109	0.90587443735809	0.908028811441106	0.908064906304574	1.61472294562066	2.27173609623977	3.17761053359785	4.08563934503896	0.453379666399877	-0.00477635682582251	0.448603309574054
759	0	0	1.19441209687933	0	0	0.898810800029646	0.691204707585957	0.661078966878578	0.89696680352562	0.898780763550521	0.898810800029646	1.5900155076156	2.25109447449418	3.1480612780198	4.04684204157032	0.451598797181134	0.000834543950353487	0.452433341131488
760	0	0.828050645583052	0	0	0	0.902190053190899	0.697250128722523	0.659907585755716	0.900638895143118	0.902165064723093	0.902190053190899	1.59944018191342	2.25934776766914	3.15998666281226	4.06215172753535	0.453391478089366	-0.00433241868618629	0.44905905940318
761	0	0.982864365115758	0	0	0	0.901928607629493	0.693226267232922	0.664556806929856	0.900624713857755	0.901907824029433	0.901928607629493	1.59515487486242	2.25971168179227	3.16033639565003	4.06224421967946	0.454529758770965	-0.00346791896377338	0.451061839807192
762	0	0	1.05567492205622	0	0	0.904305349579311	0.683983697208319	0.678024958011511	0.903210046053971	0.904288067505143	0.904305349579311	1.58828904678763	2.26631400479914	3.16952405085311	4.07381211835826	0.45659069486664	5.39213683422515e-05	0.456644616234982
763	0	0	1.34294439408981	0	0	0.910756914917597	0.689886052609797	0.681592116891628	0.909837423690394	0.91074254785015	0.910756914917597	1.60064296752739	2.28223508441902	3.19207250810942	4.10281505595957	0.459787375438489	-0.00248175261983591	0.457305622818653
764	0	0	1.603542446868	0	0	0.929135781087249	0.715154266386724	0.680358553987237	0.928364353506984	0.929123840088099	0.929135781087249	1.64429004747397	2.32464860146121	3.2530129549682	4.18213679505629	0.465593653439983	-0.0126743663012915	0.452919287138692
765	0	0	1.53092371964845	0	0	0.963440238992354	0.761107912231393	0.677346593997423	0.962793409426632	0.963430316599214	0.963440238992354	1.72454815122375	2.40189474522117	3.3646881546478	4.32811847124702	0.474357500979673	-0.0112256349639278	0.463131866015745
766	0	0	1.12632347310826	0	0	1.00491453847563	0.817039240738415	0.672880591503856	1.00437248333183	1.00490629522991	1.00491453847563	1.82195377921404	2.4948343707179	3.49920685404972	4.50411314927963	0.484454983539452	-0.00471063307843646	0.479744350461015
767	0	0.898060040617189	0	0	0	1.03658179499028	0.864570641576906	0.665124486883575	1.03612778338236	1.03657494817176	1.03658179499028	1.90115243656718	2.56627692345076	3.60240470683312	4.63897965500488	0.49265246524422	-0.0176739619217309	0.474978503322489
768	0	0	1.7595533998155	0	0	1.05315920252031	0.883518539758039	0.667481169934789	1.05277912641796	1.0531535167314	1.05315920252031	1.93667774227835	2.60415891221314	3.6569380386311	4.71009155536249	0.497454737169878	-0.0071964548570058	0.490258282312872
769	0	0	1.2515510199047	0	0	1.08729011664781	0.924812585770496	0.668010091906585	1.08697208974271	1.08728539594704	1.08729011664781	2.01210270241831	2.6801127943249	3.7670848840676	4.85437028001464	0.50520980671018	-0.0259297596077703	0.47928004710241
770	0	0	1.43264466880433	0	0	1.11542931928003	0.963092153725483	0.664618846007956	1.11516333509543	1.11542540061251	1.11542931928003	2.07852147300552	2.74314031901347	3.8583036541089	4.97372905472142	0.512011772045881	-0.0196505313475986	0.492361240698282
771	0	0.616704931352568	0	0	0	1.14455822205668	1.00402392348164	0.659794053414868	1.14433586300282	1.14455496976982	1.14455822205668	2.14858214553831	2.80837619895318	3.952712061956	5.09726703172582	0.519034138902344	-0.0293548416375793	0.489679297264764
772	0	0	1.67307175937844	0	0	1.14667200923776	1.01096300297105	0.655076640720179	1.14648619937738	1.14666931050462	1.14667200923776	2.15763501220881	2.81271165292899	3.95919785230637	5.10586716281098	0.519179122056835	-0.0241837110315024	0.494995411025333
773	0	0	1.64164065066913	0	0	1.16520276727421	1.03718745096422	0.650887298408803	1.16504756251161	1.16520052827566	1.16520276727421	2.20239021823844	2.85327751664724	4.01832507915884	5.1835256074345	0.522714535191473	-0.0317263929508414	0.490988142240631
774	0	0	0	2.02883671226009	0	1.19309991170613	1.07444822637829	0.647043815151575	1.19297032195595	1.1930980544471	1.19309991170613	2.26754813808442	2.91459195323599	4.10756227519194	5.30066032963904	0.528260680212096	-0.028315282377322	0.499945397834774
775	0	0.907959057961607	0	0	0	1.2390392461888	1.1305629115461	0.689649376645635	1.19442499663996	1.23903770584425	1.2390392461888	2.3696021577349	3.05925153438054	4.2536765310205	5.49271423686476	0.536557249957127	-0.0299690420395083	0.506588207917618
776	0	0	1.24854830669199	0	0	1.25885524264225	1.14661375844932	0.72528282717376	1.1858879929873	1.2588539653453	1.25885524264225	2.40546900109156	3.13075182826532	4.31663982125262	5.57549378659792	0.540072814248871	-0.02903569484536	0.511037119403511
777	0	0.523637647310384	0	0	0	1.27166315291975	1.16058590479148	0.743521528363182	1.18208791621112	1.271662093919	1.27166315291975	2.43224905771123	3.17577058607442	4.35785850228554	5.62952059620454	0.542867983053563	-0.0296886809193822	0.513179302134181
778	0	0.953589111823394	0	0	0	1.25561228731576	1.14307167978397	0.748464993405884	1.15784769544837	1.25561140944054	1.25561228731576	2.39868396709973	3.14714896050562	4.30499665595398	5.56060806539452	0.538158914914411	-0.0250180123652355	0.513140902549175
779	0	0.590665151316386	0	0	0	1.23482479319501	1.10975748505525	0.758414539552519	1.13478311414129	1.23482406557756	1.23482479319501	2.34458227825026	3.10299681780278	4.23777993194406	5.47260399752162	0.533304823735368	-0.0311255455463817	0.502179278188987
780	0	0.684154954485956	0	0	0	1.19965980843358	1.06312214480299	0.759507354356522	1.10137897569311	1.19965920544537	1.19965980843358	2.26278195323657	3.02228930759309	4.1236682832862	5.32332748873157	0.524688254165438	-0.0288432518609049	0.495845002304533
781	0	0	1.5931876226003	0	0	1.15907449261633	1.01023263310453	0.757689135378551	1.06520335511963	1.15907399298292	1.15907449261633	2.16930712572086	2.92699626109941	3.99219961621903	5.15127360920195	0.514975638049054	-0.0343493121421809	0.480626325906873
782	0	0	1.83491503486006	0	0	1.14595951449203	0.993760632007242	0.751694070786393	1.05812875262912	1.14595910055663	1.14595951449203	2.13972014649927	2.89141421728567	3.94954296991479	5.09550207047142	0.511664011934988	-0.0339423870976641	0.477721624837324
783	0	0	1.78790924702259	0	0	1.15960578007757	1.01015765084875	0.744173016459378	1.07870999367891	1.15960543718858	1.15960578007757	2.16976343092632	2.9139364473857	3.99264644106461	5.15225187825319	0.513828757473231	-0.0136106074091587	0.500218150064073
784	0	0	1.42610878433505	0	0	1.1892028440537	1.04650924718826	0.735681416245112	1.11561382815097	1.18920256005537	1.1892028440537	2.23571209124196	2.97139350748707	4.08700733563804	5.27620989569341	0.519398519090488	-0.0245130236923591	0.494885495398129
785	0	0.673408386713723	0	0	0	1.21667084502312	1.08319364984563	0.725066474206584	1.15039773146935	1.21667060983216	1.21667084502312	2.29986449486876	3.02493096907534	4.17532870054469	5.39199931037685	0.525315929963636	-0.0109525881949551	0.514363341768681
786	0	0.514094422536982	0	0	0	1.21715877543915	1.08537063342691	0.716180046335845	1.15796729562937	1.21715858069277	1.21715877543915	2.30252940886606	3.0187094552019	4.17667675083128	5.39383533152405	0.525200229502454	-0.0131690251733384	0.512031204329116
787	0	0.771087972564998	0	0	0	1.1943279813641	1.06228586260908	0.70352686153156	1.14182840821147	1.19432782012762	1.1943279813641	2.25661384397318	2.96014070550474	4.10196911371621	5.29629693384382	0.51898500816851	-0.00616198458298407	0.512823023585526
788	0	0.764585652249843	0	0	0	1.16503270628231	1.02616472176197	0.697180850133698	1.11874391162627	1.16503257280618	1.16503270628231	2.19119742804428	2.88837827817798	4.00712218980425	5.17215476261044	0.512023937300333	-0.00648274137321436	0.505541195927119
789	0	0	1.32447025638186	0	0	1.13215381397472	0.982423791143753	0.695058238188241	1.09154921085162	1.13215370349275	1.13215381397472	2.11457760511848	2.80963584330672	3.90118505415834	5.03333875765109	0.504723501602795	-0.0136811635110808	0.491042338091715
790	0	0	0	2.19468763010834	0	1.11628889334056	0.964197738415544	0.689457139650897	1.08082872571852	1.1162888019023	1.11628889334056	2.08048663175611	2.769943771407	3.85077249712552	4.96706129902782	0.501905725542172	-0.00619012791974966	0.495715597622423
791	0	0.911626984135724	0	0	0	1.14084902613843	0.992172650318884	0.73492238634973	1.06062619345498	1.14084895047008	1.14084902613843	2.13302167645732	2.86794406280704	3.92857025626202	5.06941920673211	0.506023102076465	-0.00413083836139628	0.501892263715069
792	0	0.829586106029319	0	0	0	1.14968062415399	0.993941079408391	0.77110525795948	1.04208848491288	1.14968056154288	1.14968062415399	2.14362170356238	2.91472696152186	3.95681544643474	5.10649600797762	0.507773511277505	-0.00897758104128367	0.498795930236222
793	0	0	0	2.83220605926387	0	1.14499210099799	0.97731646781234	0.797190275545837	1.02258908752319	1.14499204919672	1.14499210099799	2.12230856881033	2.91949884435616	3.94208793187935	5.08707998107607	0.507111577014622	-0.00488408668044684	0.502227490334175
794	0	0.834563212010504	0	0	0	1.19697908931858	1.0268120332602	0.881233645265377	1.00012090588066	1.19697904646548	1.19697908931858	2.22379112257879	3.10502476784416	4.10514567372482	5.3021247201903	0.514208362858571	-0.0140597664405384	0.500148596418032
795	0	0.52996758249503	0	0	0	1.21982732726381	1.04114834789687	0.935944852530926	0.979528823339742	1.21982729181694	1.21982732726381	2.26097567516068	3.19692052769161	4.17644935103135	5.39627664284828	0.516967333745648	-0.0134889197349392	0.503478414010709
796	0	0	1.10975464072792	0	0	1.2124172446128	1.02789170349548	0.959221120558693	0.950895681034869	1.21241721529519	1.2124172446128	2.24030894810828	3.19953006866697	4.15042574970184	5.36284296499703	0.513173986506722	-0.00247570266484592	0.510698283841876
797	0.344029968104558	0	0	0	0	1.20395546739552	1.02157409858817	0.960531527101063	0.936800878219624	1.20395544314983	1.20395546739552	2.22552956598369	3.18606109308475	4.12286197130438	5.3268174144542	0.510995544839816	-0.00404642929894902	0.506949115540867
798	0	0	1.1862401322001	0	0	1.16710593650286	0.995038564712064	0.94111497198064	0.907837656926056	1.16998984630842	1.16710593650286	2.16214450121493	3.10325947319557	4.01109713012163	5.18108697643004	0.501127510972852	-0.00239854511370905	0.498728965859143
799	0	0.888314988826307	0	0	0	1.14290401137082	0.983404201132948	0.914945528111452	0.897441260311537	1.14762631891702	1.14290401137082	2.12630821250377	3.04125374061522	3.93869500092676	5.08632131984378	0.495815977843937	-0.00968448760080811	0.486131490243129
800	0	0.429567563654011	0	0	0	1.11821845075678	0.958698360909562	0.896431483160039	0.890075369803562	1.12401790503028	1.11821845075678	2.07691681166634	2.97334829482638	3.86342366462994	4.98744156966022	0.491369894698806	0.00241986359576256	0.493789758294569
801	0	0.846626511346231	0	0	0	1.07899620606671	0.92047685562948	0.868633725052624	0.869959295700089	1.08532713178452	1.07899620606671	1.99947306169619	2.86810678674881	3.7380660824489	4.82339321423343	0.482084641759985	-0.0117619101022606	0.470322731657724
802	0	0.372996056012311	0	0	0	1.04497687578179	0.879625293330658	0.849184661111312	0.855615862217949	1.05145603248745	1.04497687578179	1.92460216911245	2.77378683022376	3.62940269244171	4.68085872492916	0.475034557505027	-0.00121796431739937	0.473816593187627
803	0	0	1.17555394991198	0	0	1.00005195606625	0.832235314850355	0.82045992929585	0.830102216968883	1.0064175793455	1.00005195606625	1.83228727091661	2.65274720021246	3.48284941718134	4.48926699652684	0.463596648171232	-0.0130877736736176	0.450508874497614
804	0	0.552260715837837	0	0	0	0.975576121562043	0.811621311839335	0.791941997176583	0.824222449138322	0.981656476023298	0.975576121562043	1.78719743340138	2.57913943057796	3.40336187971628	4.38501835573958	0.458392426048111	-0.0111517822893104	0.447240643758801
805	0	0.979483298879761	0	0	0	0.945199585425346	0.782786107354096	0.764889911179871	0.811284489951658	0.950888926909844	0.945199585425346	1.72798569277944	2.49287560395931	3.30416009391097	4.25504902082082	0.451493292027473	-0.00713556042777002	0.444357731599703
806	0	0.827982283206601	0	0	0	0.925857030008607	0.753940980728058	0.753700513955894	0.808031616743972	0.931097324202466	0.925857030008607	1.67979801073666	2.43349852469256	3.24153014143653	4.172627465639	0.448238151349367	-0.0070334899287145	0.441204661420652
807	0	0.783862255371323	0	0	0	0.909584799558394	0.724665837060442	0.748550320629053	0.806416193853427	0.91435189993597	0.909584799558394	1.63425063661884	2.38280095724789	3.18921715110132	4.10356905103729	0.446161436850889	-0.00267871076827164	0.443482726082618
808	0	0	1.4549845723494	0	0	0.894460454269652	0.695621280964362	0.746172657624763	0.804506570227703	0.898753723388645	0.894460454269652	1.59008173523401	2.33625439285878	3.14076096308648	4.03951468647512	0.444499780988514	-0.00342264772687327	0.44107713326164
809	0	0.770986902049831	0	0	0	0.902581262517489	0.700944657768692	0.739470056111356	0.824441224595168	0.906415842490856	0.902581262517489	1.60352592028618	2.34299597639754	3.16743720099271	4.07385304348356	0.448189663663005	0.00949064826163667	0.457680311924642
810	0	0.629141523723835	0	0	0	0.903616528144088	0.695738156847079	0.73592848910491	0.835963115648803	0.907017640889267	0.903616528144088	1.59935468499117	2.33528317409608	3.17124628974488	4.07826393063415	0.450193358934689	0.000775005231420761	0.45096836416611
811	0	0.442200936794849	0	0	0	0.895222868261055	0.682034285592097	0.72997687067871	0.836821843357251	0.898221663635106	0.895222868261055	1.57725715385315	2.30723402453186	3.14405586788911	4.04227753152422	0.449390870258374	-0.00154932165432497	0.447841548604049
812	0	0.727701677528387	0	0	0	0.874662453703652	0.660479071679138	0.716483147664589	0.824382462081926	0.877293031641579	0.874662453703652	1.53514152538279	2.25162467304738	3.0760071351293	3.95330016677088	0.444128034649958	0.00486123848181967	0.448989273131778
813	0	0	1.01733831068612	0	0	0.855971934253103	0.638121658675975	0.707727114250277	0.812787761144728	0.858269251712216	0.855971934253103	1.49409359292908	2.20182070717935	3.01460846832408	3.8728777200363	0.439800708600159	-0.000745309548651624	0.439055399051507
814	0	0	1.8194351100354	0	0	0.848634362906767	0.635484337042493	0.695118239019371	0.811625628065175	0.850632802689033	0.848634362906767	1.48411869994926	2.17923693896863	2.99086256703381	3.84149536972284	0.438964155178586	-0.00912689867669224	0.429837256501894
815	0	0	1.53374585570943	0	0	0.875416054799898	0.672420499164738	0.684959387996489	0.843762893011275	0.877148485070779	0.875416054799898	1.54783655396464	2.23279594196113	3.0765588349724	3.95370732004318	0.445113376632106	-0.0145550777939883	0.430558298838117
816	0	0.806494383158341	0	0	0	0.914832462373673	0.725313789250195	0.675466948302276	0.887809325239411	0.91632965600749	0.914832462373673	1.64014625162387	2.31561319992614	3.20342252516555	4.11975218117304	0.454433554560425	-0.015276901432566	0.439156653127859
817	0	0	1.57529502366108	0	0	0.937606081712012	0.751557091065184	0.673321188178323	0.91457448374641	0.938896395915721	0.937606081712012	1.6891631727772	2.36248436095552	3.27705884470193	4.21595524061765	0.460369654822495	-0.00286666181909197	0.457502993003403
818	0	0.931111339463354	0	0	0	0.973653027689608	0.796043132938998	0.669791030522594	0.954053823123538	0.974762268623481	0.973653027689608	1.76969616062861	2.4394871911512	3.39354101427474	4.36830328289822	0.46925420664399	-0.00660141005341125	0.462652796590579
819	0	0.842550561279003	0	0	0	0.996316380863779	0.815496685898586	0.675909519319149	0.979661979644142	0.997267796717619	0.996316380863779	1.81181306676236	2.48772258608151	3.46738456572566	4.46465236244327	0.475581174119671	-0.010926460302539	0.464654713817132
820	0	0	1.4586385339138	0	0	1.00636346149511	0.816716135198873	0.685394347337012	0.99223026029687	1.00717782189827	1.00636346149511	1.82307959669399	2.508473944031	3.50070420432787	4.50788202622614	0.479170737433602	0.00252800991200314	0.481698747345605
821	0	0	1.37440169169269	0	0	1.02779987612704	0.838466745824765	0.688660323268561	1.0158210821984	1.02849560682039	1.02779987612704	1.86626662195181	2.55492694522037	3.57074802741877	4.59924363423917	0.48526120596756	-0.00257534008987308	0.482685865877687
822	0	0.658171283638529	0	0	0	1.05340772863476	0.870506420418199	0.687177805679227	1.04326668276427	1.05400107876084	1.05340772863476	1.92391414905295	2.61109195473218	3.65435863749646	4.7083597162573	0.492355400396826	-0.000651747191333315	0.491703653205493
823	0	0	1.46331345012542	0	0	1.057514348474	0.876378707328662	0.685158987916464	1.04893840192663	1.05801957423475	1.057514348474	1.93389305580267	2.61905204371913	3.66799044564576	4.7260100198805	0.493931722267175	0.00338193066953005	0.497313652936705
824	0	0	1.29221693498202	0	0	1.07344110960145	0.899440883176774	0.680746852084922	1.06619607358602	1.07387066285275	1.07344110960145	1.97288199277823	2.65362884486315	3.71982491844917	4.79369558130192	0.498212929334423	-0.00675709681739629	0.491455832517027
825	0	0.878431101696523	0	0	0	1.091164539118	0.927664717596405	0.673883048969493	1.08504970041645	1.09152925307665	1.091164539118	2.0188292567144	2.6927123056839	3.77776200610034	4.86929125917699	0.503174246411206	0.00580786476433093	0.508982111175537
826	0	0.360696747391185	0	0	0	1.0959587779803	0.931416889009468	0.675907233407142	1.09080245786556	1.09626804489316	1.0959587779803	2.02737566698977	2.70328290039692	3.79408535826248	4.89035340315564	0.505281223204086	-0.00617144621883529	0.499109776985251
827	0	0.721666379692034	0	0	0	1.07497338796742	0.912008289960146	0.666867300813677	1.07062901122603	1.0752353255548	1.07497338796742	1.98698167792757	2.65384897874124	3.72447798996728	4.79971331552208	0.498772012990244	0.011047581394667	0.509819594384911
828	0	0.597925344554771	0	0	0	1.04921842277044	0.882758465060829	0.662529385323881	1.04556105782487	1.04944002767553	1.04921842277044	1.93197688783127	2.59450627315515	3.64006733098003	4.68950735865556	0.491747247695501	0.00186396727610489	0.493611214971606
829	0	0.497146643507131	0	0	0	1.01706016263214	0.846399953318752	0.65743344008921	1.01398349113708	1.01724745011817	1.01706016263214	1.86346011595089	2.5208935560401	3.53487704717718	4.55212449729535	0.483134696609907	0.00159197951130434	0.484726676121212
830	0	0.732343076517354	0	0	0	0.978365894135074	0.805091447109346	0.648696392768658	0.97577956803352	0.978524023973848	0.978365894135074	1.78345734124442	2.43215373401308	3.4079333020466	4.38645732602045	0.472361229949526	-0.00543235966995986	0.466928870279566
831	0	0	1.36618372279941	0	0	0.944264347487396	0.764792041188949	0.645508230456879	0.942091692631936	0.944397736455106	0.944264347487396	1.70905638867634	2.35456461913322	3.29665631176516	4.24105404822027	0.46346310225505	0.00202882722542569	0.465491929480476
832	0	0	1.3263007377259	0	0	0.935119714578186	0.757390056900532	0.641069386361452	0.933295742117663	0.935232136277351	0.935119714578186	1.69250977147872	2.33357915784017	3.26687489995783	4.20210703623518	0.461178491006352	-0.004701403924183	0.456477087082169
833	0	0	1.29685912251957	0	0	0.941698543464015	0.770976955134677	0.635700751866299	0.940168232874353	0.941793216369878	0.941698543464015	1.71267549859869	2.34837625046499	3.28854448333934	4.23033769970922	0.463164834131205	-0.00469011084437594	0.458474723286829
834	0	0	1.06897908669593	0	0	0.957636763041239	0.797222486198527	0.629704813381542	0.95635358366191	0.957716427761707	0.957636763041239	1.75485924923977	2.38456406262131	3.34091764628322	4.29863407404492	0.467768362916857	-0.00379979988041855	0.463968563036439
835	0	0.928214317922638	0	0	0	0.971862167460344	0.823628067040755	0.621914974274674	0.97078680848611	0.971929154226891	0.971862167460344	1.7954902345011	2.41740520877577	3.38819201726188	4.36012117148877	0.472404554514211	-0.00269734969166086	0.46970720482255
836	0	0	1.29512613271904	0	0	0.979862073719613	0.830030044413077	0.6266563752832	0.978961355654629	0.979918361112164	0.979862073719613	1.80989211813269	2.43654849341589	3.41550984907052	4.39542821018268	0.475754765678773	0.00540211948116757	0.481156885159941
837	0	0.43168650464502	0	0	0	0.99544211798459	0.849462226623215	0.627723815226474	0.994688061502394	0.99548938385074	0.99544211798459	1.84490434460781	2.47262815983428	3.46731622133667	4.46280560518741	0.480848069738892	0.0121957499239452	0.493043819662837
838	0	0	1.32798854036017	0	0	0.987314360123486	0.844450567727861	0.621950654284014	0.986683391035207	0.987354025592295	0.987314360123486	1.83176492785135	2.45371558213536	3.44039897317057	4.42775299876286	0.478336896356113	0.0171284183274425	0.495465314683556
839	0	0	1.11304970596517	0	0	0.992915055133091	0.856834341959432	0.616326020560588	0.99238732671532	0.992948322553816	0.992915055133091	1.84974939709252	2.46607541765311	3.45846274436843	4.45141106692225	0.479617776676006	0.00957208489933268	0.489189861575338
840	0	0.67584112179148	0	0	0	1.00049509529266	0.873432629636008	0.609554811651831	1.00005391155116	1.00052298085463	1.00049509529266	1.87392772492867	2.4834825365805	3.48353644813166	4.48405942898629	0.481967505542227	0.0112365282967357	0.493204033838962
841	0	0.795999089705941	0	0	0	0.994834616597503	0.869066337885366	0.607120129921102	0.994465942140944	0.994857978312811	0.994834616597503	1.86390095448287	2.47102108440397	3.46548702654491	4.46034500485773	0.480913091585425	0.00745446423254264	0.488367555817967
842	0	0.770509324765442	0	0	0	0.984419828701401	0.85209795702714	0.611607390317085	0.984111872776398	0.984439390359754	0.984419828701401	1.83651778572854	2.44812517604563	3.43223704882202	4.41667643918178	0.478918877725402	-0.000954394025448138	0.477964483699954
843	0	0	1.05847854166294	0	0	0.970325576588459	0.826977179316828	0.619752352275608	0.970068440494367	0.970341948224928	0.970325576588459	1.79730275590529	2.4170551081809	3.38712354867526	4.35746549690019	0.476097703986168	-0.00187909609600338	0.474218607890164
844	0	0	1.40652524367774	0	0	0.963658792549977	0.817629313160742	0.621687721501964	0.963444171123881	0.963672487902759	0.963658792549977	1.78128810571072	2.40297582721268	3.36641999833656	4.33009248623932	0.475402534616489	0.00443552624292786	0.479838060859417
845	0	0.631338574983	0	0	0	0.973588111580166	0.830559764574553	0.621698004599504	0.973409040734969	0.973599562957049	0.973588111580166	1.80414787615472	2.42584588075422	3.39925492148919	4.37285448444624	0.478456232608319	0.00302146919031732	0.481477701798637
846	0	0	1.07381192831723	0	0	0.968929101656571	0.824610487993417	0.621952661166394	0.968779745084906	0.968938672575902	0.968929101656571	1.79353958964999	2.41549225081638	3.38427199590129	4.35321066847719	0.477455978165566	0.00745758564085333	0.484913563806419
847	0	0	1.32953720111576	0	0	0.969134992332157	0.828693585986152	0.618644333037222	0.96901046147256	0.969142988256661	0.969134992332157	1.79782857831831	2.41647291135553	3.38548337282809	4.35462636108475	0.478054408051503	0.0106692081843826	0.488723616235885
848	0	0	1.32606518510498	0	0	0.980969963941547	0.847742226934041	0.614789919098927	0.980866166156623	0.980976641381041	0.980969963941547	1.82871219087559	2.44350210997452	3.42436827613114	4.40534491751218	0.48143835198257	0.0130021177457637	0.494440469728333
849	0	0	1.05091329108333	0	0	1.00009755587991	0.876082954945008	0.610675119164821	1.00001106653421	1.00010313010156	1.00009755587991	1.87618051082491	2.48685562998974	3.48686669652394	4.4869698266255	0.486557306214786	0.00231514949434131	0.488872455709127
850	0	0	1.86903328359856	0	0	1.01447401997426	0.900710107546172	0.604632103366544	1.01440197473596	1.01447867152609	1.01447401997426	1.91518412752044	2.51981623088698	3.53421820562294	4.54869687714903	0.490782191040958	-0.000203602977348753	0.490578588063609
851	0	0	1.38451030529199	0	0	1.05198611811794	0.948831563735016	0.602048524325375	1.05192612235571	1.0519899983425	1.05198611811794	2.00081768185296	2.60286620617834	3.65479232853404	4.70678232687654	0.498822333503506	-0.000834090600027122	0.497988242903479
852	0	0	0	2.68831749019409	0	1.0879061482533	0.99525276728258	0.599549340861844	1.08785620086956	1.0879093839432	1.0879061482533	2.08315891553588	2.68270825639773	3.77056445726729	4.8584738412105	0.506836305435164	0.00107698349491852	0.507913288930082
853	0	0	1.2137517814345	0	0	1.16427738507989	1.08170760596787	0.666214100291349	1.10006553780966	1.16428008240525	1.16427738507989	2.24598499104776	2.91219909133911	4.01226462914877	5.17654471155401	0.519424381930959	0.0044185677243948	0.523842949655353
854	0	0	1.83344584516176	0	0	1.21696353757917	1.1438661213091	0.706965690365994	1.11185259016758	1.21696578539781	1.21696353757917	2.36082965888828	3.06779534925427	4.17964793942185	5.39661372481966	0.528750583226696	0.00336992397132688	0.532120507198022
855	0	0.470408835075187	0	0	0	1.27233641671776	1.20799038951158	0.732243575057888	1.1432637748739	1.272338289363	1.27233641671776	2.48032680622934	3.21257038128722	4.35583415616112	5.62817244552412	0.538819288070721	0.00239321177795676	0.541212499848678
856	0	0	0	0	4.28618187498902	1.2830523779138	1.22175840814368	0.740532920367393	1.14215887050442	1.2830539375404	1.2830523779138	2.50481078605749	3.24534370642488	4.38750257692929	5.6705565144697	0.538340764306929	-0.00322022535512156	0.535120538951807
857	0	0	1.29835877786211	0	0	1.38844543036221	1.33121134622322	0.862125760774318	1.24425771473476	1.27463155022467	1.38844543036221	2.71965677658543	3.58178253735975	4.82604025209451	6.10067180231919	0.546884886641858	-0.00549610995252459	0.541388776689333
858	0	0	1.63632807527184	0	0	1.45599046698554	1.40335843400585	0.93380395217739	1.31433237535781	1.26962357394509	1.45599046698554	2.85934890099139	3.79315285316878	5.10748522852659	6.37710880247168	0.553142610977024	-0.00384358422367618	0.549299026753347
859	0	0.581802418470483	0	0	0	1.50701402291449	1.45919624883438	0.971494787127899	1.37170626701573	1.27813713491216	1.50701402291449	2.96621027174887	3.93770505887677	5.30941132589251	6.58754846080467	0.559488771291385	0.000101598887421877	0.559590370178807
860	0	0	1.37332877675892	0	0	1.5107514361912	1.46072388482484	0.983891390429985	1.38414645292386	1.26089980676101	1.5107514361912	2.97147532101604	3.95536671144602	5.33951316436988	6.60041297113089	0.557404233180411	-0.00139181243339165	0.55601242074702
861	0	0.756506531175216	0	0	0	1.50859107306131	1.45872609597435	0.978822218349987	1.39197978763655	1.25288941372125	1.50859107306131	2.96731716903567	3.94613938738565	5.33811917502221	6.59100858874345	0.556641806986418	0.00303633286726794	0.559678139853686
862	0	0.702809629698243	0	0	0	1.48234784489142	1.423560033477	0.968036588270295	1.37626721203712	1.23112677640359	1.48234784489142	2.90590787836843	3.87394446663872	5.25021167867585	6.48133845507943	0.551945005426377	-0.00132477755730771	0.550620227869069
863	0	0	1.7548603228108	0	0	1.43906517149528	1.36672817577073	0.95201496967382	1.34352910086189	1.19910229037129	1.43906517149528	2.805793347266	3.75780831693982	5.10133741780172	6.30043970817301	0.544177301273194	0.0088774401818734	0.553054741455068
864	0	0.916223647994789	0	0	0	1.42023667209046	1.34119427457419	0.930854965262045	1.33490800867728	1.19570520953754	1.42023667209046	2.76143094666465	3.69228591192669	5.02719392060397	6.22289913014152	0.541951011462598	0.00810279460649568	0.550053806069093
865	0	0	0	2.84251625281969	0	1.3909542672666	1.29566742816506	0.916090074224799	1.31527160882082	1.18414456993718	1.3909542672666	2.68662169543166	3.60271176965646	4.91798337847728	6.10212794841446	0.538309690825191	0.0126128094428129	0.550922500268004
866	0	0.860948393455019	0	0	0	1.41871117694755	1.31566634941738	0.969181708440008	1.28311740134295	1.23057619878578	1.41871117694755	2.73437752636493	3.70355923480494	4.98667663614789	6.21725283493367	0.542407139753234	0.0133269200455768	0.55573405979881
867	0	0	0	2.59696250031132	0	1.41889580919861	1.30099224227205	1.00111959637521	1.2475978242652	1.24946071033169	1.41889580919861	2.71988805147067	3.72100764784588	4.96860547211108	6.21806618244277	0.542482125525543	0.00781521122337272	0.550297336748915
868	0	0.553182411016372	0	0	0	1.45744524990979	1.33345571116283	1.07468139724821	1.20643863653467	1.30611244494579	1.45744524990979	2.79090096107262	3.86558235832083	5.07202099485551	6.37813343980129	0.548351759110104	0.00463375085730257	0.552985509967406
869	0	0.980093771445897	0	0	0	1.45351248799379	1.32306520357761	1.10679518352487	1.15732329394784	1.31928658851915	1.45351248799379	2.7765776915714	3.88337287509628	5.04069616904411	6.35998275756326	0.545932240136378	-0.0017523936832478	0.54417984645313
870	0	0.531790512157211	0	0	0	1.43521329725617	1.28883624549573	1.12405134100706	1.11846965809943	1.31686496652747	1.43521329725617	2.7240495427519	3.84810088375896	4.96657054185839	6.28343550838586	0.542581849978539	0.00196100612194655	0.544542856100486
871	0	0.791054441177067	0	0	0	1.39320369937472	1.23491213613483	1.11609953332956	1.07308973712393	1.28938717460367	1.39320369937472	2.62811583550955	3.74421536883911	4.81730510596304	6.1066922805667	0.533877093505491	0.0072801635864013	0.541157257091892
872	0.270875149915931	0	0	0	0	1.34517160840649	1.17265265696808	1.10000230014954	1.0333169284188	1.25450730389331	1.34517160840649	2.51782426537457	3.61782656552411	4.65114349394291	5.90565079783622	0.524964040953509	0.00407739782628697	0.529041438779796
873	0	0.387812353471632	0	0	0	1.27575455208862	1.10125817855211	1.06193848523529	0.981574084575059	1.19877630169793	1.27575455208862	2.37701273064073	3.43895121587602	4.42052530045108	5.61930160214901	0.50872008333246	-0.00194756581244405	0.506772517520016
874	0	0	1.02412928844939	0	0	1.20000403188392	1.02636678641502	1.01423035501125	0.927337283913269	1.134729210833	1.20000403188392	2.22637081829895	3.24060117331019	4.16793845722346	5.30266766805646	0.490267127465519	0.0073005249018797	0.497567652367399
875	0	0.970746737930056	0	0	0	1.14333600509891	0.975980116750681	0.965494324357191	0.894049765814714	1.08805106265243	1.14333600509891	2.11931612184959	3.08481044620678	3.9788602120215	5.06691127467393	0.478358093241093	0.0115775285431896	0.489935621784283
876	0	0.777839026054775	0	0	0	1.09957314736796	0.926267194884517	0.932892060596818	0.874150513577779	1.05280120329362	1.09957314736796	2.02584034225248	2.9587324028493	3.83288291642708	4.8856841197207	0.470788634838851	0.0171670645127592	0.48795569935161
877	0	0	0	2.23617326289465	0	1.0595812877087	0.876836262063664	0.905858267938556	0.857561965654019	1.0200526348847	1.0595812877087	1.93641754977236	2.84227581771092	3.69983778336494	4.71989041824964	0.464573670816832	0.0197596607769223	0.484333331593755
878	0	0	1.66728567551803	0	0	1.07119060128462	0.888123110396344	0.931204747558663	0.840893586106225	1.0378161256002	1.07119060128462	1.95931371168097	2.89051845923963	3.73141204534585	4.76922817094605	0.467771934065762	0.0219251563501452	0.489697090415907
879	0	0.704579960438483	0	0	0	1.09837712007275	0.921108804717804	0.938068091534921	0.856692223995295	1.07022454923209	1.09837712007275	2.01948592479056	2.95755401632548	3.81424624032077	4.88447078955286	0.475016610208192	0.0259494585956808	0.500966068803873
880	0	0	1.2655063715788	0	0	1.10358417146006	0.926490223838707	0.934919632054031	0.862207163330176	1.07985700048634	1.10358417146006	2.03007439529877	2.9649940273528	3.82720119068298	4.90705819116932	0.477801247001629	0.0295016871150234	0.507302934116653
881	0	0	1.60632237581315	0	0	1.11225675726233	0.941098740368542	0.920382703156217	0.879017428643299	1.09227566072481	1.11225675726233	2.05335549763087	2.97373820078708	3.85275562943038	4.94503129015519	0.482261634156534	0.026358138369162	0.508619772525696
882	0	0	1.70627054068952	0	0	1.13412885349902	0.972573812487642	0.900579803768984	0.914008278365278	1.11731537540746	1.13412885349902	2.10670266598667	3.00728246975565	3.92129074812093	5.03860612352839	0.489589035158164	0.027994581062354	0.517583616220518
883	0	0	1.96739864714163	0	0	1.16740338648326	1.01759387546528	0.87836177576867	0.963309415486062	1.15326569287459	1.16740338648326	2.18499726194853	3.0633590377172	4.02666845320327	5.17993414607785	0.499061547924051	0.0291119846963238	0.528173532620375
884	0	0.835817542257037	0	0	0	1.21577959327379	1.07876586825384	0.856319787620351	1.02913480618441	1.20390007561212	1.21577959327379	2.29454546152763	3.15086524914798	4.18000005533239	5.38390013094452	0.510725616184029	0.0319895891764016	0.54271520536043
885	0	0.873902829938346	0	0	0	1.23563077321848	1.09923419598139	0.84077956425109	1.06681539906939	1.22565529976641	1.23563077321848	2.33486496919987	3.17564453345096	4.24245993252035	5.46811523228675	0.516672762938345	0.0238586119750158	0.540531374913361
886	0	0.684611605128582	0	0	0	1.23695603891741	1.09210804326519	0.831355497047738	1.08563910437502	1.22858466395981	1.23695603891741	2.32906408218259	3.16041957923033	4.24605868360535	5.47464334756516	0.518954889603678	0.0172726086209216	0.5362274982246
887	0	0	0	2.51250991212603	0	1.21962032474886	1.06475516879937	0.820141731133527	1.08500499857732	1.21259928032581	1.21962032474886	2.28437549354823	3.10451722468176	4.18952222325908	5.40212150358489	0.516741549162754	0.0172127385522849	0.533954287715038
888	0	0	1.07491080898529	0	0	1.25020767024935	1.09371645385098	0.867959024569078	1.072353896934	1.24432248072056	1.25020767024935	2.34392412410033	3.21188314866941	4.28423704560341	5.52855952632397	0.521704162095428	0.0203817245182123	0.54208588661364
889	0	0	1.01377727149987	0	0	1.26483348394787	1.11239435950939	0.88845783887196	1.0638401280558	1.25990305945892	1.26483348394787	2.37722784345727	3.26568568232923	4.32952581038502	5.58942886984394	0.524854054197902	0.0096347155318782	0.534488769729781
890	0	0.973650713085041	0	0	0	1.26627730374406	1.12156330482426	0.889491819795915	1.05637736999404	1.26214888395026	1.26627730374406	2.38784060856833	3.27733242836424	4.33370979835828	5.59585868230854	0.526206194252925	0.00888449703592063	0.535090691288846
891	0	0	1.09784744865122	0	0	1.25752341307487	1.10701250533059	0.892843826765413	1.04855022698896	1.25406824695167	1.25752341307487	2.36453591840546	3.25737974517087	4.30592997215983	5.55999821911151	0.525978198857976	0.0103756988365635	0.536353897694539
892	0	0	1.80405617543792	0	0	1.24628878019632	1.09683765692639	0.882891556852792	1.04480336541606	1.24339844121845	1.24628878019632	2.34312643712271	3.2260179939755	4.27082135939156	5.51421980061001	0.525680850460689	0.0074818887258554	0.533162739186545
893	0	0	1.02461296330173	0	0	1.25688820182675	1.11305821902849	0.868279818841688	1.06704250678954	1.25447145012551	1.25688820182675	2.36994642085524	3.23822623969692	4.30526874648646	5.55974019661197	0.529278422125648	0.0114097330156922	0.54068815514134
894	0	0	1.52034567478981	0	0	1.25624898124029	1.12091300480744	0.846528550073702	1.08044367601844	1.25422909551628	1.25624898124029	2.37716198604773	3.22369053612143	4.30413421213988	5.55836330765616	0.530872309571256	0.0085143750582556	0.539386684629512
895	0	0.833094969444029	0	0	0	1.26433214198885	1.13913681087265	0.823887832765939	1.10371509714708	1.26264465398057	1.26433214198885	2.4034689528615	3.22735678562744	4.33107188277452	5.59371653675509	0.534252321618118	0.00853465192989475	0.542786973548013
896	0	0.685174510221061	0	0	0	1.25548955743397	1.12880591193923	0.808922773757337	1.11033114956267	1.25408033066983	1.25548955743397	2.3842954693732	3.19321824313054	4.30354939269321	5.55762972336304	0.533846951107735	0.00731962416945994	0.541166575277195
897	0	0	1.7698213113327	0	0	1.23074757976634	1.09810548715098	0.794750311202406	1.10072109947464	1.229571182226	1.23074757976634	2.32885306691732	3.12360337811973	4.22432447759437	5.45389565982037	0.529349289730202	0.005151368052584	0.534500657782786
898	0	0	0	2.10287423836082	0	1.23168225312723	1.09940451945361	0.780061531296444	1.11607148751537	1.2307005803884	1.23168225312723	2.33108677258083	3.11114830387728	4.22721979139265	5.45792037178105	0.529866413043011	-0.00196612761946244	0.527900285423548
899	0	0	1.13319248895272	0	0	1.26070501533611	1.1330179719522	0.813451177091025	1.11188342903158	1.25988612686804	1.26070501533611	2.39372298728831	3.20717416437934	4.31905759341092	5.57894372027896	0.534997162681155	0.00582737670845314	0.540824539389608
900	0	0.903821901478599	0	0	0	1.27584581020763	1.15543160835719	0.826501122991874	1.10965240507604	1.27516294677881	1.27584581020763	2.43127741856482	3.2577785415567	4.36743094663274	5.64259389341155	0.538254196346648	0.00369327144531691	0.541947467791965
901	0	0	1.5820823696489	0	0	1.27367202952973	1.14803751773586	0.837690614660306	1.10129481863253	1.27310278430669	1.27367202952973	2.42170954726559	3.2594001619259	4.36069498055843	5.63379776486512	0.538298599500464	-0.00270675354849405	0.53559184595197
902	0	0.701349016675125	0	0	0	1.28217587718709	1.15717025360764	0.837731831752938	1.11131760078301	1.28170149709184	1.28217587718709	2.43934613079473	3.27707796254767	4.38839556333068	5.67009706042252	0.540706624816693	-0.00990372936765051	0.530802895449043
903	0	0.558608813847474	0	0	0	1.26871438989065	1.13876943654059	0.833201455937958	1.10448843921493	1.26831918722951	1.26871438989065	2.40748382643124	3.24068528236919	4.34517372158413	5.61349290881363	0.538054194191454	-0.00355876534998452	0.534495428841469
904	0	0.663562341672158	0	0	0	1.23629679132375	1.10075409488357	0.821080879538854	1.08191284648514	1.23596764866628	1.23629679132375	2.33705088620732	3.15813176574618	4.24004461223131	5.4760122608976	0.530333937406165	3.75019853038019e-06	0.530337687604695
905	0	0.588012671804819	0	0	0	1.19567487356765	1.05216550161091	0.807707851212719	1.05296105354312	1.19540082740203	1.19567487356765	2.24784037517856	3.05554822639128	4.10850927993439	5.30391010733642	0.520795920312013	-0.00487725668210771	0.515918663629906
906	0	0	1.04890794654644	0	0	1.14841401957532	0.997149425240518	0.791460503913554	1.01821228590006	1.14818591044951	1.14841401957532	2.14556344481584	2.9370239487294	3.95523623462945	5.10342214507896	0.509416256541275	-0.00486920565080893	0.504547050890466
907	0	0.828635405660148	0	0	0	1.11334984161033	0.961857099959373	0.771328826022792	0.995813449091078	1.11316002033596	1.11334984161033	2.0752069415697	2.84653576759249	3.84234921668357	4.95550923701953	0.501815046647489	-0.000179544219561768	0.501635502427928
908	0	0	0	0	3.01096953591315	1.08039974164017	0.921434848468594	0.759626591370198	0.975215255428589	1.08024182273007	1.08039974164017	2.00183459010877	2.76146118147897	3.73667643690755	4.81691825963762	0.495071015053019	0.00369692078904421	0.498767935842063
909	0	0	1.63249880873627	0	0	1.12141920533995	0.962668933498824	0.825429062478272	1.02797065816805	1.0472652399113	1.12141920533995	2.08408813883877	2.90951720131704	3.9374878594851	4.9847530993964	0.498867358720455	-0.0121469163039826	0.486720442416472
910	0	0.580065888774679	0	0	0	1.16553025561806	1.01214015089525	0.862724255343873	1.08301912645747	1.04421184791093	1.16553025561806	2.17767040651331	3.04039466185719	4.12341378831466	5.16762563622558	0.505328942151656	0.00267827896153961	0.508007221113195
911	0	0	0	2.15251317644771	0	1.17579786576403	1.02406698572286	0.878372822671124	1.10332950237632	1.02685053267531	1.17579786576403	2.19986485148689	3.07823767415801	4.18156717653433	5.20841770920964	0.505078633473682	0.00108101141758728	0.506159644891269
912	0	0	1.27101594060856	0	0	1.21453859896564	1.06890558566225	0.930493471977888	1.10305109530574	1.05196523522749	1.21453859896564	2.28344418462789	3.21393765660578	4.31698875191152	5.36895398713901	0.51067563739152	0.00276207708291624	0.513437714474436
913	0	0.48149708351641	0	0	0	1.24222411756842	1.10546391475286	0.953185041581433	1.10824461859009	1.07585887569383	1.24222411756842	2.34768803232127	3.30087307390271	4.4091176924928	5.48497656818663	0.515976075936167	0.00958538773881083	0.525561463674978
914	0	0	0	2.34425733718293	0	1.23573326375783	1.10428949805467	0.952844045652877	1.09107930015246	1.07229276889098	1.23573326375783	2.3400227618125	3.29286680746538	4.38394610761783	5.45623887650882	0.513218578268584	0.00768508369836575	0.52090366196695
915	0	0	1.21385960067757	0	0	1.26755054660809	1.14398954549216	0.998079028176367	1.06667832406798	1.11144098430865	1.26755054660809	2.41154009210025	3.40961912027661	4.4762974443446	5.58773842865325	0.517463112840886	0.0146273287371126	0.532090441577999
916	0	0	1.09873390091793	0	0	1.28698141632752	1.17276442441533	1.01356193271537	1.0550253358053	1.14091545736258	1.28698141632752	2.45974584074286	3.47330777345822	4.52833310926352	5.6692485666261	0.521261635643081	0.0177502267518905	0.539011862394971
917	0	0	1.64357786784966	0	0	1.2937006769848	1.1895001653359	1.00778121956046	1.04853020147121	1.15916666080711	1.2937006769848	2.48320084232071	3.49098206188117	4.53951226335238	5.69867892415949	0.523824916128591	0.0168351840290832	0.540660100157674
918	0	0.528392305921704	0	0	0	1.30952152663032	1.21545913916012	0.991153080147302	1.06354912110477	1.1871381942084	1.30952152663032	2.52498066579045	3.51613374593775	4.57968286704251	5.76682106125092	0.528692020412928	0.0260777160431132	0.554769736456041
919	0	0	1.0943192765947	0	0	1.29440203520887	1.20424373631957	0.964743503181415	1.05597437401704	1.18418488729048	1.29440203520887	2.49864577152844	3.46338927470985	4.51936364872689	5.70354853601737	0.525904479370824	0.0178145607577685	0.543719040128593
920	0	0.48884550628382	0	0	0	1.27757308994633	1.19299424995384	0.93245262988385	1.05203720693729	1.17913275393472	1.27757308994633	2.47056733990017	3.40301996978402	4.45505717672131	5.63418993065603	0.523867539845783	0.0222362718541619	0.546103811699945
921	0	0.662791247838526	0	0	0	1.24032243823795	1.1570062822234	0.89617769226349	1.03083895238004	1.15301094103246	1.24032243823795	2.39732872046135	3.29350641272484	4.32434536510488	5.47735630613734	0.516041453626347	0.022806342308741	0.538847795935088
922	0	0	1.90913671011485	0	0	1.19630329846849	1.10791918441889	0.864120687066408	1.0044633776821	1.11932061331671	1.19630329846849	2.30422248288737	3.16834316995378	4.17280654763588	5.29212716095259	0.506892997914658	0.0188501606254053	0.525743158540063
923	0	0	1.06318371322286	0	0	1.1900103644869	1.10113326951017	0.835730349315599	1.01630085873916	1.12248082773658	1.1900103644869	2.29114363399707	3.12687398331267	4.14317484205183	5.2656556697884	0.505596700379624	0.00841650785181129	0.514013208231435
924	0.215092957587748	0	0	0	0	1.18150852975944	1.09522135135461	0.80611493522142	1.02566004537714	1.12253454985711	1.18150852975944	2.27672988111405	3.08284481633547	4.1085048617126	5.23103941156972	0.50499067423936	0.0131328262542776	0.518123500493638
925	0	0	1.18179925318675	0	0	1.1427841276812	1.06231522841977	0.766819498501774	1.00527613305705	1.09272984336454	1.1427841276812	2.20509935610096	2.97191885460274	3.97719498765979	5.06992483102432	0.493788379871706	0.00208231191512749	0.495870691786834
926	0	0	0	0	3.20207562835062	1.11797918256608	1.04405448298335	0.733021446572746	0.997283497806064	1.07554865970239	1.11797918256608	2.16203366554944	2.89505511212218	3.89233860992824	4.96788726963064	0.48779312831725	0.000434071084577379	0.488227199401827
927	0	0	0	2.52062566105933	0	1.1694822786841	1.10237334502059	0.791145432037383	1.06402210621716	1.05364645529888	1.1694822786841	2.27185562370469	3.06300105574208	4.12702316195924	5.18066961725811	0.49270186700663	0.0012771947380278	0.493979061744657
928	0	0.976833044505522	0	0	0	1.24812690618046	1.18779181861476	0.886659770748861	1.0972432454342	1.08689223439258	1.24812690618046	2.43591872479523	3.32257849554409	4.41982174097829	5.50671397537087	0.503249953969597	-0.00430909693670892	0.498940857032888
929	0	0.949695918998654	0	0	0	1.29182287894903	1.22220314615409	0.953541131400526	1.1154487602321	1.10545438490285	1.29182287894903	2.51402602510312	3.46756715650365	4.58301591673575	5.68847030163859	0.509967206654337	-9.19715972728568e-05	0.509875235057064
930	0	0.723663347519552	0	0	0	1.30976756203968	1.22106207181035	0.998142889056716	1.12210207437598	1.11267515969419	1.30976756203968	2.53082963385003	3.52897252290674	4.65107459728273	5.76374975697692	0.513665271800949	0.00143078847024568	0.515096060271195
931	0	0.849898957196416	0	0	0	1.3024586106643	1.1939243168226	1.01894224087598	1.11339070595883	1.10465392617639	1.3024586106643	2.4963829274869	3.51532516836288	4.62871587432172	5.7333698004981	0.513015314983011	-0.00357149562769335	0.509443819355318
932	0	0	1.20498325542484	0	0	1.28259592237237	1.15154870253081	1.0272370456187	1.09880044469763	1.09081335399959	1.28259592237237	2.43414462490318	3.46138167052188	4.56018211521951	5.6509954692191	0.51076867837117	0.00163489076806315	0.512403569139234
933	0	0	1.49454384170415	0	0	1.26659960890376	1.12476754376887	1.01694056886264	1.09237759579186	1.08515548085361	1.26659960890376	2.39136715267263	3.40830772153527	4.50068531732713	5.58584079818074	0.510376458602833	-0.00299161054012302	0.50738484806271
934	0	0.495623916401482	0	0	0	1.26320350576339	1.11880253720344	0.996244337796549	1.10112345882374	1.09465143062372	1.26320350576339	2.38200604296684	3.37825038076338	4.47937383958712	5.57402527021084	0.512964206555288	-0.00793909980767386	0.505025106747614
935	0	0.695434279055507	0	0	0	1.23565130867248	1.08889438478588	0.965867406624928	1.08703597874243	1.08127941011603	1.23565130867248	2.32454569345836	3.29041310008329	4.37744907882572	5.45872848894175	0.508696099888117	-0.0127563411068171	0.495939758781299
936	0	0	0	0	3.15154250523895	1.19935575808703	1.04649997053895	0.936543085264776	1.06464938062795	1.05956155133565	1.19935575808703	2.24585572862598	3.18239881389075	4.2470481945187	5.30660974585435	0.502553190771385	-0.00857065233760606	0.493982538433779
937	0	0.614140781632739	0	0	0	1.23882763468754	1.08690627456013	0.98932355725133	1.1178709617649	1.03504877116102	1.23882763468754	2.32573390924766	3.31505746649899	4.43292842826389	5.46797719942491	0.506783093001204	-0.0133879908974799	0.493395102103724
938	0	0.596672329481718	0	0	0	1.24469299537476	1.09073755181359	1.01230827588898	1.1369274846909	1.00471980968697	1.24469299537476	2.33543054718836	3.34773882307733	4.48466630776823	5.48938611745521	0.505426603636863	-0.0158305752751126	0.489596028361751
939	0	0.83521642985582	0	0	0	1.22726642922046	1.06970399320504	1.01399298111675	1.13188423634622	0.970916632327276	1.22726642922046	2.2969704224255	3.31096340354225	4.44284763988847	5.41376427221575	0.500148044202914	-0.0217750220957394	0.478373022107175
940	0	0	0	2.02428556323204	0	1.20261156475009	1.03536020886331	1.00915663905881	1.11866427762845	0.943707477104164	1.20261156475009	2.2379717736134	3.24712841267221	4.36579269030066	5.30950016740482	0.495079928497187	-0.0155269590275027	0.479552969469684
941	0	0	1.79186335889197	0	0	1.21286264854841	1.04461225079475	1.03904912210373	1.09496548035429	0.960753578896437	1.21286264854841	2.25747489934316	3.29652402144689	4.39148950180118	5.35224308069762	0.497335546210412	-0.0164082926473458	0.480927253563066
942	0	0.84024853728316	0	0	0	1.23856340529565	1.07517179215616	1.04596400479188	1.10178288006094	0.999293108337389	1.23856340529565	2.31373519745181	3.35969920224369	4.46148208230463	5.46077519064201	0.503524801193989	-0.017571836930771	0.485952964263217
943	0	0	0	0	3.30423379050286	1.24261124540331	1.07528102940932	1.04374783201767	1.09766723575101	1.01980910774275	1.24261124540331	2.31789227481263	3.3616401068303	4.45930734258131	5.47911645032406	0.506081632410093	-0.0155283140839827	0.49055331832611
944	0	0	1.69673419413711	0	0	1.31270531539436	1.14823320152896	1.11617737000472	1.16705180701295	1.02519257672127	1.31270531539436	2.46093851692331	3.57711588692804	4.74416769394099	5.76936027066226	0.516307045676732	-0.0171810093881662	0.499126036288565
945	0	0	1.94890474015837	0	0	1.372123934243	1.21497197704054	1.1486575793411	1.23078079625459	1.05068163130981	1.372123934243	2.58709591128354	3.73575349062464	4.96653428687923	6.01721591818903	0.526801446241472	-0.0183643713691215	0.50843707487235
946	0	0	1.92800734347803	0	0	1.4306925663753	1.28361124077704	1.15433017685248	1.29688308520346	1.09706872109524	1.4306925663753	2.71430380715234	3.86863398400482	5.16551706920828	6.26258579030352	0.538169799953799	-0.0183052827244957	0.519864517229303
947	0	0	1.02007602063521	0	0	1.48608258198529	1.3505846802303	1.14176744034836	1.36171984617093	1.15525559710345	1.48608258198529	2.83666726221559	3.97843470256394	5.34015454873487	6.49541014583832	0.549671173325102	-0.0146406381734652	0.535030535151637
948	0	0	1.47341990983939	0	0	1.5077878203571	1.3845067830144	1.11236692534527	1.39384380523994	1.18970611874216	1.5077878203571	2.8922946033715	4.00466152871677	5.39850533395672	6.58821145269888	0.555856732364109	-0.0117719090877162	0.544084823276393
949	0	0.843485922106696	0	0	0	1.52104693821173	1.41000594486622	1.07561718276851	1.41783083439673	1.2219603557405	1.52104693821173	2.93105288307795	4.00667006584646	5.42450090024319	6.6464612559837	0.561247160946986	-0.0153058472992678	0.545941313647718
950	0	0	1.70062231239164	0	0	1.50757892379303	1.39575219902715	1.04326339810607	1.4149454844394	1.23105269885828	1.50757892379303	2.90333112282018	3.94659452092626	5.36154000536565	6.59259270422393	0.561403102446992	-0.00645117320667956	0.554951929240312
951	0	0	1.34758831672706	0	0	1.5047082730197	1.39602931962727	1.00791857634387	1.42221240535617	1.25239095597717	1.5047082730197	2.90073759264697	3.90865616899083	5.33086857434701	6.58325953032417	0.563683427563948	-0.0046854066823487	0.558998020881599
952	0	0.791763450951985	0	0	0	1.49747398136059	1.39447607394425	0.969906572248874	1.4244842249766	1.26967515919522	1.49747398136059	2.89195005530484	3.86185662755371	5.28634085253031	6.55601601172553	0.565489232009226	0.001807524717443	0.567296756726669
953	0	0.948245664278567	0	0	0	1.4693495255656	1.36208603193697	0.938486293588512	1.40513024295309	1.26547107869769	1.4693495255656	2.83143555750257	3.76992185109108	5.17505209404417	6.44052317274186	0.562590125844024	0.00246761502362325	0.565057740867648
954	0	0.80926328597643	0	0	0	1.43327077455211	1.31155780951088	0.917641677118748	1.37704066818061	1.25212578283179	1.43327077455211	2.74482858406299	3.66247026118174	5.03951092936235	6.29163671219414	0.558100537003226	0.00436423863354325	0.56246477563677
955	0	0	1.02334709523427	0	0	1.38849402919048	1.24924021986511	0.900019496786915	1.33946686699729	1.22853988810568	1.38849402919048	2.63773424905559	3.5377537458425	4.87722061283979	6.10576050094548	0.551401072178092	0.00159561018983578	0.552996682367927
956	0	0	1.62623852979289	0	0	1.34636922226515	1.19993311023884	0.875197228789057	1.30378129890927	1.20587559267765	1.34636922226515	2.546302332504	3.42149956129306	4.72528086020232	5.93115645287997	0.545355611749316	-9.721802789108e-05	0.545258393721425
957	0	0.464338434150294	0	0	0	1.32715045281243	1.18071157613583	0.850079878463335	1.29027825730838	1.20431800971831	1.32715045281243	2.50786202894826	3.35794190741159	4.64822016471997	5.85253817443829	0.543662845865181	-0.00252787236493526	0.541134973500246
958	0.338243491910506	0	0	0	0	1.28586622654306	1.13941524554235	0.820517557684303	1.25403696450221	1.17890852552216	1.28586622654306	2.42528147208541	3.24579902976971	4.49983599427192	5.67874451979408	0.535048891100025	-0.00778267099848919	0.527266220101536
959	0	0	1.0617282265044	0	0	1.22421832325798	1.08537117998689	0.784817546521863	1.19961508978552	1.13421604005992	1.22421832325798	2.30958950324486	3.09440704976673	4.29402213955225	5.42823817961217	0.519971287072652	-0.00135312655062017	0.518618160522031
960	0	0	1.80791723780089	0	0	1.17743925331172	1.04825142929195	0.751964026444229	1.15848819797012	1.10175987018095	1.17743925331172	2.22569068260367	2.9776547090479	4.13614290701802	5.23790277719896	0.509643841273256	0.00186142816550783	0.511505269438763
961	0	0.759798357389754	0	0	0	1.1666012679953	1.04813320256827	0.726319268527923	1.15206168496627	1.10300952592566	1.1666012679953	2.21473447056357	2.94105373909149	4.09311542405776	5.19612494998343	0.507061049972231	0.00574029185350095	0.512801341825732
962	0	0	1.13395783755791	0	0	1.14588634614429	1.02775340709604	0.710146093823915	1.1347816109077	1.09248672398003	1.14588634614429	2.17363975324033	2.88378584706424	4.01856745797194	5.11105418195197	0.502808048362921	0.00208953309969308	0.504897581462614
963	0	0	1.09875377825833	0	0	1.13148481274523	1.01745819151546	0.693373047910062	1.12304741022462	1.08667180647959	1.13148481274523	2.14894300426069	2.84231605217075	3.96536346239538	5.05203526887496	0.500838158862013	0.0054946555781353	0.506332814440148
964	0	0	1.04019256460558	0	0	1.12063557770418	1.01310825190456	0.676491611591537	1.11426338249975	1.0830508421565	1.12063557770418	2.13374382960874	2.81023544120028	3.92449882370002	5.00754966585652	0.500205990361699	0.00805822061129384	0.508264210972993
965	0	0.897492324383756	0	0	0	1.11060617482207	1.01096864795731	0.659644320990604	1.10582771051113	1.07910167356666	1.11060617482207	2.12157482277938	2.78121914376998	3.88704685428111	4.96614852784778	0.500043397828109	0.00337082640244035	0.503414224230549
966	0	0.99971654632552	0	0	0	1.09678255039939	0.991805488902458	0.656068477816715	1.09322940921447	1.07038894398559	1.09678255039939	2.08858803930185	2.74465651711856	3.83788592633303	4.90827487031862	0.49899372686197	0.00316834187024293	0.502162068732213
967	0	0	1.76719230442223	0	0	1.08421757190187	0.962743053042836	0.664854013447144	1.08160254040252	1.06211715612249	1.08421757190187	2.04696062494471	2.71181463839185	3.79341717879437	4.85553433491687	0.498266200108023	0.00910751429589991	0.507373714403923
968	0	0	1.10916789752681	0	0	1.09804339606173	0.969501776146548	0.669811409467276	1.0961431244068	1.07954697941929	1.09804339606173	2.06754517220828	2.73735658167555	3.83349970608235	4.91304668550165	0.502320632020792	0.00602939958075218	0.508350031601545
969	0	0	1.15740562691623	0	0	1.10755541515122	0.978500265674924	0.668347571182775	1.10619670150006	1.09208259662005	1.10755541515122	2.08605568082614	2.75440325200892	3.86059995350898	4.95268255012903	0.505755021184478	0.00317228718662276	0.508927308371101
970	0	0.915846631830306	0	0	0	1.11544300166915	0.990284186809557	0.662974722652657	1.11449195055071	1.10250537578788	1.11544300166915	2.10572718847871	2.76870191113136	3.88319386168207	4.98569923746995	0.509008106491179	0.00517677052478826	0.514184877015967
971	0	0.391883410757486	0	0	0	1.11407165277641	0.981299254685283	0.667582085318401	1.11342511617676	1.10325852884489	1.11407165277641	2.09537090746169	2.76295299278009	3.87637810895685	4.97963663780174	0.510118813380279	0.00157100412175592	0.511689817502035
972	0	0	0	2.18596312491527	0	1.08937952229225	0.952252927534929	0.661568600299543	1.08895835212751	1.08034579806943	1.08937952229225	2.04163244982718	2.70320105012672	3.79215940225423	4.87250520032365	0.503322096759272	0.00354257892780862	0.506864675687081
973	0	0.831455543645911	0	0	0	1.10862108119055	0.973081560805896	0.707388071927288	1.05924621393328	1.10107695925001	1.10862108119055	2.08170264199645	2.78909071392374	3.84833692785702	4.94941388710703	0.504697697822604	0.00391998619791732	0.508617684020522
974	0	0.685756965443807	0	0	0	1.11232094276532	0.969937070499954	0.742087572022299	1.03175381706419	1.10602321992685	1.11232094276532	2.08225801326527	2.82434558528757	3.85609940235176	4.96212262227861	0.50390385991254	0.00566052805536231	0.509564387967903
975	0	0.593394167447901	0	0	0	1.10070980475944	0.949280752292191	0.763421441113746	1.00188120105512	1.09545450220149	1.10070980475944	2.04999055705163	2.81341199816537	3.81529319922049	4.91074770142198	0.500136401962336	0.00315784103798801	0.503294243000324
976	0	0.80312388267133	0	0	0	1.07619211132464	0.916438533394727	0.772070249500875	0.968369836460608	1.0718082455458	1.07619211132464	1.99263064471936	2.76470089422024	3.73307073068085	4.80487897622665	0.493373352197253	0.00342269412456264	0.496796046321815
977	0	0.792751866861065	0	0	0	1.05069699737556	0.878897637839478	0.77880030690493	0.940388966964261	1.04704132056713	1.05069699737556	1.92959463521504	2.70839494211997	3.64878390908423	4.69582522965136	0.487215150623472	-0.00241657189060318	0.484798578732868
978	0	0.424028458594558	0	0	0	1.02504475554817	0.839335584518993	0.783683371669465	0.916695034180316	1.02199731860611	1.02504475554817	1.86438034006717	2.64806371173663	3.56475874591695	4.58675606452306	0.481559660803725	-0.00470641525732893	0.476853245546396
979	0	0.948912983019623	0	0	0	0.988054675216158	0.794988640207178	0.775092502115448	0.884577861296966	0.985515087977607	0.988054675216158	1.78304331542334	2.55813581753878	3.44271367883575	4.42822876681336	0.471696960156021	-0.00137374268390824	0.470323217472112
980	0	0	1.42340784939444	0	0	0.961869618563973	0.755085214441013	0.77494163179704	0.865059309206886	0.959753900290617	0.961869618563973	1.71695483300499	2.49189646480203	3.35695577400891	4.31670967429953	0.465531906752015	-0.00186751094925423	0.463664395802761
981	0	0.742230010934065	0	0	0	0.959327130181676	0.750141661832067	0.768612570324359	0.870166557880328	0.957565059185841	0.959327130181676	1.70946879201374	2.4780813623381	3.34824792021843	4.30581297940427	0.46533816958608	-0.00252004228056705	0.462818127305513
982	0	0.565621357142191	0	0	0	0.950408221919844	0.736131264127542	0.763422048184971	0.869305107934519	0.948941106863445	0.950408221919844	1.68653948604739	2.44996153423236	3.31926664216688	4.26820774903032	0.46386989529581	-0.000424721096640812	0.463445174199169
983	0	0	1.22465444318609	0	0	0.931724336448862	0.71438312471161	0.753381467317838	0.858687228198116	0.930503143529953	0.931724336448862	1.64610746116047	2.39948892847831	3.25817615667643	4.18867930020638	0.459475103669759	-0.0103155275097583	0.449159576160001
984	0	0	1.14777982720549	0	0	0.928691542394961	0.716437814685631	0.73992423843946	0.863461132213694	0.927675322630802	0.928691542394961	1.64512935708059	2.38505359552005	3.24851472773375	4.17619005036455	0.459459694466191	-0.00594464082949289	0.453515053636699
985	0	0	1.36882819799088	0	0	0.933732057355258	0.731862919750277	0.72409204251146	0.875878009417621	0.932886626703274	0.933732057355258	1.66559497710553	2.389687019617	3.26556502903462	4.19845165573789	0.461853475124394	-0.00341930018823817	0.458434174936156
986	0	0.744807028283174	0	0	0	0.951257813186965	0.762982799607263	0.708610950968231	0.900249288269413	0.950554645517312	0.951257813186965	1.71424061279423	2.42285156376246	3.32310085203187	4.27365549754918	0.467206397469949	0.00652721276365775	0.473733610233606
987	0	0	1.40869245390397	0	0	0.956140592618991	0.772752265521594	0.699341600547289	0.911396824657606	0.955555891741117	0.956140592618991	1.72889285814059	2.42823445868787	3.33963128334548	4.2951871750866	0.469422535944115	0.00953408580356357	0.478956621747679
988	0	0.500587691022129	0	0	0	0.974129827105103	0.800043016574884	0.689301786572139	0.935055666198905	0.973643749309661	0.974129827105103	1.77417284367999	2.46347463025213	3.39853029645103	4.37217404576069	0.474636480167237	0.0147352305347462	0.489371710701983
989	0	0.764617462314869	0	0	0	0.97057374931215	0.802973269370883	0.676316309253	0.93658395954259	0.970169752352491	0.97057374931215	1.77354701868303	2.44986332793603	3.38644728747862	4.35661703983111	0.473460590446175	0.0155861374093055	0.489046727855481
990	0	0	1.02686088094672	0	0	0.961339036063837	0.792743350535169	0.67042975030928	0.931874257051295	0.961003334284009	0.961339036063837	1.75408238659901	2.42451213690829	3.35638639395958	4.31738972824359	0.471305547470703	0.00988148795950286	0.481187035430206
991	0	0.917111846610192	0	0	0	0.957189528894262	0.793466545166918	0.661046148057395	0.931726124916907	0.956910637412842	0.957189528894262	1.75065607406118	2.41170222211858	3.34342834703548	4.30033898444832	0.470966185734417	0.0155052722361093	0.486471457970526
992	0	0.63948747491629	0	0	0	0.952990887663024	0.783545807919353	0.663069827058958	0.931046375858521	0.952759241230313	0.952990887663024	1.73653669558238	2.39960652264134	3.33065289849986	4.28341213973017	0.470930086574937	0.0151952462482095	0.486125332823147
993	0	0	1.02338597449379	0	0	0.939805287669256	0.763923512476717	0.663581555781907	0.920940624444324	0.939612922103318	0.939805287669256	1.70372880014597	2.36731035592788	3.2882509803722	4.22786390247552	0.468205758337361	0.0170597448501112	0.485265503187473
994	0	0	1.87818810755984	0	0	0.933601188933886	0.759183986076016	0.658684127056887	0.917420875239487	0.93344147497199	0.933601188933886	1.6927851750099	2.35146930206679	3.26889017730628	4.20233165227827	0.467558899193444	0.0254618882390243	0.493020787432469
995	0	0	1.45715244925904	0	0	0.96027489983467	0.792570523787404	0.655128694918196	0.946425620923947	0.960142320865086	0.96027489983467	1.75284542362207	2.40797411854027	3.35439973946422	4.3145420603293	0.473132804973798	0.0254240731482749	0.498556878122073
996	0	0	0	0	4.30494607169124	0.994322212747207	0.836628100005001	0.650639952237937	0.98249054026338	0.994212179258277	0.994322212747207	1.83095031275221	2.48159026499014	3.46408080525353	4.4582929845118	0.480743759715384	0.0182882235527078	0.499031983268092
997	0	0.470863051999446	0	0	0	1.12545650259476	0.979654068304361	0.767235648789379	1.11536604362605	1.01095741895369	1.12545650259476	2.10511057089912	2.8723462196885	3.98771226331455	4.99866968226824	0.496624888437504	0.0245477562806239	0.521172644718128
998	0	0	1.01975524557163	0	0	1.19179799087528	1.05382115416568	0.835602240752848	1.1832062599786	1.00438390657626	1.19179799087528	2.24561914504096	3.08122138579381	4.26442764577241	5.26881155234867	0.501435873149916	0.0137340665115336	0.51516993966145
999	0	0	0	2.34724734382506	0	1.23050347774834	1.10230601336086	0.870507843603464	1.22319868605421	1.00037116001454	1.23050347774834	2.33280949110919	3.20331733471266	4.42651602076686	5.42688718078141	0.504719097338508	0.00808456510502463	0.512803662443532
1000	0	0.413517634734804	0	0	0	1.29288653731405	1.17545676372778	0.942172695637382	1.23277918932892	1.04168114331756	1.29288653731405	2.46834330104183	3.41051599667922	4.64329518600814	5.6849763293257	0.513300876932937	0.0113954961036745	0.524696373036611
1001	0	0.974469753908991	0	0	0	1.30576317300766	1.19544801140027	0.972795047638652	1.21223625274958	1.04868631601726	1.30576317300766	2.50121118440793	3.47400623204658	4.68624248479616	5.73492880081342	0.511767724757549	0.0140111623511894	0.525778887108739
1002	0	0	0	2.95012663799051	0	1.30340230296368	1.18573075767192	0.993270333393062	1.19054673152022	1.05083685678647	1.30340230296368	2.4891330606356	3.48240339402866	4.67295012554888	5.72378698233536	0.510086970295871	-0.000567206617855338	0.509519763678015
1003	0	0.554257464477515	0	0	0	1.35560624405582	1.23687008247776	1.07097229118135	1.16134673498439	1.11436381876804	1.35560624405582	2.59247632653358	3.66344861771493	4.82479535269932	5.93915917146735	0.516658165421559	0.00896675113222474	0.525624916553783
1004	0	0	1.60380796746787	0	0	1.36420785567213	1.24218662252601	1.10601839061488	1.12176473920826	1.1384823521202	1.36420785567213	2.60639447819814	3.71241286881302	4.83417760802127	5.97265996014147	0.51576490672929	0.00524056038708792	0.521005467116378
1005	0	0	1.56678990243711	0	0	1.37767128633688	1.25745744342153	1.11334013753836	1.11089605875843	1.16976409693758	1.37767128633688	2.63512872975841	3.74846886729677	4.8593649260552	6.02912902299277	0.51839064909877	0.0137923416037539	0.532182990702524
1006	0	0.39361102341867	0	0	0	1.39273898996618	1.27768672830505	1.10165572238118	1.11841930499956	1.2036073004041	1.39273898996618	2.67042571827123	3.77208144065241	4.89050074565196	6.09410804605606	0.52310757944505	0.0182156967938131	0.541323276238863
1007	0	0	1.73967479733847	0	0	1.36996626209778	1.25851358458004	1.07051508417252	1.09960312041566	1.1996347576149	1.36996626209778	2.62847984667782	3.69899493085033	4.79859805126599	5.99823280888089	0.518330562567708	0.0144323494304639	0.532762911998172
1008	0	0	1.93848617525398	0	0	1.36665916532516	1.26128153346503	1.03526086515625	1.10783191199259	1.21452664630287	1.36665916532516	2.62794069879019	3.66320156394644	4.77103347593904	5.98556012224191	0.518892384540015	0.0247362060739824	0.543628590613998
1009	0	0.970944791450216	0	0	0	1.3830198572224	1.28517700536607	0.999216392625596	1.14043002672496	1.24808533541515	1.3830198572224	2.66819686258847	3.66741325521407	4.80784328193902	6.05592861735417	0.523823236566564	0.0267986056042286	0.550621842170792
1010	0	0.573323057013116	0	0	0	1.38034043824726	1.27509880361195	0.974019962866048	1.15660602539196	1.26136783009086	1.38034043824726	2.65543924185921	3.62945920472525	4.78606523011721	6.04743306020807	0.526049643119768	0.0233903466005766	0.549439989720344
1011	0	0	1.58021951942077	0	0	1.35196428738783	1.23837920358817	0.943901305845272	1.14822062508169	1.24760053611438	1.35196428738783	2.590343490976	3.53424479682127	4.68246542190296	5.93006595801734	0.522190730414878	0.0228128148036418	0.54500354521852
1012	0	0	1.93629589622319	0	0	1.34027058487095	1.22482495984911	0.912753757594538	1.15662184264633	1.24912868369902	1.34027058487095	2.56509554472006	3.4778493023146	4.63447114496093	5.88359982865995	0.522502408943313	0.027779209600827	0.55028161854414
1013	0	0	0	2.13640405353023	0	1.35180492709083	1.23890551866501	0.883479160110598	1.18766064214058	1.272520686882	1.35180492709083	2.59071044575585	3.47418960586644	4.66185024800702	5.93437093488902	0.527138651304985	0.00371868642182546	0.530857337726811
1014	0	0	1.45535763171443	0	0	1.38508387977733	1.27760096109152	0.904791563347158	1.19174935823646	1.31635323177988	1.38508387977733	2.66268484086884	3.567476404216	4.75922576245246	6.07557899423233	0.53523299226557	0.0111083400744766	0.546341332340047
1015	0	0.508493516792048	0	0	0	1.40954143696625	1.30922103170233	0.908758929309123	1.20299280477634	1.35014346212396	1.40954143696625	2.71876246866858	3.62752139797771	4.83051420275404	6.180657664878	0.542483181159961	0.0124779661375466	0.554961147297507
1016	0	0.59281583397658	0	0	0	1.39627312550597	1.298436846333	0.89821061392121	1.18765369652538	1.34508275928781	1.39627312550597	2.69470997183897	3.59292058576018	4.78057428228556	6.12565704157337	0.540557261795889	0.0116353242520192	0.552192586047909
1017	0	0	1.22803382470327	0	0	1.36091387634728	1.26073189392588	0.881040239554435	1.15776128059345	1.31690727540972	1.36091387634728	2.62164577027316	3.50268600982759	4.66044729042105	5.97735456583077	0.533692999217721	-0.00783758210454311	0.525855417113178
1018	0	0	0	2.53294232726688	0	1.33271138226885	1.23424886160261	0.858631414524235	1.13989861208451	1.29496619585678	1.33271138226885	2.56696024387147	3.4255916583957	4.56549027048021	5.86045646633698	0.529605890664807	-0.00135289287610844	0.528252997788699
1019	0	0.765860063023342	0	0	0	1.35296764620176	1.25889304988035	0.898348866486552	1.11394905758984	1.32065986317564	1.35296764620176	2.61186069608211	3.51020956256866	4.6241586201585	5.94481848333414	0.532943697879077	0.0038102797573178	0.536753977636395
1020	0	0.481185389979164	0	0	0	1.3471706120612	1.24825061846507	0.920535166105099	1.08503313893968	1.31956921610005	1.3471706120612	2.59542123052627	3.51595639663137	4.60098953557105	5.92055875167111	0.531872807861833	0.00699707759161301	0.538869885453446
1021	0	0	1.09966537425101	0	0	1.3147771356564	1.21074017143875	0.920918097088966	1.04575606542064	1.29123746685924	1.3147771356564	2.52551730709515	3.44643540418412	4.49219146960476	5.78342893646399	0.524317485764702	0.00648201651278144	0.530799502277483
1022	0	0	1.22682548701654	0	0	1.28587467651641	1.18182620705388	0.908066632650402	1.02107903271095	1.26583114400471	1.28587467651641	2.46770088357028	3.37576751622068	4.39684654893163	5.66267769293634	0.519176568158943	-0.00122051939521849	0.517956048763724
1023	0	0.591304242812956	0	0	0	1.26442640463177	1.16378910375622	0.887656835774573	1.01116394708754	1.24738500356826	1.26442640463177	2.42821550838799	3.31587234416257	4.32703629125011	5.57442129481837	0.51671366508394	0.00384176670943991	0.52055543179338
1024	0	0.477813334714326	0	0	0	1.22786675131383	1.1256271726406	0.864173390976081	0.990657054276403	1.21339769469732	1.22786675131383	2.35349392395443	3.21766731493051	4.20832436920691	5.42172206390424	0.510253386685304	0.00246418252652629	0.51271756921183
1025	0	0.749508640804994	0	0	0	1.17866219305818	1.07364863004168	0.835684510201794	0.960007347472626	1.16639286256367	1.17866219305818	2.25231082309986	3.08799533330166	4.04800268077428	5.21439554333795	0.499745381481764	0.000709270501692807	0.500454651983456
1026	0	0	0	2.4244065239615	0	1.13149610358481	1.01755797309813	0.813674300481365	0.932463625842217	1.12110444589101	1.13149610358481	2.14905407668295	2.96272837716431	3.89519200300653	5.01629644889754	0.490310879854088	0.00556761967801058	0.495878499532098
1027	0	0.478862106531245	0	0	0	1.14209786563957	1.02592125927984	0.851581713402087	0.906546877826998	1.13330630436273	1.14209786563957	2.16801912491942	3.0196008383215	3.9261477161485	5.05945402051123	0.491061598661729	-0.00210732381459169	0.488954274847137
1028	0	0	1.11619370438567	0	0	1.1273591363276	1.00842140895212	0.864692445809605	0.875068920690502	1.11992902962145	1.1273591363276	2.13578054527972	3.00047299108932	3.87554191177982	4.99547094140127	0.486033599309815	-0.00392766603096238	0.482105933278853
1029	0	0.689759131263889	0	0	0	1.11699057996386	1.00011013788015	0.86234199628789	0.861769612472588	1.11071722600573	1.11699057996386	2.11710071784401	2.9794427141319	3.84121232660448	4.95192955261021	0.483966571088594	-0.00311325399343051	0.480853317095164
1030	0	0	1.23551893468401	0	0	1.09592672978711	0.975044992574911	0.855020224500629	0.847127408916474	1.0906349036355	1.09592672978711	2.07097172236202	2.92599194686265	3.77311935577912	4.86375425941462	0.480046790911585	-0.0093666180635168	0.470680172848068
1031	0	0.76962909405052	0	0	0	1.08625895052447	0.966667062360451	0.840117310095233	0.849939370519067	1.08179894381795	1.08625895052447	2.05292601288492	2.89304332298015	3.74298269349922	4.82478163731717	0.479745379200391	-0.00526822507847905	0.474477154121912
1032	0	0	0	2.31316033969929	0	1.06929032154912	0.943530861783471	0.827727319998081	0.849101278358968	1.06553444939955	1.06929032154912	2.01282118333259	2.84054850333067	3.68964978168964	4.75518423108919	0.478022566422721	0.00440232842667315	0.482424894849395
1033	0	0	1.83225332873964	0	0	1.09853481099612	0.972773376574488	0.867978370388608	0.843503900724255	1.09537434682999	1.09853481099612	2.0713081875706	2.93928655795921	3.78279045868347	4.87816480551346	0.484025247477566	0.00840492525243165	0.492430172729998
1034	0	0.85168868165887	0	0	0	1.14204661451893	1.02041619355409	0.887625225209435	0.872040445636612	1.13938911249752	1.14204661451893	2.16246280807302	3.05008803328245	3.92212847891907	5.06151759141658	0.493330872789751	0.00833896621661415	0.501669839006365
1035	0	0	1.27457868180681	0	0	1.16157961306072	1.03388583013228	0.89952098560554	0.890407236605223	1.15934657828346	1.16157961306072	2.19546544319301	3.09498642879855	3.98539366540377	5.14474024368723	0.498421575316898	0.00634783926033823	0.504769414577237
1036	0	0	1.50607756850337	0	0	1.17824663406381	1.05068428932355	0.896289303796335	0.915202853640197	1.17637150245147	1.17824663406381	2.22893092338736	3.12522022718369	4.04042308082389	5.21679458327535	0.503807867772383	0.0136287705351963	0.51743663830758
1037	0	0.802069807612342	0	0	0	1.20002628921058	1.07674356251446	0.884353591418845	0.951074504202419	1.19845268135109	1.20002628921058	2.27676985172504	3.16112344314389	4.11219794734631	5.31065062869739	0.510545323218359	0.00927136519916881	0.519816688417528
1038	0	0.831807317934098	0	0	0	1.20146168567482	1.07340750496358	0.87356144510143	0.970136239838087	1.20014190168783	1.20146168567482	2.27486919063841	3.14843063573984	4.11856687557792	5.31870877726575	0.512861911332917	0.0125460518630016	0.525407963195919
1039	0	0	1.32539174642627	0	0	1.19018663325928	1.05077180786729	0.864864348777023	0.978277492294587	1.18908035867695	1.19018663325928	2.24095844112658	3.1058227899036	4.08410028219819	5.27318064087514	0.512434005681994	0.00791381575588185	0.520347821437876
1040	0	0.946530578311169	0	0	0	1.18692650395883	1.04447737830141	0.849282243762878	0.994995526329062	1.18599969957795	1.18692650395883	2.23140388226024	3.08068612602312	4.07568165235218	5.26168135193013	0.513975251424172	0.0089915140201615	0.522966765444333
1041	0	0.862771233596513	0	0	0	1.17673864979918	1.02186291369986	0.841929219664363	1.00450600721838	1.1759626013307	1.17673864979918	2.19860156349904	3.04053078316341	4.04503679038178	5.22099939171249	0.514044722348094	0.0128159570083674	0.526860679356461
1042	0	0	1.35914159342252	0	0	1.15949870675016	0.988295372595821	0.8375908690446	1.00612956618102	1.15884921281137	1.15949870675016	2.14779407934598	2.98538494839058	3.9915145145716	5.15036372738297	0.51236884224191	0.00793677221651961	0.52030561445843
1043	0	0.752278191352393	0	0	0	1.1543538336486	0.977831274797214	0.826028161117658	1.01866876263802	1.15381051317047	1.1543538336486	2.13218510844581	2.95821326956347	3.97688203220149	5.13069254537196	0.513277162609645	0.00747557539335703	0.520752738003002
1044	0	0	1.14446493983049	0	0	1.13761127220132	0.952746587131784	0.815771898539158	1.01823860082821	1.13715697463983	1.13761127220132	2.0903578593331	2.90612975787226	3.92436835870047	5.0615253333403	0.511080204634596	-0.0154334006521169	0.495646803982479
1045	0	0.691767556345208	0	0	0	1.12648849796838	0.942106302094959	0.799569561038694	1.02197276675407	1.126108801807	1.12648849796838	2.06859480006334	2.86816436110203	3.8901371278561	5.0162459296631	0.510291904742101	-0.0156551935983618	0.494636711143739
1046	0	0	0	2.02086043740864	0	1.10467276709248	0.917408902048163	0.785090976005991	1.01355017501152	1.10435555400653	1.10467276709248	2.02208166914064	2.80717264514663	3.82072282015815	4.92507837416467	0.506387278426832	-0.00980375584518682	0.496583522581646
1047	0	0.70721761541476	0	0	0	1.11993293470734	0.936890646229318	0.815770370587475	0.996508767019669	1.11966802843822	1.11993293470734	2.05682358093666	2.87259395152414	3.8691027185438	4.98877074698203	0.509038985491104	-0.0093083100089653	0.499730675482139
1048	0	0.829564330369331	0	0	0	1.11652360240215	0.932731211945438	0.832691192955416	0.97550257900284	1.1163024628741	1.11652360240215	2.04925481434759	2.88194600730301	3.85744858630585	4.97375104917995	0.507656620809206	-0.0104608843973139	0.497195736411892
1049	0	0	1.12417086190345	0	0	1.10471851645545	0.914144088525843	0.843840135770071	0.956535712846671	1.10453398097329	1.10471851645545	2.01886260498129	2.86270274075137	3.81923845359804	4.92377243457133	0.504898353217742	-0.00610446188856344	0.498793891329179
1050	0	0.572024413190053	0	0	0	1.09732162352562	0.908463057365136	0.840917952981041	0.949207205638991	1.09716768803569	1.09732162352562	2.00578468089075	2.84670263387179	3.79590983951078	4.89307752754647	0.503791020587938	-0.0132796232741308	0.490511397313807
1051	0	0	1.51000893742101	0	0	1.07504031073253	0.8867208887591	0.830061178329413	0.931838556673206	1.07491194512623	1.07504031073253	1.96176119949163	2.79182237782104	3.72366093449425	4.79857287962048	0.498411626050324	-0.0183284413410543	0.480083184709269
1052	0	0.584359490372088	0	0	0	1.07423207537243	0.892461953792323	0.815210840854873	0.939028778902585	1.07412506767811	1.07423207537243	1.96669402916476	2.78190487001963	3.72093364892221	4.79505871660032	0.498130406305601	-0.0196141444838676	0.478516261821734
1053	0	0	1.63409791720299	0	0	1.05752992494482	0.87906421032733	0.797607047455544	0.93213073784348	1.05744075000362	1.05752992494482	1.93659413527215	2.73420118272769	3.66633192057117	4.72377267057479	0.493652963509924	-0.0276171325656193	0.466035830944304
1054	0	0	1.14216769044578	0	0	1.06510069822273	0.894714116633457	0.779915092341584	0.950393836354874	1.06502640709178	1.06510069822273	1.95981481485618	2.73972990719777	3.69012374355264	4.75515015064442	0.4947473517258	-0.0306341969721826	0.464113154753617
1055	0	0	0	2.31050459111336	0	1.07258299808008	0.913210675600325	0.759890286281521	0.968812516150121	1.0725211249636	1.07258299808008	1.9857936736804	2.74568395996193	3.71449647611205	4.78701760107565	0.496685603768855	-0.0334589645334275	0.463226639235428
1056	0	0.995506199523269	0	0	0	1.11802226900313	0.971269767010633	0.79716561864042	0.972181872695725	1.11797075299094	1.11802226900313	2.08929203601376	2.88645765465418	3.85863952734991	4.97661028034085	0.504521200203671	-0.0348793517514526	0.469641848452218
1057	0	0	1.17301806402068	0	0	1.14434660548487	0.994611173545007	0.828560384489608	0.975098004713394	1.14430372478825	1.14434660548487	2.13895777902988	2.96751816351949	3.94261616823288	5.08691989302113	0.509533467670211	-0.0363965029327569	0.473136964737454
1058	0	0	0	2.6048597216847	0	1.16280621587186	1.01599135385416	0.840058020682237	0.983427888304446	1.16277053259745	1.16280621587186	2.17879756972602	3.01885559040825	4.0022834787127	5.16505401131015	0.513829145001447	-0.0358165782529076	0.47801256674854
1059	0	0.874691958209886	0	0	0	1.22227909880361	1.08224607534911	0.905469187194248	0.980362057228579	1.22224941260588	1.22227909880361	2.30452517415271	3.20999436134696	4.19035641857554	5.41260583118142	0.52348943363405	-0.0428474587172736	0.480641974916776
1060	0	0	0	2.4671776505811	0	1.25062814614241	1.1063770215582	0.948208696170843	0.974739191672957	1.25060345535051	1.25062814614241	2.35700516770061	3.30521386387145	4.27995305554441	5.53055651089492	0.528043924396317	-0.0374419866507219	0.490601937745596
1061	0	0	1.04231913451335	0	0	1.30933543467846	1.16699671368063	1.02649926117169	0.96224529465072	1.30931490371059	1.30933543467846	2.47633214835909	3.50283140953077	4.46507670418149	5.77439160789209	0.537049867583481	-0.0377042991731527	0.499345568410328
1062	0	0	1.37996718234965	0	0	1.33980040563422	1.20342064963679	1.06196364477984	0.956387558833207	1.33978333769742	1.33980040563422	2.54322105527101	3.60518470005085	4.56157225888406	5.90135559658148	0.542153972726229	-0.0298564144097498	0.512297558316479
1063	0	0	1.33358052296615	0	0	1.36139066412554	1.23348656147272	1.06983041691827	0.966228365165122	1.36137647835537	1.36139066412554	2.59487722559827	3.66470764251654	4.63093600768166	5.99231248603704	0.546749828445089	-0.0366233584959778	0.510126469949111
1064	0	0.904453693755947	0	0	0	1.37480347319671	1.25678351294183	1.05866593907495	0.984749737083235	1.3747916855243	1.37480347319671	2.63158698613854	3.69025292521349	4.67500266229673	6.04979434782103	0.550580454133455	-0.0313116474711864	0.519268806662269
1065	0	0	1.13559618745838	0	0	1.36824047539253	1.24665695713254	1.04601611094723	0.994427707605098	1.36823068253882	1.36824047539253	2.61489743252507	3.6609135434723	4.6553412510774	6.02357193361623	0.550610031301687	-0.0303210448982872	0.5202889864034
1066	0	0	1.38077917655285	0	0	1.35607268304664	1.23609549730408	1.0205804099445	1.00542950363306	1.35606454913878	1.35607268304664	2.59216818035072	3.61274859029522	4.61817809392828	5.97424264306705	0.549951910265318	-0.0297756426358416	0.520176267629477
1067	0	0	1.31336058299793	0	0	1.34857725458771	1.23361910087454	0.988989120379826	1.02498673761381	1.34857049997283	1.34857725458771	2.58219635546225	3.57118547584208	4.59617221345588	5.94474271342871	0.550433694569566	-0.0282697886471955	0.52216390592237
1068	0	0	1.89514659327192	0	0	1.3422521871046	1.23443574825071	0.953908776411843	1.04742832396932	1.34224657900424	1.3422521871046	2.57668793535531	3.53059671176715	4.57802503573648	5.92027161474072	0.551262865902337	-0.0194117974010067	0.53185106850133
1069	0	0	1.43656954024813	0	0	1.35597251245969	1.25648599899482	0.92048712995942	1.09011899571413	1.35596785716499	1.35597251245969	2.61245851145451	3.53294564141393	4.62306463712805	5.97903249429304	0.555142444107298	-0.0185287648059215	0.536613679301377
1070	0	0	1.44199712780365	0	0	1.36766079116839	1.27702697524393	0.887146585152675	1.12996223673058	1.3676569275246	1.36766079116839	2.64468776641231	3.53183435156499	4.66179658829557	6.02945351582017	0.558810350859976	-0.0215734513615612	0.537236899498415
1071	0	0	1.44154247526171	0	0	1.37778063781732	1.29605905737069	0.854985799379119	1.16676534644012	1.37777743178671	1.37778063781732	2.67383969518802	3.52882549456713	4.69559084100725	6.07336827279396	0.562245721287889	-0.0186061892047092	0.543639532083179
1072	0	0	1.75242704875825	0	0	1.38650172011034	1.31343944156963	0.824670088893634	1.20030640922324	1.38649906023651	1.38650172011034	2.69994116167997	3.5246112505736	4.72491765979684	6.11141672003335	0.565409839396404	-0.0189863695007294	0.546423469895675
1073	0	0.732283278200583	0	0	0	1.40417985102476	1.33932279592938	0.798102325621489	1.24073997665058	1.40417764465033	1.40417985102476	2.74350264695414	3.54160497257563	4.78234494922621	6.18652259387654	0.569803189615975	-0.0170034246429206	0.552799764973054
1074	0	0.925525198730781	0	0	0	1.3938722705131	1.32650872641352	0.778050657820448	1.25105621701988	1.39387044062666	1.3938722705131	2.72038099692663	3.49843165474707	4.74948787176695	6.14335831239361	0.567869230207804	-0.0181992429680399	0.549669987239764
1075	0	0.484862906815061	0	0	0	1.37147252280017	1.29007334219111	0.769354252086542	1.24717375685846	1.37147100540856	1.37147252280017	2.66154586499128	3.43090011707782	4.67807387393628	6.04954487934484	0.563654788034026	-0.0127725671042574	0.550882220929769
1076	0	0	1.56629967847999	0	0	1.32727182521118	1.23395388778094	0.754123906534313	1.21946984427116	1.32727056715041	1.32727182521118	2.56122571299212	3.31534961952643	4.53481946379759	5.862090030948	0.553002730012303	-0.0163773516152545	0.536625378397048
1077	0	0	1.24874943379752	0	0	1.30532610598097	1.20708507809819	0.739123255324519	1.21212446641253	1.30532506309289	1.30532610598097	2.51241118407916	3.25153443940368	4.46365890581621	5.7689839689091	0.547679544910117	-0.00403609360500873	0.543643451305109
1078	0	0	1.47913881491842	0	0	1.28861992312048	1.19030690575142	0.72296742949766	1.20826765484299	1.28861905873475	1.28861992312048	2.4789268288719	3.20189425836956	4.41016191321256	5.6987809719473	0.544301279403383	-0.00592488432842802	0.538376395074955
1079	0	0.782779710287309	0	0	0	1.28351992215656	1.18838907099366	0.707921509695408	1.21442110324597	1.28351920582698	1.28351992215656	2.47190899315022	3.17983050284563	4.3942516060916	5.67777081191858	0.543691123241162	-0.00916413161400527	0.534526991627157
1080	0	0.901825503230567	0	0	0	1.26356213159501	1.16243425131786	0.700210093750815	1.20427721167891	1.26356153804798	1.26356213159501	2.42599638291286	3.12620647666368	4.33048368834259	5.59404522639058	0.539796699968289	-0.0102023484731101	0.529594351495179
1081	0	0.816494841128883	0	0	0	1.23819930875175	1.12236966113014	0.701567186706369	1.18744085796676	1.23819881701143	1.23819930875175	2.36056896988189	3.06213615658826	4.24957701455502	5.48777583156645	0.534978596524553	-0.0117709492419263	0.523207647282627
1082	0	0.789392088924746	0	0	0	1.20725225625673	1.07335456067794	0.706163977382617	1.16387711723157	1.20725184891734	1.20725225625673	2.28060681693467	2.98677079431729	4.15064791154886	5.3578997604662	0.528890735410481	-0.0127892875993174	0.516101447811163
1083	0	0.64568725523867	0	0	0	1.17269126337413	1.01967724789223	0.711893764285485	1.13569054996316	1.17269092599496	1.17269126337413	2.19236851126636	2.90426227555184	4.039952825515	5.21264375150996	0.521878697989681	-0.00825210421015839	0.513626593779522
1084	0	0	1.25645739680786	0	0	1.13213717489928	0.963040361066098	0.713488526171499	1.10062515617665	1.13213689550163	1.13213717489928	2.09517753596537	2.80866606213687	3.90929121831352	5.04142811381515	0.512879414198437	-0.00837386313754042	0.504505551060897
1085	0	0	1.3957450429325	0	0	1.10890059436314	0.934579432799618	0.70934900582847	1.08210319664057	1.10890036301227	1.10890059436314	2.04348002716276	2.75282903299123	3.8349322296318	4.94383259264408	0.508230215175318	-0.00798759219986585	0.500242622975452
1086	0	0.547369909346512	0	0	0	1.10259736983017	0.930502162094642	0.702345512257891	1.07984080043514	1.10259717828787	1.10259736983017	2.03309953192482	2.73544504418271	3.81528584461785	4.91788302290572	0.507493543571666	-0.000254274450514488	0.507239269121151
1087	0	0.784324102469325	0	0	0	1.08006839554693	0.908778925439322	0.692498825225073	1.06076822202542	1.08006823698291	1.08006839554693	1.98884732098625	2.68134614621133	3.74211436823675	4.82218260521966	0.501909023020915	0.00459151106256897	0.506500534083484
1088	0	0.631785480596034	0	0	0	1.05516331254327	0.878751628609283	0.688829903777526	1.03881420598417	1.05516318129544	1.05516331254327	1.93391494115256	2.62274484493008	3.66155905091425	4.71672223220969	0.496068982027502	0.00386162358228416	0.499930605609786
1089	0	0	1.11554705951127	0	0	1.02448829846545	0.84242889602476	0.684427095412804	1.0106545590183	1.02448818984082	1.02448829846545	1.86691719449021	2.55134428990302	3.56199884892132	4.58648703876214	0.48853384489283	0.00367369243989484	0.492207537332725
1090	0	0	0	2.77441090032715	0	1.00679633937038	0.826933364135846	0.676255494337794	0.995103257400824	1.00679624947977	1.00679633937038	1.83372970350622	2.50998519784402	3.50508845524484	4.51188470472461	0.484699347236919	0.0183875329859056	0.503086880222825
1091	0	0	1.13915100031926	0	0	1.0527150278983	0.880234396594334	0.739416959230365	0.976053851476422	1.05271495351916	1.0527150278983	1.93294942449263	2.672366383723	3.64842023519942	4.70113518871858	0.490275077120288	0.021835476661874	0.512110553782162
1092	0	0.722381119490105	0	0	0	1.08621088483454	0.924346248356135	0.774898971502193	0.968519266671212	1.08621082329704	1.08621088483454	2.01055713319067	2.78545610469286	3.75397537136408	4.84018619466112	0.495342655318763	0.0121063908919126	0.507449046210676
1093	0	0	1.32855854912088	0	0	1.09662995103974	0.937277941192409	0.796878652362635	0.955301980008352	1.09662990013229	1.09662995103974	2.03390789223215	2.83078654459479	3.78608852460314	4.88271842473543	0.496198620572982	0.0184714877968347	0.514670108369817
1094	0	0	1.2186783477888	0	0	1.11108967065578	0.958657999177925	0.804112869848484	0.958561609253998	1.1110896285466	1.11108967065578	2.0697476698337	2.87386053968219	3.83242214893618	4.94351177748278	0.499153094856807	0.0136478488219077	0.512800943678715
1095	0.31601214693563	0	0	0	0	1.12418430397912	0.981400156191861	0.800528673093406	0.969160446872997	1.12418426915124	1.12418430397912	2.10558446017098	2.90611313326439	3.87527358013738	4.99945784928863	0.502720633369788	0.00490437785132037	0.507625011221108
1096	0	0	1.94394435092907	0	0	1.10388687100097	0.974746458279938	0.782171065351574	0.954769017522004	1.10637197012586	1.10388687100097	2.0786333292809	2.86080439463248	3.81557341215448	4.92194538228034	0.496457386564253	0.00739690747075943	0.503854294035013
1097	0	0.719582218331074	0	0	0	1.11767166491432	1.00192028671246	0.765789554442497	0.977412518993917	1.12174094241614	1.11767166491432	2.11959195162678	2.88538150606928	3.8627940250632	4.98453496747934	0.49757110254337	0.000547647086217082	0.498118749629587
1098	0.33976489213084	0	0	0	0	1.11375259329157	1.00091816506237	0.753211736342334	0.984040327369351	1.11875006679886	1.11375259329157	2.11467075835395	2.86788249469628	3.85192282206563	4.97067288886449	0.495672542895125	0.000525182419815916	0.496197725314941
1099	0	0.740633747783784	0	0	0	1.08283449437801	0.978484752028912	0.731158173498109	0.967275990484762	1.09111176787225	1.08283449437801	2.06131924640693	2.79247741990503	3.7597534103898	4.85086517826205	0.486418041646114	-0.00154843898528097	0.484869602660833
1100	0	0	0	2.36613810884634	0	1.05078429751745	0.945230291513107	0.716605623278	0.94851042774765	1.06098810756873	1.05078429751745	1.99601458903056	2.71262021230856	3.66113064005621	4.72211874762494	0.478166263510935	-0.000732140869626507	0.477434122641309
1101	0	0.924959929540018	0	0	0	1.07226237176721	0.969369474209792	0.760793344123731	0.927785035749719	1.08342229559259	1.07226237176721	2.041631845977	2.80242519010073	3.73021022585045	4.81363252144304	0.479943294569125	0.00224685777179556	0.48219015234092
1102	0	0	0	2.84208162220614	0	1.08171830517004	0.96943467564763	0.795706426344341	0.91369845402178	1.09315243242243	1.08171830517004	2.05115298081767	2.84685940716201	3.76055786118379	4.85371029360622	0.48110052713307	-0.0028329197332926	0.478267607399777
1103	0	0.771030832082122	0	0	0	1.14558910788925	1.03070015860225	0.886039598957473	0.898458544271091	1.15683133046914	1.14558910788925	2.1762892664915	3.06232886544898	3.96078740972007	5.1176187401892	0.490293387912812	0.00705263630901777	0.49734602422183
1104	0	0	1.57958650494137	0	0	1.1760112680729	1.05215794726793	0.942728434036615	0.883971557510141	1.18675545008491	1.1760112680729	2.22816921534083	3.17089764937745	4.05486920688759	5.24162465697249	0.494602831510974	0.00912342480930681	0.503726256320281
1105	0	0.803095830419184	0	0	0	1.20949208068649	1.08369940123381	0.969805112100704	0.896944867152376	1.21954937798899	1.20949208068649	2.29319148192029	3.262996594021	4.15994146117337	5.37949083916236	0.501293306447907	0.00928608935181437	0.510579395799721
1106	0	0.589367564899982	0	0	0	1.21849356693286	1.0838199417711	0.982389542396958	0.902469608143111	1.22775996354077	1.21849356693286	2.30231350870396	3.28470305110092	4.18717265924403	5.4149326227848	0.503892751470172	0.00542522467665153	0.509317976146823
1107	0	0	1.12033375176804	0	0	1.20379085815574	1.06043203589624	0.97784658634626	0.895820453179004	1.21222261791116	1.20379085815574	2.26422289405198	3.24206948039824	4.13788993357724	5.3501125514884	0.501222065673608	0.00473431237805182	0.50595637805166
1108	0	0.865443173841681	0	0	0	1.19107059566327	1.04660047326369	0.959974652406316	0.898618107082902	1.19866582629112	1.19107059566327	2.23767106892696	3.19764572133327	4.09626382841617	5.29492965470729	0.500266337836759	0.00905128699155337	0.509317624828313
1109	0	0.923647406337783	0	0	0	1.17174970571524	1.01813262909652	0.944793969083999	0.899308749326997	1.17853462591131	1.17174970571524	2.18988233481176	3.13467630389576	4.03398505322276	5.21251967913406	0.498381165819147	0.0185691898118703	0.516950355631018
1110	0	0	1.53623571997603	0	0	1.15054528290436	0.981320391701594	0.933822243892086	0.900470469726729	1.15656409320366	1.15054528290436	2.13186567460595	3.06568791849804	3.96615838822477	5.12272248142842	0.496466100626877	0.0199104081952727	0.516376508822149
1111	0	0.93589504448412	0	0	0	1.14883683228478	0.974710192927735	0.915620337176147	0.921971586475423	1.15414433444455	1.14883683228478	2.12354702521252	3.03916736238866	3.96113894886409	5.11528328330864	0.498705938933928	0.0167414047714776	0.515447343705405
1112	0	0.588796941000091	0	0	0	1.14059236490084	0.954084078803347	0.903983129047535	0.936739418084992	1.1452486661844	1.14059236490084	2.09467644370419	2.99865957275172	3.93539899083671	5.08064765702112	0.499652986835782	0.0261222932220969	0.525775280057879
1113	0	0.796629836673592	0	0	0	1.11687037995255	0.921044804994617	0.885761555979276	0.935141348639955	1.12093716897338	1.11687037995255	2.03791518494717	2.92367674092644	3.8588180895664	4.97975525853978	0.496006578147598	0.0183563711786961	0.514362949326294
1114	0	0	0	2.72025158218515	0	1.09035934183403	0.883154814593241	0.870531452714456	0.929431765202737	1.09389734021853	1.09035934183403	1.97351415642727	2.84404560914172	3.77347737434446	4.86737471456299	0.491785349974186	0.0173496029308835	0.509134952905069
1115	0	0.503298184332357	0	0	0	1.12584699068289	0.917823361845622	0.920804161795086	0.919011015227229	1.12891427664271	1.12584699068289	2.04367035252852	2.9644745143236	3.88348552955083	5.01239980619354	0.496742696555614	0.0161316132776593	0.512874309833273
1116	0	0	1.23435180103798	0	0	1.12912401291044	0.921868358992898	0.940729314247883	0.898311045589464	1.13177498435804	1.12912401291044	2.05099237190334	2.99172168615123	3.89003273174069	5.02180771609873	0.494707776134354	0.00890187676613236	0.503609652900487
1117	0	0	1.22246543989209	0	0	1.13464337137864	0.934712624614174	0.941266631513615	0.895342322858167	1.1369281718122	1.13464337137864	2.06935599599281	3.01062262750643	3.90596495036459	5.0428931221768	0.495180432837499	0.0102733903856182	0.505453823223117
1118	0	0.526117624908872	0	0	0	1.14109518554206	0.952643903293387	0.928711848241385	0.903967489087246	1.14305945899848	1.14109518554206	2.09373908883544	3.02245093707683	3.92641842616408	5.06947788516255	0.497240047442952	0.0169335521095953	0.514173599552547
1119	0	0.711488724294965	0	0	0	1.12515519141842	0.944651163042019	0.907009957208179	0.897276006290854	1.12684006605907	1.12515519141842	2.06980635446044	2.97681631166862	3.87409231795948	5.00093238401854	0.493572118357818	0.0191370836735479	0.512709202031366
1120	0	0.512016320415106	0	0	0	1.10080004505756	0.921867903533151	0.885960429723493	0.886608099760885	1.10224227055057	1.10080004505756	2.02266794859071	2.9086283783142	3.79523647807509	4.89747874862566	0.488509665247638	0.0120607527259827	0.50057041797362
1121	0	0.637699415859879	0	0	0	1.06507176035173	0.88739451487816	0.859507283683113	0.867092680865044	1.06630394383306	1.06507176035173	1.95246627522989	2.811973558913	3.67906623977805	4.74537018361111	0.480154407308494	0.0133781936953959	0.49353260100389
1122	0	0.576305363792318	0	0	0	1.02700983691009	0.847879958888485	0.834417220173139	0.846403869858173	1.02806073727041	1.02700983691009	1.87488979579857	2.70930701597171	3.55571088582988	4.5837716231003	0.471528673217812	0.0117188904035097	0.483247563621321
1123	0	0	1.13407643940519	0	0	0.986623679933571	0.805505749747722	0.809054673120771	0.823597706779602	0.987518531532485	0.986623679933571	1.79212942968129	2.60118410280206	3.42478180958167	4.41230034111415	0.462226214323346	0.002101183189474	0.46432739751282
1124	0	0	1.07931221339513	0	0	0.96427314608783	0.787773855415658	0.782872668111365	0.818388190693139	0.965033991556859	0.96427314608783	1.75204700150349	2.53491966961485	3.35330786030799	4.31834185186485	0.458205885092083	0.0155474831088439	0.473753368200927
1125	0	0.961125194567126	0	0	0	0.952953171636975	0.785349356597518	0.756597492461339	0.823351750680462	0.953599189839665	0.952953171636975	1.73830252823449	2.49490002069583	3.31825177137629	4.27185096121596	0.457454201407334	0.00480005776474291	0.462254259172077
1126	0	0.789159829603175	0	0	0	0.945528626222265	0.773968759189003	0.745600136805123	0.831100898278936	0.946076446191619	0.945528626222265	1.71949738541127	2.46509752221639	3.29619842049533	4.24227486668695	0.457969081549212	0.00454477157866869	0.46251385312788
1127	0	0	1.83944084978953	0	0	0.93532749138958	0.755353612660535	0.73957343388947	0.834830922107346	0.935791486550335	0.93532749138958	1.69068110405012	2.43025453793959	3.26508546004693	4.20087694659727	0.45771100008963	0.00687591504162793	0.464586915131258
1128	0	0	1.10909371043498	0	0	0.957996242230161	0.778295961665372	0.73244785121031	0.870140178392493	0.958388801737862	0.957996242230161	1.73629220389553	2.46874005510584	3.33888023349834	4.2972690352362	0.46371382803206	0.00453011764363501	0.468243945675695
1129	0.328013156652563	0	0	0	0	0.978035167758429	0.804422974363027	0.720825861905745	0.901539110089558	0.978366943583649	0.978035167758429	1.78245814212146	2.5032840040272	3.40482311411676	4.38319005770041	0.469722283157361	0.00662288589073332	0.476345169048095
1130	0	0	1.52711312837097	0	0	0.967419763261604	0.806246448684684	0.700092302520977	0.903705362978865	0.970353161663349	0.967419763261604	1.77366621194629	2.47375851446726	3.37746387744613	4.34781703910948	0.466404392284133	0.0133904424691099	0.479794834753243
1131	0	0.739075672080415	0	0	0	0.978527823224144	0.830988458254027	0.682980254476517	0.92547478627149	0.983108754202787	0.978527823224144	1.80951628147817	2.49249653595469	3.41797132222618	4.40108007642897	0.468645059475987	0.00136019534292189	0.470005254818909
1132	0	0.520264385234858	0	0	0	0.978024942250179	0.834186285681238	0.673272130978204	0.933861676186196	0.983559724638365	0.978024942250179	1.81221122793142	2.48548335890962	3.41934503509582	4.40290475973418	0.468665861063741	0.00363224427956928	0.47229810534331
1133	0	0	1.2561850519661	0	0	0.962589637561234	0.82012714109384	0.661680100099193	0.925836503567773	0.968581940802349	0.962589637561234	1.78271677865507	2.44439687875427	3.37023338232204	4.33881532312439	0.464487559818512	0.00496013282348796	0.469447692642
1134	0	0.546027904483073	0	0	0	0.961752846762058	0.824893927618818	0.650401805520419	0.931174527158266	0.967854937067352	0.961752846762058	1.78664677438088	2.4370485799013	3.36822310705956	4.33607804412691	0.464658295777937	0.0114186739000509	0.476076969677988
1135	0	0	0	2.0389784848073	0	0.947472128342871	0.812550800735574	0.639352478412227	0.922037669539178	0.953447305340433	0.947472128342871	1.76002292907845	2.39937540749067	3.32141307702985	4.27486038237028	0.461071160942934	0.00128547464574762	0.462356635588682
1136	0	0.963902971535324	0	0	0	0.973541901415708	0.844352698079786	0.677712679662366	0.907589075105517	0.979235670287326	0.973541901415708	1.81789459949549	2.49560727915786	3.40319635426338	4.3824320245507	0.465489343347291	0.00493066451476575	0.470420007862057
1137	0	0	1.48984498020009	0	0	0.990594907740996	0.853999596105014	0.712724722649817	0.899648921032052	0.995912954173142	0.990594907740996	1.84459450384601	2.55731922649583	3.45696814752788	4.45288110170102	0.469229284963835	0.00897808113161578	0.478207366095451
1138	0	0	0	2.03144799477007	0	1.01826765354974	0.881196201551891	0.73237101319029	0.913556602742904	1.0231591024582	1.01826765354974	1.89946385510164	2.63183486829193	3.54539147103483	4.56855057349303	0.475914163623454	0.0132256628647182	0.489139826488172
1139	0	0	0	0	3.53316952983031	1.06988681935572	0.937000168700416	0.788004031290051	0.914807130555369	1.07433158552342	1.06988681935572	2.00688698805614	2.79489101934619	3.70969814990156	4.78402973542498	0.486703393300954	0.00536615465732429	0.492069547958278
1140	0	0.883049088281429	0	0	0	1.18504184423098	1.05932681111429	0.915111878652701	1.00129473983103	1.09885743368501	1.18504184423098	2.24436865534526	3.15948053399797	4.160775273829	5.25963270751401	0.503468141581171	0.00638717719148178	0.509855318772653
1141	0	0.989245318194945	0	0	0	1.25221299891098	1.12187451294213	0.999164754391388	1.05528721272429	1.10810992834907	1.25221299891098	2.37408751185311	3.3732522662445	4.4285394789688	5.53664940731786	0.513520293934051	0.00601841715585891	0.51953871108991
1142	0.348405313667654	0	0	0	0	1.28849030221957	1.14322442001665	1.05507300957122	1.08920127524966	1.11029820930029	1.28849030221957	2.43171472223622	3.48678773180744	4.5759890070571	5.68628721635739	0.519671013234091	0.0151595196724172	0.534830532906509
1143	0	0	1.6524976005186	0	0	1.27893164756165	1.13138101130658	1.06929128098959	1.08755499345655	1.08669228569304	1.27893164756165	2.41031265886823	3.47960393985782	4.56715893331437	5.65385121900741	0.515180184664056	0.00604733884133251	0.521227523505388
1144	0	0	1.91493846643007	0	0	1.28461848738381	1.14038463315299	1.06408938974064	1.10483401284266	1.08927966428482	1.28461848738381	2.4250031205368	3.48909251027744	4.5939265231201	5.68320618740493	0.515644490205969	0.00400459275207713	0.519649082958047
1145	0	0.63245792937785	0	0	0	1.30893256282607	1.17166132792567	1.04715229975691	1.14282601395033	1.11793465724129	1.30893256282607	2.48059389075173	3.52774619050864	4.67057220445897	5.78850686170025	0.520526664119104	-0.00671461291979874	0.513812051199305
1146	0	0	0	0	4.50307680779713	1.30293367245279	1.16681557191739	1.02210364349003	1.15145372999927	1.12112148319357	1.30293367245279	2.46974924437018	3.49185288786022	4.64330661785949	5.76442810105306	0.5193834659909	-0.0123262468707277	0.507057219120172
1147	0	0	1.20955039605159	0	0	1.40357229658538	1.2726998071654	1.11920049237794	1.26687427135223	1.11321741534206	1.40357229658538	2.67627210375079	3.79547259612873	5.06234686748096	6.17556428282302	0.528349128833793	-0.012128430796431	0.516220698037362
1148	0	0.883628558880859	0	0	0	1.46452489173135	1.3414689195085	1.16543872120982	1.34222717944345	1.110952305645	1.46452489173135	2.80599381123985	3.97143253244968	5.31365971189313	6.42461201753812	0.534925770070783	-0.0211908710120111	0.513734899058771
1149	0	0	1.22105803660091	0	0	1.486198643574	1.35885050786204	1.18707667320898	1.37757227397889	1.10186784158729	1.486198643574	2.84504915143604	4.03212582464502	5.40969809862391	6.5115659402112	0.537120328569877	-0.0182750900135544	0.518845238556322
1150	0	0.77529287912299	0	0	0	1.49188138714227	1.36584060199858	1.1805797719512	1.39598849650768	1.09956128544131	1.49188138714227	2.85772198914084	4.03830176109204	5.43429025759973	6.53385154304104	0.538946747356424	-0.0189701449970777	0.519976602359347
1151	0	0	1.97601910456907	0	0	1.47205984492861	1.33994867779839	1.16282288619442	1.38785336086813	1.08727542118275	1.47205984492861	2.812008522727	3.97483140892142	5.36268476978955	6.44996019097231	0.53676403275694	-0.0230312801308939	0.513732752626046
1152	0	0	1.65549919435668	0	0	1.47511643510281	1.34327714929363	1.13445628269779	1.40151048574971	1.10802678168345	1.47511643510281	2.81839358439644	3.95284986709422	5.35436035284393	6.46238713452739	0.539408488190136	-0.0207106061024177	0.518697882087718
1153	0	0	0	2.38530407674496	0	1.48291148064373	1.35558648876465	1.09858162503511	1.41882986622588	1.13974501650052	1.48291148064373	2.83849796940837	3.93707959444348	5.35590946066936	6.49565447716988	0.543873566663057	-0.0200636635305343	0.523809903132523
1154	0	0	1.33118930596496	0	0	1.51752722202774	1.39741196518704	1.11655320684479	1.40689400605173	1.20167290016885	1.51752722202774	2.91493918721478	4.03149239405957	5.43838640011131	6.64005930028016	0.552070996640501	-0.0220143001658704	0.530056696474631
1155	0	0.902112684394143	0	0	0	1.53446254356082	1.42312692860001	1.11061254756151	1.39626010182448	1.24729461000626	1.53446254356082	2.95758947216083	4.06820201972234	5.46446212154682	6.71175673155308	0.558126588666438	-0.0253202126815497	0.532806375984888
1156	0	0.822633633104076	0	0	0	1.52493792628725	1.40913424891925	1.09968079377055	1.37279641031334	1.26643497285831	1.52493792628725	2.93407217520649	4.03375296897704	5.40654937929038	6.67298435214869	0.559378486418125	-0.0237617707152206	0.535616715702904
1157	0	0	1.02415058001984	0	0	1.49538676889056	1.3682337296889	1.08315973300666	1.33890076010201	1.2645925558633	1.49538676889056	2.86362049857946	3.94678023158612	5.28568099168814	6.55027354755143	0.556618446644225	-0.015159743207205	0.54145870343702
1158	0	0.504744188243468	0	0	0	1.45998195294867	1.32939927220964	1.05306427166064	1.305725645297	1.2553450249158	1.45998195294867	2.78938122515831	3.84244549681894	5.14817114211595	6.40351616703175	0.553048651377944	-0.0153007436751235	0.53774790770282
1159	0	0	1.0569461181663	0	0	1.40480650344614	1.27067088288505	1.01481850983358	1.25711344619986	1.22442739855551	1.40480650344614	2.67547738633119	3.69029589616477	4.94740934236463	6.17183674092013	0.543468619886608	-0.0118811416656272	0.531587478220981
1160	0	0	1.00102784903992	0	0	1.35627557473042	1.22416584802174	0.972664097344736	1.2178349740095	1.19808396897672	1.35627557473042	2.58044142275216	3.5531055200969	4.7709404941064	5.96902446308312	0.536017290232159	-0.0159340305798737	0.520083259652286
1161	0	0	1.11974102175097	0	0	1.3119619766873	1.18555117996258	0.928829853647609	1.18427243905015	1.17384104156277	1.3119619766873	2.49751315664988	3.42634301029749	4.61061544934764	5.78445649091041	0.529792795143002	-0.0151499823786286	0.514642812764374
1162	0	0	1.57036144989712	0	0	1.27581918507505	1.15738216956493	0.886226481351373	1.15953199230382	1.15569047506564	1.27581918507505	2.43320135463998	3.31942783599135	4.47895982829517	5.63465030336082	0.525511766365391	-0.0255914896506258	0.499920276714765
1163	0	0	1.43484320522779	0	0	1.26109852026478	1.15189815754288	0.848556609650663	1.15627557519015	1.15697761343137	1.26109852026478	2.41299667780767	3.26155328745833	4.41782886264848	5.57480647607985	0.525382688583832	-0.0208297284203029	0.50455296016353
1164	0	0	1.72154634355581	0	0	1.25678311784977	1.15736243312346	0.814722396532884	1.16308921673993	1.16681382334771	1.25678311784977	2.41414555097323	3.22886794750611	4.39195716424604	5.55877098759374	0.527331845347599	-0.019662151545452	0.507669693802147
1165	0	0.640607939755524	0	0	0	1.26897367627903	1.17937532429088	0.78598796991545	1.1858184412181	1.19144675085774	1.26897367627903	2.4483490005699	3.23433697048535	4.42015541170345	5.61160216256119	0.532026962763636	-0.0160194136875149	0.516007549076121
1166	0	0.412444314663051	0	0	0	1.25642804665601	1.16816604243114	0.761879707525783	1.18306945031359	1.18978891222044	1.25642804665601	2.42459408908714	3.18647379661293	4.36954324692652	5.55933215914696	0.530480151958924	-0.0161866077319318	0.514293544226993
1167	0	0.624514113639479	0	0	0	1.22024130232644	1.13183102599264	0.734192434991523	1.15586004566425	1.16309013710204	1.22024130232644	2.35207232831908	3.0862647633106	4.24212480897485	5.4052149460769	0.521575510825634	-0.0143407806789234	0.50723473014671
1168	0	0	0	2.73687791436535	0	1.17634161112896	1.08287445113431	0.711960966209946	1.12009351930403	1.12742832570468	1.17634161112896	2.25921606226328	2.97117702847322	4.09127054777725	5.21869887348193	0.51105817158658	-0.00240066205316993	0.50865750953341
1169	0	0.916323358302269	0	0	0	1.19789254499955	1.10410684892069	0.763295413868292	1.08329929775513	1.15610849468187	1.19789254499955	2.30199939392023	3.06529480778853	4.14859410554366	5.30470260022553	0.511200998572207	-0.00798882436641684	0.50321217420579
1170	0	0.969388188014062	0	0	0	1.20298645255058	1.0977196260842	0.802634034917514	1.05304864482395	1.16735423432147	1.20298645255058	2.30070607863478	3.10334011355229	4.15638875837624	5.32374299269771	0.510159034194253	-0.0116630579659887	0.498495976228264
1171	0	0	1.62905471079609	0	0	1.19861933941676	1.07348876948974	0.834376835592991	1.02991610171523	1.16828164022013	1.19861933941676	2.2721081089065	3.10648494449949	4.13640104621472	5.30468268643485	0.508817594636136	-0.0182372075550649	0.490580387081071
1172	0	0.970495890470973	0	0	0	1.20965738218209	1.07532335464621	0.848530840804682	1.03391864265975	1.18386555772597	1.20965738218209	2.2849807368283	3.13351157763298	4.16743022029273	5.3512957780187	0.511491971713568	-0.0154676657941471	0.496024305919421
1173	0	0	1.28964141817706	0	0	1.20909182143409	1.05734899751319	0.861920063008631	1.03441156238835	1.18719466963575	1.20909182143409	2.26644081894728	3.12836088195591	4.16277244434426	5.34996711398001	0.512607219921172	-0.0107295216038959	0.501877698317276
1174	0	0.760685192997935	0	0	0	1.21121848647486	1.05279224499099	0.861019708877267	1.04298748636896	1.1926515202674	1.21121848647486	2.26401073146585	3.12503044034311	4.16801792671207	5.36066944697948	0.514957284960611	-0.0212476152768522	0.493709669683759
1175	0	0.980361983468113	0	0	0	1.1977570161788	1.02929350082273	0.857036187449891	1.03937690864833	1.1820324235295	1.1977570161788	2.22705051700153	3.08408670445142	4.12346361309974	5.30549603662924	0.513760790541078	-0.0146476036457148	0.499113186895363
1176	0	0.612378642084868	0	0	0	1.18148307630851	0.995932978206599	0.858311095640217	1.03491035862213	1.16818047078823	1.18148307630851	2.17741605451511	3.03572715015533	4.07063750877746	5.23881797956569	0.512289565123272	-0.0208118422128323	0.49147772291044
1177	0	0	1.03551841235033	0	0	1.15180744847756	0.953283949085438	0.851017771863905	1.0179656263844	1.14056545367508	1.15180744847756	2.105091397563	2.9561091694269	3.9740747958113	5.11464024948639	0.506908387544479	-0.00858810952294866	0.49832027802153
1178	0	0.708557962856779	0	0	0	1.12798100006706	0.927284362046675	0.834826050300626	1.00707079934284	1.11848966947035	1.12798100006706	2.05526536211373	2.89009141241436	3.8971622117572	5.01565188122755	0.503305347835978	-0.0112887595516273	0.49201658828435
1179	0	0	1.52530496400558	0	0	1.09815057317861	0.892968576928802	0.819745977471703	0.989881630138095	1.09014461915783	1.09815057317861	1.99111915010741	2.81086512757912	3.80074675771721	4.89089137687504	0.497933748702153	-0.00534406498663783	0.492589683715515
1180	0	0	1.31792268642149	0	0	1.09202357892496	0.890576937946683	0.802482650760244	0.995785883699558	1.0852763665584	1.09202357892496	1.98260051687165	2.78508316763189	3.78086905133145	4.86614541788985	0.497752486477719	-0.00432047406715834	0.493432012410561
1181	0	0.867529537356051	0	0	0	1.09519518487924	0.902871669904745	0.783162820529239	1.01018450638962	1.08951343582291	1.09519518487924	1.99806685478399	2.78122967531322	3.79141418170285	4.88092761752576	0.499896094755659	0.00545225778058766	0.505348352536247
1182	0	0.899083941645643	0	0	0	1.08974558572761	0.896659136236348	0.772889688726228	1.01505392838252	1.0849647320644	1.08974558572761	1.98640472196396	2.75929441069019	3.77434833907271	4.8593130711371	0.50012024840126	-0.00254139409461681	0.497578854306644
1183	0	0	1.99042792848057	0	0	1.07972946829104	0.878536319296506	0.770051682788457	1.01440911647614	1.07570959473996	1.07972946829104	1.95826578758755	2.72831747037601	3.74272658685214	4.81843618159211	0.499341760857826	0.00270430238326756	0.502046063241094
1184	0	0.889274455161198	0	0	0	1.10272211247005	0.902705793401043	0.764644414295174	1.04582986599463	1.09934442631816	1.10272211247005	2.00542790587109	2.77007232016627	3.8159021861609	4.91524661247906	0.504210161595028	-0.00422642765874944	0.499983733936278
1185	0	0	0	0	3.48589001099283	1.1110237580405	0.904660422826959	0.765017768623626	1.06165043567388	1.10818752881072	1.1110237580405	2.01568418086745	2.78070194949108	3.84235238516496	4.95053991397568	0.50632087924239	0.0101129367210674	0.516433815963457
1186	0	0	1.97635994561641	0	0	1.19424211317449	0.990405043686585	0.854290882809169	1.15153121164461	1.10315054590156	1.19424211317449	2.18464715686108	3.03893803967025	4.19046925131485	5.29361979721641	0.516547503120954	-0.000267930398349724	0.516279572722604
1187	0	0.850479898244047	0	0	0	1.2755082593823	1.08006238492862	0.907807805116249	1.23866672995562	1.12825050574532	1.2755082593823	2.35557064431092	3.26337844942717	4.50204517938278	5.6302956851281	0.528175732717086	0.011167246843933	0.539342979561019
1188	0	0	1.08258367333331	0	0	1.31592380914437	1.1197237595209	0.941704593876005	1.28422719636	1.13585540964867	1.31592380914437	2.43564756866527	3.37735216254128	4.66157935890128	5.79743476854995	0.533666819169527	0.00531246477239331	0.53897928394192
1189	0	0	1.01224700150086	0	0	1.33522960920557	1.14497086800253	0.950507194051507	1.30802324159696	1.1390843607533	1.33522960920557	2.4802004772081	3.43070767125961	4.73873091285657	5.87781527360986	0.536836033159321	0.0132978869537634	0.550133920113085
1190	0	0.754807883953237	0	0	0	1.33744728862234	1.15742274998846	0.941649749627644	1.31414478388169	1.13697045250586	1.33744728862234	2.4948700386108	3.43651978823844	4.75066457212014	5.887635024626	0.537795047385366	0.0043928321381358	0.542187879523501
1191	0	0	1.5058502719286	0	0	1.31970665561125	1.14182493169338	0.929490568313184	1.29978667468929	1.12291364556677	1.31970665561125	2.46153158730463	3.39102215561781	4.6908088303071	5.81372247587388	0.534853391020932	0.00821807312668528	0.543071464147618
1192	0	0	0	2.56177710631228	0	1.31376655698802	1.14316613844846	0.910478443638293	1.29676849107546	1.12590922037432	1.31376655698802	2.45693269543649	3.36741113907478	4.66417963015024	5.79008885052456	0.534987159522937	0.000911562850714083	0.535898722373651
1193	0	0	1.09448621125938	0	0	1.35051256697884	1.19039863405173	0.951713471079869	1.27569002093855	1.17481770917741	1.35051256697884	2.54091120103057	3.49262467211044	4.76831469304898	5.94313240222639	0.541052528335828	0.00746243979477262	0.5485149681306
1194	0	0	1.05061099330576	0	0	1.36661186384654	1.2187883424883	0.965195526265516	1.25548696923801	1.20484283589419	1.36661186384654	2.58540020633484	3.55059573260036	4.80608270183837	6.01092553773256	0.544453375294616	-0.00284829051927392	0.541605084775342
1195	0	0	1.16299923754835	0	0	1.36690537602545	1.23217762898756	0.959296658271685	1.23509769123458	1.21978660503489	1.36690537602545	2.59908300501301	3.55837966328469	4.79347735451927	6.01326395955416	0.5456218440848	-0.00140954107675055	0.544212303008049
1196	0	0	1.58848226177021	0	0	1.36027493797634	1.23875250803268	0.941430014161	1.21893417238544	1.22781063591047	1.36027493797634	2.59902744600901	3.54045746017001	4.75939163255546	5.98720226846593	0.546085327871703	0.00252492351871491	0.548610251390418
1197	0	0	1.35405081407383	0	0	1.36315534527841	1.25447775370784	0.918616954514751	1.22006861570957	1.24486681104884	1.36315534527841	2.61763309898625	3.536250053501	4.75631866921057	6.00118548025941	0.548549769542259	0.00246922772235887	0.551018997264618
1198	0	0.559662216391677	0	0	0	1.36463896746721	1.26814251552287	0.891977859587412	1.22508350425409	1.25973952310555	1.36463896746721	2.63278148299008	3.52475934257749	4.74984284683158	6.00958236993713	0.551014557816844	0.00523595211172219	0.556250509928567
1199	0	0	1.04547052059929	0	0	1.33912193194305	1.24738455518608	0.863140556894156	1.20651913610948	1.24664430549394	1.33912193194305	2.58650648712913	3.44964704402328	4.65616618013276	5.9028104856267	0.546312808297939	0.0121919578898154	0.558504766187754
1200	0	0.896151425262259	0	0	0	1.31225411477735	1.22672119777168	0.832187416855052	1.18866896551676	1.23114176165988	1.31225411477735	2.53897531254903	3.37116272940408	4.55983169492084	5.79097345658071	0.541948710585999	0.009652701429333	0.551601412015331
1201	0	0.778512670162727	0	0	0	1.28047359342635	1.18803967649866	0.813442712426072	1.16699398098721	1.2096448443414	1.28047359342635	2.46851326992501	3.28195598235108	4.44894996333829	5.65859480767969	0.536693533905766	0.0102784953190936	0.54697202922486
1202	0	0.828506481754672	0	0	0	1.24259167084577	1.13740882832142	0.799644912073153	1.13961477668485	1.18098355696574	1.24259167084577	2.38000049916719	3.17964541124034	4.31926018792519	5.50024374489093	0.52987131777663	0.0128037786040904	0.542675096380721
1203	0	0	1.12421260934719	0	0	1.20350186021648	1.08093522125825	0.791253755101938	1.1109488190388	1.15009887561833	1.20350186021648	2.28443708147473	3.07569083657667	4.18663965561546	5.33673853123379	0.522726310483346	0.0110667115318548	0.533793022015201
1204	0	0	1.72332700520552	0	0	1.17457096013756	1.04437897474764	0.776961666411859	1.09204639436599	1.12842278227648	1.17457096013756	2.2189499348852	2.99591160129706	4.08795799566305	5.21638077793953	0.518092960650531	0.00565204414771333	0.523745004798244
1205	0	0	1.51536924929305	0	0	1.17302094380048	1.04199545438338	0.76257534804451	1.09993030286026	1.133252170068	1.17302094380048	2.21501639818386	2.97759174622837	4.07752204908863	5.21077421915663	0.518687136250489	0.00820369907182077	0.52689083532231
1206	0	0	1.2705059241003	0	0	1.18306535758309	1.05578645997738	0.747604376948773	1.11870011731028	1.14887957015742	1.18306535758309	2.23885181756046	2.98645619450924	4.10515631181952	5.25403588197694	0.52177170109397	0.00426875432335419	0.526040455417324
1207	0.284379310201093	0	0	0	0	1.19253262014099	1.07194733686358	0.731329317862703	1.13613113865961	1.16321251541296	1.19253262014099	2.26447995700457	2.99580927486727	4.13194041352688	5.29515292893985	0.525020161675584	0.00416726738713248	0.529187429062717
1208	0	0	1.4267844888685	0	0	1.16694496701198	1.05687087575671	0.705702609422759	1.11979709483678	1.14391191458228	1.16694496701198	2.22381584276869	2.92951845219145	4.04931554702823	5.19322746161051	0.517197405656214	0.00182557269246454	0.519022978348679
1209	0	0.609488542805743	0	0	0	1.1581750360147	1.05876368139682	0.684590479185462	1.11877925389373	1.14011315324286	1.1581750360147	2.21693871741153	2.90152919659699	4.02030845049071	5.16042160373357	0.514213627380583	0.00971954980748049	0.523933177188063
1210	0	0	1.59743331204336	0	0	1.13420071540209	1.03764466778335	0.667904232057075	1.10129580252105	1.12006459439951	1.13420071540209	2.17184538318544	2.83974961524251	3.94104541776356	5.06111001216308	0.507718861478577	0.00741537780299089	0.515134239281568
1211	0	0.814279503701869	0	0	0	1.13317677940923	1.04170739205088	0.654913673889603	1.10570403368804	1.12213666751225	1.13317677940923	2.17488417146011	2.82979784534971	3.93550187903776	5.05763854655001	0.506823314863239	0.013355744022117	0.520179058885356
1212	0	0	0	2.48089219499346	0	1.12192290704168	1.02490014525584	0.651353362120781	1.09899416617205	1.11332087406794	1.12192290704168	2.14682305229753	2.79817641441831	3.89717058059036	5.0104914546583	0.504267949483005	0.0048269173543502	0.509094866837355
1213	0	0	1.08520095833139	0	0	1.15876177161973	1.06120449791938	0.708811602751487	1.08172600772143	1.15207668206557	1.15876177161973	2.21996626953911	2.92877787229059	4.01050388001202	5.16258056207759	0.509326472203837	0.0150067193281126	0.52433319153195
1214	0	0.455891830732311	0	0	0	1.18091987705	1.08620989886694	0.741080178002314	1.07014637370448	1.17573941537881	1.18091987705	2.26712977591694	3.00820995391925	4.07835632762373	5.25409574300254	0.513025256250566	0.0118637581853215	0.524889014435887
1215	0	0	1.21997393142332	0	0	1.17189970290324	1.0775352049718	0.753289744742929	1.04215097207561	1.16789804587025	1.17189970290324	2.24943490787504	3.00272465261797	4.04487562469357	5.21277367056382	0.508902320371425	0.00343843197355945	0.512340752344985
1216	0	0.905149513714441	0	0	0	1.16729959325549	1.07626735728074	0.754719212398452	1.02909474091475	1.16421960120905	1.16729959325549	2.24356695053623	2.99828616293468	4.02738090384943	5.19160050505849	0.507413998048799	0.00813262586561872	0.515546623914417
1217	0	0	1.6673144827527	0	0	1.15550323702859	1.05561230202909	0.76052139160502	1.01617128657811	1.15314225953985	1.15550323702859	2.21111553905769	2.97163693066271	3.98780821724082	5.14095047678067	0.505302845021986	0.00226566154980374	0.50756850657179
1218	0	0.619426507980605	0	0	0	1.16423101946781	1.06168419120152	0.759892337691438	1.0287217970109	1.16242959012345	1.16423101946781	2.22591521066933	2.98580754836077	4.01452934537167	5.17695893549512	0.50775543467236	0.0113121428420873	0.519067577514447
1219	0	0	0	2.14853846426487	0	1.15211223686613	1.04339540487036	0.754787458815049	1.02361810080403	1.15074507619763	1.15211223686613	2.19550764173649	2.95029510055154	3.97391320135557	5.1246582775532	0.505241849455873	0.00997670980633973	0.515218559262212
1220	0	0	1.02921926893154	0	0	1.17649502866833	1.0672145958483	0.796927322950052	1.00891021783185	1.17546388990197	1.17649502866833	2.24370962451663	3.04063694746669	4.04954716529853	5.22501105520051	0.50930325652961	0.00818913930075334	0.517492395830363
1221	0	0	1.92558302635694	0	0	1.18788753265931	1.0818201023687	0.815599047901394	0.999606051098598	1.18711551782414	1.18788753265931	2.26970763502801	3.08530668292941	4.084912734028	5.27202825185214	0.511901135247509	0.012040795279211	0.52394193052672
1222	0	0.726096981948648	0	0	0	1.21955326824588	1.11912479884685	0.822870828985496	1.02358504798299	1.21898031665644	1.21955326824588	2.33867806709273	3.16154889607823	4.18513394406122	5.40411426071766	0.518377364958752	0.00921835006669961	0.527595715025451
1223	0	0.532647111799152	0	0	0	1.22448582303552	1.12113431258302	0.824486032820049	1.02980425731257	1.22406513388277	1.22448582303552	2.34562013561854	3.17010616843859	4.19991042575116	5.42397555963394	0.519461622946547	0.0186854393762017	0.538147062322749
1224	0	0	1.03386628392336	0	0	1.2050011799796	1.09702396713165	0.815921111977857	1.01757903657825	1.20469637862173	1.2050011799796	2.30202514711125	3.1179462590891	4.13552529566735	5.34022167428908	0.514501146086262	0.0197143608073009	0.534215506893562
1225	0	0.739890164497711	0	0	0	1.18620397867069	1.07867403833453	0.80001716925561	1.00980638954743	1.18598687455239	1.18620397867069	2.26487801700523	3.06489518626084	4.07470157580827	5.26068845036066	0.51091755438968	0.0174783644335784	0.528395918823258
1226	0	0	1.68670075817505	0	0	1.15885774034835	1.0448567046593	0.787299874840443	0.995646298173185	1.15870655517204	1.15885774034835	2.20371444500765	2.99101431984809	3.98666061802128	5.14536717319332	0.505654041549098	0.010761445510382	0.51641548705948
1227	0	0.660410725289915	0	0	0	1.15768678661942	1.04309395357303	0.773465538175871	1.00867717275507	1.15758475595549	1.15768678661942	2.20078074019246	2.97424627836833	3.9829234511234	5.1405082070789	0.506070594937889	0.00577352063718217	0.511844115575072
1228	0	0	1.08410997190553	0	0	1.14048991823393	1.02066346025599	0.760405099572592	1.00589631291629	1.14042418940364	1.14048991823393	2.16115337848992	2.92155847806251	3.9274547909788	5.06787898038244	0.502746736542916	0.00835849463985607	0.511105231182772
1229	0	0.982615640177029	0	0	0	1.12699144611415	1.00759410687925	0.743700082024314	1.00648372965707	1.12695221088404	1.12699144611415	2.1345855529934	2.87828563501771	3.88476936467478	5.01172157555882	0.501034621485042	0.00738307888866383	0.508417700373706
1230	0	0.417726921962841	0	0	0	1.11309176200794	0.981956422124646	0.740245380811346	1.00598580682734	1.11307157518151	1.11309176200794	2.09504818413258	2.83529356494393	3.84127937177127	4.95435094695277	0.499654726295424	0.00342687420195198	0.503081600497376
1231	0	0.649291088647403	0	0	0	1.08088019016229	0.942154728609937	0.727286478065078	0.98627704951715	1.08087343517233	1.08088019016229	2.02303491877223	2.75032139683731	3.73659844635446	4.81747188152678	0.491961244905082	0.00835233346450937	0.500313578369592
1232	0	0	0	2.95411794438233	0	1.04503576628524	0.897409707492353	0.715966077315182	0.961922033924717	1.04503823688362	1.04503576628524	1.9424454737776	2.65841155109278	3.6203335850175	4.66537182190112	0.483531702554711	0.0146501351191397	0.498181837673851
1233	0	0.742226584844701	0	0	0	1.0834152693911	0.934673738586316	0.781597274230828	0.938455945480428	1.08342384290603	1.0834152693911	2.01808900797742	2.79968628220824	3.73814222768867	4.8215660705947	0.486459985848554	0.0144463038134701	0.500906289662024
1234	0	0.965234472158637	0	0	0	1.09784972507488	0.942892438764559	0.824216385194114	0.916197213114865	1.09786210778393	1.09784972507488	2.04074216383944	2.86495854903356	3.78115576214842	4.87901786993235	0.486390395449704	0.0158692689240138	0.502259664373718
1235	0	0.758424640542722	0	0	0	1.10306237695156	0.933504473149845	0.857312968506129	0.902782521797593	1.10307690616205	1.10306237695156	2.03656685010141	2.89387981860754	3.79666234040513	4.89973924656718	0.486446613109212	0.016142177678614	0.502588790787827
1236	0	0	0	2.2895146781277	0	1.09514932597885	0.910662980320538	0.876166042474618	0.888964092885264	1.09516481662364	1.09514932597885	2.00581230629939	2.88197834877401	3.77094244165927	4.86610725828291	0.484625414169718	0.0164103919075154	0.501035806077233
1237	0	0.956180117538697	0	0	0	1.12883988454893	0.94040865700413	0.934993942101483	0.873284849117342	1.12885551066243	1.12883988454893	2.06924854155306	3.00424248365454	3.87752733277188	5.00638284343432	0.490274132748957	0.0115750342317039	0.501849166980661
1238	0	0	0	2.69584302861296	0	1.1456454736648	0.945455136573505	0.975019089462172	0.865394035380412	1.14566067713442	1.1456454736648	2.0911006102383	3.06611969970047	3.93151373508088	5.07717441221531	0.49395870146896	0.0202173002050236	0.514176001673984
1239	0	0.872111379138764	0	0	0	1.20755314317007	1.00605840140107	1.05809782816889	0.855557211680745	1.20756756376922	1.20755314317007	2.21361154457114	3.27170937274003	4.12726658442077	5.33483414818999	0.504085911402754	0.0229818928502663	0.52706780425302
1240	0	0.960996847812113	0	0	0	1.23793363817953	1.02888039862929	1.10758059868828	0.849412007054589	1.23794706016507	1.23793363817953	2.26681403680882	3.37439463549709	4.22380664255168	5.46175370271675	0.509566880271989	0.0122474120626857	0.521814292334675
1241	0	0.791170993505475	0	0	0	1.24909350809093	1.02641986619752	1.13582831734544	0.848854221815199	1.24910581965891	1.24909350809093	2.27551337428845	3.41134169163389	4.26019591344909	5.50930173310799	0.512546192865312	0.0147182597318793	0.527264452597192
1242	0	0	1.53956923780494	0	0	1.24144104468769	1.00550939565955	1.1433519102872	0.846498457821356	1.24145220738037	1.24144104468769	2.24695044034724	3.39030235063445	4.2368008084558	5.47825301583617	0.512167298083302	0.00360567218274837	0.515772970266051
1243	0	0.419349809503812	0	0	0	1.24593921225116	1.0088728247686	1.13067989657	0.867524345917495	1.24594923803991	1.24593921225116	2.25481203701976	3.38549193358976	4.25301627950725	5.49896551754716	0.514937893182842	0.00867392169723892	0.523611814880081
1244	0	0	1.14309539805174	0	0	1.2217480642595	0.987653137921564	1.09876648469265	0.866846220290647	1.22175699852597	1.2217480642595	2.20940120218106	3.30816768687371	4.17501390716436	5.39677090569033	0.509550798462736	0.006591775805331	0.516142574268067
1245	0	0.762884279548738	0	0	0	1.20282288957516	0.978411810681188	1.05873837774395	0.875343852233749	1.20283079860543	1.20282288957516	2.18123470025635	3.2399730780003	4.11531693023405	5.31814772883947	0.506664580775747	0.0132514923780775	0.519916073153825
1246	0	0	1.20540915266234	0	0	1.17559783455248	0.954240137305873	1.02210201087238	0.877261337220243	1.17560479646718	1.17559783455248	2.12983797185836	3.15193998273074	4.02920131995098	5.20480611641816	0.502253789895795	0.0133519685806954	0.515605758476491
1247	0	0.841752595637093	0	0	0	1.15819612782031	0.946158664222775	0.981858867048724	0.889197360943767	1.1582022261061	1.15819612782031	2.10435479204309	3.08621365909181	3.97541102003558	5.13361324614168	0.500693549154697	0.0101621995849832	0.510855748739681
1248	0	0	1.48935407031433	0	0	1.13604153076928	0.924619770995387	0.95018738175035	0.895547339431381	1.13604684976654	1.13604153076928	2.06066130176467	3.01084868351502	3.9063960229464	5.04244287271294	0.498163301939477	0.0166044990656218	0.514767801005099
1249	0	0	1.41562052651408	0	0	1.13263739349392	0.928575362660387	0.917329096442227	0.919152678520208	1.13264201534396	1.13263739349392	2.0612127561543	2.97854185259653	3.89769453111674	5.0303365464607	0.499691823937828	0.0278636983121655	0.527555522249994
1250	0	0	1.56392347598776	0	0	1.13949920346527	0.947075726851929	0.884353390229971	0.951134277952072	1.13950320613632	1.13949920346527	2.0865749303172	2.97092832054717	3.92206259849924	5.06156580463557	0.503489234956092	0.0259411839579023	0.529430418913994
1251	0	0	1.76322250165117	0	0	1.15787382203131	0.979574656098714	0.85316669042973	0.99253659136259	1.15787727813234	1.15787382203131	2.13744847813002	2.99061516855975	3.98315175992234	5.14102903805468	0.509466932825492	0.0255515674288924	0.535018500254385
1252	0	0	1.01137630751941	0	0	1.18988883350237	1.02691612640983	0.825125213569328	1.04542026828942	1.18989180966413	1.18988883350237	2.21680495991219	3.04193017348152	4.08735044177094	5.27724225143507	0.517630968913765	0.0254657730261307	0.543096741939895
1253	0	0.946030418714277	0	0	0	1.20537292321348	1.05802889391147	0.795683269357704	1.07964006890096	1.20537547987	1.20537292321348	2.26340181712495	3.05908508648266	4.13872515538362	5.34410063525362	0.522562117709425	0.0199582752144479	0.542520392923873
1254	0	0.719786919400934	0	0	0	1.20712719256011	1.06003961622315	0.780784521406553	1.09808465884849	1.20712938400585	1.20712719256011	2.26716680878326	3.04795133018982	4.14603598903831	5.35316537304416	0.524617432584901	0.0185378370064313	0.543155269591332
1255	0	0.420424407803222	0	0	0	1.1922111449358	1.04026271066761	0.768714620123065	1.09793944614026	1.19221301956573	1.1922111449358	2.23247385560341	3.00118847572647	4.09912792186673	5.29134094143246	0.522463609492312	0.021232059827363	0.543695669319675
1256	0	0.735405767289147	0	0	0	1.15680687743526	1.00251762360193	0.749133659018193	1.07553399575505	1.1568084780996	1.15680687743526	2.15932450103718	2.90845816005538	3.98399215581043	5.14080063391003	0.513545750290119	0.01425149533643	0.527797245626549
1257	0	0.794655125488594	0	0	0	1.11914767500597	0.958153076395712	0.735476682765718	1.04925866923675	1.11914903943019	1.11914767500597	2.07730075140168	2.8127774341674	3.86203610340415	4.98118514283434	0.504571573591694	0.015656590148099	0.520228163739793
1258	0	0.739433182609516	0	0	0	1.08315474176261	0.911432147635259	0.728179791477364	1.02319302690133	1.08315590299736	1.08315474176261	1.99458688939787	2.72276668087524	3.74595970777657	4.82911561077392	0.496477545517808	0.00403957518954186	0.50051712070735
1259	0	0	1.41407097807256	0	0	1.04765294127385	0.864087543245759	0.723577481713155	0.996315942910008	1.04765392815014	1.04765294127385	1.91174048451961	2.63531796623277	3.63163390914278	4.67928783729292	0.488660129316673	-0.000344168675594784	0.488315960641079
1260	0	0.544608732185455	0	0	0	1.0357407626563	0.850268586723901	0.715900015318745	0.991871943460099	1.0357416002293	1.0357407626563	1.8860093493802	2.60190936469894	3.59378130815904	4.62952290838834	0.486546553819602	0.0100691132042186	0.496615667023821
1261	0	0	0	2.71378080894864	0	1.01155837807965	0.824613826877969	0.705065743185997	0.97413709443194	1.01155908805024	1.01155837807965	1.83617220495761	2.54123794814361	3.51537504257555	4.52693413062579	0.480689520444371	0.000794445872863971	0.481483966317235
1262	0	0.541496992765206	0	0	0	1.05098434184619	0.869195552977172	0.763510114766905	0.95417127802987	1.05098494295373	1.05098434184619	1.92017989482336	2.68369000959026	3.63786128762013	4.68884623057386	0.484899608765974	-0.00242841131560529	0.482471197450369
1263	0	0	0	2.40413168380073	0	1.06061215441075	0.882023228979966	0.795332330687984	0.927168725695954	1.06061266279369	1.06061215441075	1.94263538339072	2.7379677140787	3.66513643977465	4.72574910256835	0.483292770283613	-0.000723957097842512	0.482568813185771
1264	0	0.531599125394925	0	0	0	1.11094916515875	0.940373343663522	0.869263402582723	0.901731757404524	1.11094959468181	1.11094916515875	2.05132250882227	2.920585911405	3.82231766880952	4.93326726349133	0.48946417385281	0.00728206220090082	0.496746236053711
1265	0	0.371477013802985	0	0	0	1.12559636716379	0.959954153195156	0.907667618009769	0.872460720827766	1.12559672971199	1.12559636716379	2.08555052035895	2.99321813836872	3.86567885919648	4.99127558890848	0.488884764286523	-0.00491853842044106	0.483966225866082
1266	0	0.995845285256088	0	0	0	1.11059481337772	0.950407297135319	0.915751687049409	0.836337559063836	1.11059511911853	1.11059481337772	2.06100211051304	2.97675379756245	3.81309135662628	4.92368647574481	0.481302761534428	0.00287296122477449	0.484175722759202
1267	0	0	1.54180303561207	0	0	1.09665961360157	0.92911938039085	0.923693503665297	0.817255814983791	1.09665987121705	1.09665961360157	2.02577899399242	2.94947249765772	3.76672831264151	4.86338818385856	0.476746015440436	0.00859551700838616	0.485341532448822
1268	0	0	0	2.1731301706735	0	1.10177679861594	0.934813019262927	0.91853082112528	0.828103969042857	1.10177701550717	1.10177679861594	2.03658981787887	2.95512063900415	3.783224608047	4.88500162355418	0.477891337635311	-0.00450480968425154	0.47338652795106
1269	0	0.527399274865257	0	0	0	1.1401725134814	0.979081328707156	0.956056929957612	0.830593850703502	1.14017269594763	1.1401725134814	2.11925384218856	3.07531077214617	3.90590462284967	5.0460773187973	0.485384692309546	0.00828887601301078	0.493673568322557
1270	0	0.778928140224404	0	0	0	1.14571744705297	0.987892139459424	0.967068718416715	0.822242687345062	1.14571760044786	1.14571744705297	2.1336095865124	3.10067830492911	3.92292099227418	5.06863859272203	0.485766664302965	0.000798376012676684	0.486565040315642
1271	0	0	1.34750628848307	0	0	1.13729702166869	0.975677209863793	0.968182971826656	0.815136337918866	1.13729715053613	1.13729702166869	2.11297423153248	3.08115720335914	3.89629354127801	5.03359069181414	0.484400825072505	0.00207785049805793	0.486478675570563
1272	0	0	1.54773625686282	0	0	1.1384125157298	0.97955976271881	0.955915383168708	0.827718413111354	1.13841262392162	1.1384125157298	2.11797227844861	3.07388766161732	3.90160607472867	5.04001869865029	0.486367155563867	-0.00295085411485498	0.483416301449012
1273	0	0	1.07141948672181	0	0	1.15244085155847	1.0006625830454	0.936177172356226	0.859641982693142	1.15244094233597	1.15244085155847	2.15310343460386	3.08928060696009	3.94892258965323	5.1013635319892	0.491598895253002	0.00269397267308827	0.494292867926091
1274	0	0	1.11589843853986	0	0	1.15906496592608	1.01701607847614	0.909124026645239	0.887882574283308	1.15906504204761	1.15906496592608	2.17608104440223	3.08520507104747	3.97308764533078	5.13215268737838	0.495891800959602	0.00278895238517529	0.498680753344777
1275	0	0	1.32172383956606	0	0	1.16196487492569	1.03110530567102	0.87838880806933	0.914183098720317	1.16196493872177	1.16196487492569	2.19307018059671	3.07145898866604	3.98564208738635	5.14760702610812	0.499746676580223	0.0094779201458668	0.50922459672609
1276	0	0.74320029131661	0	0	0	1.16901371105943	1.04995442046752	0.847567464834767	0.945059583846229	1.16901376449728	1.16901371105943	2.21896813152695	3.06653559636172	4.01159518020795	5.18060894470523	0.504553394457515	0.0102639283420681	0.514817322799583
1277	0	0.816043656790859	0	0	0	1.15966584094427	1.04205177793065	0.823396708642803	0.959042670120665	1.15966588568289	1.15966584094427	2.20171761887492	3.02511432751772	3.98415699763839	5.14382288332128	0.505158933134878	0.00893012560912736	0.514089058744006
1278	0	0.5722230695039	0	0	0	1.14201965144332	1.01723012493632	0.806863754158512	0.96362787284015	1.14201968888064	1.14201965144332	2.15924977637964	2.96611353053815	3.9297414033783	5.07176109225894	0.503681999515581	0.00745559567398245	0.511137595189564
1279	0	0.733939946838047	0	0	0	1.11140582360932	0.979086319061701	0.788008883488955	0.953777886234214	1.11140585492228	1.11140582360932	2.09049214267102	2.87850102615997	3.83227891239418	4.94368476731647	0.4980610685664	-0.000694588976930084	0.497366479589469
1280	0	0.426195917277125	0	0	0	1.07840155676427	0.935208467937508	0.773513232605631	0.939871462263442	1.07840158294307	1.07840155676427	2.01361002470178	2.78712325730741	3.72699471957086	4.80539630251393	0.491789739835966	-0.00144787158730318	0.490341868248663
1281	0	0	1.41281055126465	0	0	1.03480102270653	0.884853265434111	0.752337580009618	0.913624491755054	1.03480104458359	1.03480102270653	1.91965428814064	2.67199186815026	3.58561635990532	4.62041740448891	0.481213035115513	0.00469141683247276	0.485904451947986
1282	0	0.799995240217508	0	0	0	1.01784111790138	0.868292635327708	0.732598568125241	0.912278712341929	1.01784113617605	1.01784111790138	1.88613375322908	2.61873232135433	3.53101103369625	4.5488521698723	0.477487467129773	0.00163036023880332	0.479117827368576
1283	0	0	1.3744414092923	0	0	0.999227008987169	0.843216050084319	0.721494221722954	0.907599691192187	0.999227024246609	0.999227008987169	1.84244305907149	2.56393728079444	3.47153697198663	4.47076399623324	0.473855768522391	0.00147717716209716	0.475332945684489
1284	0	0.705515588553399	0	0	0	0.99892835612289	0.843711762104334	0.70930034575456	0.919652746875528	0.998928368859756	0.99892835612289	1.84264011822722	2.55194046398178	3.47159321085731	4.47052157971707	0.474807996158118	0.0129026157444402	0.487710611902558
1285	0	0	1.49136043650414	0	0	0.989009928259538	0.829868188378233	0.700925064921412	0.920618797622377	0.989009938886958	0.989009928259538	1.81887811663777	2.51980318155918	3.44042197918156	4.42943191806852	0.473392073105663	0.0170782156321585	0.490470288737822
1286	0	0.943310054570728	0	0	0	0.998704891200053	0.842161212569745	0.691883682926168	0.939857077459412	0.998704900064267	0.998704891200053	1.8408661037698	2.53274978669597	3.47260686415538	4.47131176421965	0.476492090023872	0.0137273766514712	0.490219466675343
1287	0	0.78853141870014	0	0	0	1.00328031276372	0.838626222604141	0.693981453797953	0.952763228879114	1.00328032015476	1.00328031276372	1.84190653536786	2.53588798916581	3.48865121804493	4.49193153819968	0.478810196445561	0.0157860179831	0.494596214428661
1288	0	0	1.52007459619728	0	0	0.999204780279787	0.823139162873018	0.698408211280246	0.955931869231219	0.999204786440465	0.999204780279787	1.82234394315281	2.52075215443305	3.47668402366427	4.47588881010474	0.479069613799098	0.0194854442464248	0.498555058045522
1289	0	0	1.45095080853893	0	0	1.01342173179193	0.835491998026482	0.698180770064461	0.976426619685698	1.01342173692544	1.01342173179193	1.84891372981841	2.54709449988287	3.52352111956857	4.53694285649401	0.483255867008846	0.0179412572192253	0.501197124228071
1290	0	0	1.38481329890852	0	0	1.03716960292118	0.863836825845087	0.69447449393568	1.00559823065748	1.03716960719749	1.03716960292118	1.90100642876627	2.59548092270195	3.60107915335943	4.63824876055692	0.489570297228763	0.0106634946477352	0.500233791876498
1291	0	0	1.88862886715777	0	0	1.06435996763373	0.899804084745274	0.688187506642295	1.03746162610554	1.06435997119492	1.06435996763373	1.964164052379	2.6523515590213	3.68981318512684	4.75417315632176	0.496733242995355	0.00500122156708193	0.501734464562437
1292	0	0.774138956638633	0	0	0	1.10946404110446	0.956198552372242	0.682772314114493	1.08658196598183	1.10946404406928	1.10946404110446	2.06566259347671	2.7484349075912	3.83501687357303	4.94448091764231	0.506624717772669	0.000305799077383533	0.506930516850052
1293	0	0	0	2.43018604240821	0	1.1285952921083	0.976871611398322	0.682059955536125	1.10915727244547	1.12859529457593	1.1285952921083	2.10546690350662	2.78752685904274	3.89668413148821	5.02527942606414	0.510898228264023	-0.00638223494699895	0.504515993317024
1294	0	0.936750561175082	0	0	0	1.18392208169297	1.03821732442075	0.738757674996585	1.11104653191147	1.18392208374625	1.18392208169297	2.22213940611371	2.9608970811103	4.07194361302176	5.25586569676801	0.520177345672951	-0.00606988538594932	0.514107460287002
1295	0	0	1.74276258448992	0	0	1.21278464659451	1.06106414124762	0.783166654086029	1.10648343332258	1.21278464830258	1.21278464659451	2.27384878784214	3.05701544192817	4.16349887525075	5.37628352355332	0.525144917032223	-0.0168798807708111	0.508265036261412
1296	0	0	1.31891095048895	0	0	1.24935560268187	1.09858793508413	0.808010165266177	1.1241413997758	1.2493556041024	1.24935560268187	2.34794353776599	3.15595370303217	4.28009510280797	5.52945070691037	0.532028279503777	-0.0185477260899016	0.513480553413876
1297	0	0	1.88982883408497	0	0	1.27601116498475	1.13083620904922	0.816739787804584	1.14223356187616	1.27601116616587	1.27601116498475	2.40684737403397	3.22358716183856	4.36582072371472	5.64183188988059	0.537787216132426	-0.0167923668649686	0.520994849267457
1298	0	0	0	2.17801902890771	0	1.31384149836392	1.1771856862464	0.817171197288672	1.1787194131441	1.31384149934575	1.31384149836392	2.49102718461032	3.30819838189899	4.48691779504309	5.80075929438884	0.545393289501553	-0.0252245434222795	0.520168746079274
1299	0	0.995717951123013	0	0	0	1.36735746229686	1.24090251350786	0.861937773729505	1.18688992246887	1.36735746311283	1.36735746229686	2.60825997580472	3.47019774953422	4.65708767200309	6.02444513511592	0.555015276466237	-0.0261032101622032	0.528912066304034
1300	0	0.878428466190674	0	0	0	1.39090991231842	1.25917841675261	0.89623268691734	1.1859763051244	1.39090991299641	1.39090991231842	2.65008832907103	3.54632101598837	4.73229732111277	6.12320723410917	0.559567577004252	-0.0198553680481567	0.539712208956095
1301	0	0	1.02530732379158	0	0	1.38976217886415	1.24536920991713	0.918540213205633	1.17516229537169	1.38976217942737	1.38976217886415	2.63513138878128	3.55367160198691	4.72883389735861	6.11859607678597	0.559547354848744	-0.0277515123038314	0.531795842544913
1302	0	0	1.37288218767807	0	0	1.37690529963855	1.22876963340024	0.91989072986869	1.16287735620264	1.37690530010632	1.37690529963855	2.60567493303879	3.52556566290748	4.68844301911012	6.06534831921644	0.557727115299919	-0.0231438298771745	0.534583285422744
1303	0	0.670979009019972	0	0	0	1.36800481276166	1.22222786319946	0.909517515722762	1.16139289792553	1.36800481315009	1.36800481276166	2.59023267596111	3.49975019168388	4.66114308960941	6.0291479027595	0.55712864727635	-0.0324156700019051	0.524712977274445
1304	0	0	1.25287656741775	0	0	1.33906204326706	1.1908325626751	0.894652770751464	1.14421020690661	1.33906204358954	1.33906204326706	2.52989460594216	3.42454737669363	4.56875758360024	5.90781962718977	0.551571450451381	-0.0295090662626485	0.522062384188732
1305	0	0	0	0	3.12619200277187	1.31669224415922	1.17168938715386	0.873504251914607	1.13612597097964	1.31669224442689	1.31669224415922	2.48838163131309	3.36188588322769	4.49801185420733	5.81470409863423	0.547935118961503	-0.0344219757330433	0.513513143228459
1306	0	0	1.21815231645965	0	0	1.36081311608531	1.22273771171064	0.933006282805528	1.19575588636297	1.28324505135307	1.36081311608531	2.58355082779595	3.51655711060148	4.71231299696446	5.99555804831753	0.552305581465381	-0.0265869184956827	0.525718662969698
1307	0	0	1.49655331802213	0	0	1.38556743947901	1.25667260165171	0.960219499313324	1.23632977204617	1.25855271919352	1.38556743947901	2.64224004113072	3.60245954044404	4.83878931249021	6.09734203168373	0.555072271691162	-0.0332325446918854	0.521839726999276
1308	0	0.638553157743476	0	0	0	1.40564400471319	1.28713838084557	0.966541106095582	1.27191423884938	1.24965771825274	1.40564400471319	2.69278238555876	3.65932349165434	4.93123773050372	6.18089544875646	0.558319428186612	-0.0303539541219149	0.527965474064697
1309	0	0	1.32326771941144	0	0	1.39382644356848	1.27802927024222	0.959931600673683	1.27488609984309	1.22354541715026	1.39382644356848	2.6718557138107	3.63178731448438	4.90667341432748	6.13021883147774	0.554913055784039	-0.0321579606159387	0.5227550951681
1310	0	0.816192307103379	0	0	0	1.3834417927141	1.27326507411709	0.942612203053003	1.27832330114497	1.20917390144663	1.3834417927141	2.65670686683119	3.59931906988419	4.87764237102916	6.08681627247579	0.553049100445597	-0.0199385471060323	0.533110553339565
1311	0.271868954677221	0	0	0	0	1.35775254544826	1.24295132932683	0.926759472667562	1.26535315860014	1.18653836720647	1.35775254544826	2.60070387477509	3.52746334744266	4.7928165060428	5.97935487324926	0.54834469048585	-0.0243371607661714	0.524007529719679
1312	0	0.513249322179652	0	0	0	1.30291908917282	1.19069335166039	0.894584605574345	1.22398485378872	1.141280895555	1.30291908917282	2.49361244083321	3.38819704640756	4.61218190019628	5.75346279575127	0.534173751600684	-0.0175918263230073	0.516581925277677
1313	0	0	1.67555047235465	0	0	1.240159625549	1.12764690495989	0.860430923407817	1.17284501483537	1.09025160141622	1.240159625549	2.36780653050889	3.2282374539167	4.40108246875207	5.49133407016829	0.51823008594976	-0.0192902072605975	0.498939878689162
1314	0	0.426714070202547	0	0	0	1.21221385249228	1.10320576511045	0.829773567903251	1.1548999689433	1.07509455489797	1.21221385249228	2.31541961760273	3.14519318550598	4.30009315444929	5.37518770934726	0.511023489418718	-0.0170927791859643	0.493930710232754
1315	0	0	0	2.69372963820175	0	1.16762422067743	1.06036757347044	0.795932737359886	1.1188972755501	1.0435830027534	1.16762422067743	2.22799179414787	3.02392453150776	4.14282180705786	5.18640480981126	0.499196202571155	-0.0266301205279836	0.472566082043171
1316	0	0	1.56803624271195	0	0	1.18758604141791	1.08502771648917	0.83531293449103	1.08188167912551	1.07638713576641	1.18758604141791	2.27261375790709	3.10792669239812	4.18980837152363	5.26619550729003	0.498748338195127	-0.0287614344748202	0.469986903720307
1317	0	0.627960231739597	0	0	0	1.21329648646712	1.11725745795388	0.85425970131007	1.07287231028147	1.11435987384526	1.21329648646712	2.330553944421	3.18481364573107	4.25768595601255	5.3720458298578	0.502056578200645	-0.0203998830348798	0.481656695165766
1318	0	0	0	2.01929022542981	0	1.21122877632706	1.11478275499703	0.859455586590747	1.05214534628741	1.12376273716473	1.21122877632706	2.32601153132408	3.18546711791483	4.23761246420224	5.36137520136696	0.500409815695625	-0.0272436082010497	0.473166207494575
1319	0	0.877872070151919	0	0	0	1.23617373999839	1.14262397866278	0.90082823726245	1.0255822519627	1.15927066250144	1.23617373999839	2.37879771866118	3.27962595592363	4.30520820788633	5.46447887038777	0.504765786846404	-0.0205961252469577	0.484169661599446
1320	0	0	1.08216935728648	0	0	1.24102561950504	1.13905124086053	0.92771088825056	1.00282697647017	1.17373002979671	1.24102561950504	2.38007686036557	3.30778774861613	4.3106147250863	5.48434475488301	0.506409502330528	-0.0162732522534754	0.490136250077052
1321	0	0	1.86820197496944	0	0	1.23893985510306	1.1346690157836	0.932268454943201	0.990062442269669	1.18029559186963	1.23893985510306	2.37360887088666	3.30587732582986	4.29593976809953	5.47623535996916	0.507892253004862	-0.0121161659732737	0.495776087031589
1322	0	0.943096234781065	0	0	0	1.25801414717041	1.15563013175768	0.926021698320622	1.01015628926882	1.20709600636008	1.25801414717041	2.4136442789281	3.33966597724872	4.34982226651754	5.55691827287762	0.513528767922716	-0.0159565350893871	0.497572232833329
1323	0	0.711137769195995	0	0	0	1.2603491951042	1.14760355205349	0.92229232685118	1.02131901261977	1.21628312479261	1.2603491951042	2.40795274715769	3.33024507400887	4.35156408662864	5.56784721142126	0.516328314203407	-0.0210602514470703	0.495268062756337
1324	0	0	1.61905620636537	0	0	1.24379040470566	1.11812496552902	0.912776489646183	1.01853177279687	1.20576536133491	1.24379040470566	2.36191537023468	3.27469185988086	4.29322363267773	5.49898899401264	0.514849479525453	-0.00756812473332055	0.507281354792132
1325	0	0	1.31708891917596	0	0	1.24484442323297	1.1146477685671	0.896650350146888	1.03621880747983	1.21211824872332	1.24484442323297	2.35949219180006	3.25614254194695	4.29236134942678	5.50447959815009	0.517186004461325	-0.009352824271153	0.507833180190172
1326	0	0	1.69553306763665	0	0	1.24778083096262	1.11882488369095	0.874993502209409	1.0571597924798	1.21968192878212	1.24778083096262	2.36660571465358	3.24159921686299	4.29875900934279	5.51844093812491	0.520373694933593	-0.00283284196816191	0.517540852965431
1327	0	0	1.46085758630743	0	0	1.26427631034526	1.14038933824733	0.852325259372194	1.09198762992202	1.24020245046332	1.26427631034526	2.40466564859259	3.25699090796479	4.3489785378868	5.58918098835013	0.526011533306429	0.00212138159513791	0.528132914901567
1328	0	0	1.29230368158938	0	0	1.28163324855308	1.16521485714023	0.828565292567805	1.12729426970479	1.26104848709501	1.28163324855308	2.44684810569331	3.27541339826112	4.40270766796591	5.66375615506091	0.531947892743066	-0.00865370789863495	0.523294184844431
1329	0	0.451169764902997	0	0	0	1.29347730562021	1.18589059191297	0.803875693044257	1.15624172504944	1.27590774198353	1.29347730562021	2.47936789753318	3.28324359057744	4.43948531562688	5.7153930576104	0.53691075065364	-0.0052687464220156	0.531642004231624
1330	0	0	1.39098068893786	0	0	1.27369030132393	1.17096507822121	0.775687040492236	1.152428832271	1.2587191954371	1.27369030132393	2.44465537954513	3.22034242003737	4.37277125230837	5.63149044774547	0.532777110615407	0.000655471324684711	0.533432581940092
1331	0	0.869663235978949	0	0	0	1.26412861881157	1.16803755115464	0.750355921724582	1.15755939174341	1.25139123992308	1.26412861881157	2.43216616996621	3.18252209169079	4.3400814834342	5.59147272335727	0.531552214561411	-0.00427417032007887	0.527278044241332
1332	0	0	1.52587851183928	0	0	1.24466261216013	1.14292828102259	0.737201166492868	1.15144359861313	1.23384107692817	1.24466261216013	2.38759089318272	3.12479205967559	4.27623565828872	5.51007673521689	0.52849823094336	-0.00483138922167018	0.52366684172169
1333	0	0.800202478772336	0	0	0	1.24068770813116	1.1385134259343	0.723943665448209	1.15948065100043	1.23150598115421	1.24068770813116	2.37920113406546	3.10314479951367	4.2626254505141	5.49413143166831	0.528869153322527	-0.00661336686310458	0.522255786459422
1334	0	0.657626198116127	0	0	0	1.22346207886602	1.11270143102886	0.717475180058273	1.15297522223846	1.21568124637611	1.22346207886602	2.33616350989488	3.05363868995315	4.20661391219161	5.42229515856772	0.526297181633404	-0.0104583760897242	0.51583880554368
1335	0	0.979336732005637	0	0	0	1.19325096845143	1.07182991520252	0.711100789514385	1.13226617230816	1.18666485041322	1.19325096845143	2.26508088365395	2.97618167316834	4.1084478454765	5.29511269588972	0.520272306653681	-0.00220981944156901	0.518062487212112
1336	0	0	0	0	3.08789280603649	1.16586389499869	1.0254178252344	0.715534698105305	1.1132523918328	1.16029502822895	1.16586389499869	2.19128172023309	2.90681641833839	4.0200688101712	5.18036383840015	0.515341996258484	-0.0144346265144924	0.500907369743992
1337	0	0	1.38890850875512	0	0	1.21032331747339	1.06173925054698	0.796121522603518	1.16505333761648	1.12923116328562	1.21032331747339	2.27206256802036	3.06818409062388	4.23323742824037	5.36246859152599	0.519841680766107	-0.0151223883676729	0.504719292398434
1338	0	0.959958598112026	0	0	0	1.24584158697203	1.09668471290185	0.843021458373551	1.20698028279605	1.11678922906775	1.24584158697203	2.34252629987387	3.18554775824742	4.39252804104347	5.50931727011123	0.524817033555893	-0.00900660295933898	0.515810430596554
1339	0	0.962966813794857	0	0	0	1.26015156458642	1.10011398475183	0.878196876306836	1.22686304990095	1.10319099276778	1.26015156458642	2.36026554933825	3.23846242564508	4.46532547554603	5.56851646831382	0.526947477130199	-0.0138533171142532	0.513094160015946
1340	0.297389466392196	0	0	0	0	1.25987351078617	1.08233024796526	0.904455818778758	1.23141436059585	1.08936299894032	1.25987351078617	2.34220375875142	3.24665957753018	4.47807393812603	5.56743693706634	0.527126524262465	-0.00726495771954903	0.519861566542916
1341	0	0	1.35504468056236	0	0	1.22579634705308	1.04458493715912	0.902077892785708	1.2037419935854	1.05403821600826	1.22579634705308	2.2703812842122	3.17245917699791	4.37620117058331	5.43023938659157	0.517432760525913	-0.00123964777867551	0.516193112747238
1342	0	0.687309432011808	0	0	0	1.2070525330076	1.02933663293742	0.889686198037006	1.19001611702682	1.04010181920247	1.2070525330076	2.23638916594502	3.12607536398202	4.31609148100884	5.35619330021132	0.51277599050208	0.00466455060845497	0.517440541110535
1343	0	0.826800976206304	0	0	0	1.1773350496758	0.998632977227046	0.874654861978745	1.16422204953616	1.01909260070361	1.1773350496758	2.17596802690285	3.05062288888159	4.21484493841775	5.23393753912136	0.506145480952549	0.00848017677807223	0.514625657730622
1344	0	0	0	2.23503862687792	0	1.14580640963505	0.960060217409701	0.862916269872714	1.13575422782069	0.998600900966776	1.14580640963505	2.10586662704475	2.96878289691747	4.10453712473815	5.10313802570493	0.499891853614535	0.00463785368949408	0.504529707304029
1345	0	0.58299005333636	0	0	0	1.1602183989118	0.975853740658254	0.899889281931058	1.10197839204698	1.02524813065322	1.1602183989118	2.13607213957006	3.03596142150111	4.1379398135481	5.16318794420132	0.501900146819409	0.012563473230046	0.514463620049455
1346	0	0.735527827866876	0	0	0	1.15084843711368	0.96643634729194	0.914196460634661	1.06222084673085	1.02851462171193	1.15084843711368	2.11728478440562	3.03148124504028	4.09370209177113	5.12221671348306	0.498815660479874	0.0102867232563662	0.50910238373624
1347	0	0.704274848125982	0	0	0	1.13084033472022	0.942247326309907	0.917835658559048	1.02475551116771	1.0209966975312	1.13084033472022	2.07308766103013	2.99092331958918	4.01567883075689	5.03667552828809	0.494237047013745	0.0108871302457401	0.505124177259485
1348	0	0.562556105174044	0	0	0	1.10333519943801	0.908605367114436	0.913180805360709	0.989034234948871	1.00547328061664	1.10333519943801	2.01194056655244	2.92512137191315	3.91415560686202	4.91962888747866	0.48846130071587	0.00533906632519131	0.493800367041062
1349	0	0.435995574738281	0	0	0	1.06706725158354	0.867989517204436	0.89847805538572	0.951014605923485	0.980452518532259	1.06706725158354	1.93505676878798	2.8335348241737	3.78454943009718	4.76500194862944	0.480330052479193	-0.00672956768109164	0.473600484798101
1350	0	0	1.96363713794199	0	0	1.02197236667743	0.822186319940507	0.873378349741495	0.908558854499805	0.945742881369456	1.02197236667743	1.84415868661794	2.71753703635943	3.62609589085924	4.57183877222869	0.469039858885782	-0.0123209261552593	0.456718932730523
1351	0	0.727330846054074	0	0	0	1.02247144609356	0.828775281168447	0.849554455851257	0.914553600406158	0.955708190113973	1.02247144609356	1.85124672726201	2.70080118311327	3.61535478351942	4.5710629736334	0.467758730175846	-0.0167188031403817	0.451039927035464
1352	0	0.561777781256721	0	0	0	1.01302859549653	0.81974943580198	0.829489228487528	0.912340628060097	0.954804485905232	1.01302859549653	1.83277803129851	2.66226725978604	3.57460788784614	4.52941237375137	0.465319882497931	-0.0140577220773479	0.451262160420583
1353	0	0.399065083400148	0	0	0	0.991810012781681	0.798543491653724	0.80718108929977	0.899276837260681	0.941223023417448	0.991810012781681	1.79035350443541	2.59753459373518	3.49681143099586	4.4380344544133	0.460175372555278	-0.00725774862552009	0.452917623929758
1354	0	0.799107275551856	0	0	0	0.958066416831776	0.767431040157386	0.77877377864996	0.874040066840991	0.914260956857148	0.958066416831776	1.72549745698916	2.50427123563912	3.37831130248011	4.29257225933726	0.450947504710445	-0.00660510591062416	0.444342398799821
1355	0	0.608043122130832	0	0	0	0.930136892536489	0.735905262242098	0.760312567664522	0.854573821398851	0.892316611108017	0.930136892536489	1.66604215477859	2.42635472244311	3.28092854384196	4.17324515494998	0.44449058878665	0.00199752816965816	0.446488116956308
1356	0	0	1.85170286254438	0	0	0.900765176479594	0.702975468568043	0.742867831172708	0.833358102998816	0.86819959943529	0.900765176479594	1.60374064504764	2.34660847622035	3.17996657921916	4.04816617865445	0.437940416506051	0.00426875905302964	0.44220917555908
1357	0	0	1.64140786160783	0	0	0.912120741111716	0.718445063453233	0.728029856231016	0.852395694367893	0.884147555064128	0.912120741111716	1.63056580456495	2.35859566079597	3.21099135516386	4.09513891022799	0.440424755963188	0.0094097438071919	0.44983449977038
1358	0	0	1.02327940864319	0	0	0.943516491757475	0.758962431025685	0.714512496663148	0.890903339359861	0.919540835503524	0.943516491757475	1.70247892278316	2.41699141944631	3.30789475880617	4.22743559430969	0.447969174637336	0.0154966620415869	0.463465836678923
1359	0	0.957601930525651	0	0	0	0.967070731338024	0.794695250248966	0.698536719996437	0.920953615652214	0.946562504496535	0.967070731338024	1.76176598158699	2.46030270158343	3.38125631723564	4.32781882173218	0.454869754507852	0.0123640383015017	0.467233792809354
1360	0	0.820081502315162	0	0	0	0.982443804094983	0.808555120617673	0.696235665963459	0.942196453121776	0.964933735086412	0.982443804094983	1.79099892471266	2.48723459067611	3.42943104379789	4.3943647788843	0.460568966470243	0.0116245071894482	0.472193473659691
1361	0	0.788893986562874	0	0	0	0.987324051855774	0.806033682289204	0.698672973761463	0.952333791021942	0.972399063444602	0.987324051855774	1.79335773414498	2.49203070790644	3.44436449892838	4.41676356237299	0.4640115921468	0.0101697291627163	0.474181321309516
1362	0	0.693442542443451	0	0	0	0.983989023736079	0.792300680979975	0.703185046974324	0.953672424687496	0.971287279996874	0.983989023736079	1.77628970471605	2.47947475169038	3.43314717637787	4.40443445637475	0.465514768984653	0.003833848175246	0.469348617159899
1363	0	0.988700003877761	0	0	0	0.972130754355402	0.770471712212619	0.705813655588929	0.945943163668715	0.961336656840253	0.972130754355402	1.74260246656802	2.44841612215695	3.39435928582567	4.35569594266592	0.464636623775671	0.0128896749736096	0.477526298749281
1364	0	0	1.04630648859854	0	0	0.964618285467719	0.746804314211457	0.716762822436414	0.942058937849191	0.955457599740967	0.964618285467719	1.71142259967918	2.42818542211559	3.37024435996478	4.32570195970575	0.465062277236651	0.00717292085249881	0.47223519808915
1365	0	0.924125960599946	0	0	0	0.962152310549807	0.740666415527368	0.717295649855968	0.94276631421514	0.954387540245526	0.962152310549807	1.70281872607718	2.42011437593314	3.36288069014828	4.31726823039381	0.466811495080689	-0.00159017688650846	0.46522131819418
1366	0	0	1.52254476168265	0	0	0.959148811809223	0.727943757079419	0.724347940786498	0.942526971986909	0.952574890609893	0.959148811809223	1.68709256888864	2.41144050967514	3.35396748166205	4.30654237227194	0.468374201771704	-0.0021270558436925	0.466247145928011
1367	0	0.978772676101773	0	0	0	0.975481445684885	0.745358503883833	0.725040831136479	0.961258644769858	0.969921783964303	0.975481445684885	1.72083994956872	2.4458807807052	3.40713942547506	4.37706120943936	0.473798237073102	-0.0104243730053286	0.463373864067774
1368	0	0	0	2.53897998553859	0	0.98643069319926	0.7487395216863	0.733735557971363	0.974283356626073	0.981733592305526	0.98643069319926	1.73517021488556	2.46890577285692	3.443189129483	4.42492272178852	0.478064714445603	-0.00254420102257964	0.475520513423024
1369	0	0.9381988217376	0	0	0	1.04450716085052	0.809553038086874	0.798603968395249	0.974495922317781	1.04054259164699	1.04450716085052	1.8540601989374	2.65266416733265	3.62716008965043	4.66770268129742	0.488711480038123	-0.0110221021663843	0.477689377871738
1370	0	0	1.03489554683838	0	0	1.07984129023502	0.839569322436895	0.846570893027588	0.973343185350296	1.07649802166306	1.07984129023502	1.91941061267191	2.7659815056995	3.7393246910498	4.81582271271286	0.495642370807231	-0.0159272507398485	0.479715120067382
1371	0	0	1.63630730543031	0	0	1.10193648978855	0.865994849897976	0.86756241698477	0.974479879197544	1.09911954640826	1.10193648978855	1.96793133968653	2.8354937566713	3.80997363586884	4.9090931822771	0.500657617498384	-0.0137003624255796	0.486957255072804
1372	0	0	1.45670028799341	0	0	1.13412712537354	0.908840888868917	0.873453464937809	0.996809646394683	1.13175554896634	1.13412712537354	2.04296801424246	2.91642147918027	3.91323112557495	5.04498667454129	0.507895402524948	-0.0138517138635465	0.494043688661402
1373	0	0.852659264816574	0	0	0	1.16614520527499	0.955404076045093	0.868120600993802	1.02672984040364	1.16415009381566	1.16614520527499	2.12154928132008	2.98966988231388	4.01639972271752	5.18054981653318	0.515476987610195	-0.0107101581582812	0.504766829451914
1374	0	0	1.03102041788719	0	0	1.17721367181556	0.970295483910757	0.863944634481318	1.04097303730265	1.17553646880687	1.17721367181556	2.14750915572632	3.01145379020764	4.05242682751029	5.22796329631716	0.518693607947212	-0.0082105146975393	0.510483093249673
1375	0	0.401400865183584	0	0	0	1.17971668936136	0.982160125190676	0.849382150932281	1.05008080857084	1.17830769720188	1.17971668936136	2.16187681455203	3.01125896548431	4.06133977405515	5.23964747125703	0.520430968179323	-0.0058027110807693	0.514628257098554
1376	0	0	1.16325105270103	0	0	1.1557763136193	0.967221190695729	0.824856738315319	1.03482737740682	1.15459340599367	1.1557763136193	2.12299750431503	2.94785424263035	3.98268162003717	5.13727502603084	0.51387526010546	-0.00746008118066724	0.506415178924793
1377	0	0	1.0617699302677	0	0	1.1398470541726	0.963521423786276	0.798923609888285	1.02869535649352	1.1388545641595	1.1398470541726	2.10336847795887	2.90229208784716	3.93098744434067	5.06984200850018	0.510205982158601	-0.00343374247374925	0.506772239684852
1378	0	0.905992647693984	0	0	0	1.12648779014485	0.964153636516953	0.772153843745362	1.02555566034139	1.12565555264723	1.12648779014485	2.0906414266618	2.86279527040717	3.88835093074855	5.01400648339578	0.5078469609792	-0.0114413585117544	0.496405602467446
1379	0	0	1.8918683141023	0	0	1.11018862539951	0.948463727112146	0.758508246713306	1.01942335921718	1.10949115448445	1.11018862539951	2.05865235251166	2.81716059922497	3.83658395844215	4.9460751129266	0.505145538617607	-0.0107136026933779	0.494431935924229
1380	0	0.65477985075991	0	0	0	1.1247410220966	0.968738563897055	0.745862493665825	1.04377322252337	1.12415680579923	1.1247410220966	2.09347958599365	2.83934207965948	3.88311530218285	5.00727210798208	0.508161013887036	-0.0103209286455577	0.497840085241478
1381	0	0	1.3741875727197	0	0	1.11898197360417	0.96345640178653	0.734321375420527	1.04724209597063	1.11849287064186	1.11898197360417	2.0824383753907	2.81675975081122	3.86400184678185	4.98249471742371	0.506443461565597	-0.0107295195031731	0.495713942062423
1382	0	0.629693583799608	0	0	0	1.12335703920062	0.973261477088332	0.721411766373368	1.06016009025669	1.12294776382263	1.12335703920062	2.09661851628895	2.81803028266232	3.878190372919	5.00113813674163	0.507606521200852	-0.00620851172137529	0.501398009479477
1383	0	0.970233006903603	0	0	0	1.10999984138386	0.960507964829506	0.709675639430433	1.05460594825957	1.1096575242272	1.10999984138386	2.07050780621336	2.78018344564379	3.83478939390337	4.94444691813056	0.504360834540783	0.00471623278191562	0.509077067322699
1384	0	0.842706171539128	0	0	0	1.09634765389	0.936525362090849	0.710264156994037	1.04800446794828	1.09606146821329	1.09634765389	2.03287301598085	2.74313717297489	3.79114164092317	4.88720310913646	0.501739846566776	-0.000558618175606532	0.50118122839117
1385	0	0.910682932329187	0	0	0	1.07876991417121	0.904653360862313	0.71491838732458	1.03674144509586	1.0785307581942	1.07876991417121	1.98342327503353	2.69834166235811	3.73508310745397	4.81361386564816	0.498473381131629	-0.00240949505396336	0.496063886077666
1386	0	0	1.34337003008917	0	0	1.06136456354797	0.869172495874241	0.724371201793438	1.02494996990038	1.06116479083762	1.06136456354797	1.93053705942221	2.65490826121564	3.67985823111602	4.74102302195364	0.49551386127576	-0.00708365360318433	0.488430207672576
1387	0	0	1.49862087081616	0	0	1.0588168525346	0.860823555959941	0.725679792394359	1.02736188249976	1.05865004345696	1.0588168525346	1.91964040849454	2.6453202008889	3.67268208338866	4.73133212684562	0.496022133410878	-0.00652327276357114	0.489498860647306
1388	0	0.441778048921055	0	0	0	1.07139657476222	0.876020368795034	0.722354496126082	1.04429970424311	1.0712573429711	1.07139657476222	1.94741694355726	2.66977143968334	3.71407114392645	4.78532848689754	0.499706582978142	0.000975750167657333	0.500682333145799
1389	0	0.360707631742022	0	0	0	1.05909237865365	0.867457102892667	0.710857860347685	1.0358071932031	1.05897620742385	1.05909237865365	1.92654948154631	2.637407341894	3.6732145350971	4.73219074252095	0.495791470738641	-0.00416842170027676	0.491623049038364
1390	0	0	1.56620938098497	0	0	1.02785729743055	0.841895037038642	0.691606580809525	1.00789227808537	1.02776040137427	1.02785729743055	1.86975233446919	2.56135891527871	3.56925119336408	4.59701159473835	0.485557545457928	0.00318382972378972	0.488741375181718
1391	0	0.607187850133118	0	0	0	1.02443805778778	0.848388981668436	0.675964395953624	1.00735463372355	1.02435726612963	1.02443805778778	1.87282703945621	2.54879143540984	3.55614606913339	4.58050333526302	0.482730344368268	0.00171590525530119	0.484446249623569
1392	0	0.710329179662421	0	0	0	1.00836946876893	0.837237681583365	0.663152857451207	0.99377897215698	1.00830212690759	1.00836946876893	1.84560715035229	2.5087600078035	3.50253897996048	4.51084110686807	0.477345902371503	0.0038755204045415	0.481221422776044
1393	0	0.50235170663267	0	0	0	0.987727556803021	0.815853653432787	0.656037525527529	0.975287541850438	0.987671443365347	0.987727556803021	1.80358121023581	2.45961873576334	3.43490627761377	4.42257772097912	0.471653033179759	-0.00371245725756588	0.467940575922193
1394	0	0	1.35689903101934	0	0	0.95788721575156	0.785662336942767	0.646163172353036	0.947297472491304	0.957840472756979	0.95788721575156	1.74354955269433	2.38971272504736	3.33701019753867	4.29485067029565	0.463289744892571	0.00179350034144397	0.465083245234015
1395	0	0.876083679383131	0	0	0	0.950847260305912	0.784046173673598	0.637166397131374	0.941845754752867	0.950808334413728	0.950847260305912	1.73489343397951	2.37205983111088	3.31390558586375	4.26471392027748	0.461314820564874	0.005255233474756	0.46657005403963
1396	0	0	1.89277047304288	0	0	0.943575850448482	0.772493277636022	0.638890386903714	0.935934748797641	0.943543443564716	0.943575850448482	1.7160691280845	2.35495951498822	3.29089426378586	4.23443770735057	0.460125920834574	-0.00268721465415362	0.45743870618042
1397	0	0.932482704009461	0	0	0	0.969683929738571	0.801352914454211	0.640481175971283	0.963205809537402	0.969656957519712	0.969683929738571	1.77103684419278	2.41151802016406	3.37472382970147	4.34438078722118	0.465638081014039	-0.000513316577843541	0.465124764436195
1398	0	0.820202947139803	0	0	0	0.985860391233644	0.810169337773876	0.65104032816889	0.980374702382334	0.985837948247345	0.985860391233644	1.79602972900752	2.44707005717641	3.42744475955874	4.41328270780609	0.469835321961211	-0.000917264167034072	0.468918057794177
1399	0	0.751688689038855	0	0	0	0.991170879730115	0.804215335488675	0.663587120033214	0.986530689232817	0.991152210222953	0.991170879730115	1.79538621521879	2.458973335252	3.44550402448482	4.43665623470778	0.471967867966424	-0.00703845665686933	0.464929411309555
1400	0	0	1.30015546586755	0	0	0.986779404602635	0.787852331868785	0.674810208144336	0.982858438485426	0.986763877986928	0.986779404602635	1.77463173647142	2.44944194461576	3.43230038310118	4.41906426108811	0.471942606430334	-0.00844971363386255	0.463492892796471
1401	0	0	1.25663894952504	0	0	0.993990670921967	0.793575295810539	0.678671387755585	0.99068065254586	0.993977761231327	0.993990670921967	1.78756596673251	2.46623735448809	3.45691800703395	4.45089576826528	0.474929724969452	-0.00973780909822558	0.465191915871226
1402	0	0	1.9541751382873	0	0	1.00731740333227	0.812489745898192	0.67719630063284	1.00452567784492	1.00730667201255	1.00731740333227	1.81980714923046	2.49700344986331	3.50152912770822	4.50883579972077	0.479563390740408	-0.00751954002953781	0.47204385071087
1403	0	0	1.02973001620336	0	0	1.04714933145082	0.862468985538911	0.675619324363405	1.04479676009977	1.04714041295228	1.04714933145082	1.90961831698973	2.58523764135313	3.63003440145291	4.67717481440519	0.488575162843135	0.00218465469575837	0.490759817538893
1404	0	0	1.05119348181395	0	0	1.07316453853881	0.901354465464718	0.6689768396162	1.07118364306819	1.07315712825949	1.07316453853881	1.97451900400352	2.64349584361972	3.71467948668791	4.7878366149474	0.495176526432792	0.00203905779566414	0.497215584228457
1405	0	0	0	2.11646997538088	0	1.08976621080447	0.932228767749355	0.659325937838473	1.08809954645994	1.08976005500569	1.08976621080447	2.02199497855382	2.6813209163923	3.76942046285224	4.85918051785793	0.500114066203756	0.0022678665656118	0.502381932769368
1406	0	0.873565371052688	0	0	0	1.13439928029703	0.991605517608459	0.700505019564792	1.08592604582962	1.13439416767227	1.13439928029703	2.12600479790549	2.82650981747029	3.91243586329991	5.04683003097218	0.509231572671378	0.000339480850135905	0.509571053521514
1407	0	0.644840144752921	0	0	0	1.15565161086708	1.01409383363504	0.733699204766193	1.07739575386796	1.15564736549615	1.15565161086708	2.16974544450212	2.90344464926831	3.98084040313628	5.13648776863243	0.513880213860693	0.00441691285024235	0.518297126710935
1408	0	0	1.59517742287921	0	0	1.15304246782361	1.00868550872842	0.752959666232155	1.057394095116	1.153038943287	1.15304246782361	2.16172797655203	2.91468764278419	3.97208173790019	5.1251206811872	0.512949886469611	-0.000546970711156587	0.512402915758455
1409	0	0	1.89444058490774	0	0	1.16564704753573	1.02415709962251	0.761259150128435	1.06148298876678	1.16564412199995	1.16564704753573	2.18980414715824	2.95106329728668	4.01254628605345	5.1781904080534	0.515601450769581	0.0138660437694993	0.52946749453908
1410	0	0	1.26044699615494	0	0	1.19783616066126	1.0629171809116	0.763243298162296	1.09138654569872	1.19783373277657	1.19783616066126	2.26075334157287	3.02399663973516	4.11538318543389	5.31321691821046	0.521871638390771	0.0100297958587237	0.531901434249495
1411	0	0	1.27903844855424	0	0	1.22133268993408	1.09525160254295	0.757755537858496	1.11684879975707	1.22133067541164	1.22133268993408	2.31658429247703	3.07433983033553	4.1911886300926	5.41251930550424	0.527188016648885	0.00959021278997419	0.53677822943886
1412	0.284660690396262	0	0	0	0	1.23883920010739	1.12282516956699	0.747557714057661	1.13910616273126	1.23883752886421	1.23883920010739	2.36166436967438	3.10922208373204	4.2483282464633	5.48716577532751	0.531808535596872	0.00946762823923977	0.541276163836112
1413	0	0	1.90210199071684	0	0	1.21712443407316	1.11373630712859	0.725480671835092	1.12591877248626	1.21918874978665	1.21712443407316	2.33086074120175	3.05634141303684	4.1822601855231	5.40144893530975	0.524688026617246	0.00453544412702914	0.529223470744275
1414	0	0	1.3408150150339	0	0	1.22486803516155	1.13334048738887	0.708308323834047	1.14237532937475	1.22824939294674	1.22486803516155	2.35820852255042	3.06651684638447	4.20889217575922	5.43714156870596	0.52413909580858	0.0066710165142096	0.530810112322789
1415	0	0	0	2.14779928355656	0	1.23372201049878	1.15315230828119	0.692282082918325	1.1597803635079	1.23787510150648	1.23372201049878	2.38687431877998	3.0791564016983	4.2389367652062	5.47681186671268	0.525307396594207	0.0053511145522633	0.53065851114647
1416	0.33698889053693	0	0	0	0	1.26945747676749	1.19888044086025	0.729130766935828	1.15568399804804	1.27399141151793	1.26945747676749	2.46833791762774	3.19746868456357	4.35315268261161	5.62714409412954	0.53117507857528	0.0128647483865387	0.544039826961818
1417	0	0	1.70846207461198	0	0	1.25995362108064	1.20117559074393	0.740909132845062	1.12600016015137	1.26737552723084	1.25995362108064	2.46112921182457	3.20203834466964	4.328038504821	5.59541403205185	0.52590912997322	0.00568049482431607	0.531589624797536
1418	0	0	0	2.31149661462118	0	1.26813357743239	1.21919601730675	0.745116996797735	1.12505458503719	1.27724747570501	1.26813357743239	2.48732959473914	3.23244659153687	4.35750117657407	5.63474865227907	0.525756434406531	0.0134746976067065	0.539231132013237
1419	0	0	1.5354562130998	0	0	1.30764748298488	1.26691420407515	0.799153890362939	1.11031277058645	1.31759608810504	1.30764748298488	2.57456168706003	3.37371557742297	4.48402834800942	5.80162443611446	0.531238165192868	0.0127921397095284	0.544030304902397
1420	0	0	1.52948231488148	0	0	1.34145206787244	1.30755671919453	0.828949599568813	1.11423278926073	1.35163329708698	1.34145206787244	2.64900878706697	3.47795838663578	4.5921911758965	5.94382447298349	0.537289694989437	0.00385720494494301	0.54114689993438
1421	0	0.597833621974892	0	0	0	1.37012317080092	1.34192517549705	0.841486408451195	1.13033776211706	1.38012579228294	1.37012317080092	2.71204834629797	3.55353475474917	4.68387251686623	6.06399830914917	0.543493823043019	0.00729037523254527	0.550784198275564
1422	0.302368302926112	0	0	0	0	1.36390032984939	1.33312254877971	0.841818658909469	1.12357059069088	1.37345455545107	1.36390032984939	2.6970228786291	3.53884153753857	4.66241212822945	6.03586668368052	0.542047370953067	0.00125763903928973	0.543305009992357
1423	0	0	1.04845303570809	0	0	1.32251658617314	1.29331984033419	0.824282770211186	1.09201786010158	1.33375530952206	1.32251658617314	2.61583642650733	3.44011919671852	4.5321370568201	5.86589236634216	0.530870224703516	0.000273419138716309	0.531143643842232
1424	0	0.756059481674371	0	0	0	1.28565629895834	1.25847871516554	0.802205315848412	1.06932134961462	1.29765488687538	1.28565629895834	2.54413501412388	3.34634032997229	4.41566167958691	5.71331656646229	0.522696270699465	-0.00329452714076803	0.519401743558697
1425	0	0	1.38916755307676	0	0	1.24346368671686	1.20787219606657	0.785807426213235	1.04373145140178	1.25557737100662	1.24346368671686	2.45133588278343	3.23714330899667	4.28087476039845	5.53645213140507	0.514142027797444	0.00107819133404866	0.515220219131493
1426	0	0	1.36995556479379	0	0	1.21981689967316	1.17975488300572	0.768036956465423	1.03777670600942	1.23160969739045	1.21981689967316	2.39957178267888	3.1676087391443	4.20538544515373	5.43699514254418	0.510555840016663	0.003366549994588	0.513922390011251
1427	0	0.899614212522858	0	0	0	1.2087495720995	1.16700725159877	0.749819211884258	1.04455028357316	1.21993977900067	1.2087495720995	2.37575682369827	3.12557603558253	4.17012631915569	5.39006609815636	0.510306557509714	0.00294278530375579	0.51324934281347
1428	0	0.625612482040625	0	0	0	1.1910748474194	1.13562539712587	0.74243120088964	1.04423002411633	1.20149343175725	1.1910748474194	2.32670024454527	3.06913144543491	4.11336146955124	5.31485490130849	0.508880822792572	0.00042046363664882	0.509301286429221
1429	0	0.929557056125243	0	0	0	1.1605784719268	1.08987796951717	0.733571990939512	1.03019180103376	1.17013748272352	1.1605784719268	2.25045644144397	2.98402843238349	4.01422023341724	5.18435771614077	0.503807494347704	-0.0100896134362082	0.493717880911496
1430	0	0.519895672474975	0	0	0	1.132443504043	1.03917757487136	0.733971658342619	1.01737337825641	1.14111223032659	1.132443504043	2.17162107891436	2.90559273725698	3.92296611551339	5.06407834583998	0.499629183806501	0.00106555065645948	0.50069473446296
1431	0	0	0	2.25819463499457	0	1.09339981405474	0.982248431288841	0.727148509426363	0.992377711806141	1.10118692309421	1.09339981405474	2.07564824534358	2.80279675476994	3.79517446657608	4.89636138967029	0.49161349810748	-0.0077324614486848	0.483881036658795
1432	0	0.698516646424951	0	0	0	1.10525466035409	0.985766571654816	0.772635913399508	0.965712420550587	1.11219493064897	1.10525466035409	2.0910212320089	2.86365714540841	3.829369565959	4.94156449660797	0.492784609216922	-0.00244241006690398	0.490342199150018
1433	0	0.946746557128415	0	0	0	1.09976002953537	0.969202154655296	0.800615226550521	0.938982123604251	1.10590459969574	1.09976002953537	2.06896218419067	2.86957741074119	3.80855953434544	4.91446413404118	0.490845598930843	0.00651541060172648	0.49736100953257
1434	0	0.6815634319166	0	0	0	1.09094558043113	0.942178812101085	0.824068494547737	0.921215909037555	1.09635487523704	1.09094558043113	2.03312439253221	2.85719288707995	3.77840879611751	4.87476367135454	0.489344057641052	0.00192799386108028	0.491272051502132
1435	0	0.42888112120728	0	0	0	1.07151087731598	0.906379668714202	0.835032680414976	0.901357727261764	1.07624956078334	1.07151087731598	1.97789054603018	2.81292322644516	3.71428095370692	4.79053051449027	0.485532178090975	0.0180897433239444	0.503621921414919
1436	0	0	1.31031160501493	0	0	1.03732064986923	0.862430210416062	0.828989765893878	0.872474617646427	1.04145410289357	1.03732064986923	1.8997508602853	2.72874062617917	3.6012152438256	4.64266934671917	0.476852858014382	0.0163176540346792	0.493170512049061
1437	0	0	1.62421178795977	0	0	1.02322910937705	0.847543506329646	0.816273672251665	0.867357144547109	1.02682104507192	1.02322910937705	1.87077261570669	2.68704628795836	3.55440343250547	4.58122447757739	0.473940233509506	0.0119566146254781	0.485896848134984
1438	0	0	1.21589617371321	0	0	1.03335313842168	0.862907293671205	0.801197844418487	0.888618396032143	1.03646405843306	1.03335313842168	1.89626043209288	2.69745827651137	3.58607667254351	4.62254073097658	0.476684444508831	0.0239110138243163	0.500595458333148
1439	0	0.741151626256997	0	0	0	1.04600466632708	0.884671738186477	0.782736027711718	0.913491199701285	1.0486909315941	1.04600466632708	1.93067640451356	2.71341243222528	3.62690363192656	4.67559456352067	0.480830793545044	0.0173799723273533	0.498210765872397
1440	0	0	1.34321527401798	0	0	1.04438719821663	0.884132142327484	0.768913284069526	0.924420096751117	1.04670054214146	1.04438719821663	1.92851934054411	2.69743262461364	3.62185272136476	4.66855326350622	0.481751058898015	0.0264933221044495	0.508244381002464
1441	0	0	1.45695722004954	0	0	1.05297520462965	0.898708415262576	0.753155290711841	0.945360127023712	1.05496255879961	1.05297520462965	1.95168361989223	2.70483891060407	3.65019903762778	4.70516159642739	0.485311331436405	0.0226036772335395	0.507915008669945
1442	0	0	1.76776488123525	0	0	1.07184691700909	0.926663164183292	0.73726485677702	0.976047722924504	1.0735504521553	1.07184691700909	1.99851008119238	2.7357749379694	3.71182266089391	4.78537311304921	0.491171279803753	0.0247433380803683	0.515914617884122
1443	0	0	0	0	3.79229957563706	1.10717061835174	0.97284593313054	0.723304589468415	1.02243966949241	1.10862792823935	1.10717061835174	2.08001655148228	2.8033211409507	3.8257608104431	4.93438873868246	0.499877005374339	0.028979928921269	0.528856934295608
1444	0	0	1.17756928954079	0	0	1.21866368504352	1.09603176354511	0.814374901243587	1.14413613809525	1.12162867944964	1.21866368504352	2.31469544858863	3.12907034983222	4.27320648792747	5.39483516737712	0.515202910042152	0.0245733689588287	0.539776279000981
1445	0	0	1.87960558097198	0	0	1.29192070099519	1.18115617929679	0.866371865204355	1.2266815652592	1.13205275055463	1.29192070099519	2.47307688029198	3.33944874549634	4.56613031075553	5.69818306131016	0.526257234347547	0.0234147290131765	0.549671963360724
1446	0	0	0	2.29716585033822	0	1.36013135513727	1.26096134987262	0.894135170141127	1.30326209037598	1.16339824963955	1.36013135513727	2.62109270500988	3.51522787515101	4.81848996552699	5.98188821516654	0.537751537347379	0.0231793965899424	0.560930933937321
1447	0	0	1.57244162907452	0	0	1.43639280665123	1.34825341974907	0.95859590690224	1.3345889527273	1.22141261131114	1.43639280665123	2.78464622640029	3.74324213330253	5.07783108602983	6.29924369734098	0.55060335932798	0.0157146511208581	0.566318010448838
1448	0	0.975329321008629	0	0	0	1.49181086878631	1.41396165805219	0.990325603020407	1.36323158498036	1.271663218665	1.49181086878631	2.90577252683851	3.89609812985892	5.25932971483928	6.53099293350427	0.561144604709705	0.0114730220098602	0.572617626719565
1449	0	0.626005021084961	0	0	0	1.5118812642025	1.4277165977832	1.01099528544186	1.36957880053004	1.29550349589527	1.5118812642025	2.9395978619857	3.95059314742756	5.3201719479576	6.61567544385287	0.565942326363309	0.0143915641362489	0.580333890499558
1450	0	0.946427313883902	0	0	0	1.49615782426244	1.4026324412345	1.01213194150304	1.34933228920766	1.28941694083538	1.49615782426244	2.89879026549694	3.91092220699998	5.26025449620764	6.54967143704302	0.563170611245346	0.0134763067511829	0.576646917996529
1451	0	0.45043903069792	0	0	0	1.46745129164035	1.35565350096753	1.01063145298011	1.32241832386731	1.27396340889265	1.46745129164035	2.82310479260788	3.83373624558799	5.1561545694553	6.43011797834795	0.558731637763551	0.0112534698371378	0.569985107600689
1452	0	0.790527922982363	0	0	0	1.41474195205651	1.28978817153297	0.991169303015704	1.27567614962172	1.2364955506458	1.41474195205651	2.70453012358948	3.69569942660518	4.9713755762269	6.2078711268727	0.547567389645863	0.0109118666947839	0.558479256340647
1453	0	0.717967618815586	0	0	0	1.35881265113756	1.21771572997035	0.971444238553461	1.22831625846221	1.19663983668748	1.35881265113756	2.5765283811079	3.54797261966136	4.77628887812358	5.97292871481106	0.536550470590926	0.0130380288594285	0.549588499450355
1454	0	0	1.42611517231586	0	0	1.30018640665395	1.14307822190203	0.949814779951223	1.17972218204593	1.15411680164629	1.30018640665395	2.44326462855599	3.39307940850721	4.57280159055314	5.72691839219944	0.525221799020662	-0.000724970748898972	0.524496828271763
1455	0	0.645713135363213	0	0	0	1.264870006819	1.10219149667798	0.923357193944448	1.15508882410007	1.13439433984746	1.264870006819	2.36706150349698	3.29041869744143	4.4455075215415	5.57990186138895	0.5196205424479	0.0189823245188059	0.538602866966706
1456	0	0	0	0	4.96555138199762	1.22078154255769	1.05141741230419	0.896428582557516	1.12176866634005	1.1050460447549	1.22078154255769	2.27219895486188	3.1686275374194	4.29039620375944	5.39544224851434	0.51164144597714	0.00875625484959394	0.520397700826734
1457	0	0.551637868830626	0	0	0	1.31373304706111	1.14545246965417	1.01154044510092	1.22519180109495	1.07632260090915	1.31373304706111	2.45918551671528	3.47072596181619	4.69591776291114	5.77224036382029	0.516740613009021	0.0127622418833236	0.529502854892345
1458	0	0	0	0	3.10913312088732	1.35093866963178	1.18249115526743	1.07353020755597	1.27232610339943	1.03976802711375	1.35093866963178	2.53342982489921	3.60696003245518	4.87928613585461	5.91905416296836	0.514822342144438	0.0141576103875218	0.52897995253196
1459	0	0.674765661832292	0	0	0	1.4333101881744	1.27028571198944	1.18163026890091	1.36393610914088	1.00587887095173	1.4333101881744	2.70359590016384	3.88522616906475	5.24916227820564	6.25504114915737	0.521399542881728	0.0102811675709091	0.531680710452637
1460	0	0.962057122011792	0	0	0	1.46352704423636	1.30059114476937	1.23736331762292	1.4026252393098	0.972208635176327	1.46352704423636	2.76411818900573	4.00148150662865	5.40410674593846	6.37631538111479	0.521870659912044	0.0132066655532926	0.535077325465336
1461	0	0.787674238793683	0	0	0	1.4671992769152	1.29422791547119	1.26557097557056	1.41397775154397	0.949200075051373	1.4671992769152	2.76142719238639	4.02699816795695	5.44097591950091	6.39017599455229	0.521096508813955	0.00361274419041961	0.524709253004374
1462	0	0	1.29549801866849	0	0	1.44724654704988	1.26186584395542	1.26869004468153	1.40092204863761	0.92838337235764	1.44724654704988	2.7091123910053	3.97780243568684	5.37872448432445	6.30710785668209	0.517884877612432	0.000114100981173205	0.517998978593606
1463	0	0.854234778519325	0	0	0	1.42874398660349	1.24113639226816	1.24757602578078	1.38856485899834	0.926350759922845	1.42874398660349	2.66988037887165	3.91745640465243	5.30602126365078	6.23237202357362	0.517197624910771	0.00628550096653537	0.523483125877306
1464	0	0.730631891427684	0	0	0	1.39737043951253	1.2015464684059	1.22040488040408	1.36263090461647	0.922525257015389	1.39737043951253	2.59891690791843	3.81932178832251	5.18195269293898	6.10447794995437	0.51482995965284	0.00264014943038355	0.517470109083224
1465	0	0	1.89496929495881	0	0	1.35435220161647	1.14935343739641	1.18601842649988	1.32440042514836	0.913575744730361	1.35435220161647	2.50370563901288	3.68972406551276	5.01412449066112	5.92770023539148	0.510152256533456	0.00295174503943866	0.513104001572895
1466	0	0.653390002064136	0	0	0	1.34307296409852	1.13866011220571	1.14543443149973	1.31731468972178	0.939616727718988	1.34307296409852	2.48173307630423	3.62716750780396	4.94448219752574	5.88409892524473	0.511690608226204	0.00988983908404299	0.521580447310247
1467	0	0	1.11417106690602	0	0	1.31277886807184	1.10701936020258	1.10199088269367	1.29067796149588	0.947596106453117	1.31277886807184	2.41979822827442	3.52178911096809	4.81246707246397	5.76006317891708	0.508850296884529	0.015964761480243	0.524815058364772
1468	0	0	1.24061907935039	0	0	1.28582437610552	1.08592313473508	1.05391887911576	1.26690128000225	0.958296464186427	1.28582437610552	2.3717475108406	3.42566638995636	4.69256766995861	5.65086413414504	0.507485190906009	0.0164111162063244	0.523896307112333
1469	0	0	1.5225634038494	0	0	1.26613524799404	1.07672938300435	1.0051980935838	1.24996408726108	0.974610225614572	1.26613524799404	2.34286463099839	3.34806272458219	4.59802681184327	5.57263703745784	0.508027988258688	0.0139328299012403	0.521960818159928
1470	0	0	0	2.40254513310242	0	1.26119665448239	1.0850496508396	0.959276942749699	1.24740153192338	1.00338417725031	1.26119665448239	2.34624630532199	3.30552324807168	4.55292477999506	5.55630895724537	0.511465488304509	0.0210882713275337	0.532553759632043
1471	0	0	1.87302794762638	0	0	1.29512663913003	1.13365524937957	0.975656138574733	1.22782031525878	1.06838369827774	1.29512663913003	2.42878188850959	3.40443802708433	4.63225834234311	5.70064204062085	0.520088012878953	0.0105778897567406	0.530665902635693
1472	0	0	1.18624281832431	0	0	1.33665484096379	1.19032652349277	0.975927180463297	1.23569047369258	1.13818887513234	1.33665484096379	2.52698136445657	3.50290854491986	4.73859901861244	5.87678789374478	0.53012890596382	-0.00177888522732392	0.528350020736496
1473	0	0.786789158000064	0	0	0	1.35942003977081	1.22805056206242	0.96181086759157	1.23921155298666	1.1864299989901	1.35942003977081	2.58747060183322	3.54928146942479	4.78849302241146	5.97492302140156	0.537209800576692	-0.00899760611016201	0.52821219446653
1474	0	0	1.61313551099201	0	0	1.35577819048682	1.22740648668751	0.946511458541796	1.22661985998172	1.2055493731127	1.35577819048682	2.58318467717433	3.52969613571612	4.75631599569785	5.96186536881055	0.538725030245794	-0.00554948237254727	0.533175547873247
1475	0	0	1.27555466173854	0	0	1.36161704023626	1.23947291113041	0.925371661740045	1.23070340422983	1.23158182677065	1.36161704023626	2.60108995136668	3.52646161310672	4.75716501733655	5.9887468441072	0.542255689460707	-0.00839338161809229	0.533862307842614
1476	0	0.885674287111699	0	0	0	1.36256362360355	1.2486074403902	0.899152343475126	1.23477500206216	1.25033735488694	1.36256362360355	2.61117106399376	3.51032340746888	4.74509840953104	5.99543576441798	0.545162103862279	-0.00244217299669653	0.542719930865583
1477	0	0.429000726893356	0	0	0	1.34743143728787	1.22908492685256	0.881037326755532	1.22593652310363	1.25083045256142	1.34743143728787	2.57651636414043	3.45755369089596	4.68349021399959	5.93432066656101	0.54457894672964	-0.0102071106468051	0.534371836082834
1478	0	0.52924096648222	0	0	0	1.30706284337088	1.18544431456501	0.853994311305454	1.19377887287493	1.22410996703709	1.30706284337088	2.49250715793589	3.34650146924135	4.54028034211628	5.76439030915337	0.536125631745119	-0.0114799965806668	0.524645635164453
1479	0	0.963600039099575	0	0	0	1.25438702327582	1.12857304843233	0.825138064010877	1.15032935879326	1.18330845798323	1.25438702327582	2.38296007170815	3.20809813571903	4.35842749451229	5.54173595249553	0.524176780194532	-0.0152418348959577	0.508934945298574
1480	0	0.708188403427883	0	0	0	1.20941719852299	1.06943890910776	0.81023947044054	1.11496329483026	1.14863375982645	1.20941719852299	2.27885610763076	3.0890955780713	4.20405887290156	5.35269263272801	0.515014614763685	-0.0121626555821408	0.502851959181544
1481	0	0.773460924620362	0	0	0	1.16272596527002	1.00823723165763	0.796821983555431	1.07781327231331	1.11084081135171	1.16272596527002	2.17096319692764	2.96778518048307	4.04559845279639	5.1564392641481	0.505527725940444	-0.0182935729172155	0.487234153023228
1482	0	0.858429751630369	0	0	0	1.11855266795909	0.948366264927164	0.786975816016897	1.04282574693001	1.07433708310216	1.11855266795909	2.06691893288626	2.85389474890315	3.89672049583316	4.97105757893533	0.496840519044585	-0.0124573065601272	0.484383212484457
1483	0	0.900453645127184	0	0	0	1.08030132730511	0.892198865340894	0.782629769784936	1.01322008939202	1.0426796678928	1.08030132730511	1.97250019264601	2.75512996243094	3.76835005182297	4.81102971971577	0.489819096434706	-0.0115076352811107	0.478311461153595
1484	0	0	1.76261697974044	0	0	1.04865272627116	0.840749287082877	0.783489620012627	0.98957105459354	1.01668730006258	1.04865272627116	1.88940201335404	2.67289163336667	3.66246268796021	4.67914998802279	0.48453466340935	-0.00913818724157978	0.47539647616777
1485	0	0	1.1122325512076	0	0	1.05070518623145	0.836360158526465	0.779216477106753	0.998927121626025	1.02358158375622	1.05070518623145	1.88706534475791	2.66628182186466	3.66520894349069	4.68879052724691	0.485966107634213	-0.00257442394822574	0.483391683685987
1486	0	0	1.00706309102953	0	0	1.05398111279286	0.842361223817682	0.767992861128349	1.00880015401704	1.0309943237991	1.05398111279286	1.89634233661055	2.6643351977389	3.67313535175593	4.70412967555503	0.488202169723942	0.0020992643040298	0.490301434027971
1487	0	0	1.66977515753671	0	0	1.05452529252582	0.851685639230674	0.751666561551793	1.01525108636913	1.03506680485824	1.05452529252582	1.90621093175649	2.65787749330829	3.67312857967741	4.70819538453565	0.490091675761115	0.00408526711104421	0.494176942872159
1488	0	0.578628186382731	0	0	0	1.07492375661892	0.884634686145996	0.736506617858872	1.04089945821904	1.05846973755176	1.07492375661892	1.95955844276491	2.69606506062379	3.73696451884283	4.79543425639459	0.495737120542039	0.00226494476269751	0.498002065304737
1489	0	0.681457418756399	0	0	0	1.07222645851596	0.889657146074019	0.721093699261745	1.04283926729117	1.05832705002104	1.07222645851596	1.96188360458998	2.68297730385172	3.72581657114289	4.78414362116393	0.495236034798901	0.00525012164080985	0.500486156439711
1490	0	0	1.0416938216877	0	0	1.05750381550618	0.877063503843513	0.709385230709961	1.03219059037128	1.04577352795599	1.05750381550618	1.93456731934969	2.64395255005965	3.67614314043093	4.72191666838692	0.491899950994042	0.00266567045233721	0.494565621446379
1491	0	0.482965012000265	0	0	0	1.04700157215566	0.873917377570036	0.694936450858845	1.02525096377526	1.03711072997826	1.04700157215566	1.9209189497257	2.61585540058454	3.6411063643598	4.67821709433806	0.4902095972087	0.0111008504480946	0.501310447656795
1492	0	0.822069072704861	0	0	0	1.02137549731612	0.853758431009179	0.678233279318913	1.00272767559547	1.01304267087782	1.02137549731612	1.8751339283253	2.55336720764421	3.55609488323968	4.5691375541175	0.483634561532253	0.0122843056601905	0.495918867192443
1493	0	0	1.34789521707653	0	0	0.997559047378386	0.826967810606742	0.671673182586212	0.981603825948025	0.99054439463188	0.997559047378386	1.82452685798513	2.49620004057134	3.47780386651936	4.46834826115124	0.478111238824824	0.0176634824576804	0.495774721282505
1494	0	0.742382077382929	0	0	0	0.992958600464998	0.825979096567119	0.664006512844918	0.979332548264834	0.987058037215269	0.992958600464998	1.81893769703212	2.48294420987704	3.46227675814187	4.44933479535714	0.477499702344152	0.00843440607038251	0.485934108414535
1495	0.273727933623996	0	0	0	0	0.981560100397479	0.812129439596258	0.661361547439808	0.969943069202547	0.976600217563371	0.981560100397479	1.79368953999374	2.45505108743355	3.42499415663609	4.40159437419946	0.475353399124292	0.0190751288990282	0.494428528023321
1496	0	0.766711430833758	0	0	0	0.948704732878452	0.78512472840892	0.646821578415636	0.940742579234235	0.94646485330695	0.948704732878452	1.73382946128737	2.38065103970301	3.32139361893724	4.26785847224419	0.465333177703264	0.0152413504885077	0.480574528191772
1497	0	0	0	2.09755269882256	0	0.920617278197658	0.755437276707189	0.640930742166991	0.915366686984537	0.920274270510589	0.920617278197658	1.67605455490485	2.31698529707184	3.23235198405638	4.15262625456696	0.457538653385624	0.021693389458308	0.479232042843932
1498	0	0	1.33546298234126	0	0	0.940232790762537	0.779407852861637	0.684615184219117	0.890455720704714	0.94117256505613	0.940232790762537	1.71964064362417	2.40425582784329	3.29471154854801	4.23588411360414	0.459456391167431	0.0372233402573445	0.496679731424776
1499	0	0.576357636372145	0	0	0	0.966222169926192	0.813600991086802	0.710128930386571	0.888233710360972	0.967990939085011	0.966222169926192	1.77982316101299	2.48995209139956	3.37818580176054	4.34617674084555	0.464371467386396	0.0378589808889812	0.502230448275377
1500	0	0.981741352407976	0	0	0	0.970769990927232	0.821761572693512	0.722772774980029	0.876433458357463	0.973036332790331	0.970769990927232	1.79253156362074	2.51530433860077	3.39173779695824	4.36477412974857	0.464381549352944	0.0397531176292015	0.504134666982145
1501	0	0.688546112265824	0	0	0	0.974071675520528	0.81645363731362	0.73965021289075	0.871876462619308	0.976597081657176	0.974071675520528	1.79052531283415	2.5301755257249	3.40205198834421	4.37864907000138	0.465353156428182	0.03369486438031	0.499048020808492
1502	0	0	1.2137717290644	0	0	0.96682764297432	0.799422449635176	0.749209026911719	0.86272258459017	0.969443723928485	0.96682764297432	1.7662500926095	2.51545911952122	3.37818170411139	4.34762542803987	0.464067921090291	0.0292957989144495	0.493363720004741
1503	0	0.838671739466964	0	0	0	0.969953367753084	0.801488338356541	0.748954398225189	0.867988841869488	0.972544269254741	0.969953367753084	1.77144170610963	2.52039610433482	3.3883849462043	4.36092921545904	0.465913629135285	0.0339603083477166	0.499873937483002
1504	0	0	1.47065856779591	0	0	0.9676432061085	0.791475286269452	0.751640021343732	0.870463927509273	0.970132096078077	0.9676432061085	1.75911849237795	2.51075851372168	3.38122244123096	4.35135453730903	0.466779480492632	0.0290533246347072	0.495832805127339
1505	0	0.488730427165608	0	0	0	0.982462251440624	0.8069195503451	0.748236421448449	0.891683789222679	0.984800979744999	0.982462251440624	1.78938180178572	2.53761822323417	3.42930201245685	4.41410299220185	0.47151615254831	0.0348983300955017	0.506414482643812
1506	0	0	1.35892314890355	0	0	0.976119024748038	0.801509089228097	0.737374509143782	0.892614005782463	0.978280249480824	0.976119024748038	1.77762811397613	2.51500262311992	3.40761662890238	4.3858968783832	0.469949043777835	0.0339030062978468	0.503852050075682
1507	0	0.573742138781312	0	0	0	0.984296873760532	0.816049617233825	0.724730604799293	0.908411242606556	0.986268099601968	0.984296873760532	1.80034649099436	2.52507709579365	3.43348833840021	4.41975643800217	0.472322842884845	0.0394950936458928	0.511817936530738
1508	0	0.399017898675187	0	0	0	0.976225705141439	0.810921674318059	0.711231166111486	0.907940993413665	0.978004799314357	0.976225705141439	1.7871473794595	2.49837854557098	3.40631953898465	4.38432433829901	0.470333657616244	0.0392383934316776	0.509572051047922
1509	0	0	1.82124331971434	0	0	0.951805616744129	0.790179110858963	0.691879733100435	0.89085968959952	0.95339746277133	0.951805616744129	1.74198472760309	2.43386446070353	3.32472415030305	4.27812161307438	0.462886291257028	0.0374682866578857	0.500354577914914
1510	0	0.998371133033503	0	0	0	0.963805715737483	0.809955139527438	0.677315067712464	0.909781717190092	0.96521973984286	0.963805715737483	1.77376085526492	2.45107592297738	3.36085764016748	4.32607738001034	0.463825550516122	0.0431871941871187	0.507012744703241
1511	0	0	0	0	3.45141657922721	0.972876260084314	0.812958732878593	0.677992382359564	0.925267318743594	0.974124623823411	0.972876260084314	1.78583499296291	2.46382737532247	3.38909469406607	4.36321931788948	0.465575792633683	0.0423264124319361	0.507902205065619
1512	0	0.418690545015551	0	0	0	1.06002037020234	0.901290700571051	0.769199796014972	1.01827593060139	0.973477627813751	1.06002037020234	1.96131107077339	2.73051086678836	3.74878679738976	4.72226442520351	0.476843068811466	0.0285863680914615	0.505429436902927
1513	0	0	1.18221020510142	0	0	1.09731588550992	0.940551397743142	0.818774964571549	1.06087420031853	0.954768672972369	1.09731588550992	2.03786728325306	2.85664224782461	3.91751644814314	4.87228512111551	0.478392487854722	0.0321201788955768	0.510512666750299
1514	0	0.568290336085759	0	0	0	1.12497609332395	0.974679958528068	0.842844306815266	1.09328637127864	0.949571855045854	1.12497609332395	2.09965605185202	2.94250035866729	4.03578672994593	4.98535858499178	0.481453678659319	0.0243764166755978	0.505830095334916
1515	0	0	0	2.87741559473392	0	1.12516328426626	0.977397564804562	0.849894907141493	1.09770017637139	0.93349785013969	1.12516328426626	2.10256084907083	2.95245575621232	4.05015593258371	4.9836537827234	0.479552899447164	0.0339285265701508	0.513481426017314
1516	0	0	1.69687908986237	0	0	1.18255068493191	1.04133651937929	0.9209279056487	1.08889309443531	0.986282891566399	1.18255068493191	2.22388720431121	3.14481510995991	4.23370820439522	5.21999109596162	0.486824442019447	0.0334200364430675	0.520244478462514
1517	0	0	1.58282933687391	0	0	1.23773320495242	1.10555076860812	0.95888825135242	1.10278157750328	1.04482943104538	1.23773320495242	2.34328397356054	3.30217222491296	4.40495380241624	5.44978323346162	0.496308211617138	0.0369858936681768	0.533294105285315
1518	0	0	1.31361460356603	0	0	1.2858894906365	1.16410452528693	0.972895799239271	1.12769195586871	1.1015792227556	1.2858894906365	2.44999401592343	3.4228898151627	4.55058177103141	5.65216099378701	0.506427044380841	0.0414839524292573	0.547910996810098
1519	0	0.639309759619708	0	0	0	1.31893703010951	1.20812337413645	0.968911627428259	1.15035543768276	1.14644332787105	1.31893703010951	2.52706040424595	3.49597203167421	4.64632746935698	5.79277079722802	0.515163671053599	0.0411062832499435	0.556269954303543
1520	0	0.452692463302424	0	0	0	1.31868801572552	1.21070470014502	0.955340838284497	1.14868512626853	1.15978308550649	1.31868801572552	2.52939271587054	3.48473355415504	4.63341868042357	5.79320176593005	0.516864260307165	0.0376892162641111	0.554553476571276
1521	0	0.701589931517598	0	0	0	1.29001626329431	1.18285844117959	0.92967829090315	1.12464669666945	1.14544154334758	1.29001626329431	2.4728747044739	3.40255299537705	4.52719969204651	5.67264123539409	0.511226209602116	0.0278253569344501	0.539051566536567
1522	0.285955518119239	0	0	0	0	1.25138549217114	1.13882851156777	0.904904829883517	1.09455553722025	1.12116711363481	1.25138549217114	2.39021400373892	3.29511883362243	4.38967437084268	5.51084148447749	0.504151741639526	0.0215130197072974	0.525664761346823
1523	0	0	1.98128413247175	0	0	1.19165419671017	1.08125894812783	0.867929653980198	1.04778415613059	1.07742038554497	1.19165419671017	2.272913144838	3.1408427988182	4.18862695494879	5.26604734049376	0.490126278757144	0.0143788353497944	0.504505114106938
1524	0	0.810367022946265	0	0	0	1.17734462503522	1.07202585543881	0.83638984040071	1.04688923431951	1.07757914604588	1.17734462503522	2.24937048047402	3.08576032087473	4.13264955519424	5.21022870124012	0.486384185137797	0.0183840458742504	0.504768231012048
1525	0	0.718332635666257	0	0	0	1.15560570309613	1.04527092498406	0.814304418303044	1.03842899475307	1.06881678516695	1.15560570309613	2.20087662808019	3.01518104638323	4.0536100411363	5.12242682630326	0.482553311611007	0.011718659033364	0.494271970644371
1526	0	0	1.59391370961753	0	0	1.12658699265117	1.00668098695991	0.796268103733194	1.0221615068315	1.05134828085012	1.12658699265117	2.13326797961108	2.92953608334427	3.95169759017577	5.00304587102589	0.477819907622138	0.00698459366249628	0.484804501284634
1527	0	0.536372394961707	0	0	0	1.12231661257652	0.999934757443571	0.77813761107567	1.02986979581599	1.0572924696912	1.12231661257652	2.12225137002009	2.90038898109576	3.93025877691175	4.98755124660295	0.479070365349191	0.00790281021308045	0.486973175562272
1528	0	0	1.83631099529694	0	0	1.1001421890306	0.973989513157434	0.757981695671715	1.01876258168053	1.04410167484326	1.1001421890306	2.07413170218804	2.83211339785975	3.85087597954029	4.89497765438355	0.475600304223712	-0.000127560963652453	0.47547274326006
1529	0	0	0	0	4.89971844008592	1.10926693378952	0.984731793915269	0.740767422656045	1.03797991383445	1.06108973547486	1.10926693378952	2.09399872770478	2.83476615036083	3.87274606419527	4.93383579967014	0.478849534028307	0.00317663578807251	0.48202616981638
1530	0	0.685463016064213	0	0	0	1.23939654806811	1.1200377178591	0.865349821209667	1.17721717914837	1.06480956191951	1.23939654806811	2.35943426592721	3.22478408713688	4.40200126628525	5.46681082820477	0.492491509639305	-0.00548280382883162	0.487008705810473
1531	0	0.65286605533741	0	0	0	1.30834866225448	1.18725201147247	0.942874154787248	1.25431745766937	1.05476333475252	1.30834866225448	2.49560067372695	3.4384748285142	4.69279228618357	5.74755562093609	0.498772271914455	-0.00120717870006857	0.497565093214387
1532	0	0	1.25418954187152	0	0	1.33295908060075	1.20623136045283	0.98523966230908	1.28616514039814	1.03475202488269	1.33295908060075	2.53919044105359	3.52443010336267	4.8105952437608	5.84534726864349	0.499529092341687	-0.00118718495954507	0.498341907382141
1533	0	0.881908833820285	0	0	0	1.34673059017645	1.22039233919828	0.999485642968895	1.30632551391816	1.02841134397909	1.34673059017645	2.56712292937473	3.56660857234362	4.87293408626178	5.90134543024086	0.50184367608602	0.0121099166059078	0.513953592691927
1534	0	0.675967344619515	0	0	0	1.34059214365111	1.20513151267575	1.00507520586834	1.30579730277566	1.01925079865143	1.34059214365111	2.54572365632686	3.5507988621952	4.85659616497086	5.87584696362229	0.502252433423346	0.0183388350653752	0.520591268488721
1535	0	0	1.36581911345338	0	0	1.31456492960377	1.16851174882434	0.997934108318977	1.28467404963494	1.00175661859546	1.31456492960377	2.48307667842811	3.48101078674709	4.76568483638203	5.7674414549775	0.499231886002439	0.0212911721249592	0.520523058127398
1536	0	0	1.28527309007287	0	0	1.29865320657462	1.15029872158807	0.979263199691278	1.27303172057796	1.00184318366619	1.29865320657462	2.44895192816269	3.42821512785397	4.70124684843192	5.70309003209811	0.499709691586611	0.0138377190206722	0.513547410607283
1537	0	0.932864091882865	0	0	0	1.28740711568095	1.14238473211362	0.952989232277013	1.26548937466767	1.01107380996255	1.28740711568095	2.42979184779457	3.38278108007158	4.64827045473925	5.6593442647018	0.502028919234866	0.00866420811342243	0.510693127348288
1538	0	0.953136966520676	0	0	0	1.26811689828208	1.11534859286585	0.934614011355335	1.2494020367437	1.01458945551918	1.26811689828208	2.38346549114793	3.31807950250327	4.56748153924697	5.58207099476615	0.50289346757455	0.00657758952756928	0.509471057102119
1539	0	0	1.53499436666627	0	0	1.24473231104837	1.07655872757445	0.922801182512416	1.22877934685127	1.01482263698031	1.24473231104837	2.32129103862282	3.24409222113524	4.4728715679865	5.48769420496681	0.502930373630082	0.00406748210227607	0.506997855732358
1540	0	0.50589620106447	0	0	0	1.23842695092689	1.06545283915542	0.904391280045634	1.22484953299301	1.0319032368517	1.23842695092689	2.30387979008231	3.20827107012795	4.43312060312095	5.46502383997265	0.506259927723913	0.0070141249442853	0.513274052668198
[truncated: 8,460 more rows]
