# Supplementary material for: Impulse Response Functions for Nonlinear, Nonstationary, and Heterogeneous Systems, Estimated by Deconvolution and Demixing of Noisy Time Series
Source: Sensors (Basel). 2022 Apr 25;22(9):3291. doi: 10.3390/s22093291 (PMC9105515; doi:10.3390/s22093291)
Supplement: Supplementary file 1 [file sensors-22-03291-s001.zip › File S1/IRF fig 11 nonlinear curves with demixing results/benchmark_test5_Fig_11e_ypeak_by_x.txt]

xknots	ybenchpk	ypeak	ypeak_se
0	0	0	0
0.35	0.0190752302829637	0.0163949944307317	0.00385100458812452
1	0.0367879441171442	0.0321162639802527	0.00416170548543758
2	0.0490505921561923	0.0437923375472891	0.00442000886240348
3	0.0551819161757164	0.0488132306052714	0.00450003327926616
5.99007611991815	0.0630501247129679	0.0597586357235805	0.00582736423892177
