# Supplementary material for: Impulse Response Functions for Nonlinear, Nonstationary, and Heterogeneous Systems, Estimated by Deconvolution and Demixing of Noisy Time Series
Source: Sensors (Basel). 2022 Apr 25;22(9):3291. doi: 10.3390/s22093291 (PMC9105515; doi:10.3390/s22093291)
Supplement: Supplementary file 1 [file sensors-22-03291-s001.zip › File S1/IRF fig 11 nonlinear curves with demixing results/benchmark_test6_Fig_11d_IRFpeak_by_x.txt]

knot	benchpk	IRFpeak	IRFpeak_se	benchpeaklag	IRFpeaklag
0.5	0	0.0139213224189458	0.0144152437500896	0	30
1	0	0.00586329535716257	0.00736031780291774	0	30
2	0.0183939720585721	0.0123494425917335	0.00241127212958749	5	3
3	0.0367879441171442	0.0379516067699872	0.00204254105791884	5	5
4	0.0459849301464303	0.0432659565003475	0.00225931625248292	5	5
5.99007611991815	0.0551514425107271	0.0583826202220187	0.00380405017378496	5	5
