# Supplementary material for: Impulse Response Functions for Nonlinear, Nonstationary, and Heterogeneous Systems, Estimated by Deconvolution and Demixing of Noisy Time Series
Source: Sensors (Basel). 2022 Apr 25;22(9):3291. doi: 10.3390/s22093291 (PMC9105515; doi:10.3390/s22093291)
Supplement: Supplementary file 1 [file sensors-22-03291-s001.zip › File S1/IRF fig 11 nonlinear curves with demixing results/benchmark_test6_Fig_11d_IRFs.txt]

lags	bench1	bench2	bench3	bench4	bench5	bench6	IRF1	IRF2	IRF3	IRF4	IRF5	IRF6	se1	se2	se3	se4	se5	se6	ybench1	ybench2	ybench3	ybench4	ybench5	ybench6	yIRF1	yIRF2	yIRF3	yIRF4	yIRF5	yIRF6	yse1	yse2	yse3	yse4	yse5	yse6	avg_benchmk	wtd_avg_benchmk	avg_IRF_x1	avg_se_x1	wtd_avg_IRF_x1	wtd_avg_se_x1	alt_avg_IRFx1	alt_avg_sex1	ensemble_IRF	ensemble_se
0	0	0	0	0	0	0	-0.00497997160675025	-0.00201525338398873	-0.00124882528526875	-0.00102800449170229	0.000529887070768806	-0.00124581248295706	0.00597238013870075	0.00305395948212776	0.00156970382057906	0.00116846060305193	0.0012987686957311	0.00217643020436948	0	0	0	0	0	0	-0.00248998580337513	-0.00201525338398873	-0.0024976505705375	-0.00308401347510687	0.00211954828307522	-0.007462511604057	0.00298619006935038	0.00305395948212776	0.00313940764115813	0.0035053818091558	0.00519507478292442	0.0130369825938622	0	0	-0.00260185742114826	0.00378762612619271	-0.00197249113258843	0.00268049408174595	-0.00249422682501099	0.00331012580814161	6.69389315625374e-05	0.000309445579633021
1	0	0	0.00818730753077982	0.0163746150615596	0.0204682688269496	0.0245483585146045	0.00161254582614946	-0.0003243778551108	0.00573493460372383	0.0174471519327818	0.020641755290142	0.0248037851350513	0.00719492216094509	0.00367965937221212	0.00189121837787297	0.00140726396569567	0.00156656135633771	0.00263439803590913	0	0	0.0163746150615596	0.0491238451846789	0.0818730753077982	0.147046536121522	0.00080627291307473	-0.0003243778551108	0.0114698692074477	0.0523414557983453	0.0825670211605678	0.148576561021051	0.00359746108047255	0.00367965937221212	0.00378243675574593	0.004221791897087	0.00626624542535084	0.0157802447652585	0.00152964150889804	0.00328376779870006	0.00209086082772336	0.00456325721984818	0.00401600295046712	0.00322951244069148	0.00236033224695562	0.00398798211897988	0.0154520794470259	0.000411669238561112
2	0	0	0.0134064009207128	0.0268128018414256	0.033516002301782	0.0401969921069809	0.00295155583531469	-0.00124621736408295	0.00963828410674988	0.0280847042123703	0.0330720324000716	0.040305045343088	0.00831086701190892	0.00425051690106125	0.00218422806900895	0.00162541343446936	0.00180878972214001	0.00305113438668677	0	0	0.0268128018414256	0.0804384055242767	0.134064009207128	0.240783042512565	0.00147577791765734	-0.00124621736408295	0.0192765682134998	0.0842541126371108	0.132288129600286	0.241430289621849	0.00415543350595446	0.00425051690106125	0.00436845613801789	0.00487624030340807	0.00723515888856003	0.0182765272283535	0.00250472908903886	0.00537704336552585	0.00319794749216877	0.00527108388579924	0.0063420003616021	0.00373039499591499	0.00363570171048916	0.00460653245790076	0.0250002680336542	0.000524921253025363
3	0	0	0.0164643490828208	0.0329286981656416	0.041160872707052	0.0493657704288273	0.00584226711336087	-0.00141158130774235	0.0123494425917335	0.0344448044422066	0.0399156095498051	0.0516257583837928	0.00917946735762034	0.00469431251770244	0.00241127212958749	0.00179173909242114	0.00198672160051379	0.00335448838107687	0	0	0.0329286981656416	0.0987860944969248	0.164643490828208	0.29570472258708	0.00292113355668044	-0.00141158130774235	0.024698885183467	0.10333441332662	0.159662438199221	0.309242222467421	0.00458973367881017	0.00469431251770244	0.00482254425917498	0.00537521727726342	0.00794688640205515	0.0200936407460314	0.00307604809998767	0.00660352614598493	0.00468976052403731	0.00582168710425901	0.00827791474901369	0.0041193459945905	0.00517418900437213	0.00508745434486719	0.0303885465256767	0.000600756243120706
4	0	0	0.0179731585646889	0.0359463171293777	0.0449328964117222	0.0538896991992913	-0.00153259625721448	-0.00571778077457852	0.011189278783282	0.0365594650427467	0.0427988596229418	0.0545622135883578	0.00990938626766375	0.00506667705501799	0.00260124372701156	0.00192997016171361	0.00213716999645916	0.00360700445414937	0	0	0.0359463171293777	0.107838951388133	0.179731585646889	0.322803400283247	-0.000766298128607242	-0.00571778077457852	0.0223785575665641	0.10967839512824	0.171195438491767	0.326831812665495	0.00495469313383188	0.00506667705501799	0.00520248745402312	0.00578991048514082	0.00854867998583664	0.0216062312452385	0.00335794023654267	0.00720867991262984	0.000470469571424958	0.00628403367420408	0.00539889764151311	0.00444566696017954	0.00115645858211452	0.00549118597407064	0.0329876534390759	0.00066740379831472
5	0	0	0.0183939720585721	0.0367879441171442	0.0459849301464303	0.0551514425107271	-0.00358524673713294	-0.00745904879923156	0.0112089915463191	0.0379516067699872	0.0432659565003475	0.0583826202220187	0.0104983560914718	0.00536776492148616	0.00275537994957671	0.00204254105791884	0.00225931625248292	0.00380405017378496	0	0	0.0367879441171442	0.110363832351433	0.183939720585721	0.330361338762545	-0.00179262336856647	-0.00745904879923156	0.0224179830926382	0.113854820309962	0.17306382600139	0.349716339210164	0.00524917804573592	0.00536776492148616	0.00551075989915341	0.00612762317375652	0.00903726500993167	0.0227865501049598	0.00343656117331929	0.00737745991695694	-0.000870019729200489	0.0066574764216055	0.00455820320244868	0.00470950410644524	-0.000110885328595744	0.00581737884421162	0.0344801956976558	0.000717295522931835
6	0	0	0.0180716527147321	0.0361433054294643	0.0451791317868303	0.0541850184721736	-0.0102792844448866	-0.0111162421614943	0.00895712627985856	0.0364857660403557	0.040715753860949	0.0546399587092281	0.0109930325076954	0.00562029505606478	0.00288447520661854	0.00213567237894138	0.00236414080087877	0.00397637570109316	0	0	0.0361433054294643	0.108429916288393	0.180716527147321	0.324572385207491	-0.00513964222244331	-0.0111162421614943	0.0179142525597171	0.109457298121067	0.162863015443796	0.327297511857461	0.00549651625384772	0.00562029505606478	0.00576895041323707	0.00640701713682415	0.00945656320351508	0.0238187931309409	0.00337634198091631	0.00724818397633533	-0.00495469233484112	0.00697092399171336	0.00122312354378654	0.00493083132278481	-0.00407963202792259	0.00609112218681237	0.0335704231761377	0.000759130623726536
7	0	0	0.0172617874759125	0.0345235749518249	0.0431544686897811	0.0517567644758116	-0.0103567153271345	-0.0109468738958356	0.00867352355790783	0.0352398306037999	0.0405734233272075	0.0516151004683443	0.0114207016072245	0.00583864665121163	0.00299613388584199	0.0022166775447526	0.00245301499695992	0.00412273553790816	0	0	0.0345235749518249	0.103570724855475	0.172617874759125	0.310026958930787	-0.00517835766356727	-0.0109468738958356	0.0173470471158157	0.1057194918114	0.16229369330883	0.309178380742605	0.00571035080361225	0.00583864665121163	0.00599226777168398	0.00665003263425782	0.00981205998783969	0.0246954996943615	0.00322503418146515	0.00692336297962492	-0.0049924048070507	0.00724193084086009	0.00106954322984224	0.00512219735312922	-0.00413179751148987	0.00632780697556339	0.0326095314412363	0.000793499361614659
8	0	0	0.0161517214395724	0.0323034428791449	0.0403793035989311	0.0484284054356125	-0.0151479588612852	-0.013262076480936	0.00625364716056142	0.0321377204343754	0.0373168139776729	0.0472035240607568	0.0117892927984544	0.00602639042399299	0.00309182822407891	0.002287134710292	0.00253076581689738	0.00424840466374696	0	0	0.0323034428791449	0.0969103286374346	0.161517214395724	0.290089834925577	-0.00757397943064258	-0.013262076480936	0.0125072943211228	0.0964131613031261	0.149267255910692	0.282752702252321	0.00589464639922719	0.00602639042399299	0.00618365644815781	0.006861404130876	0.0101230632675895	0.0254482673240596	0.00301763961610651	0.00647813735558918	-0.00800356155532123	0.00747523843256769	-0.0016763233664476	0.00528686353424134	-0.00710275527769537	0.00653154315195449	0.0302553017561139	0.000822597863982956
9	0	0	0.0148768999399428	0.0297537998798856	0.037192249849857	0.0446060529592479	-0.01387859988163	-0.0129341877353038	0.00578966956847796	0.0293979335874521	0.03417230191521	0.0411385505514046	0.0121060701747332	0.00618771775373793	0.00317420760123682	0.00234735626105547	0.00259714820514652	0.00435631182385904	0	0	0.0297537998798856	0.0892613996396567	0.148768999399428	0.267193652634995	-0.00693929994081502	-0.0129341877353038	0.0115793391369559	0.0881938007623562	0.13668920766084	0.246423049266014	0.00605303508736658	0.00618771775373793	0.00634841520247365	0.00704206878316642	0.0103885928205861	0.0260946394270151	0.00277946364983944	0.00596683156014465	-0.00769713391113605	0.00767574223094624	-0.00185843589874114	0.00542837893155303	-0.00687137583918405	0.00670664022043945	0.0276157868166375	0.000846888122767699
10	0	0	0.0135335283236613	0.0270670566473225	0.0338338208091532	0.0405781637012905	-0.00809857323251566	-0.0103894285253649	0.00623842234021172	0.0271719226043098	0.032224034276587	0.0367572011978932	0.0123892715818339	0.00633177703093873	0.00324767037786385	0.00240123950635311	0.00265769689396642	0.00445111345845291	0	0	0.0270670566473225	0.0812011699419676	0.135335283236613	0.243066289377229	-0.00404928661625783	-0.0103894285253649	0.0124768446804234	0.0815157678129295	0.128896137106348	0.220178433130527	0.00619463579091695	0.00633177703093873	0.00649534075572771	0.00720371851905933	0.0106307875758657	0.026662508434525	0.00252848040798436	0.00542803166302967	-0.00489313480008687	0.00785489546637009	-0.000161700585639014	0.00555479538456161	-0.004249305896389	0.00686308329246688	0.0250650015375659	0.000867454901913334
11	0	0	0.0121883474198567	0.0243766948397135	0.0304708685496418	0.0365448495782471	-0.016731861799334	-0.0135797134253197	0.00354260479282647	0.0232462942949437	0.0269376817252371	0.0330465217689503	0.0126222008707427	0.00645071913858441	0.00330873075661865	0.00244702450264137	0.00271157895790165	0.00453379197459153	0	0	0.0243766948397135	0.0731300845191404	0.121883474198567	0.218906430764659	-0.00836593089966699	-0.0135797134253197	0.00708520958565294	0.0697388828848312	0.107750726900948	0.197951180894544	0.00631110043537137	0.00645071913858441	0.00661746151323729	0.00734107350792412	0.0108463158316066	0.0271577590396773	0.00227715913542915	0.00488850609632375	-0.00946706953251391	0.00800252123499299	-0.00394918919357088	0.00565928641247412	-0.00866968953458488	0.00699210477713221	0.0225290705605239	0.000884966648625888
12	0	0	0.0108861543947295	0.021772308789459	0.0272153859868238	0.0326404278723489	-0.0153025296031535	-0.0121612268276478	0.00292298482104826	0.0215021573694768	0.0240579820710796	0.0301653524362447	0.01284099108113	0.00656210858647933	0.00336534128499704	0.00248748453890008	0.00275821524858022	0.0046051137549767	0	0	0.021772308789459	0.065316926368377	0.108861543947295	0.195518647542068	-0.00765126480157674	-0.0121612268276478	0.00584596964209653	0.0645064721084305	0.0962319282843184	0.180692757277264	0.006420495540565	0.00656210858647933	0.00673068256999408	0.00746245361670024	0.0110328609943209	0.0275849819331925	0.00203386932417634	0.00436622212109394	-0.00859356923955495	0.00814097102160943	-0.0036056288737162	0.00575687637716017	-0.00787684061053755	0.00711295544282781	0.0204273976169321	0.000899510608728486
13	0	0	0.0096555651678634	0.0193111303357268	0.0241389129196585	0.0289506989337754	-0.00928506225891434	-0.00915054298039279	0.00366093337725222	0.0193397834434951	0.0204144376070115	0.0288594304377127	0.0130321813768636	0.00665938092022662	0.00341492973124528	0.00252386680932341	0.00280121712887509	0.00467253715517081	0	0	0.0193111303357268	0.0579333910071804	0.0965556516786341	0.173416890338148	-0.00464253112945717	-0.00915054298039279	0.00732186675450445	0.0580193503304852	0.0816577504280459	0.172870185099381	0.00651609068843179	0.00665938092022662	0.00682985946249057	0.00757160042797024	0.0112048685155004	0.0279888532326189	0.00180395731039886	0.00387265701908474	-0.00545150020585948	0.00826192712571416	-0.00160034111293138	0.00584226955740717	-0.00491124253223288	0.0072185891387402	0.0179531598206713	0.000912396282943365
14	0	0	0.00851340876753052	0.017026817535061	0.0212835219188263	0.0255261219663518	-0.00925245369963221	-0.00888569277976458	0.00268945313441825	0.0172862931723916	0.0171284302848942	0.0242164736602509	0.0131874934295477	0.00673872033422526	0.00345580878481464	0.00255391546684886	0.002836758965262	0.00472717915749622	0	0	0.017026817535061	0.0510804526051831	0.0851340876753052	0.152903413624762	-0.0046262268498161	-0.00888569277976458	0.0053789062688365	0.0518588795171749	0.0685137211395766	0.145058520580896	0.00659374671477383	0.00673872033422526	0.00691161756962929	0.00766174640054657	0.011347035861048	0.0283161629858929	0.00159056727551442	0.00341456058208244	-0.00559311514894043	0.00836038482151129	-0.0020780557680808	0.00591195997063349	-0.00510515420850242	0.00730464329889421	0.0158403913128969	0.000923267612273506
15	0	0	0.00746806025517959	0.0149361205103592	0.018670150637949	0.0223918082792911	-0.00808108742495241	-0.00877002027844319	0.00247806489244111	0.0141623785866879	0.0163172751326963	0.0185813657875872	0.0133414983790358	0.00681727204242195	0.0034960248497296	0.00258313036809934	0.00287064837192681	0.00477565769043261	0	0	0.0149361205103592	0.0448083615310776	0.0746806025517959	0.134128636055567	-0.00404054371247621	-0.00877002027844319	0.00495612978488222	0.0424871357600636	0.0652691005307853	0.11130379547969	0.00667074918951792	0.00681727204242195	0.00699204969945919	0.00774939110429802	0.0114825934877073	0.0286065530883638	0.00139526393925334	0.00299529188228437	-0.0053628230959572	0.00845793431262166	-0.00225486728452646	0.0059808620416588	-0.00493647028295545	0.00738984933979421	0.0138107098859883	0.00093320318364729
16	0	0	0.0065219526365386	0.0130439052730772	0.0163048815913465	0.0195550528589672	-0.00159233515528977	-0.00487596934079185	0.00339983570213343	0.0134506694531502	0.0139955177298696	0.0165165969583493	0.0134734621565483	0.0068844544690802	0.00353063463541215	0.00260853310526789	0.00290063540764196	0.00481937911618951	0	0	0.0130439052730772	0.0391317158192316	0.065219526365386	0.117136255154237	-0.000796167577644884	-0.00487596934079185	0.00679967140426685	0.0403520083594505	0.0559820709194783	0.0989356730225208	0.00673673107827413	0.0068844544690802	0.00706126927082431	0.00782559931580367	0.0116025416305678	0.028868447756719	0.00121850186210927	0.00261582675036912	-0.00158284180699404	0.0085414619609329	0.000388831676917822	0.0060399305918792	-0.00133348758963732	0.00746284388325744	0.0121138203214231	0.000941538868124619
17	0	0	0.00567345589325543	0.0113469117865109	0.0141836397331386	0.0170109683508083	-0.00670758676179434	-0.00641903913728282	0.00157782413962523	0.0110426687989832	0.0108899633046364	0.0153556653406934	0.0135892789441856	0.00694334758470952	0.0035609431554819	0.00263050576694432	0.0029259934094943	0.00485735437211872	0	0	0.0113469117865109	0.0340407353595326	0.0567345589325544	0.10189699529486	-0.00335379338089717	-0.00641903913728282	0.00315564827925046	0.0331280063969496	0.0435598532185458	0.0919816042627424	0.00679463947209282	0.00694334758470952	0.00712188631096379	0.00789151730083297	0.0117039736379772	0.0290959224304083	0.00105997650639112	0.00227551141807944	-0.00417337711945314	0.0086147289737609	-0.00178902703711867	0.00609169055810099	-0.00384215826746559	0.00752685493746996	0.0106698159405099	0.000948918088347182
18	0	0	0.00491827004051266	0.00983654008102532	0.0122956751012817	0.0147466619242338	-0.00966057693041017	-0.00674536335229699	0.000100163897964214	0.00970745079949627	0.00776444807116886	0.0114279067013509	0.013692219367651	0.00699562042913406	0.00358789193469898	0.00265018116306031	0.00294920664720098	0.00489137993219815	0	0	0.00983654008102532	0.029509620243076	0.0491827004051266	0.088333627440859	-0.00483028846520509	-0.00674536335229699	0.000200327795928428	0.0291223523984888	0.0310577922846755	0.0684540310324144	0.00684610968382548	0.00699562042913406	0.00717578386939797	0.00795054348918094	0.0117968265888039	0.029299738125307	0.000918884502341545	0.00197262124619477	-0.00549229617153651	0.00867981204264055	-0.00299216855927108	0.00613768836431887	-0.00513198277621898	0.00758372652131788	0.00939466302442679	0.000954992536043904
19	0	0	0.00425044665267147	0.00850089330534293	0.0106261166316787	0.012744298157204	-0.00528204214243954	-0.0040650698732829	0.000685642373508285	0.0086382150879312	0.00798088167309868	0.0104771655652713	0.0137860555330507	0.00704323537512775	0.00361251504286081	0.00266823654323299	0.00296924245180065	0.00492024484790415	0	0	0.00850089330534293	0.0255026799160288	0.0425044665267146	0.0763393160565847	-0.00264102107121977	-0.0040650698732829	0.00137128474701657	0.0259146452637936	0.0319235266923947	0.0627590192569601	0.00689302776652535	0.00704323537512775	0.00722503008572163	0.00800470962969898	0.0118769698072026	0.029472641167581	0.000794114500626768	0.00170477043834771	-0.00293104874447332	0.00873912319625723	-0.00120807253684072	0.00617960153637078	-0.00269300461293245	0.00763555866075365	0.00847938712052652	0.000960079370266643
20	0	0	0.00366312777774684	0.00732625555549367	0.00915781944436709	0.0109833145554716	-0.011480444972851	-0.00658315061230406	-0.000707673493372552	0.0075482367410739	0.00574916943376385	0.00568717110605822	0.0138749459599347	0.00708821135969469	0.00363561568539275	0.00268473881833437	0.00298585079938556	0.00494382899163785	0	0	0.00732625555549367	0.021978766666481	0.0366312777774684	0.0657908902362796	-0.0057402224864255	-0.00658315061230406	-0.0014153469867451	0.0226447102232217	0.0229966777350554	0.0340665878322878	0.00693747297996737	0.00708821135969469	0.0072712313707855	0.00805421645500311	0.0119434031975422	0.0296139119837689	0.000684385224345578	0.00146920840506684	-0.0061560280550388	0.00879522805153862	-0.0036684957469211	0.00621911144405498	-0.00577812426082232	0.00768454162911286	0.00825276341035525	0.00096403703429644
21	0	0	0.00314907113230032	0.00629814226460064	0.0078726778307508	0.00944199626715827	-0.0161108051173693	-0.00853506164212189	-0.00214812513632859	0.00582611188010933	0.00255582104763771	0.00820881410126147	0.0139553043157519	0.00712888765897491	0.00365657105388794	0.00269969881965474	0.00300109042343098	0.00496493561144848	0	0	0.00629814226460064	0.0188944267938019	0.0314907113230032	0.056558276364261	-0.00805540255868466	-0.00853506164212189	-0.00429625027265718	0.017478335640328	0.0102232841905509	0.0491714213208136	0.00697765215787594	0.00712888765897491	0.00731314210777587	0.00809909645896423	0.0120043616937239	0.0297403422430687	0.000588343591630093	0.00126303040910432	-0.00870980257124953	0.00884596038855207	-0.00575828075144782	0.00625485975073235	-0.00824775463666219	0.00772884338283053	0.0072732948929728	0.00096789500532782
22	0	0	0.00270101477867506	0.00540202955735011	0.00675253694668764	0.00809856951029236	-0.0150484616044184	-0.00736023782523623	-0.00200987290584883	0.00511512265696931	0.00321178541605686	0.00693935176572822	0.0140220249199751	0.00716268304303513	0.00367393303451976	0.00271201614693308	0.0030140003215565	0.0049846603925917	0	0	0.00540202955735011	0.0162060886720503	0.0270101477867506	0.0485110478290995	-0.00752423080220919	-0.00736023782523623	-0.00401974581169767	0.0153453679709079	0.0128471416642274	0.0415672452996004	0.00701101245998755	0.00716268304303513	0.00734786606903951	0.00813604844079925	0.012056001286226	0.0298584951835654	0.000504632848598383	0.00108332383029239	-0.00785053252159111	0.00888809299229915	-0.00513350170884537	0.00628454502714399	-0.00741883047802848	0.00776563054093737	0.00686419557355811	0.000971111919550881
23	0	0	0.00231192222126572	0.00462384444253145	0.00577980555316431	0.00693193645556224	-0.0150700903541959	-0.00757085893445431	-0.00215409359148436	0.0043839312922591	0.00161486047794108	0.0069920550880429	0.0140837009874957	0.00719378487151535	0.00368987179043361	0.00272328983429895	0.00302636514390233	0.00500216866860531	0	0	0.00462384444253145	0.0138715333275943	0.0231192222126572	0.0415228270272534	-0.00753504517709796	-0.00757085893445431	-0.00430818718296872	0.0131517938767773	0.00645944191176432	0.0418829422120379	0.00704185049374787	0.00719378487151535	0.00737974358086722	0.00816986950289685	0.0121054605756093	0.0299633710896154	0.000431938360895425	0.000927266468830004	-0.00801689774636858	0.00892696086010439	-0.00536846579358793	0.00631189866625569	-0.00759446763711236	0.00779955902978912	0.00611142802308645	0.000973664592617089
24	0	0	0.00197513929176481	0.00395027858352962	0.00493784822941202	0.00592214562214037	-0.00404476892927458	-0.00179579232602248	0.000275188156737855	0.00514985557999024	0.00245441821643407	0.0032055826346453	0.0141419623272866	0.00722326433472791	0.00370499545902014	0.00273388665401787	0.00303710959944959	0.00501853219887193	0	0	0.00395027858352962	0.0118508357505888	0.0197513929176481	0.0354741030698608	-0.00202238446463729	-0.00179579232602248	0.000550376313475711	0.0154495667399707	0.00981767286573629	0.0192016839902131	0.0070709811636433	0.00722326433472791	0.00740999091804028	0.00820165996205362	0.0121484383977984	0.0300613898815031	0.000369016924694797	0.0007921894688652	-0.00173660731196527	0.00896373310872461	-0.0006705862693793	0.0063377777276701	-0.00157014586783471	0.00783165636348794	0.00521296625837875	0.000975787918171155
25	0	0	0.00168448674977137	0.00336897349954273	0.00421121687442842	0.00505066952609631	0.00155942892967089	0.000739079067605913	0.00155864325051033	0.00506337573793215	0.00331050816547202	0.00465172319557751	0.0141948932559579	0.00725000490301957	0.00371867210787757	0.00274382048553604	0.00304758981084993	0.00503337448754049	0	0	0.00336897349954273	0.0101069204986282	0.0168448674977137	0.0302538949178678	0.000779714464835445	0.000739079067605913	0.00311728650102067	0.0151901272137965	0.0132420326618881	0.0278641760302982	0.00709744662797893	0.00725000490301957	0.00743734421575513	0.00823146145660813	0.0121903592433997	0.0301502963204215	0.000314714067347804	0.00067561445877547	0.00126486972034373	0.00899711601059673	0.00154807927583589	0.00636128563350021	0.0013015112354616	0.00786079997902858	0.00488373014679721	0.000977843312311873
26	0	0	0.0014343067493978	0.0028686134987956	0.0035857668734945	0.0043005440032348	0.0021614691465682	0.000538232419533466	0.0016307405145697	0.0042189153910466	0.00201626919386083	0.00010767618754982	0.0142414328707862	0.00727351460173422	0.0037305882879673	0.00275201940935156	0.00305630494701833	0.00504576883113636	0	0	0.0028686134987956	0.00860584049638681	0.014343067493978	0.025760585936434	0.0010807345732841	0.000538232419533466	0.0032614810291394	0.0126567461731398	0.00806507677544333	0.000644988559726005	0.00712071643539311	0.00727351460173422	0.00746117657593461	0.00825605822805468	0.0122252197880733	0.0302245393820172	0.000267972728778458	0.000575272188008559	0.00131186797723432	0.00902646136660314	0.00144787409151642	0.00638188491673262	0.0013262823179694	0.00788639155334549	0.00386736763638544	0.000979875978918373
27	0	0	0.00121947685450542	0.00243895370901084	0.00304869213626355	0.00365641023158317	-0.00458911787201307	-0.00231717859884051	-0.000487473404903615	0.00251173902148973	-0.000136671150851337	0.000332265128780984	0.0142918981364305	0.00729863276449167	0.00374323272228054	0.00276068045177654	0.00306511603051946	0.00505774934962837	0	0	0.00243895370901084	0.00731686112703252	0.0121947685450542	0.0219021756128307	-0.00229455893600654	-0.00231717859884051	-0.00097494680980723	0.00753521706446919	-0.000546684603405348	0.0019902934133925	0.00714594906821524	0.00729863276449167	0.00748646544456108	0.00828204135532963	0.0122604641220779	0.0302963035997404	0.000227835879961655	0.000489108148317414	-0.0023825829332175	0.00905806865286378	-0.00150466590224114	0.00640396854218091	-0.00224291967099594	0.00791392981296351	0.00280847546304342	0.000981731554081987
28	0	0	0.00103540184061522	0.00207080368123044	0.00258850460153805	0.00310449015070562	0.00581158313164615	0.00190032208625055	0.00180652157071258	0.0047995476160442	-0.000610434358780882	0.00205795299848059	0.0143371243124418	0.00732126159255288	0.00375466245489258	0.00276856677893681	0.00307284026351361	0.00506781047769687	0	0	0.00207080368123044	0.00621241104369133	0.0103540184061522	0.0185961323162628	0.00290579156582307	0.00190032208625055	0.00361304314142517	0.0143986428481326	-0.00244173743512353	0.0123272951121125	0.00716856215622089	0.00732126159255288	0.00750932490978517	0.00830570033681044	0.0122913610540544	0.030356570522723	0.000193444991267309	0.000415279285668068	0.003001226016398	0.00908646253997718	0.00253030655326014	0.00642383627167912	0.00290315633364875	0.00793867656827388	0.00270238784061122	0.000983363754427863
29	0	0	0.000877990876158987	0.00175598175231797	0.00219497719039747	0.00263251804326076	0.00555304155943047	0.00328868968063464	0.00247490485282387	0.00452222276427156	-0.00108303212917627	0.00286709165560301	0.0143778169368319	0.00734162101809427	0.0037648662697387	0.00277539417966866	0.00307955302807151	0.00507710120546635	0	0	0.00175598175231797	0.00526794525695392	0.00877990876158987	0.0157689834661899	0.00277652077971524	0.00328868968063464	0.00494980970564774	0.0135666682928147	-0.00433212851670508	0.0171740972598442	0.00718890846841597	0.00734162101809427	0.00752973253947739	0.00832618253900597	0.0123182121122861	0.0304122226892716	0.000164035769214427	0.000352144848088872	0.00371170857373818	0.00911200564720883	0.00328924598331656	0.00644167265657633	0.00365313731298367	0.00796092258703341	0.00261530468835576	0.000984798824540142
30	0	0	0.000743625652999907	0.00148725130599981	0.00185906413249977	0.00222964497936233	0.0139213224189458	0.00586329535716257	0.0037503075544486	0.00548059474085202	-0.000484960448664239	0.00176224850101204	0.0144152437500896	0.00736031780291774	0.00377420938201741	0.0027815923347407	0.00308518385293769	0.00508338664083008	0	0	0.00148725130599981	0.00446175391799944	0.00743625652999907	0.0133557431467737	0.00696066120947292	0.00586329535716257	0.00750061510889719	0.0164417842225561	-0.00193984179465696	0.0105560026632738	0.00720762187504478	0.00736031780291774	0.00754841876403483	0.00834477700422209	0.0123407354117508	0.0304498729255472	0.000138932202269642	0.00029825360345	0.0075184637816455	0.00913548141591814	0.0059292217113497	0.00645803550285825	0.00723897985347498	0.00798135873921252	0.00189922648725067	0.000985914660188222
31	0	0	0.000629123497251677	0.00125824699450335	0.00157280874312919	0.00188632821015152	0.00322844903735974	0.00113665775516698	0.00194785883423152	0.00316024739902634	-0.000372869951773002	-0.00163653155203812	0.0144461578989141	0.00737585419506909	0.0037820570409606	0.00278692603715118	0.00308937632992756	0.00508960870740768	0	0	0.00125824699450335	0.00377474098351006	0.00629123497251677	0.0112992495659566	0.00161422451867987	0.00113665775516698	0.00389571766846305	0.00948074219707901	-0.00149147980709201	-0.00980294856935614	0.00722307894945703	0.00737585419506909	0.00756411408192119	0.00836077811145353	0.0123575053197103	0.0304871435779702	0.000117539668810707	0.000252329043939535	0.00190421482238115	0.00915492813468487	0.00179813081899902	0.00647163086769746	0.00189206429339222	0.00799830223399389	0.00213206558245667	0.000986957615698075
32	0	0	0.000531698327415659	0.00106339665483132	0.00132924581853915	0.00159421410688991	0.00553391672545021	0.00221754060125449	0.00214178454678616	0.00385385218630776	-0.00149632637878576	0.000907241437910811	0.0144870742365876	0.00739632571028272	0.00379225421625756	0.00279375895003823	0.00309444639017638	0.00509459273829909	0	0	0.00106339665483132	0.00319018996449395	0.00531698327415659	0.00954946385171788	0.00276695836272511	0.00221754060125449	0.00428356909357231	0.0115615565589233	-0.00598530551514303	0.00543444527222975	0.00724353711829379	0.00739632571028272	0.00758450843251511	0.0083812768501147	0.0123777855607055	0.0305169983023938	9.93376429026339e-05	0.000213253727141226	0.00310668277487037	0.0091806087642285	0.00264700300275577	0.00648950928888616	0.0030291768317194	0.00802064983378746	0.00193402173359988	0.000987704985211421
33	0	0	0.000448921452390805	0.00089784290478161	0.00112230363097701	0.00134602061993594	-0.00276603512012324	-0.00102211248171695	0.000475338374664414	0.00185695778684493	-0.00107063639834822	-0.00216771702262354	0.0145222294036193	0.00741395630272677	0.00380098137045202	0.00279964911693826	0.00309826968772207	0.00509779255835617	0	0	0.00089784290478161	0.00269352871434483	0.00448921452390805	0.0080627659723957	-0.00138301756006162	-0.00102211248171695	0.000950676749328828	0.0055708733605348	-0.00428254559339288	-0.0129847899719574	0.00726111470180967	0.00741395630272677	0.00760196274090404	0.00839894735081478	0.0123930787508883	0.0305361654681057	8.38723701571234e-05	0.000180053552888367	-0.00110369762653228	0.00920269407814882	-0.000482103549456932	0.00650486889881243	-0.00098503335141333	0.00803986064762623	0.00191747185634905	0.000988225018054124
34	0	0	0.000378683550267233	0.000757367100534466	0.000946708875668083	0.00113542327811618	0.00520255100503463	0.00291977130984971	0.00233794060923434	0.00265668788558497	-0.00055801823963359	-0.00109047886023784	0.0145596026925404	0.00743259172675605	0.00381017182708109	0.00280567110307451	0.00310186675950636	0.00510097616315115	0	0	0.000757367100534466	0.0022721013016034	0.00378683550267233	0.00680127186424291	0.00260127550251731	0.00291977130984971	0.00467588121846868	0.00797006365675491	-0.00223207295853436	-0.00653205137998623	0.00727980134627022	0.00743259172675605	0.00762034365416217	0.00841701330922352	0.0124074670380254	0.0305552355031634	7.07497641987883e-05	0.000151882513706739	0.00335571627941223	0.00922611109378497	0.00288551603644121	0.0065211085451222	0.00329505287787517	0.00806021621791796	0.00174311296865898	0.000988714536751184
35	0	0	0.000319158687944081	0.000638317375888162	0.000797896719860202	0.000956947307188282	0.00212964723107629	0.00217802957774561	0.00193115084621009	0.00181149342923556	-0.000595168118474544	0.000387324194178787	0.0145905627789801	0.00744801598193586	0.00381781456234442	0.00281062378415984	0.00310527472156849	0.00510384881545998	0	0	0.000638317375888162	0.00191495212766449	0.00319158687944081	0.0057321872128085	0.00106482361553815	0.00217802957774561	0.00386230169242018	0.00543448028770669	-0.00238067247389818	0.00232010140621689	0.00729528138949007	0.00744801598193586	0.00763562912468884	0.00843187135247951	0.0124210988862739	0.0305724429091593	5.96286844202861e-05	0.000128008263791981	0.00205357351901904	0.00924550400632419	0.00199120234368259	0.00653456853176469	0.00207555794740119	0.00807707887250892	0.00180391248701953	0.000989127664538899
36	0	0	0.000268770891015605	0.000537541782031209	0.000671927227539012	0.000805867394883643	0.00409359652418275	0.00270198730760981	0.00227187678232491	0.00263757652145519	-0.000165250911401139	3.8680112352471e-05	0.0146216097557307	0.00746342930501624	0.00382540655613455	0.00281564683388394	0.0031087992028712	0.00510534229831704	0	0	0.000537541782031209	0.00161262534609363	0.00268770891015605	0.00482720703791316	0.00204679826209137	0.00270198730760981	0.00454375356464982	0.00791272956436558	-0.000661003645604558	0.000231696817318287	0.00731080487786534	0.00746342930501624	0.00765081311226911	0.00844694050165183	0.0124351968114848	0.030581388985157	5.02146902061978e-05	0.000107798710849317	0.00293702360008708	0.00926491906210579	0.0026462353428878	0.00654802697717767	0.00291110386871582	0.00809395553257552	0.00197668664638149	0.000989428738671648
37	0	0	0.000226163521617942	0.000452327043235884	0.000565408804044855	0.000678115875180023	0.00799618556903942	0.00419730629915009	0.00322941472164959	0.0025416520989035	0.000962091978186206	-0.000120480277724721	0.0146461676718204	0.00747562954484222	0.00383144608758321	0.00281959231094977	0.00311180526940766	0.00510695536908144	0	0	0.000452327043235884	0.00135698112970765	0.00226163521617942	0.00406196571045325	0.00399809278451971	0.00419730629915009	0.00645882944329918	0.00762495629671051	0.00384836791274482	-0.000721686034519958	0.00732308383591022	0.00747562954484222	0.00766289217516641	0.00845877693284931	0.0124472210776307	0.0305910514018225	4.22543197705451e-05	9.07097341510104e-05	0.00491237093071086	0.00928028231160764	0.00410303176224719	0.00655868756309445	0.00479813399996038	0.00810731433747676	0.00180184721896215	0.000989598880426742
38	0	0	0.000190171544707432	0.000380343089414865	0.000475428861768581	0.000570199573083526	0.00714866509862159	0.00468853949151845	0.00328042590778575	0.00262845501195039	-0.000414947971924439	0.00112764477321302	0.0146696304161813	0.0074873018654811	0.00383722462681435	0.00282337907364825	0.00311440930842298	0.00510668984553788	0	0	0.000380343089414865	0.00114102926824459	0.00190171544707432	0.00341553884631515	0.00357433254931079	0.00468853949151845	0.00656085181557149	0.00788536503585116	-0.00165979188769775	0.00675467802777382	0.00733481520809064	0.0074873018654811	0.0076744492536287	0.00847013722094474	0.0124576372336919	0.030589460895585	3.55299086423886e-05	7.62740610868241e-05	0.0049189616929952	0.00929496946167268	0.00420836072845674	0.00656887343147985	0.00483677635398005	0.00812008365662485	0.00166152178319357	0.000989665050068765
39	0	0	0.000159796641802117	0.000319593283604234	0.000399491604505292	0.000479125187082667	7.29232374073272e-05	0.00147773794661213	0.00109855098701226	0.00128371133840279	-0.000729663093191887	-0.00010132709466399	0.0146908441603646	0.00749783320446044	0.00384244694211701	0.00282681192071672	0.00311697679449339	0.00510679529764594	0	0	0.000319593283604234	0.000958779850812701	0.00159796641802117	0.0028699963415952	3.64616187036636e-05	0.00147773794661213	0.00219710197402452	0.00385113401520838	-0.00291865237276755	-0.000606957010047453	0.00734542208018232	0.00749783320446044	0.00768489388423402	0.00848043576215015	0.0124679071779735	0.0305900925617392	2.9854940145353e-05	6.4091285775877e-05	0.000974396123019125	0.00930823686703925	0.00110614418376823	0.00657807800475373	0.00102688038067165	0.00813162056869134	0.0011885451967819	0.000989754563840494
40	0	0	0.000134185051161005	0.00026837010232201	0.000335462627902512	0.00040233284639879	0.00865016636984473	0.00482041267994337	0.00310723826029381	0.00167866948306342	0.000565339857385688	0.00176164388468541	0.0147076206479347	0.00750619126039948	0.00384663109578879	0.00282944811396168	0.00311888284192449	0.00510754695372688	0	0	0.00026837010232201	0.000805110306966029	0.00134185051161005	0.00241000437547209	0.00432508318492237	0.00482041267994337	0.00621447652058762	0.00503600844919027	0.00226135942954275	0.0105523809654539	0.00735381032396735	0.00750619126039948	0.00769326219157758	0.00848834434188503	0.012475531367698	0.03059459503888	2.50699052597979e-05	5.38189811989948e-05	0.00533713218419634	0.00931874739015102	0.00433186291760392	0.00658537824581353	0.00519361307602283	0.00814076327788847	0.00109323738201911	0.000989742998959895
