# Supplementary material for: Impulse Response Functions for Nonlinear, Nonstationary, and Heterogeneous Systems, Estimated by Deconvolution and Demixing of Noisy Time Series
Source: Sensors (Basel). 2022 Apr 25;22(9):3291. doi: 10.3390/s22093291 (PMC9105515; doi:10.3390/s22093291)
Supplement: Supplementary file 1 [file sensors-22-03291-s001.zip › File S1/IRF fig 11 nonlinear curves with demixing results/benchmark_test6_Fig_11d_time_series.txt]

t	fx1	fx2	fx3	fx4	fx5	fx6	y_fx1	y_fx2	y_fx3	y_fx4	y_fx5	y_fx6	y_fxsum1	y_fxsum2	y_fxsum3	y_fxsum4	y_fxsum5	y_fxsum6	y_true	y_err	y
1	0	0.868602153634497	0	0	0	0	0	0	0.101488681852515	0.0428227690268188	1.29796433157026e-11	1.13686837721616e-17	0	0	0.101488681852515	0.144311450879334	0.144311450892314	0.144311450892314	0.144311450892314	0.0844060951863132	0.228717546078627
2	0	0.518777697997139	0	0	0	0	0	0	0.0925632726663222	0.0379760290251747	1.07040648344992e-11	9.9475983006414e-18	0	0	0.0925632726663222	0.130539301691497	0.130539301702201	0.130539301702201	0.130539301702201	0.0670355974112924	0.197574899113493
3	0	0	1.48823669240823	0	0	0	0	0	0.0835388979834467	0.0334793251799545	8.82698714121943e-12	1.13686837721616e-17	0	0	0.0835388979834467	0.117018223163401	0.117018223172228	0.117018223172228	0.117018223172228	0.0497731332707875	0.166791356443016
4	0	0	1.14457712674999	0	0	0	0	0	0.0747447125196855	0.0293650127098477	7.27869746697252e-12	1.49213974509621e-17	0	0	0.0747447125196855	0.104109725229533	0.104109725236812	0.104109725236812	0.104109725236812	0.0648314830261091	0.168941208262921
5	0	0.87052986623532	0	0	0	0	0	0	0.0663937915976482	0.025642215144287	6.00167027187126e-12	7.8159700933611e-18	0	0	0.0663937915976482	0.0920360067419352	0.0920360067479369	0.0920360067479369	0.0920360067479368	0.0335424570870853	0.125578463835022
6	0	0.753510844096293	0	0	0	0	0	0	0.058614398851774	0.0223041835598372	4.9484810915601e-12	1.98951966012828e-17	0	0	0.058614398851774	0.0809185824116112	0.0809185824165597	0.0809185824165597	0.0809185824165596	0.00669387854198559	0.0876124609585452
7	0.390889984204315	0	0	0	0	0	0	0	0.0514737323860361	0.0193337511694959	4.07989659834129e-12	1.4210854715202e-17	0	0	0.0514737323860361	0.0708074835555319	0.0708074835596118	0.0708074835596119	0.0708074835596118	-0.00387170239040758	0.0669357811692042
8	0	0.530786414114431	0	0	0	0	0	0	0.0449958488236351	0.0167073319590299	3.36361551944719e-12	9.9475983006414e-18	0	0	0.0449958488236351	0.061703180782665	0.0617031807860286	0.0617031807860286	0.0617031807860286	-0.0118177787458848	0.0498854020401438
9	0	0.616390343145841	0	0	0	0	0	0	0.0391750957228818	0.0143978119795027	2.77292144801322e-12	5.6843418860808e-18	0	0	0.0391750957228818	0.0535729077023845	0.0535729077051574	0.0535729077051574	0.0535729077051574	-0.0139920884819166	0.0395808192232408
10	0	0.570920858345365	0	0	0	0	0	0	0.0339860917913223	0.0123766033613973	2.28588419304288e-12	2.41584530158434e-17	0	0	0.0339860917913223	0.0463626951527195	0.0463626951550054	0.0463626951550055	0.0463626951550054	-0.0170517181891421	0.0293109769658634
11	0	0	1.94008513480848	0	0	0	0	0	0.0293910650845607	0.0106150695923358	1.8842939653041e-12	1.13686837721616e-17	0	0	0.0293910650845607	0.0400061346768965	0.0400061346787808	0.0400061346787809	0.0400061346787809	0.0167731961134206	0.0567793307922014
12	0	0	1.06928339029693	0	0	0	0	0	0.0397576284403691	0.00908548250763986	1.55319810346555e-12	1.27897692436818e-17	0	0	0.0397576284403691	0.048843110948009	0.0488431109495621	0.0488431109495622	0.0488431109495621	0.00455695943359615	0.0534000703831583
13	0	0	1.59899406615676	0	0	0	0	0	0.0454001660466367	0.00776163393330766	1.2801933735318e-12	8.5265128291212e-18	0	0	0.0454001660466367	0.0531617999799444	0.0531617999812246	0.0531617999812246	0.0531617999812246	0.0153558887610886	0.0685176887423132
14	0	0	1.0900995808482	0	0	0	0	0	0.0509326684014316	0.00661919573788799	1.05513748849262e-12	4.2632564145606e-18	0	0	0.0509326684014316	0.0575518641393196	0.0575518641403747	0.0575518641403748	0.0575518641403748	0.00435333599908401	0.0619052001394588
15	0	0	1.61417699049891	0	0	0	0	0	0.0529676425187433	0.00563589940701664	8.696176223566e-13	-5.6843418860808e-18	0	0	0.0529676425187433	0.0586035419257599	0.0586035419266296	0.0586035419266295	0.0586035419266296	-0.00776287023484384	0.0508406716917857
16	0	0.505937000359899	0	0	0	0	0	0	0.0563304956053205	0.00479158873981698	7.16687509338954e-13	1.98951966012828e-17	0	0	0.0563304956053205	0.0611220843451375	0.0611220843458542	0.0611220843458542	0.0611220843458542	-0.00759711391913738	0.0535249704267168
17	0	0	1.03475798291824	0	0	0	0	0	0.0567337456048368	0.00406818576481706	5.90610227391153e-13	-7.105427357601e-18	0	0	0.0567337456048368	0.0608019313696539	0.0608019313702445	0.0608019313702445	0.0608019313702445	-0.00461395039002301	0.0561879809802215
18	0	0	1.0516168361629	0	0	0	0	0	0.0551398641205965	0.00344959960512162	4.86722484538404e-13	-1.13686837721616e-17	0	0	0.0551398641205965	0.0585894637257181	0.0585894637262049	0.0585894637262048	0.0585894637262048	0.00300743662871978	0.0615969003549246
19	0	0	1.56936703713015	0	0	0	0	0	0.0522596379865387	0.00292160009588375	4.01075084255353e-13	-9.9475983006414e-18	0	0	0.0522596379865387	0.0551812380824225	0.0551812380828235	0.0551812380828235	0.0551812380828236	0.021085711859967	0.0762669499427905
20	0.354453343822592	0	0	0	0	0	0	0	0.05088350633482	0.00247167192728159	3.30486926714002e-13	-3.26849658449646e-17	0	0	0.05088350633482	0.0533551782621016	0.0533551782624321	0.053355178262432	0.053355178262432	-0.0175292686644019	0.0358259095980302
21	0	0.541029403267795	0	0	0	0	0	0	0.0482890999805684	0.0020888605259994	2.72278199986431e-13	-7.105427357601e-18	0	0	0.0482890999805684	0.0503779605065678	0.0503779605068401	0.0503779605068401	0.0503779605068401	-0.0214393789515129	0.0289385815553272
22	0	0	1.3792255684387	0	0	0	0	0	0.0449633080762862	0.00176361746297235	2.24343210675215e-13	-1.13686837721616e-17	0	0	0.0449633080762862	0.0467269255392585	0.0467269255394829	0.0467269255394829	0.0467269255394829	-0.0480162997427354	-0.00128937420325252
23	0	0.835369232654691	0	0	0	0	0	0	0.041256534442356	0.00148765062325166	1.84845561079783e-13	-2.91322521661641e-17	0	0	0.041256534442356	0.0427441850656077	0.0427441850657925	0.0427441850657925	0.0427441850657925	-0.0568489049936469	-0.0141047199278543
24	0	0	1.1583745735877	0	0	0	0	0	0.0374161802871448	0.0012537824912147	1.52284940213576e-13	-1.98951966012828e-17	0	0	0.0374161802871448	0.0386699627783595	0.0386699627785118	0.0386699627785118	0.0386699627785118	-0.0564038154383865	-0.0177338526598747
25	0	0.569706339900787	0	0	0	0	0	0	0.0336124728609203	0.00105581853219336	1.25442767284767e-13	-2.8421709430404e-17	0	0	0.0336124728609203	0.0346682913931137	0.0346682913932391	0.0346682913932391	0.0346682913932391	-0.0619467019858935	-0.0272784105926544
26	0	0	1.37868869323789	0	0	0	0	0	0.0299583147439123	0.000888426666723041	1.03357677971871e-13	-3.48165940522449e-17	0	0	0.0299583147439123	0.0308467414106353	0.0308467414107387	0.0308467414107386	0.0308467414107386	-0.0581383042543754	-0.0272915628436368
27	0	0.575009457762895	0	0	0	0	0	0	0.0265244728269572	0.00074702814069625	8.51464676543401e-14	-2.1316282072803e-17	0	0	0.0265244728269572	0.0272715009676535	0.0272715009677386	0.0272715009677386	0.0272715009677386	-0.0394894495161319	-0.0122179485483933
28	0	0.64247961146075	0	0	0	0	0	0	0.0233511443069329	0.000627699620268339	7.01163571648067e-14	-2.27373675443232e-17	0	0	0.0233511443069329	0.0239788439272012	0.0239788439272713	0.0239788439272713	0.0239788439272713	-0.0362252334732087	-0.0122463895459373
29	0.459761422010828	0	0	0	0	0	0	0	0.0204567140808585	0.000527086027956688	5.773799216513e-14	-3.5527136788005e-17	0	0	0.0204567140808585	0.0209838001088152	0.020983800108873	0.0209838001088729	0.020983800108873	-0.0163736371353382	0.00461016297353472
30	0	0.938624761838203	0	0	0	0	0	0	0.0178443417230364	0.000442323442856929	4.75694150736672e-14	-2.06057393370429e-17	0	0	0.0178443417230364	0.0182866651658934	0.0182866651659409	0.0182866651659409	0.0182866651659409	-0.029533115567166	-0.0112464504012252
31	0	0	0	0	3.29146277328903	0	0	0	0.0155068771497459	0.000370971280423868	3.9191050404952e-14	-1.84741111297626e-17	0	0	0.0155068771497459	0.0158778484301698	0.015877848430209	0.015877848430209	0.015877848430209	-0.0294201923095759	-0.0135423438793669
32	0	0	1.35072036039798	0	0	0	0	0	0.013430494448137	0.000310952921004977	0.058669026619476	-3.41060513164848e-17	0	0	0.013430494448137	0.013741447369142	0.072410473988618	0.072410473988618	0.072410473988618	-0.0249729109904222	0.0474375629981958
33	0	0	1.09382489688842	0	0	0	0	0	0.0115973470625791	0.00026050395260082	0.0960682726930052	-3.83693077310454e-17	0	0	0.0115973470625791	0.0118578510151799	0.107926123708185	0.107926123708185	0.107926123708185	-0.00275951729147186	0.105166606416713
34	0	0	1.71646293803166	0	0	0	0	0	0.00998747973174752	0.000218127218262327	0.117981073873257	-3.97903932025656e-17	0	0	0.00998747973174752	0.0102056069500098	0.128186680823267	0.128186680823267	0.128186680823267	0.00630316842726172	0.134489849250528
35	0	0.883904677717079	0	0	0	0	0	0	0.0156691739580955	0.000182553901849585	0.128792977948262	-6.82121026329696e-17	0	0	0.0156691739580955	0.0158517278599451	0.144644705808207	0.144644705808207	0.144644705808207	0.0118866919339609	0.156531397742168
36	0.347542438901343	0	0	0	0	0	0	0	0.0189628613160778	0.000152709940090068	0.131808464783417	-4.83169060316868e-17	0	0	0.0189628613160778	0.0191155712561679	0.150924036039584	0.150924036039584	0.150924036039584	0.00528388394227962	0.156207919981864
37	0	0.830885121010037	0	0	0	0	0	0	0.0205475940427204	0.000127687108613065	0.129498772361013	-3.12638803734444e-17	0	0	0.0205475940427204	0.0206752811513335	0.150174053512346	0.150174053512346	0.150174053512346	0.010304305805408	0.160478359317754
38	0	0	1.29879108407916	0	0	0	0	0	0.0209347082187135	0.000106718191114953	0.123695398654106	-3.5527136788005e-17	0	0	0.0209347082187135	0.0210414264098285	0.144736825063934	0.144736825063934	0.144736825063934	-0.00559101892756564	0.139145806136368
39	0	0	1.29550783396224	0	0	0	0	0	0.0205063146661124	8.91557014336286e-05	0.115740830734121	-6.11066752753686e-17	0	0	0.0205063146661124	0.020595470367546	0.136336301101667	0.136336301101667	0.136336301101667	-0.00251589910346861	0.133820401998199
40	0.495962263563719	0	0	0	0	0	0	0	0.0195453463219697	7.4453686370947e-05	0.10660564969742	-4.54747350886464e-17	0	0	0.0195453463219697	0.0196198000083407	0.12622544970576	0.12622544970576	0.12622544970576	0.00171571170186213	0.127941161407623
41	0	0.784413979420415	0	0	0	0	0	0	0.0182589584357027	6.21521915345397e-05	0.0969792487323727	-2.8421709430404e-18	0	0	0.0182589584357027	0.0183211106272373	0.11530035935961	0.11530035935961	0.11530035935961	-0.00583285516873522	0.109467504190875
42	0	0	1.00425810944077	0	0	0	0	0	0.0167967041346397	5.18640226852881e-05	0.0873398826823513	-1.84741111297626e-17	0	0	0.0167967041346397	0.016848568157325	0.104188450839676	0.104188450839676	0.104188450839676	0.0233368108719365	0.127525261711613
43	0	0.52673555825341	0	0	0	0	0	0	0.0152646105915801	4.32634808109128e-05	0.0780085613697423	-1.84741111297626e-17	0	0	0.0152646105915801	0.015307874072391	0.0933164354421333	0.0933164354421333	0.0933164354421333	0.0309842628540766	0.12430069829621
44	0	0.573619255738396	0	0	0	0	0	0	0.0137360447613943	3.60767903761939e-05	0.0691903422131771	-2.27373675443232e-17	0	0	0.0137360447613943	0.0137721215517705	0.0829624637649476	0.0829624637649476	0.0829624637649476	0.0231075542780017	0.106070018042949
45	0	0	1.16222085543796	0	0	0	0	0	0.0122600700691545	3.00739770578616e-05	0.0610058195232959	-6.3948846218409e-18	0	0	0.0122600700691545	0.0122901440462123	0.0732959635695082	0.0732959635695082	0.0732959635695082	0.00101250513451062	0.0743084687040188
46	0	0	1.14825043425139	0	0	0	0	0	0.0108678466442098	2.50619839834712e-05	0.0535150077433365	-1.63424829224823e-17	0	0	0.0108678466442098	0.0108929086281933	0.0644079163715298	0.0644079163715298	0.0644079163715298	-0.0297406867426362	0.0346672296288936
47	0.35863904955755	0	0	0	0	0	0	0	0.00957750980154409	2.08788443548883e-05	0.0467353414300542	1.4210854715202e-18	0	0	0.00957750980154409	0.00959838864589898	0.0563337300759532	0.0563337300759532	0.0563337300759532	0.00097163365807648	0.0573053637340297
48	0	0	1.00712033559974	0	0	0	0	0	0.0083978681620049	1.73887536666257e-05	0.0406551401146589	-1.49213974509621e-17	0	0	0.0083978681620049	0.00841525691567152	0.0490703970303304	0.0490703970303304	0.0490703970303304	0.00551840603774765	0.054588803068078
49	0	0	1.33794283806609	0	0	0	0	0	0.00733118903797794	1.44779068600087e-05	0.0352435907462458	9.59232693276135e-18	0	0	0.00733118903797794	0.00734566694483795	0.0425892576910837	0.0425892576910837	0.0425892576910837	0.0112686676402226	0.0538579253313063
50	0	0.982786678274175	0	0	0	0	0	0	0.00637528047108508	1.20509850146618e-05	0.0304580677924485	1.4210854715202e-18	0	0	0.00637528047108508	0.00638733145609974	0.0368453992485482	0.0368453992485482	0.0368453992485483	0.00364630863896232	0.0404917078875106
51	0	0.943336638196784	0	0	0	0	0	0	0.00552503338891634	1.00281928798381e-05	0.0262494281905385	-2.23820961764432e-17	0	0	0.00552503338891634	0.00553506158179618	0.0317844897723346	0.0317844897723346	0.0317844897723347	0.00718082972288424	0.0389653194952189
52	0	0.72434241907111	0	0	0	0	0	0	0.00477355119570907	8.34276298726309e-06	0.0225657748158213	-6.75015598972095e-18	0	0	0.00477355119570907	0.00478189395869633	0.0273476687745176	0.0273476687745176	0.0273476687745176	0.00259969780710216	0.0299473665816197
53	0	0	0	2.39218171229325	0	0	0	0	0.00411296569503155	6.93885453376879e-06	0.0193550697044	1.3855583347322e-17	0	0	0.00411296569503155	0.00411990454956531	0.0234749742539653	0.0234749742539654	0.0234749742539653	0.016448036114191	0.0399230103681563
54	0	0	1.20087113256374	0	0	0	0	0	0.00353501594449296	0.0292240339934563	0.0165668903765494	6.21724893790088e-18	0	0	0.00353501594449296	0.0327590499379493	0.0493259403144987	0.0493259403144987	0.0493259403144987	0.0143300649499961	0.0636560052644948
55	0	0.967146821609079	0	0	0	0	0	0	0.00303144917871825	0.0478485794655875	0.0141535540530289	-1.03028696685215e-17	0	0	0.00303144917871825	0.0508800286443058	0.0650335826973346	0.0650335826973346	0.0650335826973347	0.0224161680053381	0.0874497507026728
56	0	0	1.15177730621582	0	0	0	0	0	0.00259428928737001	0.0587607511873035	0.0120707812172565	-1.19015908239817e-17	0	0	0.00259428928737001	0.0613550404746736	0.0734258216919301	0.0734258216919301	0.0734258216919301	0.0205675234048867	0.0939933450968167
57	0	0	1.32823047624265	0	0	0	0	0	0.00221600769086805	0.0641446061519053	0.0102780285880937	1.72306613421824e-17	0	0	0.00221600769086805	0.0663606138427734	0.0766386424308671	0.0766386424308671	0.0766386424308671	0.0283590717735943	0.104997714204461
58	0	0.527499190386585	0	0	0	0	0	0	0.00188962317660238	0.065645813960318	0.00873858955093651	3.5527136788005e-19	0	0	0.00188962317660238	0.0675354371369203	0.0762740266878569	0.0762740266878569	0.0762740266878568	-0.000702962309161031	0.0755710643786958
59	0	0	1.24319465861417	0	0	0	0	0	0.00160875083546854	0.0644950780516133	0.00741953541142868	6.21724893790088e-19	0	0	0.00160875083546854	0.0661038288870818	0.0735233642985105	0.0735233642985105	0.0735233642985105	0.00492392109114585	0.0784472853896563
60	0	0.753707821195462	0	0	0	0	0	0	0.00136761527134586	0.0616045026101137	0.00629155187970519	-6.3948846218409e-18	0	0	0.00136761527134586	0.0629721178814596	0.0692636697611648	0.0692636697611648	0.0692636697611648	-0.00260333276050978	0.066660337000655
61	0	0.630239307989653	0	0	0	0	0	0	0.00116103942796873	0.0576426579413164	0.00532871069844848	7.28306304154103e-18	0	0	0.00116103942796873	0.0588036973692851	0.0641324080677336	0.0641324080677336	0.0641324080677335	-0.0173308544248767	0.0468015536428568
62	0	0	1.79046793454956	0	0	0	0	0	0.000984417438780537	0.0530929004658068	0.00450820530051128	-6.92779167366098e-18	0	0	0.000984417438780537	0.0540773179045873	0.0585855232050986	0.0585855232050986	0.0585855232050985	0.0109742934327388	0.0695598166378373
63	0	0	1.68376834020037	0	0	0	0	0	0.0103462788911372	0.0482985516380888	0.00381007104074092	-1.76303416310475e-17	0	0	0.0103462788911372	0.0586448305292261	0.062454901569967	0.062454901569967	0.062454901569967	-0.00497716950573918	0.0574777320642278
64	0	0	1.73657395651929	0	0	0	0	0	0.0223000303358751	0.0434977836260513	0.00321690428035601	-1.4210854715202e-17	0	0	0.0223000303358751	0.0657978139619264	0.0690147182422824	0.0690147182422824	0.0690147182422824	-0.00933588734315342	0.0596788308991289
65	0	0.990755514023493	0	0	0	0	0	0	0.037327738061688	0.0388504589332618	0.0027135899326428	-4.9737991503207e-18	0	0	0.037327738061688	0.0761781969949498	0.0788917869275926	0.0788917869275926	0.0788917869275926	0.0317773822259594	0.110669169153552
66	0	0.563561487360015	0	0	0	0	0	0	0.046174576826547	0.0344586946770463	0.00228704363289446	-1.22568621918617e-17	0	0	0.046174576826547	0.0806332715035933	0.0829203151364877	0.0829203151364877	0.0829203151364877	0.0137817268446129	0.0967020419811006
67	0.494558536313051	0	0	0	0	0	0	0	0.0505875610205949	0.0303825446653949	0.00192597218319278	-1.24344978758018e-17	0	0	0.0505875610205949	0.0809701056859898	0.0828960778691826	0.0828960778691826	0.0828960778691826	0.0295188593583664	0.112414937227549
68	0	0.868346574537147	0	0	0	0	0	0	0.0518834393974929	0.0266518935464027	0.00162065411861805	-2.37143638059933e-17	0	0	0.0518834393974929	0.0785353329438956	0.0801559870625136	0.0801559870625136	0.0801559870625136	0.0407056560483193	0.120861643110833
69	0	0.811488544902442	0	0	0	0	0	0	0.0510472785882145	0.0232754210096136	0.001362740971529	-1.59872115546023e-17	0	0	0.0510472785882145	0.0743226995978281	0.0756854405693571	0.0756854405693571	0.0756854405693571	0.0388294271696198	0.114514867738977
70	0	0	1.64597309700428	0	0	0	0	0	0.0488094441968061	0.0202473074338545	0.00114507894034042	-2.08721928629529e-17	0	0	0.0488094441968061	0.0690567516306605	0.070201830571001	0.0702018305710009	0.0702018305710009	0.03177752559071	0.101979356161711
71	0	0.948244508747592	0	0	0	0	0	0	0.0504860784214691	0.0175522052435791	0.000961550095547332	-1.93178806284777e-17	0	0	0.0504860784214691	0.0680382836650481	0.0689998337605955	0.0689998337605954	0.0689998337605955	-0.007125269838753	0.0618745639218425
72	0	0.965894101318338	0	0	0	0	0	0	0.0499510611309499	0.0151688843833505	0.000806931899695945	-2.48245868306185e-17	0	0	0.0499510611309499	0.0651199455143004	0.0659268774139963	0.0659268774139963	0.0659268774139962	0.0164912207802743	0.0824180981942706
73	0	0	1.60777389820781	0	0	0	0	0	0.0479511093819357	0.0130728692421639	0.000676773619528511	-6.26165785888588e-18	0	0	0.0479511093819357	0.0610239786240996	0.0617007522436282	0.0617007522436281	0.0617007522436281	-0.00521283682048182	0.0564879154231463
74	0	0.811990690586062	0	0	0	0	0	0	0.0485644103872396	0.0112383128808969	0.000567288122207996	-1.73194791841524e-17	0	0	0.0485644103872396	0.0598027232681365	0.0603700113903445	0.0603700113903445	0.0603700113903445	0.0109408363877192	0.0713108477780637
75	0	0	1.62742693957097	0	0	0	0	0	0.0473797627299066	0.00963929842438017	0.000475257539217051	-3.28626015289046e-18	0	0	0.0473797627299066	0.0570190611542868	0.0574943186935038	0.0574943186935038	0.0574943186935038	0.0129403523942857	0.0704346710877895
76	0	0	1.03163581789331	0	0	0	0	0	0.0492019740024513	0.00825071370858667	0.000397951325784381	-5.59552404411079e-18	0	0	0.0492019740024513	0.057452687711038	0.0578506390368223	0.0578506390368223	0.0578506390368223	-0.00110616919339464	0.0567444698434277
77	0	0	1.30893133092945	0	0	0	0	0	0.0488067337216318	0.00704881113254221	0.000333055321728882	-5.77315972805081e-18	0	0	0.0488067337216318	0.055855544854174	0.0561886001759029	0.0561886001759029	0.0561886001759029	0.0203484384662885	0.0765370386421913
78	0.356147030339269	0	0	0	0	0	0	0	0.0469380782320088	0.00601153810073477	0.000278610517731725	-1.88293824976427e-17	0	0	0.0469380782320088	0.0529496163327436	0.0532282268504753	0.0532282268504753	0.0532282268504752	0.0367690799736617	0.0899973068241369
79	0	0	1.24385549522192	0	0	0	0	0	0.0441431642827182	0.00511870282988089	0.00023296033940215	-1.60760293965723e-17	0	0	0.0441431642827182	0.049261867112599	0.0494948274520012	0.0494948274520012	0.0494948274520012	0.0195633173772173	0.0690581448292185
80	0	0.923011722283527	0	0	0	0	0	0	0.0408191975115652	0.00435202434895206	0.000194705373160113	-1.97175609173428e-17	0	0	0.0408191975115652	0.0451712218605173	0.0453659272336774	0.0453659272336774	0.0453659272336774	0.0112245016333887	0.0565904288670661
81	0	0.725088643312282	0	0	0	0	0	0	0.0372498167232149	0.00369510322869395	0.000162664568158891	6.21724893790088e-18	0	0	0.0372498167232149	0.0409449199519089	0.0411075845200678	0.0411075845200678	0.0411075845200677	0.0321825069011654	0.0732900914212331
82	0	0	1.63664641088306	0	0	0	0	0	0.0336332146405389	0.00313334013632118	0.000135842054075605	-2.8421709430404e-18	0	0	0.0336332146405389	0.0367665547768601	0.0369023968309357	0.0369023968309357	0.0369023968309356	0.0359670191959258	0.0728694160268614
83	0	0.541026691430414	0	0	0	0	0	0	0.0345788601969466	0.00265382209255486	0.000113398813649301	-1.04805053524615e-17	0	0	0.0345788601969466	0.0372326822895015	0.0373460811031508	0.0373460811031508	0.0373460811031507	0.019227714021389	0.0565737951245398
84	0	0	1.04353327450184	0	0	0	0	0	0.0340765345130762	0.00224519081632068	9.46285402529604e-05	-1.03916875104915e-17	0	0	0.0340765345130762	0.0363217253293968	0.0364163538696498	0.0364163538696498	0.0364163538696498	0.0189532096377108	0.0553695635073605
85	0	0.547689413409948	0	0	0	0	0	0	0.0326201103692802	0.00189750338844828	7.89370940621673e-05	7.72715225139109e-18	0	0	0.0326201103692802	0.0345176137577285	0.0345965508517906	0.0345965508517906	0.0345965508517906	0.0201835964596338	0.0547801473114244
86	0	0.828263549059332	0	0	0	0	0	0	0.030571990872715	0.00160209234502969	6.58250454759742e-05	-5.15143483426073e-18	0	0	0.030571990872715	0.0321740832177447	0.0322399082632207	0.0322399082632207	0.0322399082632206	0.00900360132509478	0.0412435095883154
87	0	0	1.97748194299193	0	0	0	0	0	0.0281945443361988	0.00135142998559576	5.48728615821858e-05	-9.76996261670138e-18	0	0	0.0281945443361988	0.0295459743217945	0.0296008471833767	0.0296008471833767	0.0296008471833767	-0.0229484267708907	0.00665242041248598
88	0	0.881225808726994	0	0	0	0	0	0	0.0413116287356105	0.00113899996520435	4.57283510597222e-05	-8.34887714518118e-18	0	0	0.0413116287356105	0.0424506287008149	0.0424963570518746	0.0424963570518746	0.0424963570518746	-0.00922944427381713	0.0332669127780574
89	0	0	1.65408004298287	0	0	0	0	0	0.0487468335537742	0.000959177988376655	3.80960354983927e-05	7.48290318597356e-18	0	0	0.0487468335537742	0.0497060115421508	0.0497441075776492	0.0497441075776492	0.0497441075776492	-0.0155995363731335	0.0341445712045157
90	0	0	1.24430180339187	0	0	0	0	0	0.0571750534004616	0.000807122524408496	3.17281612782836e-05	-4.2632564145606e-18	0	0	0.0571750534004616	0.0579821759248701	0.0580139040861484	0.0580139040861483	0.0580139040861483	-0.0578052228887205	0.000208681197427792
91	0	0	0	2.29164342286642	0	0	0	0	0.0609459693438099	0.000678675831145327	2.64171064852235e-05	-8.88178419700125e-20	0	0	0.0609459693438099	0.0616246451749553	0.0616510622814405	0.0616510622814405	0.0616510622814404	-0.0529274422876644	0.00872361999377602
92	0	0	1.01393885814042	0	0	0	0	0	0.0614710943283626	0.0264959877718472	2.19889724449331e-05	-5.77315972805081e-18	0	0	0.0614710943283626	0.0879670821002098	0.0879890710726548	0.0879890710726548	0.0879890710726547	-0.0894187488638183	-0.00142967779116365
93	0	0.613018730509948	0	0	0	0	0	0	0.0598032457277467	0.0429312300296023	1.82981799031609e-05	1.32338584535319e-17	0	0	0.0598032457277467	0.102734475757349	0.102752773937252	0.102752773937252	0.102752773937252	-0.0766856868242293	0.0260670871130228
94	0	0	1.90002030176542	0	0	0	0	0	0.0567202060423221	0.0525374448424164	1.5222916202606e-05	2.1316282072803e-18	0	0	0.0567202060423221	0.109257650884739	0.109272873800941	0.109272873800941	0.109272873800941	-0.0676564989942272	0.0416163748067139
95	0	0.568433580799909	0	0	0	0	0	0	0.0658901965026688	0.0572503794714394	1.26613024981907e-05	-8.88178419700125e-19	0	0	0.0658901965026688	0.123140575974108	0.123153237276606	0.123153237276606	0.123153237276606	-0.0851397798313169	0.0380134574452893
96	0	0	1.68763622160634	0	0	0	0	0	0.0698719692807321	0.0585283901519402	1.05281695688063e-05	3.66373598126302e-18	0	0	0.0698719692807321	0.128400359432672	0.128410887602241	0.128410887602241	0.128410887602241	-0.0560399884957974	0.0723708991064436
97	0	0.749037597393577	0	0	0	0	0	0	0.0763900823043632	0.0574619088882268	8.75234752575125e-06	2.19824158875781e-17	0	0	0.0763900823043632	0.13385199119259	0.133860743540116	0.133860743540116	0.133860743540116	-0.0551986882240741	0.0786620553160416
98	0	0.863382771335575	0	0	0	0	0	0	0.0782492375606194	0.0548589106936722	7.27438905189501e-06	2.24265050974282e-17	0	0	0.0782492375606194	0.133108148254292	0.133115422643344	0.133115422643344	0.133115422643343	-0.0488197146753244	0.0842957079680191
99	0	0.886133010177301	0	0	0	0	0	0	0.0769243109046407	0.051311485119284	6.04465805689642e-06	9.41469124882133e-18	0	0	0.0769243109046407	0.128235796023925	0.128241840681982	0.128241840681982	0.128241840681982	-0.000812196841547039	0.127429643840435
100	0	0	1.11624894962914	0	0	0	0	0	0.0735085654700345	0.0472475541648748	5.0217260818954e-06	7.63833440942108e-18	0	0	0.0735085654700345	0.120756119634909	0.120761141360991	0.120761141360991	0.120761141360991	0.00662568479426133	0.127386826155253
101	0.438025739318497	0	0	0	0	0	0	0	0.0688035387030684	0.0429709341376859	4.1710276865615e-06	6.30485247343771e-18	0	0	0.0688035387030684	0.111774472840754	0.111778643868441	0.111778643868441	0.111778643868441	0.0043108567585369	0.116089500626978
102	0	0	1.27010597733994	0	0	0	0	0	0.0633888811236992	0.0386922678511536	3.46373361951464e-06	4.76628285450698e-18	0	0	0.0633888811236992	0.102081148974853	0.102084612708472	0.102084612708472	0.102084612708472	0.0093281814578605	0.111412794166333
103	0	0.668551933704018	0	0	0	0	0	0	0.0576764615274981	0.034552820642772	2.87580699862247e-06	-1.26210023335127e-17	0	0	0.0576764615274981	0.09222928217027	0.0922321579772687	0.0922321579772687	0.0922321579772687	0.0329144989470388	0.125146656924307
104	0	0.712008968280194	0	0	0	0	0	0	0.0519521478495778	0.0306427109644417	2.3872131801113e-06	-5.9427072637841e-18	0	0	0.0519521478495778	0.0825948588140195	0.0825972460271996	0.0825972460271996	0.0825972460271996	0.0541155484371637	0.136712794464363
105	0	0	0	2.23372236395509	0	0	0	0	0.0464079539195217	0.0270148113246124	1.98125860972596e-06	4.98029352133389e-18	0	0	0.0464079539195217	0.0734227652441341	0.0734247465027439	0.0734247465027439	0.0734247465027439	0.00953059108397505	0.0829553375867189
106	0.273146920207894	0	0	0	0	0	0	0	0.0411666719844972	0.0477241327594222	1.64403785835248e-06	1.2789248826639e-17	0	0	0.0411666719844972	0.0888908047439194	0.0888924487817777	0.0888924487817778	0.0888924487817777	0.022345658847401	0.111238107629179
107	0	0	1.1561252552222	0	0	0	0	0	0.0363006589034097	0.0600378607374722	1.36397134523918e-06	-2.11517001830197e-18	0	0	0.0363006589034097	0.0963385196408819	0.0963398836122272	0.0963398836122272	0.0963398836122272	0.0166502080059014	0.112990091618129
108	0	0	1.99736730601264	0	0	0	0	0	0.031846086142649	0.0663192430012564	1.13141904044483e-06	-8.53667180347739e-18	0	0	0.031846086142649	0.0981653291439054	0.0981664605629458	0.0981664605629458	0.0981664605629458	-0.00904452275162149	0.0891219378113243
109	0.469997864019354	0	0	0	0	0	0	0	0.0441020771933808	0.0683506259585371	9.38357791130784e-07	-9.40041230620969e-18	0	0	0.0441020771933808	0.112452703151918	0.112453641509709	0.112453641509709	0.112453641509709	0.0273864647518665	0.139840106261576
110	0	0.712732374184564	0	0	0	0	0	0	0.0508683838164845	0.067466400907118	7.78111898688394e-07	-7.57062598374936e-18	0	0	0.0508683838164845	0.118334784723603	0.118335562835501	0.118335562835501	0.118335562835501	0.00607388798518987	0.124409450820691
111	0	0.861581331607169	0	0	0	0	0	0	0.0537325139653261	0.0646568397052003	6.45128243843374e-07	-1.45863139275337e-19	0	0	0.0537325139653261	0.118389353670526	0.11838999879877	0.11838999879877	0.11838999879877	0.0108824333109354	0.129272432109706
112	0.467872396100609	0	0	0	0	0	0	0	0.0538868258655847	0.0606490051650437	5.34788662082519e-07	-1.82048142836552e-17	0	0	0.0538868258655847	0.114535831030628	0.11453636581929	0.11453636581929	0.11453636581929	0.0211901450245028	0.135726510843793
113	0	0.633866025354795	0	0	0	0	0	0	0.0522196218089765	0.0559696355767044	4.43253453960324e-07	1.81080736343098e-18	0	0	0.0522196218089765	0.108189257385681	0.108189700639135	0.108189700639135	0.108189700639135	0.0401575169474523	0.148347217586587
114	0	0.658401512930047	0	0	0	0	0	0	0.0493862009832882	0.0509938798361831	3.67330907761243e-07	-1.48676128916905e-17	0	0	0.0493862009832882	0.100380080819471	0.100380448150379	0.100380448150379	0.100380448150379	0.0146453547660368	0.115025802916416
115	0	0.897111853729372	0	0	0	0	0	0	0.0458641437504595	0.0459829465849181	3.04368545812395e-07	-1.76891623094103e-17	0	0	0.0458641437504595	0.0918470903353776	0.0918473947039234	0.0918473947039234	0.0918473947039234	0.045817120448841	0.137664515152764
116	0	0.585367070688175	0	0	0	0	0	0	0.0419962093875379	0.0411130850931031	2.52162506443199e-07	-2.36179348647725e-17	0	0	0.0419962093875379	0.083109294480641	0.0831095466431474	0.0831095466431474	0.0831095466431474	0.00442804269772461	0.087537589340872
117	0	0	1.60403767825205	0	0	0	0	0	0.0380235213263659	0.0364978033676143	2.08882059976645e-07	2.93170977945512e-19	0	0	0.0380235213263659	0.0745213246939801	0.0745215335760401	0.0745215335760401	0.0745215335760401	0.0363386800157872	0.110860213591827
118	0	0	1.75768639948763	0	0	0	0	0	0.0375183053569992	0.0322048229814418	1.73006749609073e-07	-6.9171908869195e-18	0	0	0.0375183053569992	0.0697231283384411	0.0697233013451907	0.0697233013451907	0.0697233013451906	0.0382101409428848	0.107933442288075
119	0	0.52765034762984	0	0	0	0	0	0	0.0443858834287832	0.028268948711099	1.43274060700094e-07	-6.73939663841175e-18	0	0	0.0443858834287832	0.0726548321398822	0.0726549754139429	0.0726549754139429	0.072654975413943	0.0351700794663498	0.107825054880293
120	0	0	1.25711025336864	0	0	0	0	0	0.0475309033572755	0.0247017769104322	1.18635866893868e-07	1.67251737633045e-19	0	0	0.0475309033572755	0.0722326802677077	0.0722327989035746	0.0722327989035746	0.0722327989035746	0.0318387318100573	0.104071530713632
121	0	0.790979161137551	0	0	0	0	0	0	0.0480772771770434	0.0214989658230819	9.82221903100822e-08	-5.4053265227498e-18	0	0	0.0480772771770434	0.0695762430001253	0.0695763412223156	0.0695763412223156	0.0695763412223156	0.0374278560983834	0.107004197320699
122	0	0	1.05863773520697	0	0	0	0	0	0.0468637733716348	0.0186456327216963	8.131105593705e-08	-6.59232054795594e-18	0	0	0.0468637733716348	0.0655094060933311	0.065509487404387	0.065509487404387	0.065509487404387	0.0312751551358364	0.0967846425402233
123	0.345592015945924	0	0	0	0	0	0	0	0.0445104622786849	0.0161203180794528	6.7303420960485e-08	-1.73791577374842e-17	0	0	0.0445104622786849	0.0606307803581377	0.0606308476615587	0.0606308476615587	0.0606308476615587	0.0456814411880254	0.106312288849584
124	0.413450302546546	0	0	0	0	0	0	0	0.0414704418786756	0.013897858937723	5.57023303194626e-08	-1.95495685341007e-17	0	0	0.0414704418786756	0.0553683008163986	0.0553683565187289	0.0553683565187289	0.0553683565187289	0.0550521668250026	0.110420523343732
125	0	0	1.84466073777638	0	0	0	0	0	0.0380699970958939	0.011951436671379	4.6095589488715e-08	4.46217769765195e-18	0	0	0.0380699970958939	0.0500214337672729	0.0500214798628624	0.0500214798628624	0.0500214798628624	0.0513338435162491	0.101355323379111
126	0	0	1.09300196635013	0	0	0	0	0	0.0458270600906062	0.0102540040497126	3.81413647431828e-08	2.15150434360739e-18	0	0	0.0458270600906062	0.0560810641403188	0.0560811022816836	0.0560811022816836	0.0560811022816835	0.0592770675105182	0.115358169792202
127	0	0	1.14129319281357	0	0	0	0	0	0.0495209646327676	0.00877924933562092	3.15562189037166e-08	-1.89612905997054e-17	0	0	0.0495209646327676	0.0583002139683886	0.0583002455246075	0.0583002455246074	0.0583002455246074	0.0395250256185048	0.0978252711431123
128	0	0	1.10121813902122	0	0	0	0	0	0.0503698763042548	0.00750221837337161	2.61051723496664e-08	-1.46077645287032e-17	0	0	0.0503698763042548	0.0578720946776264	0.0578721207827987	0.0578721207827987	0.0578721207827987	0.0516705591355624	0.109542679918361
129	0	0	1.70749150562965	0	0	0	0	0	0.0492838382256885	0.00639968697836024	2.15934487691527e-08	-3.72066066107665e-18	0	0	0.0492838382256885	0.0556835252040488	0.0556835467974975	0.0556835467974975	0.0556835467974975	0.0716023957678515	0.127285942565349
130	0	0	1.11930394003702	0	0	0	0	0	0.0537316372335632	0.0054503537131046	1.7859620766103e-08	-4.82459209437619e-18	0	0	0.0537316372335632	0.0591819909466678	0.0591820088062886	0.0591820088062886	0.0591820088062886	0.0367679050231304	0.095949913829419
131	0	0.800694844944536	0	0	0	0	0	0	0.0549475429244398	0.00463490593019486	1.47699199629869e-08	-1.40456179842472e-17	0	0	0.0549475429244398	0.0595824488546346	0.0595824636245546	0.0595824636245546	0.0595824636245546	0.0606608965351897	0.120243360159744
132	0	0.920713654727197	0	0	0	0	0	0	0.0539570928526502	0.00393599869346932	1.22135135654844e-08	-1.93611114960397e-18	0	0	0.0539570928526502	0.0578930915461196	0.0578931037596331	0.0578931037596331	0.0578931037596331	0.0679318715027407	0.125824975262374
133	0	0	1.16237083810911	0	0	0	0	0	0.0515202230276421	0.00333817599233709	1.00985849044832e-08	6.01953484616596e-18	0	0	0.0515202230276421	0.0548583990199792	0.0548584091185641	0.0548584091185641	0.0548584091185641	0.0659117901765566	0.120770199295121
134	0	0.797518275133677	0	0	0	0	0	0	0.0481938610313962	0.00282775586282341	8.34908104678789e-09	1.15760517525063e-17	0	0	0.0481938610313962	0.0510216168942196	0.0510216252433007	0.0510216252433007	0.0510216252433006	0.0242652534617178	0.0752868787050185
135	0	0.680407605461362	0	0	0	0	0	0	0.0443805540002858	0.00239269508932167	6.90201494819576e-09	-5.09930851138999e-18	0	0	0.0443805540002858	0.0467732490896075	0.0467732559916224	0.0467732559916224	0.0467732559916224	0.0190441694979905	0.0658174254896129
136	0	0	1.35130873733091	0	0	0	0	0	0.0403661376521434	0.00202244466458736	5.70522740446222e-09	-1.81917973354317e-18	0	0	0.0403661376521434	0.0423885823167307	0.0423885880219581	0.0423885880219581	0.0423885880219581	0.0148345972519106	0.0572231852738687
137	0	0.518187510745443	0	0	0	0	0	0	0.0363488215570189	0.00170780380416893	4.71553127852076e-09	3.27061363323384e-17	0	0	0.0363488215570189	0.0380566253611878	0.0380566300767191	0.0380566300767191	0.0380566300767191	0.0112708116557926	0.0493274417325117
138	0	0.643307969677384	0	0	0	0	0	0	0.0324615648444848	0.00144077778872264	3.89717263544753e-09	2.54919684943315e-17	0	0	0.0324615648444848	0.0339023426332074	0.0339023465303801	0.0339023465303801	0.0339023465303801	0.000225612911993569	0.0341279594423737
139	0	0.636222605147563	0	0	0	0	0	0	0.0287892191229875	0.00121444304332742	3.22055502550711e-09	1.67665146462513e-17	0	0	0.0287892191229875	0.0300036621663149	0.0300036653868699	0.0300036653868699	0.0300036653868699	0.0121199363387931	0.0421236017256631
140	0	0	1.71481486830869	0	0	0	0	0	0.0253816004652371	0.00102282150120387	2.66118195213494e-09	1.07640568948624e-17	0	0	0.0253816004652371	0.026404421966441	0.026404424627623	0.026404424627623	0.026404424627623	-0.00391400410602629	0.0224904205215967
141	0	0.975962746567405	0	0	0	0	0	0	0.0292984245947138	0.000860765319179133	2.19878044731558e-09	1.47048754585015e-18	0	0	0.0292984245947138	0.0301591899138929	0.0301591921126734	0.0301591921126734	0.0301591921126734	-0.0169183787918313	0.0132408133208421
142	0	0	0	2.03449623224765	0	0	0	0	0.030961246872541	0.000723852320216676	1.8165747093235e-09	-6.87692285590374e-18	0	0	0.030961246872541	0.0316850991927577	0.0316851010093324	0.0316851010093324	0.0316851010093323	-0.034900466513639	-0.00321536550430665
143	0	0.95987082355334	0	0	0	0	0	0	0.0310585286132774	0.0181126321719371	1.50068456505892e-09	-2.51629381012783e-17	0	0	0.0310585286132774	0.0491711607852144	0.049171162285899	0.0491711622858989	0.049171162285899	-0.0201396636442614	0.0290314986416375
144	0	0	1.56341648519111	0	0	0	0	0	0.0301032006131628	0.0291735252360983	1.23962675644407e-09	-3.48275545950549e-17	0	0	0.0301032006131628	0.0592767258492611	0.0592767270888879	0.0592767270888878	0.0592767270888878	-0.0397352771872509	0.0195414499016369
145	0	0	1.29497329203105	0	0	0	0	0	0.0305505189534163	0.0356292641416611	1.02390213072567e-09	1.79700664609224e-17	0	0	0.0305505189534163	0.0661797830950775	0.0661797841189796	0.0661797841189796	0.0661797841189796	-0.0420893382013603	0.0240904459176194
146	0	0.746160992605707	0	0	0	0	0	0	0.0298465199584721	0.0387859497453499	8.45653672243429e-10	-4.94708612403238e-18	0	0	0.0298465199584721	0.0686324697038219	0.0686324705494756	0.0686324705494756	0.0686324705494756	-0.0387757789357442	0.0298566916137313
147	0	0	1.72520645253545	0	0	0	0	0	0.028393902253447	0.0396274897080558	6.98383212238696e-10	6.92779167366098e-18	0	0	0.028393902253447	0.0680213919615028	0.068021392659886	0.068021392659886	0.0680213926598861	-0.0435715037450099	0.0244498889148761
148	0	0	1.05004819108542	0	0	0	0	0	0.0338625392563026	0.0388894893636941	5.76717036437913e-10	1.06581410364015e-17	0	0	0.0338625392563026	0.0727520286199967	0.0727520291967137	0.0727520291967137	0.0727520291967138	-0.0426877808447822	0.0300642483519316
149	0	0.662641779289029	0	0	0	0	0	0	0.0364156026672286	0.0371169411017301	4.76211630484613e-10	3.12638803734444e-17	0	0	0.0364156026672286	0.0735325437689587	0.0735325442451703	0.0735325442451703	0.0735325442451703	-0.0540626443121652	0.0194698999330052
150	0	0	1.65599407023369	0	0	0	0	0	0.0369304087178889	0.0347091579797672	3.93193272429926e-10	1.27897692436818e-17	0	0	0.0369304087178889	0.0716395666976561	0.0716395670908494	0.0716395670908494	0.0716395670908494	-0.0423907105666888	0.0292488565241606
151	0	0	1.64472912863466	0	0	0	0	0	0.0411706999297625	0.0319546804349411	3.2462461376781e-10	2.1316282072803e-17	0	0	0.0411706999297625	0.0731253803647036	0.0731253806893282	0.0731253806893282	0.0731253806893282	-0.0494909630400961	0.0236344176492321
152	0	0	0	2.02370119706098	0	0	0	0	0.047400010583769	0.0290583147788753	2.67995017111389e-10	-7.8159700933611e-18	0	0	0.047400010583769	0.0764583253626443	0.0764583256306394	0.0764583256306393	0.0764583256306393	-0.0263305848008304	0.0501277408298089
153	0	0	1.05350533562086	0	0	0	0	0	0.0500181472500692	0.0433128200422705	2.21229106500687e-10	1.35003119794419e-17	0	0	0.0500181472500692	0.0933309672923397	0.0933309675135688	0.0933309675135688	0.0933309675135688	-0.00530032800084249	0.0880306395127263
154	0	0	1.46266136168455	0	0	0	0	0	0.0501296134546272	0.0514447046419847	1.82611722721049e-10	1.81188397618826e-17	0	0	0.0501296134546272	0.101574318096612	0.101574318279224	0.101574318279224	0.101574318279224	-0.0206722541615516	0.080902064117672
155	0	0	1.56505157946992	0	0	0	0	0	0.0485571455831463	0.0552052720221449	1.50725372805027e-10	2.1316282072803e-18	0	0	0.0485571455831463	0.103762417605291	0.103762417756017	0.103762417756017	0.103762417756016	-0.0324023009893144	0.0713601167667022
156	0	0.952272227357912	0	0	0	0	0	0	0.0480379610884914	0.0559120910892259	1.24398707157525e-10	4.2632564145606e-18	0	0	0.0480379610884914	0.103950052177717	0.103950052302116	0.103950052302116	0.103950052302116	-0.0631265737606509	0.0408234785414651
157	0	0.91917555255938	0	0	0	0	0	0	0.0461114840539689	0.0545486964039992	1.02663830148231e-10	1.91846538655227e-17	0	0	0.0461114840539689	0.100660180457968	0.100660180560632	0.100660180560632	0.100660180560632	-0.0401858999310555	0.0604742806295764
158	0	0	0	2.09590536193863	0	0	0	0	0.0433049718418027	0.0518423950996581	8.47211367727141e-11	1.98951966012828e-17	0	0	0.0433049718418027	0.0951473669414608	0.0951473670261819	0.0951473670261819	0.0951473670261819	-0.0459640142628458	0.0491833527633361
159	0	0	0	2.02820174012439	0	0	0	0	0.0400007723022918	0.0678402835076347	6.99099530265812e-11	9.9475983006414e-18	0	0	0.0400007723022918	0.107841055809926	0.107841055879836	0.107841055879836	0.107841055879836	-0.0283352076642952	0.0795058482155413
160	0	0.748477808754334	0	0	0	0	0	0	0.0364715341429433	0.093633056479424	5.76846105104778e-11	2.41584530158434e-17	0	0	0.0364715341429433	0.130104590622367	0.130104590680052	0.130104590680052	0.130104590680052	-0.0304446016968473	0.0996599889832045
161	0	0	1.03227347143739	0	0	0	0	0	0.0329074136983892	0.107845823724876	4.75942840694188e-11	1.95399252334028e-17	0	0	0.0329074136983892	0.140753237423265	0.140753237470859	0.140753237470859	0.140753237470859	-0.0117303891301133	0.129022848340746
162	0	0	1.01618611777812	0	0	0	0	0	0.0294370227525736	0.11382927021942	3.92666606785497e-11	1.45661260830821e-17	0	0	0.0294370227525736	0.143266292971994	0.14326629301126	0.14326629301126	0.14326629301126	-0.0324316214467947	0.110834671564466
163	0	0.618020645044082	0	0	0	0	0	0	0.0261434925479585	0.114099830734116	3.23942174418335e-11	-1.03028696685215e-17	0	0	0.0261434925479585	0.140243323282074	0.140243323314469	0.140243323314469	0.140243323314469	-0.0216572195032088	0.11858610381126
164	0	0.780944822449357	0	0	0	0	0	0	0.0230767362371	0.110532039032341	2.67230603867574e-11	1.95399252334028e-18	0	0	0.0230767362371	0.133608775269441	0.133608775296164	0.133608775296164	0.133608775296164	-0.0388280197551737	0.0947807555409904
165	0	0.555416418610855	0	0	0	0	0	0	0.0202627601476858	0.104508555322036	2.20434912989731e-11	-1.11022302462516e-17	0	0	0.0202627601476858	0.124771315469721	0.124771315491765	0.124771315491765	0.124771315491765	-0.0127599529312012	0.112011362560564
166	0	0	1.67596306476105	0	0	0	0	0	0.0177106908535014	0.0970368949112325	1.81823793354852e-11	9.76996261670138e-19	0	0	0.0177106908535014	0.114747585764734	0.114747585782916	0.114747585782916	0.114747585782916	0.00449793013450552	0.119245515917422
167	0	0	0	2.04512293779202	0	0	0	0	0.0211806951060603	0.0888400004794596	1.49967405604912e-11	2.8421709430404e-18	0	0	0.0211806951060603	0.11002069558552	0.110020695600517	0.110020695600517	0.110020695600517	-0.00724178534984027	0.102778910250676
168	0	0	1.54667688785461	0	0	0	0	0	0.0228107418015577	0.0982786616630813	1.2368568036436e-11	1.27897692436818e-17	0	0	0.0228107418015577	0.121089403464639	0.121089403477008	0.121089403477008	0.121089403477008	-0.0278355593747714	0.0932538441022362
169	0	0.718287395801579	0	0	0	0	0	0	0.0246824992501339	0.101376292138624	1.0200449196418e-11	-8.5265128291212e-18	0	0	0.0246824992501339	0.126058791388758	0.126058791398958	0.126058791398958	0.126058791398958	-0.0397760942706725	0.0862826971282857
170	0	0.939058600131708	0	0	0	0	0	0	0.0251261449032904	0.1001216190035	8.41193354972347e-12	2.8421709430404e-18	0	0	0.0251261449032904	0.125247763906791	0.125247763915203	0.125247763915203	0.125247763915203	-0.0284400891812517	0.096807674733951
171	0	0.735439402432337	0	0	0	0	0	0	0.0245979210436105	0.0959907362389606	6.93666493134515e-12	8.5265128291212e-18	0	0	0.0245979210436105	0.120588657282571	0.120588657289508	0.120588657289508	0.120588657289508	-0.0462847598587786	0.0743038974307292
172	0	0.860251616560498	0	0	0	0	0	0	0.0234355902321042	0.0900676072792791	5.71981502162089e-12	9.9475983006414e-18	0	0	0.0234355902321042	0.113503197511383	0.113503197517103	0.113503197517103	0.113503197517103	-0.0586030065757594	0.0549001909413436
173	0	0	1.11620743016845	0	0	0	0	0	0.0218863973127814	0.0831377251366972	4.71621959263757e-12	4.2632564145606e-18	0	0	0.0218863973127814	0.105024122449479	0.105024122454195	0.105024122454195	0.105024122454195	-0.0425446964975527	0.0624794259566421
174	0	0	1.10499169500914	0	0	0	0	0	0.0201287871848583	0.0757607019629505	3.8885197284344e-12	8.5265128291212e-18	0	0	0.0201287871848583	0.0958894891478088	0.0958894891516973	0.0958894891516973	0.0958894891516973	0.00332052444709151	0.0992100135987888
175	0	0	1.00936526796424	0	0	0	0	0	0.018289223326553	0.0683263494027568	3.20590700653156e-12	-5.6843418860808e-18	0	0	0.018289223326553	0.0866155727293099	0.0866155727325158	0.0866155727325158	0.0866155727325157	-0.00760567676536069	0.0790098959671551
176	0	0.921097265524671	0	0	0	0	0	0	0.0164551696223245	0.0610978497756795	2.64298520846751e-12	3.97903932025656e-17	0	0	0.0164551696223245	0.077553019398004	0.077553019400647	0.077553019400647	0.077553019400647	0.00685736439851157	0.0844103837991586
177	0	0.513322356517317	0	0	0	0	0	0	0.0146850738116123	0.0542448554394718	2.17882885067411e-12	-2.8421709430404e-18	0	0	0.0146850738116123	0.0689299292510841	0.0689299292532629	0.0689299292532629	0.0689299292532628	-0.0223766928607779	0.0465532363924849
178	0	0	1.23529913536906	0	0	0	0	0	0.0130160130228133	0.047868749214818	1.79610033512745e-12	5.6843418860808e-18	0	0	0.0130160130228133	0.0608847622376313	0.0608847622394274	0.0608847622394274	0.0608847622394273	-0.0287724669313762	0.0321122953080512
179	0	0.549708471154411	0	0	0	0	0	0	0.0114695209350448	0.0420218201917146	1.48051881865285e-12	0	0	0	0.0114695209350448	0.0534913411267594	0.0534913411282399	0.0534913411282399	0.0534913411282399	-0.0227294105493226	0.0307619305789173
180	0	0	1.10057975128523	0	0	0	0	0	0.0100560045765331	0.0367217308051949	1.22034293781326e-12	2.27373675443232e-17	0	0	0.0100560045765331	0.046777735381728	0.0467777353829483	0.0467777353829483	0.0467777353829483	-0.0222632084322636	0.0245145269506847
181	0	0.707218878917344	0	0	0	0	0	0	0.00877807059861521	0.0319623521875167	1.00583292805823e-12	-2.8421709430404e-18	0	0	0.00877807059861521	0.0407404227861319	0.0407404227871377	0.0407404227871377	0.0407404227871377	-0.044166016366533	-0.0034255935793953
182	0	0	1.26253407577162	0	0	0	0	0	0.00763301125287558	0.0277218090694119	8.29015789349796e-13	0	0	0	0.00763301125287558	0.0353548203222875	0.0353548203231165	0.0353548203231165	0.0353548203231165	-0.0338121284701541	0.00154269185296239
183	0	0	1.50463889167042	0	0	0	0	0	0.00661464541487123	0.0239683898424238	6.83223788655596e-13	5.6843418860808e-18	0	0	0.00661464541487123	0.030583035257295	0.0305830352579782	0.0305830352579782	0.0305830352579782	-0.0561501028299686	-0.0255670675719904
184	0	0	1.40727462102395	0	0	0	0	0	0.00586658692013534	0.0206648313999091	5.63056801183848e-13	2.8421709430404e-18	0	0	0.00586658692013534	0.0265314183200445	0.0265314183206075	0.0265314183206075	0.0265314183206076	-0.0180383709501536	0.00849304737045399
185	0	0.787024357192622	0	0	0	0	0	0	0.00517238083523377	0.0177713737659806	4.6403556552832e-13	-1.27897692436818e-17	0	0	0.00517238083523377	0.0229437546012144	0.0229437546016784	0.0229437546016784	0.0229437546016784	-0.016967015266734	0.00597673933494434
186	0	0	1.24180207172141	0	0	0	0	0	0.00453708369849693	0.0152478897179974	3.82374309992883e-13	-2.1316282072803e-17	0	0	0.00453708369849693	0.0197849734164943	0.0197849734168767	0.0197849734168767	0.0197849734168767	-0.0119181574458616	0.00786681597101511
187	0.398896900272724	0	0	0	0	0	0	0	0.00396214934690869	0.0130553243824034	3.15094439429231e-13	-9.9475983006414e-18	0	0	0.00396214934690869	0.0170174737293121	0.0170174737296272	0.0170174737296272	0.0170174737296271	0.00812584253873339	0.0251433162683605
188	0	0.965149926333652	0	0	0	0	0	0	0.00344656888355998	0.0111566249888506	2.59660737356171e-13	3.5527136788005e-18	0	0	0.00344656888355998	0.0146031938724105	0.0146031938726702	0.0146031938726702	0.0146031938726702	0.0146728921547206	0.0292760860273908
189	0	0	1.25108919116582	0	0	0	0	0	0.00298771574252447	0.00951729831683763	2.13924522540765e-13	-1.91846538655227e-17	0	0	0.00298771574252447	0.0125050140593621	0.012505014059576	0.012505014059576	0.012505014059576	0.0433100859565424	0.0558151000161183
190	0	0.894920473391336	0	0	0	0	0	0	0.0025819653070271	0.00810570026029593	1.76271441887366e-13	-1.4210854715202e-17	0	0	0.0025819653070271	0.010687665567323	0.0106876655674993	0.0106876655674993	0.0106876655674993	0.0394140420370415	0.0501017076045408
191	0	0.805804547186335	0	0	0	0	0	0	0.00222514304641662	0.00689313631079543	1.45229250847478e-13	1.4210854715202e-18	0	0	0.00222514304641662	0.00911827935721205	0.00911827935735728	0.00911827935735729	0.00911827935735729	0.0507471386614451	0.0598654180188024
192	0	0	1.53682902079398	0	0	0	0	0	0.00191284298072902	0.0058538319939808	1.19621290650684e-13	1.13686837721616e-17	0	0	0.00191284298072902	0.00776667497470982	0.00776667497482944	0.00776667497482945	0.00776667497482943	0.0231285823601864	0.0308952573350158
193	0	0.911904208778446	0	0	0	0	0	0	0.00284677083614556	0.00496481710446542	9.85778569884133e-14	5.6843418860808e-18	0	0	0.00284677083614556	0.00781158794061098	0.00781158794070956	0.00781158794070957	0.00781158794070957	0.0136712903283769	0.0214828782690864
194	0	0.924599247374584	0	0	0	0	0	0	0.00337926066613457	0.00420575596197675	8.12008238426643e-14	-1.56319401867222e-17	0	0	0.00337926066613457	0.00758501662811132	0.00758501662819252	0.00758501662819251	0.00758501662819247	0.0313686755825788	0.0389536922107713
195	0	0.629116808309741	0	0	0	0	0	0	0.0036251617021243	0.00355874706199908	6.68961774863419e-14	1.4210854715202e-18	0	0	0.0036251617021243	0.00718390876412338	0.00718390876419028	0.00718390876419028	0.00718390876419024	0.0298253359293392	0.0370092446935295
196	0	0	1.27617428504598	0	0	0	0	0	0.00367087657552964	0.00300810879412219	5.51011680727243e-14	5.6843418860808e-18	0	0	0.00367087657552964	0.00667898536965183	0.00667898536970693	0.00667898536970694	0.00667898536970687	0.0376888310290501	0.044367816398757
197	0	0	1.21387291175936	0	0	0	0	0	0.0035809005272248	0.0025401628622759	4.53837856184691e-14	1.70530256582424e-17	0	0	0.0035809005272248	0.00612106338950069	0.00612106338954608	0.00612106338954609	0.00612106338954611	0.0434186290286148	0.0495396924181609
198	0	0.609039425643059	0	0	0	0	0	0	0.00340292461560404	0.00214302328098754	3.73972852685256e-14	2.20268248085631e-17	0	0	0.00340292461560404	0.00554594789659158	0.00554594789662898	0.005545947896629	0.00554594789662899	0.0441754032951459	0.0497213511917749
199	0	0.663187000170408	0	0	0	0	0	0	0.00317180866014382	0.00180639604263435	3.08034486806719e-14	3.41060513164848e-17	0	0	0.00317180866014382	0.00497820470277816	0.00497820470280897	0.004978204702809	0.004978204702809	0.0504500444896927	0.0554282491925017
200	0	0	1.03281484718883	0	0	0	0	0	0.00291266600089012	0.00152139252031918	2.53763232649362e-14	3.26849658449646e-17	0	0	0.00291266600089012	0.0044340585212093	0.00443405852123468	0.00443405852123471	0.00443405852123465	0.0538490295501524	0.0582830880713871
201	0.476597508024795	0	0	0	0	0	0	0	0.00264325152966294	0.00128035820931906	2.09013251151191e-14	1.06581410364015e-17	0	0	0.00264325152966294	0.003923609738982	0.00392360973900291	0.00392360973900292	0.00392360973900289	0.0194170699990155	0.0233406797380184
202	0	0	0	2.13964481806924	0	0	0	0	0.00237580422310785	0.0010767173775921	1.71908709489799e-14	-1.4210854715202e-18	0	0	0.00237580422310785	0.00345252160069995	0.00345252160071714	0.00345252160071713	0.00345252160071716	0.0554919610030941	0.0589444826038113
203	0	0	1.2227441775323	0	0	0	0	0	0.00211846347445443	0.0218527088290138	1.4175327578414e-14	-6.3948846218409e-18	0	0	0.00211846347445443	0.0239711723034682	0.0239711723034824	0.0239711723034824	0.0239711723034824	0.0240453088091089	0.0480164811125913
204	0	0	1.26421412887595	0	0	0	0	0	0.00187635319541125	0.0350612242706297	1.16699538921239e-14	1.3855583347322e-17	0	0	0.00187635319541125	0.036937577466041	0.0369375774660527	0.0369375774660527	0.0369375774660526	0.0239024745284173	0.0608400519944699
205	0	0	1.58394453593205	0	0	0	0	0	0.00165240759571753	0.0427630963135894	9.62643298407784e-15	1.81188397618826e-17	0	0	0.00165240759571753	0.0444155039093069	0.0444155039093166	0.0444155039093166	0.0444155039093165	0.0189177077970966	0.0633332117064131
206	0	0	1.4654911342606	0	0	0	0	0	0.004197115594957	0.0465206826303884	7.92255150372512e-15	1.70530256582424e-17	0	0	0.004197115594957	0.0507177982253454	0.0507177982253533	0.0507177982253533	0.0507177982253532	0.0275271730675547	0.0782449712929079
207	0	0	1.0668502812416	0	0	0	0	0	0.00576497328799794	0.0475108663578075	6.53770371172868e-15	7.8159700933611e-18	0	0	0.00576497328799794	0.0532758396458054	0.053275839645812	0.053275839645812	0.053275839645812	0.0124758581888813	0.0657516978346933
208	0	0.709485820153533	0	0	0	0	0	0	0.00662651112428554	0.0466134686626189	5.39515099262644e-15	2.29150032282632e-17	0	0	0.00662651112428554	0.0532399797869044	0.0532399797869098	0.0532399797869099	0.0532399797869098	0.0239550631832496	0.0771950429701594
209	0	0	1.21577922181026	0	0	0	0	0	0.00698627972632685	0.0444802744792871	4.43378667114303e-15	2.8244073746464e-17	0	0	0.00698627972632685	0.051466554205614	0.0514665542056184	0.0514665542056184	0.0514665542056184	0.0362753424556808	0.0877418966612992
210	0	0.696215195914966	0	0	0	0	0	0	0.00699788088121127	0.0415887947832767	3.65858454642876e-15	9.41469124882133e-18	0	0	0.00699788088121127	0.0485866756644879	0.0485866756644916	0.0485866756644916	0.0485866756644916	-0.00169428851381465	0.0468923871506769
211	0	0	0	2.19197947218866	0	0	0	0	0.00677571721987898	0.0382840309084018	3.01554337056587e-15	2.1493917756743e-17	0	0	0.00677571721987898	0.0450597481282808	0.0450597481282838	0.0450597481282838	0.0450597481282838	0.0218408704816148	0.0669006186098986
212	0	0.895698370108529	0	0	0	0	0	0	0.00640415628970446	0.0574726190544814	2.46771492129483e-15	2.94875235340442e-17	0	0	0.00640415628970446	0.0638767753441859	0.0638767753441884	0.0638767753441884	0.0638767753441883	0.00992949128921794	0.0738062666334062
213	0	0	1.15459124957298	0	0	0	0	0	0.00594466032504389	0.0684466479987293	2.05133687813941e-15	2.24709140184132e-17	0	0	0.00594466032504389	0.0743913083237732	0.0743913083237753	0.0743913083237753	0.0743913083237753	-0.0120052791959941	0.0623860291277812
214	0.390651206447443	0	0	0	0	0	0	0	0.00544131811049787	0.0735537026729377	1.68451919080326e-15	1.65201186064223e-17	0	0	0.00544131811049787	0.0789950207834356	0.0789950207834372	0.0789950207834372	0.0789950207834372	-0.00938128515097757	0.0696137356324597
215	0.380091521477965	0	0	0	0	0	0	0	0.0049251239659399	0.074560196524683	1.39586120440072e-15	1.73194791841524e-17	0	0	0.0049251239659399	0.0794853204906229	0.0794853204906243	0.0794853204906243	0.0794853204906243	-0.0175902755765102	0.0618950449141141
216	0	0	1.36154880044444	0	0	0	0	0	0.00441727630094929	0.0727849303387768	1.13633547016434e-15	2.04281036531029e-17	0	0	0.00441727630094929	0.077202206639726	0.0772022066397272	0.0772022066397272	0.0772022066397272	-0.0366182220470604	0.0405839845926667
217	0	0.553675843565081	0	0	0	0	0	0	0.0039317105812794	0.0692033272911385	9.70246105680417e-16	1.15463194561016e-17	0	0	0.0039317105812794	0.0731350378724179	0.0731350378724189	0.0731350378724189	0.0731350378724188	-0.0575885681904064	0.0155464696820124
218	0	0	1.1487567125181	0	0	0	0	0	0.00347703587678664	0.0645285866817621	7.87458986906131e-16	-5.50670620214078e-18	0	0	0.00347703587678664	0.0680056225585488	0.0680056225585496	0.0680056225585496	0.0680056225585495	-0.0597551494053638	0.00825047315318569
219	0	0.702244918711948	0	0	0	0	0	0	0.00305800798591937	0.0592746992024185	6.4019900491985e-16	-2.18935980456081e-17	0	0	0.00305800798591937	0.0623327071883378	0.0623327071883385	0.0623327071883385	0.0623327071883384	-0.0580351514249995	0.00429755576333897
220	0	0	1.23385685221693	0	0	0	0	0	0.0026766435134653	0.0538052330378003	5.50315348846198e-16	-1.58983937126322e-17	0	0	0.0026766435134653	0.0564818765512656	0.0564818765512662	0.0564818765512661	0.0564818765512661	-0.0588819814554736	-0.00240010490420754
221	0	0	1.44557049288495	0	0	0	0	0	0.00233305666510268	0.0483709788310353	4.49773551736143e-16	-1.06581410364015e-18	0	0	0.00233305666510268	0.050704035496138	0.0507040354961385	0.0507040354961385	0.0507040354961384	-0.062342197007742	-0.0116381615116035
222	0	0.568265375003506	0	0	0	0	0	0	0.00202608267761916	0.0431388895640487	3.65929508916452e-16	2.28705943072782e-18	0	0	0.00202608267761916	0.0451649722416679	0.0451649722416682	0.0451649722416682	0.0451649722416682	-0.0590024795764556	-0.0138375073347874
223	0	0.651306200069112	0	0	0	0	0	0	0.00175373774173541	0.0382142343226345	3.14059889205964e-16	6.88338275267597e-18	0	0	0.00175373774173541	0.0399679720643699	0.0399679720643702	0.0399679720643702	0.0399679720643702	-0.0475289690202448	-0.00756099695587458
224	0	0.804231945561426	0	0	0	0	0	0	0.00151355421025094	0.0336574752520385	2.44426701101474e-16	8.45989944764369e-18	0	0	0.00151355421025094	0.0351710294622894	0.0351710294622897	0.0351710294622897	0.0351710294622897	-0.0771754274572508	-0.0420043979949612
225	0	0	1.6982641544528	0	0	0	0	0	0.00130282119299169	0.029497052809245	2.21689333557151e-16	1.02140518265514e-18	0	0	0.00130282119299169	0.0307998740022367	0.0307998740022369	0.0307998740022369	0.0307998740022368	-0.0451722383327344	-0.0143723643304976
226	0.33227095788412	0	0	0	0	0	0	0	0.00761175224437567	0.0257390081597984	1.76214598468505e-16	4.55191440096314e-19	0	0	0.00761175224437567	0.0333507604041741	0.0333507604041743	0.0333507604041743	0.0333507604041742	-0.0886829059402876	-0.0553321455361134
227	0	0	0	2.11256451731629	0	0	0	0	0.0115906441324991	0.0223741692712954	1.73372427525464e-16	9.04831765069503e-18	0	0	0.0115906441324991	0.0339648134037944	0.0339648134037946	0.0339648134037946	0.0339648134037946	-0.0691614507267792	-0.0351966373229846
228	0	0	0	2.07266260071822	0	0	0	0	0.0138769234836579	0.0394444841222248	1.22213350550737e-16	1.04805053524615e-17	0	0	0.0138769234836579	0.0533214076058828	0.0533214076058829	0.0533214076058829	0.0533214076058829	-0.107092473245631	-0.0537710656397485
229	0	0.60507737138781	0	0	0	0	0	0	0.0149534869198821	0.0683452294982043	1.16529008664656e-16	-9.54791801177635e-18	0	0	0.0149534869198821	0.0832987164180863	0.0832987164180864	0.0832987164180864	0.0832987164180864	-0.085083007606637	-0.00178429118855057
230	0	0	1.80488821618911	0	0	0	0	0	0.015183779225715	0.0854722540200428	9.9475983006414e-17	-7.45514761035793e-18	0	0	0.015183779225715	0.100656033245758	0.100656033245758	0.100656033245758	0.100656033245758	-0.074943024235843	0.0257130090099148
231	0	0	1.51531725581785	0	0	0	0	0	0.0248240863133546	0.0941443484186517	5.11590769747272e-17	-5.47339951140202e-18	0	0	0.0248240863133546	0.118968434732006	0.118968434732006	0.118968434732006	0.118968434732006	-0.0351730131402845	0.0837954215917218
232	0	0	1.02576377915349	0	0	0	0	0	0.0309721225096683	0.0968639813081924	5.54223333892878e-17	4.80726569662693e-18	0	0	0.0309721225096683	0.127836103817861	0.127836103817861	0.127836103817861	0.127836103817861	-0.0154113013354683	0.112424802482392
233	0	0	1.40366899285054	0	0	0	0	0	0.0340755756931679	0.0955041967591899	7.49622586226906e-17	-7.24975635080227e-18	0	0	0.0340755756931679	0.129579772452358	0.129579772452358	0.129579772452358	0.129579772452358	-0.00737854905922197	0.122201223393136
234	0	0	1.25359222110523	0	0	0	0	0	0.035036208911164	0.0914545774598158	3.62376795237651e-17	-1.15962794922098e-17	0	0	0.035036208911164	0.12649078637098	0.12649078637098	0.12649078637098	0.12649078637098	0.0167037107128446	0.143194497083824
235	0.470199364763497	0	0	0	0	0	0	0	0.0345289019463344	0.0857349725839903	-7.105427357601e-19	1.53488333154428e-17	0	0	0.0345289019463344	0.120263874530325	0.120263874530325	0.120263874530325	0.120263874530325	0.00358640538665357	0.123850279916978
236	0	0	1.46028855563329	0	0	0	0	0	0.0330542746167105	0.0790838807645873	8.5265128291212e-18	9.12742104119957e-18	0	0	0.0330542746167105	0.112138155381298	0.112138155381298	0.112138155381298	0.112138155381298	-0.0100554893888474	0.10208266599245
237	0	0.562061835814877	0	0	0	0	0	0	0.0309796871565447	0.0720269397400752	2.77111666946439e-17	-2.89837598366205e-17	0	0	0.0309796871565447	0.10300662689662	0.10300662689662	0.10300662689662	0.10300662689662	-0.023723705140216	0.0792829217564039
238	0	0	1.07292730748289	0	0	0	0	0	0.0285711023088482	0.0649298306357931	-4.2632564145606e-18	-2.85368950692089e-17	0	0	0.0285711023088482	0.0935009329446414	0.0935009329446414	0.0935009329446413	0.0935009329446413	-0.017667602167203	0.0758333307774384
239	0.462607592336604	0	0	0	0	0	0	0	0.026017774898238	0.0580389967049641	1.35003119794419e-17	-1.59275370670287e-17	0	0	0.026017774898238	0.0840567716032021	0.0840567716032021	0.0840567716032021	0.084056771603202	-0.0294328066614292	0.0546239649417728
240	0.376967807014099	0	0	0	0	0	0	0	0.0234513222567395	0.0515128558994204	-9.9475983006414e-18	-2.2408463973278e-17	0	0	0.0234513222567395	0.0749641781561599	0.0749641781561598	0.0749641781561598	0.0749641781561599	0.00141921120874765	0.0763833893649075
241	0	0.743367130277613	0	0	0	0	0	0	0.0209604013963378	0.0454456156643262	2.62900812231237e-17	6.56905085882897e-18	0	0	0.0209604013963378	0.0664060170606639	0.066406017060664	0.066406017060664	0.0664060170606639	-0.0251394923289856	0.0412665247316783
242	0	0	1.56744659516234	0	0	0	0	0	0.0186019590253466	0.0398853463359658	-1.56319401867222e-17	7.6369466306403e-18	0	0	0.0186019590253466	0.0584873053613124	0.0584873053613124	0.0584873053613124	0.0584873053613124	-0.0556019447887532	0.00288536057255915
243	0	0	0	2.36796741208138	0	0	0	0	0.0186186386801692	0.0348476121006139	7.105427357601e-19	1.65804869833863e-17	0	0	0.0186186386801692	0.053466250780783	0.053466250780783	0.053466250780783	0.053466250780783	-0.0619031486546317	-0.00843689787384866
244	0	0	0	0	3.05246684171298	0	0	0	0.0180180381055801	0.0587509407217593	1.20792265079217e-17	4.83169060316868e-17	0	0	0.0180180381055801	0.0767689788273394	0.0767689788273395	0.0767689788273395	0.0767689788273394	-0.040707778757651	0.0360612000696884
245	0	0	1.5396585382534	0	0	0	0	0	0.0170233970771268	0.0728433509348161	0.0508420938577704	3.83693077310454e-17	0	0	0.0170233970771268	0.0898667480119429	0.140708841869713	0.140708841869713	0.140708841869713	-0.0439478357053482	0.0967610061643652
246	0	0.599072080180399	0	0	0	0	0	0	0.0170960918810058	0.0798962498459247	0.0832519715844676	6.82121026329696e-17	0	0	0.0170960918810058	0.0969923417269305	0.180244313311398	0.180244313311398	0.180244313311398	-0.0541146319132939	0.126129681398104
247	0	0	1.1580043654723	0	0	0	0	0	0.0165830680484299	0.0819986752569048	0.102241424085867	8.66862137627322e-17	0	0	0.0165830680484299	0.0985817433053348	0.200823167391202	0.200823167391202	0.200823167391202	-0.0579529942306645	0.142870173160537
248	0	0	1.58799424135001	0	0	0	0	0	0.0156942824865636	0.08071361641417	0.111610930850116	7.67386154620908e-17	0	0	0.0156942824865636	0.0964078989007336	0.20801882975085	0.20801882975085	0.20801882975085	-0.0551751685391117	0.152843661211738
249	0	0.668161823303446	0	0	0	0	0	0	0.0174645641603305	0.0772000841277716	0.114224126833313	4.40536496171262e-17	0	0	0.0174645641603305	0.0946646482881021	0.208888775121415	0.208888775121415	0.208888775121415	-0.0638683841124975	0.145020391008917
250	0.274110714545275	0	0	0	0	0	0	0	0.0180773593754426	0.0723082109607786	0.112222566458296	8.66862137627322e-17	0	0	0.0180773593754426	0.0903855703362212	0.202608136794517	0.202608136794517	0.202608136794517	-0.0673463185433432	0.135261818251174
251	0	0	1.12606744984159	0	0	0	0	0	0.0178941326582898	0.0666531480807967	0.107193410740202	6.96331881044898e-17	0	0	0.0178941326582898	0.0845472807390864	0.191740691479288	0.191740691479288	0.191740691479288	-0.0673777354363374	0.124362956042951
252	0	0	1.22821097874078	0	0	0	0	0	0.0171833370452483	0.060672320946434	0.100300047886083	5.82645043323282e-17	0	0	0.0171833370452483	0.0778556579916823	0.178155705877765	0.178155705877765	0.178155705877765	-0.0597764380101157	0.11837926786765
253	0.408725821563032	0	0	0	0	0	0	0	0.0161422571316252	0.0546696487489859	0.0923835754569717	4.54747350886464e-17	0	0	0.0161422571316252	0.0708119058806111	0.163195481337583	0.163195481337583	0.163195481337583	-0.0554952664589066	0.107700214878676
254	0.413658710236061	0	0	0	0	0	0	0	0.0149139893962911	0.0488495724116292	0.08404141589547	3.26849658449646e-17	0	0	0.0149139893962911	0.0637635618079203	0.14780497770339	0.14780497770339	0.14780497770339	-0.0361450153006469	0.111659962402743
255	0	0	1.00497771698109	0	0	0	0	0	0.0136006049960548	0.0433431329500487	0.0756880208984218	5.04485342389671e-17	0	0	0.0136006049960548	0.0569437379461035	0.132631758844525	0.132631758844525	0.132631758844525	-0.039919590176901	0.0927121686676244
256	0.369389781894298	0	0	0	0	0	0	0	0.0122733210827753	0.0382278641341204	0.0676015749263421	4.47641923528863e-17	0	0	0.0122733210827753	0.0505011852168957	0.118102760143238	0.118102760143238	0.118102760143238	-0.0218053437876347	0.0962974163556032
257	0	0	1.49511872614145	0	0	0	0	0	0.010980332658669	0.0335428851077769	0.0599597790444268	5.04485342389671e-17	0	0	0.010980332658669	0.0445232177664459	0.104482996810873	0.104482996810873	0.104482996810873	-0.0441755376173879	0.0603074591934848
258	0	0.630049463797976	0	0	0	0	0	0	0.00975281890014154	0.029300279523169	0.0528671392861586	3.48165940522449e-17	0	0	0.00975281890014154	0.0390530984233105	0.0919202377094691	0.0919202377094691	0.0919202377094691	-0.0392303480367033	0.0526898896727658
259	0	0.714523180461837	0	0	0	0	0	0	0.00860952843224646	0.0254936115491858	0.0463756636723234	3.83693077310454e-17	0	0	0.00860952843224646	0.0341031399814323	0.0804788036537557	0.0804788036537557	0.0804788036537557	-0.0179333502203806	0.0625454534333751
260	0	0.640281005323595	0	0	0	0	0	0	0.00756026137983878	0.0221042428458572	0.0405004608457947	1.95399252334028e-17	0	0	0.00756026137983878	0.029664504225696	0.0701649650714907	0.0701649650714907	0.0701649650714907	-0.00175206581570362	0.0684128992557871
261	0	0.600487761773206	0	0	0	0	0	0	0.00660849749091497	0.0191059679155496	0.0352314086088005	1.74082970261225e-17	0	0	0.00660849749091497	0.0257144654064646	0.0609458740152651	0.0609458740152651	0.0609458740152651	0.00263458986897232	0.0635804638842374
262	0	0.879074135439394	0	0	0	0	0	0	0.00575336549872653	0.0164683699175454	0.030541804625945	2.41584530158434e-17	0	0	0.00575336549872653	0.0222217354162719	0.0527635400422169	0.0527635400422169	0.0527635400422169	0.0219893624895861	0.0747529025318029
263	0	0	1.84591398479818	0	0	0	0	0	0.00499110619267397	0.0141592085164107	0.0263947099629694	3.19744231092045e-18	0	0	0.00499110619267397	0.0191503147090847	0.0455450246720542	0.0455450246720542	0.0455450246720542	0.038280933343843	0.0838259580158971
264	0	0.965971910525749	0	0	0	0	0	0	0.0156445647286348	0.0121460804219973	0.0227475376476388	-1.4210854715202e-18	0	0	0.0156445647286348	0.0277906451506321	0.050538182798271	0.050538182798271	0.050538182798271	0.0407862840043408	0.0913244668026118
265	0	0.967547741080162	0	0	0	0	0	0	0.0222717339908628	0.0103975378371466	0.0195553140603671	-1.77635683940025e-19	0	0	0.0222717339908628	0.0326692718280094	0.0522245858883765	0.0522245858883765	0.0522245858883765	0.0426818862075172	0.0949064720958937
266	0	0.539376680233747	0	0	0	0	0	0	0.0259822417362772	0.00888380677950184	0.016772943531479	-1.4210854715202e-18	0	0	0.0259822417362772	0.034866048515779	0.051638992047258	0.051638992047258	0.0516389920472579	0.0575402905540831	0.109179282601341
267	0	0.931294515030842	0	0	0	0	0	0	0.0276157309327441	0.00757721358790821	0.0143567303565378	6.3948846218409e-18	0	0	0.0276157309327441	0.0351929445206523	0.0495496748771901	0.0495496748771901	0.0495496748771901	0.0477209550361671	0.0972706299133572
268	0	0.521749704425997	0	0	0	0	0	0	0.0278032788899586	0.00645240180471423	0.0122653530329173	6.21724893790088e-18	0	0	0.0278032788899586	0.0342556806946728	0.0465210337275901	0.0465210337275901	0.04652103372759	0.0120970626276145	0.0586180963552045
269	0	0	1.28000029307544	0	0	0	0	0	0.027015420897081	0.00548640141640233	0.0104604392972996	-7.28306304154103e-18	0	0	0.027015420897081	0.0325018223134833	0.0429622616107829	0.0429622616107829	0.0429622616107829	-0.01829458882154	0.0246676727892429
270	0	0.773153887301135	0	0	0	0	0	0	0.0255996166061128	0.00465859685190188	0.00890685467714086	-1.74971148680925e-17	0	0	0.0255996166061128	0.0302582134580147	0.0391650681351555	0.0391650681351555	0.0391650681351555	-0.0468363574227397	-0.00767128928758418
271	0	0	1.5223789185256	0	0	0	0	0	0.0238094085854572	0.0039506281676759	0.00757278952342443	-6.57252030578093e-18	0	0	0.0238094085854572	0.0277600367531331	0.0353328262765575	0.0353328262765575	0.0353328262765575	-0.0320811203191272	0.00325170595743032
272	0	0.685134974007653	0	0	0	0	0	0	0.0225599462138226	0.00334625069347633	0.00642970810161486	-8.26005930321117e-18	0	0	0.0225599462138226	0.0259061969072989	0.0323359050089138	0.0323359050089138	0.0323359050089138	-0.0346590705784217	-0.00232316556950796
273	0	0.717266097676803	0	0	0	0	0	0	0.0209811196469984	0.00283117144528909	0.00545220689025344	-1.05693231944315e-17	0	0	0.0209811196469984	0.0238122910922875	0.029264497982541	0.029264497982541	0.0292644979825409	-0.0421208365445079	-0.012856338561967
274	0	0.612644792657217	0	0	0	0	0	0	0.0192333915934014	0.00239287534009093	0.00461781667571809	-2.16271445196981e-17	0	0	0.0192333915934014	0.0216262669334924	0.0262440836092105	0.0262440836092104	0.0262440836092104	-0.0353205194511637	-0.00907643584195327
275	0	0	1.51152923753487	0	0	0	0	0	0.0174298732793633	0.0020204502848878	0.00390677347530295	-2.06501482580279e-17	0	0	0.0174298732793633	0.0194503235642511	0.0233570970395541	0.0233570970395541	0.0233570970395541	-0.0416033322106539	-0.0182462351710998
276	0	0	1.88992947280343	0	0	0	0	0	0.0160257922669972	0.00170441725847831	0.00330177609242824	-3.29070104498896e-17	0	0	0.0160257922669972	0.0177302095254755	0.0210319856179038	0.0210319856179037	0.0210319856179037	-0.0240971155405092	-0.00306512992260547
277	0	0	1.06359297078892	0	0	0	0	0	0.0273279145204679	0.0014365693232074	0.00278774267748145	-1.94066984704477e-17	0	0	0.0273279145204679	0.0287644838436753	0.0315522265211567	0.0315522265211567	0.0315522265211566	-0.0342054255232923	-0.00265319900213565
278	0	0	1.89217097324829	0	0	0	0	0	0.0340059982606156	0.00120982191250951	0.00235157462116814	-4.81170658872543e-17	0	0	0.0340059982606156	0.0352158201731251	0.0375673947942932	0.0375673947942932	0.0375673947942932	-0.018084005406644	0.0194833893876492
279	0	0	0	2.13671585497864	0	0	0	0	0.0502083616612624	0.00101807559617257	0.00198193312111123	-4.02344824124157e-17	0	0	0.0502083616612624	0.051226437257435	0.0532083703785462	0.0532083703785462	0.0532083703785462	0.00332330216338717	0.0565316725419334
280	0	0	1.36835951006486	0	0	0	0	0	0.0594193571879304	0.0217080457767351	0.00166903158527755	-3.1818991885757e-17	0	0	0.0594193571879304	0.0811274029646656	0.0827964345499431	0.0827964345499431	0.0827964345499431	0.0209615368693026	0.103757971419246
281	0	0.677206797664609	0	0	0	0	0	0	0.0636412388156163	0.0348636528527811	0.00140444547246759	-1.16351372980716e-17	0	0	0.0636412388156163	0.0985048916683975	0.099909337140865	0.099909337140865	0.099909337140865	0.0138148042441015	0.113724141384967
282	0	0	1.45568874663746	0	0	0	0	0	0.0643800925190288	0.0425365512660088	0.00118094006958254	-1.16795462190566e-17	0	0	0.0643800925190288	0.106916643785038	0.10809758385462	0.10809758385462	0.10809758385462	0.00754335992812061	0.115640943782741
283	0	0.707695484441057	0	0	0	0	0	0	0.0627599251300202	0.0462821599174724	0.000992315951259491	-9.95870053088765e-18	0	0	0.0627599251300202	0.109042085047493	0.110034400998752	0.110034400998752	0.110034400998752	0.0208321263737296	0.130866527372482
284	0	0.692747778851266	0	0	0	0	0	0	0.0596116949485043	0.0472721522837871	0.000833271370324087	-6.87228052242972e-18	0	0	0.0596116949485043	0.106883847232291	0.107717118602615	0.107717118602615	0.107717118602615	0.00625347083405763	0.113970589436673
285	0	0.795116732092728	0	0	0	0	0	0	0.0555426198925392	0.0463824701113352	0.000699280518957357	-1.66200386786386e-17	0	0	0.0555426198925392	0.101925090003874	0.102624370522832	0.102624370522832	0.102624370522832	0.017128314683229	0.119752685206061
286	0	0	1.79175736297617	0	0	0	0	0	0.0509899879229416	0.044262038072669	0.000586486428481618	-1.52877710490884e-17	0	0	0.0509899879229416	0.0952520259956106	0.0958385124240923	0.0958385124240922	0.0958385124240922	0.0211544103893492	0.116992922813441
287	0	0.8262392539198	0	0	0	0	0	0	0.0558176399200885	0.0413862840277283	0.000491607200862239	-1.01918473660589e-17	0	0	0.0558176399200885	0.0972039239478168	0.097695531148679	0.097695531148679	0.0976955311486789	0.0245545608828479	0.122250092031527
288	0.330099290257949	0	0	0	0	0	0	0	0.0572196256817564	0.0380987155797398	0.000411854257821892	-1.0064171718227e-17	0	0	0.0572196256817564	0.0953183412614962	0.0957301955193181	0.0957301955193181	0.095730195519318	0.0166400026680835	0.112370198187402
289	0	0.642533600541939	0	0	0	0	0	0	0.0562792514896948	0.0346431243810976	0.000344861331816378	-1.79356529628194e-17	0	0	0.0562792514896948	0.0909223758707924	0.0912672372026088	0.0912672372026088	0.0912672372026088	0.015359577460363	0.106626814662972
290	0	0.825908677407431	0	0	0	0	0	0	0.053799645788509	0.0311884498457104	0.000288622990747854	-6.75015598972095e-18	0	0	0.053799645788509	0.0849880956342194	0.0852767186249673	0.0852767186249673	0.0852767186249673	-0.00237389586914363	0.0829028227558236
291	0.416654194199061	0	0	0	0	0	0	0	0.0503697385740857	0.0278479053290711	0.000241441573322129	-2.74225087082414e-18	0	0	0.0503697385740857	0.0782176439031568	0.0784590854764789	0.0784590854764789	0.0784590854764789	-0.00390778606275063	0.0745512994137283
292	0	0	1.17939542507268	0	0	0	0	0	0.0464155269485501	0.0246936298670726	0.000201881505855701	3.95516952522712e-18	0	0	0.0464155269485501	0.0711091568156227	0.0713110383214784	0.0713110383214784	0.0713110383214783	-0.00386421302003957	0.0674468253014388
293	0	0	1.04759204019068	0	0	0	0	0	0.0422397931864113	0.0217678591724155	0.000168730068099308	-7.22755189030977e-18	0	0	0.0422397931864113	0.0640076523588268	0.0641763824269261	0.0641763824269261	0.0641763824269261	-0.0127423046434786	0.0514340777834475
294	0	0.878133449531374	0	0	0	0	0	0	0.0380527772098169	0.0190913963569713	0.000140963771144723	-6.12010442324618e-19	0	0	0.0380527772098169	0.0571441735667882	0.0572851373379329	0.0572851373379329	0.0572851373379329	-0.00647323337865076	0.0508119039592821
295	0	0	0	2.00259989385839	0	0	0	0	0.0339957777701531	0.0166699942707558	0.000117719601996157	-6.96387392196129e-18	0	0	0.0339957777701531	0.0506657720409088	0.050783491642905	0.050783491642905	0.050783491642905	-0.00607155061586843	0.0447119410270366
296	0	0	1.28867809226439	0	0	0	0	0	0.0301592380993898	0.0309588878251371	9.82704752256296e-05	8.78602746112733e-18	0	0	0.0301592380993898	0.061118125924527	0.0612163963997526	0.0612163963997526	0.0612163963997525	-0.0277209711090919	0.0334954252906606
297	0	0.683292280080204	0	0	0	0	0	0	0.0265965401228368	0.0395197557600757	8.20043113442424e-05	6.3504757008559e-18	0	0	0.0265965401228368	0.0661162958829125	0.0661983001942568	0.0661983001942568	0.0661983001942568	-0.0414102707017575	0.0247880294924993
298	0	0	1.01340401212134	0	0	0	0	0	0.0233344687768952	0.0439597156776512	6.84062336878412e-05	9.89625048575249e-18	0	0	0.0233344687768952	0.0672941844545463	0.0673625906882342	0.0673625906882342	0.0673625906882342	-0.039914513452366	0.0274480772358682
299	0	0	1.05302012166429	0	0	0	0	0	0.0203811003892353	0.0454914577433035	5.70434406895458e-05	9.27730114952397e-19	0	0	0.0203811003892353	0.0658725581325388	0.0659296015732284	0.0659296015732284	0.0659296015732284	-0.0341228482857941	0.0318067532874343
300	0	0.928191003800606	0	0	0	0	0	0	0.0177317051557276	0.0450234322768234	4.75523685930838e-05	-5.45605227664225e-18	0	0	0.0177317051557276	0.0627551374325511	0.0628026898011442	0.0628026898011442	0.0628026898011442	-0.0346892895811242	0.02811340022002
301	0	0	1.84420956770713	0	0	0	0	0	0.015373124479842	0.0432303011795988	3.96278113086609e-05	-7.07073288808147e-19	0	0	0.015373124479842	0.0586034256594408	0.0586430534707494	0.0586430534707494	0.0586430534707494	-0.00514741139004266	0.0534956420807068
302	0	0.903675371044119	0	0	0	0	0	0	0.0245595804922277	0.0406078448846389	3.30137096867418e-05	7.105427357601e-18	0	0	0.0245595804922277	0.0651674253768666	0.0652004390865534	0.0652004390865534	0.0652004390865534	-0.0236180966807158	0.0415823424058376
303	0	0	1.7253734435442	0	0	0	0	0	0.0299104541543225	0.0375156453697054	2.74953624867152e-05	1.70530256582424e-17	0	0	0.0299104541543225	0.0674260995240279	0.0674535948865146	0.0674535948865146	0.0674535948865147	-0.00923187710812281	0.0582217177783919
304	0	0	1.74324232871963	0	0	0	0	0	0.0398952449494488	0.0342101727190116	2.28928462727751e-05	2.8421709430404e-18	0	0	0.0398952449494488	0.0741054176684603	0.0741283105147331	0.0741283105147331	0.0741283105147331	-0.0570840801985587	0.0170442303161744
305	0	0	1.03553973724008	0	0	0	0	0	0.0532433498766359	0.0308703518150507	1.90554618901778e-05	-1.13686837721616e-17	0	0	0.0532433498766359	0.0841137016916866	0.0841327571535768	0.0841327571535768	0.0841327571535767	-0.0434915502672906	0.0406412068862861
306	0	0.686130843723784	0	0	0	0	0	0	0.0604413534506675	0.0276172482267424	1.5857051559712e-05	1.84741111297626e-17	0	0	0.0604413534506675	0.0880586016774099	0.0880744587289696	0.0880744587289696	0.0880744587289696	-0.0461047560292613	0.0419697026997083
307	0	0	1.36481577509028	0	0	0	0	0	0.0632803049150367	0.0245291652274435	1.31920534387241e-05	0	0	0	0.0632803049150367	0.0878094701424803	0.087822662195919	0.087822662195919	0.087822662195919	-0.044272087534683	0.043550574661236
308	0	0	0	2.08275276031375	0	0	0	0	0.0631040125686769	0.0216531687353505	1.09721801615514e-05	-2.8421709430404e-18	0	0	0.0631040125686769	0.0847571813040275	0.084768153484189	0.084768153484189	0.084768153484189	-0.049944726717193	0.034823426766996
309	0	0	1.32547940994801	0	0	0	0	0	0.0609123345613939	0.0380985433783585	9.12362478479807e-06	1.4210854715202e-18	0	0	0.0609123345613939	0.0990108779397524	0.0990200015645372	0.0990200015645372	0.0990200015645372	-0.0430497936054101	0.0559702079591271
310	0	0	1.26639229246184	0	0	0	0	0	0.0574417184843069	0.0478703451591776	7.5847120707202e-06	-2.8421709430404e-18	0	0	0.0574417184843069	0.105312063643484	0.105319648355555	0.105319648355555	0.105319648355555	-0.02143171086581	0.0838879374897452
311	0	0.64939959839404	0	0	0	0	0	0	0.0532278439581682	0.0528476301332807	6.30392546533258e-06	1.27897692436818e-17	0	0	0.0532278439581682	0.106075474091449	0.106081778016914	0.106081778016914	0.106081778016914	0.0139069981497584	0.119988776166673
312	0.409319696388359	0	0	0	0	0	0	0	0.0486542101584099	0.0544475080639733	5.23825074275166e-06	1.4210854715202e-18	0	0	0.0486542101584099	0.103101718222383	0.103106956473126	0.103106956473126	0.103106956473126	-0.00770270723136779	0.0954042492417581
313	0	0.67389888250626	0	0	0	0	0	0	0.0439897054344015	0.0537308726970575	4.35178634269207e-06	1.27897692436818e-17	0	0	0.0439897054344015	0.097720578131459	0.0977249299178017	0.0977249299178017	0.0977249299178017	0.0014807497574189	0.0992056796752206
314	0	0	1.49532399256856	0	0	0	0	0	0.0394175569227593	0.0514849796216297	3.61457814017463e-06	1.4210854715202e-18	0	0	0.0394175569227593	0.090902536544389	0.0909061511225292	0.0909061511225292	0.0909061511225292	-0.0178586795487886	0.0730474715737406
315	0	0	1.25385186515214	0	0	0	0	0	0.0350575507558477	0.0482877912158162	3.00164294396987e-06	1.77635683940025e-17	0	0	0.0350575507558477	0.0833453419716638	0.0833483436146078	0.0833483436146078	0.0833483436146078	-0.00814537131111102	0.0752029723034968
316	0	0	1.45244626233861	0	0	0	0	0	0.030983011291733	0.0445579854230803	2.49215059064589e-06	2.1316282072803e-18	0	0	0.030983011291733	0.0755409967148133	0.075543488865404	0.075543488865404	0.075543488865404	0.00436615765698961	0.0799096465223936
317	0	0.674920618854156	0	0	0	0	0	0	0.0272337092984518	0.0405937114914074	2.06873922332491e-06	-9.2370555648813e-18	0	0	0.0272337092984518	0.0678274207898592	0.0678294895290825	0.0678294895290825	0.0678294895290825	0.0402302831894328	0.108059772718515
318	0.363729274636399	0	0	0	0	0	0	0	0.0238256170906593	0.036602529119126	1.71694234581956e-06	-9.2370555648813e-18	0	0	0.0238256170906593	0.0604281462097854	0.0604298631521312	0.0604298631521312	0.0604298631521311	0.0213821727832232	0.0818120359353543
319	0	0	1.06593088274746	0	0	0	0	0	0.0207582295757069	0.0327244539048439	1.42470962816805e-06	-1.27897692436818e-17	0	0	0.0207582295757069	0.0534826834805508	0.053484108190179	0.053484108190179	0.053484108190179	0.0525643473021179	0.106048455492297
320	0	0	1.64908183324197	0	0	0	0	0	0.01802001312113	0.0290496245750038	1.18200630128769e-06	-1.91846538655227e-17	0	0	0.01802001312113	0.0470696376961338	0.0470708197024351	0.0470708197024351	0.0470708197024351	0.0388842239830948	0.0859550436855299
321	0	0.687871316753544	0	0	0	0	0	0	0.0204747356854873	0.0256317845618649	9.80478394852469e-07	-1.59872115546023e-17	0	0	0.0204747356854873	0.0461065202473522	0.046107500725747	0.046107500725747	0.046107500725747	0.0287690303421833	0.0748765310679303
322	0	0	1.22192416443294	0	0	0	0	0	0.0214474155087846	0.0224985148717018	8.13173110865151e-07	-8.17124146124115e-18	0	0	0.0214474155087846	0.0439459303804864	0.0439467435535973	0.0439467435535973	0.0439467435535972	0.00425333670138393	0.0482000802549812
323	0.469612274477469	0	0	0	0	0	0	0	0.0213946915349038	0.0196589530406044	6.74305344116988e-07	-1.03028696685215e-17	0	0	0.0213946915349038	0.0410536445755081	0.0410543188808522	0.0410543188808522	0.0410543188808523	-0.0090732864448565	0.0319810324359957
324	0	0.893597525765214	0	0	0	0	0	0	0.0206563512732918	0.0171095733307847	5.59062807281308e-07	-7.28306304154103e-18	0	0	0.0206563512732918	0.0377659246040766	0.0377664836668839	0.0377664836668839	0.0377664836668838	0.0169070067541219	0.0546734904210057
325	0	0	1.82766643168881	0	0	0	0	0	0.0194826894530561	0.0148384774087223	4.63443437153899e-07	-1.66977542903624e-17	0	0	0.0194826894530561	0.0343211668617784	0.0343216303052156	0.0343216303052156	0.0343216303052155	-0.00196426204564866	0.0323573682595669
326	0	0.779350445362294	0	0	0	0	0	0	0.028786611054327	0.0128285455840059	3.84119781906378e-07	-1.56319401867222e-17	0	0	0.028786611054327	0.0416151566383329	0.0416155407581149	0.0416155407581148	0.0416155407581148	0.0122417393639488	0.0538572801220636
327	0	0	1.20986798440881	0	0	0	0	0	0.0340773302030736	0.0110597207140632	3.18325930487617e-07	-7.105427357601e-19	0	0	0.0340773302030736	0.0451370509171368	0.0451373692430673	0.0451373692430673	0.0451373692430673	0.0169033021225929	0.0620406713656602
328	0	0.978804364223199	0	0	0	0	0	0	0.0365040739929526	0.00951063567167308	2.63763267675188e-07	-8.88178419700125e-19	0	0	0.0365040739929526	0.0460147096646256	0.0460149734278933	0.0460149734278933	0.0460149734278933	0.0192961556780512	0.0653111291059445
329	0	0	1.16709084142207	0	0	0	0	0	0.0369312984308328	0.00815974731324629	2.18521945181038e-07	-1.4122036873232e-17	0	0	0.0369312984308328	0.0450910457440791	0.0450912642660243	0.0450912642660243	0.0450912642660243	0.0130820922995625	0.0581733565655868
330	0	0.664551169428333	0	0	0	0	0	0	0.0360041669934025	0.00698610238413626	1.8101546778837e-07	4.08562073062058e-18	0	0	0.0360041669934025	0.0429902693775388	0.0429904503930066	0.0429904503930066	0.0429904503930066	-0.00210387455155156	0.040886575841455
331	0	0.794206834917772	0	0	0	0	0	0	0.034199647848596	0.0059698315374331	1.49926220118601e-07	1.59872115546023e-18	0	0	0.034199647848596	0.0401694793860291	0.0401696293122492	0.0401696293122492	0.0401696293122492	0.00241660329068132	0.0425862326029305
332	0.473559858653481	0	0	0	0	0	0	0	0.0318662919996731	0.00509244486903865	1.2416011754226e-07	1.3944401189292e-17	0	0	0.0318662919996731	0.0369587368687117	0.0369588610288293	0.0369588610288293	0.0369588610288293	0.000766542412426279	0.0377254034412555
333	0	0.719126766184904	0	0	0	0	0	0	0.0292551169731169	0.00433698469427509	1.02808862317261e-07	-9.59232693276135e-18	0	0	0.0292551169731169	0.033592101667392	0.0335922044762543	0.0335922044762543	0.0335922044762543	-0.0356926160571595	-0.00210041158090522
334	0	0	0	2.40406272722371	0	0	0	0	0.026543513581363	0.0036880776106151	8.51185388015097e-08	-2.94875235340442e-17	0	0	0.026543513581363	0.0302315911919781	0.0302316763105169	0.0302316763105168	0.0302316763105168	-0.0259416312697802	0.00429004504073658
335	0.431840127104757	0	0	0	0	0	0	0	0.0238536903714121	0.0327392756387597	7.04634894205469e-08	-5.06261699229071e-18	0	0	0.0238536903714121	0.0565929660101718	0.0565930364736612	0.0565930364736612	0.0565930364736612	-0.0365363309444628	0.0200567055291984
336	0	0	1.73107526231951	0	0	0	0	0	0.0212668505171437	0.0511371112441682	5.83245886673467e-08	-1.09690034832965e-17	0	0	0.0212668505171437	0.0724039617613118	0.0724040200859005	0.0724040200859005	0.0724040200859005	-0.0411908559913304	0.0312131640945701
337	0	0	0	2.34132983249752	0	0	0	0	0.0264015791925728	0.0617892584449938	4.82711794006718e-08	-2.8732571877299e-17	0	0	0.0264015791925728	0.0881908376375667	0.0881908859087461	0.088190885908746	0.088190885908746	-0.0288574976791407	0.0593333882296053
338	0	0.837470713143133	0	0	0	0	0	0	0.0289759734118815	0.094452205728186	3.99460571088639e-08	-4.54969395491389e-17	0	0	0.0289759734118815	0.123428179140068	0.123428219086125	0.123428219086125	0.123428219086125	-0.0481883571754837	0.0752398619106409
339	0.411837838418497	0	0	0	0	0	0	0	0.0297495332855756	0.113243272486072	3.30529916482192e-08	-3.82138765075979e-17	0	0	0.0297495332855756	0.142992805771648	0.142992838824639	0.142992838824639	0.142992838824639	-0.00342829237157124	0.139564546453068
340	0	0	1.04819108431681	0	0	0	0	0	0.0292905397498558	0.122118292635189	2.73463586268008e-08	-2.65787392095263e-17	0	0	0.0292905397498558	0.151408832385044	0.151408859731403	0.151408859731403	0.151408859731403	0.0151328444153055	0.166541704146708
341	0	0	1.75454925236771	0	0	0	0	0	0.0280204228133941	0.12405476776152	2.26225267624614e-08	-4.1044945220392e-17	0	0	0.0280204228133941	0.152075190574914	0.152075213197441	0.152075213197441	0.152075213197441	0.0120334603719218	0.164108673569363
342	0	0	1.24808089237007	0	0	0	0	0	0.0345846198330734	0.121276567323594	1.87127043545843e-08	-2.55795384873636e-17	0	0	0.0345846198330734	0.155861187156667	0.155861205869372	0.155861205869372	0.155861205869372	0.0159360002678143	0.171797206137186
343	0	0	1.2630694586687	0	0	0	0	0	0.0378483325714834	0.115429312954275	1.54769998516713e-08	-2.53574938824386e-17	0	0	0.0378483325714834	0.153277645525758	0.153277661002758	0.153277661002758	0.153277661002758	0.0461451103916959	0.199422771394454
344	0	0	1.84661089584027	0	0	0	0	0	0.0387924236993622	0.107716942453259	1.27994906506501e-08	-8.88178419700125e-18	0	0	0.0387924236993622	0.146509366152621	0.146509378952112	0.146509378952112	0.146509378952111	0.0460725482348593	0.192581927186971
345	0	0	1.42415709021427	0	0	0	0	0	0.0495018444975624	0.0990077644546567	1.05841299841813e-08	-4.2454928461666e-17	0	0	0.0495018444975624	0.148509608952219	0.148509619536349	0.148509619536349	0.148509619536349	0.0519233854118158	0.200433004948165
346	0	0.549932353997866	0	0	0	0	0	0	0.0550540256084864	0.0899165772809704	8.7513502649017e-09	-4.09505762632989e-17	0	0	0.0550540256084864	0.144970602889457	0.144970611640807	0.144970611640807	0.144970611640807	0.0650427458217842	0.210013357462591
347	0	0.92246568947934	0	0	0	0	0	0	0.056966769010366	0.0808680448357556	7.23524466934578e-09	-2.95208302247829e-17	0	0	0.056966769010366	0.137834813846122	0.137834821081366	0.137834821081366	0.137834821081366	0.0343204448037923	0.172155265885159
348	0	0.551964553912823	0	0	0	0	0	0	0.0563770744042249	0.0721454262742972	5.98122909423182e-09	-2.18602913548693e-17	0	0	0.0563770744042249	0.128522500678522	0.128522506659751	0.128522506659751	0.128522506659751	0.0268139962120345	0.155336502871786
349	0	0.776343098338618	0	0	0	0	0	0	0.0541293219410788	0.063927886832259	4.94410288069958e-09	-3.27571303415652e-17	0	0	0.0541293219410788	0.118057208773338	0.118057213717441	0.118057213717441	0.118057213717441	-0.00163449014894545	0.116422723568495
350	0	0.642426030354115	0	0	0	0	0	0	0.0508439979228453	0.056318928396271	4.0864403786145e-09	-3.69482222595252e-17	0	0	0.0508439979228453	0.107162926319116	0.107162930405557	0.107162930405557	0.107162930405557	0.00544082346685217	0.112603753872409
351	0	0	1.22130056227186	0	0	0	0	0	0.046971119842311	0.0493679332724868	3.37725756480722e-09	-1.98951966012828e-17	0	0	0.046971119842311	0.0963390531147978	0.0963390564920554	0.0963390564920554	0.0963390564920554	-0.000540948455785797	0.0957981080362696
352	0	0.99902893524514	0	0	0	0	0	0	0.0428316496145453	0.0430863836969071	2.79090634762724e-09	-1.70530256582424e-17	0	0	0.0428316496145453	0.0859180333114524	0.0859180361023588	0.0859180361023587	0.0859180361023587	-0.00320066510232988	0.0827173710000288
353	0	0	1.31893543160066	0	0	0	0	0	0.0386494942739343	0.0374599794392536	2.30615825671521e-09	-1.70530256582424e-17	0	0	0.0386494942739343	0.0761094737131879	0.0761094760193462	0.0761094760193462	0.0761094760193461	-0.0228050095813813	0.0533044664379648
354	0	0.908441559625114	0	0	0	0	0	0	0.0345761457645585	0.0324576076499516	1.90544490124012e-09	-2.98427949019242e-17	0	0	0.0345761457645585	0.0670337534145101	0.067033755319955	0.0670337553199549	0.067033755319955	0.0128188363293971	0.079852591649352
355	0	0	1.33448599147915	0	0	0	0	0	0.0307095769397442	0.0280379079664945	1.57422859956569e-09	-2.98427949019242e-17	0	0	0.0307095769397442	0.0587474849062387	0.0587474864804673	0.0587474864804673	0.0587474864804673	-0.00123310410053981	0.0575143823799275
356	0	0.97431827195904	0	0	0	0	0	0	0.0271086664885322	0.0241540099541561	1.30048079540757e-09	-2.27373675443232e-17	0	0	0.0271086664885322	0.0512626764426883	0.0512626777431691	0.0512626777431691	0.0512626777431691	0.00759960146833426	0.0588622792115034
357	0	0	1.59913301249698	0	0	0	0	0	0.0238041528302073	0.020756889760395	1.07425025248631e-09	1.4210854715202e-18	0	0	0.0238041528302073	0.0445610425906023	0.0445610436648526	0.0445610436648526	0.0445610436648525	0.010572711196181	0.0551337548610335
358	0.375709202039564	0	0	0	0	0	0	0	0.0240534312166221	0.0177976909057545	8.87305091623603e-10	-1.03028696685215e-17	0	0	0.0240534312166221	0.0418511221223766	0.0418511230096817	0.0418511230096817	0.0418511230096816	0.00318197938869594	0.0450331023983775
359	0	0	1.00484860875692	0	0	0	0	0	0.0234301668872049	0.0152292744568904	7.32836467420839e-10	-1.4210854715202e-17	0	0	0.0234301668872049	0.0386594413440953	0.0386594420769317	0.0386594420769317	0.0386594420769317	-0.0150135990695519	0.0236458430073798
360	0	0	0	2.02999093303308	0	0	0	0	0.0222424992401669	0.0130072017025689	6.05213099902358e-10	-1.77635683940025e-17	0	0	0.0222424992401669	0.0352497009427358	0.0352497015479489	0.0352497015479489	0.0352497015479488	-0.0177138943665309	0.0175358071814179
361	0	0	1.68529513726968	0	0	0	0	0	0.0207155257600227	0.0284470991647976	4.9977820708591e-10	-1.13686837721616e-17	0	0	0.0207155257600227	0.0491626249248203	0.0491626254245985	0.0491626254245985	0.0491626254245984	-0.0177567929296142	0.0314058324949843
362	0	0	1.08265394954766	0	0	0	0	0	0.0250795559883427	0.0378620418000967	4.12681105643742e-10	-1.35003119794419e-17	0	0	0.0250795559883427	0.0629415977884394	0.0629415982011205	0.0629415982011205	0.0629415982011204	-0.024232595193209	0.0387090030079114
363	0	0	1.42129197999218	0	0	0	0	0	0.0271807753412835	0.0429289751703989	3.40738047555078e-10	-7.105427357601e-19	0	0	0.0271807753412835	0.0701097505116824	0.0701097508524205	0.0701097508524205	0.0701097508524205	-0.0510621011020444	0.0190476497503761
364	0.353226288521675	0	0	0	0	0	0	0	0.0276961442041657	0.0449148587378093	2.81317009864779e-10	-1.13686837721616e-17	0	0	0.0276961442041657	0.072611002941975	0.072611003223292	0.072611003223292	0.0726110032232919	-0.0200303150877675	0.0525806881355244
365	0	0	1.61574528155155	0	0	0	0	0	0.0271315514252125	0.0447701996251109	2.32242236108959e-10	-7.8159700933611e-18	0	0	0.0271315514252125	0.0719017510503234	0.0719017512825656	0.0719017512825656	0.0719017512825655	-0.0420664915651358	0.0298352597174298
366	0	0.655594561653776	0	0	0	0	0	0	0.0296521592643272	0.0432021483322247	1.91715299990847e-10	-7.105427357601e-18	0	0	0.0296521592643272	0.0728543075965519	0.0728543077882672	0.0728543077882672	0.0728543077882671	-0.0534001641938114	0.0194541435944557
367	0	0	1.26729694937066	0	0	0	0	0	0.0303674465693751	0.0407314926035289	1.58249793003051e-10	-1.63424829224823e-17	0	0	0.0303674465693751	0.0710989391729039	0.0710989393311537	0.0710989393311537	0.0710989393311536	-0.0600312277242296	0.0110677116069241
368	0	0	1.76431508201824	0	0	0	0	0	0.0298490880344797	0.0377369851676595	1.30617348759188e-10	-1.27897692436818e-17	0	0	0.0298490880344797	0.0675860732021392	0.0675860733327566	0.0675860733327565	0.0675860733327565	-0.0866633697732914	-0.0190772964405349
369	0	0.833216357927762	0	0	0	0	0	0	0.0371769399139794	0.0344897245733233	1.07802826931902e-10	-9.9475983006414e-18	0	0	0.0371769399139794	0.0716666644873026	0.0716666645951054	0.0716666645951054	0.0716666645951054	-0.057381306922033	0.0142853576730724
370	0	0.94690401799907	0	0	0	0	0	0	0.0408673659604201	0.0311797387119065	8.89675952464586e-11	-2.16715534406831e-17	0	0	0.0408673659604201	0.0720471046723266	0.0720471047612942	0.0720471047612942	0.0720471047612942	-0.0468289020900304	0.0252182026712637
371	0	0.85691514816933	0	0	0	0	0	0	0.0419982905435736	0.0279364681490012	7.34186130557646e-11	-1.10134124042816e-17	0	0	0.0419982905435736	0.0699347586925749	0.0699347587659935	0.0699347587659935	0.0699347587659935	-0.062159460048902	0.00777529871709146
372	0	0	1.04532035018167	0	0	0	0	0	0.0413763694575118	0.0248444873231973	6.05833861300198e-11	-1.63424829224823e-17	0	0	0.0413763694575118	0.0662208567807091	0.0662208568412924	0.0662208568412924	0.0662208568412923	-0.0526055677650183	0.013615289076274
373	0	0.915100586009616	0	0	0	0	0	0	0.0395999162005764	0.0219555170162037	4.9988977934845e-11	-7.105427357601e-18	0	0	0.0395999162005764	0.0615554332167801	0.0615554332667691	0.061555433266769	0.061555433266769	-0.0333416333416793	0.0282137999250896
374	0	0.914624317644096	0	0	0	0	0	0	0.0371079285458988	0.0192975560755684	4.12447661801707e-11	-7.8159700933611e-18	0	0	0.0371079285458988	0.0564054846214672	0.0564054846627119	0.0564054846627119	0.0564054846627119	-0.0123341444811407	0.0440713401815712
375	0	0	0	2.39221350217196	0	0	0	0	0.0342181869165176	0.0168817820595914	3.40281189892266e-11	-6.03961325396085e-18	0	0	0.0342181869165176	0.0510999689761089	0.0510999690101371	0.0510999690101371	0.051099969010137	-0.0408255153810181	0.0102744536291189
376	0	0	1.46858281584848	0	0	0	0	0	0.031156775515073	0.0439270349025286	2.80725430457096e-11	6.92779167366098e-18	0	0	0.031156775515073	0.0750838104176016	0.0750838104456742	0.0750838104456742	0.0750838104456741	-0.0142677497053469	0.0608160607403272
377	0.448544239946341	0	0	0	0	0	0	0	0.0280808839327386	0.0606126318051112	2.31579520004743e-11	1.4210854715202e-18	0	0	0.0280808839327386	0.0886935157378497	0.0886935157610077	0.0886935157610077	0.0886935157610076	-0.0156587718084044	0.0730347439526032
378	0	0.960012968989276	0	0	0	0	0	0	0.0250963553011071	0.0698056793096021	1.91026970242092e-11	-7.105427357601e-18	0	0	0.0250963553011071	0.0949020346107091	0.0949020346298118	0.0949020346298118	0.0949020346298118	-0.0268026082408129	0.0680994263889989
379	0	0	1.34055380682411	0	0	0	0	0	0.0222711363398612	0.0736742506385979	1.57567001224379e-11	3.19744231092045e-18	0	0	0.0222711363398612	0.0959453869784591	0.0959453869942158	0.0959453869942158	0.0959453869942157	-0.0411276094160929	0.0548177775781228
380	0	0	0	2.42395348117341	0	0	0	0	0.0196455384141091	0.0738466032472289	1.29960483263858e-11	1.68753899743024e-18	0	0	0.0196455384141091	0.093492141661338	0.093492141674334	0.093492141674334	0.093492141674334	-0.0488346948801833	0.0446574467941507
381	0	0	1.48488105772493	0	0	0	0	0	0.0172400237842102	0.101794408276008	1.07185258002573e-11	-3.37507799486048e-17	0	0	0.0172400237842102	0.119034432060219	0.119034432070937	0.119034432070937	0.119034432070937	-0.0458316061831601	0.0732028258877769
382	0	0.983400330771852	0	0	0	0	0	0	0.0150610770977169	0.11718356660563	8.83965185494162e-12	-2.1493917756743e-17	0	0	0.0150610770977169	0.132244643703347	0.132244643712186	0.132244643712186	0.132244643712186	-0.0343522689823579	0.0978923747298282
383	0	0	0	2.09182000779678	0	0	0	0	0.0131056004520713	0.123648747029037	7.28974214325717e-12	-1.10134124042816e-17	0	0	0.0131056004520713	0.136754347481109	0.136754347488399	0.136754347488399	0.136754347488398	-0.0257762612141105	0.110978086274288
384	0	0.978557480447456	0	0	0	0	0	0	0.0113641743618391	0.143301219409562	6.01128249400063e-12	-4.61852778244065e-18	0	0	0.0113641743618391	0.154665393771401	0.154665393777413	0.154665393777413	0.154665393777413	-0.0119050305970084	0.142760363180404
385	0	0	0	2.39205438572792	0	0	0	0	0.00982345136839887	0.151765996767615	4.95676886203e-12	-1.98063787593128e-17	0	0	0.00982345136839887	0.161589448136014	0.16158944814097	0.16158944814097	0.16158944814097	0.00969995147585624	0.171289399616826
386	0	0.998900247707716	0	0	0	0	0	0	0.00846788959196327	0.18166739201932	4.08705318477587e-12	-2.47357689886485e-17	0	0	0.00846788959196327	0.190135281611283	0.19013528161537	0.19013528161537	0.19013528161537	0.0296708542946896	0.219806135910059
387	0	0	0	2.24479241069178	0	0	0	0	0.00728098687172458	0.195741571415469	3.36976313519699e-12	-2.37587727269784e-17	0	0	0.00728098687172458	0.203022558287193	0.203022558290563	0.203022558290563	0.203022558290563	0.0266886962075773	0.229711254498141
388	0	0	1.37038319184676	0	0	0	0	0	0.00624613958816641	0.223135371817442	2.77823346550576e-12	-6.48370246381091e-18	0	0	0.00624613958816641	0.229381511405608	0.229381511408386	0.229381511408386	0.229381511408386	0.0249129493021607	0.254294460710547
389	0	0.8610912708814	0	0	0	0	0	0	0.00534722168266006	0.234166082850554	2.2904089291842e-12	-1.51878509768721e-17	0	0	0.00534722168266006	0.239513304533214	0.239513304535504	0.239513304535504	0.239513304535504	0.0395473682678675	0.279060672803372
390	0	0.61534223000477	0	0	0	0	0	0	0.00456895709395364	0.233865834006263	1.888190581667e-12	-2.79554157600614e-17	0	0	0.00456895709395364	0.238434791100216	0.238434791102105	0.238434791102104	0.238434791102104	0.0405342954613949	0.278969086563499
391	0	0.7177103130711	0	0	0	0	0	0	0.00389714148014383	0.225980081353947	1.55650923261419e-12	-1.58317803311547e-17	0	0	0.00389714148014383	0.229877222834091	0.229877222835647	0.229877222835647	0.229877222835647	0.0167141490615077	0.246591371897155
392	0	0.791923746609713	0	0	0	0	0	0	0.00331875562822534	0.21326872775784	1.28304691315861e-12	-1.15685239165941e-17	0	0	0.00331875562822534	0.216587483386065	0.216587483387349	0.216587483387349	0.216587483387349	0.0367746176954764	0.253362101082825
393	0	0.668081835346448	0	0	0	0	0	0	0.00282200253318004	0.197740353634004	1.05754907053779e-12	-4.44089209850063e-18	0	0	0.00282200253318004	0.200562356167184	0.200562356168241	0.200562356168241	0.200562356168241	0.0219432444057913	0.222505600574033
394	0	0.603966392600515	0	0	0	0	0	0	0.00239629209286389	0.180833913880751	8.71671090862947e-13	-1.4432899320127e-17	0	0	0.00239629209286389	0.183230205973615	0.183230205974487	0.183230205974487	0.183230205974487	0.0464870520739954	0.229717258048482
395	0	0.510260229188518	0	0	0	0	0	0	0.00203219119161659	0.163559250036204	7.18409864930436e-13	-1.2223555501123e-17	0	0	0.00203219119161659	0.16559144122782	0.165591441228539	0.165591441228539	0.165591441228539	0.0165133510998453	0.182104792328384
396	0.364913340078039	0	0	0	0	0	0	0	0.00172135222341802	0.146605378432672	5.92103788221721e-13	-4.68847183299204e-17	0	0	0.00172135222341802	0.14832673065609	0.148326730656682	0.148326730656682	0.148326730656682	0.0195424455392257	0.167869176195908
397	0	0.582557722706698	0	0	0	0	0	0	0.00145642951126537	0.130423619765105	4.87978013552493e-13	-6.84896583891259e-17	0	0	0.00145642951126537	0.131880049276371	0.131880049276859	0.131880049276859	0.131880049276859	0.0192058267540729	0.151085876030932
398	0	0.81167267447862	0	0	0	0	0	0	0.00123099035948144	0.115291132838821	4.021330823889e-13	-8.29170065941298e-17	0	0	0.00123099035948144	0.116522123198303	0.116522123198705	0.116522123198705	0.116522123198705	0.00812429656685534	0.12464641976556
399	0	0.852746860083773	0	0	0	0	0	0	0.00103942543106088	0.101359225219603	3.31380078932853e-13	-9.22650844614736e-17	0	0	0.00103942543106088	0.102398650650664	0.102398650650995	0.102398650650995	0.102398650650995	0.020072996683734	0.122471647334729
400	0	0.702520975391563	0	0	0	0	0	0	0.000876861617444737	0.0886898721188734	2.73070099865436e-13	-9.6078700551061e-17	0	0	0.000876861617444737	0.0895667337363181	0.0895667337365912	0.0895667337365911	0.0895667337365911	0.0230164160067865	0.112583149743378
401	0	0	1.26190846581226	0	0	0	0	0	0.000739079441992067	0.0772831310652091	2.25037410928053e-13	6.23390228327025e-18	0	0	0.000739079441992067	0.0780222105072012	0.0780222105074263	0.0780222105074263	0.0780222105074263	-0.0220069790550645	0.0560152314523618
402	0	0	1.33061655748205	0	0	0	0	0	0.000622436216480803	0.0670975530328679	1.85423232323956e-13	-1.07830411266718e-17	0	0	0.000622436216480803	0.0677199892493487	0.0677199892495342	0.0677199892495341	0.0677199892495341	-0.0115137468857731	0.056206242363761
403	0	0	1.0876977219848	0	0	0	0	0	0.000523795578944542	0.0580652282751702	1.52766688188422e-13	-5.00710584105946e-18	0	0	0.000523795578944542	0.0585890238541148	0.0585890238542675	0.0585890238542675	0.0585890238542675	-0.0122674064924163	0.0463216173618512
404	0	0	1.29798046069909	0	0	0	0	0	0.000440463624330729	0.0501027413088793	1.25854171528772e-13	3.70536934468646e-18	0	0	0.000440463624330729	0.0505432049332101	0.0505432049333359	0.0505432049333359	0.0505432049333359	-0.0210464898586962	0.0294967150746398
405	0	0.797026817626109	0	0	0	0	0	0	0.000370131553112142	0.0431190237556981	1.03707975540601e-13	-1.41109346429857e-17	0	0	0.000370131553112142	0.0434891553088103	0.043489155308914	0.043489155308914	0.0434891553089139	-0.0196066822347105	0.0238824730742034
406	0	0.941008793707391	0	0	0	0	0	0	0.00031082457349644	0.0370208697223006	8.54299742059084e-14	-1.34878219704149e-17	0	0	0.00031082457349644	0.037331694295797	0.0373316942958824	0.0373316942958824	0.0373316942958824	-0.0264040123862099	0.0109276819096725
407	0	0.672957103987397	0	0	0	0	0	0	0.000260856674546397	0.0317167031057506	7.03806790625095e-14	-1.71154757033776e-17	0	0	0.000260856674546397	0.031977559780297	0.0319775597803674	0.0319775597803673	0.0319775597803673	-0.0432097380794863	-0.011232178299119
408	0	0.727281277654877	0	0	0	0	0	0	0.000218790820778447	0.027119049341312	5.79888137508533e-14	-3.4180991370647e-18	0	0	0.000218790820778447	0.0273378401620904	0.0273378401621484	0.0273378401621484	0.0273378401621484	-0.0352037347312187	-0.00786589456907035
409	0	0	0	2.29903481474204	0	0	0	0	0.000183404088834318	0.0231460574939972	4.77740513815661e-14	-3.39152317341274e-17	0	0	0.000183404088834318	0.0233294615828315	0.0233294615828793	0.0233294615828793	0.0233294615828793	-0.0541074785044675	-0.0307780169215882
410	0	0	1.37866006323381	0	0	0	0	0	0.000153657262481427	0.045890110787153	3.93640675611096e-14	-2.73711608933525e-17	0	0	0.000153657262481427	0.0460437680496345	0.0460437680496738	0.0460437680496738	0.0460437680496737	-0.0634707060481724	-0.0174269379984987
411	0	0.861818080697399	0	0	0	0	0	0	0.000128668415184105	0.0596280236022759	3.24192228617903e-14	-1.52100554373646e-17	0	0	0.000128668415184105	0.05975669201746	0.0597566920174924	0.0597566920174924	0.0597566920174923	-0.023244606839364	0.0365120851781283
412	0	0	1.64263163269173	0	0	0	0	0	0.000107690033661792	0.066877532161461	2.67164068645798e-14	-2.84914453141383e-17	0	0	0.000107690033661792	0.0669852221951228	0.0669852221951495	0.0669852221951495	0.0669852221951494	-0.0406497120735372	0.0263355101216122
413	0	0	1.67228326562009	0	0	0	0	0	0.00476116542858607	0.0695395250150081	2.19870344153605e-14	-1.76712811050805e-17	0	0	0.00476116542858607	0.0743006904435941	0.0743006904436161	0.0743006904436161	0.0743006904436161	-0.0246870024895587	0.0496136879540574
414	0	0	0	2.11659957089396	0	0	0	0	0.0133661826375832	0.069038944931225	1.81458403858414e-14	-1.4342346754681e-17	0	0	0.0133661826375832	0.0824051275688082	0.0824051275688263	0.0824051275688263	0.0824051275688263	-0.0596493503044121	0.0227557772644142
415	0	0.665487556866951	0	0	0	0	0	0	0.0186951049240196	0.0866280383821685	1.49285028783197e-14	-3.49071466176909e-17	0	0	0.0186951049240196	0.105323143306188	0.105323143306203	0.105323143306203	0.105323143306203	-0.0698612634177689	0.035461879888434
416	0	0	0	2.05088157719369	0	0	0	0	0.0216528945056833	0.0955718894600516	1.23023369269504e-14	-5.53671691827518e-18	0	0	0.0216528945056833	0.117224783965735	0.117224783965747	0.117224783965747	0.117224783965747	-0.0566394277716485	0.0605853561940986
417	0	0	1.61425730997836	0	0	0	0	0	0.0229240776566025	0.116467726927218	1.01184838285917e-14	-2.71276057173253e-18	0	0	0.0229240776566025	0.13939180458382	0.139391804583831	0.139391804583831	0.139391804583831	-0.0280652755737589	0.111326529010072
418	0	0.769074454594424	0	0	0	0	0	0	0.0267647644226921	0.126647666210229	8.3627327285285e-15	-8.44584818748828e-18	0	0	0.0267647644226921	0.153412430632921	0.153412430632929	0.153412430632929	0.153412430632929	-0.0343933392421802	0.119019091390749
419	0	0	1.31204216273248	0	0	0	0	0	0.0284598026733926	0.12931002618822	6.88551438088325e-15	-1.27635749191946e-17	0	0	0.0284598026733926	0.157769828861613	0.15776982886162	0.15776982886162	0.15776982886162	-0.0350796424478767	0.122690186413743
420	0	0	1.56532025432221	0	0	0	0	0	0.028660873230523	0.126845720798883	5.6772364587232e-15	-1.68205727124615e-17	0	0	0.028660873230523	0.155506594029406	0.155506594029412	0.155506594029412	0.155506594029412	-0.0151479939290839	0.140358600100328
421	0	0	1.25664603868339	0	0	0	0	0	0.0299930884501023	0.121025882321421	4.67146321625478e-15	-5.45466449786147e-17	0	0	0.0299930884501023	0.151018970771523	0.151018970771528	0.151018970771528	0.151018970771528	-0.0229760459399896	0.128042924831538
422	0	0.831826515393859	0	0	0	0	0	0	0.0299005699244677	0.113147994144557	3.85576015560218e-15	-6.05199050596195e-17	0	0	0.0299005699244677	0.143048564069025	0.143048564069028	0.143048564069028	0.143048564069028	-0.0103207074262509	0.132727856642777
423	0	0	1.28313626123607	0	0	0	0	0	0.0288560638328171	0.104149409901274	3.17825765705493e-15	-7.79793764282832e-17	0	0	0.0288560638328171	0.133005473734091	0.133005473734094	0.133005473734094	0.133005473734094	-0.0372718336585036	0.0957336400755901
424	0.457603253704464	0	0	0	0	0	0	0	0.0272077423371562	0.0946952809583746	2.60413912656077e-15	-7.95910212736395e-17	0	0	0.0272077423371562	0.121903023295531	0.121903023295533	0.121903023295533	0.121903023295533	-0.0343261743263225	0.0875768489692109
425	0.482791085944995	0	0	0	0	0	0	0	0.0252088327096819	0.0852464401443559	2.14797069020278e-15	-6.94236768766787e-17	0	0	0.0252088327096819	0.110455272854038	0.11045527285404	0.11045527285404	0.11045527285404	-0.0321825550074809	0.078272717846559
426	0	0.916215255279145	0	0	0	0	0	0	0.0230405980812611	0.0761116191818358	1.76818559793901e-15	-8.72148273739493e-17	0	0	0.0230405980812611	0.0991522172630969	0.0991522172630986	0.0991522172630986	0.0991522172630986	-0.0411434591687748	0.0580087580943238
427	0	0.613896830343732	0	0	0	0	0	0	0.0208301065344173	0.0674874488995189	1.47082346302341e-15	-8.16720822915951e-17	0	0	0.0208301065344173	0.0883175554339362	0.0883175554339377	0.0883175554339376	0.0883175554339376	-0.0418993526794648	0.0464182027544728
428	0	0.86809891784422	0	0	0	0	0	0	0.0186639228527166	0.0594889556478147	1.18944853966241e-15	-6.83448523469687e-17	0	0	0.0186639228527166	0.0781528785005312	0.0781528785005324	0.0781528785005324	0.0781528785005323	-0.000297204330177933	0.0778556741703544
429	0	0	1.27446461377435	0	0	0	0	0	0.0165986172541101	0.0521726850615626	1.00328634289326e-15	-4.66402741081118e-17	0	0	0.0165986172541101	0.0687713023156727	0.0687713023156737	0.0687713023156736	0.0687713023156736	0.000169496015639018	0.0689407983313126
430	0	0.546093464831839	0	0	0	0	0	0	0.0146687951831829	0.0455541239726518	8.18545231595635e-16	-6.09554290723069e-17	0	0	0.0146687951831829	0.0602229191558346	0.0602229191558355	0.0602229191558354	0.0602229191558354	0.0255235890809134	0.0857465082367488
431	0	0	1.00866033047815	0	0	0	0	0	0.0128932015722449	0.0396207277996043	6.55120402370812e-16	-7.96718268615548e-17	0	0	0.0128932015722449	0.0525139293718493	0.0525139293718499	0.0525139293718498	0.0525139293718499	0.0223676384646008	0.0748815678364507
432	0	0	1.41967585577224	0	0	0	0	0	0.0112793338031821	0.0343415741392744	5.54223333892878e-16	-7.62950575113053e-17	0	0	0.0112793338031821	0.0456209079424566	0.0456209079424571	0.045620907942457	0.0456209079424571	0.0207004922038879	0.066321400146345
433	0	0.818034202881417	0	0	0	0	0	0	0.00982690344634049	0.0296744376312667	4.43378667114303e-16	-2.77026231815247e-17	0	0	0.00982690344634049	0.0395013410776072	0.0395013410776077	0.0395013410776076	0.0395013410776076	-0.0224386097866705	0.0170627312909371
434	0	0.783771401958832	0	0	0	0	0	0	0.00853041256389352	0.0255709037800504	3.75166564481333e-16	-6.64513149367663e-17	0	0	0.00853041256389352	0.0341013163439439	0.0341013163439443	0.0341013163439442	0.0341013163439442	-0.030856653659571	0.00324466268437326
435	0	0.682371370589423	0	0	0	0	0	0	0.00738105183446612	0.0219800002183782	3.06954461848363e-16	-7.64842562114149e-17	0	0	0.00738105183446612	0.0293610520528443	0.0293610520528446	0.0293610520528445	0.0293610520528445	-0.0445920969881468	-0.0152310449353023
436	0	0	0	0	0	4.41989923297571	0	0	0.00636808171134803	0.0188507148638776	2.59348098552437e-16	-1.47185811715661e-17	0	0	0.00636808171134803	0.0252187965752257	0.0252187965752259	0.0252187965752259	0.0252187965752259	-0.018661570988511	0.00655722558671496
437	0	0.804211710298	0	0	0	0	0	0	0.00547982166491742	0.0161336851948751	2.01794136955868e-16	0.095624451917041	0	0	0.00547982166491742	0.0216135068597925	0.0216135068597927	0.117237958776834	0.117237958776834	-0.00359097075915072	0.113646988017683
438	0	0.508652723204238	0	0	0	0	0	0	0.00470434421099224	0.0137822764036872	1.74082970261225e-16	0.156581359061416	0	0	0.00470434421099224	0.0184866206146794	0.0184866206146796	0.175067979676096	0.175067979676096	0.0146520740745493	0.189720053750645
439	0	0.767709071530861	0	0	0	0	0	0	0.0040299482465129	0.0117532144756862	1.49569245877501e-16	0.192296961033491	0	0	0.0040299482465129	0.0157831627221991	0.0157831627221993	0.20808012375569	0.20808012375569	0.0158291742917412	0.223909298047432
440	0	0.9703099307717	0	0	0	0	0	0	0.00344546889738578	0.0100069001241357	1.27897692436818e-16	0.209919247628743	0	0	0.00344546889738578	0.0134523690215215	0.0134523690215216	0.223371616650265	0.223371616650265	0.0451842853025089	0.268555901952774
441	0	0.984016900216216	0	0	0	0	0	0	0.00294046759600309	0.00850749848081081	1.29674049276218e-16	0.214834179620806	0	0	0.00294046759600309	0.0114479660768139	0.011447966076814	0.22628214569762	0.22628214569762	0.03642714223261	0.26270928793023
442	0	0	1.31844169290993	0	0	0	0	0	0.00250533562864403	0.00722287552412337	1.32160948851379e-16	0.211069619601399	0	0	0.00250533562864403	0.0097282111527674	0.00972821115276753	0.220797830754167	0.220797830754167	0.033825670626412	0.254623501380579
443	0	0.878244440144315	0	0	0	0	0	0	0.00213133627758655	0.00612443386120287	1.05870867628255e-16	0.201610720042826	0	0	0.00213133627758655	0.00825577013878942	0.00825577013878952	0.209866490181616	0.209866490181616	0.00307197434654953	0.212938464528165
444	0	0.602298736697129	0	0	0	0	0	0	0.00181060441729432	0.00518688644087776	1.05870867628255e-16	0.18864559617058	0	0	0.00181060441729432	0.00699749085817207	0.00699749085817218	0.195643087028752	0.195643087028752	-0.0123147898467303	0.183328297182021
445	0	0.64903813359414	0	0	0	0	0	0	0.00153611760448615	0.00438799609595592	8.66862137627322e-17	0.173756194894781	0	0	0.00153611760448615	0.00592411370044207	0.00592411370044216	0.179680308595224	0.179680308595224	-0.0133806624389434	0.16629964615628
446	0	0	1.05675240095261	0	0	0	0	0	0.00130164900992153	0.00370830073845968	1.02318153949454e-16	0.158066155886854	0	0	0.00130164900992153	0.00500994974838122	0.00500994974838132	0.163076105635236	0.163076105635236	-0.0150451651703402	0.148030940464895
447	0	0.987812013582309	0	0	0	0	0	0	0.00110170972491721	0.00313083796743205	7.53175299905706e-17	0.142354985129925	0	0	0.00110170972491721	0.00423254769234927	0.00423254769234934	0.146587532822274	0.146587532822274	-0.00531288497645129	0.141274647845823
448	0.284295105883416	0	0	0	0	0	0	0	0.000931485841256765	0.00264087833196329	6.82121026329696e-17	0.127145895468903	0	0	0.000931485841256765	0.00357236417322005	0.00357236417322012	0.130718259642124	0.130718259642123	0.00792822106323179	0.138646480705355
449	0	0	1.2484183639279	0	0	0	0	0	0.000786774095062847	0.00222567316057206	6.96331881044898e-17	0.112773109310365	0	0	0.000786774095062847	0.00301244725563491	0.00301244725563498	0.115785556566	0.115785556566	0.0017364839824577	0.117522040548458
450	0	0	0	2.18385617230192	0	0	0	0	0.000663918662713328	0.00187422044066509	6.53699316899292e-17	0.0994331829212842	0	0	0.000663918662713328	0.00253813910337842	0.00253813910337848	0.101971322024663	0.101971322024663	0.00634182585139475	0.108313147876057
451	0	0	1.62564468954635	0	0	0	0	0	0.00055975080578944	0.0239728136480159	4.9737991503207e-17	0.0872239336436611	0	0	0.00055975080578944	0.0245325644538054	0.0245325644538054	0.111756498097467	0.111756498097467	-0.023832337478061	0.0879241606194056
452	0	0	0	2.21164623505706	0	0	0	0	0.00458629926066727	0.0379982320108089	5.11590769747272e-17	0.0761737780037318	0	0	0.00458629926066727	0.0425845312714761	0.0425845312714762	0.118758309275208	0.118758309275208	-0.00613580346233904	0.112622505812869
453	0.397462647748548	0	0	0	0	0	0	0	0.00713467630914898	0.069457050989676	3.12638803734444e-17	0.0662636780441523	0	0	0.00713467630914898	0.076591727298825	0.0765917272988251	0.142855405342977	0.142855405342977	-0.0135795344512774	0.1292758708917
454	0	0.529650786326718	0	0	0	0	0	0	0.00860846948357063	0.0882622706959482	2.8421709430404e-17	0.0574434116754414	0	0	0.00860846948357063	0.0968707401795188	0.0968707401795189	0.15431415185496	0.15431415185496	-0.00387159978417165	0.150442552070789
455	0	0	0	2.77179782364134	0	0	0	0	0.0093135208542671	0.0979676170936333	2.55795384873636e-17	0.0496435036837584	0	0	0.0093135208542671	0.1072811379479	0.1072811379479	0.156924641631659	0.156924641631659	0.024647477518416	0.181572119150075
456	0	0.694491980383904	0	0	0	0	0	0	0.00948010222511972	0.142904632081046	3.97903932025656e-17	0.04278385595414	0	0	0.00948010222511972	0.152384734306166	0.152384734306166	0.195168590260306	0.195168590260306	0.0541218324468159	0.249290422707122
457	0	0	1.59557916502652	0	0	0	0	0	0.00928026274027082	0.168331176483888	1.4210854715202e-17	0.0367798815351587	0	0	0.00928026274027082	0.177611439224158	0.177611439224158	0.214391320759317	0.214391320759317	0.0504737775534631	0.26486509831278
458	0	0.686173573000266	0	0	0	0	0	0	0.0119715145146713	0.179843982223039	1.17239551400417e-17	0.0315467639220375	0	0	0.0119715145146713	0.19181549673771	0.19181549673771	0.223362260659748	0.223362260659748	0.0630893042484371	0.286451564908185
459	0	0.710177514092181	0	0	0	0	0	0	0.0133821480408805	0.181651836034111	1.4033219031262e-17	0.0270023196822932	0	0	0.0133821480408805	0.195033984074991	0.195033984074991	0.222036303757284	0.222036303757284	0.0526840953471467	0.274720399104431
460	0	0.742772119418228	0	0	0	0	0	0	0.0138880061260315	0.176894862585431	2.54907206453936e-17	0.0230688308121771	0	0	0.0138880061260315	0.190782868711462	0.190782868711462	0.21385169952364	0.21385169952364	0.0590326607569112	0.272884360280551
461	0	0.93982540914069	0	0	0	0	0	0	0.013770753337816	0.167893661027549	2.38031816479634e-17	0.0196741262744607	0	0	0.013770753337816	0.181664414365365	0.181664414365365	0.201338540639825	0.201338540639825	0.0596530719712211	0.260991612611046
462	0.499039447834921	0	0	0	0	0	0	0	0.0132396695956978	0.156343234628474	3.33955085807247e-17	0.0167521247096742	0	0	0.0132396695956978	0.169582904224172	0.169582904224172	0.186335028933846	0.186335028933846	0.0163273120520785	0.202662340985925
463	0	0.539138560504699	0	0	0	0	0	0	0.0124486373058284	0.143463541862958	2.20268248085631e-17	0.0142429981284081	0	0	0.0124486373058284	0.155912179168787	0.155912179168787	0.170155177297195	0.170155177297195	0.0225893949705706	0.192744572267766
464	0	0.525973755777969	0	0	0	0	0	0	0.0115093484595062	0.130116023103869	2.06057393370429e-17	0.0120930761609361	0	0	0.0115093484595062	0.141625371563376	0.141625371563376	0.153718447724312	0.153718447724312	0.000203575681897642	0.153922023406209
465	0	0.590889236313221	0	0	0	0	0	0	0.010501543931453	0.116893491180672	1.52766688188422e-17	0.0102545795434252	0	0	0.010501543931453	0.127395035112125	0.127395035112125	0.13764961465555	0.13764961465555	0.00571554349572418	0.143365158151274
466	0	0	1.97878498043097	0	0	0	0	0	0.0094809269537437	0.104189213531572	3.03090885722668e-17	0.00868524789526202	0	0	0.0094809269537437	0.113670140485316	0.113670140485316	0.122355388380578	0.122355388380578	0.0134076271626739	0.135763015543252
467	0	0.583561227704474	0	0	0	0	0	0	0.024165097021482	0.0922497761251186	-7.105427357601e-19	0.00734790886828874	0	0	0.024165097021482	0.116414873146601	0.116414873146601	0.123762782014889	0.123762782014889	-0.00736146269405931	0.11640131932083
468	0	0	1.40170696545177	0	0	0	0	0	0.0332141607731069	0.0812153389454867	7.8159700933611e-18	0.00621002215358181	0	0	0.0332141607731069	0.114429499718594	0.114429499718594	0.120639521872175	0.120639521872175	-0.00300997949399073	0.117629542378185
469	0	0	1.71215135554836	0	0	0	0	0	0.0381885607773425	0.0711501170536769	-1.70530256582424e-17	0.00524322161800905	0	0	0.0381885607773425	0.109338677831019	0.109338677831019	0.114581899449028	0.114581899449028	0.0127949735268346	0.127376872975863
470	0	0.870776126249808	0	0	0	0	0	0	0.0472159740337165	0.0620653080931482	0	0.00442287123186328	0	0	0.0472159740337165	0.109281282126865	0.109281282126865	0.113704153358728	0.113704153358728	-0.00176757378593265	0.111936579572795
471	0	0.723701892093437	0	0	0	0	0	0	0.0517157821375673	0.0539362031313785	-1.70530256582424e-17	0.00372764483250184	0	0	0.0517157821375673	0.105651985268946	0.105651985268946	0.109379630101448	0.109379630101448	-0.0169948450081002	0.0923847850933473
472	0	0	1.05263107588618	0	0	0	0	0	0.0530327886231162	0.0467148362376258	1.13686837721616e-17	0.00313913567409067	0	0	0.0530327886231162	0.099747624860742	0.099747624860742	0.102886760534833	0.102886760534833	-0.0107113776021461	0.0921753829326864
473	0	0.964389707821218	0	0	0	0	0	0	0.0521730244712355	0.0403392279394788	-1.13686837721616e-17	0.00264149877319728	0	0	0.0521730244712355	0.0925122524107142	0.0925122524107142	0.0951537511839115	0.0951537511839115	-0.00584512427339567	0.0893086269105158
474	0	0	0	2.24758465450836	0	0	0	0	0.0498823779201356	0.0347400417615949	-1.13686837721616e-17	0.00222112699010017	0	0	0.0498823779201356	0.0846224196817306	0.0846224196817306	0.0868435466718307	0.0868435466718306	0.00936792533200574	0.0962114720038364
475	0	0	1.41040373340578	0	0	0	0	0	0.0467078495143692	0.0543281098644358	-1.13686837721616e-17	0.00186636036732042	0	0	0.0467078495143692	0.101035959378805	0.101035959378805	0.102902319746125	0.102902319746125	0.00181910312112542	0.104721422867251
476	0	0	1.12464203951686	0	0	0	0	0	0.0430451477513126	0.0656732422123133	-2.27373675443232e-17	0.0015672273118473	0	0	0.0430451477513126	0.108718389963626	0.108718389963626	0.110285617275473	0.110285617275473	0.0149237022295167	0.12520931950499
477	0	0.806328459927664	0	0	0	0	0	0	0.0391755646328726	0.0711201850017621	0	0.00131521562720496	0	0	0.0391755646328726	0.110295749634635	0.110295749634635	0.11161096526184	0.11161096526184	-0.00469377909765879	0.106917186164181
478	0	0	1.37577825242472	0	0	0	0	0	0.0352944536459832	0.0724344745080087	-2.27373675443232e-17	0.0011030710780171	0	0	0.0352944536459832	0.107728928153992	0.107728928153992	0.108831999232009	0.108831999232009	0.0159533516473036	0.124785350879312
479	0	0.89707730906215	0	0	0	0	0	0	0.0315331429379241	0.0709353780410552	-2.27373675443232e-17	0.000924621029032146	0	0	0.0315331429379241	0.102468520978979	0.102468520978979	0.103393142008011	0.103393142008011	0.026322609440253	0.129715751448264
480	0	0	1.01029983630575	0	0	0	0	0	0.0279757279361863	0.0675996706800732	-2.8421709430404e-17	0.000774620687025447	0	0	0.0279757279361863	0.0955753986162596	0.0955753986162595	0.096350019303285	0.096350019303285	0.0124639904049603	0.108814009708245
481	0.384166617872866	0	0	0	0	0	0	0	0.0246718797763995	0.0631424526934042	1.13686837721616e-17	0.000648619546129843	0	0	0.0246718797763995	0.0878143324698037	0.0878143324698037	0.0884629520159336	0.0884629520159335	0.00217361171708816	0.0906365637330217
482	0	0.768668430623315	0	0	0	0	0	0	0.021646562180297	0.0580799213274626	-1.13686837721616e-17	0.000542845764340962	0	0	0.021646562180297	0.0797264835077596	0.0797264835077596	0.0802693292721006	0.0802693292721005	0.00723144652956913	0.0875007758016696
483	0	0	1.23138716344549	0	0	0	0	0	0.018907356723346	0.052777983658041	-2.27373675443232e-17	0.00045410635886676	0	0	0.018907356723346	0.071685340381387	0.0716853403813869	0.0721394467402537	0.0721394467402537	-0.0174131432372754	0.0547263035029784
484	0	0	1.25710810867668	0	0	0	0	0	0.0164499442604282	0.0474897810745995	-1.70530256582424e-17	0.000379701284601662	0	0	0.0164499442604282	0.0639397253350277	0.0639397253350277	0.0643194266196294	0.0643194266196293	-0.00509646790501629	0.0592229587146131
485	0	0.871255667025364	0	0	0	0	0	0	0.0142621702756568	0.0423845480101045	1.4210854715202e-17	0.000317349641992572	0	0	0.0142621702756568	0.0566467182857613	0.0566467182857613	0.0569640679277539	0.0569640679277539	0.00465625325585974	0.0616203211836136
486	0	0.83782907003646	0	0	0	0	0	0	0.012327027426696	0.0375697135862175	-1.13686837721616e-17	0.000265126440181231	0	0	0.012327027426696	0.0498967410129135	0.0498967410129134	0.0501618674530947	0.0501618674530946	0.00183256523361722	0.0519944326867119
487	0	0.637066470014651	0	0	0	0	0	0	0.010624814260797	0.0331077476214028	0	0.000221408513431078	0	0	0.010624814260797	0.0437325618821998	0.0437325618821998	0.0439539703956309	0.0439539703956309	0.00276049545689267	0.0467144658525236
488	0	0.590921189439607	0	0	0	0	0	0	0.00913467076996664	0.0290289301449147	8.5265128291212e-18	0.000184828350291025	0	0	0.00913467076996664	0.0381636009148813	0.0381636009148814	0.0383484292651724	0.0383484292651724	0.0181137254083055	0.0564621546734779
489	0	0	1.51636090131895	0	0	0	0	0	0.00783564577281082	0.0253409687674732	1.13686837721616e-17	0.000154234743932088	0	0	0.00783564577281082	0.033176614540284	0.0331766145402841	0.0333308492842161	0.0333308492842161	-0.00411463291804564	0.0292162163661705
490	0	0	1.02860712346558	0	0	0	0	0	0.00724322232012306	0.0220361870943334	9.9475983006414e-18	0.000128659307824837	0	0	0.00724322232012306	0.0292794094144564	0.0292794094144564	0.0294080687222813	0.0294080687222812	-0.0082751282901936	0.0211329404320876
491	0	0	1.52097918188479	0	0	0	0	0	0.00660810729458168	0.0190968487586214	1.56319401867222e-17	0.000107288023319004	0	0	0.00660810729458168	0.025704956053203	0.0257049560532031	0.0258122440765221	0.025812244076522	-0.00228802519582407	0.023524218880698
492	0	0	1.18804118660756	0	0	0	0	0	0.00665229625969448	0.0164990567836013	-1.4210854715202e-18	8.94370951123354e-05	0	0	0.00665229625969448	0.0231513530432958	0.0231513530432958	0.0232407901384081	0.0232407901384081	0.00221067009053853	0.0254514602289466
493	0	0.580246122817973	0	0	0	0	0	0	0.00646333226688255	0.0142155698320138	1.13686837721616e-17	7.45324877386183e-05	0	0	0.00646333226688255	0.0206789020988964	0.0206789020988964	0.020753434586635	0.020753434586635	-0.0129086252388947	0.00784480934774032
494	0	0.768042419035707	0	0	0	0	0	0	0.00612429025347485	0.0122177998852664	-9.9475983006414e-18	6.20926019170193e-05	0	0	0.00612429025347485	0.0183420901387413	0.0183420901387412	0.0184041827406583	0.0184041827406582	-0.0145504399379775	0.00385374280268076
495	0	0	0	0	0	4.62080303364808	0	0	0.00569578835991089	0.0104771955778221	0	5.17136248441196e-05	0	0	0.00569578835991089	0.016172983937733	0.016172983937733	0.0162246975625771	0.0162246975625771	-0.0160479433272457	0.000176754235331443
496	0	0.770969151134538	0	0	0	0	0	0	0.00522139966192038	0.00896616826960525	5.6843418860808e-18	0.10224695387212	0	0	0.00522139966192038	0.0141875679315256	0.0141875679315256	0.116434521803646	0.116434521803646	-0.000128195079759516	0.116306326723886
497	0	0	1.13215409893832	0	0	0	0	0	0.00473183983902567	0.00765868117714546	-5.6843418860808e-18	0.167390786407915	0	0	0.00473183983902567	0.0123905210161711	0.0123905210161711	0.179781307424086	0.179781307424086	-0.0173354854449219	0.162445821979164
498	0	0	1.02376269792439	0	0	0	0	0	0.00424819672795083	0.00653059328825188	-7.8159700933611e-18	0.205557786401572	0	0	0.00424819672795083	0.0107787900162027	0.0107787900162027	0.216336576417775	0.216336576417775	-0.00454155289287957	0.211795023524895
499	0	0	1.13283665133992	0	0	0	0	0	0.00378441151386825	0.0055598276026365	-1.49213974509621e-17	0.224387562872309	0	0	0.00378441151386825	0.00934423911650475	0.00934423911650474	0.233731801988814	0.233731801988814	-0.00704705548854047	0.226684746500273
500	0	0	1.68357835334162	0	0	0	0	0	0.00334917675116421	0.00472641608655964	-4.68958205601666e-17	0.229636491819871	0	0	0.00334917675116421	0.00807559283772384	0.0080755928377238	0.237712084657595	0.237712084657595	0.00285080393015105	0.240562888587746
501	0	0.844349941656935	0	0	0	0	0	0	0.0089594308463579	0.00401246050926823	-1.27897692436818e-17	0.225609434289347	0	0	0.0089594308463579	0.0129718913556261	0.0129718913556261	0.238581325644973	0.238581325644973	-0.00793620103649042	0.230645124608482
502	0	0	1.10588272634583	0	0	0	0	0	0.0124257028139555	0.00340203818017143	-1.70530256582424e-17	0.21549682030627	0	0	0.0124257028139555	0.015827740994127	0.0158277409941269	0.231324561300397	0.231324561300397	0.0149800802336877	0.246304641534084
503	0	0	1.3516902758201	0	0	0	0	0	0.0143409239474022	0.00288107384921473	-3.76587649952853e-17	0.201637221571616	0	0	0.0143409239474022	0.017221997796617	0.0172219977966169	0.218859219368233	0.218859219368233	0.0193033239738991	0.238162543342132
504	0	0.893589238499117	0	0	0	0	0	0	0.0151535132443056	0.00243719313493419	-4.29878355134861e-17	0.18572135002353	0	0	0.0151535132443056	0.0175907063792398	0.0175907063792397	0.203312056402769	0.203312056402769	0.0182274576102036	0.221539514012973
505	0	0.994955969299409	0	0	0	0	0	0	0.0152002858199587	0.00205956838628465	-1.81188397618826e-17	0.168950089888464	0	0	0.0152002858199587	0.0172598542062433	0.0172598542062433	0.186209944094707	0.186209944094707	0.0100365474334424	0.196246491528149
506	0	0.907738786339705	0	0	0	0	0	0	0.0147321792172261	0.00173876453743002	-1.98951966012828e-17	0.152156524756376	0	0	0.0147321792172261	0.0164709437546561	0.0164709437546561	0.168627468511032	0.168627468511032	0.0206920067164206	0.189319475227452
507	0	0	1.00460463737574	0	0	0	0	0	0.013934320079409	0.00146659002280285	-1.79412040779425e-17	0.135899820167272	0	0	0.013934320079409	0.0154009101022119	0.0154009101022119	0.151300730269484	0.151300730269484	0.0220635810281552	0.173364311297639
508	0	0	0	2.05638509817923	0	0	0	0	0.0129416376933921	0.00123595598287682	-2.54019028034236e-17	0.120537155538109	0	0	0.0129416376933921	0.0141775936762689	0.0141775936762689	0.134714749214378	0.134714749214378	0.0218437763933804	0.156558525607758
509	0	0	1.09127519026953	0	0	0	0	0	0.0118509794724419	0.0192619292710093	-1.75859327100625e-17	0.106278578544427	0	0	0.0118509794724419	0.0311129087434511	0.0311129087434511	0.137391487287878	0.137391487287878	0.0311031633220802	0.168494650609958
510	0	0	1.26622665770861	0	0	0	0	0	0.0107304835219569	0.0307121816442364	4.61852778244065e-18	0.0932286096461617	0	0	0.0107304835219569	0.0414426651661933	0.0414426651661933	0.134671274812355	0.134671274812355	0.00303012873284467	0.1377014035452
511	0	0	1.5687656452088	0	0	0	0	0	0.00962680460411065	0.0373783578968288	-4.2632564145606e-18	0.0814175979055279	0	0	0.00962680460411065	0.0470051625009394	0.0470051625009394	0.128422760406467	0.128422760406467	0.030851285554949	0.159274045961416
512	0	0	1.21830563234711	0	0	0	0	0	0.010822685697601	0.0406186312057584	-1.51878509768721e-17	0.0708251765841326	0	0	0.010822685697601	0.0514413169033594	0.0514413169033594	0.122266493487492	0.122266493487492	0.0265234962795466	0.148789989767039
513	0	0	1.57001415605972	0	0	0	0	0	0.0112686911176428	0.041455982446036	-9.76996261670138e-19	0.0613976523470713	0	0	0.0112686911176428	0.0527246735636788	0.0527246735636788	0.11412232591075	0.11412232591075	0.010024229810845	0.124146555721595
514	0	0.629368361504637	0	0	0	0	0	0	0.0134902944635322	0.0406550927155126	-3.5527136788005e-19	0.0530607566583175	0	0	0.0134902944635322	0.0541453871790448	0.0541453871790448	0.107206143837362	0.107206143837362	0.0229591717489732	0.130165315586335
515	0	0	1.03370264135676	0	0	0	0	0	0.0145362083420032	0.0387823732891741	-1.94511073914327e-17	0.0457288693677346	0	0	0.0145362083420032	0.0533185816311773	0.0533185816311773	0.0990474509989119	0.0990474509989119	0.0068288808407628	0.105876331839675
516	0	0.727214407077499	0	0	0	0	0	0	0.0147596667996642	0.0362527197577482	-2.27373675443232e-17	0.0393115744638108	0	0	0.0147596667996642	0.0510123865574124	0.0510123865574124	0.0903239610212233	0.0903239610212233	0.0163906584289029	0.106714619450126
517	0	0	0	2.1033037528081	0	0	0	0	0.0144244743831431	0.033365830848202	7.28306304154103e-18	0.0337182121111364	0	0	0.0144244743831431	0.0477903052313451	0.0477903052313451	0.0815085173424815	0.0815085173424815	0.00455608426496403	0.0860646016074455
518	0	0.995500907528387	0	0	0	0	0	0	0.013725821020308	0.0500920722927651	-3.34843264226947e-17	0.0288609379840726	0	0	0.013725821020308	0.0638178933130731	0.0638178933130731	0.0926788312971457	0.0926788312971457	-0.00468021518304655	0.0879986161140991
519	0	0	1.04317775026965	0	0	0	0	0	0.0128064892285923	0.0596580548728004	-2.99760216648792e-17	0.0246566814858969	0	0	0.0128064892285923	0.0724645441013927	0.0724645441013927	0.0971212255872897	0.0971212255872897	-0.00441443057571845	0.0927067950115713
520	0	0.900389233224363	0	0	0	0	0	0	0.0117694401626111	0.0641100481810441	-2.00284233642378e-17	0.0210283015245894	0	0	0.0117694401626111	0.0758794883436552	0.0758794883436552	0.0969077898682446	0.0969077898682445	0.0183037454256248	0.115211535293869
521	0.285978553225216	0	0	0	0	0	0	0	0.0106875587660168	0.0649877459655316	-7.8159700933611e-18	0.0179051664176433	0	0	0.0106875587660168	0.0756753047315484	0.0756753047315483	0.0935804711491917	0.0935804711491916	0.0102045311381556	0.103785002287347
522	0	0	0	2.03782918334074	0	0	0	0	0.00961117440251702	0.0634406819423359	6.66133814775094e-18	0.0152233287241934	0	0	0.00961117440251702	0.073051856344853	0.073051856344853	0.0882751850690463	0.0882751850690463	0.00959483430239256	0.0978700193714388
523	0	0	0	2.10835221183939	0	0	0	0	0.00857384322902819	0.0779325774296465	-2.16271445196981e-17	0.0129254228040746	0	0	0.00857384322902819	0.0865064206586747	0.0865064206586747	0.0994318434627493	0.0994318434627492	-0.00405535888872078	0.0953764845740285
524	0	0	1.44389241580942	0	0	0	0	0	0.00759677537939787	0.105009101357883	-2.70339306496226e-17	0.0109603798812456	0	0	0.00759677537939787	0.112605876737281	0.112605876737281	0.123566256618526	0.123566256618526	-0.0191307816377922	0.104435474980734
525	0	0.513402733266952	0	0	0	0	0	0	0.00669220826669282	0.119708592379247	-2.25486296301369e-17	0.00928303013932867	0	0	0.00669220826669282	0.126400800645939	0.126400800645939	0.135683830785268	0.135683830785268	-0.021929347836503	0.113754482948765
526	0	0	0	0	3.6744824773096	0	0	0	0.00586596260584782	0.125628506320754	0	0.00785364216707162	0	0	0.00586596260584782	0.131494468926602	0.131494468926602	0.139348111093674	0.139348111093674	-0.0520450681871738	0.0873030429064998
527	0	0.948740382966953	0	0	0	0	0	0	0.00511936661021652	0.125468774021588	0.0712126270481027	0.00663743554135804	0	0	0.00511936661021652	0.130588140631805	0.201800767679907	0.208438203221265	0.208438203221265	-0.0307412183435681	0.177696984877697
528	0	0	1.46392628681623	0	0	0	0	0	0.00445069343613446	0.121238981544615	0.116607935543509	0.00560409141958642	0	0	0.00445069343613446	0.12568967498075	0.242297610524259	0.247901701943845	0.247901701943845	-0.0573602015380688	0.190541500405776
529	0	0	1.20855249168986	0	0	0	0	0	0.00385622511553753	0.114419930946675	0.143205754323609	0.00472727787890997	0	0	0.00385622511553753	0.118276156062212	0.261481910385821	0.266209188264731	0.266209188264731	-0.0468680350914853	0.219341153173246
530	0	0	1.35085357979475	0	0	0	0	0	0.00333103115676437	0.106089312771903	0.156329273443292	0.0039842007372526	0	0	0.00333103115676437	0.109420343928667	0.265749617371959	0.269733818109212	0.269733818109212	-0.0661701495761088	0.203563668533103
531	0	0.874260553032038	0	0	0	0	0	0	0.00286953029803692	0.0970191924989613	0.15998947971795	0.00335518621463514	0	0	0.00286953029803692	0.0998887227969982	0.259878202514948	0.263233388729583	0.263233388729583	-0.0465544721259764	0.216678916603607
532	0	0	1.04265617617229	0	0	0	0	0	0.00246588844543528	0.0877514000542334	0.157185968656838	0.00282329865083975	0	0	0.00246588844543528	0.0902172884996687	0.247403257156507	0.250226555807347	0.250226555807347	-0.0767521960311377	0.173474359776209
533	0	0	1.33735505649691	0	0	0	0	0	0.00211429372639424	0.0786556301178552	0.150141817573656	0.00237399428327992	0	0	0.00211429372639424	0.0807699238442495	0.230911741417905	0.233285735701185	0.233285735701185	-0.0432649575414967	0.190020778159689
534	0	0.632034817079737	0	0	0	0	0	0	0.00180914013341472	0.0699740440363841	0.140486540994944	0.0019948105731018	0	0	0.00180914013341472	0.0717831841697988	0.212269725164743	0.214264535737845	0.214264535737845	-0.0399042170159236	0.174360318721921
535	0	0.688286907658248	0	0	0	0	0	0	0.00154514385969901	0.0618553579380783	0.129398232944376	0.0016750895682706	0	0	0.00154514385969901	0.0634005017977773	0.192798734742153	0.194473824310423	0.194473824310423	-0.0498513058852594	0.144622518425164
536	0	0	1.16473179829372	0	0	0	0	0	0.00131741069421491	0.0543807631533331	0.117713680783899	0.00140573317221256	0	0	0.00131741069421491	0.055698173847548	0.173411854631447	0.174817587803659	0.174817587803659	-0.0319552713087293	0.14286231649493
537	0.413124612957187	0	0	0	0	0	0	0	0.00112146839640996	0.047583519958364	0.106013391567361	0.00117898784090764	0	0	0.00112146839640996	0.048704988354774	0.154718379922135	0.155897367763042	0.155897367763042	-0.0277106646144921	0.12818670314855
538	0	0.775972528096892	0	0	0	0	0	0	0.000953274532297807	0.0414636665988296	0.0946870079065049	0.000988256081000821	0	0	0.000953274532297807	0.0424169411311274	0.137103949037632	0.138092205118633	0.138092205118633	-0.0377245317986962	0.100367673319937
539	0	0.545194433340155	0	0	0	0	0	0	0.00080920760432746	0.0359989706706399	0.0839834290641597	0.000827932107070723	0	0	0.00080920760432746	0.0368081782749674	0.120791607339127	0.121619539446198	0.121619539446198	-0.0385066123294055	0.0831129271167923
540	0	0.78095089334944	0	0	0	0	0	0	0.000686047274200408	0.0311530018310765	0.0740490327486762	0.000693259093327436	0	0	0.000686047274200408	0.0318390491052769	0.105888081853953	0.106581340947281	0.106581340947281	-0.0568337291053779	0.0497476118419027
541	0	0.745535020834077	0	0	0	0	0	0	0.000580947924321255	0.0268810096224152	0.0649566646575213	0.000580205590990232	0	0	0.000580947924321255	0.0274619575467364	0.0924186222042577	0.0929988277952479	0.0929988277952479	-0.0481738551702246	0.0448249726250233
542	0.497377233928004	0	0	0	0	0	0	0	0.0004914086227326	0.0231341368817573	0.0567274869039854	0.000485358853549099	0	0	0.0004914086227326	0.0236255455044899	0.0803530324084753	0.0808383912620244	0.0808383912620243	-0.0596692193590708	0.0211691719029535
543	0.451444748991637	0	0	0	0	0	0	0	0.000415241664142425	0.0198623790144387	0.0493473217026914	0.000405833000895927	0	0	0.000415241664142425	0.0202776206785811	0.0696249423812725	0.0700307753821685	0.0700307753821685	-0.0533716122242236	0.0166591631579449
544	0	0.750156291537648	0	0	0	0	0	0	0.000350541190172938	0.0170166053572491	0.0427787680870863	0.000339190147840006	0	0	0.000350541190172938	0.017367146547422	0.0601459146345083	0.0604851047823483	0.0604851047823483	-0.058425619959788	0.00205948482256028
545	0	0	0	2.05175969264499	0	0	0	0	0.000295652893806401	0.0145498854226069	0.0369700870678935	0.000283372814512043	0	0	0.000295652893806401	0.0148455383164133	0.0518156253843068	0.0520989981988188	0.0520989981988188	-0.0565333751039466	-0.00443437690512775
546	0	0	1.18223426901803	0	0	0	0	0	0.000249145446057505	0.0304880107591493	0.0318616286594263	0.000236646120139574	0	0	0.000249145446057505	0.0307371562052068	0.0625987848646331	0.0628354309847727	0.0628354309847726	-0.0442434146763641	0.0185920163084085
547	0	0	1.34971028349901	0	0	0	0	0	0.000209784015966338	0.0401698641510807	0.0273903999879543	0.000197548434240754	0	0	0.000209784015966338	0.040379648167047	0.0677700481550013	0.067967596589242	0.067967596589242	-0.0543320054418919	0.0136355911473501
548	0	0	1.54685650664673	0	0	0	0	0	0.000176506063880856	0.0453398814793009	0.0234932372287328	0.000164849318524504	0	0	0.000176506063880856	0.0455163875431818	0.0690096247719146	0.0691744740904391	0.0691744740904391	-0.0356369155840685	0.0335375585063706
549	0	0	1.38351630193904	0	0	0	0	0	0.00168291397290697	0.0473156454290313	0.0201089374361801	0.0001375137378654	0	0	0.00168291397290697	0.0489985594019383	0.0691074968381184	0.0692450105759838	0.0692450105759838	-0.0375428123478309	0.0317021982281529
550	0.45629557482249	0	0	0	0	0	0	0	0.00263739129594098	0.0470853165885077	0.0171796231207532	0.00011467164953992	0	0	0.00263739129594098	0.0497227078844487	0.0669023310052019	0.0670170026547418	0.0670170026547418	-0.0230588247724854	0.0439581778822564
551	0	0.892599699530567	0	0	0	0	0	0	0.00319053575198115	0.0453837677966539	0.0146515476825522	9.55921968725434e-05	0	0	0.00319053575198115	0.0485743035486351	0.0632258512311873	0.0633214434280598	0.0633214434280599	-0.00863086438607548	0.0546905790419844
552	0	0	1.16478644926249	0	0	0	0	0	0.00345648322297434	0.0427519411881303	0.0124754995746097	7.96618372690936e-05	0	0	0.00345648322297434	0.0462084244111047	0.0586839239857144	0.0587635858229835	0.0587635858229834	-0.000409995637256655	0.0583535901857268
553	0	0	0	2.21538791048591	0	0	0	0	0.00352117815214802	0.0395830086902833	0.0106069242064268	6.63658262295684e-05	0	0	0.00352117815214802	0.0431041868424313	0.0537111110488581	0.0537774768750877	0.0537774768750876	-0.0105065501501067	0.0432709267249809
554	0	0	1.25569605432534	0	0	0	0	0	0.00344884368731419	0.0595865731506359	0.0090058526375677	5.52725593496277e-05	0	0	0.00344884368731419	0.0630354168379501	0.0720412694755178	0.0720965420348674	0.0720965420348674	0.0107056853010646	0.082802227335932
555	0	0	0	2.86627152554124	0	0	0	0	0.00328703247767844	0.0710374356104131	0.00763670310178178	4.60203445883373e-05	0	0	0.00328703247767844	0.0743244680880915	0.0819611711898733	0.0820071915344616	0.0820071915344616	-0.00536985472157085	0.0766373368128907
556	0	0.855800201158741	0	0	0	0	0	0	0.00307056009243273	0.121123332451259	0.00646800380850491	3.83062382357178e-05	0	0	0.00307056009243273	0.124193892543692	0.130661896352197	0.130700202590432	0.130700202590432	-0.0102786500069663	0.120421552583466
557	0.441182453197708	0	0	0	0	0	0	0	0.00282456019193925	0.150716977277643	0.00547207208335012	3.18766310536169e-05	0	0	0.00282456019193925	0.153541537469582	0.159013609552932	0.159045486183986	0.159045486183985	-0.0290962795050945	0.129949206678891
558	0	0.607671129451879	0	0	0	0	0	0	0.0025668506036063	0.165601850831605	0.00462467478472079	2.6519316918608e-05	0	0	0.0025668506036063	0.168168701435211	0.172793376219932	0.17281989553685	0.17281989553685	-0.00422707365177619	0.168592821885074
559	0	0	1.41888966431061	0	0	0	0	0	0.00230975973756737	0.170138044937833	0.00390468732764878	2.20568158284408e-05	0	0	0.00230975973756737	0.1724478046754	0.176352492003049	0.176374548818877	0.176374548818877	0.0123882253326942	0.188762774151571
560	0	0.976993519643097	0	0	0	0	0	0	0.00206153124395948	0.167588259045306	0.00329376297800602	1.83407571297451e-05	0	0	0.00206153124395948	0.169649790289266	0.172943553267272	0.172961894024402	0.172961894024402	0.0110805229276036	0.184042416952005
561	0	0	1.43822708470666	0	0	0	0	0	0.00182739980210408	0.160372380955242	0.00277601989766217	1.52471579921457e-05	0	0	0.00182739980210408	0.162199780757346	0.164975800655008	0.164991047813	0.164991047813	0.00561826668502282	0.170609314498023
562	0	0	1.09295828185622	0	0	0	0	0	0.0016104111139476	0.150265830946505	0.00233775037169734	1.26724571269168e-05	0	0	0.0016104111139476	0.151876242060453	0.15421399243215	0.154226664889277	0.154226664889277	0.0187034237677315	0.172930088657009
563	0	0	1.08362791489613	0	0	0	0	0	0.00141204348870302	0.138553692080679	0.00196715445905941	1.05301850865089e-05	0	0	0.00141204348870302	0.139965735569382	0.141932890028442	0.141943420213528	0.141943420213528	0.0192371133905879	0.161180533604116
564	0	0	1.49776730298876	0	0	0	0	0	0.0012326760057317	0.126150138600254	0.00165409876659685	8.7481706871718e-06	0	0	0.0012326760057317	0.127382814605986	0.129036913372582	0.12904566154327	0.12904566154327	0.0290767856948081	0.158122447238078
565	0	0.763473482676652	0	0	0	0	0	0	0.00107193845259603	0.113690678700227	0.00138989999012653	7.26619859758682e-06	0	0	0.00107193845259603	0.114762617152823	0.116152517142949	0.116159783341547	0.116159783341547	0.0539267710576688	0.170086554399216
566	0	0	1.06006206695924	0	0	0	0	0	0.000928970516185281	0.101603143266442	0.00116713216986604	6.03404632186644e-06	0	0	0.000928970516185281	0.102532113782627	0.103699245952494	0.103705279998815	0.103705279998815	0.0729085442552557	0.176613824254071
567	0	0	1.40873212578668	0	0	0	0	0	0.000802611627715687	0.0901620950230897	0.000979456175385343	5.00983999998708e-06	0	0	0.000802611627715687	0.0909647066508054	0.0919441628261908	0.0919491726661908	0.0919491726661908	0.062209369710668	0.154158542376859
568	0	0	1.46742642521866	0	0	0	0	0	0.000691538085602545	0.0795303362429584	0.000821469694325978	4.15867794371305e-06	0	0	0.000691538085602545	0.080221874328561	0.0810433440228869	0.0810475027008306	0.0810475027008306	0.0932952058472294	0.17434270854806
569	0.441450579452578	0	0	0	0	0	0	0	0.000594360331975847	0.0697904044829378	0.00068857589435832	3.45147886991288e-06	0	0	0.000594360331975847	0.0703847648149136	0.0710733407092719	0.0710767921881418	0.0710767921881418	0.105559088726713	0.176635880914855
570	0	0.939072780904071	0	0	0	0	0	0	0.000509690323020021	0.0609683221882554	0.000576868917761186	2.86401859811365e-06	0	0	0.000509690323020021	0.0614780125112754	0.0620548814290366	0.0620577454476347	0.0620577454476347	0.117400996995427	0.179458742443062
571	0	0.901780262724493	0	0	0	0	0	0	0.000436186638913694	0.053051373532334	0.000483034421726495	2.37612473236739e-06	0	0	0.000436186638913694	0.0534875601712477	0.0539705945929742	0.0539729707177065	0.0539729707177065	0.0966207525762575	0.150593723293964
572	0	0.704891390709595	0	0	0	0	0	0	0.000372583189930026	0.0460012934719513	0.000404263472215212	1.97100370452685e-06	0	0	0.000372583189930026	0.0463738766618813	0.0467781401340965	0.046780111137801	0.0467801111378009	0.110292276445294	0.157072387583095
573	0	0.855778099869291	0	0	0	0	0	0	0.000317705983474445	0.0397639481452558	0.000338178218288897	1.63467865466602e-06	0	0	0.000317705983474445	0.0400816541287302	0.0404198323470191	0.0404214670256738	0.0404214670256737	0.102622749524884	0.143044216550558
574	0	0	1.2128003580586	0	0	0	0	0	0.000270481337188821	0.0342763452628208	0.000282767905362621	1.35552007799511e-06	0	0	0.000270481337188821	0.0345468266000097	0.0348295945053723	0.0348309500254503	0.0348309500254503	0.0923082919390458	0.127139241964496
575	0	0	1.70123817345718	0	0	0	0	0	0.000229938088311911	0.0294716243882938	0.000236333921355993	1.1238540774936e-06	0	0	0.000229938088311911	0.0297015624766057	0.0299378963979617	0.0299390202520392	0.0299390202520392	0.090055267142892	0.119994287394931
576	0	0	1.10533639995648	0	0	0	0	0	0.00678560095811901	0.0252825291252109	0.000197442703479246	9.31635509354745e-07	0	0	0.00678560095811901	0.0320681300833299	0.0322655727868091	0.0322665044223185	0.0322665044223185	0.0820058243595935	0.114272328781912
577	0	0	1.44990642446565	0	0	0	0	0	0.0109570282551123	0.0216437476040937	0.000164885461575506	7.72175367368855e-07	0	0	0.0109570282551123	0.032600775859206	0.0327656613207815	0.0327664334961488	0.0327664334961488	0.0776113176270335	0.110377751123182
578	0	0	1.12726511394259	0	0	0	0	0	0.0133931876429838	0.01849341746355	0.000137643794169068	6.39913482560617e-07	0	0	0.0133931876429838	0.0318866051065338	0.0320242489007029	0.0320248888141855	0.0320248888141854	0.0658913817126668	0.0979162705268522
579	0	0.564019186412937	0	0	0	0	0	0	0.0145861135257291	0.0157740213234758	0.000114860384319159	5.30229067163635e-07	0	0	0.0145861135257291	0.0303601348492048	0.030474995233524	0.0304755254625912	0.0304755254625911	0.069511121917889	0.0999866473804801
580	0	0.501904643814428	0	0	0	0	0	0	0.0149064772653933	0.0134328442689518	9.58140634609819e-05	4.39282851827405e-07	0	0	0.0149064772653933	0.0283393215343451	0.0284351355978061	0.0284355748806579	0.0284355748806579	0.0830591477765149	0.111494722657173
581	0	0	1.33691854806493	0	0	0	0	0	0.0146314184244228	0.0114221227088769	7.98986225612822e-05	3.63885587453511e-07	0	0	0.0146314184244228	0.0260535411332996	0.0261334397558609	0.0261338036414484	0.0261338036414484	0.0643338211405951	0.0904676247820435
582	0	0	1.06638131718015	0	0	0	0	0	0.0139662739236858	0.00969898146562242	6.66048314089288e-05	3.01388540668701e-07	0	0	0.0139662739236858	0.0236652553893082	0.0237318602207172	0.0237321616092579	0.0237321616092578	0.0306187348276576	0.0543508964369154
583	0	0	1.41465984235384	0	0	0	0	0	0.0130615028626396	0.0082252309788378	5.55051992026623e-05	2.49592329987305e-07	0	0	0.0130615028626396	0.0212867338414774	0.02134223904068	0.02134248863301	0.02134248863301	0.0434309140873847	0.0647734027203947
584	0	0	1.00875714696306	0	0	0	0	0	0.0120258347706468	0.0069670774045536	4.62410734296288e-05	2.06671052125351e-07	0	0	0.0120258347706468	0.0189929121752004	0.01903915324863	0.0190393599196821	0.0190393599196821	0.0392401577517587	0.0582795176714408
585	0	0	1.00616364506651	0	0	0	0	0	0.0109364543161468	0.00589478385197719	3.85117300596566e-05	1.71109150194324e-07	0	0	0.0109364543161468	0.016831238168124	0.0168697498981837	0.0168699210073339	0.0168699210073339	0.0326831477746695	0.0495530687820033
586	0	0	1.21033984799552	0	0	0	0	0	0.00984686483944675	0.00498230999816822	3.20651570380416e-05	1.41648897593546e-07	0	0	0.00984686483944675	0.014829174837615	0.014861239994653	0.0148613816435506	0.0148613816435505	0.0303430798687471	0.0452044615122976
587	0	0	1.72305992127975	0	0	0	0	0	0.00879293757024847	0.00420694905070892	2.66902756721187e-05	1.17246723768868e-07	0	0	0.00879293757024847	0.0129998866209574	0.0130265768966295	0.0130266941433533	0.0130266941433533	0.0144228062150148	0.0274495003583681
588	0	0.882541306429713	0	0	0	0	0	0	0.0151025865980652	0.00354897486155931	2.22103814599471e-05	9.7036901308567e-08	0	0	0.0151025865980652	0.0186515614596245	0.0186737718410844	0.0186738688779857	0.0186738688779857	0.0213741629379288	0.0400480318159145
589	0	0.866294361295739	0	0	0	0	0	0	0.0188358218808412	0.00299130744077777	1.84776178604787e-05	8.03013613536102e-08	0	0	0.0188358218808412	0.021827129321619	0.0218456069394794	0.0218456872408408	0.0218456872408408	0.0117231003419488	0.0335687875827896
590	0	0	1.07913580078002	0	0	0	0	0	0.0207193667230154	0.00251920179477175	1.53683240492681e-05	6.64446079278277e-08	0	0	0.0207193667230154	0.0232385685177872	0.0232539368418364	0.0232540032864444	0.0232540032864444	0.003032071496764	0.0262860747832083
591	0.484988411762009	0	0	0	0	0	0	0	0.021301136450582	0.00211996262376884	1.2779121389941e-05	5.49728755177392e-08	0	0	0.021301136450582	0.0234210990743508	0.0234338781957408	0.0234339331686163	0.0234339331686163	0.00725323692227807	0.0306871700908943
592	0	0	1.38257683672589	0	0	0	0	0	0.0209911841196027	0.00178268572786643	1.06236236743321e-05	4.54768148940368e-08	0	0	0.0209911841196027	0.0227738698474691	0.0227844934711435	0.0227845389479584	0.0227845389479583	0.016856262174653	0.0396408011226113
593	0	0.876151272253616	0	0	0	0	0	0	0.0200936771983162	0.00149802581339634	8.82967358422606e-06	3.76171134074288e-08	0	0	0.0200936771983162	0.0215917030117126	0.0216005326852968	0.0216005703024102	0.0216005703024102	0.0201282902578992	0.0417288605603094
594	0	0.650351303348007	0	0	0	0	0	0	0.018831811423972	0.00125798962549399	7.33702269562739e-06	3.11125545056912e-08	0	0	0.018831811423972	0.020089801049466	0.0200971380721616	0.0200971691847161	0.0200971691847161	0.0252133208968267	0.0453104900815427
595	0.483551857948676	0	0	0	0	0	0	0	0.0173671716733417	0.00105575285469151	6.09538503043927e-06	2.57301051448462e-08	0	0	0.0173671716733417	0.0184229245280332	0.0184290199130636	0.0184290456431688	0.0184290456431688	0.024213827829975	0.0426428734731437
596	0	0.864189633880502	0	0	0	0	0	0	0.0158147343852478	0.000885498995898183	5.06280496145699e-06	2.12766877495503e-08	0	0	0.0158147343852478	0.016700233381146	0.0167052961861075	0.0167053174627952	0.0167053174627952	0.0421643420547601	0.0588696595175552
597	0	0	0	2.19435021822781	0	0	0	0	0.0142544554703412	0.000742278217363958	4.20428946332736e-06	1.7592351915912e-08	0	0	0.0142544554703412	0.0149967336877051	0.0150009379771685	0.0150009555695204	0.0150009555695204	0.0438604545276367	0.0588614100971571
598	0	0	1.36408700208896	0	0	0	0	0	0.0127401886427373	0.0233613193628772	3.49066250208847e-06	1.45446087323255e-08	0	0	0.0127401886427373	0.0361015080056145	0.0361049986681166	0.0361050132127253	0.0361050132127253	0.0496512760067252	0.0857562892194505
599	0	0.847260718303975	0	0	0	0	0	0	0.0113065212365556	0.0377556972208927	2.89760597151814e-06	1.20237307789425e-08	0	0	0.0113065212365556	0.0490622184574483	0.0490651160634198	0.0490651280871506	0.0490651280871507	0.056699615130396	0.105764743217547
600	0	0.600196260439012	0	0	0	0	0	0	0.00997398945589232	0.0461639401665144	2.40485718930623e-06	9.93885351451042e-09	0	0	0.00997398945589232	0.0561379296224067	0.056140334479596	0.0561403444184496	0.0561403444184496	0.040877432739807	0.0970177771582565
601	0	0	1.44314326779396	0	0	0	0	0	0.00875303596103826	0.050283274295938	1.99553770710459e-06	8.21474236006644e-09	0	0	0.00875303596103826	0.0590363102569763	0.0590383057946834	0.0590383140094258	0.0590383140094258	0.0481399532472987	0.107178267256724
602	0.44465094345203	0	0	0	0	0	0	0	0.00764699437696632	0.0513923115654757	1.65559219759224e-06	6.78911160318608e-09	0	0	0.00764699437696632	0.059039305942442	0.0590409615346396	0.0590409683237512	0.0590409683237512	0.0242966911036651	0.0833376594274163
603	0	0	1.14586498262963	0	0	0	0	0	0.00665432346171869	0.0504470451599645	1.37331956573412e-06	5.61040242637381e-09	0	0	0.00665432346171869	0.0571013686216832	0.057102741941249	0.0571027475516514	0.0571027475516514	0.0285738554218522	0.0856766029735036
604	0	0.580104269236134	0	0	0	0	0	0	0.00577026489527251	0.0481557978943059	1.1389812864306e-06	4.63594041178808e-09	0	0	0.00577026489527251	0.0539260627895784	0.0539272017708648	0.0539272064068052	0.0539272064068052	0.01307383220195	0.0670010386087552
605	0	0.757509099018084	0	0	0	0	0	0	0.00498806023713649	0.0450375997161629	9.44474378278448e-07	3.83040873547331e-09	0	0	0.00498806023713649	0.0500256599532994	0.0500266044276776	0.0500266082580864	0.0500266082580863	0.00452039446587441	0.0545470027239608
606	0	0.997171868795182	0	0	0	0	0	0	0.00429983239846129	0.0414675392034834	7.83058449597862e-07	3.16458309191155e-09	0	0	0.00429983239846129	0.0457673716019447	0.0457681546603943	0.0457681578249774	0.0457681578249773	0.0088150923427402	0.0545832501677175
607	0	0.779505201741492	0	0	0	0	0	0	0.00369721326761675	0.0377118932856444	6.49127959558915e-07	2.61428323841606e-09	0	0	0.00369721326761675	0.0414091065532612	0.0414097556812207	0.0414097582955039	0.0414097582955039	-0.0134680298212592	0.0279417284742447
608	0	0.928053375743947	0	0	0	0	0	0	0.00317178055448944	0.0339552507916406	5.38022270400607e-07	2.15950467084454e-09	0	0	0.00317178055448944	0.03712703134613	0.0371275693684004	0.0371275715279051	0.037127571527905	-0.0232443486097648	0.0138832229181402
609	0	0	1.35210705810234	0	0	0	0	0	0.00271535239619804	0.0303213780598591	4.4586727349244e-07	1.7836992879207e-09	0	0	0.00271535239619804	0.0330367304560571	0.0330371763233306	0.0330371781070299	0.0330371781070299	-0.0100503496047098	0.02298682850232
610	0	0	1.18709429872772	0	0	0	0	0	0.00232017693712233	0.026889204112817	3.6944338412781e-07	1.47317968005522e-09	0	0	0.00232017693712233	0.0292093810499393	0.0292097504933234	0.0292097519665031	0.0292097519665031	-0.00490854641331978	0.0243012055531833
611	0	0	1.13973959184631	0	0	0	0	0	0.00197904527878622	0.0237050091289597	3.0607554891311e-07	1.21662565633685e-09	0	0	0.00197904527878622	0.0256840544077459	0.0256843604832948	0.0256843616999205	0.0256843616999204	-0.00237683617413031	0.0233075255257901
612	0	0	1.87468332520674	0	0	0	0	0	0.00168534935164947	0.020791667412982	2.53541623090564e-07	1.00467577225872e-09	0	0	0.00168534935164947	0.0224770167646315	0.0224772703062545	0.0224772713109303	0.0224772713109302	0.00611945437191098	0.0285967256828412
613	0	0.51700355674957	0	0	0	0	0	0	0.0137036914058594	0.0181556122269558	2.09996071989216e-07	8.29589308496586e-10	0	0	0.0137036914058594	0.0318593036328152	0.0318595136288872	0.0318595144584765	0.0318595144584765	-0.0194147644841925	0.012444749974284
614	0	0.563832901913125	0	0	0	0	0	0	0.0213095437143512	0.015792044684907	1.73906451836414e-07	6.84966288418696e-10	0	0	0.0213095437143512	0.0371015883992582	0.03710176230571	0.0371017629906763	0.0371017629906763	-0.00517482952715215	0.0319269334635241
615	0	0	1.51264812064023	0	0	0	0	0	0.025707698491964	0.0136887944512518	1.44000543908879e-07	5.65515592679147e-10	0	0	0.025707698491964	0.0393964929432158	0.0393966369437597	0.0393966375092753	0.0393966375092753	-0.00864448306331382	0.0307521544459614
616	0	0	0	2.41263975123444	0	0	0	0	0.0282253685823243	0.0118291498594225	1.1922236672077e-07	4.66863380727553e-10	0	0	0.0282253685823243	0.0400545184417467	0.0400546376641134	0.0400546381309768	0.0400546381309767	-0.00699319403528604	0.0330614440956907
617	0	0	1.11976231290927	0	0	0	0	0	0.0289855689140162	0.0400821534513018	9.86955849804821e-08	3.8539435264628e-10	0	0	0.0289855689140162	0.0690677223653181	0.0690678210609031	0.0690678214462974	0.0690678214462973	-0.033298472150874	0.0357693492954233
618	0	0.631500341450311	0	0	0	0	0	0	0.028542722963256	0.0577036670820126	8.16930788723913e-08	3.18120565865281e-10	0	0	0.028542722963256	0.0862463900452686	0.0862464717383475	0.0862464720564681	0.086246472056468	-0.0519762491566657	0.0342702228998023
619	0	0	1.62722368164171	0	0	0	0	0	0.0273080022443931	0.0676196626641505	6.76116428886667e-08	2.62572613206867e-10	0	0	0.0273080022443931	0.0949276649085435	0.0949277325201864	0.094927732782759	0.094927732782759	-0.061643827846265	0.033283904936494
620	0.431454526278873	0	0	0	0	0	0	0	0.0297495207416969	0.0720446698969581	5.59509542180911e-08	2.16709977897547e-10	0	0	0.0297495207416969	0.101794190638655	0.101794246589609	0.101794246806319	0.101794246806319	-0.0609178023436189	0.0408764444627003
621	0	0	0	0	3.43816697119595	0	0	0	0.0304085937195142	0.0726435582900345	4.62960941894408e-08	1.78846512738988e-10	0	0	0.0304085937195142	0.103052152009549	0.103052198305643	0.103052198484489	0.103052198484489	-0.0363846106683826	0.0666675878161069
622	0	0.872386396559665	0	0	0	0	0	0	0.0298512015589281	0.0706580439281771	0.063473514459751	1.47589265122415e-10	0	0	0.0298512015589281	0.100509245487105	0.163982759946856	0.163982760094445	0.163982760094445	-0.0424240751507353	0.12155868494371
623	0	0	1.05090185592004	0	0	0	0	0	0.0284967035233038	0.0670053936954985	0.103935405555076	1.21787333496457e-10	0	0	0.0284967035233038	0.0955020972188023	0.199437502773878	0.199437502895666	0.199437502895666	-0.0310107545755605	0.168426748320105
624	0	0	1.25743186025444	0	0	0	0	0	0.0266523962685492	0.0623552496224804	0.127642656588442	1.00490049083078e-10	0	0	0.0266523962685492	0.0890076458910296	0.216650302479471	0.216650302579961	0.216650302579961	-0.0620769820556861	0.154573320524275
625	0	0.872501485417921	0	0	0	0	0	0	0.0245403613189591	0.0571892623769551	0.139339950870647	8.29120646174042e-11	0	0	0.0245403613189591	0.0817296236959143	0.221069574566561	0.221069574649473	0.221069574649473	-0.0305062024170452	0.190563372232428
626	0.284497654843636	0	0	0	0	0	0	0	0.0223182615132604	0.0518472419102128	0.142602374379872	6.84048434080445e-11	0	0	0.0223182615132604	0.0741655034234732	0.216767877803345	0.21676787787175	0.21676787787175	-0.0386856180172991	0.178082259854451
627	0	0.994208858101	0	0	0	0	0	0	0.0200953979832302	0.0465627538390647	0.140103536451266	5.64326768318706e-11	0	0	0.0200953979832302	0.0666581518222948	0.206761688273561	0.206761688329993	0.206761688329993	-0.0431344406388106	0.163627247691183
628	0	0.589550140407165	0	0	0	0	0	0	0.0179450625634194	0.0414904714480096	0.13382491765616	4.65532220822823e-11	0	0	0.0179450625634194	0.059435534011429	0.193260451667589	0.193260451714142	0.193260451714142	-0.0241109505435376	0.169149501170604
629	0	0.558795350737766	0	0	0	0	0	0	0.0159140010719364	0.0367271025714308	0.125218942222684	3.84010943651206e-11	0	0	0.0159140010719364	0.0526411036433672	0.177860045866052	0.177860045904453	0.177860045904453	-0.0288483729096089	0.149011672994844
630	0	0	1.67241362595549	0	0	0	0	0	0.0140296290005969	0.0323273219622894	0.115335672767221	3.16748034200332e-11	0	0	0.0140296290005969	0.0463569509628863	0.161692623730107	0.161692623761782	0.161692623761782	-0.0335152835800815	0.128177340181701
631	0	0	1.67256521082636	0	0	0	0	0	0.0179519170157528	0.0283158322239221	0.104920957327681	2.61252450869782e-11	0	0	0.0179519170157528	0.0462677492396749	0.151188706567356	0.151188706593481	0.151188706593481	-0.0254466118883147	0.125742094705167
632	0	0.664858988019954	0	0	0	0	0	0	0.0256426093180556	0.0246964333354722	0.0944922153342353	2.15468397985136e-11	0	0	0.0256426093180556	0.0503390426535278	0.144831257987763	0.14483125800931	0.14483125800931	-0.0378142710562222	0.107016986953088
633	0	0	1.27230774210608	0	0	0	0	0	0.0299552558352848	0.0214587889663058	0.0843967442952162	1.77697876213837e-11	0	0	0.0299552558352848	0.0514140448015906	0.135810789096807	0.135810789114577	0.135810789114577	-0.0466040250667469	0.0892067640478297
634	0	0	1.00629908304212	0	0	0	0	0	0.0318618232787797	0.0185834265707003	0.0748563938954501	1.46541185565811e-11	0	0	0.0318618232787797	0.05044524984948	0.12530164374493	0.125301643759584	0.125301643759584	-0.0622921818749567	0.0630094618846275
635	0	0	1.41378339939881	0	0	0	0	0	0.0320929006644284	0.0160453892542344	0.0660016339722205	1.20840986386408e-11	0	0	0.0320929006644284	0.0481382899186628	0.114139923890883	0.114139923902967	0.114139923902967	-0.0590604618745855	0.0550794620283819
636	0	0	1.38344797786769	0	0	0	0	0	0.0311932706118776	0.0138168639007257	0.0578973935708468	9.96429088940925e-12	0	0	0.0311932706118776	0.0450101345126033	0.10290752808345	0.102907528093414	0.102907528093414	-0.0483250138302076	0.0545825142632067
637	0	0.711496633363876	0	0	0	0	0	0	0.0295652652272588	0.0118690367096761	0.0505625349563371	8.21590987558409e-12	0	0	0.0295652652272588	0.0414343019369349	0.0919968368932719	0.0919968369014879	0.0919968369014878	-0.0458181775917841	0.0461786593097037
638	0	0	1.06006143430357	0	0	0	0	0	0.0275025091363717	0.0101733698812441	0.0439844211209137	6.77398980167457e-12	0	0	0.0275025091363717	0.0376758790176158	0.0816603001385295	0.0816603001453035	0.0816603001453035	-0.0473491441631835	0.03431115598212
639	0	0.83015814723874	0	0	0	0	0	0	0.0252161100853195	0.00870244833479482	0.0381297156964391	5.58485085056098e-12	0	0	0.0252161100853195	0.0339185584201143	0.0720482741165534	0.0720482741221382	0.0720482741221382	-0.0309908147671095	0.0410574593550288
640	0	0.813193908935194	0	0	0	0	0	0	0.0228549264093135	0.0074305103904045	0.0329523025029681	4.60424305073143e-12	0	0	0.0228549264093135	0.030285436799718	0.063237739302686	0.0632377393072903	0.0632377393072903	-0.0603839519561521	0.00285378735113821
641	0	0.78109048884428	0	0	0	0	0	0	0.0205211981480471	0.00633374916697684	0.028399014106854	3.7956468931452e-12	0	0	0.0205211981480471	0.0268549473150239	0.055253961421878	0.0552539614256736	0.0552539614256736	-0.035149775565898	0.0201041858597756
642	0	0	1.8877351616036	0	0	0	0	0	0.018282556704794	0.00539045038360774	0.0244137034819839	3.12890751808876e-12	0	0	0.018282556704794	0.0236730070884018	0.0480867105703856	0.0480867105735145	0.0480867105735145	-0.0496528371758173	-0.00156612660230283
643	0	0.659092189643647	0	0	0	0	0	0	0.0288792403850894	0.00458101597081522	0.0209400712309812	2.57917563389991e-12	0	0	0.0288792403850894	0.0334602563559046	0.0544003275868858	0.054400327589465	0.054400327589465	-0.0390116312394824	0.0153886963499826
644	0	0.865295027640154	0	0	0	0	0	0	0.0350334802056019	0.00388791036200286	0.0179235657349518	2.12591291812045e-12	0	0	0.0350334802056019	0.0389213905676048	0.0568449563025565	0.0568449563046825	0.0568449563046824	-0.00834888335561245	0.04849607294907
645	0	0	1.30806750147329	0	0	0	0	0	0.0380076415189426	0.00329555672071767	0.0153125994324987	1.75222876846206e-12	0	0	0.0380076415189426	0.0413031982396603	0.056615797672159	0.0566157976739112	0.0566157976739113	-0.0351166010143208	0.0214991966595904
646	0	0.837975280610924	0	0	0	0	0	0	0.038752405862836	0.00279020301868862	0.0130592667213266	1.44417298937717e-12	0	0	0.038752405862836	0.0415426088815246	0.0546018756028512	0.0546018756042954	0.0546018756042954	-0.0124783389447258	0.0421235366595696
647	0	0	1.19789335078533	0	0	0	0	0	0.0379782888586429	0.00235977230471822	0.0111197041982781	1.190237162943e-12	0	0	0.0379782888586429	0.0403380611633612	0.0514577653616392	0.0514577653628295	0.0514577653628295	-0.0293583997184853	0.0220993656443442
648	0	0.832196243468114	0	0	0	0	0	0	0.0362114715937317	0.00199370729633291	0.00945419931468983	9.80917105828224e-13	0	0	0.0362114715937317	0.0382051788900646	0.0476593782047545	0.0476593782057354	0.0476593782057354	-0.0668275551268803	-0.0191681769211449
649	0	0.519943297414948	0	0	0	0	0	0	0.0338372824799155	0.00168281627235505	0.00802712681923829	8.08359790520598e-13	0	0	0.0338372824799155	0.0355200987522705	0.0435472255715088	0.0435472255723172	0.0435472255723172	-0.0464720535134501	-0.00292482794113288
650	0	0	1.19948330548543	0	0	0	0	0	0.0311339722280587	0.00141912490125483	0.00680677185168187	6.66124762474462e-13	0	0	0.0311339722280587	0.0325530971293136	0.0393598689809954	0.0393598689816616	0.0393598689816616	-0.0587974928177577	-0.0194376238360961
651	0	0.560663501757327	0	0	0	0	0	0	0.0282988723075171	0.00119573691707758	0.00576508286930923	5.48899594239338e-13	0	0	0.0282988723075171	0.0294946092245947	0.0352596920939039	0.0352596920944528	0.0352596920944529	-0.0542880849812445	-0.0190283928867917
652	0	0.823971710578634	0	0	0	0	0	0	0.0254685883739976	0.00100670530406469	0.00487738565731958	4.52285342452668e-13	0	0	0.0254685883739976	0.0264752936780623	0.0313526793353819	0.0313526793358342	0.0313526793358342	-0.0654403602651126	-0.0340876809292785
653	0	0.915845576609295	0	0	0	0	0	0	0.0227345316906209	0.000846914758146997	0.00412208065018337	3.72656714712722e-13	0	0	0.0227345316906209	0.0235814464487679	0.0277035270989512	0.0277035270993239	0.0277035270993239	-0.0673057910461512	-0.0396022639468273
654	0	0.897629967770221	0	0	0	0	0	0	0.0201548151725537	0.000711975569696119	0.00348033901159762	3.07035956504802e-13	0	0	0.0201548151725537	0.0208667907422498	0.0243471297538475	0.0243471297541545	0.0243471297541545	-0.0672646046423922	-0.0429174748882378
655	0	0	1.06493245543586	0	0	0	0	0	0.0177633216792892	0.000598128649031508	0.00293580786867042	2.52958877818272e-13	0	0	0.0177633216792892	0.0183614503283207	0.0212972581969911	0.0212972581972441	0.0212972581972441	-0.0534122794555084	-0.0321150212582643
656	0	0	1.02219188905101	0	0	0	0	0	0.0155765788369958	0.000502161141863179	0.00247433136794384	2.08405000912673e-13	0	0	0.0155765788369958	0.0160787399788589	0.0185530713468028	0.0185530713470112	0.0185530713470112	-0.0571299990015473	-0.0385769276545361
657	0	0	1.34438802798295	0	0	0	0	0	0.0135989376373772	0.00042133191613425	0.00208369150280335	1.71680807695221e-13	0	0	0.0135989376373772	0.0140202695535114	0.0161039610563148	0.0161039610564864	0.0161039610564864	-0.0387703541383044	-0.022666393081818
658	0	0	1.3983721951632	0	0	0	0	0	0.0118264438627279	0.000353306114253731	0.00175337071007719	1.41427634719267e-13	0	0	0.0118264438627279	0.0121797499769816	0.0139331206870588	0.0139331206872002	0.0139331206872002	-0.0680127245451918	-0.0540796038579916
659	0	0	1.3276504799955	0	0	0	0	0	0.0102497060768089	0.000296097932560662	0.00147433685968953	1.16498765964316e-13	0	0	0.0102497060768089	0.0105458040093696	0.0120201408690591	0.0120201408691756	0.0120201408691756	-0.0846429294576957	-0.0726227885885201
660	0	0.816587041230438	0	0	0	0	0	0	0.00885599675568578	0.000248020795849189	0.001238850319752	9.59714946546095e-14	0	0	0.00885599675568578	0.00910401755153497	0.010342867871287	0.0103428678713829	0.0103428678713829	-0.070107726181033	-0.0597648583096501
661	0	0.877430376465098	0	0	0	0	0	0	0.00763077033681927	0.000207644126144108	0.00104029215882379	7.90987524045894e-14	0	0	0.00763077033681927	0.00783841446296338	0.00887870662178717	0.00887870662186627	0.00887870662186624	-0.0359556850153455	-0.0270769783934792
662	0	0	1.84990989913351	0	0	0	0	0	0.00655874053589553	0.000173755952248947	0.000873012161862432	6.51553319942269e-14	0	0	0.00655874053589553	0.00673249648814448	0.00760550865000691	0.00760550865007206	0.00760550865007202	-0.00702310139095192	0.000582407259120102
663	0	0.78387727834265	0	0	0	0	0	0	0.0170839066420104	0.000145330663077154	0.000732195121662426	5.3674275595715e-14	0	0	0.0170839066420104	0.0172292373050875	0.01796143242675	0.0179614324268036	0.0179614324268037	-0.0103794071427713	0.0075820252840324
664	0	0	0	2.19214324058088	0	0	0	0	0.0235777842430969	0.000121501268542531	0.000613743774188102	4.42205842967944e-14	0	0	0.0235777842430969	0.0236992855116394	0.0243130292858275	0.0243130292858717	0.0243130292858717	0.00690466683836229	0.031217696124234
665	0	0	1.36580329397327	0	0	0	0	0	0.0271560290117808	0.022768693857368	0.000514176737216081	3.64139373184291e-14	0	0	0.0271560290117808	0.0499247228691488	0.0504388996063648	0.0504388996064013	0.0504388996064012	-0.0010354327513843	0.0494034668550169
666	0	0.598304710495382	0	0	0	0	0	0	0.0286622907475946	0.037201415000967	0.000430539859584339	2.99874473785817e-14	0	0	0.0286622907475946	0.0658637057485616	0.0662942456081459	0.0662942456081759	0.0662942456081759	0.00682498413122641	0.0731192297394023
667	0	0	0	2.49405534465024	0	0	0	0	0.0287301671601143	0.0456535731239742	0.000360329472774016	2.46890277426862e-14	0	0	0.0287301671601143	0.0743837402840885	0.0747440697568625	0.0747440697568872	0.0747440697568872	0.013762035210787	0.0885061049676742
668	0	0.581088642116573	0	0	0	0	0	0	0.0278316347366989	0.0823736616300124	0.000301426142704182	2.03530361183784e-14	0	0	0.0278316347366989	0.110205296366711	0.110506722509415	0.110506722509436	0.110506722509436	0.0298355183711875	0.140342240880623
669	0	0	1.22635783849134	0	0	0	0	0	0.0263148235613581	0.104281194802108	0.000252037636849265	1.67323783446609e-14	0	0	0.0263148235613581	0.130596018363466	0.130848056000315	0.130848056000332	0.130848056000332	0.0200905669903823	0.150938622990714
670	0	0.740505730624768	0	0	0	0	0	0	0.0244334079450589	0.115539725648449	0.000210649942589384	1.380481716216e-14	0	0	0.0244334079450589	0.139973133593508	0.140183783536097	0.140183783536111	0.140183783536111	0.0149913127506688	0.15517509628678
671	0	0.59131258878025	0	0	0	0	0	0	0.0223694112331699	0.119290077880756	0.000175985291928596	1.13602024417755e-14	0	0	0.0223694112331699	0.141659489113926	0.141835474405854	0.141835474405866	0.141835474405866	0.0145161885907069	0.156351662996572
672	0	0	1.19601042387283	0	0	0	0	0	0.020250846671149	0.117884316380471	0.000146966261968753	9.35804926186829e-15	0	0	0.020250846671149	0.13813516305162	0.138282129313589	0.138282129313598	0.138282129313598	-0.00620217767124559	0.132079951642353
673	0.464747940774711	0	0	0	0	0	0	0	0.0181653171234646	0.113068499755909	0.000122685127690275	7.68375418054839e-15	0	0	0.0181653171234646	0.131233816879374	0.131356502007064	0.131356502007072	0.131356502007072	0.00143342975585298	0.132789931762925
674	0	0.698450664959201	0	0	0	0	0	0	0.0161704590639238	0.106125095526069	0.000102377742482096	6.33788587392156e-15	0	0	0.0161704590639238	0.122295554589993	0.122397932332475	0.122397932332481	0.122397932332481	-0.0124680585958795	0.109929873736602
675	0	0.854515164976413	0	0	0	0	0	0	0.0143019280435932	0.0979836767995006	8.54013119603319e-05	5.21804900981475e-15	0	0	0.0143019280435932	0.112285604843094	0.112371006155054	0.112371006155059	0.112371006155059	0.0262069481677702	0.13857795432283
676	0.260866961914002	0	0	0	0	0	0	0	0.0125794737710496	0.0893067200722383	7.1215507856662e-05	4.29049003674405e-15	0	0	0.0125794737710496	0.101886193843288	0.101957409351145	0.101957409351149	0.101957409351149	0.0280735245743207	0.13003093392547
677	0	0.545534619041621	0	0	0	0	0	0	0.0110115350032125	0.0805558936163539	5.93664413918575e-05	3.53232656802322e-15	0	0	0.0110115350032125	0.0915674286195664	0.0916267950609582	0.0916267950609618	0.0916267950609618	0.017705596075995	0.109332391136957
678	0	0	1.18212187856893	0	0	0	0	0	0.00959869125413532	0.0720430901806598	4.94730800317069e-05	2.92949010351656e-15	0	0	0.00959869125413532	0.0816417814347951	0.0816912545148268	0.0816912545148297	0.0816912545148297	0.0147626879984712	0.0964539425133008
679	0	0	0	2.95457344586482	0	0	0	0	0.00833623478784606	0.0639695566379967	4.12157484161163e-05	2.36219206457831e-15	0	0	0.00833623478784606	0.0723057914258428	0.0723470071742589	0.0723470071742612	0.0723470071742613	-0.0223819747014879	0.0499650324727734
680	0	0	1.19945733271244	0	0	0	0	0	0.00721606840802227	0.104091919543739	3.43264041944351e-05	1.97240788505295e-15	0	0	0.00721606840802227	0.111307987951761	0.111342314355956	0.111342314355958	0.111342314355958	-0.0111572123012954	0.100185102054662
681	0	0	1.47774999441443	0	0	0	0	0	0.00622808895717177	0.127566435204295	2.85804231374224e-05	1.64260097111613e-15	0	0	0.00622808895717177	0.133794524161467	0.133823104584604	0.133823104584606	0.133823104584606	-0.00282298226704828	0.131000122317558
682	0	0	1.0006067684107	0	0	0	0	0	0.00536118061682198	0.139110226824075	2.37896658773609e-05	1.35288813931413e-15	0	0	0.00536118061682198	0.144471407440897	0.144495197106774	0.144495197106775	0.144495197106775	0.000565174916142202	0.145060372022918
683	0	0.964181592118932	0	0	0	0	0	0	0.00460391401111006	0.142277302818302	1.9796631565274e-05	1.11554593774893e-15	0	0	0.00460391401111006	0.146881216829412	0.146901013460977	0.146901013460978	0.146901013460978	0.0320525200867378	0.178953533547716
684	0	0	1.19908598057234	0	0	0	0	0	0.00394502513297133	0.139725232915923	1.64695322136261e-05	9.17320189155451e-16	0	0	0.00394502513297133	0.143670258048894	0.143686727581108	0.143686727581109	0.143686727581109	0.041840165064281	0.18552689264539
685	0	0	1.22048212999321	0	0	0	0	0	0.00337373094418694	0.133423362163509	1.36981460420012e-05	7.41072885752474e-16	0	0	0.00337373094418694	0.136797093107696	0.136810791253738	0.136810791253739	0.136810791253739	0.0557297751625023	0.192540566416241
686	0	0.973736082980181	0	0	0	0	0	0	0.00287992512448823	0.12481499500411	1.13903292578642e-05	6.1592037809775e-16	0	0	0.00287992512448823	0.127694920128598	0.127706310457856	0.127706310457857	0.127706310457857	0.0289489675458256	0.156655278003682
687	0	0	1.38477010641667	0	0	0	0	0	0.00245428705014165	0.114943395442606	9.46908381674294e-06	5.12716908332379e-16	0	0	0.00245428705014165	0.117397682492748	0.117407151576565	0.117407151576565	0.117407151576565	0.0110477611207305	0.128454912697296
688	0	0	1.3350113943947	0	0	0	0	0	0.00208832902763788	0.104549392227037	7.87009421598573e-06	4.42722458831035e-16	0	0	0.00208832902763788	0.106637721254675	0.106645591348891	0.106645591348892	0.106645591348892	0.0100875342784138	0.116733125627305
689	0	0	1.7064980010471	0	0	0	0	0	0.00177440058650953	0.0941467431391947	6.53965962852007e-06	3.41060513164848e-16	0	0	0.00177440058650953	0.0959211437257042	0.0959276833853328	0.0959276833853331	0.0959276833853331	0.00123990469488653	0.0971675880802196
690	0	0.762949710143219	0	0	0	0	0	0	0.00826831440322168	0.0840801144097586	5.43295898790731e-06	2.92743607133161e-16	0	0	0.00826831440322168	0.0923484288129803	0.0923538617719682	0.0923538617719685	0.0923538617719685	-0.00292113786071858	0.0894327239112499
691	0.499184481844239	0	0	0	0	0	0	0	0.0123496302732357	0.0745695015839986	4.51259626397529e-06	2.55795384873636e-16	0	0	0.0123496302732357	0.0869191318572343	0.0869236444534983	0.0869236444534985	0.0869236444534985	0.0146724102109097	0.101596054664408
692	0	0	1.48350907482733	0	0	0	0	0	0.0146796272962771	0.0657441022152027	3.74738135622359e-06	2.30215846386272e-16	0	0	0.0146796272962771	0.0804237295114798	0.080427476892836	0.0804274768928362	0.0804274768928362	-0.00951534967240559	0.0709121272204306
693	0	0.635767177072004	0	0	0	0	0	0	0.0157591198890916	0.0576680048995367	3.11130898426953e-06	1.62003743753303e-16	0	0	0.0157591198890916	0.0734271247886284	0.0734302360976126	0.0734302360976128	0.0734302360976129	0.003238248719782	0.0766684848173949
694	0	0.729434234626652	0	0	0	0	0	0	0.0159649037442579	0.0503595485363385	2.58270385228898e-06	1.36424205265939e-16	0	0	0.0159649037442579	0.0663244522805964	0.0663270349844487	0.0663270349844488	0.0663270349844488	-0.0050693591015167	0.0612576758829321
695	0	0.659267389845973	0	0	0	0	0	0	0.0155782613611704	0.0438058024966063	2.14350535834471e-06	1.10844666778576e-16	0	0	0.0155782613611704	0.0593840638577767	0.059386207363135	0.0593862073631352	0.0593862073631352	-0.00216888415121834	0.0572173232119169
696	0	0	1.04909414954662	0	0	0	0	0	0.0148072082989479	0.0379733004412512	1.77866934738128e-06	1.19371179607697e-16	0	0	0.0148072082989479	0.0527805087401991	0.0527822874095465	0.0527822874095466	0.0527822874095466	-0.0269145466742769	0.0258677407352697
697	0	0	0	0	3.73036991183055	0	0	0	0.0138038127303853	0.0328159101880907	1.47566797803435e-06	7.95807864051312e-17	0	0	0.0138038127303853	0.0466197229184761	0.0466211985864541	0.0466211985864542	0.0466211985864543	-0.0304424841974183	0.0161787143890359
698	0	0.548255143020391	0	0	0	0	0	0	0.0126776434355816	0.0282805252225653	0.0730441215740108	8.10018718766514e-17	0	0	0.0126776434355816	0.0409581686581469	0.114002290232158	0.114002290232158	0.114002290232158	-0.0318459916276398	0.0821562986045181
699	0	0	0	2.34138956609892	0	0	0	0	0.0115061807296364	0.0243111089978411	0.119605948158592	7.67386154620908e-17	0	0	0.0115061807296364	0.0358172897274775	0.15542323788607	0.15542323788607	0.15542323788607	-0.00815835231601577	0.147264885570054
700	0	0	0	2.52820249074488	0	0	0	0	0.0103428494962907	0.0484063627101896	0.146887197080857	7.24753590475302e-17	0	0	0.0103428494962907	0.0587492122064803	0.205636409287337	0.205636409287337	0.205636409287337	-0.0421209977328901	0.163515411554447
701	0	0	1.59074873184718	0	0	0	0	0	0.0092231943177564	0.0966401718709172	0.160347866291244	4.12114786740858e-17	0	0	0.0092231943177564	0.105863366188674	0.266211232479917	0.266211232479917	0.266211232479917	-0.04298035300295	0.223230879476967
702	0	0.90135409123113	0	0	0	0	0	0	0.0111415574112737	0.125796806106611	0.164102025936869	3.69482222595252e-17	0	0	0.0111415574112737	0.136938363517885	0.301040389454754	0.301040389454754	0.301040389454754	-0.0770084085690628	0.224031980885691
703	0	0.581503079906487	0	0	0	0	0	0	0.0120613793399132	0.141207583139536	0.161226361439768	1.27897692436818e-17	0	0	0.0120613793399132	0.153268962479449	0.314495323919217	0.314495323919217	0.314495323919217	-0.0596620196019218	0.254833304317295
704	0.488562911925366	0	0	0	0	0	0	0	0.012281635103419	0.146897860907788	0.154001083054664	4.61852778244065e-17	0	0	0.012281635103419	0.159179496011207	0.313180579065871	0.313180579065871	0.313180579065871	-0.0631553269307062	0.250025252135165
705	0	0	1.04107853033084	0	0	0	0	0	0.0120257203601185	0.145885318942481	0.144097583385876	1.35003119794419e-17	0	0	0.0120257203601185	0.157911039302599	0.302008622688475	0.302008622688475	0.302008622688475	-0.0410153905767691	0.260993232111706
706	0.433312604047498	0	0	0	0	0	0	0	0.0114590279655734	0.140413013195352	0.13272423284173	3.26849658449646e-17	0	0	0.0114590279655734	0.151872041160925	0.284596274002656	0.284596274002656	0.284596274002656	-0.0568009701550446	0.227795303847611
707	0	0.635582568755539	0	0	0	0	0	0	0.0107026357661847	0.132131050361311	0.12073932348357	3.33955085807247e-17	0	0	0.0107026357661847	0.142833686127496	0.263573009611066	0.263573009611066	0.263573009611066	-0.0464080180591173	0.217164991551948
708	0	0.82649116285068	0	0	0	0	0	0	0.00984393792812865	0.12223785126549	0.108738280615145	4.15667500419659e-17	0	0	0.00984393792812865	0.132081789193619	0.240820069808764	0.240820069808764	0.240820069808764	-0.0153077422007439	0.22551232760802
709	0	0.837064541679912	0	0	0	0	0	0	0.00894487812680775	0.111589684281527	0.0971207598770666	2.94875235340442e-17	0	0	0.00894487812680775	0.120534562408335	0.217655322285402	0.217655322285402	0.217655322285402	-0.0268995539754896	0.190755768309912
710	0	0.715107568872872	0	0	0	0	0	0	0.00804830468474899	0.100785330407517	0.0861420564795329	2.8421709430404e-18	0	0	0.00804830468474899	0.108833635092266	0.194975691571799	0.194975691571799	0.194975691571799	-0.0179976354992574	0.176978056072541
711	0	0	1.82007086564601	0	0	0	0	0	0.00718285799334623	0.0902312966228235	0.0759523093145365	3.5527136788005e-19	0	0	0.00718285799334623	0.0974141546161697	0.173366463930706	0.173366463930706	0.173366463930706	-0.023914256694528	0.149452207236178
712	0	0	1.72980572311689	0	0	0	0	0	0.0168487879362466	0.0801918475519301	0.0666262355412394	1.77635683940025e-17	0	0	0.0168487879362466	0.0970406354881767	0.163666871029416	0.163666871029416	0.163666871029416	-0.0531726472241107	0.110494223805305
713	0	0	1.77910399100972	0	0	0	0	0	0.0303003884801864	0.0708272165677464	0.0581855405226266	7.99360577730113e-18	0	0	0.0303003884801864	0.101127605047933	0.159313145570559	0.159313145570559	0.159313145570559	-0.0717523116193372	0.0875608339512223
714	0	0.933332988263765	0	0	0	0	0	0	0.0474620802826657	0.062222637775164	0.0506156815454942	1.77635683940025e-18	0	0	0.0474620802826657	0.10968471805783	0.160300399603324	0.160300399603324	0.160300399603324	-0.0477410392719375	0.112559360331386
715	0	0.51729999324399	0	0	0	0	0	0	0.0574063716640128	0.0544102710980489	0.0438782959368599	-4.79616346638068e-18	0	0	0.0574063716640128	0.111816642762062	0.155694938698922	0.155694938698922	0.155694938698922	-0.0675567928397923	0.0881381458591292
716	0	0.584855786921958	0	0	0	0	0	0	0.0621859399678797	0.0473856430446587	0.0379203145686267	-6.21724893790088e-18	0	0	0.0621859399678797	0.109571583012538	0.147491897581165	0.147491897581165	0.147491897581165	-0.067701645033646	0.0797902525475191
717	0	0	1.00550959909156	0	0	0	0	0	0.0633464412249686	0.0411198710028199	0.0326805540550901	-1.3855583347322e-17	0	0	0.0633464412249686	0.104466312227789	0.137146866282879	0.137146866282879	0.137146866282879	-0.0623370356415784	0.0748098306413002
718	0	0	1.06608522122583	0	0	0	0	0	0.0620428769158187	0.0355686594780925	0.0280944022577315	-2.67341704329738e-17	0	0	0.0620428769158187	0.0976115363939111	0.125705938651643	0.125705938651643	0.125705938651643	-0.0653097909013883	0.0603961477502543
719	0	0	1.58473025501417	0	0	0	0	0	0.0591304332827107	0.0306788368973561	0.0240970717368184	-3.42836870004248e-17	0	0	0.0591304332827107	0.0898092701800668	0.113906341916885	0.113906341916885	0.113906341916885	-0.0408402525518737	0.0730660893650113
720	0	0.999398210033132	0	0	0	0	0	0	0.0580100748522165	0.026393029014277	0.0206257863653725	-3.77475828372553e-17	0	0	0.0580100748522165	0.0844031038664935	0.105028890231866	0.105028890231866	0.105028890231866	-0.0576021207611404	0.0474267694707255
721	0.430490391442352	0	0	0	0	0	0	0	0.0553529497795568	0.0226529296803804	0.0176211809715458	-1.01252339845814e-17	0	0	0.0553529497795568	0.0780058794599372	0.095627060431483	0.095627060431483	0.095627060431483	-0.081112335752437	0.0145147246790461
722	0.441395525178361	0	0	0	0	0	0	0	0.0517530084707398	0.0194015239294107	0.0150281274679565	-1.06581410364015e-17	0	0	0.0517530084707398	0.0711545324001505	0.086182659868107	0.086182659868107	0.086182659868107	-0.0757738361889313	0.0104088236791757
723	0	0	0	2.36485297020978	0	0	0	0	0.047639367354159	0.0165845357289792	0.0127961493983349	-8.65973959207622e-18	0	0	0.047639367354159	0.0642239030831382	0.0770200524814731	0.0770200524814731	0.0770200524814731	-0.0340904519794467	0.0429296005020264
724	0	0.952299687907107	0	0	0	0	0	0	0.0433165511994693	0.0424745773842108	0.0108795469706442	-7.50510764646606e-18	0	0	0.0433165511994693	0.0857911285836802	0.0966706755543243	0.0966706755543243	0.0966706755543243	-0.0521222726512766	0.0445484029030477
725	0	0	1.18404861514704	0	0	0	0	0	0.0389955622506164	0.0584335387035589	0.00923732391507478	-1.75859327100625e-17	0	0	0.0389955622506164	0.0974291009541753	0.10666642486925	0.10666642486925	0.10666642486925	-0.020359235808907	0.086307189060343
726	0	0.736652120092651	0	0	0	0	0	0	0.0348177795021595	0.0672111096280238	0.00783298390461976	-1.7430501486615e-17	0	0	0.0348177795021595	0.102028889130183	0.109861873034803	0.109861873034803	0.109861873034803	-0.0298457631657324	0.0800161098690706
727	0	0.908899153550104	0	0	0	0	0	0	0.0308732665815936	0.0708864324481225	0.00663424623015504	-1.80300219199125e-17	0	0	0.0308732665815936	0.101759699029716	0.108393945259871	0.108393945259871	0.108393945259871	-0.0405961324644173	0.0677978127954538
728	0	0	1.03525443186433	0	0	0	0	0	0.0272147300379045	0.0710208503425624	0.0056127166926981	-1.19459997449667e-17	0	0	0.0272147300379045	0.0982355803804669	0.103848297073165	0.103848297073165	0.103848297073165	-0.00223799483660518	0.10161030223656
729	0	0	1.04935471686616	0	0	0	0	0	0.0238681033612507	0.0687773119084818	0.00474353929084276	-2.15716333684668e-17	0	0	0.0238681033612507	0.0926454152697324	0.0973889545605752	0.0973889545605752	0.0973889545605752	-0.0198207444909935	0.0775682100695817
730	0	0	1.08901297381851	0	0	0	0	0	0.0208405213871441	0.0650135010759045	0.00400504647985906	-1.63868918434673e-17	0	0	0.0208405213871441	0.0858540224630485	0.0898590689429076	0.0898590689429076	0.0898590689429075	0.00530576246313154	0.0951648314060391
731	0	0.626624185765131	0	0	0	0	0	0	0.0181262833957716	0.0603542945075218	0.00337841996532508	-2.57571741713036e-17	0	0	0.0181262833957716	0.0784805779032934	0.0818589978686185	0.0818589978686184	0.0818589978686184	-0.0306778179148759	0.0511811799537425
732	0	0	1.07579052493552	0	0	0	0	0	0.0157112720546128	0.0552479809531289	0.00284736970409457	-1.70197189675037e-17	0	0	0.0157112720546128	0.0709592530077417	0.0738066227118363	0.0738066227118363	0.0738066227118363	-0.0157516496295918	0.0580549730822445
733	0	0.701238339374535	0	0	0	0	0	0	0.0135761920818638	0.0500097486308559	0.0023978356575651	-2.31925589844195e-17	0	0	0.0135761920818638	0.0635859407127197	0.0659837763702848	0.0659837763702848	0.0659837763702847	0.0105691076223811	0.0765528839926658
734	0	0	1.14305481106175	0	0	0	0	0	0.0116989113273048	0.0448552091796849	0.00201771459622189	-2.15272244474818e-17	0	0	0.0116989113273048	0.0565541205069897	0.0585718351032116	0.0585718351032116	0.0585718351032115	0.0209780201541258	0.0795498552573373
735	0	0	1.81856238279327	0	0	0	0	0	0.01005612326109	0.0399261413778416	0.00169661267335742	-2.42972308939216e-17	0	0	0.01005612326109	0.0499822646389317	0.0516788773122891	0.051678877312289	0.051678877312289	0.015197047195424	0.066875924507713
736	0	0.84354720364678	0	0	0	0	0	0	0.0190571727443746	0.0353101737132919	0.00142562340245291	-2.32869279415127e-17	0	0	0.0190571727443746	0.0543673464576665	0.0557929698601194	0.0557929698601194	0.0557929698601194	0.0188654047620914	0.0746583746222108
737	0.451503033019534	0	0	0	0	0	0	0	0.0244645657777642	0.0310557573047754	0.0011971299584821	-3.2435165664424e-17	0	0	0.0244645657777642	0.0555203230825396	0.0567174530410217	0.0567174530410217	0.0567174530410216	0.00843741469343219	0.0651548677344538
738	0	0.585085459864027	0	0	0	0	0	0	0.027285379814591	0.0271834898620714	0.00100463028011885	-3.63375995959814e-17	0	0	0.027285379814591	0.0544688696766624	0.0554734999567812	0.0554734999567812	0.0554734999567812	-0.00406914002135615	0.051404359935425
739	0.461074269125768	0	0	0	0	0	0	0	0.028279670268845	0.023694621585914	0.000842583202732947	-2.78665979180914e-17	0	0	0.028279670268845	0.051974291854759	0.0528168750574919	0.0528168750574919	0.0528168750574918	0.0196777368925949	0.0724946119500867
740	0	0	1.79329939653486	0	0	0	0	0	0.0280169344186003	0.0205773925741134	0.000706273744590711	-2.56489274264027e-17	0	0	0.0280169344186003	0.0485943269927137	0.0493006007373044	0.0493006007373044	0.0493006007373044	-0.00941114582294224	0.0398894549143622
741	0.40686921397091	0	0	0	0	0	0	0	0.0365255511865613	0.0178117084049034	0.000591695658331158	4.17582635137137e-18	0	0	0.0365255511865613	0.0543372595914647	0.0549289552497958	0.0549289552497958	0.0549289552497958	-0.0262927369054274	0.0286362183443684
742	0.421446673640211	0	0	0	0	0	0	0	0.0410288712898698	0.0153725481343308	0.000495449414889051	-4.12586631526324e-18	0	0	0.0410288712898698	0.0564014194242006	0.0568968688390896	0.0568968688390896	0.0568968688390895	-0.0147382826078212	0.0421585862312684
743	0	0.600597230115226	0	0	0	0	0	0	0.0426993882253365	0.0132324106235481	0.000414653884196687	-4.83502127224256e-18	0	0	0.0426993882253365	0.0559317988488846	0.0563464527330812	0.0563464527330812	0.0563464527330812	-0.00692294205583055	0.0494235106772507
744	0	0.971969585737453	0	0	0	0	0	0	0.0424161296635818	0.0113630358566196	0.000346870099153388	-1.35169653248113e-17	0	0	0.0424161296635818	0.0537791655202014	0.0541260356193548	0.0541260356193548	0.0541260356193547	-0.0252115799961543	0.0289144556232004
745	0.409228702219802	0	0	0	0	0	0	0	0.0408325236833342	0.00973658370994525	0.000290035624256577	3.06990544096664e-17	0	0	0.0408325236833342	0.0505691073932795	0.050859143017536	0.0508591430175361	0.0508591430175361	-0.0201850540089205	0.0306740890086156
746	0	0.568808838262795	0	0	0	0	0	0	0.0384293037419157	0.00832641030798678	0.000242408189301197	1.90250593057328e-17	0	0	0.0384293037419157	0.0467557140499024	0.0469981222392036	0.0469981222392037	0.0469981222392036	-0.0232172528866322	0.0237808693525714
747	0	0	1.14584227186696	0	0	0	0	0	0.0355556464305983	0.00710754912310817	0.000202517385754022	2.06758221654724e-17	0	0	0.0355556464305983	0.0426631955537065	0.0428657129394605	0.0428657129394605	0.0428657129394605	-0.0104825941309553	0.0323831188085052
748	0	0	1.5832135888547	0	0	0	0	0	0.0324610697031979	0.00605697835124086	0.000169123354887774	1.48624168527789e-17	0	0	0.0324610697031979	0.0385180480544388	0.0386871714093266	0.0386871714093266	0.0386871714093266	0.00416505533067003	0.0428522267399966
749	0	0.701501403559663	0	0	0	0	0	0	0.0320452705062198	0.00515373623837454	0.000141181520078994	1.17249959741272e-17	0	0	0.0320452705062198	0.0371990067445943	0.0373401882646733	0.0373401882646734	0.0373401882646733	0.00777261505177723	0.0451128033164505
750	0	0	1.35006132928791	0	0	0	0	0	0.0307135911704762	0.00437893069597869	0.000117812529475885	1.38639100200066e-17	0	0	0.0307135911704762	0.0350925218664549	0.0352103343959308	0.0352103343959308	0.0352103343959308	0.0131230822567747	0.0483334166527055
751	0.46572745766181	0	0	0	0	0	0	0	0.0288117360565127	0.00371567774022704	9.82766789209054e-05	1.90330390337223e-17	0	0	0.0288117360565127	0.0325274137967398	0.0326256904756607	0.0326256904756607	0.0326256904756607	-0.0301770101600171	0.00244868031564358
752	0	0.885343105016248	0	0	0	0	0	0	0.026590172870752	0.00314899424318709	8.19521785039473e-05	3.01101157895722e-17	0	0	0.026590172870752	0.0297391671139391	0.029821119292443	0.0298211192924431	0.029821119292443	-0.0297307240966039	9.03951958391228e-05
753	0	0.781382647722647	0	0	0	0	0	0	0.0242273002781207	0.00266566358244299	6.83167097073674e-05	6.80080991521948e-18	0	0	0.0242273002781207	0.0268929638605637	0.026961280570271	0.026961280570271	0.026961280570271	0.0100358740585045	0.0369971546287755
754	0	0.910516521003422	0	0	0	0	0	0	0.0218473457006862	0.00225408753855307	5.69317943055369e-05	-1.27502175484295e-19	0	0	0.0218473457006862	0.0241014332392393	0.0241583650335448	0.0241583650335448	0.0241583650335448	0.0109387409731042	0.035097106006649
755	0	0	1.6605821471847	0	0	0	0	0	0.0195341425588066	0.00190413384058777	4.74295616556719e-05	2.20101714631937e-18	0	0	0.0195341425588066	0.0214382763993943	0.02148570596105	0.02148570596105	0.02148570596105	0.0028233569507671	0.0243090629118171
756	0	0.70648941161128	0	0	0	0	0	0	0.0226006344117847	0.00160698580392014	3.9501558485243e-05	5.60385071679548e-18	0	0	0.0226006344117847	0.0242076202157048	0.0242471217741901	0.0242471217741901	0.02424712177419	-0.0102383056759363	0.0140088160982537
757	0	0.773080630675076	0	0	0	0	0	0	0.0239135415247152	0.00135499831117751	3.28892955002482e-05	2.41947954726651e-17	0	0	0.0239135415247152	0.0252685398358928	0.025301429131393	0.025301429131393	0.025301429131393	-0.00370937366269412	0.0215920554686988
758	0	0.566540668795416	0	0	0	0	0	0	0.0240078454232412	0.00114156277739716	2.73762688439501e-05	7.39963645912667e-18	0	0	0.0240078454232412	0.0251494082006384	0.0251767844694823	0.0251767844694824	0.0251767844694823	-0.0138330835006825	0.0113437009687998
759	0	0	1.19441209687933	0	0	0	0	0	0.0232821964705779	0.00096098257452158	2.27812323403567e-05	1.64649543998863e-17	0	0	0.0232821964705779	0.0242431790450995	0.0242659602774398	0.0242659602774399	0.0242659602774398	0.00241697104534087	0.0266829313227807
760	0	0.828050645583052	0	0	0	0	0	0	0.022030760450008	0.000808359560368308	1.89525292283552e-05	3.23375441008134e-17	0	0	0.022030760450008	0.0228391200103763	0.0228580725396046	0.0228580725396046	0.0228580725396046	-0.0125473685554495	0.0103107039841551
761	0	0.982864365115758	0	0	0	0	0	0	0.0204679991782627	0.000679491779643558	1.57633203446267e-05	1.56219221586484e-17	0	0	0.0204679991782627	0.0211474909579063	0.0211632542782509	0.0211632542782509	0.0211632542782508	-0.0100436408645446	0.0111196134137062
762	0	0	1.05567492205622	0	0	0	0	0	0.0187479004033876	0.000570782015196272	1.31075700086569e-05	1.94508471829113e-17	0	0	0.0187479004033876	0.0193186824185838	0.0193317899885925	0.0193317899885925	0.0193317899885925	0.000156164796297642	0.0194879547848902
763	0	0	1.34294439408981	0	0	0	0	0	0.0169788550803625	0.0004791566172785	1.08966717093608e-05	1.08577209723126e-17	0	0	0.0169788550803625	0.017458011697641	0.0174689083693504	0.0174689083693504	0.0174689083693504	-0.00718754742791143	0.010281360941439
764	0	0	1.603542446868	0	0	0	0	0	0.015235128151224	0.00040199388951076	9.05661353765481e-06	3.1936259192733e-17	0	0	0.015235128151224	0.0156371220407347	0.0156461786542724	0.0156461786542724	0.0156461786542724	-0.0367069659486359	-0.0210607872943635
765	0	0	1.53092371964845	0	0	0	0	0	0.0169566043898722	0.000337061234031444	7.52559856218795e-06	7.88110895988403e-18	0	0	0.0169566043898722	0.0172936656239036	0.0173011912224658	0.0173011912224658	0.0173011912224658	-0.0325112112572229	-0.0152100200347571
766	0	0	1.12632347310826	0	0	0	0	0	0.0185661031708735	0.000282460233420954	6.2520483529056e-06	1.47360205635105e-17	0	0	0.0185661031708735	0.0188485634042944	0.0188548154526473	0.0188548154526473	0.0188548154526473	-0.0136427371512109	0.0052120783014364
767	0	0.898060040617189	0	0	0	0	0	0	0.0190349274263982	0.000236578857333893	5.19292893782222e-06	1.73934326143377e-17	0	0	0.0190349274263982	0.0192715062837321	0.0192766992126699	0.0192766992126699	0.0192766992126698	-0.0511865842454275	-0.0319098850327577
768	0	0	1.7595533998155	0	0	0	0	0	0.0187237298009971	0.000198050015384604	4.31234790017925e-06	3.8135889845331e-17	0	0	0.0187237298009971	0.0189217798163817	0.0189260921642819	0.018926092164282	0.018926092164282	-0.0208420695052888	-0.00191597734100688
769	0	0	1.2515510199047	0	0	0	0	0	0.0264000673918456	0.000165715725946791	3.58037932300022e-06	1.75636848814831e-17	0	0	0.0264000673918456	0.0265657831177924	0.0265693634971154	0.0265693634971154	0.0265693634971154	-0.0750966778419331	-0.0485273143448177
770	0	0	1.43264466880433	0	0	0	0	0	0.0306782026919071	0.00013859622677262	2.97208007588665e-06	1.13674044135981e-17	0	0	0.0306782026919071	0.0308167989186798	0.0308197709987556	0.0308197709987557	0.0308197709987557	-0.0569110413808543	-0.0260912703820987
771	0	0.616704931352568	0	0	0	0	0	0	0.0325378815966023	0.000115863413193097	2.46666668487023e-06	7.06556666472957e-18	0	0	0.0325378815966023	0.0326537450097954	0.0326562116764802	0.0326562116764802	0.0326562116764803	-0.0850162561822461	-0.0523600445057658
772	0	0	1.67307175937844	0	0	0	0	0	0.0327153143655669	9.68180499649804e-05	2.04682689170568e-06	1.83000316289483e-17	0	0	0.0327153143655669	0.0328121324155319	0.0328141792424236	0.0328141792424236	0.0328141792424236	-0.0700398454836006	-0.037225666241177
773	0	0	1.64164065066913	0	0	0	0	0	0.0374272405213681	8.08702614533161e-05	1.69814411916036e-06	2.05489379852264e-18	0	0	0.0374272405213681	0.0375081107828214	0.0375098089269406	0.0375098089269406	0.0375098089269405	-0.0918846432267713	-0.0543748342998308
774	0	0	0	2.02883671226009	0	0	0	0	0.0439945568673352	6.75228604129529e-05	1.40861653076172e-06	3.56962181168041e-18	0	0	0.0439945568673352	0.0440620797277482	0.044063488344279	0.044063488344279	0.0440634883442789	-0.082005528429809	-0.0379420400855301
775	0	0.907959057961607	0	0	0	0	0	0	0.0469511637613805	0.0173753523146909	1.16825530191704e-06	1.31215296874515e-18	0	0	0.0469511637613805	0.0643265160760714	0.0643276843313733	0.0643276843313733	0.0643276843313733	-0.086795077521578	-0.0224673931902047
776	0	0	1.24854830669199	0	0	0	0	0	0.0473902899438558	0.0284062086443038	9.68749188510287e-07	5.28569429978504e-18	0	0	0.0473902899438558	0.0757964985881595	0.0757974673373481	0.0757974673373481	0.075797467337348	-0.0840919566822847	-0.00829448934493671
777	0	0.523637647310384	0	0	0	0	0	0	0.0461274692946785	0.0348670262274132	8.03184557551617e-07	-6.83933161840789e-18	0	0	0.0461274692946785	0.0809944955220916	0.0809952987066492	0.0809952987066492	0.0809952987066491	-0.0859831074518205	-0.00498780874517145
778	0	0.953589111823394	0	0	0	0	0	0	0.0437652940096195	0.0380521621953718	6.65811794695514e-07	-1.30536315263996e-17	0	0	0.0437652940096195	0.0818174562049913	0.081818122016786	0.081818122016786	0.0818181220167858	-0.0724561138729024	0.00936200814388348
779	0	0.590665151316386	0	0	0	0	0	0	0.0407438169052337	0.038936884195039	5.51850474556659e-07	-1.71087482288973e-17	0	0	0.0407438169052337	0.0796807011002727	0.0796812529507473	0.0796812529507473	0.0796812529507472	-0.0901444942763986	-0.0104632413256514
780	0	0.684154954485956	0	0	0	0	0	0	0.0373796779008953	0.0382505219244717	4.57326916381362e-07	-1.18488159279832e-17	0	0	0.0373796779008953	0.075630199825367	0.0756306571522834	0.0756306571522834	0.0756306571522834	-0.0835346114147169	-0.00790395426243351
781	0	0	1.5931876226003	0	0	0	0	0	0.0338963864516409	0.0365335832355943	3.78938785790695e-07	-6.29571129387094e-18	0	0	0.0338963864516409	0.0704299696872353	0.070430348626021	0.070430348626021	0.070430348626021	-0.0994810313343731	-0.0290506827083522
782	0	0	1.83491503486006	0	0	0	0	0	0.0334995034981866	0.0341822446129314	3.1394227526107e-07	4.06424568479002e-18	0	0	0.0334995034981866	0.067681748111118	0.0676820620533932	0.0676820620533932	0.0676820620533931	-0.098302512156558	-0.0306204501031649
783	0	0	1.78790924702259	0	0	0	0	0	0.0431009296752363	0.0314829165513517	2.60058126568197e-07	5.71820626331203e-18	0	0	0.0431009296752363	0.074583846226588	0.0745841062847146	0.0745841062847146	0.0745841062847146	-0.0394184680189755	0.0351656382657391
784	0	0	1.42610878433505	0	0	0	0	0	0.057549530680976	0.0286390201718173	2.15393371210837e-07	1.72348097707449e-17	0	0	0.057549530680976	0.0861885508527933	0.0861887662461645	0.0861887662461646	0.0861887662461645	-0.0709935869442125	0.0151951793019521
785	0	0.673408386713723	0	0	0	0	0	0	0.0653437240233566	0.0257916630333367	1.78376178686079e-07	-5.88891254011716e-18	0	0	0.0653437240233566	0.0911353870566933	0.091135565432872	0.091135565432872	0.0911355654328719	-0.0317204247032598	0.059415140729612
786	0	0.514094422536982	0	0	0	0	0	0	0.0684212287017238	0.0230355460768465	1.47701631692598e-07	5.05694898662087e-18	0	0	0.0684212287017238	0.0914567747785703	0.091456922480202	0.091456922480202	0.0914569224802019	-0.0381395761431642	0.0533173463370377
787	0	0.771087972564998	0	0	0	0	0	0	0.0682359201074898	0.0204311512222761	1.22286607970068e-07	1.11104722156415e-17	0	0	0.0682359201074898	0.0886670713297659	0.0886671936163739	0.0886671936163739	0.0886671936163739	-0.0178460802604836	0.0708211133558903
788	0	0.764585652249843	0	0	0	0	0	0	0.0658695713399938	0.0180140353462407	1.01232248728422e-07	6.54245673479062e-18	0	0	0.0658695713399938	0.0838836066862345	0.0838837079184832	0.0838837079184832	0.0838837079184832	-0.0187750425688853	0.0651086653495979
789	0	0	1.32447025638186	0	0	0	0	0	0.0621189823884971	0.0158018792221249	8.37927457979504e-08	8.38867041423001e-19	0	0	0.0621189823884971	0.077920861610622	0.0779209454033678	0.0779209454033678	0.0779209454033678	-0.0396228096301581	0.0382981357732097
790	0	0	0	2.19468763010834	0	0	0	0	0.0575637483697719	0.0137997999485755	6.93493901032127e-08	2.87899197347731e-18	0	0	0.0575637483697719	0.0713635483183474	0.0713636176677375	0.0713636176677375	0.0713636176677375	-0.0179275878072735	0.053436029860464
791	0	0.911626984135724	0	0	0	0	0	0	0.0526188229712051	0.0347548098629235	5.73889995497012e-08	1.06879332180355e-17	0	0	0.0526188229712051	0.0873736328341285	0.0873736902231281	0.0873736902231281	0.0873736902231281	-0.0119635601075883	0.0754101301155398
792	0	0.829586106029319	0	0	0	0	0	0	0.047575162657374	0.047659380767495	4.74859912500847e-08	-6.52678696407959e-19	0	0	0.047575162657374	0.0952345434248691	0.0952345909108603	0.0952345909108603	0.0952345909108603	-0.0260004921547786	0.0692340987560817
793	0	0	0	2.83220605926387	0	0	0	0	0.0426310456641593	0.0547435556667283	3.92874859596049e-08	4.64918868106536e-18	0	0	0.0426310456641593	0.0973746013308876	0.0973746406183735	0.0973746406183735	0.0973746406183735	-0.0141450861690087	0.0832295544493648
794	0	0.834563212010504	0	0	0	0	0	0	0.037916111019594	0.101322149610523	3.25009340594207e-08	1.97545599941052e-18	0	0	0.037916111019594	0.139238260630117	0.139238293131051	0.139238293131051	0.139238293131051	-0.0407193034910178	0.0985189896400328
795	0	0.52996758249503	0	0	0	0	0	0	0.0335097277655744	0.12921541695353	2.68838390905302e-08	-3.54505226579259e-19	0	0	0.0335097277655744	0.162725144719105	0.162725171602944	0.162725171602944	0.162725171602944	-0.0390660413013188	0.123659130301625
796	0	0	1.10975464072792	0	0	0	0	0	0.0294549600137471	0.143667003271943	2.2235223993583e-08	7.41742169462346e-18	0	0	0.0294549600137471	0.17312196328569	0.173121985520914	0.173121985520914	0.173121985520914	-0.00717002580304045	0.165951959717874
797	0.344029968104558	0	0	0	0	0	0	0	0.0257691209294125	0.148633503321785	1.83885471294332e-08	2.55261784186536e-17	0	0	0.0257691209294125	0.174402624251198	0.174402642639745	0.174402642639745	0.174402642639745	-0.0117190981354981	0.162683544504247
798	0	0	1.1862401322001	0	0	0	0	0	0.022451693416998	0.147078767967476	1.52058216599471e-08	3.46260609787819e-17	0	0	0.022451693416998	0.169530461384474	0.169530476590296	0.169530476590296	0.169530476590296	-0.0069465653526373	0.162583911237659
799	0	0.888314988826307	0	0	0	0	0	0	0.0194902253906478	0.14120380413049	1.25727359147731e-08	4.12040217348314e-17	0	0	0.0194902253906478	0.160694029521138	0.160694042093874	0.160694042093874	0.160694042093874	-0.028047805163768	0.132646236930106
800	0.429567563654011	0	0	0	0	0	0	0	0.0168646736586292	0.13262594727164	1.03946039875069e-08	3.48720817618394e-17	0	0	0.0168646736586292	0.149490620930269	0.149490631324873	0.149490631324873	0.149490631324873	0.00700830704261315	0.156498938367486
801	0	0.846626511346231	0	0	0	0	0	0	0.0145505651487838	0.122518142889624	8.59300707247712e-09	-6.37342872671554e-18	0	0	0.0145505651487838	0.137068708038407	0.137068716631414	0.137068716631414	0.137068716631414	-0.0340643487296564	0.103004367901758
802	0.372996056012311	0	0	0	0	0	0	0	0.0125212615007196	0.111716911706829	7.1030068284017e-09	-1.80592767861965e-17	0	0	0.0125212615007196	0.124238173207548	0.124238180310555	0.124238180310555	0.124238180310555	-0.00352741696607559	0.120710763344479
803	0	0	1.17555394991198	0	0	0	0	0	0.0107495482155636	0.100805775324583	5.87083536629507e-09	-2.32639682029169e-17	0	0	0.0107495482155636	0.111555323540146	0.111555329410982	0.111555329410982	0.111555329410982	-0.0379042589712736	0.0736510704397083
804	0	0.552260715837837	0	0	0	0	0	0	0.00920871882596637	0.0901794912939303	4.85197906527901e-09	-3.24109238567592e-18	0	0	0.00920871882596637	0.0993882101198967	0.0993882149718758	0.0993882149718758	0.0993882149718758	-0.0322973222510232	0.0670908927208525
805	0	0.979483298879761	0	0	0	0	0	0	0.00787328494381475	0.0800933136823051	4.00959032731407e-09	6.46933766382216e-18	0	0	0.00787328494381475	0.0879665986261199	0.0879666026357102	0.0879666026357102	0.0879666026357102	-0.0206657096236755	0.0673008930120346
806	0	0.827982283206601	0	0	0	0	0	0	0.00671941219514291	0.0707005972996315	3.31317094151018e-09	-6.55953994938073e-18	0	0	0.00671941219514291	0.0774200094947744	0.0774200128079453	0.0774200128079453	0.0774200128079453	-0.0203700973426253	0.0570499154653201
807	0	0.783862255371323	0	0	0	0	0	0	0.00572515808755186	0.0620813528257112	2.7374811224945e-09	-1.81229040694855e-17	0	0	0.00572515808755186	0.067806510913263	0.0678065136507441	0.0678065136507441	0.0678065136507442	-0.00775796932326095	0.0600485443274832
808	0	0	1.4549845723494	0	0	0	0	0	0.00487056929304302	0.0542637978655526	2.26163513161737e-09	-2.21488356006289e-17	0	0	0.00487056929304302	0.0591343671585956	0.0591343694202307	0.0591343694202307	0.0591343694202307	-0.00991252821466201	0.0492218412055686
809	0	0.770986902049831	0	0	0	0	0	0	0.00413768149761418	0.047240504898585	1.86835194426749e-09	1.40757238274755e-17	0	0	0.00413768149761418	0.0513781863961992	0.0513781882645512	0.0513781882645512	0.0513781882645512	0.0274864158324728	0.078864604097024
810	0	0.629141523723835	0	0	0	0	0	0	0.00351045394434457	0.0409803968194995	1.54333501996007e-09	7.06998175514571e-18	0	0	0.00351045394434457	0.044490850763844	0.044490852307179	0.0444908523071791	0.044490852307179	0.00224453751481664	0.0467353898219957
811	0.442200936794849	0	0	0	0	0	0	0	0.00297466235103607	0.0354375648805603	1.27475797171428e-09	-8.42085152788378e-18	0	0	0.00297466235103607	0.0384122272315963	0.0384122285063543	0.0384122285063543	0.0384122285063543	-0.00448708013141424	0.03392514837494
812	0	0.727701677528387	0	0	0	0	0	0	0.00251776744405389	0.0305576668812163	1.05283868379047e-09	-2.00860456656808e-17	0	0	0.00251776744405389	0.0330754343252701	0.0330754353781088	0.0330754353781088	0.0330754353781088	0.0140789141783105	0.0471543495564193
813	0	0	1.01733831068612	0	0	0	0	0	0.00212877146700399	0.0262824931138004	8.69486950705323e-10	9.53863128547946e-18	0	0	0.00212877146700399	0.0284112645808044	0.0284112654502914	0.0284112654502914	0.0284112654502914	-0.00215853412890242	0.0262527313213889
814	0	0	1.8194351100354	0	0	0	0	0	0.00179807134361695	0.0225531540890988	7.18012574907334e-10	-1.75263450116022e-17	0	0	0.00179807134361695	0.0243512254327158	0.0243512261507284	0.0243512261507284	0.0243512261507284	-0.0264329396024995	-0.00208171345177114
815	0	0	1.53374585570943	0	0	0	0	0	0.0119785683506865	0.0193122396693292	5.92883412764422e-10	-2.37679274590723e-17	0	0	0.0119785683506865	0.0312908080200157	0.0312908086128992	0.0312908086128991	0.0312908086128991	-0.0421538033747089	-0.0108629947618098
816	0	0.806494383158341	0	0	0	0	0	0	0.0195143121016082	0.0165052177689312	4.89525532998414e-10	-2.28242215046708e-17	0	0	0.0195143121016082	0.0360195298705394	0.036019530360065	0.036019530360065	0.0360195303600649	-0.0442443185998756	-0.00822478823981071
817	0	0	1.57529502366108	0	0	0	0	0	0.0239244603972237	0.0140812773631502	4.04157589173337e-10	-2.16990231744427e-18	0	0	0.0239244603972237	0.038005737760374	0.0380057381645315	0.0380057381645315	0.0380057381645315	-0.0083023052417967	0.0297034329227348
818	0	0.931111339463354	0	0	0	0	0	0	0.0285604024267054	0.0119937713049656	3.3365374179084e-10	-2.28301763289315e-17	0	0	0.0285604024267054	0.040554173731671	0.0405541740653247	0.0405541740653247	0.0405541740653246	-0.0191187258031874	0.0214354482621373
819	0	0.842550561279003	0	0	0	0	0	0	0.0307295141792085	0.0102003763352117	2.75430215879169e-10	-2.9090127135849e-17	0	0	0.0307295141792085	0.0409298905144202	0.0409298907898504	0.0409298907898504	0.0409298907898504	-0.0316447542015219	0.0092851365883285
820	0	0	1.4586385339138	0	0	0	0	0	0.0311737863018623	0.0086630582639279	2.27351574721979e-10	-3.09021736740711e-17	0	0	0.0311737863018623	0.0398368445657902	0.0398368447931418	0.0398368447931418	0.0398368447931418	0.00732151584953465	0.0471583606426764
821	0	0	1.37440169169269	0	0	0	0	0	0.0304472657111718	0.00734790769816833	1.87653040484292e-10	-1.83135907027426e-17	0	0	0.0304472657111718	0.0377951734093401	0.0377951735969931	0.0377951735969931	0.0377951735969931	-0.00745859151754951	0.0303365820794436
822	0	0.658171283638529	0	0	0	0	0	0	0.0289598117007766	0.00622489439225214	1.54876374836022e-10	-2.14802633186194e-17	0	0	0.0289598117007766	0.0351847060930287	0.0351847062479051	0.0351847062479051	0.0351847062479051	-0.00188756276966315	0.0332971434782419
823	0	0	1.46331345012542	0	0	0	0	0	0.0270111643323747	0.00526757512069715	1.2781647455995e-10	-2.94988015100612e-17	0	0	0.0270111643323747	0.0322787394530719	0.0322787395808884	0.0322787395808883	0.0322787395808883	0.00979460518782999	0.0420733447687183
824	0	0	1.29221693498202	0	0	0	0	0	0.0248173995182686	0.00445277999534501	1.05477829492884e-10	-3.79849397871561e-17	0	0	0.0248173995182686	0.0292701795136136	0.0292701796190914	0.0292701796190914	0.0292701796190914	-0.0195696192528796	0.00970056036621177
825	0	0.878431101696523	0	0	0	0	0	0	0.0225314114753047	0.00376029464035689	8.7037903995224e-11	-2.2322422897215e-17	0	0	0.0225314114753047	0.0262917061156616	0.0262917062026995	0.0262917062026995	0.0262917062026995	0.0168204933541218	0.0431121995568212
826	0.360696747391185	0	0	0	0	0	0	0	0.0202587185826016	0.00317255003392276	7.18173282621137e-11	-3.69420352895072e-17	0	0	0.0202587185826016	0.0234312686165243	0.0234312686883417	0.0234312686883416	0.0234312686883416	-0.0178734826517947	0.00555778603654685
827	0	0.721666379692034	0	0	0	0	0	0	0.0180696150656824	0.0026743276804707	5.9254841744405e-11	-2.96612854372079e-17	0	0	0.0180696150656824	0.0207439427461531	0.0207439428054079	0.0207439428054079	0.0207439428054079	0.0319955400079849	0.0527394828133928
828	0	0.597925344554771	0	0	0	0	0	0	0.0160084739281983	0.00225248474682864	4.88869545733905e-11	-1.79057938402708e-17	0	0	0.0160084739281983	0.0182609586750269	0.0182609587239138	0.0182609587239138	0.0182609587239138	0.00539834353109883	0.0236593022550127
829	0.497146643507131	0	0	0	0	0	0	0	0.0141008346270515	0.00189570161224788	4.03307751639659e-11	-2.20216533035803e-17	0	0	0.0141008346270515	0.0159965362392993	0.0159965362796301	0.0159965362796301	0.0159965362796301	0.004610624020423	0.0206071603000531
830	0	0.732343076517354	0	0	0	0	0	0	0.0123587729259577	0.00159425273802496	3.32702086325298e-11	-2.24746457992444e-17	0	0	0.0123587729259577	0.0139530256639826	0.0139530256972528	0.0139530256972528	0.0139530256972529	-0.015732971312786	-0.0017799456155331
831	0	0	1.36618372279941	0	0	0	0	0	0.0107849428132321	0.00133980069760775	2.74441504188872e-11	-2.94659585544755e-17	0	0	0.0107849428132321	0.0121247435108399	0.012124743538284	0.012124743538284	0.012124743538284	0.00587580397386635	0.0180005475121504
832	0	0	1.3263007377259	0	0	0	0	0	0.00937559546608906	0.0011252124995083	2.26370730160852e-11	-1.65027825188312e-17	0	0	0.00937559546608906	0.0105008079655974	0.0105008079882344	0.0105008079882344	0.0105008079882344	-0.0136160080633131	-0.00311520007507873
833	0	0	1.29685912251957	0	0	0	0	0	0.00812281330995372	0.000944396888891346	1.8670891677175e-11	-1.3159808643984e-17	0	0	0.00812281330995372	0.00906721019884507	0.00906721021751596	0.00906721021751595	0.00906721021751597	-0.0135833015211414	-0.00451609130362542
834	0	0	1.06897908669593	0	0	0	0	0	0.00701614453230018	0.000792161057622739	1.53988366946578e-11	-5.32412423791376e-18	0	0	0.00701614453230018	0.00780830558992292	0.00780830560532175	0.00780830560532175	0.00780830560532169	-0.0110048203994185	-0.00319651479409679
835	0	0.928214317922638	0	0	0	0	0	0	0.0060437820014011	0.000664085072495463	1.26995473692659e-11	-1.46975839439131e-17	0	0	0.0060437820014011	0.00670786707389656	0.00670786708659611	0.00670786708659609	0.00670786708659607	-0.00781195058827279	-0.00110408350167672
836	0	0	1.29512613271904	0	0	0	0	0	0.00519339805300839	0.000556412306410829	1.04728201222315e-11	-3.26375344802608e-18	0	0	0.00519339805300839	0.00574981035941922	0.00574981036989204	0.00574981036989203	0.005749810369892	0.0156453909514573	0.0213952013213493
837	0.43168650464502	0	0	0	0	0	0	0	0.004452721168538	0.000465954196932425	8.63610978285578e-12	2.48216800901527e-17	0	0	0.004452721168538	0.00491867536547043	0.00491867537410654	0.00491867537410656	0.00491867537410649	0.0353208173516904	0.0402394927257969
838	0	0	1.32798854036017	0	0	0	0	0	0.0038099206891528	0.000390007738260513	7.12115593159979e-12	2.77444716998574e-17	0	0	0.0038099206891528	0.00419992842741331	0.00419992843453447	0.0041999284345345	0.00419992843453451	0.0496066038611616	0.0538065322956962
839	0	0	1.11304970596517	0	0	0	0	0	0.00325385021131666	0.000326284219766314	5.87164947773999e-12	2.68653526293517e-17	0	0	0.00325385021131666	0.00358013443108297	0.00358013443695462	0.00358013443695465	0.00358013443695467	0.027722269193171	0.0313024036301256
840	0	0.67584112179148	0	0	0	0	0	0	0.00277418825608344	0.00027284784486844	4.84116924326372e-12	2.76131071093273e-17	0	0	0.00277418825608344	0.00304703610095188	0.00304703610579305	0.00304703610579307	0.0030470361057931	0.0325427600689697	0.0355897961747628
841	0	0.795999089705941	0	0	0	0	0	0	0.00236150545672371	0.000228062989795264	3.9913274463288e-12	-5.20691065034316e-17	0	0	0.00236150545672371	0.00258956844651897	0.0025895684505103	0.00258956845051024	0.00258956845051022	0.0215893053936263	0.0241788738441365
842	0	0.770509324765442	0	0	0	0	0	0	0.00200728028243294	0.000190548986835626	3.29054046233068e-12	-3.70294545623424e-17	0	0	0.00200728028243294	0.00219782926926856	0.0021978292725591	0.00219782927255906	0.00219782927255907	-0.00276407578579583	-0.000566246513236758
843	0	0	1.05847854166294	0	0	0	0	0	0.00170387974808538	0.000159141437161764	2.71261342277285e-12	-5.21558090015652e-17	0	0	0.00170387974808538	0.00186302118524715	0.00186302118795976	0.00186302118795971	0.00186302118795974	-0.00544215898219562	-0.00357913779423588
844	0	0	1.40652524367774	0	0	0	0	0	0.00144451728728164	0.000132859171759047	2.23613767502684e-12	-4.67240105428676e-17	0	0	0.00144451728728164	0.00157737645904069	0.00157737646127683	0.00157737646127678	0.00157737646127675	0.0128459843192984	0.0144233607805751
845	0	0.631338574983	0	0	0	0	0	0	0.00122319670172473	0.000110876084010681	1.84322104246348e-12	-5.13206910405202e-17	0	0	0.00122319670172473	0.00133407278573541	0.00133407278757863	0.00133407278757858	0.00133407278757863	0.00875065183121061	0.0100847246187892
846	0	0	1.07381192831723	0	0	0	0	0	0.00103464861902128	9.24971533910687e-05	1.51930166225611e-12	-6.34333653873727e-17	0	0	0.00103464861902128	0.00112714577241235	0.00112714577393165	0.00112714577393159	0.00112714577393155	0.0215983454849293	0.0227254912588609
847	0	0	1.32953720111576	0	0	0	0	0	0.000874264016633993	7.7138066368577e-05	1.25222143765313e-12	-6.83928964718011e-17	0	0	0.000874264016633993	0.000951402083002569	0.000951402084254791	0.000951402084254723	0.000951402084254769	0.0308997114501207	0.0318511135343755
848	0	0	1.32606518510498	0	0	0	0	0	0.000738027963522413	6.43079182185904e-05	1.03207469237532e-12	-6.43906872940945e-17	0	0	0.000738027963522413	0.000802335881741003	0.000802335882773078	0.000802335882773013	0.000802335882773014	0.0376561858800996	0.0384585217628727
849	0	0	1.05091329108333	0	0	0	0	0	0.000622455684857235	5.35945484246547e-05	8.50578985023276e-13	-5.13362935686309e-17	0	0	0.000622455684857235	0.000676050233281889	0.000676050234132468	0.000676050234132417	0.00067605023413239	0.00670503847171662	0.00738108870584901
850	0	0	1.86903328359856	0	0	0	0	0	0.000524532284757737	4.4652123284477e-05	7.00959645882904e-13	-5.99524247690045e-17	0	0	0.000524532284757737	0.000569184408042214	0.000569184408743174	0.000569184408743114	0.000569184408743132	-0.00058966636902549	-2.04819602823582e-05
851	0	0	1.38451030529199	0	0	0	0	0	0.0125272128293579	3.71906328791454e-05	5.77627723430396e-13	-6.49975863779785e-17	0	0	0.0125272128293579	0.0125644034622371	0.0125644034628147	0.0125644034628146	0.0125644034628146	-0.00241565807121679	0.0101487453915978
852	0	0	0	2.68831749019409	0	0	0	0	0.0201612242822307	3.09670163935891e-05	4.75998973570313e-13	-6.46907091429265e-17	0	0	0.0201612242822307	0.0201921912986243	0.0201921912991003	0.0201921912991003	0.0201921912991002	0.0031191142448825	0.0233113055439827
853	0	0	1.2137517814345	0	0	0	0	0	0.0246159867986563	0.0389422606162553	3.92200760757078e-13	-3.19669369508212e-17	0	0	0.0246159867986563	0.0635582474149116	0.0635582474153038	0.0635582474153037	0.0635582474153037	0.012796869772067	0.0763551171873707
854	0	0	1.83344584516176	0	0	0	0	0	0.0267932580298433	0.0637456949099569	3.23164250914942e-13	-4.21812720846366e-17	0	0	0.0267932580298433	0.0905389529398002	0.0905389529401233	0.0905389529401233	0.0905389529401233	0.00975983189411081	0.100298784834234
855	0.470408835075187	0	0	0	0	0	0	0	0.0382924339610849	0.0782773436691965	2.6628050875388e-13	-6.77258859106842e-17	0	0	0.0382924339610849	0.116569777630281	0.116569777630548	0.116569777630548	0.116569777630548	0.00693111917022487	0.123500896800772
856	0	0	0	0	0	4.28618187498902	0	0	0.0447423286322866	0.0854461199158343	2.19401918855056e-13	-2.32957126180945e-17	0	0	0.0447423286322866	0.130188448548121	0.13018844854834	0.13018844854834	0.13018844854834	-0.00932628106584993	0.12086216748249
857	0	0	1.29835877786211	0	0	0	0	0	0.047595654735538	0.0874438596006818	1.80741555055874e-13	0.0912453113888795	0	0	0.047595654735538	0.13503951433622	0.135039514336401	0.22628482572528	0.22628482572528	-0.0159176021965471	0.210367223528733
858	0	0	1.63632807527184	0	0	0	0	0	0.0479443727011972	0.0859097070102743	1.48886414308436e-13	0.149410685016504	0	0	0.0479443727011972	0.133854079711472	0.13385407971162	0.283264764728125	0.283264764728125	-0.0111316267705486	0.272133137957576
859	0	0.581802418470483	0	0	0	0	0	0	0.0510673827709026	0.0820584662413982	1.22645626987605e-13	0.18349068399219	0	0	0.0510673827709026	0.133125849012301	0.133125849012423	0.316616533004613	0.316616533004613	0.000294246419297045	0.31691077942391
860	0	0	1.37332877675892	0	0	0	0	0	0.0514827993912689	0.0767805809664529	1.01040420474874e-13	0.200305954516959	0	0	0.0514827993912689	0.128263380357722	0.128263380357823	0.328569334874782	0.328569334874782	-0.0040309085586543	0.324538426316128
861	0	0.756506531175216	0	0	0	0	0	0	0.0500696118624414	0.0707198108843099	8.32309332565728e-14	0.204995806234593	0	0	0.0500696118624414	0.120789422746751	0.120789422746835	0.325785228981427	0.325785228981427	0.00879369938646728	0.334578928367894
862	0	0.702809629698243	0	0	0	0	0	0	0.0474771095949189	0.0643334054776111	6.85289158752767e-14	0.201403644979531	0	0	0.0474771095949189	0.11181051507253	0.111810515072599	0.31321416005213	0.31321416005213	-0.00383676497346112	0.309377395078669
863	0	0	1.7548603228108	0	0	0	0	0	0.0441792748566094	0.0579385681419092	5.64534863300992e-14	0.192377917581199	0	0	0.0441792748566094	0.102117842998518	0.102117842998575	0.294495760579774	0.294495760579774	0.0257104684148094	0.320206228994584
864	0	0.916223647994789	0	0	0	0	0	0	0.0488634830192602	0.0517482037327888	4.64911220632303e-14	0.180006534099233	0	0	0.0488634830192602	0.100611686752049	0.100611686752095	0.280618220851329	0.280618220851329	0.0234669725206791	0.304085193372008
865	0	0	0	2.84251625281969	0	0	0	0	0.0503978189450405	0.0458983079610344	3.82779585805793e-14	0.165798995874776	0	0	0.0503978189450405	0.0962961269060749	0.0962961269061132	0.262095122780889	0.262095122780889	0.0365286875673454	0.298623810348234
866	0	0.860948393455019	0	0	0	0	0	0	0.0497703163297895	0.0844352278830807	3.15099502046223e-14	0.150827485280142	0	0	0.0497703163297895	0.13420554421287	0.134205544212902	0.285033029493044	0.285033029493044	0.0385968646229937	0.323629894116038
867	0	0	0	2.59696250031132	0	0	0	0	0.0477143088239005	0.107492879516653	2.59386734313694e-14	0.135835810669096	0	0	0.0477143088239005	0.155207188340553	0.155207188340579	0.291042999009675	0.291042999009675	0.0226340856369686	0.313677084646644
868	0	0.553182411016372	0	0	0	0	0	0	0.044768303258582	0.155341503911891	2.13854045583162e-14	0.12132322425171	0	0	0.044768303258582	0.200109807170473	0.200109807170495	0.321433031422204	0.321433031422204	0.0134200740999679	0.334853105522172
869	0	0.980093771445897	0	0	0	0	0	0	0.041322515594449	0.182311101017992	1.75785830336395e-14	0.107608642653906	0	0	0.041322515594449	0.223633616612441	0.223633616612458	0.331242259266364	0.331242259266364	-0.00507520878996744	0.326167050476396
870	0	0.531790512157211	0	0	0	0	0	0	0.0376549375222096	0.194398886008408	1.44624090481216e-14	0.0948796208098647	0	0	0.0376549375222096	0.232053823530618	0.232053823530633	0.326933444340497	0.326933444340497	0.00567938335000021	0.332612827690497
871	0	0.791054441177067	0	0	0	0	0	0	0.0339592001537465	0.196113907051182	1.1899847773833e-14	0.0832294964972291	0	0	0.0339592001537465	0.230073107204928	0.23007310720494	0.313302603702169	0.313302603702169	0.0210845032022865	0.334387106904456
872	0.270875149915931	0	0	0	0	0	0	0	0.030366023578249	0.190819503399725	9.80005521178384e-15	0.0726853849018428	0	0	0.030366023578249	0.221185526977974	0.221185526977984	0.293870911879827	0.293870911879827	0.0118087878802514	0.305679699760078
873	0.387812353471632	0	0	0	0	0	0	0	0.0269596620940142	0.18100050823807	8.03639377267018e-15	0.0632291199133518	0	0	0.0269596620940142	0.207960170332084	0.207960170332092	0.271189290245444	0.271189290245444	-0.00564045809160704	0.265548832153837
874	0	0	1.02412928844939	0	0	0	0	0	0.0237904545750292	0.168471226531103	6.62338517365413e-15	0.0548127793727117	0	0	0.0237904545750292	0.192261681106133	0.192261681106139	0.247074460478851	0.247074460478851	0.021143472786735	0.268217933265586
875	0	0.970746737930056	0	0	0	0	0	0	0.0208843516445975	0.154536879324946	5.4606846822125e-15	0.047370069697124	0	0	0.0208843516445975	0.175421230969543	0.175421230969549	0.222791300666673	0.222791300666673	0.0335303506228094	0.256321651289482
876	0	0.777839026054775	0	0	0	0	0	0	0.018250103293111	0.140118550852059	4.48497627925093e-15	0.0408245608805083	0	0	0.018250103293111	0.158368654145169	0.158368654145174	0.199193215025682	0.199193215025682	0.0497185293156376	0.24891174434132
877	0	0	0	2.23617326289465	0	0	0	0	0.0158846420700084	0.125849565255301	3.67097463538357e-15	0.0350955396474653	0	0	0.0158846420700084	0.141734207325309	0.141734207325313	0.176829746972778	0.176829746972778	0.0572270974384872	0.234056844411265
878	0	0	1.66728567551803	0	0	0	0	0	0.013777079849111	0.136258652811444	3.02253222450588e-15	0.0301020736816878	0	0	0.013777079849111	0.150035732660555	0.150035732660558	0.180137806342246	0.180137806342246	0.0634987145259712	0.243636520868217
879	0	0.704579960438483	0	0	0	0	0	0	0.0173901210003699	0.138758812483911	2.48672332725519e-15	0.0257657431570998	0	0	0.0173901210003699	0.156148933484281	0.156148933484284	0.181914676641383	0.181914676641383	0.0751537292211708	0.257068405862554
880	0	0	1.2655063715788	0	0	0	0	0	0.0192406009268074	0.135875307656997	2.03985855984357e-15	0.0220123891811752	0	0	0.0192406009268074	0.155115908583804	0.155115908583806	0.177128297764981	0.177128297764981	0.0854415438701759	0.262569841635157
881	0	0	1.60632237581315	0	0	0	0	0	0.0198487966634226	0.129477772353365	1.66636010545673e-15	0.0187731458034887	0	0	0.0198487966634226	0.149326569016787	0.149326569016789	0.168099714820278	0.168099714820278	0.0763373303711189	0.244437045191397
882	0	0	1.70627054068952	0	0	0	0	0	0.0230862559336021	0.120934925647715	1.37118441601025e-15	0.0159849578733864	0	0	0.0230862559336021	0.144021181581317	0.144021181581319	0.160006139454705	0.160006139454705	0.0810767267865258	0.241082866241231
883	0	0	1.96739864714163	0	0	0	0	0	0.0312530105240219	0.111234739173467	1.13686837721616e-15	0.0135907372359665	0	0	0.0312530105240219	0.142487749697489	0.14248774969749	0.156078486933457	0.156078486933457	0.0843129041359866	0.240391391069444
884	0	0.835817542257037	0	0	0	0	0	0	0.0510073673988461	0.101077498616359	9.37916411203332e-16	0.0115392713666096	0	0	0.0510073673988461	0.152084866015205	0.152084866015206	0.163624137381815	0.163624137381815	0.0926469010517216	0.256271038433537
885	0	0.873902829938346	0	0	0	0	0	0	0.0625730811927504	0.0909476376392992	7.61701812734827e-16	0.00978496906223966	0	0	0.0625730811927504	0.15352071883205	0.15352071883205	0.16330568789429	0.16330568789429	0.0690983072865257	0.232403995180816
886	0	0.684611605128582	0	0	0	0	0	0	0.0682697509117492	0.0811689821844888	6.13908923696727e-16	0.00828750526466093	0	0	0.0682697509117492	0.149438733096238	0.149438733096239	0.1577262383609	0.1577262383609	0.050024201717105	0.207750440078005
887	0	0	0	2.51250991212603	0	0	0	0	0.0698450984871291	0.0719470591717519	5.22959453519434e-16	0.00701140994068937	0	0	0.0698450984871291	0.141792157658881	0.141792157658882	0.148803567599571	0.148803567599571	0.0498508085455217	0.198654376145093
888	0	0	1.07491080898529	0	0	0	0	0	0.0686060775923407	0.0965602641144511	4.54747350886464e-16	0.00592563297122999	0	0	0.0686060775923407	0.165166341706792	0.165166341706792	0.171091974678022	0.171091974678022	0.0590286922501412	0.230120666928163
889	0	0	1.01377727149987	0	0	0	0	0	0.0655212415125509	0.109886159495529	3.41060513164848e-16	0.00500310725578009	0	0	0.0655212415125509	0.17540740100808	0.17540740100808	0.180410508263861	0.180410508263861	0.0279036573936963	0.208314165657557
890	0	0.973650713085041	0	0	0	0	0	0	0.0613004817223279	0.115208075546831	2.72848410531878e-16	0.00422032497644427	0	0	0.0613004817223279	0.176508557269159	0.176508557269159	0.180728882245604	0.180728882245604	0.0257309061783282	0.206459788423932
891	0	0	1.09784744865122	0	0	0	0	0	0.0564569775021238	0.114989893414522	2.38742359215394e-16	0.00355693660638031	0	0	0.0564569775021238	0.171446870916645	0.171446870916646	0.175003807523026	0.175003807523026	0.0300496620370068	0.205053469560033
892	0	0	1.80405617543792	0	0	0	0	0	0.0513551856835232	0.111065241559027	1.87583282240666e-16	0.00299537834028931	0	0	0.0513551856835232	0.16242042724255	0.16242042724255	0.16541580558284	0.16541580558284	0.0216687310562795	0.187084536639119
893	0	0	1.02461296330173	0	0	0	0	0	0.0562055015997765	0.104785027077565	1.76214598468505e-16	0.00252053081886239	0	0	0.0562055015997765	0.160990528677342	0.160990528677342	0.163511059496204	0.163511059496204	0.0330443882821475	0.196555447778352
894	0	0	1.52034567478981	0	0	0	0	0	0.0576099348722734	0.0971321904262166	1.36424205265939e-16	0.00211941004401006	0	0	0.0576099348722734	0.15474212529849	0.15474212529849	0.1568615353425	0.1568615353425	0.0246589744929068	0.181520509835407
895	0	0.833094969444029	0	0	0	0	0	0	0.0573246814913831	0.0888107186570614	9.09494701772928e-17	0.00178089002829267	0	0	0.0573246814913831	0.146135400148444	0.146135400148445	0.147916290176737	0.147916290176737	0.024717699514664	0.172633989691401
896	0	0.685174510221061	0	0	0	0	0	0	0.0552498650990986	0.0803144787769413	6.82121026329696e-17	0.00149545582975705	0	0	0.0552498650990986	0.13556434387604	0.13556434387604	0.137059799705797	0.137059799705797	0.0211987872812072	0.158258586987004
897	0	0	1.7698213113327	0	0	0	0	0	0.0520436441838015	0.0719802623655619	6.25277607468888e-17	0.00125498506963414	0	0	0.0520436441838015	0.124023906549363	0.124023906549363	0.125278891618998	0.125278891618998	0.0149191752234448	0.140198066842442
898	0	0	0	2.10287423836082	0	0	0	0	0.0570208120913183	0.0640285037155268	5.11590769747272e-17	0.00105255572167933	0	0	0.0570208120913183	0.121049315806845	0.121049315806845	0.122101871528524	0.122101871528524	-0.00569421601543318	0.116407655513091
899	0	0	1.13319248895272	0	0	0	0	0	0.058483486884138	0.076338064515777	3.41060513164848e-17	0.000882277827682929	0	0	0.058483486884138	0.134821551399915	0.134821551399915	0.135703829227598	0.135703829227598	0.0168770030250165	0.152580832252614
900	0	0.903821901478599	0	0	0	0	0	0	0.0575422651325111	0.0820810525408502	3.41060513164848e-17	0.000739146780754545	0	0	0.0575422651325111	0.139623317673361	0.139623317673361	0.140362464454116	0.140362464454116	0.0106962972317206	0.151058761685837
901	0	0	1.5820823696489	0	0	0	0	0	0.0550205905110074	0.0832336289999202	1.13686837721616e-17	0.000618915886816095	0	0	0.0550205905110074	0.138254219510928	0.138254219510928	0.138873135397744	0.138873135397744	-0.00783918564242508	0.131033949755319
902	0	0.701349016675125	0	0	0	0	0	0	0.0542104996078075	0.0812712885871996	8.5265128291212e-18	0.000517986036107204	0	0	0.0542104996078075	0.135481788195007	0.135481788195007	0.135999774231114	0.135999774231114	-0.0286827639363563	0.107317010294758
903	0	0.558608813847474	0	0	0	0	0	0	0.0518862015730213	0.077285436594292	-2.98427949019242e-17	0.000433310469109095	0	0	0.0518862015730213	0.129171638167313	0.129171638167313	0.129604948636422	0.129604948636422	-0.0103067463426362	0.119298202293786
904	0	0.663562341672158	0	0	0	0	0	0	0.0486232731837508	0.0720741535024633	-2.8421709430404e-17	0.000362312789811331	0	0	0.0486232731837508	0.120697426686214	0.120697426686214	0.121059739476025	0.121059739476025	1.08611670582113e-05	0.121070600643084
905	0	0.588012671804819	0	0	0	0	0	0	0.0448383771146554	0.0662126745332893	-2.27373675443232e-17	0.000302816552903116	0	0	0.0448383771146554	0.111051051647945	0.111051051647945	0.111353868200848	0.111353868200848	-0.0141253054154386	0.0972285627854091
906	0	0	1.04890794654644	0	0	0	0	0	0.0408279618048174	0.0601079558741437	-3.12638803734444e-17	0.000252984922860062	0	0	0.0408279618048174	0.100935917678961	0.100935917678961	0.101188902601821	0.101188902601821	-0.0141019883576299	0.0870869142441911
907	0	0.828635405660148	0	0	0	0	0	0	0.0367981528185353	0.0540407809163342	-2.55795384873636e-17	0.000211269067138797	0	0	0.0367981528185353	0.0908389337348695	0.0908389337348695	0.0910502028020083	0.0910502028020082	-0.000519988407866726	0.0905302143941415
908	0	0	0	0	3.01096953591315	0	0	0	0.0328877575014496	0.0481981307644409	1.13686837721616e-17	0.000176364099743395	0	0	0.0328877575014496	0.0810858882658905	0.0810858882658905	0.0812622523656339	0.0812622523656339	0.0107068663073453	0.0919691186729791
909	0	0	1.63249880873627	0	0	0	0	0	0.0291858974410687	0.0426979650438044	0.0494830890406425	0.000147171533587272	0	0	0.0291858974410687	0.0718838624848731	0.121366951525516	0.121514123059103	0.121514123059103	-0.0351793874779986	0.0863347355811043
910	0	0.580065888774679	0	0	0	0	0	0	0.0300846944383285	0.0376081009175709	0.0810266535097402	0.000122767329592074	0	0	0.0300846944383285	0.0676927953558995	0.14871944886564	0.148842216195232	0.148842216195232	0.00775671874278754	0.156598934938019
911	0	0	0	2.15251317644771	0	0	0	0	0.0296986369509387	0.0329605156783601	0.0995085195711274	0.000102374747251227	0	0	0.0296986369509387	0.0626591526292988	0.162167672200426	0.162270046947677	0.162270046947677	0.003130779744895	0.165400826692572
912	0	0	1.27101594060856	0	0	0	0	0	0.0284640010315948	0.0501314158818391	0.108627580221526	8.53413058025012e-05	0	0	0.0284640010315948	0.0785954169134339	0.18722299713496	0.187308338440762	0.187308338440762	0.0079994113330765	0.195307749773838
913	0.48149708351641	0	0	0	0	0	0	0	0.0267011143122711	0.0599941693687305	0.111170925699761	7.11192578463471e-05	0	0	0.0267011143122711	0.0866952836810016	0.197866209380762	0.197937328638609	0.197937328638609	0.0277607963166686	0.225698124955277
914	0	0	0	2.34425733718293	0	0	0	0	0.0246420563759569	0.0646340499333513	0.10922286686225	5.92490590355112e-05	0	0	0.0246420563759569	0.0892761063093082	0.198498973171558	0.198558222230593	0.198558222230593	0.0222572157788736	0.220815438009467
915	0	0	1.21385960067757	0	0	0	0	0	0.0224521265731502	0.0932692521982434	0.104328140046044	4.93453892530303e-05	0	0	0.0224521265731502	0.115721378771394	0.220049518817437	0.22009886420669	0.22009886420669	0.0423630535136091	0.262461917720299
916	0	0	1.09873390091793	0	0	0	0	0	0.0202464286305305	0.109399310855782	0.097619036190997	4.10853434278404e-05	0	0	0.0202464286305305	0.129645739486313	0.22726477567731	0.227305861020738	0.227305861020738	0.05140745923493	0.278713320255668
917	0	0	1.64357786784966	0	0	0	0	0	0.0181026370015157	0.116616910899098	0.0899141703923269	3.41984647345915e-05	0	0	0.0181026370015157	0.134719547900613	0.22463371829294	0.224667916757675	0.224667916757675	0.0487573510347108	0.273425267792385
918	0	0.528392305921704	0	0	0	0	0	0	0.0207728489130174	0.117623151474977	0.0817949960418798	2.84583402745737e-05	0	0	0.0207728489130174	0.138396000387994	0.220190996429874	0.220219454770149	0.220219454770149	0.0755251830393455	0.295744637809494
919	0	0	1.0943192765947	0	0	0	0	0	0.0218801800000374	0.11443272969061	0.0736648865781167	2.36755202734648e-05	0	0	0.0218801800000374	0.136312909690647	0.209977796268764	0.210001471789037	0.210001471789037	0.0515937806735696	0.261595252462607
920	0.48884550628382	0	0	0	0	0	0	0	0.0219034954581595	0.10853403360116	0.0657945906147334	1.96915571230566e-05	0	0	0.0219034954581595	0.13043752905932	0.196232119674053	0.196251811231176	0.196251811231176	0.0643997541472478	0.260651565378424
921	0	0.662791247838526	0	0	0	0	0	0	0.0211994073981051	0.101013749495545	0.058357059282663	1.63739909456176e-05	0	0	0.0211994073981051	0.12221315689365	0.180570216176313	0.180586590167258	0.180586590167258	0.0660507681914314	0.24663735835869
922	0	0	1.90913671011485	0	0	0	0	0	0.0200308614838601	0.0926535879914724	0.0514540051780582	1.3612134398374e-05	0	0	0.0200308614838601	0.112684449475333	0.164138454653391	0.164152066787789	0.164152066787789	0.0545930413998343	0.218745108187623
923	0	0	1.06318371322286	0	0	0	0	0	0.0319882891433043	0.0840051425311845	0.0451360461517607	1.13135317295118e-05	0	0	0.0319882891433043	0.115993431674489	0.161129477826249	0.161140791357979	0.161140791357979	0.0243755356109113	0.18551632696889
924	0.215092957587748	0	0	0	0	0	0	0	0.0389525041279529	0.0754476298461489	0.0394178869939131	9.40098614917919e-06	0	0	0.0389525041279529	0.114400133974102	0.153818020968015	0.153827421954164	0.153827421954164	0.0380347383581615	0.191862160312326
925	0	0	1.18179925318675	0	0	0	0	0	0.042340834626763	0.0672322585950384	0.0342896760722236	7.81006582946009e-06	0	0	0.042340834626763	0.109573093221801	0.143862769294025	0.143870579359854	0.143870579359854	0.00603070407987459	0.149901283439729
926	0	0	0	0	3.20207562835062	0	0	0	0.0432208424795872	0.0595161767095486	0.0297254248024359	6.48701268796454e-06	0	0	0.0432208424795872	0.102737019189136	0.132462443991572	0.13246893100426	0.13246893100426	0.00125713839588538	0.133726069400145
927	0	0	0	2.52062566105933	0	0	0	0	0.0423905556077553	0.0523883176789557	0.0814308480646496	5.38698988014734e-06	0	0	0.0423905556077553	0.094778873286711	0.176209721351361	0.176215108341241	0.176215108341241	0.00369895761603373	0.179914065957274
928	0	0.976833044505522	0	0	0	0	0	0	0.0404411059116471	0.0793136719033429	0.113414330997501	4.47261391914947e-06	0	0	0.0404411059116471	0.11975477781499	0.233169108812491	0.23317358142641	0.23317358142641	-0.0124798250867208	0.220693756339689
929	0	0.949695918998654	0	0	0	0	0	0	0.0378055150102317	0.0947561451353205	0.131126871431422	3.71272582007443e-06	0	0	0.0378055150102317	0.132561660145552	0.263688531576974	0.263692244302794	0.263692244302794	-0.000266364266984489	0.263425880035809
930	0	0.723663347519552	0	0	0	0	0	0	0.0347965915732284	0.101993995929311	0.138691304816269	3.08136284507413e-06	0	0	0.0347965915732284	0.136790587502539	0.275481892318808	0.275484973681653	0.275484973681653	0.00414378931526204	0.279628762996915
931	0	0.849898957196416	0	0	0	0	0	0	0.0316362846845329	0.103494298624006	0.139204702380764	2.5568985026859e-06	0	0	0.0316362846845329	0.135130583308539	0.274335285689303	0.274337842587806	0.274337842587806	-0.0103436152368488	0.263994227350957
932	0	0	1.20498325542484	0	0	0	0	0	0.0284783455034644	0.101099310056726	0.134974779795214	2.12132358916175e-06	0	0	0.0284783455034644	0.129577655560191	0.264552435355405	0.264554556678994	0.264554556678994	0.00473490179520205	0.269289458474196
933	0	0	1.49454384170415	0	0	0	0	0	0.0254257587147999	0.0961719254987456	0.12770430370829	1.75964539728045e-06	0	0	0.0254257587147999	0.121597684213546	0.249301987921835	0.249303747567232	0.249303747567232	-0.0086641764659024	0.24063957110133
934	0.495623916401482	0	0	0	0	0	0	0	0.0225440952913934	0.0897089318056991	0.118634580886796	1.45938587660263e-06	0	0	0.0225440952913934	0.112253027097092	0.230887607983889	0.230889067369765	0.230889067369765	-0.0229928865377208	0.207896180832044
935	0	0.695434279055507	0	0	0	0	0	0	0.0198716924785728	0.0824289530625473	0.108656804760385	1.21016261184696e-06	0	0	0.0198716924785728	0.10230064554112	0.210957450301505	0.210958660464117	0.210958660464117	-0.0369443779283394	0.174014282535778
936	0	0	0	0	3.15154250523895	0	0	0	0.0174273725022733	0.0748405423348538	0.0983981974555785	1.00333908512143e-06	0	0	0.0174273725022733	0.0922679148371271	0.190666112292706	0.190667115631791	0.190667115631791	-0.0248219623794561	0.165845153252335
937	0	0.614140781632739	0	0	0	0	0	0	0.0152162578088705	0.0672947275616027	0.14237517180176	8.31732871782875e-07	0	0	0.0152162578088705	0.0825109853704731	0.224886157172233	0.224886988905105	0.224886988905105	-0.0387737354525068	0.186113253452598
938	0	0.596672329481718	0	0	0	0	0	0	0.0132341192917665	0.0600254101661456	0.167175579009477	6.89372259250844e-07	0	0	0.0132341192917665	0.0732595294579121	0.240435108467389	0.240435797839648	0.240435797839648	-0.0458478454667723	0.194587952372876
939	0	0.83521642985582	0	0	0	0	0	0	0.0114705982732114	0.0531802936612371	0.178306643680865	5.71293321011154e-07	0	0	0.0114705982732114	0.0646508919344484	0.242957535615314	0.242958106908635	0.242958106908635	-0.0630639020206994	0.179894204887935
940	0	0	0	2.02428556323204	0	0	0	0	0.00991156767206463	0.0468444480504668	0.179909123501617	4.73370777356201e-07	0	0	0.00991156767206463	0.0567560157225315	0.236665139224149	0.236665612594926	0.236665612594926	-0.0449685248760981	0.191697087718828
941	0	0	1.79186335889197	0	0	0	0	0	0.00854083856611037	0.0582281121250882	0.17507174673954	3.92177060766097e-07	0	0	0.00854083856611037	0.0667689506911986	0.241840697430738	0.241841089607799	0.241841089607799	-0.0475210061918444	0.194320083415954
942	0	0.84024853728316	0	0	0	0	0	0	0.0168996721889341	0.0639455196072622	0.166076554153646	3.24864919362044e-07	0	0	0.0168996721889341	0.0808451917961963	0.246921745949843	0.246922070814762	0.246922070814762	-0.0508908141472186	0.196031256667543
943	0	0	0	0	3.30423379050286	0	0	0	0.021947467375216	0.0656768560477757	0.154589863167634	2.69069654730962e-07	0	0	0.021947467375216	0.0876243234229918	0.242214186590626	0.242214455660281	0.242214455660281	-0.0449724493336126	0.197242006326668
944	0	0	1.69673419413711	0	0	0	0	0	0.0246099439448566	0.0646793599766665	0.200897774354292	2.22827734400993e-07	0	0	0.0246099439448566	0.0892893039215231	0.290187078275815	0.290187301103549	0.290187301103549	-0.0497589158765553	0.240428385226994
945	0	0	1.94890474015837	0	0	0	0	0	0.0320289019339209	0.0618854490351749	0.225337687982388	1.84509054212367e-07	0	0	0.0320289019339209	0.0939143509690959	0.319252038951484	0.319252223460538	0.319252223460538	-0.0531861190129686	0.266066104447569
946	0	0	1.92800734347803	0	0	0	0	0	0.0506508398819947	0.0579791690291609	0.234315984603717	1.5276057665508e-07	0	0	0.0506508398819947	0.108630008911156	0.342945993514873	0.342946146275449	0.342946146275449	-0.053014988968699	0.28993115730675
947	0	0	1.02007602063521	0	0	0	0	0	0.0754860965283656	0.0534556003979663	0.232635035683702	1.26459446193084e-07	0	0	0.0754860965283656	0.128941696926332	0.361576732610034	0.36157685906948	0.36157685906948	-0.0424015997426968	0.319175259326783
948	0	0	1.47341990983939	0	0	0	0	0	0.0896533039937296	0.0486668886873901	0.223864214328831	1.04673998460143e-07	0	0	0.0896533039937296	0.13832019268112	0.36218440700995	0.362184511683949	0.362184511683949	-0.0340933073702633	0.328091204313685
949	0	0.843485922106696	0	0	0	0	0	0	0.0962039904894861	0.0438577963303509	0.210629105740307	8.66313414038427e-08	0	0	0.0962039904894861	0.140061786819837	0.350690892560144	0.350690979191485	0.350690979191485	-0.0443281504000712	0.306362828791414
950	0	0	1.70062231239164	0	0	0	0	0	0.097433924304804	0.0391930621704352	0.194836382271173	7.16904072805637e-08	0	0	0.097433924304804	0.136626986475239	0.331463368746412	0.331463440436819	0.331463440436819	-0.0186836161743416	0.312779824262478
951	0	0	1.34758831672706	0	0	0	0	0	0.101627063385452	0.0347783705572826	0.177848164111446	5.93195575261341e-08	0	0	0.101627063385452	0.136405433942735	0.31425359805418	0.314253657373738	0.314253657373738	-0.0135696775251761	0.300683979848562
952	0	0.791763450951985	0	0	0	0	0	0	0.101098491651921	0.0306763477960144	0.160616789939571	4.9077974895149e-08	0	0	0.101098491651921	0.131774839447935	0.292391629387506	0.292391678465481	0.292391678465481	0.00523487696956789	0.297626555435049
953	0	0.948245664278567	0	0	0	0	0	0	0.0974222306034475	0.0269186997124238	0.143788621213847	4.06002062028505e-08	0	0	0.0974222306034475	0.124340930315871	0.268129551529719	0.268129592129925	0.268129592129925	0.00714660271711188	0.275276194847037
954	0	0.80926328597643	0	0	0	0	0	0	0.0917568068787454	0.0235153637080358	0.127783678234526	3.35833243737175e-08	0	0	0.0917568068787454	0.115272170586781	0.243055848821308	0.243055882404632	0.243055882404632	0.0126395241470076	0.255695406551639
955	0	0	1.02334709523427	0	0	0	0	0	0.0849441650887348	0.0204613588447142	0.112856459032589	2.77762687974712e-08	0	0	0.0849441650887348	0.105405523933449	0.218261982966038	0.218262010742307	0.218262010742307	0.00462113903869343	0.222883149781
956	0	0	1.62623852979289	0	0	0	0	0	0.0775863734943165	0.017741867788548	0.0991421463101613	2.2970995416927e-08	0	0	0.0775863734943165	0.0953282412828645	0.194470387593026	0.194470410564021	0.194470410564021	-0.000281558758407336	0.194188851805614
957	0.464338434150294	0	0	0	0	0	0	0	0.0742391380090346	0.0153359665483152	0.0866915014064272	1.89951309745814e-08	0	0	0.0742391380090346	0.0895751045573498	0.176266605963777	0.176266624958908	0.176266624958908	-0.00732111749150894	0.168945507467399
958	0.338243491910506	0	0	0	0	0	0	0	0.0695560292875457	0.013219325249784	0.0754970283851908	1.57058770588839e-08	0	0	0.0695560292875457	0.0827753545373296	0.15827238292252	0.158272398628397	0.158272398628397	-0.0225398440079698	0.135732554620428
959	0	0	1.0617282265044	0	0	0	0	0	0.0641313380715506	0.0113661304312091	0.0655124265962591	1.29849520209499e-08	0	0	0.0641313380715506	0.0754974685027597	0.141009895099019	0.141009908083971	0.141009908083971	-0.00391886813408166	0.137091039949889
960	0	0	1.80791723780089	0	0	0	0	0	0.0583877966763547	0.00975042234505751	0.0566669051835273	1.07343948832587e-08	0	0	0.0583877966763547	0.0681382190214122	0.12480512420494	0.124805134939334	0.124805134939334	0.0053909898659127	0.130196124805247
961	0	0.759798357389754	0	0	0	0	0	0	0.0627033004779597	0.00834699618489954	0.048875583099105	8.87308477037144e-09	0	0	0.0627033004779597	0.0710502966628592	0.119925879761964	0.119925888635049	0.119925888635049	0.0166247915353544	0.136550680170403
962	0	0	1.13395783755791	0	0	0	0	0	0.0635357302855762	0.00713198138959777	0.0420469234243922	7.33385469082332e-09	0	0	0.0635357302855762	0.0706677116751739	0.112714635099566	0.112714642433421	0.112714642433421	0.00605161777052048	0.118766260203941
963	0	0	1.09875377825833	0	0	0	0	0	0.0620060333451662	0.00608318612116588	0.0360879354467189	6.06109812309183e-09	0	0	0.0620060333451662	0.068089219466332	0.104177154913051	0.104177160974149	0.104177160974149	0.0159133900986863	0.120090551072835
964	0	0	1.04019256460558	0	0	0	0	0	0.0589432191021973	0.00518027301479085	0.030907709485148	5.00878506628492e-09	0	0	0.0589432191021973	0.0641234921169882	0.0950312016021362	0.0950312066109213	0.0950312066109213	0.0233378791928413	0.118369085803763
965	0	0.897492324383756	0	0	0	0	0	0	0.0549533652023458	0.00440481605231528	0.0264197179754057	4.13881715218164e-09	0	0	0.0549533652023458	0.0593581812546611	0.0857778992300668	0.085777903368884	0.0857779033688839	0.00976244547709917	0.0955403488459831
966	0	0.99971654632552	0	0	0	0	0	0	0.0504731988104983	0.00374027588161233	0.0225432139432829	3.41966474039242e-09	0	0	0.0504731988104983	0.0542134746921106	0.0767566886353935	0.0767566920550583	0.0767566920550582	0.00917601830182185	0.0859327103568801
967	0	0	1.76719230442223	0	0	0	0	0	0.0458115778524981	0.00317192127957725	0.0192039784876417	2.82523725063085e-09	0	0	0.0458115778524981	0.0489834991320754	0.0681874776197171	0.0681874804449543	0.0681874804449543	0.0263767993751489	0.0945642798201031
968	0	0	1.10916789752681	0	0	0	0	0	0.0499318405841639	0.00268671709471631	0.0163346073303077	2.33394744967002e-09	0	0	0.0499318405841639	0.0526185576788802	0.0689531650091879	0.0689531673431354	0.0689531673431354	0.0174620931603372	0.0864152605034726
969	0	0	1.15740562691623	0	0	0	0	0	0.0510530479130326	0.00227319340238156	0.0138744789776486	1.92793590924553e-09	0	0	0.0510530479130326	0.0533262413154142	0.0672007202930628	0.0672007222209987	0.0672007222209987	0.00918744456097899	0.0763881667819777
970	0	0.915846631830306	0	0	0	0	0	0	0.050127087050506	0.00192130636583253	0.0117695105062438	1.59242908163666e-09	0	0	0.050127087050506	0.0520483934163386	0.0638179039225823	0.0638179055150114	0.0638179055150114	0.0149927447937134	0.0788106503087248
971	0.391883410757486	0	0	0	0	0	0	0	0.047859294033609	0.00162229810945082	0.00997177901325444	1.315207260013e-09	0	0	0.047859294033609	0.0494815921430598	0.0594533711563143	0.0594533724715215	0.0594533724715215	0.00454987598051236	0.0640032484520339
972	0	0	0	2.18596312491527	0	0	0	0	0.0447665603925068	0.00136856053414188	0.00843906545773578	1.08616411244096e-09	0	0	0.0447665603925068	0.0461351209266487	0.0545741863843845	0.0545741874705486	0.0545741874705486	0.0102598679083605	0.0648340553789091
973	0	0.831455543645911	0	0	0	0	0	0	0.0412224752258942	0.0236182704839152	0.00713436146775085	8.96942096674804e-10	0	0	0.0412224752258942	0.0648407457098093	0.0719751071775602	0.0719751080745023	0.0719751080745023	0.0113528989509647	0.0833280070254669
974	0	0.685756965443807	0	0	0	0	0	0	0.0374922935477072	0.0377566351991421	0.00602536752831717	7.40630604998502e-10	0	0	0.0374922935477072	0.0752489287468493	0.0812742962751664	0.081274297015797	0.081274297015797	0.016393782982137	0.0976680799979339
975	0	0.593394167447901	0	0	0	0	0	0	0.0337599359707457	0.0459932365825083	0.00508400188056382	6.11515836415061e-10	0	0	0.0337599359707457	0.079753172553254	0.0848371744338178	0.0848371750453336	0.0848371750453336	0.00914560623364811	0.0939827812789817
976	0	0.80312388267133	0	0	0	0	0	0	0.0301487596655054	0.0500031250025418	0.0042859327376846	5.04874122416708e-10	0	0	0.0301487596655054	0.0801518846680472	0.0844378174057318	0.0844378179106059	0.0844378179106059	0.0099126625896961	0.094350480500302
977	0	0.792751866861065	0	0	0	0	0	0	0.0267374715765421	0.0510480039158521	0.00361014150130734	4.16800577672389e-10	0	0	0.0267374715765421	0.0777854754923942	0.0813956169937015	0.0813956174105021	0.081395617410502	-0.00699877374474832	0.0743968436657537
978	0.424028458594558	0	0	0	0	0	0	0	0.0235722625116279	0.050071044324677	0.00303852111013648	3.44067684356411e-10	0	0	0.0235722625116279	0.0736433068363049	0.0766818279464414	0.0766818282905091	0.076681828290509	-0.0136305216753369	0.0630513066151721
979	0	0.948912983019623	0	0	0	0	0	0	0.0206760092977297	0.0477709073197862	0.00255551113613922	2.84007788625073e-10	0	0	0.0206760092977297	0.0684469166175159	0.0710024277536551	0.0710024280376629	0.0710024280376629	-0.00397857571113983	0.067023852326523
980	0	0	1.42340784939444	0	0	0	0	0	0.0180552092339966	0.044659397113524	0.00214776950355397	2.34416353142771e-10	0	0	0.0180552092339966	0.0627146063475206	0.0648623758510746	0.0648623760854909	0.0648623760854909	-0.00540860656804551	0.0594537695174454
981	0	0.742230010934065	0	0	0	0	0	0	0.0157051666019737	0.0411062468677649	0.00180387954374388	1.93471646347757e-10	0	0	0.0157051666019737	0.0568114134697386	0.0586152930134825	0.0586152932069541	0.0586152932069541	-0.0072984403308962	0.0513168528760579
982	0	0.565621357142191	0	0	0	0	0	0	0.0136138370735824	0.037373807779448	0.00151409036212657	1.59668408004771e-10	0	0	0.0136138370735824	0.0509876448530304	0.052501735215157	0.0525017353748254	0.0525017353748253	-0.001230059354563	0.0512716760202623
983	0	0	1.22465444318609	0	0	0	0	0	0.0117646461594378	0.0336438302845658	0.00127008806601883	1.31762937956656e-10	0	0	0.0117646461594378	0.0454084764440036	0.0466785645100224	0.0466785646417854	0.0466785646417853	-0.0298753963742022	0.0168031682675832
984	0	0	1.14777982720549	0	0	0	0	0	0.0101385273257395	0.030038064459374	0.00106479519629111	1.08727798476476e-10	0	0	0.0101385273257395	0.0401765917851135	0.0412413869814046	0.0412413870901324	0.0412413870901324	-0.0172166184342354	0.024024768655897
985	0	0	1.36882819799088	0	0	0	0	0	0.0087153700698215	0.0266340404064912	0.000892195654983429	8.97142331506689e-11	0	0	0.0087153700698215	0.0353494104763127	0.0362416061312961	0.0362416062210103	0.0362416062210103	-0.00990283321423602	0.0263387730067743
986	0	0.744807028283174	0	0	0	0	0	0	0.00747502489751321	0.0234770991678027	0.000747182475998607	7.40211866106274e-11	0	0	0.00747502489751321	0.0309521240653159	0.0316993065413145	0.0316993066153357	0.0316993066153356	0.0189038387371425	0.0506031453524781
987	0	0	1.40869245390397	0	0	0	0	0	0.00639797826081492	0.0205895149720889	0.000625425910000729	6.10695980068543e-11	0	0	0.00639797826081492	0.0269874932329038	0.0276129191429045	0.0276129192039741	0.0276129192039741	0.0276122178121932	0.0552251370161673
988	0	0.500587691022129	0	0	0	0	0	0	0.00546578408588852	0.0179773680022727	0.000523259460870349	5.03812406094456e-11	0	0	0.00546578408588852	0.0234431520881612	0.0239664115490315	0.0239664115994128	0.0239664115994128	0.0426755541560381	0.0666419657554509
989	0	0.764617462314869	0	0	0	0	0	0	0.00466131795927783	0.0156356834617793	0.000437581700123576	4.15611322843388e-11	0	0	0.00466131795927783	0.0202970014210571	0.0207345831211807	0.0207345831627418	0.0207345831627419	0.045139914813401	0.0658744979761428
990	0	0	1.02686088094672	0	0	0	0	0	0.00396890408619727	0.01355223964422	0.000365771883851448	3.42832193629436e-11	0	0	0.00396890408619727	0.0175211437304173	0.0178869156142687	0.017886915648552	0.0178869156485519	0.0286183493066922	0.0465052649552441
991	0	0.917111846610192	0	0	0	0	0	0	0.00337435279372328	0.0117103586817124	0.000305617594469686	2.82781976042684e-11	0	0	0.00337435279372328	0.0150847114754357	0.0153903290699054	0.0153903290981836	0.0153903290981836	0.0449057165041222	0.0602960456023058
992	0	0.63948747491629	0	0	0	0	0	0	0.0028649368381409	0.0100909236623838	0.000255252820526266	2.33237393561522e-11	0	0	0.0028649368381409	0.0129558605005247	0.013211113321051	0.0132111133443747	0.0132111133443747	0.0440078322935427	0.0572189456379174
993	0	0	1.02338597449379	0	0	0	0	0	0.00242932746999483	0.00867381088809257	0.000213105067955257	1.92362466790434e-11	0	0	0.00242932746999483	0.0111031383580874	0.0113162434260427	0.0113162434452789	0.0113162434452789	0.0494077146280396	0.0607239580733184
994	0	0	1.87818810755984	0	0	0	0	0	0.00205750562473197	0.00743888302701682	0.000177850263137634	1.58642411563036e-11	0	0	0.00205750562473197	0.00949638865174879	0.00967423891488642	0.00967423893075066	0.00967423893075065	0.0737416484864103	0.0834158874171609
995	0	0	1.45715244925904	0	0	0	0	0	0.0141260287219797	0.00636665529172634	0.000148374360785363	1.30826597602851e-11	0	0	0.0141260287219797	0.0204926840137061	0.0206410583744914	0.0206410583875741	0.020641058387574	0.0736321300130218	0.0942731884005958
996	0	0	0	0	0	4.30494607169124	0	0	0.0217516410020064	0.00543872055004242	0.000123740707712625	1.078825121783e-11	0	0	0.0217516410020064	0.0271903615520488	0.0273141022597614	0.0273141022705497	0.0273141022705496	0.0529655829137496	0.0802796851842992
997	0.470863051999446	0	0	0	0	0	0	0	0.0261485146132909	0.00463799887519077	0.00010316233727184	0.0918598243936513	0	0	0.0261485146132909	0.0307865134884817	0.0308896758257536	0.122749500219405	0.122749500219405	0.0710941780037129	0.193843678223118
998	0	0	1.01975524557163	0	0	0	0	0	0.028236625124605	0.00394886121424017	8.59784792772928e-05	0.150416926399619	0	0	0.028236625124605	0.0321854863388452	0.0322714648181225	0.182688391217742	0.182688391217742	0.039776025072259	0.222464416290001
999	0	0	0	2.34724734382506	0	0	0	0	0.0287085131859523	0.00335716461193943	7.16346675051796e-05	0.184726445137293	0	0	0.0287085131859523	0.0320656777978917	0.0321373124653969	0.21686375760269	0.21686375760269	0.0234141770061853	0.240277934608875
1000	0.413517634734804	0	0	0	0	0	0	0	0.0280815093875515	0.0305969252250906	5.96659123587983e-05	0.201654962052617	0	0	0.0280815093875515	0.0586784346126421	0.0587381005250009	0.260393062577617	0.260393062577617	0.0330031559370956	0.293396218514713
1001	0	0.974469753908991	0	0	0	0	0	0	0.0267384987764505	0.0478509125255938	4.96824810973408e-05	0.206376398678071	0	0	0.0267384987764505	0.0745894113020443	0.0746390937831416	0.281015492461213	0.281015492461213	0.0405785383742233	0.321594030835436
1002	0	0	0	2.95012663799051	0	0	0	0	0.0249596638134224	0.0578442949696643	4.13578932081123e-05	0.202760045168013	0	0	0.0249596638134224	0.0828039587830867	0.0828453166762948	0.285605361844308	0.285605361844308	-0.00164271992086384	0.283962641923444
1003	0	0.554257464477515	0	0	0	0	0	0	0.0229471369703189	0.110132911451769	3.44187950876545e-05	0.193673531886512	0	0	0.0229471369703189	0.133080048422088	0.133114467217176	0.326787999103687	0.326787999103687	0.0259691270282229	0.35275712613191
1004	0	0	1.60380796746787	0	0	0	0	0	0.0208440904689382	0.141564212596191	2.86364271651223e-05	0.181218830414222	0	0	0.0208440904689382	0.162408303065129	0.162436939492295	0.343655769906516	0.343655769906516	0.0151774903066361	0.358833260213152
1005	0	0	1.56678990243711	0	0	0	0	0	0.0221491008786071	0.157981650501153	2.38194388491223e-05	0.166915608183842	0	0	0.0221491008786071	0.18013075137976	0.180154570818609	0.347070179002452	0.347070179002451	0.0399447989403117	0.387014977942763
1006	0.39361102341867	0	0	0	0	0	0	0	0.0244834062867882	0.163795541870146	1.98078430380122e-05	0.151843268431867	0	0	0.0244834062867882	0.188278948156934	0.188298755999972	0.340142024431839	0.340142024431839	0.0527555339688297	0.392897558400669
1007	0	0	1.73967479733847	0	0	0	0	0	0.0252436490135967	0.162310627455601	1.64679331488415e-05	0.13675062886423	0	0	0.0252436490135967	0.187554276469198	0.187570744402347	0.324321373266577	0.324321373266577	0.0417983626565117	0.366119735923088
1008	0	0	1.93848617525398	0	0	0	0	0	0.0327729505981571	0.15598196933174	1.36880123600719e-05	0.122140304022346	0	0	0.0327729505981571	0.188754919929897	0.188768607942257	0.310908911964603	0.310908911964603	0.0716399583593851	0.382548870323988
1009	0	0.970944791450216	0	0	0	0	0	0	0.0511032057379305	0.146614403167012	1.13748076289795e-05	0.108333358351104	0	0	0.0511032057379305	0.197717608904943	0.197728983712572	0.306062342063676	0.306062342063676	0.0776129930287013	0.383675335092377
1010	0	0.573323057013116	0	0	0	0	0	0	0.0617111664833494	0.135517600570832	9.45046055703358e-06	0.0955186099174674	0	0	0.0617111664833494	0.197228767054181	0.197238217514738	0.292756827432206	0.292756827432206	0.0677421368283059	0.360498964260512
1011	0	0	1.58021951942077	0	0	0	0	0	0.0667941563936484	0.123626280860957	7.85000380407013e-06	0.0837900251042724	0	0	0.0667941563936484	0.190420437254606	0.19042828725841	0.274218312362682	0.274218312362682	0.0660695135585981	0.34028782592128
1012	0	0	1.93629589622319	0	0	0	0	0	0.0706337554746056	0.111593111805764	6.51924589669619e-06	0.0731749017109509	0	0	0.0706337554746056	0.18222686728037	0.182233386526266	0.255408288237217	0.255408288237217	0.0804529770292086	0.335861265266426
1013	0	0	0	2.13640405353023	0	0	0	0	0.0851749483433833	0.0998602506561652	5.41299929369927e-06	0.063654951283205	0	0	0.0851749483433833	0.185035198999549	0.185040611998842	0.248695563282047	0.248695563282047	0.0107699030164287	0.259465466298476
1014	0	0	1.45535763171443	0	0	0	0	0	0.0921234769797051	0.109555959402004	4.49359676669729e-06	0.0551819289189433	0	0	0.0921234769797051	0.201679436381709	0.201683929978476	0.256865858897419	0.256865858897419	0.0321715067378266	0.289037365635246
1015	0	0.508493516792048	0	0	0	0	0	0	0.0937541720728923	0.112455338473796	3.7296497938712e-06	0.04768909456565	0	0	0.0937541720728923	0.206209510546688	0.206213240196482	0.253902334762132	0.253902334762132	0.0361381600650508	0.290040494827183
1016	0	0.59281583397658	0	0	0	0	0	0	0.0917666344808845	0.110703732162751	3.09500997739747e-06	0.0410995034814019	0	0	0.0917666344808845	0.202470366643635	0.202473461653613	0.243572965135014	0.243572965135014	0.0336977361208731	0.277270701255888
1017	0	0	1.22803382470327	0	0	0	0	0	0.0874190305719986	0.105892032341596	2.56790067769543e-06	0.0353318988082742	0	0	0.0874190305719986	0.193311062913594	0.193313630814272	0.228645529622546	0.228645529622546	-0.0226988752409489	0.205946654381597
1018	0	0	0	2.53294232726688	0	0	0	0	0.0816322828173568	0.0991871959283333	2.13019128082124e-06	0.0303048031722516	0	0	0.0816322828173568	0.18081947874569	0.180821608936971	0.211126412109223	0.211126412109223	-0.00391819137580112	0.207208220733421
1019	0	0.765860063023342	0	0	0	0	0	0	0.0750709921756457	0.125261729221743	1.76679092256791e-06	0.0259392686105061	0	0	0.0750709921756457	0.200332721397389	0.200334488188311	0.226273756798817	0.226273756798817	0.0110351717775736	0.237308928576391
1020	0.481185389979164	0	0	0	0	0	0	0	0.0682061043404304	0.138624094054309	1.46514220778045e-06	0.0221606367900189	0	0	0.0682061043404304	0.20683019839474	0.206831663536947	0.228992300326966	0.228992300326966	0.0202646414652803	0.249256941792246
1021	0	0	1.09966537425101	0	0	0	0	0	0.061363279411192	0.143026169741253	1.21479859367355e-06	0.0188995779664342	0	0	0.061363279411192	0.204389449152445	0.204390663951038	0.223290241917473	0.223290241917473	0.0187729432586243	0.242063185176097
1022	0	0	1.22682548701654	0	0	0	0	0	0.0547600889259308	0.141277338216097	1.00707174271975e-06	0.016092612329365	0	0	0.0547600889259308	0.196037427142028	0.19603843421377	0.212131046543135	0.212131046543135	-0.00353481687485785	0.208596229668277
1023	0	0.591304242812956	0	0	0	0	0	0	0.0485345014100811	0.135462894335778	8.34737363402383e-07	0.0136822672503116	0	0	0.0485345014100811	0.183997395745859	0.183998230483222	0.197680497733534	0.197680497733534	0.0111263629623553	0.208806860695889
1024	0.477813334714326	0	0	0	0	0	0	0	0.0427665924497345	0.127114243130502	6.91789923394026e-07	0.0116169853018701	0	0	0.0427665924497345	0.169880835580237	0.16988152737016	0.18149851267203	0.18149851267203	0.00713666166356635	0.188635174335597
1025	0	0.749508640804994	0	0	0	0	0	0	0.0374949996663782	0.117341186443068	5.73238182050773e-07	0.0098508682362911	0	0	0.0374949996663782	0.154836186109446	0.154836759347628	0.164687627583919	0.164687627583919	0.00205415935874892	0.166741786942668
1026	0	0	0	2.4244065239615	0	0	0	0	0.0327293144073316	0.10693445058017	4.74934803651195e-07	0.00834331941679623	0	0	0.0327293144073316	0.139663764987502	0.139664239922305	0.148007559339102	0.148007559339102	0.016124705652137	0.164132264991239
1027	0.478862106531245	0	0	0	0	0	0	0	0.0284593425624083	0.1267184989891	3.93434414354488e-07	0.00705862992892581	0	0	0.0284593425624083	0.155177841551508	0.155178234985923	0.162236864914849	0.162236864914849	-0.00610314248982095	0.156133722425028
1028	0	0	1.11619370438567	0	0	0	0	0	0.0246619623962122	0.135816358376819	3.2587538921689e-07	0.0059655405392595	0	0	0.0246619623962122	0.160478320773032	0.160478646648421	0.16644418718768	0.16644418718768	-0.0113751409600225	0.155069046227658
1029	0	0.689759131263889	0	0	0	0	0	0	0.0213061462734858	0.137452108672384	2.6988143096105e-07	0.00503680185754427	0	0	0.0213061462734858	0.15875825494587	0.158758524827301	0.163795326684845	0.163795326684845	-0.00901647511281602	0.154778851572029
1030	0	0	1.23551893468401	0	0	0	0	0	0.0183565865986032	0.134032109291453	2.23479648525426e-07	0.00424874774695966	0	0	0.0183565865986032	0.152388695890056	0.152388919369704	0.156637667116664	0.156637667116664	-0.0271272047957424	0.129510462320922
1031	0	0.76962909405052	0	0	0	0	0	0	0.0157762669887461	0.127335515740675	1.85032388606032e-07	0.00358089163199185	0	0	0.0157762669887461	0.143111782729421	0.143111967761809	0.146692859393801	0.146692859393801	-0.0152576116208489	0.131435247772952
1032	0	0	0	2.31316033969929	0	0	0	0	0.0135282419310779	0.118662595721371	1.53180525433072e-07	0.0030155514197668	0	0	0.0135282419310779	0.132190837652449	0.132190990832975	0.135206542252741	0.135206542252741	0.0127498382018624	0.147956380454604
1033	0	0	1.83225332873964	0	0	0	0	0	0.0115768273939382	0.135580259032838	1.26796294694032e-07	0.00253750592609678	0	0	0.0115768273939382	0.147157086426776	0.147157213223071	0.149694719149168	0.149694719149168	0.0243419905743455	0.174036709723513
1034	0	0.85168868165887	0	0	0	0	0	0	0.0207693981890312	0.142465538534268	1.04944074774949e-07	0.00213368370910513	0	0	0.0207693981890312	0.1632349367233	0.163235041667374	0.165368725376479	0.165368725376479	0.024150962792427	0.189519688168906
1035	0	0	1.27457868180681	0	0	0	0	0	0.0262489105689127	0.142399669827228	8.68477846722726e-08	0.00179288385077487	0	0	0.0262489105689127	0.16864858039614	0.168648667243925	0.1704415510947	0.1704415510947	0.0183843447504675	0.188825895845167
1036	0	0	1.50607756850337	0	0	0	0	0	0.029059436684921	0.137676471482621	7.18637872296313e-08	0.00150552732853961	0	0	0.029059436684921	0.166735908167542	0.16673598003133	0.168241507359869	0.168241507359869	0.0394710712997342	0.207712578659603
1037	0	0.802069807612342	0	0	0	0	0	0	0.0301875737107017	0.129986569122125	5.94583743009025e-08	0.00126343706156153	0	0	0.0301875737107017	0.160174142832826	0.160174202291201	0.161437639352762	0.161437639352762	0.0268513374612331	0.188288976813995
1038	0	0.831807317934098	0	0	0	0	0	0	0.0299518669791137	0.120560704552505	4.91890619287005e-08	0.00105964440558325	0	0	0.0299518669791137	0.150512571531619	0.150512620720681	0.151572265126264	0.151572265126264	0.0363353470759396	0.187907612202204
1039	0	0	1.32539174642627	0	0	0	0	0	0.0288096934163408	0.110280909861812	4.06890552625327e-08	0.000888219735086966	0	0	0.0288096934163408	0.139090603278153	0.139090643967208	0.139978863702295	0.139978863702295	0.0229196599316633	0.162898523633958
1040	0	0.946530578311169	0	0	0	0	0	0	0.0270974271211201	0.0997664877368486	3.36543474304563e-08	0.000744124738481006	0	0	0.0270974271211201	0.126863914857969	0.126863948512316	0.127608073250797	0.127608073250797	0.0260408442614697	0.153648917512267
1041	0	0.862771233596513	0	0	0	0	0	0	0.0250592788095866	0.0894402786980484	2.78330090793588e-08	0.000623084121327764	0	0	0.0250592788095866	0.114499557507635	0.114499585340644	0.115122669461972	0.115122669461972	0.0371170349919103	0.152239704453882
1042	0	0	1.35914159342252	0	0	0	0	0	0.0228696558274513	0.0795795368153371	2.30162972286507e-08	0.00052147453481638	0	0	0.0228696558274513	0.102449192642788	0.102449215659086	0.102970690193902	0.102970690193902	0.0229861454662376	0.12595683566014
1043	0	0.752278191352393	0	0	0	0	0	0	0.0206504441512249	0.0703548164785197	1.90312768069134e-08	0.00043622870030991	0	0	0.0206504441512249	0.0910052606297445	0.0910052796610213	0.0914415083613312	0.0914415083613312	0.0216504466485599	0.113091955009891
1044	0	0	1.14446493983049	0	0	0	0	0	0.0184843186355779	0.0618595449746916	1.57346977417205e-08	0.00036475287045339	0	0	0.0184843186355779	0.0803438636102695	0.0803438793449673	0.0807086322154206	0.0807086322154206	-0.0446975650491641	0.0360110671662565
1045	0	0.691767556345208	0	0	0	0	0	0	0.0164249535591747	0.0541323798636708	1.30079155184148e-08	0.000304855942153525	0	0	0.0164249535591747	0.0705573334228455	0.0705573464307611	0.0708622023729146	0.0708622023729146	-0.0453399124401049	0.0255222899328097
1046	0	0	0	2.02086043740864	0	0	0	0	0.01450481987481	0.0471739952281943	1.07526776503164e-08	0.000254688709285368	0	0	0.01450481987481	0.0616788151030042	0.0616788258556819	0.0619335145649672	0.0619335145649672	-0.028393224830605	0.0335402897343621
1047	0	0.70721761541476	0	0	0	0	0	0	0.012741108572808	0.0580173602422427	8.88762918833663e-09	0.000212691908328721	0	0	0.012741108572808	0.0707584688150507	0.0707584777026799	0.0709711696110086	0.0709711696110086	-0.0269583354635742	0.0440128341474344
1048	0	0.829564330369331	0	0	0	0	0	0	0.0111402033075057	0.0633795194324076	7.3454152968111e-09	0.000177551865226199	0	0	0.0111402033075057	0.0745197227399133	0.0745197300853286	0.0746972819505548	0.0746972819505548	-0.0302963728707834	0.0444009090797714
1049	0	0	1.12417086190345	0	0	0	0	0	0.00970103360172209	0.064891323760785	6.07027877777e-09	0.000148162694871789	0	0	0.00970103360172209	0.0745923573625071	0.0745923634327859	0.0747405261276577	0.0747405261276576	-0.017679485455254	0.0570610406724036
1050	0	0.572024413190053	0	0	0	0	0	0	0.00841756749881189	0.0637724823581411	5.01606871452509e-09	0.000123594135028736	0	0	0.00841756749881189	0.072190049856953	0.0721900548730217	0.0723136490080504	0.0723136490080505	-0.038459885705257	0.0338537633027934
1051	0	0	1.51000893742101	0	0	0	0	0	0.00728064546427439	0.0609270298828234	4.14458989297373e-09	0.000103064214048976	0	0	0.00728064546427439	0.0682076753470978	0.0682076794916876	0.0683107437057366	0.0683107437057366	-0.0530820599787381	0.0152286837269986
1052	0	0.584359490372088	0	0	0	0	0	0	0.00660709744929533	0.0570176928074212	3.42423499475331e-09	8.59160568852246e-05	0	0	0.00660709744929533	0.0636247902567166	0.0636247936809516	0.0637107097378368	0.0637107097378368	-0.0568056592784121	0.00690505045942467
1053	0	0	1.63409791720299	0	0	0	0	0	0.00593850513786077	0.0525236676661091	2.82885127482757e-09	7.15982272043185e-05	0	0	0.00593850513786077	0.0584621728039699	0.0584621756328211	0.0585337738600255	0.0585337738600254	-0.0799835763451034	-0.021449802485078
1054	0	0	1.14216769044578	0	0	0	0	0	0.00968680725049438	0.0477853814978658	2.33680173451489e-09	5.96480857495703e-05	0	0	0.00968680725049438	0.0574721887483601	0.0574721910851619	0.0575318391709114	0.0575318391709114	-0.0887214712270963	-0.0311896320561849
1055	0	0	0	2.31050459111336	0	0	0	0	0.0118810749528433	0.0430390554318257	1.93018717062898e-09	4.9677717375155e-05	0	0	0.0118810749528433	0.0549201303846691	0.0549201323148562	0.0549698100322314	0.0549698100322314	-0.0969024440835351	-0.0419326340513037
1056	0	0.995506199523269	0	0	0	0	0	0	0.012961541804945	0.0649866987756634	1.59420212906269e-09	4.13620423299093e-05	0	0	0.012961541804945	0.0779482405806084	0.0779482421748105	0.0779896042171404	0.0779896042171404	-0.101016109730126	-0.0230265055129852
1057	0	0	1.17301806402068	0	0	0	0	0	0.0132599030566859	0.0775632760389098	1.31660147175694e-09	3.44287823333827e-05	0	0	0.0132599030566859	0.0908231790955957	0.0908231804121971	0.0908576091945305	0.0908576091945304	-0.105410019092316	-0.0145524098977852
1058	0	0	0	2.6048597216847	0	0	0	0	0.0130241995312993	0.0834449918900571	1.08725859089276e-09	2.86499996560099e-05	0	0	0.0130241995312993	0.0964691914213564	0.096469192508615	0.096497842508271	0.096497842508271	-0.103730465655878	-0.00723262314760695
1059	0	0.874691958209886	0	0	0	0	0	0	0.0124382465536114	0.120829048615606	8.97799725230186e-10	2.38349686294614e-05	0	0	0.0124382465536114	0.133267295169217	0.133267296067017	0.133291131035646	0.133291131035646	-0.124093005577745	0.00919812545790126
1060	0	0	0	2.4671776505811	0	0	0	0	0.0116367679062179	0.141918065128315	7.41301277074058e-10	1.98241745428108e-05	0	0	0.0116367679062179	0.153554833034533	0.153554833775834	0.153574657950377	0.153574657950377	-0.10843790500968	0.0451367529406975
1061	0	0	1.04231913451335	0	0	0	0	0	0.0107171535000834	0.183065558694114	6.12039149139321e-10	1.64842654362435e-05	0	0	0.0107171535000834	0.193782712194198	0.193782712806237	0.193799197071673	0.193799197071673	-0.109197603490841	0.0846015935808322
1062	0	0	1.37996718234965	0	0	0	0	0	0.00974856751334926	0.204632281514446	5.05281451435025e-10	1.37038085169331e-05	0	0	0.00974856751334926	0.214380849027795	0.214380849533077	0.214394553341594	0.214394553341594	-0.0864688901231597	0.127925663218434
1063	0	0	1.33358052296615	0	0	0	0	0	0.00877898121572506	0.212364970165397	4.17116803319573e-10	1.13897253681308e-05	0	0	0.00877898121572506	0.221143951381122	0.221143951798239	0.221155341523607	0.221155341523607	-0.106067028621349	0.115088312902259
1064	0	0.904453693755947	0	0	0	0	0	0	0.00784058357968625	0.210570343536657	3.4431242084132e-10	9.46429930005488e-06	0	0	0.00784058357968625	0.218410927116343	0.218410927460655	0.218420391759955	0.218420391759955	-0.0906834748340371	0.127736916925918
1065	0	0	1.13559618745838	0	0	0	0	0	0.00695392670486392	0.202448335301686	2.84196570099482e-10	7.86266455350377e-06	0	0	0.00695392670486392	0.20940226200655	0.209402262290746	0.2094101249553	0.2094101249553	-0.0878145333779	0.1215955915774
1066	0	0	1.38077917655285	0	0	0	0	0	0.0061310869497631	0.190351833668634	2.34561443113179e-10	6.53070099965949e-06	0	0	0.0061310869497631	0.196482920618397	0.196482920852959	0.196489451553959	0.196489451553958	-0.0862349623129654	0.110254489240993
1067	0	0	1.31336058299793	0	0	0	0	0	0.00537806240219942	0.175988622819327	1.93582667629144e-10	5.42326982970431e-06	0	0	0.00537806240219942	0.181366685221526	0.181366685415109	0.181372108684938	0.181372108684938	-0.0818737714044134	0.099498337280525
1068	0	0	1.89514659327192	0	0	0	0	0	0.00469657967489251	0.160577945480321	1.59752953665659e-10	4.50273578887659e-06	0	0	0.00469657967489251	0.165274525155214	0.165274525314967	0.165279028050756	0.165279028050756	-0.0562196301781153	0.10905939787264
1069	0	0	1.43656954024813	0	0	0	0	0	0.0170261921066348	0.144971502711637	1.31826934302026e-10	3.73773004478206e-06	0	0	0.0170261921066348	0.161997694818272	0.161997694950099	0.162001432680144	0.162001432680144	-0.0536622283618189	0.108339204318325
1070	0	0	1.44199712780365	0	0	0	0	0	0.024731522667147	0.129746639373214	1.08775933860272e-10	3.10211500743136e-06	0	0	0.024731522667147	0.154478162040361	0.154478162149136	0.154481264264144	0.154481264264144	-0.0624801213487642	0.0920011429153797
1071	0	0	1.44154247526171	0	0	0	0	0	0.0290839184793458	0.115277823155216	8.97501764907105e-11	2.57411853665206e-06	0	0	0.0290839184793458	0.144361741634562	0.144361741724312	0.144364315842849	0.144364315842849	-0.0538864616451511	0.090477854197698
1072	0	0	1.75242704875825	0	0	0	0	0	0.0310457615453335	0.1017912246525	7.40477685390317e-11	2.1356101414467e-06	0	0	0.0310457615453335	0.132836986197833	0.132836986271881	0.132839121882022	0.132839121882022	-0.0549875238086246	0.0778515980733975
1073	0	0.732283278200583	0	0	0	0	0	0	0.0396074973948924	0.089406176308649	6.10890038110768e-11	1.77149614283203e-06	0	0	0.0396074973948924	0.129013673703541	0.12901367376463	0.129015445260773	0.129015445260773	-0.0492446024156872	0.0797708428450859
1074	0	0.925525198730781	0	0	0	0	0	0	0.0440451560310295	0.0781664737229184	5.03952353847481e-11	1.46921445382441e-06	0	0	0.0440451560310295	0.122211629753948	0.122211629804343	0.122213099018797	0.122213099018797	-0.0527078810915164	0.0695052179272806
1075	0.484862906815061	0	0	0	0	0	0	0	0.0455725480563433	0.0680638395741465	4.15710417200899e-11	1.21831273641063e-06	0	0	0.0455725480563433	0.11363638763049	0.113636387672061	0.113637605984797	0.113637605984797	-0.0369913709788293	0.0766462350059679
1076	0	0	1.56629967847999	0	0	0	0	0	0.0450989421613383	0.0590553629994495	3.4290064832021e-11	1.0100963080099e-06	0	0	0.0450989421613383	0.104154305160788	0.104154305195078	0.104155315291386	0.104155315291386	-0.0474313960776665	0.0567239192137194
1077	0	0	1.24874943379752	0	0	0	0	0	0.0454708526740864	0.0510763275669616	2.82827159026056e-11	8.37334372345105e-07	0	0	0.0454708526740864	0.096547180241048	0.0965471802693307	0.096548017603703	0.096548017603703	-0.011689164333957	0.084858853269746
1078	0	0	1.47913881491842	0	0	0	0	0	0.0442260459201585	0.0440495266222699	2.33265836868668e-11	6.94014998814341e-07	0	0	0.0442260459201585	0.0882755725424283	0.0882755725657549	0.0882762665807537	0.0882762665807537	-0.0171594004878219	0.0711168660929318
1079	0	0.782779710287309	0	0	0	0	0	0	0.0419384237059722	0.0378919179623422	1.92379047803115e-11	5.75140830207027e-07	0	0	0.0419384237059722	0.0798303416683144	0.0798303416875523	0.0798309168283825	0.0798309168283824	-0.0265407720676207	0.0532901447607618
1080	0	0.901825503230567	0	0	0	0	0	0	0.0390269493102132	0.032519276344467	1.58650436787866e-11	4.76558804149679e-07	0	0	0.0390269493102132	0.0715462256546802	0.0715462256705452	0.0715467022293494	0.0715467022293494	-0.0295476120143705	0.0419990902149789
1081	0	0.816494841128883	0	0	0	0	0	0	0.0357929610889248	0.027849351029217	1.30828425426444e-11	3.94818269416056e-07	0	0	0.0357929610889248	0.0636423121181418	0.0636423121312246	0.063642706949494	0.063642706949494	-0.0340905275053068	0.0295521794441872
1082	0	0.789392088924746	0	0	0	0	0	0	0.0324490495161999	0.0238039174654991	1.07879941424471e-11	3.27052798563651e-07	0	0	0.0324490495161999	0.056252966981699	0.056252966992487	0.0562532940452855	0.0562532940452855	-0.0370397961725013	0.0192134978727841
1083	0	0.64568725523867	0	0	0	0	0	0	0.0291413301692462	0.0203100202815009	8.89528450898069e-12	2.70881767600711e-07	0	0	0.0291413301692462	0.0494513504507471	0.0494513504596424	0.04945162134141	0.0494516213414099	-0.0238993967071958	0.0255522246342141
1084	0	0	1.25645739680786	0	0	0	0	0	0.0259665580248103	0.0173006333489028	7.33422211851575e-12	2.24328420168252e-07	0	0	0.0259665580248103	0.0432671913737131	0.0432671913810473	0.0432674157094675	0.0432674157094674	-0.0242520297852614	0.0190153859242061
1085	0	0	1.3957450429325	0	0	0	0	0	0.0229852214324032	0.014714907410866	6.04682668381429e-12	1.85751673858817e-07	0	0	0.0229852214324032	0.0377001288432692	0.037700128849316	0.0377003146009899	0.0377003146009898	-0.0231333281619129	0.0145669864390769
1086	0	0.547369909346512	0	0	0	0	0	0	0.0202315109354533	0.01249813310906	4.98517351843475e-12	1.53789378705901e-07	0	0	0.0202315109354533	0.0327296440445133	0.0327296440494985	0.0327297978388772	0.0327297978388771	-0.000736418955769989	0.0319933788831071
1087	0	0.784324102469325	0	0	0	0	0	0	0.0177208656794704	0.0106015144518372	4.10975644626888e-12	1.27311117097961e-07	0	0	0.0177208656794704	0.0283223801313075	0.0283223801354173	0.0283225074465344	0.0283225074465343	0.0132977409852302	0.0416202484317645
1088	0	0.631785480596034	0	0	0	0	0	0	0.0154556480642695	0.00898182266081485	3.38784502673661e-12	1.05378950149709e-07	0	0	0.0154556480642695	0.0244374707250844	0.0244374707284722	0.0244375761074223	0.0244375761074223	0.0111838716012895	0.0356214477087118
1089	0	0	1.11554705951127	0	0	0	0	0	0.0134293772598813	0.00760098120680073	2.79261200830661e-12	8.72147805648614e-08	0	0	0.0134293772598813	0.021030358466682	0.0210303584694746	0.0210304456842552	0.0210304456842551	0.0106395933407132	0.0316700390249684
1090	0	0	0	2.77441090032715	0	0	0	0	0.0116298575927501	0.00642561835566972	2.30187140459748e-12	7.21732232147249e-08	0	0	0.0116298575927501	0.0180554759484198	0.0180554759507217	0.0180555481239449	0.0180555481239449	0.0532531987121347	0.0713087468360795
1091	0	0	1.13915100031926	0	0	0	0	0	0.0100414633471303	0.0471625884844249	1.89730826605228e-12	5.97190590685519e-08	0	0	0.0100414633471303	0.0572040518315552	0.0572040518334526	0.0572041115525116	0.0572041115525116	0.0632389879893223	0.120443099541834
1092	0	0.722381119490105	0	0	0	0	0	0	0.00864678301944175	0.0729197023819404	1.56376245286083e-12	4.94085020830919e-08	0	0	0.00864678301944175	0.0815664854013822	0.0815664854029459	0.081566534811448	0.0815665348114479	0.0350620194861363	0.116628554297584
1093	0	0	1.32855854912088	0	0	0	0	0	0.00742778017330533	0.0877891772067371	1.28877672977978e-12	4.08736378457866e-08	0	0	0.00742778017330533	0.0952169573800425	0.0952169573813312	0.0952169982549691	0.095216998254969	0.053496345100107	0.148713343355076
1094	0	0	1.2186783477888	0	0	0	0	0	0.00636659211832357	0.0948718600755692	1.06212212358514e-12	3.38094991882438e-08	0	0	0.00636659211832357	0.101238452193893	0.101238452194955	0.101238486004454	0.101238486004454	0.0395263250302976	0.140764811034752
1095	0.31601214693563	0	0	0	0	0	0	0	0.00544605957143818	0.0965021735845084	8.75283490131551e-13	2.79633346341394e-08	0	0	0.00544605957143818	0.101948233155947	0.101948233156822	0.101948261120156	0.101948261120156	0.0142038526036065	0.116152113723763
1096	0	0	1.94394435092907	0	0	0	0	0	0.00465005858661747	0.0944240848916711	7.21277615411964e-13	2.31256990100192e-08	0	0	0.00465005858661747	0.0990741434782886	0.0990741434790099	0.0990741666047089	0.0990741666047088	0.0214226119239358	0.120496778528645
1097	0	0.719582218331074	0	0	0	0	0	0	0.0185025247447517	0.0899284628244075	5.94340576753893e-13	1.91230581479516e-08	0	0	0.0185025247447517	0.108430987569159	0.108430987569753	0.108431006692812	0.108431006692812	0.00158607242900907	0.110017079121821
1098	0.33976489213084	0	0	0	0	0	0	0	0.0271801445503793	0.0839600392512867	4.89758633648307e-13	1.58116519757105e-08	0	0	0.0271801445503793	0.111140183801666	0.111140183802156	0.111140199613808	0.111140199613808	0.00152101120819277	0.112661210822001
1099	0	0.740633747783784	0	0	0	0	0	0	0.0321038271943234	0.0772004809889547	4.03558431116835e-13	1.30724022212109e-08	0	0	0.0321038271943234	0.109304308183278	0.109304308183682	0.109304321256084	0.109304321256084	-0.00448452378249928	0.104819797473585
1100	0	0	0	2.36613810884634	0	0	0	0	0.0343493854847219	0.070132718500062	3.32520500023747e-13	1.08066881735731e-08	0	0	0.0343493854847219	0.104482103984784	0.104482103985116	0.104482114791805	0.104482114791805	-0.00212039555525916	0.102361719236545
1101	0	0.924959929540018	0	0	0	0	0	0	0.0347259575685256	0.0914559531404462	2.73954725571457e-13	8.93284270462634e-09	0	0	0.0347259575685256	0.126181910708972	0.126181910709246	0.126181919642088	0.126181919642088	0.00650725486072811	0.132689174502816
1102	0	0	0	2.84208162220614	0	0	0	0	0.0338373371234512	0.102744235682718	2.25688268074009e-13	7.38324631332646e-09	0	0	0.0338373371234512	0.136581572806169	0.136581572806395	0.136581580189641	0.136581580189641	-0.00820458283382532	0.128376997355816
1103	0	0.771030832082122	0	0	0	0	0	0	0.0321298315345078	0.150887112080168	1.85926651852242e-13	6.10191806893297e-09	0	0	0.0321298315345078	0.183016943614676	0.183016943614862	0.18301694971678	0.18301694971678	0.020425548282982	0.203442497999762
1104	0	0	1.57958650494137	0	0	0	0	0	0.0299295169587173	0.178200317013579	1.53116985757151e-13	5.04251794634166e-09	0	0	0.0299295169587173	0.208129833972297	0.20812983397245	0.208129839014968	0.208129839014968	0.0264228787340666	0.234552717749034
1105	0	0.803095830419184	0	0	0	0	0	0	0.0300775585294329	0.190653503578763	1.26168941960714e-13	4.16669105687047e-09	0	0	0.0300775585294329	0.220731062108196	0.220731062108322	0.220731066275013	0.220731066275013	0.0268939809320729	0.247625047207086
1106	0	0.589367564899982	0	0	0	0	0	0	0.0291884891055075	0.192736528419885	1.03879926882655e-13	3.442695338074e-09	0	0	0.0291884891055075	0.221925017525392	0.221925017525496	0.221925020968191	0.221925020968191	0.0157123072456297	0.237637328213821
1107	0	0	1.12033375176804	0	0	0	0	0	0.0276334369150321	0.187799780821924	8.55692405821174e-14	2.84426454087339e-09	0	0	0.0276334369150321	0.215433217736956	0.215433217737041	0.215433220581306	0.215433220581306	0.0137113161415925	0.229144536722898
1108	0	0.865443173841681	0	0	0	0	0	0	0.0256830598702398	0.178319753357261	7.04581282207073e-14	2.34966600589585e-09	0	0	0.0256830598702398	0.2040028132275	0.204002813227571	0.204002815577237	0.204002815577237	0.0262139562241014	0.230216771801338
1109	0	0.923647406337783	0	0	0	0	0	0	0.0235317751928094	0.166105774183705	5.80087089474546e-14	1.9409200960236e-09	0	0	0.0235317751928094	0.189637549376514	0.189637549376572	0.189637551317493	0.189637551317493	0.0537793055617011	0.243416856879194
1110	0	0	1.53623571997603	0	0	0	0	0	0.021316506175186	0.152460505896549	4.78109996038256e-14	1.60315372424939e-09	0	0	0.021316506175186	0.173777012071735	0.173777012071783	0.173777013674937	0.173777013674937	0.0576636857633542	0.231440699438291
1111	0	0.93589504448412	0	0	0	0	0	0	0.0203178296092305	0.138304179417057	3.939248927054e-14	1.32406486328315e-09	0	0	0.0203178296092305	0.158622009026288	0.158622009026327	0.158622010350392	0.158622010350392	0.0484857514979934	0.207107761848385
1112	0	0.588796941000091	0	0	0	0	0	0	0.0189807824730812	0.124270436604727	3.24234861182049e-14	1.09347914635827e-09	0	0	0.0189807824730812	0.143251219077809	0.143251219077841	0.14325122017132	0.14325122017132	0.0756542855879183	0.218905505759238
1113	0	0.796629836673592	0	0	0	0	0	0	0.0174608521773866	0.110779992379673	2.66936694970354e-14	9.02982808068337e-10	0	0	0.0174608521773866	0.128240844557059	0.128240844557086	0.128240845460069	0.128240845460069	0.0531629491983565	0.181403794658425
1114	0	0	0	2.72025158218515	0	0	0	0	0.0158682743240018	0.0980970083882156	2.19870344153605e-14	7.4561859039348e-10	0	0	0.0158682743240018	0.113965282712217	0.113965282712239	0.113965283457858	0.113965283457858	0.0502471893952916	0.16421247285315
1115	0	0.503298184332357	0	0	0	0	0	0	0.0142793291393088	0.126334325386073	1.81216819328256e-14	6.15634262797943e-10	0	0	0.0142793291393088	0.140613654525382	0.1406136545254	0.140613655141034	0.140613655141034	0.046719699052667	0.187333354193701
1116	0	0	1.23435180103798	0	0	0	0	0	0.0127450294239782	0.14111120354713	1.48929757415317e-14	5.08274302614349e-10	0	0	0.0127450294239782	0.153856232971108	0.153856232971123	0.153856233479398	0.153856233479398	0.0257812406210856	0.179637474100483
1117	0	0	1.22246543989209	0	0	0	0	0	0.01129777451057	0.14637973308709	1.22554411063902e-14	4.19607642683549e-10	0	0	0.01129777451057	0.15767750759766	0.157677507597673	0.15767750801728	0.15767750801728	0.0297533606097139	0.187430868626994
1118	0	0.526117624908872	0	0	0	0	0	0	0.00995642215608168	0.145101509753638	1.01010755315656e-14	3.46384907339454e-10	0	0	0.00995642215608168	0.15505793190972	0.15505793190973	0.155057932256115	0.155057932256115	0.0490422405270888	0.204100172783204
1119	0	0.711488724294965	0	0	0	0	0	0	0.0087301332895966	0.139476867285074	8.35598257253878e-15	2.85920528559622e-10	0	0	0.0087301332895966	0.14820700057467	0.148207000574679	0.148207000860599	0.148207000860599	0.0554240158491823	0.203631016709781
1120	0	0.512016320415106	0	0	0	0	0	0	0.00762126784731023	0.131123550480633	6.88942236592993e-15	2.35995102966543e-10	0	0	0.00762126784731023	0.138744818327943	0.13874481832795	0.138744818563945	0.138744818563945	0.0349298441518494	0.173674662715794
1121	0	0.637699415859879	0	0	0	0	0	0	0.00662754937949495	0.121215626363097	5.61612978344783e-15	1.94774660829087e-10	0	0	0.00662754937949495	0.127843175742592	0.127843175742598	0.127843175937372	0.127843175937372	0.0387453612084033	0.166588537145775
1122	0	0.576305363792318	0	0	0	0	0	0	0.00574366837481192	0.110591177719621	4.63842297904193e-15	1.6074375803189e-10	0	0	0.00574366837481192	0.116334846094433	0.116334846094438	0.116334846255182	0.116334846255181	0.0339397568897465	0.150274603144928
1123	0	0	1.13407643940519	0	0	0	0	0	0.00496245666271335	0.0998355321923827	3.82840426027542e-15	1.32650349404059e-10	0	0	0.00496245666271335	0.104797988855096	0.1047979888551	0.10479798898775	0.10479798898775	0.00608535826994436	0.110883347257695
1124	0	0	1.07931221339513	0	0	0	0	0	0.00427573571174296	0.0893453575714692	3.1519675758318e-15	1.09460075625795e-10	0	0	0.00427573571174296	0.0936210932832121	0.0936210932832153	0.0936210933926754	0.0936210933926753	0.0450279658561843	0.13864905924886
1125	0	0.961125194567126	0	0	0	0	0	0	0.00367491845987556	0.0793778252418305	2.57784904533764e-15	9.03184766243675e-11	0	0	0.00367491845987556	0.083052743701706	0.0830527437017086	0.0830527437920271	0.0830527437920271	0.0139017251619081	0.0969544689539352
1126	0	0.789159829603175	0	0	0	0	0	0	0.00315142615717644	0.0700881490754948	2.12878603633726e-15	7.45197679371706e-11	0	0	0.00315142615717644	0.0732395752326713	0.0732395752326734	0.0732395753071932	0.0732395753071931	0.0131623760602154	0.0864019513674085
1127	0	0	1.83944084978953	0	0	0	0	0	0.00269696751066842	0.0615580986785307	1.75361947185593e-15	6.14809497918002e-11	0	0	0.00269696751066842	0.0642550661891991	0.0642550661892008	0.0642550662506818	0.0642550662506818	0.0199137355903176	0.0841688018409994
1128	0	0	1.10909371043498	0	0	0	0	0	0.0134201428582607	0.0538175256634059	1.44666501000756e-15	5.07205880177883e-11	0	0	0.0134201428582607	0.0672376685216666	0.067237668521668	0.0672376685723886	0.0672376685723886	0.0131199359506661	0.0803576045230547
1129	0.328013156652563	0	0	0	0	0	0	0	0.0201671359516079	0.0468604990903287	1.16244791570352e-15	4.18410946987819e-11	0	0	0.0201671359516079	0.0670276350419366	0.0670276350419378	0.0670276350837789	0.0670276350837789	0.0191809232188656	0.0862085583026444
1130	0	0	1.52711312837097	0	0	0	0	0	0.0240271180316178	0.0406572971394514	9.42179667617893e-16	3.45141540058724e-11	0	0	0.0240271180316178	0.0646844151710691	0.0646844151710701	0.0646844152055842	0.0646844152055843	0.038780835591023	0.103465250796607
1131	0	0.739075672080415	0	0	0	0	0	0	0.0267129794615297	0.0351632271027144	7.88702436693711e-16	2.84686865723023e-11	0	0	0.0267129794615297	0.0618762065642441	0.0618762065642449	0.0618762065927136	0.0618762065927136	0.00393934047267038	0.065815547065384
1132	0	0.520264385234858	0	0	0	0	0	0	0.027635616717932	0.0303250295227133	6.19593265582807e-16	2.3480826385642e-11	0	0	0.027635616717932	0.0579606462406453	0.0579606462406459	0.0579606462641267	0.0579606462641268	0.0105195529242114	0.0684801991883381
1133	0	0	1.2561850519661	0	0	0	0	0	0.0273460129520921	0.026085452506233	5.07327513332712e-16	1.93658107796807e-11	0	0	0.0273460129520921	0.0534314654583251	0.0534314654583256	0.0534314654776914	0.0534314654776914	0.0143653278060878	0.0677967932837792
1134	0	0.546027904483073	0	0	0	0	0	0	0.0262533356853059	0.0223864491639188	4.14956957683899e-16	1.59711413446032e-11	0	0	0.0262533356853059	0.0486397848492247	0.0486397848492251	0.0486397848651962	0.0486397848651962	0.0330702824949154	0.0817100673601116
1135	0	0	0	2.0389784848073	0	0	0	0	0.0246582459319414	0.0191713470405958	3.45323769579409e-16	1.3170823385698e-11	0	0	0.0246582459319414	0.0438295929725373	0.0438295929725376	0.0438295929857084	0.0438295929857085	0.00372293753609478	0.0475525305218032
1136	0	0.963902971535324	0	0	0	0	0	0	0.0227787913377177	0.0340373875963647	2.71427325060358e-16	1.08609034823424e-11	0	0	0.0227787913377177	0.0568161789340824	0.0568161789340827	0.0568161789449436	0.0568161789449436	0.0142799829313132	0.0710961618762568
1137	0	0	1.48984498020009	0	0	0	0	0	0.0207704774240145	0.0428839737283402	2.07123207474069e-16	8.95565984438743e-12	0	0	0.0207704774240145	0.0636544511523547	0.0636544511523549	0.0636544511613106	0.0636544511613106	0.026001940495339	0.0896563916566496
1138	0	0	0	2.03144799477007	0	0	0	0	0.0187417767881701	0.0474049129906327	1.63780100592703e-16	7.38428981660824e-12	0	0	0.0187417767881701	0.0661466897788028	0.066146689778803	0.0661466897861873	0.0661466897861873	0.0383036078398557	0.104450297626043
1139	0	0	0	0	3.53316952983031	0	0	0	0.0167660706645483	0.0662822456602568	1.57029944602982e-16	6.08831900545531e-12	0	0	0.0167660706645483	0.0830483163248051	0.0830483163248053	0.0830483163308936	0.0830483163308936	0.0155412311431654	0.098589547474059
1140	0	0.883049088281429	0	0	0	0	0	0	0.0148908066432527	0.0767581623520474	0.0665847368117272	5.01953906201344e-12	0	0	0.0148908066432527	0.0916489689953001	0.158233705807027	0.158233705812047	0.158233705812047	0.0184982736100767	0.176731979422124
1141	0	0.989245318194945	0	0	0	0	0	0	0.013144489414241	0.0812582181724185	0.109029943426729	4.13816320483868e-12	0	0	0.013144489414241	0.0944027075866595	0.203432651013389	0.203432651017527	0.203432651017527	0.0174302863238447	0.220862937341372
1142	0.348405313667654	0	0	0	0	0	0	0	0.0115419892392812	0.0816046693947229	0.133899251534724	3.41142249154941e-12	0	0	0.0115419892392812	0.0931466586340042	0.227045910168728	0.227045910172139	0.227045910172139	0.0439043624892231	0.270950272661362
1143	0	0	1.6524976005186	0	0	0	0	0	0.0100885483345204	0.0791554923103329	0.146169913394137	2.81216622687824e-12	0	0	0.0100885483345204	0.0892440406448533	0.23541395403899	0.235413954041802	0.235413954041802	0.0175140480913856	0.252928002133188
1144	0	0	1.91493846643007	0	0	0	0	0	0.0137769618051604	0.0749128259136007	0.149592254088156	2.31806485470464e-12	0	0	0.0137769618051604	0.088689787718761	0.238282041806917	0.238282041809235	0.238282041809235	0.0115979328902362	0.249879974699471
1145	0	0.63245792937785	0	0	0	0	0	0	0.029385603767755	0.069607355501448	0.146970934613075	1.9106714228237e-12	0	0	0.029385603767755	0.098992959269203	0.245963893882278	0.245963893884188	0.245963893884188	-0.0194465791777068	0.226517314706482
1146	0	0	0	0	0	4.50307680779713	0	0	0.0388828213333841	0.06376379626387	0.140384561305727	1.57487198598432e-12	0	0	0.0388828213333841	0.102646617597254	0.243031178902981	0.243031178904556	0.243031178904556	-0.0356987571135748	0.207332421790981
1147	0	0	1.20955039605159	0	0	0	0	0	0.0439713639137698	0.0577515561243089	0.131356751540983	0.0983484534572486	0	0	0.0439713639137698	0.101722920038079	0.233079671579062	0.33142812503631	0.33142812503631	-0.0351258505294751	0.296302274506835
1148	0	0.883628558880859	0	0	0	0	0	0	0.045937481195784	0.0518237992271571	0.120989038624904	0.16104180672516	0	0	0.045937481195784	0.097761280422941	0.218750319047845	0.379792125773006	0.379792125773006	-0.0613721082513267	0.318420017521679
1149	0	0	1.22105803660091	0	0	0	0	0	0.0457459704649316	0.0461474505773483	0.110063829675054	0.197774819545262	0	0	0.0457459704649316	0.0918934210422799	0.201957250717334	0.399732070262596	0.399732070262596	-0.0529275461107229	0.346804524151873
1150	0	0.77529287912299	0	0	0	0	0	0	0.0441144511881539	0.040826142443953	0.0991239063721545	0.215899102594636	0	0	0.0441144511881539	0.084940593632107	0.184064500004261	0.399963602598898	0.399963602598898	-0.0549405350843822	0.345023067514516
1151	0	0	1.97601910456907	0	0	0	0	0	0.0415712746578004	0.0359176755013777	0.0885335896495695	0.220954043570064	0	0	0.0415712746578004	0.077488950159178	0.166022539808748	0.386976583378812	0.386976583378812	-0.0667022236395418	0.32027435973927
1152	0	0	1.65549919435668	0	0	0	0	0	0.0540898202612384	0.0314472293416189	0.0785256035703632	0.217082244585198	0	0	0.0540898202612384	0.0855370496028574	0.164062653173221	0.381144897758418	0.381144897758418	-0.0599811852447088	0.321163712513709
1153	0	0	0	2.38530407674496	0	0	0	0	0.0657964187102425	0.0274172896265827	0.0692368132045332	0.207353894520549	0	0	0.0657964187102425	0.0932137083368252	0.162450521541358	0.369804416061907	0.369804416061908	-0.0581075374115679	0.31169687865034
1154	0	0	1.33118930596496	0	0	0	0	0	0.0714816120733693	0.0528080750849475	0.0607353302310718	0.194019440245054	0	0	0.0714816120733693	0.124289687158317	0.185025017389389	0.379044457634442	0.379044457634442	-0.0637568890911188	0.315287568543323
1155	0	0.902112684394143	0	0	0	0	0	0	0.0729437297492858	0.068092831321132	0.053040941502427	0.178705892726519	0	0	0.0729437297492858	0.141036561070418	0.194077502572845	0.372783395299363	0.372783395299364	-0.0733313337029844	0.299452061596379
1156	0	0.822633633104076	0	0	0	0	0	0	0.0715269920841764	0.0761010788115293	0.0461403906040127	0.162568900146038	0	0	0.0715269920841764	0.147628070895706	0.193768461499718	0.356337361645757	0.356337361645757	-0.0688178397080112	0.287519521937746
1157	0	0	1.02415058001984	0	0	0	0	0	0.0682270519054087	0.0789685973049423	0.0399987071433906	0.14641017384797	0	0	0.0682270519054087	0.147195649210351	0.187194356353741	0.333604530201712	0.333604530201712	-0.0439050098812623	0.289699520320449
1158	0	0.504744188243468	0	0	0	0	0	0	0.0637731945469557	0.0782959596296684	0.0345675144895235	0.130767831155798	0	0	0.0637731945469557	0.142069154176624	0.176636668666147	0.307404499821946	0.307404499821946	-0.0443133694987446	0.263091130323201
1159	0	0	1.0569461181663	0	0	0	0	0	0.0586921906211259	0.0752723862003045	0.0297910391263596	0.115985615287265	0	0	0.0586921906211259	0.13396457682143	0.16375561594779	0.279741231235055	0.279741231235055	-0.0344096621624907	0.245331569072564
1160	0	0	1.00102784903992	0	0	0	0	0	0.0533577521495065	0.0707722836161402	0.025610381893845	0.102265681700375	0	0	0.0533577521495065	0.124130035765647	0.149740417659492	0.252006099359867	0.252006099359867	-0.0461474683637912	0.205858630996076
1161	0	0	1.11974102175097	0	0	0	0	0	0.048028713280742	0.0654303007411814	0.021966483790494	0.0897086342063317	0	0	0.048028713280742	0.113459014021923	0.135425497812417	0.225134132018749	0.225134132018749	-0.0438767409805797	0.181257391038169
1162	0	0	1.57036144989712	0	0	0	0	0	0.0428783983102013	0.0596995183882741	0.0188021192624604	0.0783436988174327	0	0	0.0428783983102013	0.102577916698475	0.121380035960936	0.199723734778368	0.199723734778368	-0.0741169946370155	0.125606740141353
1163	0	0	1.43484320522779	0	0	0	0	0	0.0403214006956751	0.0538964210918945	0.0160631721007474	0.0681512952524399	0	0	0.0403214006956751	0.0942178217875696	0.110280993888317	0.178432289140757	0.178432289140757	-0.0603261822853804	0.118106106855377
1164	0	0	1.72154634355581	0	0	0	0	0	0.0372824915842296	0.0482355309432163	0.0136993885321522	0.0590797707726363	0	0	0.0372824915842296	0.0855180225274459	0.0992174110595981	0.158297181832234	0.158297181832234	-0.0569446953085365	0.101352486523698
1165	0	0.640607939755524	0	0	0	0	0	0	0.0412758738402581	0.0428559736810367	0.0116647551172223	0.0510576710617062	0	0	0.0412758738402581	0.0841318475212947	0.0957966026385171	0.146854273700223	0.146854273700223	-0.0463947513245537	0.10045952237567
1166	0.412444314663051	0	0	0	0	0	0	0	0.0425964530713084	0.0378417638891203	0.00991761273165499	0.0440026162934286	0	0	0.0425964530713084	0.0804382169604287	0.0903558296920837	0.134358445985512	0.134358445985512	-0.0468789716752469	0.0874794743102654
1167	0	0.624514113639479	0	0	0	0	0	0	0.0420820065502835	0.0332372134427027	0.0084205898938764	0.0378276099340851	0	0	0.0420820065502835	0.0753192199929861	0.0837398098868626	0.121567419820948	0.121567419820948	-0.0415331650943732	0.0800342547265745
1168	0	0	0	2.73687791436535	0	0	0	0	0.0403544094441779	0.0290585646720903	0.00714041718750194	0.0324454193574476	0	0	0.0403544094441779	0.0694129741162682	0.0765533913037702	0.108998810661218	0.108998810661218	-0.00695269634355698	0.102046114317661
1169	0	0.916323358302269	0	0	0	0	0	0	0.0378703795004399	0.0658095100814371	0.00604766807711837	0.027771520016474	0	0	0.0378703795004399	0.103679889581877	0.109727557658995	0.137499077675469	0.137499077675469	-0.0231368967107898	0.11436218096468
1170	0	0.969388188014062	0	0	0	0	0	0	0.0349609190591259	0.088282001088611	0.00511645890044963	0.0237259799970861	0	0	0.0349609190591259	0.123242920147737	0.128359379048187	0.152085359045273	0.152085359045273	-0.0337780573353706	0.118307301709902
1171	0	0	1.62905471079609	0	0	0	0	0	0.031861884649031	0.100444944641648	0.00432413135345306	0.0202345723651323	0	0	0.031861884649031	0.132306829290679	0.136630960644132	0.156865533009264	0.156865533009264	-0.0528178325297226	0.104047700479541
1172	0	0.970495890470973	0	0	0	0	0	0	0.0329640471755421	0.105297535304829	0.00365093367315265	0.017229333337544	0	0	0.0329640471755421	0.138261582480371	0.141912516153523	0.159141849491067	0.159141849491067	-0.0447968023105647	0.114345047180503
1173	0	0	1.28964141817706	0	0	0	0	0	0.0326196983523386	0.105090400838519	0.00307971142340526	0.014648730637651	0	0	0.0326196983523386	0.137710099190858	0.140789810614263	0.155438541251914	0.155438541251914	-0.0310743886358427	0.124364152616071
1174	0	0.760685192997935	0	0	0	0	0	0	0.0313170387741433	0.101498437326603	0.00259561487803413	0.0124375650172151	0	0	0.0313170387741433	0.132815476100746	0.13541109097878	0.147848655995996	0.147848655995995	-0.0615364486015886	0.0863122073944069
1175	0	0.980361983468113	0	0	0	0	0	0	0.0294148077782451	0.0957555817293164	0.0021858271444731	0.0105466961506079	0	0	0.0294148077782451	0.125170389507562	0.127356216652035	0.137902912802642	0.137902912802642	-0.0424217728501014	0.095481139952541
1176	0	0.612378642084868	0	0	0	0	0	0	0.0271731765750697	0.0887596419000129	0.00183931512365089	0.00893265980883283	0	0	0.0271731765750697	0.115932818475083	0.117772133598734	0.126704793407566	0.126704793407566	-0.0602743810045143	0.066430412403052
1177	0	0	1.03551841235033	0	0	0	0	0	0.0247776953376129	0.0811536109584943	0.00154660396055969	0.00755722473535087	0	0	0.0247776953376129	0.105931306296107	0.107477910256667	0.115035134992018	0.115035134992018	-0.0248725211445017	0.090162613847516
1178	0	0.708557962856779	0	0	0	0	0	0	0.0223577973538659	0.0733885467855677	0.0012995746523251	0.00638692366322921	0	0	0.0223577973538659	0.0957463441394336	0.0970459187917588	0.103432842454988	0.103432842454988	-0.0326940300298643	0.0707388124251236
1179	0	0	1.52530496400558	0	0	0	0	0	0.0200010466500254	0.0657720281204368	0.00109128382951712	0.00539258240879239	0	0	0.0200010466500254	0.0857730747704623	0.0868643585999794	0.0922569410087718	0.0922569410087718	-0.0154772559691465	0.0767796850396253
1180	0	0	1.31792268642149	0	0	0	0	0	0.0185927823102235	0.0585053501692326	0.000915804322351454	0.00454886314920945	0	0	0.0185927823102235	0.077098132479456	0.0780139368018075	0.082562799951017	0.0825627999510169	-0.0125127750528234	0.0700500248981935
1181	0	0.867529537356051	0	0	0	0	0	0	0.0170378628141226	0.0517119498887449	0.000768084898181871	0.00383383221508913	0	0	0.0170378628141226	0.0687498127028675	0.0695178976010493	0.0733517298161385	0.0733517298161385	0.0157905993828522	0.0891423291989907
1182	0	0.899083941645643	0	0	0	0	0	0	0.0154357298111722	0.0454590183323148	0.000643827458714294	0.00322855851768121	0	0	0.0154357298111722	0.060894748143487	0.0615385756022013	0.0647671341198825	0.0647671341198825	-0.00736027855559595	0.0574068555642865
1183	0	0	1.99042792848057	0	0	0	0	0	0.013854592399307	0.0397738359967877	0.000539379975942303	0.00271674570616349	0	0	0.013854592399307	0.0536284283960947	0.054167808372037	0.0568845540782005	0.0568845540782004	0.00783208668091772	0.0647166407591181
1184	0	0.889274455161198	0	0	0	0	0	0	0.0284006197083425	0.034656034135648	0.000451643496032504	0.00228439902165639	0	0	0.0284006197083425	0.0630566538439905	0.063508297340023	0.0657926963616794	0.0657926963616793	-0.0122404018051996	0.0535522945564797
1185	0	0	0	0	3.48589001099283	0	0	0	0.0372179105084767	0.03008672227677	0.000377991628954582	0.00191952635584005	0	0	0.0372179105084767	0.0673046327852467	0.0676826244142013	0.0696021507700414	0.0696021507700413	0.0292886614633433	0.0988908122333846
1186	0	0	1.97635994561641	0	0	0	0	0	0.0419053910868514	0.0260352151773957	0.0653525700222182	0.00161187206037941	0	0	0.0419053910868514	0.0679406062642471	0.133293176286465	0.134905048346845	0.134905048346845	-0.00077596873682163	0.134129079610023
1187	0	0.850479898244047	0	0	0	0	0	0	0.0592709748001662	0.022463929595847	0.106758942373623	0.00135268145650628	0	0	0.0592709748001662	0.0817349043960132	0.188493846769636	0.189846528226142	0.189846528226142	0.0323421100428897	0.222188638269032
1188	0	0	1.08258367333331	0	0	0	0	0	0.0689639159851327	0.0193318933539375	0.131006520828889	0.00113449366140293	0	0	0.0689639159851327	0.0882958093390702	0.219302330167959	0.220436823829362	0.220436823829362	0.0153857367593754	0.235822560588738
1189	0	0	1.01224700150086	0	0	0	0	0	0.0731952351828041	0.0165972088873555	0.142955475746123	0.000950960203328416	0	0	0.0731952351828041	0.0897924440701596	0.232747919816282	0.233698880019611	0.23369888001961	0.038512780205103	0.272211660224713
1190	0	0.754807883953237	0	0	0	0	0	0	0.0736264847079222	0.0142187350197068	0.146267791555498	0.000796686883497745	0	0	0.0736264847079222	0.087845219727629	0.234113011283127	0.234909698166625	0.234909698166625	0.0127223354509009	0.247632033617526
1191	0	0	1.5058502719286	0	0	0	0	0	0.0714963011254767	0.0121571894355664	0.143681957179385	0.000667096416913764	0	0	0.0714963011254767	0.0836534905610431	0.227335447740428	0.228002544157342	0.228002544157342	0.0238008373163318	0.251803381473674
1192	0	0	0	2.56177710631228	0	0	0	0	0.0679107242083191	0.0103758266108075	0.13722744124138	0.000558309515168657	0	0	0.0679107242083191	0.0782865508191265	0.215513992060506	0.216072301575675	0.216072301575675	0.00264002994120454	0.21871233151688
1193	0	0	1.09448621125938	0	0	0	0	0	0.063275792884489	0.0436131916817137	0.128391756470063	0.000467042238713449	0	0	0.063275792884489	0.106888984566203	0.235280741036265	0.235747783274979	0.235747783274979	0.021612403881096	0.257360187156075
1194	0	0	1.05061099330576	0	0	0	0	0	0.0580897553422141	0.0644597979679934	0.118250254197204	0.000390517627732164	0	0	0.0580897553422141	0.122549553310208	0.240799807507411	0.241190325135143	0.241190325135143	-0.00824909905690172	0.232941226078242
1195	0	0	1.16299923754835	0	0	0	0	0	0.0527047058756211	0.0763156412113321	0.10756667123347	0.000326389807931795	0	0	0.0527047058756211	0.129020347086953	0.236587018320423	0.236913408128355	0.236913408128355	-0.00408225350897534	0.232831154619379
1196	0	0	1.58848226177021	0	0	0	0	0	0.0473631995894096	0.0817552300598127	0.0968707676529452	0.000272678952290808	0	0	0.0473631995894096	0.129118429649222	0.225989197302167	0.226261876254458	0.226261876254458	0.00731257716726511	0.233574453421723
1197	0	0	1.35405081407383	0	0	0	0	0	0.0451241212197258	0.0827151380198487	0.0865180570903561	0.000227715656836713	0	0	0.0451241212197258	0.127839259239575	0.214357316329931	0.214585031986767	0.214585031986767	0.00715127334727727	0.221736305334045
1198	0	0.559662216391677	0	0	0	0	0	0	0.0421405093672482	0.080640684906532	0.0767355706402322	0.00019009345456661	0	0	0.0421405093672482	0.12278119427378	0.199516764914012	0.199706858368579	0.199706858368579	0.015164144013582	0.214871002382161
1199	0	0	1.04547052059929	0	0	0	0	0	0.0387558589253494	0.0766004022391891	0.0676567550645704	0.000158628344851218	0	0	0.0387558589253494	0.115356261164539	0.183013016229109	0.18317164457396	0.18317164457396	0.0353098350221308	0.218481479596091
1200	0	0.896151425262259	0	0	0	0	0	0	0.0352135989492516	0.0713751424038432	0.0593479408055251	0.000132324355262936	0	0	0.0352135989492516	0.106588741353095	0.16593668215862	0.166069006513883	0.166069006513883	0.0279557473924966	0.194024753906379
1201	0	0.778512670162727	0	0	0	0	0	0	0.0316820836336227	0.0655272630273718	0.0518282893691653	0.000110344278646746	0	0	0.0316820836336227	0.0972093466609944	0.14903763603016	0.149147980308806	0.149147980308806	0.0297681453030704	0.178916125611877
1202	0	0.828506481754672	0	0	0	0	0	0	0.0282738111161281	0.0594541820691337	0.0450847143590405	9.19848407970958e-05	0	0	0.0282738111161281	0.0877279931852618	0.132812707544302	0.132904692385099	0.132904692385099	0.0370817644102907	0.16998645679539
1203	0	0	1.12421260934719	0	0	0	0	0	0.0250601415751894	0.0534296965490972	0.0390829429630786	7.6655654012883e-05	0	0	0.0250601415751894	0.0784898381242866	0.117572781087365	0.117649436741378	0.117649436741378	0.0320509439057145	0.149700380647093
1204	0	0	1.72332700520552	0	0	0	0	0	0.0220825147992254	0.0476357413231479	0.0337756268446746	6.38613999576029e-05	0	0	0.0220825147992254	0.0697182561223733	0.103493882967048	0.103557744367006	0.103557744367006	0.0163692122460718	0.119926956613077
1205	0	0	1.51536924929305	0	0	0	0	0	0.0266747401746929	0.0421866960833966	0.0291082086782236	5.31867626330048e-05	0	0	0.0266747401746929	0.0688614362580894	0.097969644936313	0.098022831698946	0.098022831698946	0.0237592077839424	0.121782039482888
1206	0	0	1.2705059241003	0	0	0	0	0	0.02937983896789	0.0371478985917882	0.0250230914823412	4.42836998891106e-05	0	0	0.02937983896789	0.0665277375596781	0.0915508290420194	0.0915951127419085	0.0915951127419085	0.0123629865087999	0.103958099250708
1207	0.284379310201093	0	0	0	0	0	0	0	0.030227742305092	0.0325496659179245	0.0214625332861511	3.6860700741944e-05	0	0	0.030227742305092	0.0627774082230164	0.0842399415091676	0.0842768022099095	0.0842768022099095	0.0120690643178544	0.0963458665277639
1208	0	0	1.4267844888685	0	0	0	0	0	0.0298028694331146	0.0283978438846634	0.0183705922462665	3.067372680658e-05	0	0	0.0298028694331146	0.058200713317778	0.0765713055640445	0.0766019792908511	0.0766019792908511	0.00528714675480283	0.0818891260456539
1209	0	0.609488542805743	0	0	0	0	0	0	0.0285387898562146	0.024681682662415	0.0156943713481344	2.55185802778743e-05	0	0	0.0285387898562146	0.0532204725186296	0.068914843866764	0.0689403624470419	0.0689403624470419	0.0281493508502199	0.0970897132972618
1210	0	0	1.59743331204336	0	0	0	0	0	0.0267537090114262	0.0213796612467812	0.0133847527056678	2.12244789317007e-05	0	0	0.0267537090114262	0.0481333702582074	0.0615181229638752	0.0615393474428069	0.0615393474428069	0.0214761049223361	0.083015452365143
1211	0	0.814279503701869	0	0	0	0	0	0	0.0278689116806548	0.0184637456477515	0.0113967656003661	1.76486513322356e-05	0	0	0.0278689116806548	0.0463326573284063	0.0577294229287724	0.0577470715801046	0.0577470715801047	0.0386803434100364	0.0964274149901411
1212	0	0	0	2.48089219499346	0	0	0	0	0.0277007226393692	0.0159024572464791	0.00968969691544302	1.46717934975357e-05	0	0	0.0277007226393692	0.0436031798858483	0.0532928768012913	0.0533075485947889	0.0533075485947888	0.0139795147742383	0.0672870633690272
1213	0	0	1.08520095833139	0	0	0	0	0	0.0266777768539304	0.0457865069816217	0.00822702526346135	1.21942523050069e-05	0	0	0.0266777768539304	0.072464283835552	0.0806913090990134	0.0807035033513184	0.0807035033513184	0.0434618285666586	0.124165331917977
1214	0.455891830732311	0	0	0	0	0	0	0	0.0251154829932871	0.0643139068102071	0.00697623909665943	1.0132821453092e-05	0	0	0.0251154829932871	0.0894293898034943	0.0964056289001537	0.0964157617216068	0.0964157617216068	0.0343593168588691	0.130775078580476
1215	0	0	1.21997393142332	0	0	0	0	0	0.0232429880011673	0.0746199332444843	0.00590858302518029	8.41805331172945e-06	0	0	0.0232429880011673	0.0978629212456516	0.103771504270832	0.103779922324144	0.103779922324144	0.00995824188522049	0.113738164209364
1216	0	0.905149513714441	0	0	0	0	0	0	0.0212240864236889	0.0790763673060208	0.00499876434723088	6.99200491182262e-06	0	0	0.0212240864236889	0.10030045372971	0.105299218076941	0.105306210081852	0.105306210081852	0.0235533685571202	0.128859578638973
1217	0	0	1.6673144827527	0	0	0	0	0	0.0191733837351697	0.0794652704226401	0.00422464255149119	5.80634901053645e-06	0	0	0.0191733837351697	0.0986386541578097	0.102863296709301	0.102869103058311	0.102869103058311	0.00656171357074518	0.109430816629057
1218	0	0.619426507980605	0	0	0	0	0	0	0.0226481677191045	0.0771148472204442	0.00356691760797822	4.82079194167116e-06	0	0	0.0226481677191045	0.0997630149395487	0.103329932547527	0.103334753339469	0.103334753339469	0.0327617517309953	0.136096505070464
1219	0	0	0	2.14853846426487	0	0	0	0	0.0242331993569798	0.0730054301486369	0.00300882768909455	4.0017490976414e-06	0	0	0.0242331993569798	0.0972386295056167	0.100247457194711	0.100251458943809	0.100251458943809	0.0288941268095919	0.129145585753401
1220	0	0	1.02921926893154	0	0	0	0	0	0.0244994102899649	0.089091089079816	0.00253586314436324	3.32123662841237e-06	0	0	0.0244994102899649	0.113590499369781	0.116126362514144	0.116129683750773	0.116129683750773	0.0237170403881068	0.139846724138879
1221	0	0	1.92558302635694	0	0	0	0	0	0.0238728419647773	0.0969462256116248	0.00213550076870721	2.75594449247253e-06	0	0	0.0238728419647773	0.120819067576402	0.122954568345109	0.122957324289602	0.122957324289602	0.034872044234942	0.157829368524544
1222	0	0.726096981948648	0	0	0	0	0	0	0.0366059303931092	0.0990261696727994	0.00179696040545493	2.28646152988754e-06	0	0	0.0366059303931092	0.135632100065909	0.137429060471364	0.137431346932893	0.137431346932893	0.0266977972671082	0.164129144200002
1223	0	0.532647111799152	0	0	0	0	0	0	0.0439383573909099	0.0971665425263124	0.00151098451842988	1.89662790143411e-06	0	0	0.0439383573909099	0.141104899917222	0.142615884435652	0.142617781063554	0.142617781063554	0.0541159826545054	0.196733763718059
1224	0	0	1.03386628392336	0	0	0	0	0	0.047409679925052	0.0927272464592991	0.00126964040361777	1.57299418214091e-06	0	0	0.047409679925052	0.140136926384351	0.141406566787969	0.141408139782151	0.141408139782151	0.0570959015741072	0.198504041356258
1225	0	0.739890164497711	0	0	0	0	0	0	0.0481787641474427	0.0867046153895774	0.0010661440756314	1.30436972045395e-06	0	0	0.0481787641474427	0.13488337953702	0.135949523612652	0.135950827982372	0.135950827982372	0.0506201030370912	0.186570931019463
1226	0	0	1.68670075817505	0	0	0	0	0	0.0471112128757087	0.0798185379911357	0.000894704470060842	1.08144567445437e-06	0	0	0.0471112128757087	0.126929750866844	0.127824455336905	0.12782553678258	0.12782553678258	0.0311668453094528	0.158992382092032
1227	0	0.660410725289915	0	0	0	0	0	0	0.0509619122846738	0.072579941658688	0.000750386383252429	8.96480491857266e-07	0	0	0.0509619122846738	0.123541853943362	0.124292240326614	0.124293136807106	0.124293136807106	0.016721027339347	0.141014164146453
1228	0	0	1.08410997190553	0	0	0	0	0	0.0518685792626103	0.0653428945244318	0.000628990475759994	7.43037582169182e-07	0	0	0.0518685792626103	0.117211473787042	0.117840464262802	0.117841207300384	0.117841207300384	0.0242075201894543	0.142048727489839
1229	0	0.982615640177029	0	0	0	0	0	0	0.0507720105327971	0.0583446846506506	0.000526948656829437	6.15766593840336e-07	0	0	0.0507720105327971	0.109116695183448	0.109643643840277	0.109644259606871	0.109644259606871	0.0213825621668092	0.13102682177368
1230	0.417726921962841	0	0	0	0	0	0	0	0.0483686643984842	0.05173652313853	0.000441233216611392	5.10221107922731e-07	0	0	0.0483686643984842	0.100105187537014	0.100546420753626	0.100546930974733	0.100546930974733	0.00992476875380292	0.110471699728536
1231	0	0.649291088647403	0	0	0	0	0	0	0.0451683296190278	0.0456069534007312	0.000369278159534141	4.22706732296999e-07	0	0	0.0451683296190278	0.090775283019759	0.0911445611792931	0.0911449838860254	0.0911449838860255	0.0241896764528699	0.115334660338895
1232	0	0	0	2.95411794438233	0	0	0	0	0.0415389157022479	0.0399996020348029	0.000308911301229938	3.50154566019294e-07	0	0	0.0415389157022479	0.0815385177370508	0.0818474290382808	0.0818477791928468	0.0818477791928467	0.0424291043968312	0.124276883589678
1233	0	0.742226584844701	0	0	0	0	0	0	0.0377411386803089	0.082547796677158	0.000258295811681662	2.90015826808585e-07	0	0	0.0377411386803089	0.120288935357467	0.120547231169149	0.120547521184975	0.120547521184975	0.0418387767529381	0.162386297937913
1234	0	0.965234472158637	0	0	0	0	0	0	0.0339552939016983	0.108356304399459	0.000215880011168666	2.40174127733897e-07	0	0	0.0339552939016983	0.142311598301157	0.142527478312326	0.142527718486454	0.142527718486454	0.0459599083832827	0.188487626869736
1235	0	0.758424640542722	0	0	0	0	0	0	0.0303018448766212	0.122095834534659	0.000180354347859914	1.98872466580738e-07	0	0	0.0303018448766212	0.15239767941128	0.15257803375914	0.152578232631607	0.152578232631607	0.0467502952258321	0.199328527857439
1236	0	0	0	2.2895146781277	0	0	0	0	0.0268571903796365	0.127293826159195	0.000150614603063724	1.64652476284413e-07	0	0	0.0268571903796365	0.154151016538832	0.154301631141895	0.154301795794372	0.154301795794372	0.0475270859807451	0.201828881775117
1237	0	0.956180117538697	0	0	0	0	0	0	0.0236656813574955	0.152451452760543	0.000125730480021628	1.36303890862653e-07	0	0	0.0236656813574955	0.176117134118039	0.17624286459806	0.176243000901951	0.176243000901951	0.0335231267029228	0.209766127604874
1238	0	0	0	2.69584302861296	0	0	0	0	0.0207487291481858	0.164305782041859	0.000104918833526634	1.12822518934651e-07	0	0	0.0207487291481858	0.185054511190045	0.185159430023572	0.185159542846091	0.185159542846091	0.0585524934783944	0.243712036324485
1239	0	0.872111379138764	0	0	0	0	0	0	0.0181116646647893	0.206016067034923	8.75208900144401e-05	9.33753013753145e-08	0	0	0.0181116646647893	0.224127731699712	0.224215252589727	0.224215345965028	0.224215345965028	0.0665591902771475	0.290774536242176
1240	0	0.960996847812113	0	0	0	0	0	0	0.0157488646232048	0.227205920037112	7.29828910635234e-05	7.72712655452703e-08	0	0	0.0157488646232048	0.242954784660317	0.24302776755138	0.243027844822646	0.243027844822646	0.0354704390623543	0.278498283885
1241	0	0.791170993505475	0	0	0	0	0	0	0.0136475476942756	0.23394424849259	6.08396677010248e-05	6.39373865669997e-08	0	0	0.0136475476942756	0.247591796186866	0.247652635854567	0.247652699791953	0.247652699791953	0.0426264040314364	0.29027910382339
1242	0	0	1.53956923780494	0	0	0	0	0	0.0117905543435682	0.230774018714355	5.07007190102144e-05	5.28985310257962e-08	0	0	0.0117905543435682	0.242564573057923	0.242615273776933	0.242615326675464	0.242615326675464	0.0104425959363824	0.253057922611847
1243	0.419349809503812	0	0	0	0	0	0	0	0.0114542161498031	0.221066052846346	4.22384268594769e-05	4.37607963751465e-08	0	0	0.0114542161498031	0.232520268996149	0.232562507423009	0.232562551183805	0.232562551183805	0.0251210467500249	0.25768359793383
1244	0	0	1.14309539805174	0	0	0	0	0	0.0108523930981261	0.207294701005296	3.51780897620202e-05	3.61976738003867e-08	0	0	0.0108523930981261	0.218147094103422	0.218182272193184	0.218182308390858	0.218182308390858	0.0190908234996074	0.237273131890465
1245	0	0.762884279548738	0	0	0	0	0	0	0.010092385251016	0.191252086605402	2.92895036085035e-05	2.99385584213335e-08	0	0	0.010092385251016	0.201344471856418	0.201373761360027	0.201373791298585	0.201373791298585	0.0383784141887341	0.239752205487319
1246	0	0	1.20540915266234	0	0	0	0	0	0.00925131571270217	0.174214136267539	2.43798559446383e-05	2.47592105863893e-08	0	0	0.00925131571270217	0.183465451980241	0.183489831836185	0.183489856595396	0.183489856595396	0.0386694091355798	0.222159265730976
1247	0	0.841752595637093	0	0	0	0	0	0	0.00838354521477515	0.157068834468559	2.02877342277304e-05	2.04738384062158e-08	0	0	0.00838354521477515	0.165452379683334	0.165472667417562	0.1654726878914	0.1654726878914	0.0294313344952963	0.194904022386696
1248	0	0	1.48935407031433	0	0	0	0	0	0.0075263901998836	0.140414942416133	1.68780776859158e-05	1.69285270850899e-08	0	0	0.0075263901998836	0.147941332616016	0.147958210693702	0.147958227622229	0.147958227622229	0.0480892509579615	0.196047478580191
1249	0	0	1.41562052651408	0	0	0	0	0	0.00670451581830894	0.124637674743795	1.4037927567054e-05	1.39957871287742e-08	0	0	0.00670451581830894	0.131342190562104	0.131356228489671	0.131356242485458	0.131356242485458	0.0806976696770633	0.212053912162521
1250	0	0	1.56392347598776	0	0	0	0	0	0.0059332963446265	0.109966443945278	1.16728522058814e-05	1.1570031659238e-08	0	0	0.0059332963446265	0.115899740289904	0.11591141314211	0.115911424712142	0.115911424712142	0.0751297645636921	0.191041189275834
1251	0	0	1.76322250165117	0	0	0	0	0	0.00731481764235918	0.0965186870572141	9.70394190118142e-06	9.56382476492458e-09	0	0	0.00731481764235918	0.103833504699573	0.103843208641474	0.103843218205299	0.103843218205299	0.0740013735796051	0.177844591784904
1252	0	0	1.01137630751941	0	0	0	0	0	0.0166208591151978	0.0843329229131279	8.06528449314712e-06	7.90477076942507e-09	0	0	0.0166208591151978	0.100953782028326	0.100961847312819	0.10096185521759	0.10096185521759	0.0737528994432345	0.174714754660824
1253	0	0.946030418714277	0	0	0	0	0	0	0.0223127481016093	0.073393504220374	6.7018461117641e-06	6.53293436038318e-09	0	0	0.0223127481016093	0.0957062523219833	0.0957129541680951	0.0957129607010294	0.0957129607010294	0.0578023162085503	0.15351527690958
1254	0	0.719786919400934	0	0	0	0	0	0	0.0253949710656886	0.0636489891933097	5.56769315550731e-06	5.39870223676514e-09	0	0	0.0253949710656886	0.0890439602589983	0.0890495279521538	0.089049533350856	0.089049533350856	0.0536885028868939	0.14273803623775
1255	0.420424407803222	0	0	0	0	0	0	0	0.0266266052353572	0.0550256325820637	4.6245014260478e-06	4.46101026720765e-09	0	0	0.0266266052353572	0.0816522378174208	0.0816568623188469	0.0816568667798572	0.0816568667798571	0.0614913975638371	0.143148264343694
1256	0	0.735405767289147	0	0	0	0	0	0	0.0265772829386821	0.0474371618388294	3.84030673798037e-06	3.68587423132567e-09	0	0	0.0265772829386821	0.0740144447775114	0.0740182850842494	0.0740182887701237	0.0740182887701237	0.0412745806453592	0.115292869415483
1257	0	0.794655125488594	0	0	0	0	0	0	0.0256709305031702	0.0407917419068246	3.18845844650681e-06	3.04517257713936e-09	0	0	0.0256709305031702	0.0664626724099948	0.0664658608684413	0.0664658639136138	0.0664658639136138	0.0453439570686431	0.111809820982257
1258	0	0.739433182609516	0	0	0	0	0	0	0.0242198750031865	0.0349968266338702	2.64674338073529e-06	2.51563749515745e-09	0	0	0.0242198750031865	0.0592167016370567	0.0592193483804375	0.059219350896075	0.0592193508960749	0.011699247552468	0.070918598448543
1259	0	0	1.41407097807256	0	0	0	0	0	0.0224513736849642	0.0299624341377197	2.19665278997718e-06	2.0780193734585e-09	0	0	0.0224513736849642	0.0524138078226839	0.0524160044754739	0.0524160065534933	0.0524160065534932	-0.000996766824891083	0.0514192397286021
1260	0	0.544608732185455	0	0	0	0	0	0	0.0205281924423385	0.0256032580909322	1.82276924115898e-06	1.71639445851146e-09	0	0	0.0205281924423385	0.0461314505332707	0.0461332733025119	0.0461332750189063	0.0461332750189063	0.0291617416393078	0.0752950166582141
1261	0	0	0	2.71378080894864	0	0	0	0	0.0185645190732225	0.0218399293255416	1.51225406768685e-06	1.41759180862694e-09	0	0	0.0185645190732225	0.0404044483987641	0.0404059606528318	0.0404059620704236	0.0404059620704235	0.00230084068189513	0.0427068027523187
1262	0	0.541496992765206	0	0	0	0	0	0	0.0166382264597232	0.0583500534568502	1.25441906174046e-06	1.17071842506116e-09	0	0	0.0166382264597232	0.0749882799165734	0.0749895343356351	0.0749895355063535	0.0749895355063535	-0.00703306258886668	0.0679564729174868
1263	0	0	0	2.40413168380073	0	0	0	0	0.0148002860787104	0.0809062239868226	1.04036870991573e-06	9.66766140402961e-10	0	0	0.0148002860787104	0.095706510065533	0.0957075504342429	0.0957075514010091	0.0957075514010091	-0.00209669406004705	0.0936108573409621
1264	0	0.531599125394925	0	0	0	0	0	0	0.0130819620075512	0.12297723344187	8.62701471465721e-07	7.98286323147274e-10	0	0	0.0130819620075512	0.136059195449421	0.136060058150893	0.136060058949179	0.136060058949179	0.021090001889647	0.157150060838826
1265	0.371477013802985	0	0	0	0	0	0	0	0.0115002807667381	0.147137422107201	7.15260449316224e-07	6.59120371313968e-10	0	0	0.0115002807667381	0.158637702873939	0.158638418134389	0.158638418793509	0.158638418793509	-0.0142448638475748	0.144393554945934
1266	0	0.995845285256088	0	0	0	0	0	0	0.0100621656903812	0.158497760033474	5.92925362566365e-07	5.44176940303933e-10	0	0	0.0100621656903812	0.168559925723855	0.168560518649218	0.168560519193395	0.168560519193395	0.00832054931525868	0.176881068508653
1267	0	0	1.54180303561207	0	0	0	0	0	0.00876754025357984	0.160904817306294	4.91439039904851e-07	4.49247208884766e-10	0	0	0.00876754025357984	0.169672357559874	0.169672848998914	0.169672849448161	0.169672849448161	0.0248939743918875	0.194566823840049
1268	0	0	0	2.1731301706735	0	0	0	0	0.00898065553322006	0.157231218691931	4.07262754127347e-07	3.70852286969467e-10	0	0	0.00898065553322006	0.166211874225151	0.166212281487905	0.166212281858757	0.166212281858757	-0.013046640104449	0.153165641754308
1269	0	0.527399274865257	0	0	0	0	0	0	0.00882841974929545	0.171646838492116	3.37455642966278e-07	3.06116907949195e-10	0	0	0.00882841974929545	0.180475258241412	0.180475595697055	0.180475596003172	0.180475596003172	0.024005893654111	0.204481489657283
1270	0	0.778928140224404	0	0	0	0	0	0	0.0084362840692001	0.175669852932395	2.79574237253799e-07	2.52664941110148e-10	0	0	0.0084362840692001	0.184106137001595	0.184106416575833	0.184106416828498	0.184106416828498	0.00231222298731768	0.186418639815815
1271	0	0	1.34750628848307	0	0	0	0	0	0.00789622368554228	0.17259430528897	2.31588769500646e-07	2.08532819191562e-10	0	0	0.00789622368554228	0.180490528974512	0.180490760563281	0.180490760771814	0.180490760771814	0.00601778311163351	0.186508543883448
1272	0	0	1.54773625686282	0	0	0	0	0	0.00727475200343651	0.164861507187701	1.91813479726732e-07	1.72098096439991e-10	0	0	0.00727475200343651	0.172136259191137	0.172136451004617	0.172136451176715	0.172136451176715	-0.00854613942334434	0.163590311753371
1273	0	0	1.07141948672181	0	0	0	0	0	0.00818245500927479	0.154260949199924	1.58848594801475e-07	1.4202024064907e-10	0	0	0.00818245500927479	0.162443404209199	0.162443563057794	0.162443563199814	0.162443563199814	0.00780217020929327	0.170245733409107
1274	0	0	1.11589843853986	0	0	0	0	0	0.00852204300569908	0.142086393130391	1.31532038717275e-07	1.17191912405153e-10	0	0	0.00852204300569908	0.15060843613609	0.150608567668129	0.150608567785321	0.150608567785321	0.00807724645172713	0.158685814237048
1275	0	0	1.32172383956606	0	0	0	0	0	0.00846965375713628	0.129256792730365	1.08899252850081e-07	9.6698227946776e-11	0	0	0.00846965375713628	0.137726446487501	0.137726555386754	0.137726555483452	0.137726555483452	0.0274495531995768	0.165176108683029
1276	0	0.74320029131661	0	0	0	0	0	0	0.00815623573788199	0.11640966492095	9.01497723425682e-08	7.97835341030538e-11	0	0	0.00815623573788199	0.124565900658832	0.124565990808605	0.124565990888388	0.124565990888388	0.0297259570376423	0.15429194792603
1277	0	0.816043656790859	0	0	0	0	0	0	0.00767814335952583	0.103972925999133	7.46194298108516e-08	6.58236660024295e-11	0	0	0.00767814335952583	0.111651069358659	0.111651143978089	0.111651144043912	0.111651144043912	0.0258630537305741	0.137514197774486
1278	0	0.5722230695039	0	0	0	0	0	0	0.00710537587467599	0.0922199320571784	6.17572443804004e-08	5.43032170082884e-11	0	0	0.00710537587467599	0.0993253079318544	0.0993253696890987	0.0993253697434019	0.0993253697434019	0.0215925822266779	0.12091795197008
1279	0	0.733939946838047	0	0	0	0	0	0	0.00648796607132559	0.0813114523017489	5.11062107792337e-08	4.47965271584333e-11	0	0	0.00648796607132559	0.0877994183730745	0.0877994694792852	0.0877994695240818	0.0877994695240818	-0.0020116393449882	0.0857878301790936
1280	0.426195917277125	0	0	0	0	0	0	0	0.00586091881162827	0.0713275040517792	4.22873339621294e-08	3.69520557941451e-11	0	0	0.00586091881162827	0.0771884228634075	0.0771884651507415	0.0771884651876935	0.0771884651876935	-0.00419326471949291	0.0729952004682006
1281	0	0	1.41281055126465	0	0	0	0	0	0.005248015229138	0.062291345764839	3.49863640067255e-08	3.04796066826271e-11	0	0	0.005248015229138	0.067539360993977	0.067539395980341	0.0675393960108206	0.0675393960108205	0.0135870838688706	0.0811264798796912
1282	0	0.799995240217508	0	0	0	0	0	0	0.00466473155381195	0.0541874250569793	2.8942776642088e-08	2.51394298889115e-11	0	0	0.00466473155381195	0.0588521566107912	0.0588521855535679	0.0588521855787073	0.0588521855787073	0.00472178066714588	0.0635739662458532
1283	0	0	1.3744414092923	0	0	0	0	0	0.00412046854592663	0.0469746848878059	2.39406215088986e-08	2.07337791705831e-11	0	0	0.00412046854592663	0.0510951534337325	0.051095177374354	0.0510951773950878	0.0510951773950878	0.0042781382911174	0.0553733156862052
1284	0	0.705515588553399	0	0	0	0	0	0	0.00362024556138618	0.0405963210088413	1.98009227852139e-08	1.7099299774572e-11	0	0	0.00362024556138618	0.0442165665702275	0.0442165863711503	0.0442165863882496	0.0442165863882496	0.0373680123740183	0.0815845987622679
1285	0	0	1.49136043650414	0	0	0	0	0	0.00316598008420792	0.0349868400070247	1.63753703635333e-08	1.41011502566143e-11	0	0	0.00316598008420792	0.0381528200912326	0.0381528364666029	0.0381528364807041	0.038152836480704	0.0494612089291774	0.0876140454098814
1286	0	0.943310054570728	0	0	0	0	0	0	0.00275744734577817	0.0300770759660162	1.35410830884281e-08	1.16280976830608e-11	0	0	0.00275744734577817	0.0328345233117944	0.0328345368528775	0.0328345368645056	0.0328345368645055	0.0397566501812646	0.0725911870457701
1287	0	0.78853141870014	0	0	0	0	0	0	0.00239299396816951	0.0257976739079299	1.11962633238753e-08	9.58829187588506e-12	0	0	0.00239299396816951	0.0281906678760994	0.0281906790723627	0.028190679081951	0.028190679081951	0.0457188005140076	0.0739094795959586
1288	0	0	1.52007459619728	0	0	0	0	0	0.00207006327557812	0.0220814310264419	9.25659074715035e-09	7.90590869476421e-12	0	0	0.00207006327557812	0.02415149430202	0.0241515035586107	0.0241515035665167	0.0241515035665166	0.0564329230704557	0.0805844266369723
1289	0	0	1.45095080853893	0	0	0	0	0	0.00244300467265343	0.0188647953450606	7.65223130907364e-09	6.51838738974242e-12	0	0	0.00244300467265343	0.0213078000177141	0.0213078076699454	0.0213078076764638	0.0213078076764638	0.0519607136298968	0.0732685213063606
1290	0	0	1.38481329890852	0	0	0	0	0	0.00261272120064695	0.0160887503368697	6.32535582231683e-09	5.37412598098181e-12	0	0	0.00261272120064695	0.0187014715375166	0.0187014778628725	0.0187014778682466	0.0187014778682465	0.0308831641458866	0.0495846420141332
1291	0	0	1.88862886715777	0	0	0	0	0	0.00264063538773863	0.0136992588746239	5.22808265941421e-09	4.43052416044575e-12	0	0	0.00264063538773863	0.0163398942623625	0.0163398994904452	0.0163398994948757	0.0163398994948757	0.014484327294987	0.0308242267898627
1292	0	0.774138956638633	0	0	0	0	0	0	0.0152998756067561	0.0116473972035957	4.32077128067476e-09	3.65242423426829e-12	0	0	0.0152998756067561	0.0269472728103519	0.0269472771311231	0.0269472771347756	0.0269472771347755	0.000885642410342664	0.0278329195451182
1293	0	0	0	2.43018604240821	0	0	0	0	0.0232828865203655	0.0098892767283046	3.57060805953324e-09	3.01084901524589e-12	0	0	0.0232828865203655	0.0331721632486701	0.0331721668192782	0.033172166822289	0.033172166822289	-0.0184839600897296	0.0146882067325595
1294	0	0.936750561175082	0	0	0	0	0	0	0.0278690171082358	0.038848702896753	2.95043364104686e-09	2.48183690715141e-12	0	0	0.0278690171082358	0.0667177200049887	0.0667177229554224	0.0667177229579042	0.0667177229579041	-0.0175793464444421	0.0491383765134621
1295	0	0	1.74276258448992	0	0	0	0	0	0.0300274571649641	0.0569842751257464	2.43777133164258e-09	2.04571444588469e-12	0	0	0.0300274571649641	0.0870117322907104	0.0870117347284818	0.0870117347305275	0.0870117347305274	-0.0488867998558683	0.0381249348746591
1296	0	0	1.31891095048895	0	0	0	0	0	0.0384379321491587	0.0672684926604341	2.01402191635225e-09	1.68613483508457e-12	0	0	0.0384379321491587	0.105706424809593	0.105706426823615	0.105706426825301	0.105706426825301	-0.053717143233999	0.0519892835913018
1297	0	0	1.88982883408497	0	0	0	0	0	0.0428126278013302	0.071951865382998	1.66379638812941e-09	1.38969263759685e-12	0	0	0.0428126278013302	0.114764493184328	0.114764494848125	0.114764494849514	0.114764494849514	-0.0486333457670856	0.0661311490824287
1298	0	0	0	2.17801902890771	0	0	0	0	0.0571049077503981	0.0727269907638848	1.37436325218232e-09	1.14532009494377e-12	0	0	0.0571049077503981	0.129831898514283	0.129831899888646	0.129831899889792	0.129831899889791	-0.0730542604230363	0.0567776394667552
1299	0	0.995717951123013	0	0	0	0	0	0	0.0648089256151699	0.0930614713240929	1.13519084692371e-09	9.43889102326174e-13	0	0	0.0648089256151699	0.157870396939263	0.157870398074454	0.157870398075398	0.157870398075398	-0.0755990180334654	0.0822713800419321
1300	0	0.878428466190674	0	0	0	0	0	0	0.0678435565580581	0.103634217202558	9.37568097469921e-10	7.77842412993232e-13	0	0	0.0678435565580581	0.171477773760617	0.171477774698185	0.171477774698962	0.171477774698962	-0.0575042808070852	0.113973493891877
1301	0	0	1.02530732379158	0	0	0	0	0	0.0676484903026541	0.107316071647685	7.74290474225836e-10	6.40957728246911e-13	0	0	0.0676484903026541	0.174964561950339	0.17496456272463	0.174964562725271	0.174964562725271	-0.0803727612840172	0.0945918014412536
1302	0	0	1.37288218767807	0	0	0	0	0	0.0652949028649421	0.106257843068874	6.39400174407001e-10	5.2817058457806e-13	0	0	0.0652949028649421	0.171552745933816	0.171552746573216	0.171552746573744	0.171552746573744	-0.0670281854751115	0.104524561098633
1303	0	0.670979009019972	0	0	0	0	0	0	0.0615717508556189	0.102057013665201	5.27970726693638e-10	4.351924943436e-13	0	0	0.0615717508556189	0.16362876452082	0.163628765048791	0.163628765049226	0.163628765049226	-0.0938808983957568	0.0697478666534695
1304	0	0	1.25287656741775	0	0	0	0	0	0.0570528895983808	0.0958876690524255	4.35929023012704e-10	3.58597547433131e-13	0	0	0.0570528895983808	0.152940558650806	0.152940559086735	0.152940559087094	0.152940559087094	-0.0854629150467829	0.067477644040311
1305	0	0	0	0	3.12619200277187	0	0	0	0.0521491316642812	0.0886015048900515	3.59907608782351e-10	2.9544171540949e-13	0	0	0.0521491316642812	0.140750636554333	0.14075063691424	0.140750636914536	0.140750636914536	-0.0996914765662757	0.04105916034826
1306	0	0	1.21815231645965	0	0	0	0	0	0.0471485000976667	0.0808061269114768	0.0532565364202751	2.43404032785708e-13	0	0	0.0471485000976667	0.127954627009144	0.181211163429419	0.181211163429662	0.181211163429662	-0.0769999137393355	0.104211249690326
1307	0	0	1.49655331802213	0	0	0	0	0	0.0422472456450003	0.0729255574423704	0.0872055280981403	2.00537156126162e-13	0	0	0.0422472456450003	0.115172803087371	0.202378331185511	0.202378331185712	0.202378331185712	-0.0962466964732793	0.106131634712432
1308	0	0.638553157743476	0	0	0	0	0	0	0.0375736537288239	0.0652468264155843	0.10709677143977	1.65225070958041e-13	0	0	0.0375736537288239	0.102820480144408	0.209917251584178	0.209917251584343	0.209917251584343	-0.0879098436855225	0.122007407898821
1309	0	0	1.32326771941144	0	0	0	0	0	0.0332062359809471	0.057955703632415	0.116911227056898	1.36099990444364e-13	0	0	0.0332062359809471	0.091161939613362	0.20807316667026	0.208073166670397	0.208073166670397	-0.0931345313245805	0.114938635345816
1310	0	0.816192307103379	0	0	0	0	0	0	0.0291875598858995	0.0511639780736891	0.119648521181356	1.12087845598875e-13	0	0	0.0291875598858995	0.0803515379595887	0.200000059140945	0.200000059141057	0.200000059141057	-0.0577451804917321	0.142254878649325
1311	0.271868954677221	0	0	0	0	0	0	0	0.0255347001403637	0.0449301746705654	0.117551908600094	9.23267611489068e-14	0	0	0.0255347001403637	0.0704648748109291	0.188016783411023	0.188016783411115	0.188016783411115	-0.0704842601431917	0.117532523267924
1312	0	0.513249322179652	0	0	0	0	0	0	0.0222470820646967	0.0392751913501927	0.112283923081435	7.60613973490721e-14	0	0	0.0222470820646967	0.0615222734148894	0.173806196496324	0.1738061964964	0.1738061964964	-0.0509487065832354	0.122857489913165
1313	0	0	1.67555047235465	0	0	0	0	0	0.0193123191316387	0.0341940172292876	0.105063201021635	6.26262596020891e-14	0	0	0.0193123191316387	0.0535063363609263	0.158569537382561	0.158569537382624	0.158569537382624	-0.0558674859337725	0.102702051448851
1314	0.426714070202547	0	0	0	0	0	0	0	0.0224596569162562	0.0296644388798726	0.0967707828974432	5.15766733763987e-14	0	0	0.0224596569162562	0.0521240957961288	0.148894878693572	0.148894878693624	0.148894878693624	-0.0495033872804206	0.0993914914132029
1315	0	0	0	2.69372963820175	0	0	0	0	0.0238313889924641	0.0256534415642282	0.0880324621696653	4.24788559193189e-14	0	0	0.0238313889924641	0.0494848305566922	0.137517292726357	0.1375172927264	0.1375172927264	-0.0771250336459946	0.0603922590804054
1316	0	0	1.56803624271195	0	0	0	0	0	0.0239678238553394	0.0612155816525246	0.079282372448239	3.50015226174464e-14	0	0	0.0239678238553394	0.0851834055078639	0.164465777956103	0.164465777956138	0.164465777956138	-0.0832976553465691	0.0811681226095688
1317	0	0.627960231739597	0	0	0	0	0	0	0.025499865752209	0.0830421424026503	0.0708119089065109	2.87994996881243e-14	0	0	0.025499865752209	0.108542008154859	0.17935391706137	0.179353917061399	0.179353917061399	-0.0590812821814364	0.120272634879962
1318	0	0	0	2.01929022542981	0	0	0	0	0.0256889357913018	0.094944280061643	0.0628072114625159	2.3712687517595e-14	0	0	0.0256889357913018	0.120633215852945	0.183440427315461	0.183440427315484	0.183440427315484	-0.0789017908100076	0.104538636505477
1319	0	0.877872070151919	0	0	0	0	0	0	0.0249715723074456	0.116809146205676	0.0553777490407835	1.95446254288204e-14	0	0	0.0249715723074456	0.141780718513122	0.197158467553905	0.197158467553925	0.197158467553925	-0.0596496306120553	0.13750883694187
1320	0	0	1.08216935728648	0	0	0	0	0	0.0236701797794004	0.127627426296998	0.0485779994729246	1.60931788209404e-14	0	0	0.0236701797794004	0.151297606076398	0.199875605549323	0.199875605549339	0.199875605549339	-0.0471299078898341	0.152745697659505
1321	0	0	1.86820197496944	0	0	0	0	0	0.0220200627338502	0.130685485429119	0.0424237888966106	1.32623882899727e-14	0	0	0.0220200627338502	0.152705548162969	0.195129337059579	0.195129337059593	0.195129337059593	-0.0350903296651337	0.160039007394459
1322	0	0.943096234781065	0	0	0	0	0	0	0.0322487403004807	0.128441229532674	0.0369045144204766	1.09178079769819e-14	0	0	0.0322487403004807	0.160689969833155	0.197594484253631	0.197594484253642	0.197594484253642	-0.0462126449765513	0.151381839277091
1323	0	0.711137769195995	0	0	0	0	0	0	0.0380455813985955	0.12271646855406	0.0319922056407258	8.99970868518092e-15	0	0	0.0380455813985955	0.160762049952655	0.192754255593381	0.19275425559339	0.19275425559339	-0.0609938133678958	0.131760442225494
1324	0	0	1.61905620636537	0	0	0	0	0	0.0406811979367139	0.114846762535455	0.0276481694284574	7.41644975652822e-15	0	0	0.0406811979367139	0.155527960472169	0.183176129900627	0.183176129900634	0.183176129900634	-0.0219184841495957	0.161257645751038
1325	0	0	1.31708891917596	0	0	0	0	0	0.0450101788709665	0.105797843907955	0.0238277963969041	6.08733056062985e-15	0	0	0.0450101788709665	0.150808022778921	0.174635819175825	0.174635819175831	0.174635819175831	-0.0270872557951719	0.147548563380659
1326	0	0	1.69553306763665	0	0	0	0	0	0.0464330128126791	0.0962558096837623	0.0204839771723676	5.0167808867193e-15	0	0	0.0464330128126791	0.142688822496441	0.163172799668809	0.163172799668814	0.163172799668814	-0.00820435761372862	0.154968442055085
1327	0	0	1.46085758630743	0	0	0	0	0	0.0522646033514621	0.0866967675021838	0.0175694745350289	4.12338043822482e-15	0	0	0.0522646033514621	0.138961370853646	0.156530845388675	0.156530845388679	0.156530845388679	0.00614385604184846	0.162674701430527
1328	0	0	1.29230368158938	0	0	0	0	0	0.0544562968363606	0.077440420714562	0.0150385177133228	3.39962218865692e-15	0	0	0.0544562968363606	0.131896717550923	0.146935235264245	0.146935235264249	0.146935235264249	-0.025062504397736	0.121872730866513
1329	0.451169764902997	0	0	0	0	0	0	0	0.0541360785127568	0.0686911267574132	0.0128478228860681	2.80009789172214e-15	0	0	0.0541360785127568	0.12282720527017	0.135675028156238	0.135675028156241	0.135675028156241	-0.015259121514045	0.120415906642196
1330	0	0	1.39098068893786	0	0	0	0	0	0.0521425972565967	0.0605692095013396	0.0109571955279438	2.31315010609016e-15	0	0	0.0521425972565967	0.112711806757936	0.12366900228588	0.123669002285882	0.123669002285882	0.00189834844784763	0.12556735073373
1331	0	0.869663235978949	0	0	0	0	0	0	0.0490929971978104	0.0531347097664704	0.00932983266398537	1.90509936740999e-15	0	0	0.0490929971978104	0.102227706964281	0.111557539628266	0.111557539628268	0.111557539628268	-0.0123786720904396	0.0991788675378285
1332	0	0	1.52587851183928	0	0	0	0	0	0.0454356649397775	0.0464052865820845	0.00793241403543981	1.56118335076711e-15	0	0	0.0454356649397775	0.0918409515218619	0.0997733655573017	0.0997733655573033	0.0997733655573033	-0.0139924660080546	0.0857808995492487
1333	0	0.800202478772336	0	0	0	0	0	0	0.0423386335432905	0.0403696093635483	0.00673504877309645	1.28518396914844e-15	0	0	0.0423386335432905	0.0827082429068388	0.0894432916799353	0.0894432916799366	0.0894432916799367	-0.0191533546119052	0.0702899370680314
1334	0	0.657626198116127	0	0	0	0	0	0	0.0388714456362904	0.0349972875133639	0.00571112696661866	1.0638412136325e-15	0	0	0.0388714456362904	0.0738687331496542	0.0795798601162729	0.079579860116274	0.0795798601162739	-0.0302891084159701	0.0492907517003038
1335	0	0.979336732005637	0	0	0	0	0	0	0.0352700611322351	0.0302461527159916	0.004837112360973	8.72729947271956e-16	0	0	0.0352700611322351	0.0655162138482267	0.0703533262091997	0.0703533262092006	0.0703533262092006	-0.00639998600845566	0.063953340200745
1336	0	0	0	0	3.08789280603649	0	0	0	0.0316970581954126	0.0260675274046704	0.00409230240086533	7.28762222689133e-16	0	0	0.0316970581954126	0.057764585600083	0.0618568880009483	0.0618568880009491	0.061856888000949	-0.0418049574513842	0.0200519305495648
1337	0	0	1.38890850875512	0	0	0	0	0	0.0282604836515339	0.0224099702048289	0.0554608411882143	6.06319417686822e-16	0	0	0.0282604836515339	0.0506704538563629	0.106131295044577	0.106131295044578	0.106131295044578	-0.0437968243680675	0.0623344706765103
1338	0	0.959958598112026	0	0	0	0	0	0	0.0250282806159934	0.0192218773945755	0.0880718402109903	5.10230746668283e-16	0	0	0.0250282806159934	0.0442501580105689	0.132321998221559	0.13232199822156	0.13232199822156	-0.0260845442117017	0.106237454009858
1339	0	0.962966813794857	0	0	0	0	0	0	0.0220392773716731	0.0164532320503086	0.107037734503356	4.20728171696471e-16	0	0	0.0220392773716731	0.0384925094219816	0.145530243925338	0.145530243925339	0.145530243925339	-0.0401213936460659	0.105408850279273
1340	0.297389466392196	0	0	0	0	0	0	0	0.0193115101049032	0.0140567243942087	0.116233849970714	3.54875833995314e-16	0	0	0.0193115101049032	0.0333682344991118	0.149602084469826	0.149602084469826	0.149602084469826	-0.0210404646110467	0.128561619858779
1341	0	0	1.35504468056236	0	0	0	0	0	0.0168484850001488	0.0119884138327623	0.118578915919511	2.85707573802545e-16	0	0	0.0168484850001488	0.0288368988329111	0.147415814752422	0.147415814752422	0.147415814752422	-0.00359021569350631	0.143825599058916
1342	0	0.687309432011808	0	0	0	0	0	0	0.0146438532822534	0.0102080620279797	0.116254530596635	2.45730146946081e-16	0	0	0.0146438532822534	0.024851915310233	0.141106445906868	0.141106445906868	0.141106445906868	0.0135092750422401	0.154615720949109
1343	0	0.826800976206304	0	0	0	0	0	0	0.012684868810555	0.00867923451099759	0.110876494390198	1.99994518826114e-16	0	0	0.012684868810555	0.0213641033215526	0.132240597711751	0.132240597711751	0.132240597711751	0.0245599308739714	0.156800528585722
1344	0	0	0	2.23503862687792	0	0	0	0	0.010954915981623	0.00736924380612899	0.103628249200079	1.62828693164514e-16	0	0	0.010954915981623	0.018324159787752	0.121952408987831	0.121952408987831	0.121952408987831	0.0134319565497857	0.135384365537617
1345	0	0.58299005333636	0	0	0	0	0	0	0.00943533137803321	0.0303209373260552	0.0953645321915587	1.26610634391801e-16	0	0	0.00943533137803321	0.0397562687040884	0.135120800895647	0.135120800895647	0.135120800895647	0.0363858021055384	0.171506603001186
1346	0	0.735527827866876	0	0	0	0	0	0	0.00810669214423676	0.0447096158546107	0.0866916577418592	1.12787914568241e-16	0	0	0.00810669214423676	0.0528163079988474	0.139507965740707	0.139507965740707	0.139507965740707	0.0297919747085106	0.169299940449217
1347	0	0.704274848125982	0	0	0	0	0	0	0.00694970456475989	0.0528855428127003	0.0780294948483291	8.61916584737546e-17	0	0	0.00694970456475989	0.0598352473774602	0.137864742225789	0.137864742225789	0.137864742225789	0.0315308481472582	0.169395590373048
1348	0	0.562556105174044	0	0	0	0	0	0	0.00594579545262918	0.0566282888300616	0.0696591381505052	8.6127591563883e-17	0	0	0.00594579545262918	0.0625740842826907	0.132233222433196	0.132233222433196	0.132233222433196	0.0154627790563648	0.147696001489561
1349	0.435995574738281	0	0	0	0	0	0	0	0.00507748489337353	0.0572764036258785	0.0617594226945828	5.80650951358874e-17	0	0	0.00507748489337353	0.062353888519252	0.124113311213835	0.124113311213835	0.124113311213835	-0.0194898905275999	0.104623420686235
1350	0	0	1.96363713794199	0	0	0	0	0	0.00432860017946267	0.0558288289729416	0.0544347606129448	5.18723719617912e-17	0	0	0.00432860017946267	0.0601574291524042	0.114592189765349	0.114592189765349	0.114592189765349	-0.0356833474814971	0.078908842283852
1351	0	0.727330846054074	0	0	0	0	0	0	0.018868135586025	0.0530240368617018	0.0477362460367447	3.28535891201625e-17	0	0	0.018868135586025	0.0718921724477268	0.119628418484472	0.119628418484472	0.119628418484472	-0.048420293605796	0.0712081248786757
1352	0	0.561777781256721	0	0	0	0	0	0	0.0279942982434801	0.0494016360547737	0.0416775540935515	6.32312414083878e-18	0	0	0.0279942982434801	0.0773959342982538	0.119073488391805	0.119073488391805	0.119073488391805	-0.0407133826924362	0.0783601056993691
1353	0.399065083400148	0	0	0	0	0	0	0	0.0331918962509173	0.045350202550687	0.0362468278580041	3.7539898686848e-18	0	0	0.0331918962509173	0.0785420988016042	0.114788926659608	0.114788926659608	0.114788926659608	-0.0210195859365039	0.0937693407231044
1354	0	0.799107275551856	0	0	0	0	0	0	0.0355853131398944	0.0411443040186542	0.0314154853591011	-4.84690483620015e-18	0	0	0.0355853131398944	0.0767296171585486	0.10814510251765	0.10814510251765	0.10814510251765	-0.0191294295892103	0.0890156729284394
1355	0	0.608043122130832	0	0	0	0	0	0	0.0360203870281581	0.0369730641666222	0.0271446726543111	-8.82360027481539e-18	0	0	0.0360203870281581	0.0729934511947804	0.100138123849091	0.100138123849091	0.100138123849091	0.00578515696659419	0.105923280815686
1356	0	0	1.85170286254438	0	0	0	0	0	0.0351284484533219	0.0329621175735898	0.0233899269764942	-7.33080971277607e-18	0	0	0.0351284484533219	0.0680905660269117	0.0914804930034059	0.0914804930034059	0.0914804930034059	0.0123630002066868	0.103843493210093
1357	0	0	1.64140786160783	0	0	0	0	0	0.0448942926027877	0.0291904126138914	0.0201044868325481	-3.1079009030827e-17	0	0	0.0448942926027877	0.0740847052166791	0.0941891920492271	0.0941891920492271	0.0941891920492271	0.027252103758496	0.121441295807723
1358	0	0	1.02327940864319	0	0	0	0	0	0.0545963713997888	0.0257030088346958	0.0172415863616631	-3.89750708660753e-17	0	0	0.0545963713997888	0.0802993802344846	0.0975409665961477	0.0975409665961477	0.0975409665961476	0.0448807800213321	0.14242174661748
1359	0	0.957601930525651	0	0	0	0	0	0	0.0593059122587105	0.022520768832058	0.0147559934331704	-4.62682362351379e-17	0	0	0.0593059122587105	0.0818266810907685	0.0965826745239389	0.0965826745239388	0.0965826745239388	0.0358082070639387	0.132390881587878
1360	0	0.820081502315162	0	0	0	0	0	0	0.0605141062210162	0.0196476499862043	0.0126049902682293	-2.70714452743915e-17	0	0	0.0605141062210162	0.0801617562072205	0.0927667464754498	0.0927667464754498	0.0927667464754498	0.0336664081997747	0.126433154675224
1361	0	0.788893986562874	0	0	0	0	0	0	0.0593355776809027	0.0170761477385722	0.0107489481522716	-1.83200841202634e-17	0	0	0.0593355776809027	0.0764117254194749	0.0871606735717465	0.0871606735717465	0.0871606735717465	0.0294531413412472	0.116613814912994
1362	0	0.693442542443451	0	0	0	0	0	0	0.0565959059301281	0.0147913209520996	0.00915161117413282	-1.1759465988572e-17	0	0	0.0565959059301281	0.0713872268822276	0.0805388380563604	0.0805388380563604	0.0805388380563604	0.0111034296370821	0.0916422676934425
1363	0	0.988700003877761	0	0	0	0	0	0	0.0528997902039947	0.0127737345460301	0.00778017559668383	-1.10356510092494e-17	0	0	0.0528997902039947	0.0656735247500248	0.0734537003467087	0.0734537003467086	0.0734537003467087	0.0373305338584905	0.110784234205199
1364	0	0	1.04630648859854	0	0	0	0	0	0.0486839998742556	0.0110015796674396	0.00660522962715883	5.68801584186179e-18	0	0	0.0486839998742556	0.0596855795416952	0.066290809168854	0.066290809168854	0.0662908091688541	0.0207739113124816	0.0870647204813356
1365	0	0.924125960599946	0	0	0	0	0	0	0.0442583859549779	0.00945217288339865	0.00560060158965899	-2.53720319890078e-17	0	0	0.0442583859549779	0.0537105588383765	0.0593111604280355	0.0593111604280355	0.0593111604280354	-0.00460540333439994	0.0547057570936355
1366	0	0	1.52254476168265	0	0	0	0	0	0.03983754228896	0.00810298985695356	0.00474315168662945	-1.22815365507647e-17	0	0	0.03983754228896	0.0479405321459135	0.052683683832543	0.052683683832543	0.0526836838325429	-0.00616028956156269	0.0465233942709802
1367	0	0.978772676101773	0	0	0	0	0	0	0.0363034822756444	0.00693235301319707	0.00401253278930695	-3.57191242892511e-18	0	0	0.0363034822756444	0.0432358352888414	0.0472483680781484	0.0472483680781484	0.0472483680781484	-0.0301906301148551	0.0170577379632932
1368	0	0	0	2.53897998553859	0	0	0	0	0.0327416515847006	0.00591986467225508	0.0033909383277433	4.84195146655155e-18	0	0	0.0327416515847006	0.0386615162569557	0.042052454584699	0.042052454584699	0.042052454584699	-0.00736840786215871	0.0346840467225403
1369	0	0.9381988217376	0	0	0	0	0	0	0.0292782422076537	0.0390724499712472	0.00286284981738076	-1.04393015428297e-17	0	0	0.0292782422076537	0.068350692178901	0.0712135419962817	0.0712135419962817	0.0712135419962817	-0.0319217481399939	0.0392917938562877
1370	0	0	1.03489554683838	0	0	0	0	0	0.0259946091854044	0.0600114288194913	0.00241479243790974	-2.77461877156778e-18	0	0	0.0259946091854044	0.0860060380048956	0.0884208304428054	0.0884208304428054	0.0884208304428054	-0.0461278328766176	0.0422929975661878
1371	0	0	1.63630730543031	0	0	0	0	0	0.0229393792441908	0.0720753581578839	0.00203510404105392	1.19466668393873e-18	0	0	0.0229393792441908	0.0950147374020747	0.0970498414431286	0.0970498414431286	0.0970498414431286	-0.0396784127178396	0.057371428725289
1372	0	0	1.45670028799341	0	0	0	0	0	0.0246016021746365	0.0777937607969932	0.00171372075010206	-2.34795414009477e-18	0	0	0.0246016021746365	0.10239536297163	0.104109083721732	0.104109083721732	0.104109083721732	-0.0401167503788841	0.0639923333428477
1373	0	0.852659264816574	0	0	0	0	0	0	0.0249074507997352	0.0790707313257534	0.00144198072610627	-6.62265211382793e-18	0	0	0.0249074507997352	0.103978182125489	0.105420162851595	0.105420162851595	0.105420162851595	-0.031018309040072	0.0744018538115228
1374	0	0	1.03102041788719	0	0	0	0	0	0.0242940447987871	0.0773285614907957	0.00121244655951723	-5.21899808550553e-18	0	0	0.0242940447987871	0.101622606289583	0.1028350528491	0.1028350528491	0.1028350528491	-0.023778946912134	0.0790561059369659
1375	0.401400865183584	0	0	0	0	0	0	0	0.0230845996201335	0.0736198465052416	0.0010187459827746	-1.55423300648872e-17	0	0	0.0230845996201335	0.0967044461253751	0.0977231921081497	0.0977231921081497	0.0977231921081497	-0.0168055674728185	0.0809176246353312
1376	0	0	1.16325105270103	0	0	0	0	0	0.0215153580350763	0.0687147798430639	0.000855430097753115	1.20502132222962e-17	0	0	0.0215153580350763	0.0902301378781402	0.0910855679758934	0.0910855679758934	0.0910855679758934	-0.0216055729622481	0.0694799950136452
1377	0	0	1.0617699302677	0	0	0	0	0	0.0197565006935187	0.0631689479984687	0.000717848002205837	5.34304066648971e-18	0	0	0.0197565006935187	0.0829254486919874	0.0836432966941932	0.0836432966941932	0.0836432966941931	-0.00994466035335078	0.0736986363408423
1378	0	0.905992647693984	0	0	0	0	0	0	0.0179283335934348	0.0573758263441288	0.000602036528376926	1.35166556450312e-17	0	0	0.0179283335934348	0.0753041599375637	0.0759061964659406	0.0759061964659406	0.0759061964659405	-0.0331359807120542	0.0427702157538864
1379	0	0	1.8918683141023	0	0	0	0	0	0.0161137776743898	0.0516072948920437	0.000504623734631767	1.28193793317536e-17	0	0	0.0161137776743898	0.0677210725664335	0.0682256963010653	0.0682256963010653	0.0682256963010653	-0.0310282849575654	0.0371974113434998
1380	0	0.65477985075991	0	0	0	0	0	0	0.0272013548573701	0.0460447922662317	0.000422744787135392	9.07494375574628e-18	0	0	0.0272013548573701	0.0732461471236018	0.0736688919107372	0.0736688919107372	0.0736688919107372	-0.0298910389162561	0.043777852994481
1381	0	0	1.3741875727197	0	0	0	0	0	0.033739783301727	0.0408031706070926	0.000353968910833243	2.16301259784666e-18	0	0	0.033739783301727	0.0745429539088197	0.0748969228196529	0.0748969228196529	0.0748969228196529	-0.0310743825518179	0.043822540267835
1382	0	0.629693583799608	0	0	0	0	0	0	0.0370139829423977	0.0359488739266268	0.000296236160691522	-7.19339306959358e-18	0	0	0.0370139829423977	0.0729628568690245	0.073259093029716	0.073259093029716	0.0732590930297159	-0.0179808301993772	0.0552782628303387
1383	0	0.970233006903603	0	0	0	0	0	0	0.0379925191616435	0.0315137140447587	0.000247802853258844	-8.02837181940113e-18	0	0	0.0379925191616435	0.0695062332064023	0.0697540360596611	0.0697540360596611	0.0697540360596611	0.0136589547766169	0.0834129908362779
1384	0	0.842706171539128	0	0	0	0	0	0	0.0374000728991737	0.0275052428388731	0.000207194596454832	-3.79486582632947e-18	0	0	0.0374000728991737	0.0649053157380469	0.0651125103345017	0.0651125103345017	0.0651125103345017	-0.00161784643609272	0.0634946638984089
1385	0	0.910682932329187	0	0	0	0	0	0	0.0357740325063811	0.0239145021168901	0.000173165955974071	6.60416124473188e-18	0	0	0.0357740325063811	0.0596885346232712	0.0598617005792452	0.0598617005792453	0.0598617005792452	-0.00697827810848637	0.0528834224707588
1386	0	0	1.34337003008917	0	0	0	0	0	0.0335085825616607	0.020721761009318	0.000144665895650292	-6.47007609605075e-18	0	0	0.0335085825616607	0.0542303435709787	0.054375009466629	0.054375009466629	0.054375009466629	-0.0205153792641707	0.0338596302024582
1387	0	0	1.49862087081616	0	0	0	0	0	0.0308889629540106	0.0179007158326086	0.000120808223800623	-1.08967003824431e-17	0	0	0.0308889629540106	0.0487896787866192	0.0489104870104198	0.0489104870104198	0.0489104870104198	-0.0188924278748099	0.0300180591356099
1388	0.441778048921055	0	0	0	0	0	0	0	0.0281180131969486	0.0154215213148276	0.00010084636626849	-1.33868859666153e-17	0	0	0.0281180131969486	0.0435395345117762	0.0436403808780447	0.0436403808780447	0.0436403808780446	0.00282592654552866	0.0464663074235733
1389	0.360707631742022	0	0	0	0	0	0	0	0.0253366731702631	0.0132529388584088	8.41518686608083e-05	-8.59815481609655e-18	0	0	0.0253366731702631	0.038589612028672	0.0386737638973328	0.0386737638973328	0.0386737638973327	-0.0120724073909733	0.0266013565063594
1390	0	0	1.56620938098497	0	0	0	0	0	0.0226397591097512	0.0113638223463882	7.01961047236068e-05	-9.25571180332744e-18	0	0	0.0226397591097512	0.0340035814561394	0.034073777560863	0.034073777560863	0.0340737775608629	0.00922087357105149	0.0432946511319144
1391	0	0.607187850133118	0	0	0	0	0	0	0.0222563603791667	0.0097241110693295	5.85347348922483e-05	-3.0858805714539e-17	0	0	0.0222563603791667	0.0319804714484962	0.0320390061833884	0.0320390061833884	0.0320390061833884	0.00496953254152109	0.0370085387249095
1392	0	0.710329179662421	0	0	0	0	0	0	0.021268049019336	0.00830545963924039	4.87945190092546e-05	-2.49744708741804e-17	0	0	0.021268049019336	0.0295735086585763	0.0296223031775856	0.0296223031775856	0.0296223031775855	0.0112241189926989	0.0408464221702844
1393	0	0.50235170663267	0	0	0	0	0	0	0.019906727066252	0.00708160387053951	4.06621404014118e-05	-3.03295764951619e-18	0	0	0.019906727066252	0.0269883309367915	0.0270289930771929	0.0270289930771929	0.0270289930771928	-0.0107518623732179	0.0162771307039749
1394	0	0	1.35689903101934	0	0	0	0	0	0.0183400996868111	0.00602853765213077	3.38747454366512e-05	-1.60268799036674e-17	0	0	0.0183400996868111	0.0243686373389419	0.0244025120843785	0.0244025120843785	0.0244025120843785	0.00519426016238323	0.0295967722467617
1395	0	0.876083679383131	0	0	0	0	0	0	0.0166873290527473	0.00512455731126975	2.82119438575535e-05	-2.06576072066907e-17	0	0	0.0166873290527473	0.0218118863640171	0.0218400983078747	0.0218400983078746	0.0218400983078747	0.0152199858852386	0.0370600841931133
1396	0	0	1.89277047304288	0	0	0	0	0	0.0150311224980704	0.00435021569679044	2.34890511600725e-05	-5.56078656125274e-18	0	0	0.0150311224980704	0.0193813381948608	0.0194048272460209	0.0194048272460209	0.0194048272460209	-0.00778259791944323	0.0116222293265776
1397	0	0.932482704009461	0	0	0	0	0	0	0.0262899639133033	0.00368821725416723	1.95513855853733e-05	2.98409551092673e-19	0	0	0.0262899639133033	0.0299781811674705	0.0299977325530559	0.0299977325530559	0.0299977325530559	-0.00148664585635758	0.0285110866966983
1398	0	0.820202947139803	0	0	0	0	0	0	0.0329731411813896	0.0031232769939015	1.62694594331015e-05	5.15351117646624e-19	0	0	0.0329731411813896	0.0360964181752911	0.0361126876347242	0.0361126876347242	0.0361126876347242	-0.00265654185344104	0.0334561457812832
1399	0	0.751688689038855	0	0	0	0	0	0	0.0363695596009308	0.00264195989097339	1.35349278620424e-05	3.88942798647782e-18	0	0	0.0363695596009308	0.0390115194919042	0.0390250544197662	0.0390250544197662	0.0390250544197663	-0.0203844817715523	0.018640572648214
1400	0	0	1.30015546586755	0	0	0	0	0	0.0374511963277205	0.00223251244394285	1.12571785665011e-05	2.48482593577993e-17	0	0	0.0374511963277205	0.0396837087716633	0.0396949659502298	0.0396949659502298	0.0396949659502298	-0.0244717047985518	0.015223261151678
1401	0	0	1.25663894952504	0	0	0	0	0	0.03694564748014	0.00188469451322906	9.36046310297911e-06	-1.15192613786335e-17	0	0	0.03694564748014	0.038830341993369	0.038839702456472	0.038839702456472	0.038839702456472	-0.0282022326391546	0.0106374698173174
1402	0	0	1.9541751382873	0	0	0	0	0	0.03539278792225	0.00158961687207697	7.7814855560348e-06	-1.94980837198627e-17	0	0	0.03539278792225	0.0369824047943269	0.036990186279883	0.036990186279883	0.036990186279883	-0.0217777751764618	0.0152124111034212
1403	0	0	1.02973001620336	0	0	0	0	0	0.0480628058184925	0.00133958792469126	6.46737700058111e-06	-2.00571268445286e-17	0	0	0.0480628058184925	0.0494023937431838	0.0494088611201844	0.0494088611201843	0.0494088611201844	0.0063271049313573	0.0557359660515417
1404	0	0	1.05119348181395	0	0	0	0	0	0.0549764991762582	0.00112797160592364	5.37399512810737e-06	-1.72995557192165e-18	0	0	0.0549764991762582	0.0561044707821818	0.0561098447773099	0.0561098447773099	0.0561098447773099	0.00590543332056906	0.062015278097879
1405	0	0	0	2.11646997538088	0	0	0	0	0.0578044389354839	0.000949057445389047	4.46449770780077e-06	-1.72874949934778e-17	0	0	0.0578044389354839	0.058753496380873	0.0587579608785808	0.0587579608785807	0.0587579608785807	0.00656809964467254	0.0653260605232533
1406	0	0.873565371052688	0	0	0	0	0	0	0.0578006941830903	0.0209868601428878	3.70814647917968e-06	-1.97017945470022e-17	0	0	0.0578006941830903	0.0787875543259781	0.0787912624724573	0.0787912624724573	0.0787912624724572	0.000983190142207178	0.0797744526146644
1407	0	0.644840144752921	0	0	0	0	0	0	0.0558989375856053	0.033729003388574	3.07930480979763e-06	-2.39129812212425e-17	0	0	0.0558989375856053	0.0896279409741793	0.0896310202789891	0.0896310202789891	0.0896310202789891	0.0127920769952355	0.102423097274225
1408	0	0	1.59517742287921	0	0	0	0	0	0.0527873945457426	0.0411620316326698	2.55659817314751e-06	-2.75402468494149e-17	0	0	0.0527873945457426	0.0939494261784124	0.0939519827765855	0.0939519827765855	0.0939519827765855	-0.00158411354004185	0.0923678692365436
1409	0	0	1.89444058490774	0	0	0	0	0	0.0520841354875912	0.0447920152095058	2.12221135337316e-06	-1.14136936216567e-17	0	0	0.0520841354875912	0.096876150697097	0.0968782729084504	0.0968782729084504	0.0968782729084504	0.0401582520490546	0.137036524957505
1410	0	0	1.26044699615494	0	0	0	0	0	0.0628189436853802	0.0457534657497866	1.76130039396867e-06	-2.27850643742021e-17	0	0	0.0628189436853802	0.108572409435167	0.108574170735561	0.108574170735561	0.108574170735561	0.0290478723989874	0.137622043134548
1411	0	0	1.27903844855424	0	0	0	0	0	0.0679505620444207	0.0448945532412359	1.46150078380174e-06	-3.53912416655421e-18	0	0	0.0679505620444207	0.112845115285657	0.11284657678644	0.11284657678644	0.11284657678644	0.0277747704266591	0.1406213472131
1412	0.284660690396262	0	0	0	0	0	0	0	0.0691576324463071	0.0428436375009062	1.21251631353232e-06	-1.39355334740056e-18	0	0	0.0691576324463071	0.112001269947213	0.112002482463527	0.112002482463527	0.112002482463527	0.0274197462130084	0.139422228676535
1413	0	0	1.90210199071684	0	0	0	0	0	0.0676943371099469	0.0400610881960193	1.00577551626913e-06	5.08075086217132e-18	0	0	0.0676943371099469	0.107755425305966	0.107756431081483	0.107756431081483	0.107756431081483	0.0131353622875674	0.12089179336905
1414	0	0	1.3408150150339	0	0	0	0	0	0.077657654464109	0.036879540753759	8.34144700680994e-07	6.26438754535664e-18	0	0	0.077657654464109	0.114537195217868	0.114538029362569	0.114538029362569	0.114538029362569	0.0193203171037378	0.133858346466306
1415	0	0	0	2.14779928355656	0	0	0	0	0.0817845486754475	0.0335350778651969	6.91688347544783e-07	-2.87909786729896e-18	0	0	0.0817845486754475	0.115319626540644	0.115320318228992	0.115320318228992	0.115320318228992	0.0154976726242451	0.130817990853237
1416	0.33698889053693	0	0	0	0	0	0	0	0.0818635677389827	0.0514062314651554	5.73469129177084e-07	1.23677153675891e-17	0	0	0.0818635677389827	0.133269799204138	0.133270372673267	0.133270372673267	0.133270372673267	0.037258342526705	0.170528715199972
1417	0	0	1.70846207461198	0	0	0	0	0	0.0792266184960455	0.061696490262328	4.75381059052893e-07	1.56929027783571e-17	0	0	0.0792266184960455	0.140923108758373	0.140923584139433	0.140923584139433	0.140923584139432	0.0164516098975556	0.157375194036988
1418	0	0	0	2.31149661462118	0	0	0	0	0.0816827200081526	0.0665670004272466	3.94010331874028e-07	4.10311950470426e-18	0	0	0.0816827200081526	0.148249720435399	0.148250114445731	0.148250114445731	0.148250114445731	0.0390248517724427	0.187274966218174
1419	0	0	1.5354562130998	0	0	0	0	0	0.0806451191739481	0.0942203959633642	3.26519298097594e-07	-1.3575834785152e-17	0	0	0.0806451191739481	0.174865515137312	0.17486584165661	0.17486584165661	0.17486584165661	0.0370480563339885	0.211913897990599
1420	0	0	1.52948231488148	0	0	0	0	0	0.0784608773526189	0.109661076693935	2.70549757834715e-07	-3.19514907385756e-18	0	0	0.0784608773526189	0.188121954046554	0.188122224596312	0.188122224596312	0.188122224596312	0.0111710745298963	0.199293299126208
1421	0	0.597833621974892	0	0	0	0	0	0	0.075384149521523	0.116407971650277	2.24142383042647e-07	-1.56235998082032e-17	0	0	0.075384149521523	0.191792121171801	0.191792345314184	0.191792345314184	0.191792345314184	0.0211140777418236	0.212906423056007
1422	0.302368302926112	0	0	0	0	0	0	0	0.0708447440967953	0.117105554609228	1.85669598010207e-07	-2.54479970412195e-17	0	0	0.0708447440967953	0.187950298706023	0.187950484375621	0.187950484375621	0.187950484375621	0.00364232122486309	0.191592805600484
1423	0	0	1.04845303570809	0	0	0	0	0	0.0654740347943475	0.113725240914126	1.53779687086342e-07	-2.37066652407645e-17	0	0	0.0654740347943475	0.179199275708473	0.17919942948816	0.17919942948816	0.17919942948816	0.000791864995533721	0.179991294483694
1424	0	0.756059481674371	0	0	0	0	0	0	0.0597225595041132	0.107722503518508	1.2735026452475e-07	-3.08752228220433e-17	0	0	0.0597225595041132	0.167445063022621	0.167445190372886	0.167445190372886	0.167445190372886	-0.00954147076849961	0.157903719604386
1425	0	0	1.38916755307676	0	0	0	0	0	0.0539048342196084	0.100159144133336	1.05449549015191e-07	-1.09818714646895e-17	0	0	0.0539048342196084	0.154063978352944	0.154064083802493	0.154064083802493	0.154064083802493	0.00312261233770762	0.157186696140201
1426	0	0	1.36995556479379	0	0	0	0	0	0.0482338621941641	0.0917981894902642	8.73041422110532e-08	-3.11581763170293e-17	0	0	0.0482338621941641	0.140032051684428	0.14003213898857	0.14003213898857	0.14003213898857	0.00975006032476197	0.149782199313332
1427	0	0.899614212522858	0	0	0	0	0	0	0.0428476016805437	0.0831773195187704	7.22722256092823e-08	-3.62038450311175e-17	0	0	0.0428476016805437	0.126024921199314	0.12602499347154	0.12602499347154	0.12602499347154	0.00852277087242642	0.134547764343966
1428	0	0.625612482040625	0	0	0	0	0	0	0.0378291736565252	0.0746654922921195	5.98212707611623e-08	-2.96935281358715e-17	0	0	0.0378291736565252	0.112494665948645	0.112494725769915	0.112494725769915	0.112494725769915	0.00121772907822107	0.113712454848136
1429	0	0.929557056125243	0	0	0	0	0	0	0.0332222093412304	0.0665064448175872	4.95095065208062e-08	-2.48611472410426e-17	0	0	0.0332222093412304	0.0997286541588176	0.0997287036683241	0.0997287036683241	0.0997287036683241	-0.0292211135479061	0.0705075901204179
1430	0	0.519895672474975	0	0	0	0	0	0	0.0290424355187878	0.0588519670695576	4.0970514166716e-08	-4.15861580712938e-17	0	0	0.0290424355187878	0.0878944025883453	0.0878944435588595	0.0878944435588595	0.0878944435588595	0.00308600293958833	0.0909804464984478
1431	0	0	0	2.25819463499457	0	0	0	0	0.0252863573120124	0.0517872274861672	3.39004251451058e-08	-4.54380234499787e-17	0	0	0.0252863573120124	0.0770735847981796	0.0770736186986048	0.0770736186986047	0.0770736186986047	-0.0223944292242123	0.0546791894743925
1432	0	0.698516646424951	0	0	0	0	0	0	0.0219377100153848	0.0701802288233388	2.80472842426605e-08	-3.44434379076645e-17	0	0	0.0219377100153848	0.0921179388387236	0.0921179668860078	0.0921179668860078	0.0921179668860077	-0.00707360518287329	0.0850443617031345
1433	0	0.946746557128415	0	0	0	0	0	0	0.018972203485943	0.0802034064788487	2.32022137604204e-08	-4.25145224500816e-17	0	0	0.018972203485943	0.0991756099647917	0.0991756331670054	0.0991756331670054	0.0991756331670053	0.0188696578127607	0.118045290979766
1434	0	0.6815634319166	0	0	0	0	0	0	0.0163609661077604	0.0842867765560425	1.91920750205909e-08	-4.98064734170584e-17	0	0	0.0163609661077604	0.100647742663803	0.100647761855878	0.100647761855878	0.100647761855878	0.00558377463026627	0.106231536486144
1435	0.42888112120728	0	0	0	0	0	0	0	0.0140730038908853	0.0842544009653715	1.58733750923901e-08	-4.57407352220751e-17	0	0	0.0140730038908853	0.0983274048562567	0.0983274207296318	0.0983274207296318	0.0983274207296318	0.0523907528334516	0.150718173563083
1436	0	0	1.31031160501493	0	0	0	0	0	0.0120769185927662	0.0814642223637837	1.31272080396982e-08	-3.44918681194739e-17	0	0	0.0120769185927662	0.0935411409565499	0.0935411540837579	0.0935411540837579	0.0935411540837578	0.047258502458743	0.140799656542501
1437	0	0	1.62421178795977	0	0	0	0	0	0.0103420726926359	0.0769171143158126	1.08550563140852e-08	-4.7135212393675e-17	0	0	0.0103420726926359	0.0872591870084485	0.0872591978635048	0.0872591978635048	0.0872591978635047	0.0346282437705518	0.121887441634057
1438	0	0	1.21589617371321	0	0	0	0	0	0.0129071857288849	0.0713417125715918	8.97530616805753e-09	-4.35404505510748e-17	0	0	0.0129071857288849	0.0842488983004767	0.0842489072757828	0.0842489072757828	0.0842489072757828	0.0692500713157634	0.153498978591546
1439	0	0.741151626256997	0	0	0	0	0	0	0.014202521140423	0.0652602245101206	7.42035655312279e-09	-5.00230682702961e-17	0	0	0.014202521140423	0.0794627456505436	0.0794627530709001	0.0794627530709001	0.0794627530709	0.0503351439624547	0.129797897033355
1440	0	0	1.34321527401798	0	0	0	0	0	0.0146041363258322	0.0590393254631676	6.13422053747925e-09	-3.7598306278723e-17	0	0	0.0146041363258322	0.0736434617889998	0.0736434679232204	0.0736434679232203	0.0736434679232204	0.0767288438125052	0.150372311735726
1441	0	0	1.45695722004954	0	0	0	0	0	0.0143934764395338	0.0529293860974305	5.07053619989151e-09	-6.95872171981459e-17	0	0	0.0143934764395338	0.0673228625369643	0.0673228676075005	0.0673228676075004	0.0673228676075004	0.0654638181351085	0.132786685742609
1442	0	0	1.76776488123525	0	0	0	0	0	0.0137793182752568	0.0470945889166254	4.19091690386786e-09	-7.90452973179548e-17	0	0	0.0137793182752568	0.0608739071918821	0.060873911382799	0.0608739113827989	0.0608739113827989	0.0716606137759422	0.132534525158741
1443	0	0	0	0	3.79229957563706	0	0	0	0.0216839611817062	0.0416359479737456	3.46358306506644e-09	-9.64428653507374e-17	0	0	0.0216839611817062	0.0633199091554519	0.0633199126190349	0.0633199126190348	0.0633199126190348	0.0839304497613043	0.147250362380339
1444	0	0	1.17756928954079	0	0	0	0	0	0.0262700984754143	0.036608815068699	0.0750710491758952	-5.99996328135918e-17	0	0	0.0262700984754143	0.0628789135441133	0.137949962720008	0.137949962720008	0.137949962720008	0.0711683563637482	0.209118319083757
1445	0	0	1.87960558097198	0	0	0	0	0	0.028481081158861	0.0320361148984784	0.122925950930561	-7.61389364377389e-17	0	0	0.028481081158861	0.0605171960573394	0.1834431469879	0.1834431469879	0.1834431469879	0.0678127521449044	0.251255899132804
1446	0	0	0	2.29716585033822	0	0	0	0	0.04145909095921	0.0279182823508874	0.15096488361688	-8.21270758569982e-17	0	0	0.04145909095921	0.0693773733100974	0.220342256926977	0.220342256926977	0.220342256926977	0.0671311922908719	0.287473449217849
1447	0	0	1.57244162907452	0	0	0	0	0	0.0487962258923726	0.0503472305330388	0.164799456617208	-7.71188426837786e-17	0	0	0.0487962258923726	0.0991434564254114	0.263942913042619	0.263942913042619	0.263942913042619	0.045512110812929	0.309455023855548
1448	0	0.975329321008629	0	0	0	0	0	0	0.0544834893651328	0.0637274676287285	0.168657978710266	-7.43418751601198e-17	0	0	0.0544834893651328	0.118210956993861	0.286868935704127	0.286868935704127	0.286868935704127	0.0332276832018793	0.320096618906006
1449	0	0.626005021084961	0	0	0	0	0	0	0.0565055281699222	0.0706025172381695	0.165702568497837	-6.03908333859005e-17	0	0	0.0565055281699222	0.127108045408092	0.292810613905929	0.292810613905929	0.292810613905929	0.0416802420049252	0.334490855910854
1450	0	0.946427313883902	0	0	0	0	0	0	0.0560042521638409	0.0728911051805916	0.158276753333037	-6.78702269636164e-17	0	0	0.0560042521638409	0.128895357344432	0.287172110677469	0.287172110677469	0.287172110677469	0.0390295121089121	0.326201622786381
1451	0.45043903069792	0	0	0	0	0	0	0	0.0538280188552109	0.0720300962690624	0.148098337558497	-7.31093222295361e-17	0	0	0.0538280188552109	0.125858115124273	0.27395645268277	0.27395645268277	0.27395645268277	0.0325918254448529	0.306548278127623
1452	0	0.790527922982363	0	0	0	0	0	0	0.0506005359393879	0.0690861409450552	0.136409246297158	-6.06390509896411e-17	0	0	0.0506005359393879	0.119686676884443	0.256095923181601	0.256095923181601	0.256095923181601	0.0316024888092964	0.287698411990897
1453	0	0.717967618815586	0	0	0	0	0	0	0.0467744297145769	0.0648426789593639	0.12409160544533	-5.46314925677639e-17	0	0	0.0467744297145769	0.111617108673941	0.235708714119271	0.235708714119271	0.235708714119271	0.0377601901352344	0.273468904254505
1454	0	0	1.42611517231586	0	0	0	0	0	0.0426727745496988	0.0598675655732735	0.111757374896224	-7.49378259616617e-17	0	0	0.0426727745496988	0.102540340122972	0.214297715019197	0.214297715019197	0.214297715019197	-0.00209962975355068	0.212198085265646
1455	0	0.645713135363213	0	0	0	0	0	0	0.0385211878064377	0.0545654865483884	0.0998173087468584	-8.21811787922697e-17	0	0	0.0385211878064377	0.0930866743548261	0.192903983101684	0.192903983101684	0.192903983101684	0.0549758089023168	0.247879792004001
1456	0	0	0	0	0	4.96555138199762	0	0	0.0344725460038237	0.0492184544765387	0.0885337920358061	-3.61289825341976e-17	0	0	0.0344725460038237	0.0836910004803624	0.172224792516169	0.172224792516169	0.172224792516168	0.0253594965587251	0.197584289074894
1457	0	0.551637868830626	0	0	0	0	0	0	0.0306259427166931	0.044016985142749	0.0780611334583022	0.113494139712534	0	0	0.0306259427166931	0.074642927859442	0.152704061317744	0.266198201030278	0.266198201030278	0.0369614675087685	0.303159668539047
1458	0	0	0	0	3.10913312088732	0	0	0	0.0270411636640737	0.039084002117774	0.068476125611722	0.185842284953561	0	0	0.0270411636640737	0.0661251657818477	0.13460129139357	0.320443576347131	0.320443576347131	0.041002675009942	0.361446251357073
1459	0	0.674765661832292	0	0	0	0	0	0	0.0237496812498455	0.0344930814671356	0.112498948081204	0.228232190870643	0	0	0.0237496812498455	0.058242762716981	0.170741710798185	0.398973901668828	0.398973901668828	0.0297758845662465	0.428749786235075
1460	0	0.962057122011792	0	0	0	0	0	0	0.0207629547579369	0.0302823030322928	0.138311777293618	0.249147618010879	0	0	0.0207629547579369	0.0510452577902297	0.189357035083848	0.438504653094727	0.438504653094727	0.0382485886265049	0.476753241721232
1461	0	0.787674238793683	0	0	0	0	0	0	0.0180786517414513	0.0264647015761682	0.151069911109562	0.254981021152041	0	0	0.0180786517414513	0.0445433533176195	0.195613264427182	0.450594285579223	0.450594285579223	0.0104630775871889	0.461057363166411
1462	0	0	1.29549801866849	0	0	0	0	0	0.0156852715206498	0.0230360953402088	0.154658007257582	0.250512964162084	0	0	0.0156852715206498	0.0387213668608586	0.193379374118441	0.443892338280525	0.443892338280525	0.000330454456741085	0.444222792737266
1463	0	0.854234778519325	0	0	0	0	0	0	0.0135655456610766	0.0199808993928741	0.151981343733519	0.23928644577159	0	0	0.0135655456610766	0.0335464450539506	0.18552778878747	0.42481423455906	0.42481423455906	0.0182038032090979	0.443018037768158
1464	0	0.730631891427684	0	0	0	0	0	0	0.0116989069022105	0.0172763971252763	0.145193237472813	0.223898482226203	0	0	0.0116989069022105	0.0289753040274868	0.174168541500299	0.398067023726503	0.398067023726503	0.00764628960033484	0.405713313326837
1465	0	0	1.89496929495881	0	0	0	0	0	0.0100632525244405	0.0148958378568386	0.135872195987881	0.206226644586836	0	0	0.0100632525244405	0.0249590903812792	0.160831286369161	0.367057930955997	0.367057930955997	0.00854871968160566	0.375606650637602
1466	0	0.653390002064136	0	0	0	0	0	0	0.0215711171544139	0.0128106457761688	0.125159553060195	0.187604551141473	0	0	0.0215711171544139	0.0343817629305827	0.159541315990778	0.347145867132251	0.347145867132251	0.0286425354819091	0.37578840261416
1467	0	0	1.11417106690602	0	0	0	0	0	0.0285762740896821	0.0109919606095404	0.113866093594194	0.168957376980606	0	0	0.0285762740896821	0.0395682346992225	0.153434328293417	0.322391705274023	0.322391705274023	0.0462364699033245	0.368628175177348
1468	0	0	1.24061907935039	0	0	0	0	0	0.0323329965672296	0.00941167970887735	0.102554387747736	0.150906109629177	0	0	0.0323329965672296	0.0417446762761069	0.144299064023843	0.29520517365302	0.29520517365302	0.0475291836644546	0.342734357317474
1469	0	0	1.5225634038494	0	0	0	0	0	0.0337887878941886	0.00804313168974677	0.0916021371243509	0.133847428845828	0	0	0.0337887878941886	0.0418319195839354	0.133434056708286	0.267281485554115	0.267281485554115	0.0403516752313565	0.307633160785471
1470	0	0	0	2.40254513310242	0	0	0	0	0.0343933178740118	0.00686148095517614	0.0812507115065259	0.118014622079304	0	0	0.0343933178740118	0.041254798829188	0.122505510335714	0.240520132415018	0.240520132415018	0.0610749633657423	0.30159509578076
1471	0	0	1.87302794762638	0	0	0	0	0	0.0336684322309593	0.0354015967952539	0.0716421636655617	0.103523786152717	0	0	0.0336684322309593	0.0690700290262132	0.140712192691775	0.244235978844491	0.244235978844491	0.0306352388655152	0.274871217710007
1472	0	0	1.18624281832431	0	0	0	0	0	0.0442926094293618	0.0533693637789363	0.0628473045425999	0.0904086478915174	0	0	0.0442926094293618	0.0976619732082981	0.160509277750898	0.250917925642415	0.250917925642415	-0.00515193248432917	0.245765993158086
1473	0	0.786789158000064	0	0	0	0	0	0	0.0499588179047762	0.0636598788025128	0.0548868635077759	0.0786466116462956	0	0	0.0499588179047762	0.113618696707289	0.168505560215065	0.247152171861361	0.247152171861361	-0.0260584879159837	0.221093683945377
1474	0	0	1.61313551099201	0	0	0	0	0	0.052115417220398	0.0684660466404794	0.0477473181134082	0.0681780701437446	0	0	0.052115417220398	0.120581463860877	0.168328781974286	0.23650685211803	0.23650685211803	-0.0160721771518384	0.220434674966192
1475	0	0	1.27555466173854	0	0	0	0	0	0.0555536933424176	0.0694380229629402	0.0413926305596052	0.058920565085091	0	0	0.0555536933424176	0.124991716305358	0.166384346864963	0.225304911950054	0.225304911950054	-0.0243085583866885	0.200996353563365
1476	0	0.885674287111699	0	0	0	0	0	0	0.0560330255026578	0.0678079261294641	0.0357728547040303	0.0507790301304177	0	0	0.0560330255026578	0.123840951632122	0.159613806336152	0.21039283646657	0.21039283646657	-0.0070729185901218	0.203319917876448
1477	0.429000726893356	0	0	0	0	0	0	0	0.0545131680553186	0.0644871701001227	0.0308303625209092	0.0436530712582088	0	0	0.0545131680553186	0.119000338155441	0.149830700676351	0.193483771934559	0.193483771934559	-0.0295614040212848	0.163922367913274
1478	0	0.52924096648222	0	0	0	0	0	0	0.0517031540347373	0.0601422465151992	0.0265042702367905	0.0374420219961334	0	0	0.0517031540347373	0.111845400549937	0.138349670786727	0.17579169278286	0.17579169278286	-0.0332478826601416	0.142543810122719
1479	0	0.963600039099575	0	0	0	0	0	0	0.0481206551583451	0.055253570732159	0.0227335122371884	0.0320483409959138	0	0	0.0481206551583451	0.103374225890504	0.126107738127692	0.158156079123606	0.158156079123606	-0.0441427603732457	0.114013318750361
1480	0	0.708188403427883	0	0	0	0	0	0	0.0441380598800426	0.050161041698821	0.0194589075428551	0.0273797868088534	0	0	0.0441380598800426	0.0942991015788636	0.113758009121719	0.141137795930572	0.141137795930572	-0.0352249709126	0.105912825017972
1481	0	0.773460924620362	0	0	0	0	0	0	0.0400181342289697	0.0450991988136893	0.0166244830838892	0.0233507015345074	0	0	0.0400181342289697	0.085117333042659	0.101741816126548	0.125092517661056	0.125092517661056	-0.0529810755179684	0.0721114421430872
1482	0	0.858429751630369	0	0	0	0	0	0	0.0359415280174063	0.0402242502351417	0.0141782553096797	0.0198826549503363	0	0	0.0359415280174063	0.0761657782525479	0.0903440335622276	0.110226688512564	0.110226688512564	-0.0360783266669289	0.074148361845635
1483	0	0.900453645127184	0	0	0	0	0	0	0.0320279110223055	0.0356347643490667	0.0120726230279406	0.0169046387937815	0	0	0.0320279110223055	0.0676626753713722	0.0797352983993128	0.0966399371930943	0.0966399371930943	-0.0333279287004677	0.0633120084926267
1484	0	0	1.76261697974044	0	0	0	0	0	0.0283521447063946	0.0313874336331664	0.0102644867346953	0.0143529531186679	0	0	0.0283521447063946	0.059739578339561	0.0700040650742562	0.0843570181929241	0.0843570181929241	-0.0264656330687514	0.0578913851241727
1485	0	0	1.1122325512076	0	0	0	0	0	0.0335570986865457	0.0275090174723995	0.00871518068465194	0.0121708899770164	0	0	0.0335570986865457	0.0610661161589452	0.0697812968435971	0.0819521868206135	0.0819521868206135	-0.00745593822669036	0.0744962485939231
1486	0	0	1.00706309102953	0	0	0	0	0	0.0359434464126959	0.0240053312253013	0.00739028166977842	0.0103082916377709	0	0	0.0359434464126959	0.0599487776379972	0.0673390593077756	0.0776473509455466	0.0776473509455465	0.00607980087472752	0.083727151820274
1487	0	0	1.66977515753671	0	0	0	0	0	0.0363620139629814	0.0208679599654606	0.00625934143616737	0.00872103922139096	0	0	0.0363620139629814	0.057229973928442	0.0634893153646094	0.0722103545860004	0.0722103545860003	0.0118315785713801	0.0840419331573804
1488	0	0.578628186382731	0	0	0	0	0	0	0.0410077912000083	0.0180792264234007	0.00529557670650884	0.00737051149352467	0	0	0.0410077912000083	0.0590870176234091	0.0643825943299179	0.0717531058234426	0.0717531058234426	0.0065596376421129	0.0783127434655555
1489	0	0.681457418756399	0	0	0	0	0	0	0.0427744926688806	0.015615825444679	0.0044755409701599	0.00622304143896541	0	0	0.0427744926688806	0.0583903181135597	0.0628658590837196	0.069088900522685	0.069088900522685	0.0152051812070294	0.0842940817297144
1490	0	0	1.0416938216877	0	0	0	0	0	0.042553240705633	0.01345144516409	0.0037787948361685	0.00524938920387355	0	0	0.042553240705633	0.0560046858697231	0.0597834807058916	0.0650328699097651	0.0650328699097651	0.00772020250939541	0.0727530724191605
1491	0.482965012000265	0	0	0	0	0	0	0	0.041006693722708	0.0115586228274035	0.00318758625473491	0.00442424332832467	0	0	0.041006693722708	0.0525653165501114	0.0557529028048464	0.060177146133171	0.0601771461331709	0.0321498155972965	0.0923269617304674
1492	0	0.822069072704861	0	0	0	0	0	0	0.0386225921968961	0.00991002660241005	0.00268654786114052	0.00372575733119946	0	0	0.0386225921968961	0.0485326187993062	0.0512191666604467	0.0549449239916461	0.0549449239916461	0.0355772887458129	0.090522212737459
1493	0	0	1.34789521707653	0	0	0	0	0	0.0357553991664021	0.00847931050065439	0.00226241574204678	0.00313512521960207	0	0	0.0357553991664021	0.0442347096670565	0.0464971254091033	0.0496322506287053	0.0496322506287053	0.0511562340629477	0.100788484691653
1494	0	0.742382077382929	0	0	0	0	0	0	0.0326585919927853	0.00724165505522371	0.00190377180256621	0.00263619703830987	0	0	0.0326585919927853	0.0399002470480091	0.0418040188505753	0.0444402158888851	0.0444402158888851	0.0244273716778212	0.0688675875667063
1495	0.273727933623996	0	0	0	0	0	0	0	0.0295096264181941	0.00617407958863943	0.0016008104188468	0.00221513389134363	0	0	0.0295096264181941	0.0356837060068335	0.0372845164256803	0.0394996503170239	0.0394996503170239	0.0552445850402101	0.094744235357234
1496	0	0.766711430833758	0	0	0	0	0	0	0.0264291684327729	0.00525559111234853	0.00134512903717748	0.00186010075797776	0	0	0.0264291684327729	0.0316847595451214	0.0330298885822989	0.0348899893402766	0.0348899893402766	0.044141357452788	0.0790313467930646
1497	0	0	0	2.09755269882256	0	0	0	0	0.0234958518092395	0.00446721882448164	0.00112954170553504	0.00156099473673956	0	0	0.0234958518092395	0.0279630706337212	0.0290926123392562	0.0306536070759957	0.0306536070759958	0.0628274810138215	0.0934810880898172
1498	0	0	1.33546298234126	0	0	0	0	0	0.0207575514914347	0.0233613616327211	0.000947914104286703	0.00130920596700449	0	0	0.0207575514914347	0.0441189131241558	0.0450668272284425	0.046376033195447	0.0463760331954469	0.107804670532649	0.154180703728096
1499	0	0.576357636372145	0	0	0	0	0	0	0.0182399510628586	0.0352588640768917	0.000795018408858363	0.00109740831080691	0	0	0.0182399510628586	0.0534988151397504	0.0542938335486088	0.0553912418594157	0.0553912418594157	0.109645586162386	0.165036828021801
1500	0	0.981741352407976	0	0	0	0	0	0	0.0159530148682739	0.0420754436715947	0.000666406215167617	0.000919376861409357	0	0	0.0159530148682739	0.0580284585398686	0.0586948647550363	0.0596142416164456	0.0596142416164456	0.115131305224982	0.174745546841428
1501	0	0.688546112265824	0	0	0	0	0	0	0.0138958429177891	0.0452621959754835	0.000558297748374913	0.000769829430788354	0	0	0.0138958429177891	0.0591580388932726	0.0597163366416475	0.0604861660724359	0.0604861660724359	0.0975856472860436	0.158071813358479
1502	0	0	1.2137717290644	0	0	0	0	0	0.012060282212561	0.0459110902550283	0.000467485627107925	0.000644289319157854	0	0	0.012060282212561	0.0579713724675893	0.0584388580946972	0.0590831474138551	0.059083147413855	0.0848452591338793	0.143928406547734
1503	0	0.838671739466964	0	0	0	0	0	0	0.0104335858120897	0.0448374857083008	0.000391251546678118	0.000538966859462779	0	0	0.0104335858120897	0.0552710715203905	0.0556623230670686	0.0562012899265314	0.0562012899265314	0.0983544149262742	0.154555704852806
1504	0	0	1.47065856779591	0	0	0	0	0	0.00900034621054522	0.0426445327468638	0.000327294359825427	0.000450657439385897	0	0	0.00900034621054522	0.051644878957409	0.0519721733172344	0.0524228307566203	0.0524228307566203	0.0841430153357801	0.1365658460924
1505	0.488730427165608	0	0	0	0	0	0	0	0.00774387873996774	0.0397733153368864	0.000273668160615321	0.000376653919410455	0	0	0.00774387873996774	0.0475171940768541	0.0477908622374694	0.0481675161568799	0.0481675161568798	0.101071074010959	0.149238590167839
1506	0	0	1.35892314890355	0	0	0	0	0	0.00664719085884735	0.036541787682308	0.000228729108122707	0.000314671578661947	0	0	0.00664719085884735	0.0431889785411553	0.0434177076492781	0.04373237922794	0.0437323792279399	0.0981884591425012	0.141920838370441
1507	0	0.573742138781312	0	0	0	0	0	0	0.00569364200196474	0.0331749201282918	0.000191089855866151	0.0002627839245415	0	0	0.00569364200196474	0.0388685621302565	0.0390596519861227	0.0393224359106642	0.0393224359106642	0.114384027030231	0.153706462940895
1508	0.399017898675187	0	0	0	0	0	0	0	0.00486737432553982	0.0298279618784472	0.000159580576911219	0.000219367893778519	0	0	0.00486737432553982	0.034695336203987	0.0348549167808982	0.0350742846746768	0.0350742846746767	0.113640582679783	0.14871486735446
1509	0	0	1.82124331971434	0	0	0	0	0	0.00415357572525585	0.0266043253954197	0.000133215690841141	0.000183057149352848	0	0	0.00415357572525585	0.0307579011206755	0.0308911168115167	0.0310741739608695	0.0310741739608694	0.108514073982902	0.139588247943771
1510	0	0.998371133033503	0	0	0	0	0	0	0.0140590931838813	0.0235692779527372	0.000111165506106819	0.000152702338835479	0	0	0.0140590931838813	0.0376283711366185	0.0377395366427253	0.0378922389815608	0.0378922389815608	0.125076933138831	0.162969172120392
1511	0	0	0	0	3.45141657922721	0	0	0	0.0202369988286993	0.0207603727516928	9.27320890449745e-05	0.000127337324961792	0	0	0.0202369988286993	0.0409973715803921	0.0410901036694371	0.0412174409943988	0.0412174409943988	0.122583973268051	0.16380141426245
1512	0.418690545015551	0	0	0	0	0	0	0	0.0237132145918798	0.0181953517520405	0.0639847193782075	0.000106150529123772	0	0	0.0237132145918798	0.0419085663439202	0.105893285722128	0.105999436251252	0.105999436251252	0.0827906354593466	0.188790071710598
1513	0	0	1.18221020510142	0	0	0	0	0	0.0252642100949421	0.015878094066302	0.104710354785809	8.84606437679167e-05	0	0	0.0252642100949421	0.0411423041612442	0.145852658947053	0.145941119590821	0.145941119590821	0.0930251094971031	0.238966229087924
1514	0	0.568290336085759	0	0	0	0	0	0	0.0254737284170228	0.0138030588006306	0.128568935218518	7.36960714107568e-05	0	0	0.0254737284170228	0.0392767872176534	0.167845722436172	0.167919418507582	0.167919418507582	0.0705979514549578	0.23851736996254
1515	0	0	0	2.87741559473392	0	0	0	0	0.0247771432272505	0.0119585727077581	0.140337232467352	6.13775372871316e-05	0	0	0.0247771432272505	0.0367357159350086	0.177072948402361	0.177134325939648	0.177134325939648	0.0982623698804579	0.275396695820106
1516	0	0	1.69687908986237	0	0	0	0	0	0.0234960674619375	0.0554385357539642	0.143614481471319	5.1103400669669e-05	0	0	0.0234960674619375	0.0789346032159017	0.222549084687221	0.222600188087891	0.222600188087891	0.0967897021875445	0.319389890275435
1517	0	0	1.58282933687391	0	0	0	0	0	0.0283129288465771	0.0827623972467824	0.141092325007805	4.25372578104117e-05	0	0	0.0283129288465771	0.11107532609336	0.252167651101165	0.252210188358975	0.252210188358975	0.107116987720269	0.359327176079244
1518	0	0	1.31361460356603	0	0	0	0	0	0.0333240431042894	0.0983586778100488	0.134765585183088	3.53974883524842e-05	0	0	0.0333240431042894	0.131682720914338	0.266448306097426	0.266483703585778	0.266483703585778	0.12014407608532	0.386627779671099
1519	0	0.639309759619708	0	0	0	0	0	0	0.0355881140449146	0.105581254777869	0.126096444297381	2.94484479781062e-05	0	0	0.0355881140449146	0.141169368822783	0.267265813120165	0.267295261568143	0.267295261568143	0.119050286512305	0.386345548080448
1520	0.452692463302424	0	0	0	0	0	0	0	0.0359363927174752	0.106953447032769	0.116142000336154	2.44930539581759e-05	0	0	0.0359363927174752	0.142889839750244	0.259031840086398	0.259056333140357	0.259056333140357	0.109153921004834	0.368210254145191
1521	0	0.701589931517598	0	0	0	0	0	0	0.0349890335000604	0.104358920903648	0.105653080452055	2.03665480203426e-05	0	0	0.0349890335000604	0.139347954403709	0.245001034855764	0.245021401403784	0.245021401403784	0.0805866269935268	0.325608028397311
1522	0.285955518119239	0	0	0	0	0	0	0	0.0332043110732176	0.099190676265023	0.0951505412350367	1.69312533397786e-05	0	0	0.0332043110732176	0.132394987338241	0.227545528573277	0.227562459826617	0.227562459826617	0.062305101736537	0.289867561563154
1523	0	0	1.98128413247175	0	0	0	0	0	0.030916930674319	0.0924670374891901	0.0849839708098498	1.40721701882981e-05	0	0	0.030916930674319	0.123383968163509	0.208367938973359	0.208382011143547	0.208382011143547	0.0416433774296207	0.250025388573168
1524	0	0.810367022946265	0	0	0	0	0	0	0.0441294533494322	0.0849217157965527	0.0753766656604253	1.16932784732583e-05	0	0	0.0441294533494322	0.129051169145985	0.20442783480641	0.204439528084884	0.204439528084883	0.0532430994862053	0.257682627571089
1525	0	0.718332635666257	0	0	0	0	0	0	0.0515360427545105	0.0770735318270388	0.0664599292557846	9.71443561230814e-06	0	0	0.0515360427545105	0.128609574581549	0.195069503837334	0.195079218272946	0.195079218272946	0.0339390868052738	0.22901830507822
1526	0	0	1.59391370961753	0	0	0	0	0	0.0548074289893998	0.0692802130680919	0.0582990858626865	8.06877540465365e-06	0	0	0.0548074289893998	0.124087642057492	0.182386727920178	0.182394796695583	0.182394796695583	0.020228486035486	0.202623282731069
1527	0	0.536372394961707	0	0	0	0	0	0	0.0582750143578009	0.0617797486348539	0.0509130861059677	6.70052820006646e-06	0	0	0.0582750143578009	0.120054762992655	0.170967849098623	0.170974549626823	0.170974549626823	0.0228877861420588	0.193862335768881
1528	0	0	1.83631099529694	0	0	0	0	0	0.0586845744583156	0.0547220446364024	0.0442891727388144	5.56319509785084e-06	0	0	0.0586845744583156	0.113406619094718	0.157695791833532	0.15770135502863	0.15770135502863	-0.000369436691181053	0.157331918337449
1529	0	0	0	0	0	4.89971844008592	0	0	0.0680447475515013	0.0481930376812719	0.038393753276932	4.61801945247942e-06	0	0	0.0680447475515013	0.116237785232773	0.154631538509705	0.154636156529158	0.154636156529158	0.00920003879737279	0.16383619532653
1530	0	0.685463016064213	0	0	0	0	0	0	0.0720832081592036	0.042232960587969	0.033180372758663	0.11134199425608	0	0	0.0720832081592036	0.114316168747173	0.147496541505836	0.258838535761915	0.258838535761916	-0.0158790655614447	0.242959470200471
1531	0	0.65286605533741	0	0	0	0	0	0	0.0724217202897176	0.0368500880166937	0.0285954806881426	0.182315134061957	0	0	0.0724217202897176	0.109271808306411	0.137867288994554	0.320182423056511	0.320182423056511	-0.00349618011535776	0.316686242941153
1532	0	0	1.25418954187152	0	0	0	0	0	0.070268959772333	0.0320310005402464	0.0245825298817931	0.223899243300683	0	0	0.070268959772333	0.102299960312579	0.126882490194372	0.350781733495056	0.350781733495056	-0.00343827508601461	0.347343458409041
1533	0	0.881908833820285	0	0	0	0	0	0	0.0665169858262335	0.0277481776925469	0.021084822474078	0.244416903104913	0	0	0.0665169858262335	0.0942651635187803	0.115349985992858	0.359766889097771	0.359766889097771	0.0350722305105371	0.394839119608308
1534	0	0.675967344619515	0	0	0	0	0	0	0.0618163114465124	0.0239655510808156	0.0180474226033988	0.250139119211488	0	0	0.0618163114465124	0.085781862527328	0.103829285130727	0.353968404342215	0.353968404342215	0.0531121618454236	0.407080566187638
1535	0	0	1.36581911345338	0	0	0	0	0	0.0566341614450196	0.0206425076203768	0.0154183806269174	0.245755629151396	0	0	0.0566341614450196	0.0772766690653964	0.0926950496923137	0.338450678843709	0.338450678843709	0.0616625961108437	0.400113274954553
1536	0	0	1.28527309007287	0	0	0	0	0	0.0512995465650622	0.0177367223151364	0.0131494556135031	0.234742116751392	0	0	0.0512995465650622	0.0690362688801986	0.0821857244937017	0.316927841245093	0.316927841245093	0.0400762191042915	0.357004060349385
1537	0	0.932864091882865	0	0	0	0	0	0	0.0460380190765293	0.0152061133780314	0.0111964777823876	0.219646255407692	0	0	0.0460380190765293	0.0612441324545607	0.0724406102369483	0.29208686564464	0.29208686564464	0.0250929146776266	0.317179780322267
1538	0	0.953136966520676	0	0	0	0	0	0	0.0409983696423908	0.013010144795966	0.00951945768100309	0.202309941694101	0	0	0.0409983696423908	0.0540085144383568	0.0635279721193599	0.26583791381346	0.265837913813461	0.0190497377993555	0.284887651612816
1539	0	0	1.53499436666627	0	0	0	0	0	0.0362730450377994	0.0111106486733245	0.00808252200959626	0.184041453800307	0	0	0.0362730450377994	0.0473836937111239	0.0554662157207202	0.239507669521028	0.239507669521028	0.0117800703779344	0.251287739898962
1540	0	0.50589620106447	0	0	0	0	0	0	0.033059724501351	0.00947229865242945	0.0068537353524079	0.165748386705127	0	0	0.033059724501351	0.0425320231537804	0.0493857585061883	0.215134145211316	0.215134145211316	0.0203140132902048	0.23544815850152
1541	0	0.528950134793658	0	0	0	0	0	0	0.0298194770554928	0.00806283388797755	0.00580485128739155	0.148039927153211	0	0	0.0298194770554928	0.0378823109434704	0.0436871622308619	0.191727089384073	0.191727089384073	0.0167958554570919	0.208522944841165
1542	0	0.891015827846132	0	0	0	0	0	0	0.0266676497623994	0.0068531084533332	0.00491102433512142	0.131305215881002	0	0	0.0266676497623994	0.0335207582157326	0.038431782550854	0.169736998431856	0.169736998431856	0.0441487602932541	0.21388575872511
1543	0	0.874074182321902	0	0	0	0	0	0	0.0236786567129816	0.00581702210687836	0.00415050512236212	0.115773105778187	0	0	0.0236786567129816	0.0294956788198599	0.0336461839422221	0.149419289720409	0.149419289720409	0.030636189830568	0.180055479550977
1544	0	0	1.08892932167078	0	0	0	0	0	0.020897028668595	0.00493137380654601	0.00350433431057042	0.10155748580583	0	0	0.020897028668595	0.025828402475141	0.0293327367857114	0.130890222591542	0.130890222591542	0.034216091566858	0.1651063141584
1545	0	0	1.08263892403165	0	0	0	0	0	0.0183458017799539	0.00417566825421188	0.00295604575356777	0.0886914400741047	0	0	0.0183458017799539	0.0225214700341658	0.0254775157877336	0.114168955861838	0.114168955861838	0.0542271730090375	0.168396128870876
1546	0	0.933297539476691	0	0	0	0	0	0	0.0160328469951015	0.00353189731172657	0.00249138559551715	0.077152800486257	0	0	0.0160328469951015	0.0195647443068281	0.0220561299023452	0.0992089303886022	0.0992089303886022	0.0195896045411529	0.118798534929755
1547	0.464960469956897	0	0	0	0	0	0	0	0.0139556110948676	0.00298431175525509	0.00209805128403577	0.0668830906949359	0	0	0.0139556110948676	0.0169399228501227	0.0190379741341584	0.0859210648290944	0.0859210648290944	0.0373849672747346	0.123306032103829
1548	0.387697660587699	0	0	0	0	0	0	0	0.01210463722689	0.00251919405300926	0.00176545250847009	0.0578014176519694	0	0	0.01210463722689	0.0146238312798992	0.0163892837883693	0.0741907014403387	0.0741907014403387	0.054842694561638	0.129033396001977
1549	0	0.971116398997554	0	0	0	0	0	0	0.0104661516334477	0.00212463929517238	0.00148449469026629	0.0498145199727085	0	0	0.0104661516334477	0.01259079092862	0.0140752856188863	0.0638898055915948	0.0638898055915948	0.0235990680997781	0.0874888736913729
1550	0	0.877224275448543	0	0	0	0	0	0	0.00902393943418831	0.00179034878672527	0.00124738470465254	0.0428239099615542	0	0	0.00902393943418831	0.0108142882209136	0.0120616729255661	0.0548855828871203	0.0548855828871203	0.0296688880239137	0.0845544709110341
1551	0	0	1.4708894448383	0	0	0	0	0	0.00776068221261758	0.00150743891070655	0.00104745788811727	0.0367308327837847	0	0	0.00776068221261758	0.00926812112332413	0.0103155790114414	0.0470464117952261	0.0470464117952261	0.0303722518700163	0.0774186636652424
1552	0	0	1.0478323282452	0	0	0	0	0	0.00665889088772266	0.00126826650802613	0.000879024998464636	0.0314395994756439	0	0	0.00665889088772266	0.00792715739574879	0.00880618239421342	0.0402457818698573	0.0402457818698572	0.0319593666764919	0.0722051485463491
1553	0.440042362441808	0	0	0	0	0	0	0	0.00570153664430877	0.0010662710664189	0.000737237578151504	0.0268597203877742	0	0	0.00570153664430877	0.00676780771072767	0.00750504528887917	0.0343647656766534	0.0343647656766533	0.0182681031718231	0.0526328688484764
1554	0	0.884579232960098	0	0	0	0	0	0	0.00487245873458871	0.000895833362343314	0.000617970077677427	0.022907164433237	0	0	0.00487245873458871	0.00576829209693202	0.00638626217460945	0.0292934266078465	0.0292934266078464	0.0154335417589279	0.0447269683667743
1555	0	0	1.23442512852527	0	0	0	0	0	0.00415660931233548	0.000752149776438998	0.00051771708682726	0.0195049909677735	0	0	0.00415660931233548	0.00490875908877448	0.00542647617560174	0.0249314671433752	0.0249314671433752	0.00615036326970408	0.0310818304130793
1556	0	0	0	0	3.01782972008087	0	0	0	0.0035401809818025	0.000631121245096484	0.000433504069841507	0.0165835403702154	0	0	0.0035401809818025	0.00417130222689898	0.00460480629674049	0.0211883466669559	0.0211883466669558	0.00601494412115736	0.0272032907881132
1557	0.493017455001864	0	0	0	0	0	0	0	0.00301065153693012	0.00052925567179442	0.0500705648762899	0.0140803225485685	0	0	0.00301065153693012	0.00353990720872454	0.0536104720850144	0.0676907946335829	0.0676907946335829	0.0113911819048315	0.0790819765384144
1558	0	0	0	2.93475940705505	0	0	0	0	0.00255677172147602	0.00044358256741096	0.0816980361083567	0.0119397066231441	0	0	0.00255677172147602	0.00300035428888698	0.0846983903972437	0.0966380970203877	0.0966380970203877	0.00590312213142931	0.102541219151817
1559	0	0	1.42424339385011	0	0	0	0	0	0.00216851519711284	0.0473588446856113	0.100214085903069	0.0101124875312407	0	0	0.00216851519711284	0.0495273598827241	0.149741445785793	0.159853933317034	0.159853933317034	-0.0203477142757916	0.139506219041242
1560	0	0.990967122050691	0	0	0	0	0	0	0.00183700482274404	0.0772509428616999	0.109332876715707	0.00855538437061088	0	0	0.00183700482274404	0.0790879476844439	0.188420824400151	0.196976208770762	0.196976208770762	-0.00703158853943748	0.189944620231325
1561	0	0.966143842147295	0	0	0	0	0	0	0.00155442547710859	0.0947498623004337	0.111852866303302	0.00723050946976757	0	0	0.00155442547710859	0.0963042877775423	0.208157154080844	0.215387663550612	0.215387663550612	-0.00274983135491991	0.212637832195692
1562	0	0	0	2.02759737071974	0	0	0	0	0.00131393072560393	0.103366396655187	0.109866743971585	0.0061048352814801	0	0	0.00131393072560393	0.104680327380791	0.214547071352376	0.220651906633856	0.220651906633856	-0.0184128651078748	0.202239041525981
1563	0	0	1.57900419391195	0	0	0	0	0	0.00110954842755763	0.123024171199874	0.104925345570515	0.00514967733421073	0	0	0.00110954842755763	0.124133719627431	0.229059065197946	0.234208742532157	0.234208742532157	-0.00854495745705322	0.225663785075104
1564	0	0	1.66233108285268	0	0	0	0	0	0.00352341526198086	0.132158776902091	0.098165333515012	0.0043402049369722	0	0	0.00352341526198086	0.135682192164072	0.233847525679084	0.238187730616056	0.238187730616056	0.0157898624182138	0.25397759303427
1565	0	0	1.37566024932693	0	0	0	0	0	0.0103419222971344	0.133939341775632	0.0904083923966611	0.00365498656538322	0	0	0.0103419222971344	0.144281264072767	0.234689656469428	0.238344643034811	0.238344643034811	0.0165721085540365	0.254916751588847
1566	0	0	1.97036768520225	0	0	0	0	0	0.0145726837805999	0.130731838900442	0.0822380715020893	0.00307557343317694	0	0	0.0145726837805999	0.145304522681042	0.227542594183131	0.230618167616308	0.230618167616308	-0.00505183959767058	0.225566328018637
1567	0	0	1.27848197288672	0	0	0	0	0	0.032333990466971	0.124286128083431	0.074059118671835	0.00258612234341582	0	0	0.032333990466971	0.156620118550402	0.230679237222237	0.233265359565653	0.233265359565653	-0.0288895477997715	0.204375811765881
1568	0	0.945557050353506	0	0	0	0	0	0	0.0431773026674044	0.11588157821572	0.0661431281298035	0.00217305726224012	0	0	0.0431773026674044	0.159058880883125	0.225202009012928	0.227375066275168	0.227375066275168	-0.016480400926414	0.210894665348754
1569	0	0	1.78406769916179	0	0	0	0	0	0.0490270490791839	0.106440140502367	0.0586635143718316	0.00182476796929856	0	0	0.0490270490791839	0.15546718958155	0.214130703953382	0.215955471922681	0.215955471922681	-0.0109162916032966	0.205039180319384
1570	0	0.870524574659958	0	0	0	0	0	0	0.060640292566268	0.0966138879382134	0.0517221819067904	0.00153134346332993	0	0	0.060640292566268	0.157254180504481	0.208976362411272	0.210507705874602	0.210507705874602	-0.00268329829963711	0.207824407574965
1571	0	0	1.00672773384019	0	0	0	0	0	0.0664323310035493	0.086852562577304	0.0453697522324271	0.00128433742472173	0	0	0.0664323310035493	0.153284893580853	0.19865464581328	0.199938983238002	0.199938983238002	0.0474214278458902	0.247360411083892
1572	0	0	1.27966184355411	0	0	0	0	0	0.068131981077888	0.0774555021209121	0.0396208074676096	0.00107656287306163	0	0	0.068131981077888	0.1455874831988	0.18520829066641	0.186284853539471	0.186284853539471	0.0458101519007207	0.232095005440192
1573	0	0	1.04927687621962	0	0	0	0	0	0.0670325731766341	0.0686113894178435	0.0344652926659614	0.000901913141930332	0	0	0.0670325731766341	0.135643962594478	0.170109255260439	0.171011168402369	0.171011168402369	0.0545932195862498	0.225604387988619
1574	0	0	0	2.45276695587033	0	0	0	0	0.064093025542692	0.0604285333081921	0.029876968553254	0.000755206377176153	0	0	0.064093025542692	0.124521558850884	0.154398527404138	0.155153733781314	0.155153733781314	0.0367159912690549	0.191869725050369
1575	0	0.591854831135174	0	0	0	0	0	0	0.0600165846015803	0.084160191743991	0.0258196093601066	0.000632050913010585	0	0	0.0600165846015803	0.144176776345571	0.169996385705678	0.170628436618688	0.170628436618688	0.0126353677987959	0.183263804417484
1576	0	0.700948058603265	0	0	0	0	0	0	0.0553120071836998	0.0973026171024768	0.0222514854951362	0.000528729066470413	0	0	0.0553120071836998	0.152614624286177	0.174866109781313	0.175394838847783	0.175394838847783	0.0257725540902733	0.201167392938056
1577	0	0	0	2.10057955996373	0	0	0	0	0.0503409628384974	0.102915026349338	0.0191285492181844	0.000442097096424985	0	0	0.0503409628384974	0.153255989187836	0.17238453840602	0.172826635502445	0.172826635502445	0.0113344116586567	0.184161047161102
1578	0	0	1.06471252059129	0	0	0	0	0	0.0453546416291661	0.122964017493042	0.0164066462319257	0.000369499285202393	0	0	0.0453546416291661	0.168318659122208	0.184725305354134	0.185094804639336	0.185094804639336	0.00153198947079814	0.186626794110134
1579	0	0	0	2.2189022893183	0	0	0	0	0.0405219232658783	0.132362840086897	0.0140430016573687	0.000308694310043262	0	0	0.0405219232658783	0.172884763352775	0.186927765010144	0.187236459320187	0.187236459320187	0.0523559019492657	0.239592361269453
1580	0	0.729642320824514	0	0	0	0	0	0	0.0359509640384889	0.157857306130031	0.0119971707873509	0.000257792271998196	0	0	0.0359509640384889	0.19380827016852	0.20580544095587	0.206063233227869	0.206063233227869	0.0281140083076485	0.234177241535517
1581	0.429929798379275	0	0	0	0	0	0	0	0.0317056622531868	0.169759797192946	0.0102315998296199	0.000215200937862381	0	0	0.0317056622531868	0.201465459446133	0.211697059275753	0.211912260213615	0.211912260213615	0.0350735657151283	0.246985825928744
1582	0	0	1.05298400834798	0	0	0	0	0	0.02781814959747	0.172160216484149	0.00871190679291999	0.000179579924204863	0	0	0.02781814959747	0.199978366081619	0.208690272874539	0.208869852798744	0.208869852798743	0.00913611092814532	0.218005963726889
1583	0.302480805754796	0	0	0	0	0	0	0	0.0242982081571986	0.168112332314894	0.00740696554981613	0.00014980171058905	0	0	0.0242982081571986	0.192410540472093	0.199817506021909	0.199967307732498	0.199967307732498	-0.0124478233051106	0.187519484427387
[truncated: 8,417 more rows]
