# Supplementary material for: Impulse Response Functions for Nonlinear, Nonstationary, and Heterogeneous Systems, Estimated by Deconvolution and Demixing of Noisy Time Series
Source: Sensors (Basel). 2022 Apr 25;22(9):3291. doi: 10.3390/s22093291 (PMC9105515; doi:10.3390/s22093291)
Supplement: Supplementary file 1 [file sensors-22-03291-s001.zip › File S1/IRF fig 11 nonlinear curves with demixing results/benchmark_test6_Fig_11d_ypeak_by_x.txt]

xknots	ybenchpk	ypeak	ypeak_se
0	0	0	0
0.5	0	0.00696066120947292	0.00720762187504478
1	0	0.00586329535716257	0.00736031780291774
2	0.0367879441171442	0.024698885183467	0.00482254425917498
3	0.110363832351433	0.113854820309962	0.00612762317375652
4	0.183939720585721	0.17306382600139	0.00903726500993167
5.99007611991815	0.330361338762545	0.349716339210164	0.0227865501049598
