# Supplementary material for: Impulse Response Functions for Nonlinear, Nonstationary, and Heterogeneous Systems, Estimated by Deconvolution and Demixing of Noisy Time Series
Source: Sensors (Basel). 2022 Apr 25;22(9):3291. doi: 10.3390/s22093291 (PMC9105515; doi:10.3390/s22093291)
Supplement: Supplementary file 1 [file sensors-22-03291-s001.zip › File S1/IRF fig 11 nonlinear curves with demixing results/benchmark_test7_Fig_11f_IRFpeak_by_x.txt]

knot	benchpk	IRFpeak	IRFpeak_se	benchpeaklag	IRFpeaklag
1	0.0045816487178861	0.00671169642535728	0.00130143697005712	5	4
1.5	0.0144230393727186	0.0149839800870711	0.00108778810591737	5	5
2	0.0245252960780962	0.0261267244285637	0.00104162110389974	5	5
2.5	0.0263000893980665	0.0280043615635223	0.00115146871475692	5	5
3.5	0.0208079230864043	0.0212406556661878	0.00124741167909432	5	5
5.99007611991815	0.0122810903137858	0.0134397309142968	0.00194021341924582	5	5
