# Supplementary material for: Impulse Response Functions for Nonlinear, Nonstationary, and Heterogeneous Systems, Estimated by Deconvolution and Demixing of Noisy Time Series
Source: Sensors (Basel). 2022 Apr 25;22(9):3291. doi: 10.3390/s22093291 (PMC9105515; doi:10.3390/s22093291)
Supplement: Supplementary file 1 [file sensors-22-03291-s001.zip › File S1/IRF fig 11 nonlinear curves with demixing results/benchmark_test7_Fig_11f_IRFs.txt]

lags	bench1	bench2	bench3	bench4	bench5	bench6	IRF1	IRF2	IRF3	IRF4	IRF5	IRF6	se1	se2	se3	se4	se5	se6	ybench1	ybench2	ybench3	ybench4	ybench5	ybench6	yIRF1	yIRF2	yIRF3	yIRF4	yIRF5	yIRF6	yse1	yse2	yse3	yse4	yse5	yse6	avg_benchmk	wtd_avg_benchmk	avg_IRF_x1	avg_se_x1	wtd_avg_IRF_x1	wtd_avg_se_x1	alt_avg_IRFx1	alt_avg_sex1	ensemble_IRF	ensemble_se
0	0	0	0	0	0	0	0.000227305864046653	-0.000136399208587668	-4.39854211986559e-05	-0.000369049050354369	0.000390686026787989	0.00024739553667625	0.000804353968321125	0.000634714658755589	0.000611775638241624	0.00067647773971043	0.000727283631674214	0.00112155727445672	0	0	0	0	0	0	0.000227305864046653	-0.000204598812881502	-8.79708423973119e-05	-0.000922622625885922	0.00136740109375796	0.00148191809641874	0.000804353968321125	0.000952071988133383	0.00122355127648325	0.00169119434927608	0.00254549271085975	0.00671821344684367	0	0	7.91676742012863e-05	0.000780789170864488	5.15843197801454e-05	0.000701783877967447	0.000108118104180636	0.000735169231870531	6.99758055230042e-05	0.00021940856709046
1	0.00203932934832611	0.00641981288744869	0.0109164100410398	0.0117063850756816	0.00926177689314321	0.00546641382796856	0.00400982813721511	0.00758695284805584	0.0116937819327207	0.0126846200106051	0.0100524547237127	0.00593496815659491	0.000959933034349154	0.000756541566475896	0.000728164923900464	0.000804385552047936	0.000866824131997648	0.00133974783305714	0.00203932934832611	0.00962971933117304	0.0218328200820795	0.0292659626892039	0.0324162191260012	0.0327442349325048	0.00400982813721511	0.0113804292720838	0.0233875638654414	0.0317115500265126	0.0351835915329944	0.0355509110272938	0.000959933034349154	0.00113481234971384	0.00145632984780093	0.00201096388011984	0.00303388446199177	0.00802519150150766	0.00347549281594671	0.00518206317680545	0.00514477092131401	0.000931670168768841	0.00706652858898826	0.000836811427465885	0.00584630446663094	0.000876956226830717	0.0130986655603316	0.00027304166772649
2	0.00333932330625813	0.0105121964799212	0.0178752012276171	0.0191687549376672	0.0151658031411268	0.00895104222001718	0.00605522630774126	0.0120238839325432	0.019658814878581	0.0202150262962713	0.0162149642045281	0.00922909708479749	0.00110653447765115	0.000872747855946912	0.00083920201699964	0.000927514739386243	0.00100028052345473	0.00155722062551734	0.00333932330625813	0.0157682947198818	0.0357504024552341	0.047921887344168	0.0530803109939438	0.053617424250504	0.00605522630774126	0.0180358258988148	0.039317629757162	0.0505375657406781	0.0567523747158483	0.0552829940560516	0.00110653447765115	0.00130912178392037	0.00167840403399928	0.00231878684846561	0.00350098183209154	0.00932787008235542	0.00569098570103433	0.00848542897448721	0.0081006403255642	0.00107402187031915	0.0112487061738578	0.000964866101740762	0.00917741623991875	0.0010110272598627	0.0213296836154421	0.000317140700227301
3	0.00410101002795536	0.0129099878107644	0.0219524654437611	0.0235410737485253	0.0186250641401507	0.0109927403064412	0.0065472450877713	0.0141587290214644	0.0239610926697811	0.0248312248994391	0.0188439156545753	0.012202817057608	0.00121307929974106	0.000957271365530144	0.000919785538799909	0.00101755866947495	0.00109787956850957	0.00171460469863358	0.00410101002795536	0.0193649817161466	0.0439049308875221	0.0588526843713134	0.0651877244905276	0.0658473512020752	0.0065472450877713	0.0212380935321967	0.0479221853395621	0.0620780622485978	0.0659537047910135	0.0730958030525073	0.00121307929974106	0.00143590704829522	0.00183957107759982	0.00254389667368738	0.00384257848978349	0.0102706126603845	0.0069890775131458	0.0104209224817075	0.00934124325187559	0.00117748557653075	0.013179137849532	0.00105799260767674	0.0105351968613321	0.00110849354061415	0.0259229691936895	0.000351184882885214
4	0.00447683070475767	0.0140930720567129	0.0239642114195852	0.0256984013845259	0.0203318837194551	0.0120001260659777	0.00671169642535728	0.0149355452717659	0.0258358164318053	0.0271812209043529	0.0206866716725579	0.0126259625484739	0.00130143697005712	0.00102844258028183	0.000987018553415722	0.00109173160557714	0.00118114893506947	0.00184516702347619	0.00447683070475767	0.0211396080850694	0.0479284228391703	0.0642460034613149	0.0711615930180929	0.0718816685838205	0.00671169642535728	0.0224033179076488	0.0516716328636106	0.0679530522608823	0.0724033508539528	0.0756304767525942	0.00130143697005712	0.00154266387042274	0.00197403710683144	0.00272932901394284	0.00413402127274315	0.0110526909245852	0.00762956359421099	0.0113759062816208	0.0098471772817331	0.00126340407941478	0.0140100889986964	0.00113557138506272	0.0110840162880708	0.00118955212276922	0.0281575032870073	0.000379836269733335
5	0.0045816487178861	0.0144230393727186	0.0245252960780962	0.0263000893980665	0.0208079230864043	0.0122810903137858	0.00557552588571844	0.0149839800870711	0.0261267244285637	0.0280043615635223	0.0212406556661878	0.0134397309142968	0.00137539762723034	0.00108778810591737	0.00104162110389974	0.00115146871475692	0.00124741167909432	0.00194021341924582	0.0045816487178861	0.0216345590590778	0.0490505921561923	0.0657502234951662	0.072827730802415	0.0735646658151666	0.00557552588571844	0.0224759701306066	0.0522534488571275	0.0700109039088057	0.0743422948316574	0.0805050112078549	0.00137539762723034	0.00163168215887605	0.00208324220779947	0.00287867178689231	0.00436594087683011	0.0116220260701691	0.0078081979339309	0.01164225539612	0.00933507018434043	0.00133526025173736	0.0136435231892544	0.00119987815161426	0.0104227177769067	0.0012571090380422	0.0292611753745867	0.000403209553864708
6	0.00450136404616038	0.0141703030647591	0.0240955369529762	0.0258392303986767	0.0204433038462246	0.0120658875854695	0.00454793706178412	0.0138203472714269	0.025041015875682	0.0276559801001998	0.0202192738678332	0.0118361909977218	0.00143741545489029	0.00113777587482367	0.00108781988795102	0.00120202071758218	0.00130430620932402	0.0020238571330663	0.00450136404616038	0.0212554545971386	0.0481910739059523	0.0645980759966916	0.0715515634617862	0.0722755850913377	0.00454793706178412	0.0207305209071404	0.050082031751364	0.0691399502504995	0.0707674585374161	0.0708996850462435	0.00143741545489029	0.00170666381223551	0.00217563977590205	0.00300505179395545	0.00456507173263407	0.0121230582829064	0.00767137412955503	0.0114382470335898	0.0084567205179098	0.00139554605777118	0.0126222685547944	0.00125400699207458	0.00938528189016685	0.00131386188206153	0.0285026923400526	0.000423299610959961
7	0.00429963937128955	0.0135352733828124	0.0230157166345499	0.0246812679904747	0.0195271551456584	0.0115251654343067	0.00417331225671301	0.013190341403169	0.024004127298916	0.0264678436928438	0.0201738720586541	0.0114150943326313	0.0014910681127501	0.00118109670162709	0.00112737333590376	0.00124564608151403	0.00135246434109266	0.0020895499529543	0.00429963937128955	0.0203029100742185	0.0460314332690999	0.0617031699761867	0.0683450430098044	0.0690366182461464	0.00417331225671301	0.0197855121047535	0.0480082545978321	0.0661696092321096	0.0706085522052893	0.0683772839685078	0.0014910681127501	0.00177164505244063	0.00225474667180752	0.00311411520378507	0.00473362519382432	0.0125165632745676	0.00732758823793912	0.0109256520423201	0.00800947794905513	0.00144769986013689	0.0120326163078916	0.00130072062437793	0.00887475107145101	0.0013629190634341	0.0276045867249813	0.000441171144144918
8	0.00402313940619387	0.0126648509369444	0.0215356285860966	0.0230940721471552	0.0182714085004291	0.0107840084290037	0.00303002334574893	0.0116876386703959	0.0215279439966488	0.0248857216164952	0.0184923073647799	0.0106438539071695	0.00153498081406602	0.0012169071989726	0.00116037506711598	0.00128262259367855	0.00139229495278253	0.0021428591117068	0.00402313940619387	0.0189972764054166	0.0430712571721932	0.0577351803678881	0.063949929751502	0.064597031367571	0.00303002334574893	0.0175314580055938	0.0430558879932976	0.062214304041238	0.0647230757767296	0.0637574951132337	0.00153498081406602	0.0018253607984589	0.00232075013423195	0.00320655648419638	0.00487303233473887	0.0128358891933839	0.00685636781290658	0.0102230483708306	0.00683623838150512	0.00149043754229004	0.0105414796617618	0.00133922096440038	0.00751588118332075	0.00140322284307671	0.0255977054363741	0.000456946228883666
9	0.00370560145024216	0.011665240813378	0.0198358665865904	0.0212713054657624	0.0168292845465207	0.00993284926006218	0.00226721365376574	0.0101480250209136	0.0198812340565535	0.0229237874960606	0.0167031923117837	0.00883341568921609	0.00157181843020864	0.00124733112014286	0.0011885845107308	0.00131424192938748	0.0014280043063665	0.00219022234266323	0.00370560145024216	0.0174978612200669	0.0396717331731808	0.0531782636644059	0.0589024959128226	0.0594985231554451	0.00226721365376574	0.0152220375313704	0.039762468113107	0.0573094687401515	0.0584611730912429	0.0529128323772836	0.00157181843020864	0.0018709966802143	0.00237716902146159	0.00328560482346871	0.00499801507228275	0.0131195985520982	0.00631520908069572	0.00941616460282808	0.00590358849137914	0.0015263412664437	0.00929388324034155	0.00137181370966926	0.00645102148076984	0.00143718793463757	0.0234214496790992	0.000470815254309869
10	0.00337098873995958	0.0106118793288588	0.0180447044315484	0.0193505243810393	0.0153096142339295	0.00903592128322309	0.00122053923289837	0.0087230117286185	0.0177831998147518	0.0206709202620796	0.015052397680149	0.00815381911504801	0.00160419054274561	0.00127380336221895	0.00121330541266667	0.00134249843882905	0.00145899180041155	0.00223014415470054	0.00337098873995958	0.0159178189932882	0.0360894088630967	0.0483763109525984	0.0535836498187534	0.0541258563000948	0.00122053923289837	0.0130845175929278	0.0355663996295036	0.0516773006551991	0.0526833918805215	0.0488419971671812	0.00160419054274561	0.00191070504332843	0.00242661082533334	0.00335624609707264	0.00510647130144044	0.0133587332450467	0.00574495098498102	0.00856589281819963	0.00480310957982255	0.00155786610019748	0.00787127387696493	0.00140039717960651	0.00518034790798188	0.00146699278078157	0.0213653347747029	0.000483060304885036
11	0.00303592536465296	0.00955709914993818	0.0162511298931423	0.0174271563388364	0.0137878971901864	0.00813778530066326	0.00126989478296965	0.00770509870317451	0.0162514915174291	0.0189819950839911	0.0131028857436574	0.00751559070846324	0.00163148276112196	0.00129584772360187	0.00123471262816026	0.00136732266816739	0.00148527251293198	0.00226472724460789	0.00303592536465296	0.0143356487249073	0.0325022597862846	0.043567890847091	0.0482576401656523	0.0487459533985239	0.00126989478296965	0.0115576480547618	0.0325029830348581	0.0474549877099777	0.045860100102801	0.0450189604298444	0.00163148276112196	0.00194377158540281	0.00246942525632053	0.00341830667041846	0.00519845379526195	0.0135658885860537	0.00517392485096256	0.00771447586561285	0.00441002915513882	0.00158442946845311	0.00717164744841566	0.00142458629887189	0.00477144893929096	0.00149214813412455	0.0192219837545406	0.000494028923190577
12	0.0027115695928264	0.00853602652829436	0.014514872526306	0.0155652532726945	0.0123148095816906	0.00726835100465342	0.000884601159342587	0.00688094181901254	0.0142371756731332	0.0170660760496838	0.0120966792252548	0.00672569325974818	0.00165462417207366	0.00131466738965898	0.00125290701357272	0.00138781274276813	0.00150820028897079	0.0022939489707998	0.0027115695928264	0.0128040397924415	0.029029745052612	0.0389131331817362	0.0431018335359172	0.0435379757841575	0.000884601159342587	0.0103214127285188	0.0284743513462663	0.0426651901242096	0.0423383772883919	0.040287414585112	0.00165462417207366	0.00197200108448847	0.00250581402714544	0.00346953185692033	0.00527870101139778	0.0137409289502987	0.00462114697046996	0.00689026760187832	0.00379704196991265	0.00160696511701091	0.00627733060459738	0.00144511401595735	0.00408564270292891	0.00151349308052493	0.0173552969870547	0.000503489425184492
13	0.00240504919932129	0.00757109971345441	0.0128740868904845	0.0138057308282862	0.0109227227663986	0.00644672436598125	0.000703332265986349	0.0057614413772866	0.0128488440813202	0.0152542522205455	0.00968296902126804	0.00696977087387789	0.00167480196875892	0.00133134705184241	0.00126839491397389	0.00140566580342325	0.00152798042284228	0.00231907619862704	0.00240504919932129	0.0113566495701816	0.0257481737809691	0.0345143270707155	0.0382295296823952	0.0386163696763587	0.000703332265986349	0.00864216206592991	0.0256976881626404	0.0381356305513637	0.0338903915744381	0.041749458072917	0.00167480196875892	0.00199702057776361	0.00253678982794777	0.00351416450855811	0.00534793147994799	0.0138914429576664	0.00409876473415165	0.00611138014781088	0.00326697361577955	0.00162663571503865	0.00544178087436329	0.00146301766946226	0.00350802815935682	0.00153212144267605	0.0152363325145718	0.000512342261843423
14	0.0021205560300076	0.00667551464464233	0.0113512116900407	0.0121726515053604	0.00963067434667216	0.00568414161004954	-0.000109425026013752	0.00477502716983955	0.0107597088261883	0.0133476818258517	0.00850622509492443	0.00484488964834545	0.00169356296221729	0.00134665325939541	0.00128309638973807	0.00142180451427623	0.00154589612284156	0.00234114608667263	0.0021205560300076	0.0100132719669635	0.0227024233800814	0.0304316287634011	0.0337073602133526	0.0340484409205909	-0.000109425026013752	0.00716254075475932	0.0215194176523766	0.0333692045646291	0.0297717878322355	0.0290212577861927	0.00169356296221729	0.00201997988909312	0.00256619277947614	0.00355451128569058	0.00541063642994547	0.0140236432670175	0.00361392202498003	0.00538846524543711	0.00239181293837957	0.00164490764869194	0.00428203564720183	0.00147959816635684	0.00249961637342567	0.00154940602749453	0.0133018232271436	0.000520145701000458
15	0.00186017618077733	0.00585583835591905	0.00995741367357279	0.0106779901435067	0.00844813849339253	0.00498619450821188	-0.00106840759720264	0.00352785695000513	0.00951920987259868	0.0109637824112779	0.00735191041943024	0.00408520466094362	0.00170797809943108	0.0013582433621734	0.00129419927035454	0.00143485728372307	0.00156114736389473	0.00236041558491717	0.00186017618077733	0.00878375753387857	0.0199148273471456	0.0266949753587667	0.0295684847268739	0.029867684652907	-0.00106840759720264	0.00529178542500769	0.0190384197451974	0.0274094560281948	0.0257316864680058	0.0244706868844967	0.00170797809943108	0.0020373650432601	0.00258839854070908	0.00358714320930769	0.00546401577363157	0.0141390690282949	0.00317017403686822	0.00472682379464063	0.00144512492317012	0.0016589296181929	0.00308412439876102	0.00149238671203964	0.00140090614493651	0.00156268437750641	0.0115232836536086	0.000527571573592169
16	0.00162451567503525	0.00511397861018083	0.00869593684871813	0.00932522550565599	0.00737786751018918	0.00435450750368172	-0.000557542101216499	0.003336017645617	0.00829231839285897	0.00962943659569244	0.0064453369469596	0.00288613437886979	0.00172174510768837	0.00136957683885036	0.00130471117410123	0.0014468509714665	0.00157511692975781	0.00237716451370951	0.00162451567503525	0.00767096791527125	0.0173918736974363	0.02331306376414	0.0258225362856621	0.0260838314118082	-0.000557542101216499	0.00500402646842549	0.0165846367857179	0.0240735914892311	0.0225586793143586	0.0172881646217427	0.00172174510768837	0.00205436525827555	0.00260942234820246	0.00361712742866626	0.00551290925415234	0.0142393963866882	0.00276855357503294	0.00412799573872325	0.00150538286751861	0.00167234450618078	0.002929727061328	0.00150458599225171	0.00151998768736781	0.00157538135575813	0.00989382519649787	0.000534021304825134
17	0.00141316850088414	0.00444865728115917	0.00756460785767391	0.00811202695717197	0.00641801746164718	0.00378799228325887	-0.000252841619770005	0.0030503988838864	0.0069391012351277	0.00874220591133363	0.00505650374791143	0.00355857365392808	0.00173320440268759	0.00137893959512227	0.00131363681294272	0.00145711175983327	0.00158649362567821	0.00239241905474203	0.00141316850088414	0.00667298592173876	0.0151292157153478	0.0202800673929299	0.0224630611157651	0.0226903621183832	-0.000252841619770005	0.0045755983258296	0.0138782024702554	0.0218555147783341	0.01769776311769	0.0213161270653645	0.00173320440268759	0.00206840939268341	0.00262727362588543	0.00364277939958317	0.00555272768987375	0.0143307722486474	0.00240836870051242	0.00359094937610931	0.00144204946878209	0.00168350732233256	0.0026647355087488	0.00151476359683753	0.00148654862343291	0.00158595754300206	0.00843559005869373	0.000539914033256103
18	0.00122506359983466	0.0038565026745769	0.00655769338735022	0.00703224628902455	0.00556372405020921	0.00328377787912177	0.000469613307318824	0.00273139798285218	0.00605792319059927	0.00789154156353062	0.00444036474114645	0.00175883850463375	0.00174242042698167	0.00138640194592654	0.00132050526876868	0.00146591037961874	0.00159640883872257	0.00240680862900088	0.00122506359983466	0.00578475401186536	0.0131153867747004	0.0175806157225614	0.0194730341757323	0.0196700794568428	0.000469613307318824	0.00409709697427827	0.0121158463811985	0.0197288539088265	0.0155412765940126	0.0105355765253991	0.00174242042698167	0.00207960291888981	0.00264101053753735	0.00366477594904686	0.00558743093552901	0.0144169668937911	0.00208779407985174	0.00311296308031788	0.00163568662233273	0.00169247517668357	0.00267228946223529	0.00152297196841871	0.00176744038625188	0.00159445834315513	0.00708086110730944	0.000544957532981309
19	0.00105871931275333	0.0033328505245038	0.00566726220356195	0.00607737831671197	0.00480825820274286	0.00283789271013164	0.000463156208958484	0.00276818915066086	0.00463656165764276	0.00680342331029138	0.00390493377446199	0.00258953425986038	0.00175187200716641	0.00139349496582936	0.00132685269597508	0.00147345731314342	0.00160471352562854	0.00241949906588148	0.00105871931275333	0.0049992757867557	0.0113345244071239	0.0151934457917799	0.0168289037096	0.0169991933538493	0.000463156208958484	0.00415228372599128	0.00927312331528551	0.0170085582757285	0.013667268210617	0.0155115073316996	0.00175187200716641	0.00209024244874404	0.00265370539195017	0.00368364328285854	0.00561649733969988	0.0144929835767009	0.00180430462033926	0.00269027186299998	0.0014757760347225	0.00170159643272148	0.00236399747867033	0.00153098669682682	0.00160044600511148	0.00160295604902197	0.00596872876868927	0.00054939293351256
20	0.000912427431819725	0.00287232338928773	0.00488417037032912	0.00523761739576988	0.00414386195718426	0.00244575793233747	0.000352677767859081	0.00261298673536751	0.0040554271611818	0.00685671491942164	0.00348826500100918	0.000848374087941945	0.00176028488895343	0.00139989865745956	0.00133243261239452	0.00147962390538402	0.00161174820999481	0.00243122805359506	0.000912427431819725	0.00430848508393159	0.00976834074065823	0.0130940434894247	0.0145035168501449	0.0146502761855951	0.000352677767859081	0.00391948010305127	0.0081108543223636	0.0171417872985541	0.0122089275035321	0.00508182536493838	0.00176028488895343	0.00209984798618934	0.00266486522478903	0.00369905976346005	0.00564111873498183	0.0145632411059148	0.00155498913746573	0.00231853506145103	0.00133360009396012	0.0017097211093423	0.00216016202916097	0.00153808181176783	0.00143779411064602	0.00161050933483634	0.00549689083148865	0.000553086850788659
21	0.000784384018301911	0.0024692424661748	0.00419876150973376	0.00450260835651166	0.0035623425818995	0.00210253809547856	9.29864305954076e-05	0.00222907053725834	0.00328537044676933	0.00612020654076568	0.00233225498776505	0.0022779638131808	0.00176746647265014	0.00140530255247569	0.00133752845436733	0.00148527798758389	0.0016179483980226	0.00244148524585784	0.000784384018301911	0.00370386369926219	0.00839752301946752	0.0112565208912791	0.0124681990366483	0.0125943632369443	9.29864305954076e-05	0.00334360580588751	0.00657074089353867	0.0153005163519142	0.00816289245717766	0.013645176639372	0.00176746647265014	0.00210795382871353	0.00267505690873466	0.00371319496895973	0.00566281939307909	0.0146246824683456	0.00133677329892267	0.00199316875474448	0.0010185842809567	0.00171665752030854	0.00172529114557256	0.00154420265378151	0.00107893154574776	0.00161698513576989	0.00467225580989579	0.000556901934691678
22	0.000672780237911736	0.00211791354119025	0.00360135303823341	0.00386196792723448	0.0030554851116956	0.00180338462677613	0.000762490705985919	0.00225921663516527	0.00317990926353365	0.00552776868726189	0.002462497375857	0.0027502618170325	0.00177409248961563	0.00141016932511752	0.00134211621115948	0.00148999018221941	0.00162336461007316	0.0024509722213334	0.000672780237911736	0.00317687031178538	0.00720270607646682	0.0096549198180862	0.0106941978909346	0.0108024111878792	0.000762490705985919	0.0033888249527479	0.0063598185270673	0.0138194217181547	0.00861874081549951	0.016474277633729	0.00177409248961563	0.00211525398767627	0.00268423242231896	0.00372497545554852	0.00568177613525604	0.0146815101735919	0.00114657442923204	0.00170957658203981	0.00134151722501143	0.00172304119597158	0.00198542920556986	0.00154976030439416	0.00149167769750718	0.00162291116866283	0.00433410144632324	0.000560181916198506
23	0.000575863410425162	0.00181281917346606	0.00308256296168763	0.00330563517803805	0.0026153296095406	0.00154359947418648	-0.000120288913734033	0.00182873208701674	0.00245445104744812	0.00475813114699284	0.00174324231931492	0.0030146487257845	0.00177893386210291	0.0014139928634517	0.00134606876364102	0.00149422636036269	0.00162780091802218	0.00245870941450392	0.000575863410425162	0.00271922876019909	0.00616512592337526	0.00826408794509513	0.00915365363339211	0.00924627834904264	-0.000120288913734033	0.00274309813052511	0.00490890209489623	0.0118953278674821	0.00610134811760222	0.0180579753422634	0.00177893386210291	0.00212098929517755	0.00269213752728205	0.00373556590090673	0.00569730321307763	0.0147278565496379	0.000981405552537155	0.00146330487347875	0.000704034395178142	0.00172774632117662	0.00126934918455685	0.00155403814107375	0.000726395268082871	0.00162736322393618	0.00386174604110279	0.000562932725374921
24	0.000491976087326033	0.00154874171174199	0.00263351905568641	0.00282409583866034	0.00223434864079964	0.00131873985386241	0.000978203245120039	0.0019236305336021	0.0025477914719342	0.004297431506911	0.00172337269824346	0.00107404874053362	0.00178327716180232	0.00141731105032956	0.0013493849727883	0.00149744947931283	0.00163148726876719	0.00246604656274877	0.000491976087326033	0.00232311256761298	0.00526703811137282	0.00706023959665086	0.00782022024279874	0.00789935210700555	0.000978203245120039	0.00288544580040316	0.00509558294386841	0.0107435787672775	0.00603180444385212	0.0064336337122986	0.00178327716180232	0.00212596657549433	0.00269876994557661	0.00374362369828208	0.00571020544068516	0.0147718066261276	0.000838441990021209	0.0012501419489175	0.00127636581715871	0.00173194973741815	0.00175853482548953	0.00155777013758761	0.00144654149991114	0.00163129962473359	0.00327648410074527	0.000565426903174502
25	0.000419579117159168	0.00132083590414354	0.00224598233302849	0.00240851470078206	0.00190555202637568	0.00112468007673616	0.00116534255631396	0.001904594609985	0.00252493815386426	0.00326588045134547	0.00212747812242233	0.00177117116990398	0.00178749375471309	0.00142067220159556	0.00135266085790851	0.00150099084798431	0.00163504140845794	0.00247248214502347	0.000419579117159168	0.00198125385621531	0.00449196466605698	0.00602128675195515	0.00666943209231488	0.00673691927020499	0.00116534255631396	0.0028568919149775	0.00504987630772853	0.00816470112836368	0.00744617342847815	0.0106094501291293	0.00178749375471309	0.00213100830239335	0.00270532171581701	0.00375247711996078	0.00572264492960278	0.0148103562538291	0.000715060668648193	0.00106617672842875	0.00133666537416475	0.00173604724498133	0.00177642900149918	0.00156145855731351	0.00153199802479359	0.00163516179877884	0.00306256756344172	0.000567910423139541
26	0.000357263219630222	0.00112466533347155	0.00191240899919707	0.00205080205696151	0.00162253940740719	0.000957642572845921	8.37353376648961e-05	0.00152927181507018	0.00164203091456145	0.00274116885346463	0.00139639668705133	-0.000842786706919296	0.00179144687621678	0.00142368592859424	0.00135549513503547	0.00150351577489972	0.00163836624052945	0.00247825511896217	0.000357263219630222	0.00168699800020733	0.00382481799839414	0.00512700514240378	0.00567888792592516	0.00573635190702132	8.37353376648961e-05	0.00229390772260527	0.00328406182912291	0.00685292213366156	0.00488738840467964	-0.00504835652730173	0.00179144687621678	0.00213552889289135	0.00271099027007095	0.00375878943724931	0.00573428184185306	0.0148449368071602	0.000608859846128332	0.000907828142811917	0.000599572614231594	0.00173986774600202	0.000959730997134463	0.00156479530282238	0.000639289686634809	0.0016387157762292	0.00238844951529747	0.000570373422304292
27	0.000303752476580105	0.000956213406796705	0.00162596913934056	0.0017436337399142	0.00137951609980693	0.000814207248878202	0.000202517357005208	0.00110471663681919	0.000942330631738406	0.00267507791799471	0.000379842660327271	-0.000193550719568899	0.00179346810828726	0.00142540609554606	0.00135740143709474	0.00150563611447837	0.00164135186672167	0.00248365916015803	0.000303752476580105	0.00143432011019506	0.00325193827868112	0.00435908434978551	0.00482830634932425	0.00487716339816957	0.000202517357005208	0.00165707495522878	0.00188466126347681	0.00668769479498678	0.00132944931114545	-0.00115938354328263	0.00179346810828726	0.0021381091433191	0.00271480287418948	0.00376409028619593	0.00574473153352583	0.0148773074252786	0.000517665060352654	0.000771854004377085	0.000502370240093091	0.0017418511734897	0.000752089072648084	0.00156671989432132	0.000548763939411073	0.00164064208428428	0.00169923740290309	0.000572595873168398
28	0.000257902289970092	0.00081187692719252	0.00138053578748696	0.00148043940071184	0.00117128382028843	0.00069130601455544	-0.000508380505024995	0.000598094068972922	0.00055769836691378	0.00282865185505834	0.000327761477351676	-0.000727588161799521	0.00179602991185915	0.00142727422473255	0.00135924646518025	0.00150776512212128	0.00164425601211207	0.0024877805119486	0.000257902289970092	0.00121781539078878	0.00276107157497392	0.00370109850177961	0.0040994933710095	0.00414097564934433	-0.000508380505024995	0.000897141103459383	0.00111539673382756	0.00707162963764584	0.00114716517073087	-0.00435830847313045	0.00179602991185915	0.00214091133709882	0.00271849293036051	0.0037694128053032	0.00575489604239224	0.014901994636221	0.00043952564932338	0.000655345818057682	8.66137599751374e-06	0.00174432077020298	0.000243604916632357	0.00156892854105728	-4.85563495186888e-05	0.00164295610990964	0.00164151001281036	0.000574600080910327
29	0.000218693698090883	0.000688448201150076	0.00117065450154532	0.00125536988205366	0.000993214872976115	0.000586207547258039	0.000749616031934039	0.00200842463555272	0.000804087088643588	0.00302448562034488	0.000544852660741855	-0.000800213731311595	0.00179806973626811	0.00142868309588409	0.00136055377609253	0.00150901912801976	0.0016460828241379	0.00249182433260181	0.000218693698090883	0.00103267230172511	0.00234130900309063	0.00313842470513416	0.0034762520554164	0.00351142783014617	0.000749616031934039	0.00301263695332908	0.00160817417728718	0.00756121405086221	0.00190698431259649	-0.00479334116276018	0.00179806973626811	0.00214302464382614	0.00272110755218505	0.00377254782004939	0.00576128988448266	0.0149262174297491	0.000372705064648607	0.000555714338542903	0.000965184381182545	0.00174627446811163	0.00125069600995435	0.00157060246739071	0.00109580323208232	0.00164475419915541	0.0017906844556271	0.000576415333823998
30	0.000185225437377266	0.000583090049154603	0.000991500870666543	0.00106325165061229	0.000841216097503434	0.000496496013751625	-1.84075089869953e-06	0.000616837337673525	0.000641576212891682	0.00246868685662171	0.00052908502030622	-0.00168963989807635	0.00180015088643524	0.00142997006417803	0.00136174427116865	0.00151003296153909	0.0016472154512428	0.00249475257235342	0.000185225437377266	0.000874635073731905	0.00198300174133309	0.00265812912653072	0.00294425634126202	0.00297404891560816	-1.84075089869953e-06	0.000925256006510288	0.00128315242578336	0.00617171714155428	0.00185179757107177	-0.0101210716047281	0.00180015088643524	0.00214495509626704	0.0027234885423373	0.00377508240384774	0.00576525407934981	0.0149437578087586	0.00031566734302317	0.000470669398853238	0.000268709372733711	0.00174824848102215	0.000465960718387338	0.00157220546831426	0.000279661191708739	0.0016465333139128	0.00137519590902801	0.000577901736547029
31	0.000156704753894191	0.00049330688022518	0.000838831329668903	0.000899534052104447	0.000711687138643984	0.00042004644041372	-0.000417278578888918	0.000975193063380407	0.000700388336913937	0.00206017159059912	0.000757576498203346	-0.00247856266061288	0.00180166168356103	0.00143098077249615	0.00136286649446911	0.0015111691001936	0.00164832299617812	0.00249766340642376	0.000156704753894191	0.000739960320337769	0.00167766265933781	0.00224883513026112	0.00249090498525394	0.00251611015197885	-0.000417278578888918	0.00146278959507061	0.00140077667382787	0.00515042897649779	0.00265151774371171	-0.014846779005058	0.00180166168356103	0.00214647115874423	0.00272573298893822	0.003777922750484	0.00576913048662342	0.0149611939264124	0.000267061446858002	0.000398196561753002	0.000118124998415297	0.00174969537113588	0.000351235548621458	0.0015734628436288	7.79853144628327e-05	0.00164787393419221	0.00154790453038679	0.000579382722186029
32	0.000132437678623681	0.000416914078498386	0.000708931103220879	0.000760233488411626	0.000601476280751384	0.000354998646180801	0.000364508361816797	0.000451889083452968	0.00109848383686072	0.00237201049628906	0.000444076547941334	-0.0018264732745233	0.00180350511360457	0.00143220699866974	0.00136422174634633	0.00151230710599023	0.00164953768817093	0.00250014132580654	0.000132437678623681	0.000625371117747579	0.00141786220644176	0.00190058372102906	0.00210516698262984	0.00212646891309089	0.000364508361816797	0.000677833625179452	0.00219696767372144	0.00593002624072265	0.00155426791779467	-0.0109407139453907	0.00180350511360457	0.00214831049800462	0.00272844349269265	0.00378076776497558	0.00577338190859827	0.0149760368521342	0.000225704691101055	0.000336532408647327	0.000457614640486336	0.00175145887755004	0.000644602801462282	0.00157496535951547	0.000517360456485053	0.00164949665662074	0.00132519212874255	0.000580533945641374
33	0.000111819262866574	0.000352007264253353	0.000598561936521074	0.000641877365747425	0.000507836101057441	0.000299731068583311	0.000676752496548629	0.000710835959657277	0.00138582447597209	0.00186129416275375	0.00091619732315622	-0.0026030786621913	0.00180528610153663	0.00143322332033939	0.00136512073441349	0.00151311843314625	0.0016500220739466	0.00250229878266417	0.000111819262866574	0.000528010896380029	0.00119712387304215	0.00160469341436856	0.00177742635370104	0.00179541191631844	0.000676752496548629	0.00106625393948592	0.00277164895194418	0.00465323540688438	0.00320669063104677	-0.0155926393326606	0.00180528610153663	0.00214983498050909	0.00273024146882699	0.00378279608286563	0.00577507725881312	0.0149889601829369	0.000190566102084601	0.000284139727128441	0.000680756804794615	0.00175313694344343	0.000872915556546879	0.00157627884143428	0.000786889117771934	0.0016509875865783	0.00120660797431195	0.00058142697023308
34	9.43241077588713e-05	0.000296932480810191	0.000504911400356311	0.000541449731134286	0.000428380458715276	0.000252835378153661	0.000901562002534501	0.000954821768394922	0.00142846712959233	0.00116936778001414	0.00108627773578702	-0.00266050913566713	0.0018068411439413	0.00143419124223131	0.00136599004935865	0.00151396641341382	0.00165063289256335	0.00250451379179106	9.43241077588713e-05	0.000445398721215286	0.00100982280071262	0.00135362432783571	0.00149933160550347	0.00151450316094872	0.000901562002534501	0.00143223265259238	0.00285693425918466	0.00292341945003535	0.00380197207525459	-0.0159366522403838	0.0018068411439413	0.00215128686334696	0.00273198009871731	0.00378491603353454	0.00577721512397173	0.0150022282562133	0.000160750277612402	0.000239683445885521	0.000825624514698812	0.00175461242603361	0.000998027236290056	0.00157747366815511	0.00096511334906182	0.00165231667552127	0.000990586126107785	0.00058233826027369
35	7.94974021252656e-05	0.000250257981674895	0.000425544917258774	0.00045633982689384	0.000361043792496316	0.000213092455429929	0.00177036038510631	0.00133681392855724	0.00203723389926031	0.000739561524207573	0.00135274203286802	-0.00155948964976543	0.00180803809278434	0.00143499476743076	0.00136660806469531	0.0015144994474198	0.00165111269918369	0.00250630195667497	7.94974021252656e-05	0.000375386972512343	0.000851089834517549	0.0011408495672346	0.00126365327373711	0.00127644002860554	0.00177036038510631	0.00200522089283586	0.00407446779852063	0.00184890381051893	0.00473459711503806	-0.00934146171031943	0.00180803809278434	0.00215249215114614	0.00273321612939062	0.0037862486185495	0.00577889444714292	0.0150129394999829	0.000135482113372011	0.000202007861331066	0.00138849508230521	0.00175575281223904	0.00157052884410053	0.00157839253777517	0.00165253196386723	0.00165334269559184	0.00105328512698161	0.000583144434884485
36	6.69465955643264e-05	0.000210748017394761	0.000358361188020806	0.00038429429156462	0.000304043303442486	0.000179450070695365	0.0012234673296594	0.00108099939989752	0.00169015920342631	0.000894683485199717	0.00147475518549879	-0.00169479269447642	0.00180897620784288	0.00143553969168119	0.00136709445697168	0.00151504108466405	0.00165152611733888	0.00250781590443368	6.69465955643264e-05	0.000316122026092142	0.000716722376041612	0.000960735728911549	0.0010641515620487	0.00107491958318993	0.0012234673296594	0.00162149909984628	0.00338031840685263	0.00223670871299929	0.00516164314924578	-0.0101519372473949	0.00180897620784288	0.00215330953752179	0.00273418891394336	0.00378760271166013	0.00578034141068607	0.0150220081622991	0.000114092611929939	0.000170115478390549	0.00103498017636233	0.00175663844456735	0.00121936534427985	0.00157910417798011	0.00122109417489841	0.00165413663330625	0.00116430326633572	0.00058379966764068
37	5.63337709524544e-05	0.000177338824185508	0.000301551362157256	0.000323373375701167	0.000255844313984556	0.000151002438506988	0.00149215763604793	0.000811660499657804	0.00180962875905013	0.00104050498458402	0.000897732685765647	-0.000504627816668101	0.00181073647331371	0.00143670890523677	0.00136781998640961	0.00151567394177246	0.00165199205481154	0.00250887205597067	5.63337709524544e-05	0.000266008236278261	0.000603102724314512	0.000808433439252918	0.000895455098945945	0.000904516100950119	0.00149215763604793	0.00121749074948671	0.00361925751810027	0.00260126246146006	0.00314206440017977	-0.00302275903407003	0.00181073647331371	0.00215506335785516	0.00273563997281922	0.00378918485443115	0.00578197219184038	0.0150283345903999	9.60058836995339e-05	0.00014314762855883	0.00112830018596349	0.00175831041545449	0.0012824790756929	0.00158040199408101	0.0013474628118745	0.00165562059390165	0.00098870666781368	0.00058437813826263
38	4.73687364106425e-05	0.000149116877428753	0.00025356205960991	0.000271911287613542	0.000215128894558195	0.000126971700741261	0.00263131063568442	0.00175159316304433	0.0021545791699657	0.0011394506065157	0.000946500048780685	-0.000529545575774761	0.00181196800656338	0.00143750140114682	0.00136838219438254	0.00151604897912774	0.00165224735129134	0.00250918747145173	4.73687364106425e-05	0.000223675316143129	0.00050712411921982	0.000679778219033856	0.000752951130953683	0.000760570152515621	0.00263131063568442	0.0026273897445665	0.0043091583399314	0.00284862651628925	0.0033127501707324	-0.0031720183078567	0.00181196800656338	0.00215625210172022	0.00273676438876508	0.00379012244781934	0.00578286572951968	0.0150302239531408	8.072737404127e-05	0.000120366916156468	0.00193301959928155	0.00175947821773732	0.00211092061150676	0.00158130138714316	0.00231835145838276	0.00165665475773355	0.00093421904219054	0.000584870110388052
39	3.9802826529465e-05	0.000125299377915824	0.000213062189069489	0.000228480610469772	0.000180767711372845	0.000106691310803471	0.00285155793658367	0.00139434962664674	0.00191826267123671	0.000967117741059516	0.000873524428369448	-0.000263238532590217	0.00181339125114349	0.00143829735031024	0.00136872855087333	0.00151627127472255	0.00165245607069942	0.002509788354318	3.9802826529465e-05	0.000187949066873736	0.000426124378138978	0.000571201526174429	0.000632686989804958	0.000639089073046637	0.00285155793658367	0.00209152443997011	0.00383652534247343	0.00241779435264879	0.00305733549929307	-0.00157681884791095	0.00181339125114349	0.00215744602546536	0.00273745710174666	0.00379067818680637	0.00578359624744798	0.0150338232872489	6.783329910447e-05	0.000101141466855472	0.00194929667900113	0.00176080958428046	0.00206755348720149	0.00158225728306314	0.00235856896473376	0.00165779957322482	0.000554569479322514	0.000585346216702654
40	3.34233827067704e-05	0.000105216875939718	0.000178913401548006	0.000191860617716547	0.0001517949584251	8.95912381959005e-05	0.00249410318110868	0.00127915254061518	0.00178651837288612	0.000521381125786331	0.000452530420029704	0.000759876179499948	0.00181438176507135	0.00143891268151842	0.0013690975220415	0.00151653250900607	0.00165283708459875	0.00251091292350296	3.34233827067704e-05	0.000157825313909577	0.000357826803096013	0.000479651544291367	0.000531282354487852	0.000536658336471162	0.00249410318110868	0.00191872881092277	0.00357303674577224	0.00130345281446583	0.00158385647010396	0.00455171615691727	0.00181438176507135	0.00215836902227762	0.00273819504408299	0.00379133127251518	0.00578492979609564	0.0150405595422689	5.6961239035453e-05	8.49309018728124e-05	0.0017107200025668	0.00176174515406422	0.00180671963284655	0.00158297275885616	0.00206991415211939	0.0016586233559353	0.000407086369828645	0.000585736245346235
