# Supplementary material for: Impulse Response Functions for Nonlinear, Nonstationary, and Heterogeneous Systems, Estimated by Deconvolution and Demixing of Noisy Time Series
Source: Sensors (Basel). 2022 Apr 25;22(9):3291. doi: 10.3390/s22093291 (PMC9105515; doi:10.3390/s22093291)
Supplement: Supplementary file 1 [file sensors-22-03291-s001.zip › File S1/IRF fig 11 nonlinear curves with demixing results/benchmark_test7_Fig_11f_time_series.txt]

t	fx1	fx2	fx3	fx4	fx5	fx6	y_fx1	y_fx2	y_fx3	y_fx4	y_fx5	y_fx6	y_fxsum1	y_fxsum2	y_fxsum3	y_fxsum4	y_fxsum5	y_fxsum6	y_true	y_err	y
1	0.868602153634497	0	0	0	0	0	0.00513200720307501	0.0623324763583377	0.156278105511497	0.038843044114466	1.34405647554559e-07	2.12219930517676e-13	0.00513200720307501	0.0674644835614127	0.22374258907291	0.262585633187376	0.262585767593023	0.262585767593235	0.262585767593235	0.0632135249848746	0.32579929257811
2	0.518777697997139	0	0	0	0	0	0.00638748669700432	0.0659186283027224	0.142196287050061	0.0344444686991202	1.11333618264098e-07	1.74870784519499e-13	0.00638748669700432	0.0723061149997267	0.214502402049787	0.248946870748908	0.248946982082526	0.248946982082701	0.248946982082701	0.0502043887053534	0.299151370788054
3	0	1.48823669240823	0	0	0	0	0.00716742721853134	0.0661565079622747	0.128084599481949	0.0303642204758302	9.22097143927658e-08	1.44094158827102e-13	0.00716742721853134	0.073323935180806	0.201408534662755	0.231772755138585	0.2317728473483	0.231772847348444	0.231772847348444	0.0372761611189734	0.269049008467417
4	0	1.14457712674999	0	0	0	0	0.00745472579173161	0.0735090825292622	0.114416579501602	0.0266314243495372	7.63607017006507e-08	1.18735243859192e-13	0.00745472579173161	0.0809638083209938	0.195380387822596	0.222011812172133	0.222011888532835	0.222011888532953	0.222011888532953	0.0485536804306754	0.270565568963629
5	0.87052986623532	0	0	0	0	0	0.00740235637982553	0.0794989960297987	0.10149506997871	0.023254186559277	6.32276896396888e-08	9.78282344021864e-14	0.00740235637982553	0.0869013524096242	0.188396422388334	0.211650608947611	0.211650672175301	0.211650672175399	0.211650672175399	0.0251206615404757	0.236771333715874
6	0.753510844096293	0	0	0	0	0	0.00829804290785899	0.0809019341917884	0.0894985433159894	0.0202262577518091	5.23467988216453e-08	8.06014810450506e-14	0.00829804290785899	0.0891999770996474	0.178698520415637	0.198924778167446	0.198924830514245	0.198924830514325	0.198924830514325	0.00501318841400611	0.203938018928331
7	0.390889984204315	0	0	0	0	0	0.00928535625916278	0.0791840323341348	0.0785162395564455	0.0175319710772402	4.33330802110277e-08	6.64023502849886e-14	0.00928535625916278	0.0884693885932976	0.166985628149743	0.184517599226983	0.184517642560063	0.18451764256013	0.18451764256013	-0.00289960049981929	0.181618042060311
8	0.530786414114431	0	0	0	0	0	0.00968985468612836	0.075430616597543	0.0685746522061029	0.0151498617386991	3.58671421565759e-08	5.47188960808853e-14	0.00968985468612836	0.0851204712836714	0.153695123489774	0.168844985228473	0.168845021095616	0.16884502109567	0.16884502109567	-0.00885058656450969	0.159994434531161
9	0.616390343145841	0	0	0	0	0	0.0098050648186152	0.070436086864581	0.0596573439715049	0.0130552837611137	2.96840323528613e-08	4.50661730155844e-14	0.0098050648186152	0.0802411516831962	0.139898495654701	0.152953779415815	0.152953809099847	0.152953809099892	0.152953809099892	-0.010478973501734	0.142474835598158
10	0.570920858345365	0	0	0	0	0	0.00985555242739381	0.0647737264948475	0.0517196402891719	0.0112222685926484	2.45639959246091e-08	3.71301211998798e-14	0.00985555242739381	0.0746292789222413	0.126348919211413	0.137571187804062	0.137571212368058	0.137571212368095	0.137571212368095	-0.0127703954483984	0.124800816919696
11	0	0	1.94008513480848	0	0	0	0.00978300938459335	0.0588497627559512	0.044699406528409	0.00962481442044672	2.03247958239672e-08	3.05895753172081e-14	0.00978300938459335	0.0686327721405445	0.113332178668954	0.1229569930894	0.122957013414196	0.122957013414227	0.122957013414227	0.0125618043252858	0.135518817739512
12	0	1.06928339029693	0	0	0	0	0.00941292692479687	0.0529450938333549	0.0590059966747921	0.00823775151772793	1.68153319009434e-08	2.51986875809962e-14	0.00941292692479687	0.0623580207581517	0.121364017432944	0.129601768950672	0.129601785766004	0.129601785766029	0.129601785766029	0.00341280411532887	0.133014589881358
13	0	0	1.59899406615676	0	0	0	0.0088555581985662	0.0499067572163409	0.06665713994545	0.00703729496215906	1.39103406596064e-08	2.0753532226081e-14	0.0088555581985662	0.0587623154149071	0.125419455360357	0.132456750322516	0.132456764232857	0.132456764232878	0.132456764232878	0.0115003526193383	0.143957116852216
14	0	1.0900995808482	0	0	0	0	0.00819096205611606	0.046230236103094	0.0815582795406941	0.0060013696314072	1.15059932760175e-08	1.70970793078595e-14	0.00819096205611606	0.0544211981592101	0.135979477699904	0.141980847331311	0.141980858837305	0.141980858837322	0.141980858837322	0.00326030618213309	0.145241165019455
15	0	0	1.61417699049891	0	0	0	0.00747632688593998	0.0451165111135706	0.088866926139356	0.00510977187264185	9.51624089822189e-09	1.40836675655009e-14	0.00747632688593998	0.0525928379995106	0.141459764138867	0.146569536011508	0.146569545527749	0.146569545527763	0.146569545527763	-0.00581377909333985	0.140755766434424
16	0.505937000359899	0	0	0	0	0	0.00675163142063371	0.0428874962476651	0.103182497757345	0.00434421637908771	7.86978022659923e-09	1.16038734176982e-14	0.00675163142063371	0.0496391276682988	0.152821625425643	0.157165841804731	0.157165849674511	0.157165849674523	0.157165849674523	-0.00568964065308642	0.151476209021437
17	0	1.03475798291824	0	0	0	0	0.00617811429794094	0.0399841223943439	0.109388086165897	0.00368830457826753	6.50753513760094e-09	9.55040491135151e-15	0.00617811429794094	0.0461622366922849	0.155550322858182	0.159238627436449	0.159238633943984	0.159238633943994	0.159238633943994	-0.00345548585815857	0.155783148085835
18	0	1.0516168361629	0	0	0	0	0.00559067045881521	0.0390595090031878	0.109953483681953	0.00312744144667302	5.3805668358109e-09	7.86322118528915e-15	0.00559067045881521	0.044650179462003	0.154603663143955	0.157731104590628	0.157731109971195	0.157731109971203	0.157731109971203	0.00225233343694392	0.159983443408147
19	0	0	1.56936703713015	0	0	0	0.005013193809304	0.0396460598431813	0.106719570042471	0.00264872048698603	4.44833984154513e-09	6.47339959414239e-15	0.005013193809304	0.0446592536524853	0.151378823694956	0.154027544181942	0.154027548630282	0.154027548630288	0.154027548630288	0.0157915393496372	0.169819087979925
20	0.354453343822592	0	0	0	0	0	0.00446137340631158	0.0387365249908189	0.112289228763054	0.00224079114349864	3.67728342851592e-09	5.33253441403758e-15	0.00446137340631158	0.0431978983971305	0.155487127160184	0.157727918303683	0.157727921980966	0.157727921980972	0.157727921980972	-0.0131280431850072	0.144599878795965
21	0.541029403267795	0	0	0	0	0	0.00397719142768229	0.0368540198955014	0.112333022551669	0.00189371880204228	3.03959871601478e-09	4.39923653061669e-15	0.00397719142768229	0.0408312113231837	0.153164233874853	0.155057952676895	0.155057955716494	0.155057955716498	0.155057955716498	-0.0160564081778708	0.139001547538628
22	0	1.3792255684387	0	0	0	0	0.00369731858492738	0.0343811697108832	0.108671279304751	0.00159884441936172	2.51226909107061e-09	3.62003760301377e-15	0.00369731858492738	0.0380784882958105	0.146749767600562	0.148348612019924	0.148348614532193	0.148348614532196	0.148348614532196	-0.0359604310182663	0.11238818351393
23	0.835369232654691	0	0	0	0	0	0.00338822571791709	0.0387039143732061	0.102645959838096	0.00134864851647357	2.07623996821837e-09	2.98161495493332e-15	0.00338822571791709	0.0420921400911231	0.144738099929219	0.146086748445693	0.146086750521933	0.146086750521936	0.146086750521936	-0.0425753574815457	0.10351139304039
24	0	1.1583745735877	0	0	0	0	0.00406557724828974	0.0403297826603231	0.0952342710510009	0.00113662256626941	1.71573871732278e-09	2.46664910719119e-15	0.00406557724828974	0.0443953599086129	0.139629630959614	0.140766253525883	0.140766255241622	0.140766255241624	0.140766255241624	-0.0422420204202843	0.0985242348213401
25	0.569706339900787	0	0	0	0	0	0.00438603062516461	0.0437383173049673	0.0871368083887922	0.000957149563645964	1.41771081292319e-09	2.01723082682292e-15	0.00438603062516461	0.0481243479301319	0.135261156318924	0.13621830588257	0.136218307300281	0.136218307300283	0.136218307300283	-0.0463932063800865	0.0898251009201963
26	0	1.37868869323789	0	0	0	0	0.00467232725355018	0.0445859491614441	0.0788457285508578	0.000805394675157346	1.17135283588254e-09	1.66231473031075e-15	0.00467232725355018	0.0492582764149942	0.128104004965852	0.128909399641009	0.128909400812362	0.128909400812364	0.128909400812364	-0.0435410160895364	0.0853683847228275
27	0.575009457762895	0	0	0	0	0	0.00471071177127777	0.0507889039840089	0.070697296016278	0.000677206238266987	9.67725207345893e-10	1.37383437959215e-15	0.00471071177127777	0.0554996157552866	0.126196911771565	0.126874118009832	0.126874118977557	0.126874118977558	0.126874118977558	-0.0295744910141481	0.0972996279634101
28	0.64247961146075	0	0	0	0	0	0.00480540348232965	0.0532780197192239	0.0629122284240441	0.000569026951162567	7.99431465736689e-10	1.13580256311252e-15	0.00480540348232965	0.0580834232015536	0.120995651625598	0.12156467857676	0.121564679376192	0.121564679376193	0.121564679376193	-0.0271298499970523	0.0944348293791405
29	0.459761422010828	0	0	0	0	0	0.00505969301364946	0.0531958859577871	0.0556265375906366	0.000477814811683265	6.60352641546069e-10	9.41291489198193e-16	0.00505969301364946	0.0582555789714365	0.113882116562073	0.114359931373756	0.114359932034109	0.11435993203411	0.11435993203411	-0.0122625660843959	0.102097365949714
30	0.938624761838203	0	0	0	0	0	0.00515534934149717	0.051392890910861	0.0489149861719952	0.000400973189103667	5.45427123910258e-10	7.68807240092428e-16	0.00515534934149717	0.0565482402523582	0.105463226424353	0.105864199613457	0.105864200158884	0.105864200158885	0.105864200158885	-0.0221179801608565	0.0837462199980284
31	0	0	0	0	3.29146277328903	0	0.0066352410115775	0.0484956118324772	0.0428088236922347	0.000336289315593837	4.5046830479123e-10	6.26343421572528e-16	0.0066352410115775	0.0551308528440547	0.0979396765362893	0.0982759658518832	0.0982759663023515	0.0982759663023521	0.0982759663023521	-0.0220334095247041	0.0762425567776481
32	0	1.35072036039798	0	0	0	0	0.00740921773260331	0.0449600125918901	0.0373091051372072	0.000281880442637379	0.0322222637328133	5.17985654369113e-16	0.00740921773260331	0.0523692303244934	0.0896783354617006	0.089960215904338	0.122182479637151	0.122182479637152	0.122182479637152	-0.0187027456886086	0.103479733948543
33	0	1.09382489688842	0	0	0	0	0.00768457376752791	0.0476901344485078	0.0323966108231922	0.000236146904646785	0.0527627162017292	4.34496882917301e-16	0.00768457376752791	0.0553747082160357	0.087771319039228	0.0880074659438747	0.140770182145604	0.140770182145604	0.140770182145604	-0.00206666135740083	0.138703520788204
34	0	0	1.71646293803166	0	0	0	0.00761664656393613	0.0508618226409341	0.0280391620797717	0.000197731354871752	0.0647976874318113	3.45323769579409e-16	0.00761664656393613	0.0584784692048703	0.086517631284642	0.0867153626395137	0.151513050071325	0.151513050071325	0.151513050071325	0.00472057727562299	0.156233627346948
35	0.883904677717079	0	0	0	0	0	0.00732084171282693	0.0513166235884918	0.0391171942274872	0.000165483478168539	0.0707358125042085	2.831512802004e-16	0.00732084171282693	0.0586374653013188	0.097754659528806	0.0979201430069745	0.168655955511183	0.168655955511183	0.168655955511183	0.00890219712091111	0.177558152632094
36	0.347542438901343	0	0	0	0	0	0.00812966028384017	0.0499352964579231	0.0452576873602233	0.000138429534505451	0.0723919812600125	2.23820961764432e-16	0.00812966028384017	0.0580649567417632	0.103322644101987	0.103461073636492	0.175853054896504	0.175853054896505	0.175853054896505	0.00395721338447406	0.179810268280979
37	0.830885121010037	0	0	0	0	0	0.00843456035402429	0.0473685642621038	0.0478866814746527	0.000115746141363729	0.0711234495734449	1.95399252334028e-16	0.00843456035402429	0.0558031246161281	0.103689806090781	0.103805552232144	0.174929001805589	0.17492900180559	0.17492900180559	0.00771711439848212	0.182646116204072
38	0	1.29879108407916	0	0	0	0	0.00933649368462303	0.0440915703605918	0.0480754624975242	9.67377590267859e-05	0.0679361146507181	1.59516844178143e-16	0.00933649368462303	0.0534280640452148	0.101503526542739	0.101600264301766	0.169536378952484	0.169536378952484	0.169536378952484	-0.00418723332584502	0.165349145626639
39	0	1.29550783396224	0	0	0	0	0.00963429412623852	0.0461180721719011	0.0466223166997573	8.081739779077e-05	0.0635672986260641	1.23634436022257e-16	0.00963429412623852	0.0557523662981397	0.102374682997897	0.102455500395688	0.166022799021752	0.166022799021752	0.166022799021752	-0.0018842105002664	0.164138588521486
40	0.495962263563719	0	0	0	0	0	0.00951734689421213	0.0515786152489711	0.0441163026891399	6.74901188258673e-05	0.058550065050349	1.08357767203415e-16	0.00951734689421213	0.0610959621431832	0.105212264832323	0.105279754951149	0.163829820001498	0.163829820001498	0.163829820001498	0.00128493308798498	0.165114753089483
41	0.784413979420415	0	0	0	0	0	0.00925007112604492	0.0535441287496755	0.040986873970922	5.63389498156653e-05	0.0532630431614896	9.05941988094128e-17	0.00925007112604492	0.0627941998757204	0.103781073846642	0.103837412796458	0.157100455957948	0.157100455957948	0.157100455957948	-0.00436834964498852	0.152732106312959
42	0	1.00425810944077	0	0	0	0	0.0095414732443724	0.0531022699601076	0.0375423863355441	4.7012882062063e-05	0.0479689005777232	7.03437308402499e-17	0.0095414732443724	0.06264374320448	0.100186129540024	0.100233142422086	0.148202042999809	0.148202042999809	0.148202042999809	0.0174774354134517	0.165679478413261
43	0.52673555825341	0	0	0	0	0	0.0094232870466335	0.0531352519164552	0.0339998892266437	3.92166572360679e-05	0.0428439426446364	5.47117906535277e-17	0.0094232870466335	0.0625585389630887	0.0965584281897324	0.0965976448469684	0.139441587491605	0.139441587491605	0.139441587491605	0.0232047753155828	0.162646362807188
44	0.573619255738396	0	0	0	0	0	0.00919198745024145	0.0514114135888389	0.0305080956854663	3.27020893560416e-05	0.0380007912090077	4.9382720135327e-17	0.00919198745024145	0.0606034010390804	0.0911114967245467	0.0911441988139027	0.12914499002291	0.12914499002291	0.12914499002291	0.0173057402604341	0.146450730283344
45	0	1.16222085543796	0	0	0	0	0.00895650051535511	0.0485665862180339	0.0271650249994634	2.72607010075717e-05	0.033505679202319	4.08562073062058e-17	0.00895650051535511	0.057523086733389	0.0846881117328524	0.08471537243386	0.118221051636179	0.118221051636179	0.118221051636179	0.000758286690983889	0.118979338327163
46	0	1.14825043425139	0	0	0	0	0.00850435137295518	0.0487552537018506	0.0240314946460444	2.27174824881331e-05	0.0293915678187951	3.35731442646647e-17	0.00850435137295518	0.0572596050748058	0.0812910997208501	0.0813138172033383	0.110705385022133	0.110705385022133	0.110705385022133	-0.0222734346414572	0.0884319503806762
47	0.35863904955755	0	0	0	0	0	0.00792182617026766	0.050800384647405	0.0211413866100911	1.89256087366971e-05	0.0256680324834955	2.94875235340442e-17	0.00792182617026766	0.0587222108176727	0.0798635974277638	0.0798825230365005	0.105550555519996	0.105550555519996	0.105550555519996	0.000727677170533559	0.10627823269053
48	0	1.00712033559974	0	0	0	0	0.00730491007923513	0.0505020504521383	0.0185094141633437	1.57619718796468e-05	0.0223286580371304	1.93622895494627e-17	0.00730491007923513	0.0578069605313735	0.0763163746947172	0.0763321366665968	0.0986607947037272	0.0986607947037273	0.0986607947037273	0.00413285198389807	0.102793646687625
49	0	1.33794283806609	0	0	0	0	0.00665135017753808	0.0507402479211399	0.0161369579482398	1.3123407294438e-05	0.0193565213039401	2.25597318603832e-17	0.00665135017753808	0.057391598098678	0.0735285560469178	0.0735416794542122	0.0928982007581523	0.0928982007581523	0.0928982007581523	0.0084393455454739	0.101337546303626
50	0.982786678274175	0	0	0	0	0	0.00599470221908314	0.0555794741226337	0.0140164161126349	1.09235085582554e-05	0.0167282114449264	1.77635683940025e-17	0.00599470221908314	0.0615741763417168	0.0755905924543517	0.07560151596291	0.0923297274078364	0.0923297274078364	0.0923297274078364	0.00273079831193262	0.095060525719769
51	0.943336638196784	0	0	0	0	0	0.00726093982651946	0.0569970440858459	0.0121344154439646	9.08994179454794e-06	0.0144167380563576	9.41469124882133e-18	0.00726093982651946	0.0642579839123653	0.0763923993563299	0.0764014892981244	0.0908182273544821	0.0908182273544821	0.0908182273544821	0.00537787653957577	0.0961961038940579
52	0.72434241907111	0	0	0	0	0	0.00948823500395088	0.0560744300027266	0.0104741534953203	7.56218302212801e-06	0.0123935981457624	8.88178419700125e-18	0.00948823500395088	0.0655626650066775	0.0760368185019978	0.0760443806850199	0.0884379788307824	0.0884379788307824	0.0884379788307824	0.00194696913676234	0.0903849479675447
53	0	0	0	2.39218171229325	0	0	0.0112327539648838	0.0536134593935823	0.00901708123914205	6.28961339907619e-06	0.0106302113688305	1.53654866608122e-17	0.0112327539648838	0.0648462133584661	0.0738632945976081	0.0738695842110072	0.0844997955798377	0.0844997955798377	0.0844997955798378	0.0123182850665165	0.0968180806463542
54	0	1.20087113256374	0	0	0	0	0.0120330481009726	0.050202161467997	0.00774408837380877	0.0282284230408095	0.00909888463914678	1.60760293965723e-17	0.0120330481009726	0.0622352095689696	0.0699792979427784	0.0982077209835878	0.107306605622735	0.107306605622735	0.107306605622735	0.0107320912873878	0.118038696910122
55	0.967146821609079	0	0	0	0	0	0.0121741129122179	0.0504598661936467	0.00663631630105299	0.0462187400548684	0.00777342957143361	9.9475983006414e-18	0.0121741129122179	0.0626339791058645	0.0692702954069175	0.115489035461786	0.12326246503322	0.12326246503322	0.123262465033219	0.0167879463342401	0.14005041136746
56	0	1.15177730621582	0	0	0	0	0.0136544001170502	0.0489745733115607	0.00567569481041406	0.0567593298706468	0.00662952692385111	6.48370246381091e-18	0.0136544001170502	0.0626289734286109	0.068304668239025	0.125063998109672	0.131693525033523	0.131693525033523	0.131693525033523	0.0154034569631723	0.147096981996695
57	0	1.32823047624265	0	0	0	0	0.0141980026535602	0.0499329777328122	0.00484527592431329	0.0619598698171039	0.00564490947365261	1.4210854715202e-17	0.0141980026535602	0.0641309803863724	0.0689762563106857	0.13093612612779	0.136581035601442	0.136581035601442	0.136581035601442	0.0212387137226394	0.157819749324082
58	0.527499190386585	0	0	0	0	0	0.0140958646944549	0.0551096040009512	0.0041294208061663	0.0634099851400984	0.00479941717605087	1.29674049276218e-17	0.0140958646944549	0.0692054686954061	0.0733348895015724	0.136744874641671	0.141544291817722	0.141544291817722	0.141544291817722	-0.000526463466832447	0.141017828350889
59	0	1.24319465861417	0	0	0	0	0.013722704099589	0.056768779238501	0.00351388203217574	0.0622984669846695	0.00407496489952125	9.99200722162641e-18	0.013722704099589	0.07049148333809	0.0740053653702658	0.136303832354935	0.140378797254456	0.140378797254456	0.140378797254456	0.00368762952760278	0.144066426782059
60	0.753707821195462	0	0	0	0	0	0.0130216590525465	0.0608118048320342	0.00298581301997097	0.0595063574216945	0.00345545261950807	7.86037901434611e-18	0.0130216590525465	0.0738334638845807	0.0768192769045517	0.136325634326246	0.139781086945754	0.139781086945754	0.139781086945754	-0.00194969143089932	0.137831395514855
61	0.630239307989653	0	0	0	0	0	0.0127841295054847	0.0615237388197861	0.00253372831920985	0.0556794583924696	0.00292663999174956	8.74855743404623e-18	0.0127841295054847	0.0743078683252708	0.0768415966444807	0.13252105503695	0.1354476950287	0.1354476950287	0.1354476950287	-0.0129794465290442	0.122468248499656
62	0	0	1.79046793454956	0	0	0	0.0125277358044907	0.0599793822176737	0.00214743226876269	0.0512846655549581	0.00247600116988392	9.99200722162641e-18	0.0125277358044907	0.0725071180221644	0.0746545502909271	0.125939215845885	0.128415217015769	0.128415217015769	0.128415217015769	0.00821888242277399	0.136634099438543
63	0	0	1.68376834020037	0	0	0	0.0119442268605032	0.0569733341064925	0.0186298422064437	0.0466536085894469	0.00209257115088271	6.57252030578093e-18	0.0119442268605032	0.0689175609669957	0.0875474031734395	0.134201011762886	0.136293582913769	0.136293582913769	0.136293582913769	-0.00372750840102857	0.132566074512741
64	0	0	1.73657395651929	0	0	0	0.0111606192636796	0.0530862592274039	0.0431518242762032	0.0420163488127646	0.00176679149028206	6.83897383169096e-18	0.0111606192636796	0.0642468784910835	0.107398702767287	0.149415051580051	0.151181843070333	0.151181843070333	0.151181843070333	-0.00699184515667655	0.144189997913657
65	0.990755514023493	0	0	0	0	0	0.0102686297301454	0.0487363380496228	0.073606611068554	0.0375273047527172	0.00149036066454823	6.66133814775094e-18	0.0102686297301454	0.0590049677797683	0.132611578848322	0.170138883601039	0.171629244265588	0.171629244265588	0.171629244265588	0.02379875932965	0.195428003595238
66	0.563561487360015	0	0	0	0	0	0.011298758653123	0.0442190937780883	0.0916024593880043	0.0332851160919363	0.00125609246538552	9.59232693276135e-18	0.011298758653123	0.0555178524312113	0.147120311819216	0.180405427911152	0.181661520376537	0.181661520376537	0.181661520376537	0.0103214291847483	0.191982949561286
67	0.494558536313051	0	0	0	0	0	0.0118244708057275	0.0397381195336887	0.100655514197072	0.0293477916790432	0.00105778443097165	5.95079541199084e-18	0.0118244708057275	0.0515625903394162	0.152218104536488	0.181565896215531	0.182623680646503	0.182623680646503	0.182623680646503	0.0221073033820154	0.204730984028518
68	0.868346574537147	0	0	0	0	0	0.0119107777128179	0.0354286960864572	0.103416565086095	0.0257441986140692	0.000890097328304924	3.01980662698043e-18	0.0119107777128179	0.0473394737992751	0.15075603888537	0.176500237499439	0.177390334827744	0.177390334827744	0.177390334827744	0.0304853340266046	0.207875668854349
69	0.811488544902442	0	0	0	0	0	0.0127395762760687	0.0313758679396801	0.101869235517031	0.0224827211680315	0.00074844600336688	8.43769498715119e-19	0.0127395762760687	0.0441154442157488	0.14598467973278	0.168467400900812	0.169215846904178	0.169215846904178	0.169215846904178	0.029080186201211	0.198296033105389
70	0	0	1.64597309700428	0	0	0	0.0137634848735845	0.0276282107818026	0.0974847551513159	0.0195577380661559	0.000628901437863985	-6.21724893790088e-19	0.0137634848735845	0.041391695655387	0.138876450806703	0.158434188872859	0.159063090310723	0.159063090310723	0.159063090310723	0.0237988666985696	0.182861957009292
71	0.948244508747592	0	0	0	0	0	0.0139975833152055	0.0242082583974304	0.104471953610449	0.0169544245424501	0.000528103536236343	3.01980662698043e-18	0.0139975833152055	0.0382058417126359	0.142677795323084	0.159632219865535	0.160160323401771	0.160160323401771	0.160160323401771	-0.00533626655731164	0.154824056844459
72	0.965894101318338	0	0	0	0	0	0.0153454160507152	0.0211203477337288	0.105722816949218	0.0146522736664294	0.000443183971070985	8.21565038222616e-18	0.0153454160507152	0.036465763784444	0.142188580733662	0.156840854400091	0.157284038371162	0.157284038371162	0.157284038371162	0.0123506269840332	0.169634665355196
73	0	0	1.60777389820781	0	0	0	0.0175212358781662	0.0183564755272011	0.103087398323129	0.012627643466638	0.000371698306052535	7.92699239582362e-18	0.0175212358781662	0.0358777114053673	0.138965109728496	0.151592753195134	0.151964451501187	0.151964451501187	0.151964451501187	-0.00390400467959375	0.148060446821593
74	0.811990690586062	0	0	0	0	0	0.0184040092972245	0.015900629599324	0.110111939234142	0.0108555673314737	0.000311566568173855	5.83977310952832e-18	0.0184040092972245	0.0343046388965485	0.14441657813069	0.155272145462164	0.155583712030338	0.155583712030338	0.155583712030338	0.00819382572815264	0.16377753775849
75	0	0	1.62742693957097	0	0	0	0.0192801676211778	0.0137319553720917	0.111202512274438	0.0093110110828941	0.000261021436365306	4.66293670342566e-18	0.0192801676211778	0.0330121229932695	0.144214635267707	0.153525646350601	0.153786667786967	0.153786667786967	0.153786667786967	0.00969130591320024	0.163477973700167
76	0	1.03163581789331	0	0	0	0	0.0192339559525574	0.0118270375610372	0.120944958016673	0.00796971783825416	0.000218563238008261	7.90478793533112e-18	0.0192339559525574	0.0310609935135946	0.152005951530268	0.159975669368522	0.16019423260653	0.16019423260653	0.16019423260653	-0.000828433702445331	0.159365798904085
77	0	1.30893133092945	0	0	0	0	0.0185709796360094	0.0124691051708722	0.123501439968872	0.00680874879734183	0.000182920987658667	6.17284001691587e-18	0.0185709796360094	0.0310400848068816	0.154541524775754	0.161350273573096	0.161533194560754	0.161533194560754	0.161533194560754	0.0152393795797876	0.176772574140542
78	0.356147030339269	0	0	0	0	0	0.0175163580460059	0.0183318836708367	0.121157024078345	0.00580680243250332	0.000153018756195684	3.01980662698043e-18	0.0175163580460059	0.0358482417168426	0.157005265795187	0.162812068227691	0.162965086983886	0.162965086983886	0.162965086983886	0.027537148240958	0.190502235224844
79	0	1.24385549522192	0	0	0	0	0.0162667925779429	0.021659462694162	0.115604472203298	0.00494437464979777	0.00012794671812203	7.54951656745107e-18	0.0162667925779429	0.0379262552721048	0.153530727475403	0.158475102125201	0.158603048843323	0.158603048843323	0.158603048843323	0.0146513856503137	0.173254434493637
80	0.923011722283527	0	0	0	0	0	0.0148946807432296	0.0279843355519339	0.108083891214641	0.0042038070871817	0.00010693628606644	2.53130849614536e-18	0.0148946807432296	0.0428790162951635	0.150962907509805	0.155166714596987	0.155273650883053	0.155273650883053	0.155273650883053	0.00840626868093811	0.163679919563991
81	0.725088643312282	0	0	0	0	0	0.014968218068342	0.0313045002113857	0.0994912161702831	0.00356925884169578	8.93388020634234e-05	1.77635683940025e-19	0.014968218068342	0.0462727182797277	0.145763934450011	0.149333193291707	0.14942253209377	0.14942253209377	0.14942253209377	0.0241021658398267	0.173524697933597
82	0	0	1.63664641088306	0	0	0	0.0150912891820693	0.0325014529701462	0.090462237744771	0.00302662779857908	7.46073131859873e-05	-3.5527136788005e-19	0.0150912891820693	0.0475927421522155	0.138054979896987	0.141081607695566	0.141156215008752	0.141156215008752	0.141156215008752	0.026936467817336	0.168092682826088
83	0.541026691430414	0	0	0	0	0	0.0146779084892639	0.0322358441099341	0.0943330185818321	0.0025634407625562	6.22810135078453e-05	-1.02140518265514e-18	0.0146779084892639	0.046913752599198	0.14124677118103	0.143810211943586	0.143872492957094	0.143872492957094	0.143872492957094	0.014400045139041	0.158272538096135
84	0	1.04353327450184	0	0	0	0	0.0140938817135498	0.030998578397288	0.0938280353176835	0.00216872628672053	5.19719845740667e-05	-1.53210777398272e-18	0.0140938817135498	0.0450924601108378	0.138920495428521	0.141089221715242	0.141141193699816	0.141141193699816	0.141141193699816	0.014194462951193	0.155335656651009
85	0.547689413409948	0	0	0	0	0	0.013239292484023	0.031565501048057	0.0904064826724944	0.0018328800819272	4.33539122968398e-05	-2.48689957516035e-18	0.013239292484023	0.04480479353208	0.135211276204574	0.137044156286502	0.137087510198799	0.137087510198799	0.137087510198798	0.0151159258850844	0.152203436083883
86	0.828263549059332	0	0	0	0	0	0.012415584414949	0.0309083243904096	0.0851423223295826	0.00154752987520255	3.61524994350873e-05	-8.88178419700125e-20	0.012415584414949	0.0433239088053586	0.128466231134941	0.130013761010144	0.130049913509579	0.130049913509579	0.130049913509579	0.00674298907041513	0.136792902579994
87	0	0	1.97748194299193	0	0	0	0.0124179556149369	0.0294522032934056	0.0788159977324682	0.00130540433937525	3.01373296896259e-05	-8.21565038222616e-18	0.0124179556149369	0.0418701589083425	0.120686156640811	0.121991560980186	0.122021698309876	0.122021698309876	0.122021698309876	-0.0171865662763238	0.104835132033552
88	0.881225808726994	0	0	0	0	0	0.0120115091880245	0.0275083797361677	0.093320394412024	0.00110020905850863	2.51149721794775e-05	-2.33146835171283e-18	0.0120115091880245	0.0395198889241922	0.132840283336216	0.133940492394725	0.133965607366904	0.133965607366904	0.133965607366904	-0.00691212767172355	0.127053479695181
89	0	0	1.65408004298287	0	0	0	0.0125770181073314	0.0253015106472088	0.0999766103606085	0.000926511285166875	2.09231439471353e-05	4.70734562441066e-18	0.0125770181073314	0.0378785287545402	0.137855139115149	0.138781650400316	0.138802573544263	0.138802573544263	0.138802573544263	-0.011682825512765	0.127119748031498
90	0	1.24430180339187	0	0	0	0	0.0125428276211077	0.0229908313612858	0.114486768471237	0.000779634377731473	1.74257734936532e-05	-3.5527136788005e-19	0.0125428276211077	0.0355336589823935	0.150020427453631	0.150800061831362	0.150817487604856	0.150817487604856	0.150817487604856	-0.0432915643504961	0.10752592325436
91	0	0	0	2.29164342286642	0	0	0.0121077700512161	0.0254991743965291	0.120451350276431	0.000655562195085589	1.45088304969931e-05	1.77635683940025e-18	0.0121077700512161	0.0376069444477453	0.158058294724177	0.158713856919262	0.158728365749759	0.158728365749759	0.158728365749759	-0.0396384904200533	0.119089875329706
92	0	1.01393885814042	0	0	0	0	0.0114182985958564	0.0263427013765794	0.120491673530053	0.0275495162692274	1.20768061477065e-05	4.44089209850063e-18	0.0114182985958564	0.0377609999724359	0.158252673502489	0.185802189771717	0.185814266577864	0.185814266577864	0.185814266577864	-0.0669676082389815	0.118846658338883
93	0.613018730509948	0	0	0	0	0	0.0105809434383895	0.0281970894951227	0.116559522555421	0.0446718359232884	1.00497452575041e-05	7.105427357601e-18	0.0105809434383895	0.0387780329335122	0.155337555488934	0.200009391412222	0.20001944115748	0.20001944115748	0.20001944115748	-0.0574315464937151	0.142587894663765
94	0	0	1.90002030176542	0	0	0	0.00996100289367811	0.0285136078344464	0.110093747212844	0.0546814187198518	8.36074575296379e-06	7.8159700933611e-18	0.00996100289367811	0.0384746107281245	0.148568357940968	0.20324977666082	0.203258137406573	0.203258137406573	0.203258137406573	-0.0506693951440396	0.152588742262534
95	0.568433580799909	0	0	0	0	0	0.00921814030838435	0.0277888609020913	0.121675423041326	0.0595942911431583	6.95385362956813e-06	7.105427357601e-18	0.00921814030838435	0.0370070012104756	0.158682424251801	0.21827671539496	0.218283669248589	0.218283669248589	0.218283669248589	-0.0637629970642972	0.154520672184292
96	0	0	1.68763622160634	0	0	0	0.00863097873899929	0.0263899471108688	0.125440775775464	0.0609293066199878	5.7822921598472e-06	7.105427357601e-18	0.00863097873899929	0.0350209258498681	0.160461701625332	0.221391008245319	0.221396790537479	0.221396790537479	0.221396790537479	-0.0419695426629048	0.179427247874574
97	0.749037597393577	0	0	0	0	0	0.0079537912096827	0.0245850920243715	0.138027077557096	0.0598221462044606	4.8069733440002e-06	1.03028696685215e-17	0.0079537912096827	0.0325388832340542	0.17056596079115	0.23038810699561	0.230392913968955	0.230392913968955	0.230392913968954	-0.0413394749452954	0.189053439023659
98	0.863382771335575	0	0	0	0	0	0.00788257543278509	0.0225674312529748	0.141928559714393	0.0571143260070085	3.99524746512725e-06	7.8159700933611e-18	0.00788257543278509	0.0304500066857599	0.172378566400153	0.229492892407161	0.229496887654626	0.229496887654626	0.229496887654626	-0.0365621255973406	0.192934762057286
99	0.886133010177301	0	0	0	0	0	0.0087118552551529	0.0204734199520001	0.139880236174239	0.0534225264887941	3.31985333848479e-06	1.35003119794419e-17	0.0087118552551529	0.029185275207153	0.169065511381392	0.222488037870186	0.222491357723525	0.222491357723525	0.222491357723525	-0.000608271538002569	0.221883086185522
100	0	1.11624894962914	0	0	0	0	0.0102417277880012	0.0183970355143654	0.133910943525798	0.0491924530486852	2.75803758310076e-06	1.03028696685215e-17	0.0102417277880012	0.0286387633023666	0.162549706828165	0.21174215987685	0.211744917914433	0.211744917914433	0.211744917914433	0.00496211666182916	0.216707034576262
101	0.438025739318497	0	0	0	0	0	0.0109307037936899	0.019551442716534	0.125509488924727	0.044740557845298	2.2908161321709e-06	-1.24344978758018e-18	0.0109307037936899	0.0304821465102239	0.155991635434951	0.200732193280249	0.200734484096381	0.200734484096381	0.200734484096381	0.00322849257284652	0.203962976669228
102	0	1.27010597733994	0	0	0	0	0.0111087202291558	0.0196828331452291	0.11575376694266	0.040286253843419	1.90235535444572e-06	4.2632564145606e-18	0.0111087202291558	0.0307915533743848	0.146545320317045	0.186831574160464	0.186833476515818	0.186833476515818	0.186833476515818	0.00698607405482164	0.19381955057064
103	0.668551933704018	0	0	0	0	0	0.0108630318877105	0.0243321497931698	0.105410811167222	0.035976697101306	1.57945368874266e-06	-7.105427357601e-18	0.0108630318877105	0.0351951816808803	0.140605992848102	0.176582689949408	0.176584269403097	0.176584269403097	0.176584269403097	0.024650370295659	0.201234639698756
104	0.712008968280194	0	0	0	0	0	0.0107502400792187	0.0266491610283145	0.0950140752331987	0.0319057730910973	1.31110768734857e-06	-4.61852778244065e-18	0.0107502400792187	0.0373994011075332	0.132413476340732	0.164319249431829	0.164320560539517	0.164320560539517	0.164320560539517	0.0405282884565609	0.204848848996078
105	0	0	0	2.23372236395509	0	0	0.0108473078150413	0.0273266475857131	0.0849229109431032	0.028128574003661	1.08814889908331e-06	-6.21724893790088e-19	0.0108473078150413	0.0381739554007544	0.123096866343858	0.151225440347519	0.151226528496418	0.151226528496418	0.151226528496418	0.00713766294101912	0.158364191437437
106	0.273146920207894	0	0	0	0	0	0.0105559475677588	0.026882866666584	0.0753681583756911	0.0508414238186059	9.02940169862632e-07	3.46389583683049e-18	0.0105559475677588	0.0374388142343429	0.112806972610034	0.16364839642864	0.16364929936881	0.16364929936881	0.16364929936881	0.0167351405219693	0.180384439890779
107	0	1.1561252552222	0	0	0	0	0.0100251836689329	0.0257020596739997	0.0664869285571989	0.0643957274000771	7.49121750396853e-07	6.21724893790088e-19	0.0100251836689329	0.0357272433429326	0.102214171900132	0.166609899300209	0.166610648421959	0.166610648421959	0.166610648421959	0.0124696959083481	0.179080344330307
108	0	0	1.99736730601264	0	0	0	0.00933998909045112	0.0276822456732615	0.0583489987829403	0.0713654992239338	6.21399133459022e-07	-1.4210854715202e-18	0.00933998909045112	0.0370222347637126	0.095371233546653	0.166736732770587	0.16673735416972	0.16673735416972	0.16673735416972	-0.00677363599955518	0.159963718170165
109	0.469997864019354	0	0	0	0	0	0.00857379102505553	0.0281000058700319	0.0727519712603567	0.0736925108914767	5.15365834792192e-07	2.75335310107039e-18	0.00857379102505553	0.0366737968950875	0.109425768155444	0.183118279046921	0.183118794412756	0.183118794412756	0.183118794412756	0.0205103075793065	0.203629101992062
110	0.712732374184564	0	0	0	0	0	0.00787834672901535	0.0274567137408634	0.0800160488854851	0.0728309251516285	4.27355420295328e-07	1.82076576038526e-18	0.00787834672901535	0.0353350604698788	0.115351109355364	0.188182034506992	0.188182461862413	0.188182461862413	0.188182461862413	0.00454886426222675	0.192731326124639
111	0.861581331607169	0	0	0	0	0	0.00768135653808608	0.0261233146078058	0.0822560952002499	0.0698602691002614	3.54318000105991e-07	1.03472785895065e-17	0.00768135653808608	0.0338046711458919	0.116060766346142	0.185921035446403	0.185921389764403	0.185921389764403	0.185921389764403	0.00815008641826846	0.194071476182672
112	0.467872396100609	0	0	0	0	0	0.00842350877784627	0.0243711364647208	0.0810548279646011	0.0655734723609171	2.93717181092745e-07	8.97060203897127e-18	0.00842350877784627	0.0327946452425671	0.113849473207168	0.179422945568085	0.179423239285266	0.179423239285266	0.179423239285266	0.0158697515740158	0.195292990859282
113	0.633866025354795	0	0	0	0	0	0.00874228556201656	0.0223958163717464	0.0775862511587848	0.0605452980166345	2.43444119601577e-07	8.5265128291212e-18	0.00874228556201656	0.031138101933763	0.108724353092548	0.169269651109182	0.169269894553302	0.169269894553302	0.169269894553302	0.0300748209626919	0.199344715515994
114	0.658401512930047	0	0	0	0	0	0.0089990995582989	0.0203358258906998	0.0727118236668165	0.0551853818692933	2.01745860381664e-07	4.61852778244065e-18	0.0089990995582989	0.0293349254489987	0.102046749115815	0.157232130985108	0.157232332730969	0.157232332730969	0.157232332730969	0.0109682185554455	0.168200551286414
115	0.897111853729372	0	0	0	0	0	0.00926012852032323	0.0182867674305959	0.0670551928483229	0.0497792115597331	1.67165606949737e-07	6.3948846218409e-18	0.00926012852032323	0.0275468959509192	0.094602088799242	0.144381300358975	0.144381467524582	0.144381467524582	0.144381467524582	0.0343134187387152	0.178694886263297
116	0.585367070688175	0	0	0	0	0	0.0104545101588679	0.0163123659924008	0.0610601040893176	0.0445196750207378	1.38492952122959e-07	5.39568389967826e-18	0.0104545101588679	0.0267668761512687	0.0878269802405864	0.132346655261324	0.132346793754276	0.132346793754276	0.132346793754276	0.00331625562216619	0.135663049376443
117	0	0	1.60403767825205	0	0	0	0.0111519177347935	0.0144528846009638	0.0550351300511175	0.0395312507286933	1.14722420629931e-07	9.79216707719388e-18	0.0111519177347935	0.0256048023357573	0.0806399323868748	0.120171183115568	0.120171297837989	0.120171297837989	0.120171297837989	0.0272148125324937	0.147386110370482
118	0	0	1.75768639948763	0	0	0	0.01125296827957	0.0127315362640163	0.0612745622196016	0.0348884707490425	9.50189456112582e-08	4.66293670342566e-18	0.01125296827957	0.0239845045435863	0.0852590667631878	0.12014753751223	0.120147632531176	0.120147632531176	0.120147632531176	0.0286163895372368	0.148764022068413
119	0.52765034762984	0	0	0	0	0	0.0109509483784175	0.0111593422754895	0.0794191393543802	0.0306299380519013	7.86891275183166e-08	5.47339951140202e-18	0.0109509483784175	0.022110290653907	0.101529430008287	0.132159368060189	0.132159446749316	0.132159446749316	0.132159446749316	0.0263396226559079	0.158499069405224
120	0	1.25711025336864	0	0	0	0	0.0105473219845642	0.00973878943553319	0.0889722161769768	0.026768903177319	6.51573132707028e-08	4.64073224293315e-18	0.0105473219845642	0.0202861114200974	0.109258327597074	0.136027230774393	0.136027295931706	0.136027295931706	0.136027295931706	0.0238447053417078	0.159872001273414
121	0.790979161137551	0	0	0	0	0	0.00993019352160173	0.0134728656915055	0.0924523379590474	0.0233011870298567	5.39456927732829e-08	2.02060590481779e-18	0.00993019352160173	0.0234030592131073	0.115855397172155	0.139156584202011	0.139156638147704	0.139156638147704	0.139156638147704	0.0280305197318155	0.16718715787952
122	0	1.05863773520697	0	0	0	0	0.00999096109617593	0.0155331931646916	0.0917472845184181	0.0202110643989868	4.46577421026717e-08	4.9515946898282e-18	0.00999096109617593	0.0255241542608676	0.117271438779286	0.137482503178273	0.137482547836015	0.137482547836015	0.137482547836015	0.0234226307498419	0.160905178585857
123	0.345592015945924	0	0	0	0	0	0.009703406425947	0.01896008209989	0.0882599912564374	0.0174755871892416	3.69644543500414e-08	-5.30131494258512e-18	0.009703406425947	0.028663488525837	0.116923479782274	0.134399066971516	0.13439910393597	0.13439910393597	0.13439910393597	0.0342118056463838	0.168610909582354
124	0.413450302546546	0	0	0	0	0	0.00922100982031939	0.02063419383489	0.0830222942340473	0.0150677197014973	3.05928913739706e-08	-4.9960036108132e-19	0.00922100982031939	0.0298552036552094	0.112877497889257	0.127945217590754	0.127945248183645	0.127945248183645	0.127945248183645	0.041229741944372	0.169174990128017
125	0	0	1.84466073777638	0	0	0	0.0086544706653578	0.0210783750091553	0.0767833695588865	0.0129585745875574	2.53166672527172e-08	1.06470388061553e-17	0.0086544706653578	0.0297328456745131	0.1065162152334	0.119474789820957	0.119474815137624	0.119474815137624	0.119474815137624	0.0384450103102299	0.157919825447854
126	0	1.09300196635013	0	0	0	0	0.00799033484342781	0.0206835139284999	0.0882554205568255	0.0111189724978163	2.09480397153072e-08	1.08801856413265e-18	0.00799033484342781	0.0286738487719277	0.116929269328753	0.12804824182657	0.128048262774609	0.128048262774609	0.128048262774609	0.0443938601807734	0.172442122955383
127	0	1.14129319281357	0	0	0	0	0.00728260055259305	0.0226392399549599	0.0930454220539232	0.00952049713909338	1.73313391160335e-08	5.52335954751015e-18	0.00728260055259305	0.029921840507553	0.122967262561476	0.13248775970057	0.132487777031909	0.132487777031909	0.132487777031909	0.0296011347160188	0.162088911747927
128	0	1.10121813902122	0	0	0	0	0.00656889644949456	0.0266440822001454	0.0931989193667884	0.0081361774281281	1.43375097025e-08	-4.62130334000221e-18	0.00656889644949456	0.03321297864964	0.126411898016428	0.134548075444557	0.134548089782066	0.134548089782066	0.134548089782066	0.03869718381935	0.173245273601416
129	0	0	1.70749150562965	0	0	0	0.00587464193629859	0.0314400690513963	0.0902394312838583	0.00694089726525555	1.18595762014451e-08	1.33643096589253e-17	0.00587464193629859	0.0373147109876949	0.127554142271553	0.134495039536809	0.134495051396385	0.134495051396385	0.134495051396385	0.0536245613999439	0.188119612796329
130	0	1.11930394003702	0	0	0	0	0.00521623706270993	0.033621840415568	0.0999812944086104	0.00591160926186221	9.80887932513497e-09	-4.49640324973188e-19	0.00521623706270993	0.038838077478278	0.138819371886888	0.144730981148751	0.14473099095763	0.14473099095763	0.14473099095763	0.0275362682954446	0.172267259253074
131	0.800694844944536	0	0	0	0	0	0.00460349714398899	0.0371643719481137	0.10322622119732	0.00502741003135969	8.11195066852122e-09	-2.33840724561674e-18	0.00460349714398899	0.0417678690921027	0.144994090289423	0.150021500320783	0.150021508432733	0.150021508432733	0.150021508432733	0.0454302392530759	0.195451747685809
132	0.920713654727197	0	0	0	0	0	0.00488225696692758	0.0383178348503323	0.10200949776587	0.00426952020945764	6.70791851220542e-09	1.47937218031302e-18	0.00488225696692758	0.0432000918172598	0.14520958958313	0.149479109792587	0.149479116500506	0.149479116500506	0.149479116500506	0.050875627489093	0.200354743989599
133	0	1.16237083810911	0	0	0	0	0.00637674477992994	0.0378319560515153	0.0978420205088421	0.00362120126908077	5.54635520337854e-09	1.41747724669017e-17	0.00637674477992994	0.0442087008314453	0.142050721340287	0.145671922609368	0.145671928155723	0.145671928155723	0.145671928155723	0.0493627454975455	0.195034673653269
134	0.797518275133677	0	0	0	0	0	0.00716899939688753	0.0399564624304159	0.0918335310292609	0.00306763270080916	4.58549090716076e-09	2.73947531326257e-18	0.00716899939688753	0.0471254618273035	0.138958992856564	0.142026625557374	0.142026630142864	0.142026630142864	0.142026630142864	0.0181727658717156	0.16019939601458
135	0.680407605461362	0	0	0	0	0	0.00829201019126379	0.040067650629903	0.084788404343087	0.00259576666120574	3.79073176617339e-09	9.57567358739198e-19	0.00829201019126379	0.0483596608211668	0.133148065164254	0.13574383182546	0.135743835616191	0.135743835616191	0.135743835616191	0.0142625847306418	0.150006420346833
136	0	1.35130873733091	0	0	0	0	0.00921093584333901	0.0388256178127942	0.0772798915330426	0.00219417229346051	3.13343086162377e-09	-8.26214097138234e-18	0.00921093584333901	0.0480365536561332	0.125316445189176	0.127510617482636	0.127510620616067	0.127510620616067	0.127510620616067	0.0111099462894744	0.138620566905542
137	0.518187510745443	0	0	0	0	0	0.0095242522260039	0.0433054718844833	0.069707480482719	0.00185287824057834	2.58986893015845e-09	1.37945210809676e-17	0.0095242522260039	0.0528297241104872	0.122537204593206	0.124390082833785	0.124390085423653	0.124390085423654	0.124390085423654	0.00844095124446403	0.132831036668118
138	0.643307969677384	0	0	0	0	0	0.00956889893930104	0.0448854532971265	0.0623410555315122	0.00156321912177848	2.14040915409441e-09	7.01938507319255e-18	0.00956889893930104	0.0544543522364275	0.11679540776794	0.118358626889718	0.118358629030127	0.118358629030127	0.118358629030127	0.000168966321895772	0.118527595352023
139	0.636222605147563	0	0	0	0	0	0.00963492228532009	0.0444696760532039	0.0553547571597779	0.00131768971007626	1.76879655242601e-09	7.50684236994204e-18	0.00963492228532009	0.054104598338524	0.109459355498302	0.110777045208378	0.110777046977175	0.110777046977175	0.110777046977175	0.00907687883056605	0.119853925807741
140	0	0	1.71481486830869	0	0	0	0.00969791958519689	0.0427297636078868	0.0488528248179539	0.00110980906363333	1.46157708087458e-09	-1.50990331349021e-18	0.00969791958519689	0.0524276831930837	0.101280508011038	0.102390317074671	0.102390318536248	0.102390318536248	0.102390318536248	-0.00293128115690056	0.0994590373793474
141	0.975962746567405	0	0	0	0	0	0.00942148846071034	0.0401594277758849	0.057767294938377	0.000933995793763569	1.20761645305834e-09	9.9475983006414e-18	0.00942148846071034	0.0495809162365952	0.107348211174972	0.108282206968736	0.108282208176352	0.108282208176352	0.108282208176352	-0.0126705347297528	0.0956116734465995
142	0	0	0	2.03449623224765	0	0	0.0107779907074059	0.0371168999835315	0.0618446939954088	0.00078545489657397	9.97701047822375e-10	4.79616346638068e-18	0.0107779907074059	0.0478948906909374	0.109739584686346	0.11052503958292	0.110525040580621	0.110525040580621	0.110525040580621	-0.0261377037650409	0.0843873368155803
143	0.95987082355334	0	0	0	0	0	0.0113331323183762	0.0338578254753777	0.0625457299750295	0.0232305396582263	8.24207523208997e-10	2.48689957516035e-18	0.0113331323183762	0.0451909577937539	0.107736687768783	0.13096722742701	0.130967228251217	0.130967228251217	0.130967228251217	-0.0150830236626078	0.115884204588609
144	0	0	1.56341648519111	0	0	0	0.0130657623810491	0.0305606837924166	0.0609604870824737	0.0375126082951446	6.80829086263657e-10	-6.30606677987089e-18	0.0130657623810491	0.0436264461734658	0.104586933255939	0.142099541551084	0.142099542231913	0.142099542231913	0.142099542231913	-0.0297585966003141	0.112340945631599
145	0	1.29497329203105	0	0	0	0	0.0137978571701667	0.0273463641805649	0.0689964248510328	0.0458535556656712	5.62348579080663e-10	1.51073598075868e-17	0.0137978571701667	0.0411442213507316	0.110140646201764	0.155994201867436	0.155994202429784	0.155994202429784	0.155994202429784	-0.0315216031036104	0.124472599326174
146	0.746160992605707	0	0	0	0	0	0.0138352175428305	0.0299018640968859	0.0721159532484702	0.0499379790035981	4.64450784676274e-10	1.90958360235527e-18	0.0138352175428305	0.0437370816397164	0.115853034888187	0.165791013891785	0.165791014356236	0.165791014356236	0.165791014356235	-0.029040007894597	0.136751006461638
147	0	0	1.72520645253545	0	0	0	0.0140398926466925	0.0306323353245341	0.0718374107416743	0.0510349607689062	3.83566744233121e-10	8.5265128291212e-18	0.0140398926466925	0.0446722279712265	0.116509638712901	0.167544599481807	0.167544599865374	0.167544599865374	0.167544599865374	-0.0326316284923978	0.134912971372976
148	0	1.05004819108542	0	0	0	0	0.0137157600992979	0.0301154510196101	0.0844342597578434	0.0500933553426449	3.16745116180073e-10	5.6843418860808e-18	0.0137157600992979	0.043831211118908	0.128265470876751	0.178358826219396	0.178358826536141	0.178358826536141	0.178358826536141	-0.0319697895634681	0.146389036972673
149	0.662641779289029	0	0	0	0	0	0.0130478077050038	0.0312545302634259	0.0901037936788018	0.047816183835733	2.61545427804322e-10	2.27373675443232e-17	0.0130478077050038	0.0443023379684298	0.134406131647232	0.182222315482965	0.18222231574451	0.18222231574451	0.18222231574451	-0.040488667428956	0.141733648315554
150	0	0	1.65599407023369	0	0	0	0.012565913001592	0.0309910996854975	0.0909435168197944	0.0447185801429285	2.15949992110609e-10	1.13686837721616e-17	0.012565913001592	0.0435570126870895	0.134500529506884	0.179219109649812	0.179219109865762	0.179219109865762	0.179219109865762	-0.0317473072959842	0.147471802569778
151	0	0	1.64472912863466	0	0	0	0.0118299917683293	0.0297961946034423	0.101899845911867	0.0411728070439786	1.78290678931603e-10	5.6843418860808e-18	0.0118299917683293	0.0416261863717717	0.143526032283639	0.184698839327618	0.184698839505908	0.184698839505908	0.184698839505908	-0.0370648378147923	0.147634001691116
152	0	0	0	2.02370119706098	0	0	0.0109479727570742	0.0280161663251912	0.118993974886775	0.037443125934846	1.47188484511673e-10	1.70530256582424e-17	0.0109479727570742	0.0389641390822653	0.15795811396904	0.195401239903886	0.195401240051074	0.195401240051074	0.195401240051074	-0.019719536563084	0.17568170348799
153	0	1.05350533562086	0	0	0	0	0.00999700333340541	0.0259024073692971	0.126542543938915	0.056055733106797	1.21503663308431e-10	5.6843418860808e-18	0.00999700333340541	0.0358994107027026	0.162441954641618	0.218497687748415	0.218497687869919	0.218497687869919	0.218497687869919	-0.00396952869066756	0.214528159179251
154	0	1.46266136168455	0	0	0	0	0.00903106253284532	0.0261419174121963	0.127444497866957	0.0666902272613684	1.00294188243311e-10	1.13686837721616e-17	0.00903106253284532	0.0351729799450416	0.162617477811999	0.229307705073367	0.229307705173661	0.229307705173661	0.229307705173661	-0.0154818920606437	0.213825813113018
155	0	0	1.56505157946992	0	0	0	0.00808682552255484	0.034251259989299	0.123861455549918	0.0716273983805742	8.27815391346576e-11	0	0.00808682552255484	0.0423380855118539	0.166199541061771	0.237826939442346	0.237826939525127	0.237826939525127	0.237826939525127	-0.0242667743204354	0.213560165204692
156	0.952272227357912	0	0	0	0	0	0.00718816324741552	0.0385616684866138	0.128530465455102	0.0725833114263205	6.8322356128192e-11	5.6843418860808e-18	0.00718816324741552	0.0457498317340293	0.174280297189132	0.246863608615452	0.246863608683775	0.246863608683775	0.246863608683775	-0.0472768375177188	0.199586771166056
157	0.91917555255938	0	0	0	0	0	0.00802852195820212	0.040183941587172	0.127436872964777	0.0708390974700505	5.63851219936851e-11	1.13686837721616e-17	0.00802852195820212	0.0482124635453741	0.175649336510151	0.246488433980202	0.246488434036587	0.246488434036587	0.246488434036587	-0.0300960775844937	0.216392356452093
158	0	0	0	2.09590536193863	0	0	0.00978633033188751	0.0399509981194559	0.122516426423864	0.0673422465813277	4.65306129626697e-11	5.6843418860808e-18	0.00978633033188751	0.0497373284513434	0.172253754875207	0.239596001456535	0.239596001503065	0.239596001503065	0.239596001503065	-0.0344234306491255	0.20517257085394
159	0	0	0	2.02820174012439	0	0	0.0106430599963721	0.0384821199785118	0.115192441588479	0.0865883371781523	3.83960184535681e-11	-5.6843418860808e-18	0.0106430599963721	0.0491251799748839	0.164317621563363	0.250905958741515	0.250905958779911	0.250905958779911	0.250905958779911	-0.021220841382187	0.229685117397724
160	0.748477808754334	0	0	0	0	0	0.010867627653177	0.036233035241485	0.106497972300687	0.119082431476042	3.16815771839174e-11	5.6843418860808e-18	0.010867627653177	0.047100662894662	0.153598635195349	0.272681066671391	0.272681066703073	0.272681066703073	0.272681066703073	-0.0228006115644867	0.249880455138586
161	0	1.03227347143739	0	0	0	0	0.0113032102827771	0.0335348640235791	0.0971705273774923	0.136950999438066	2.61397644862882e-11	2.8421709430404e-18	0.0113032102827771	0.0448380743063561	0.142008601683848	0.278959601121914	0.278959601148054	0.278959601148054	0.278959601148054	-0.00878513861732296	0.270174462530731
162	0	1.01618611777812	0	0	0	0	0.0112237830652579	0.0329375694380563	0.0877252724182191	0.144428648860363	2.15660634239612e-11	0	0.0112237830652579	0.0441613525033142	0.131886624921533	0.276315273781897	0.276315273803463	0.276315273803463	0.276315273803463	-0.0242887330364192	0.252026540767043
163	0.618020645044082	0	0	0	0	0	0.0108017442857034	0.0336284594521454	0.0785114043168913	0.14469535264701	1.77915921995009e-11	-4.2632564145606e-18	0.0108017442857034	0.0444302037378488	0.12294160805474	0.26763696070175	0.267636960719542	0.267636960719542	0.267636960719542	-0.0162195536133627	0.251417407106179
164	0.780944822449357	0	0	0	0	0	0.0104624913164627	0.0329865948021948	0.069755393717287	0.140119651526198	1.46768741160486e-11	0	0.0104624913164627	0.0434490861186575	0.113204479835945	0.253324131362142	0.253324131376819	0.253324131376819	0.253324131376819	-0.0290791321585136	0.224244999218306
165	0.555416418610855	0	0	0	0	0	0.0106522109153341	0.0314724487196887	0.0615940039027898	0.13244834018265	1.21067614600179e-11	-2.8421709430404e-18	0.0106522109153341	0.0421246596350227	0.103718663537813	0.236167003720462	0.236167003732569	0.236167003732569	0.236167003732569	-0.00955620090755133	0.226610802825017
166	0	0	1.67596306476105	0	0	0	0.0106241460238839	0.0294233475365915	0.0540993716730325	0.1229540473418	9.98615519165469e-12	-2.8421709430404e-18	0.0106241460238839	0.0400474935604755	0.0941468652335079	0.217100912575308	0.217100912585294	0.217100912585294	0.217100912585294	0.00336859581420241	0.220469508399497
167	0	0	0	2.04512293779202	0	0	0.0102562396387418	0.0270829856987815	0.0611851679683639	0.112549742059698	8.23651475911902e-12	-5.6843418860808e-18	0.0102562396387418	0.0373392253375233	0.0985243933058872	0.211074135365585	0.211074135373822	0.211074135373822	0.211074135373822	-0.00542352750872732	0.205650607865095
168	0	0	1.54667688785461	0	0	0	0.00967261955453141	0.0246242868782766	0.0639244639855165	0.12466858720163	6.79308413964463e-12	8.5265128291212e-18	0.00967261955453141	0.034296906432808	0.0982213704183245	0.222889957619954	0.222889957626747	0.222889957626747	0.222889957626747	-0.0208466441211511	0.202043313505596
169	0.718287395801579	0	0	0	0	0	0.00896357915744268	0.0221670536593295	0.0743648693666729	0.128695664290761	5.60232251700654e-12	-7.105427357601e-19	0.00896357915744268	0.0311306328167722	0.105495502183445	0.234191166474206	0.234191166479808	0.234191166479808	0.234191166479808	-0.0297891653846771	0.204402001095131
170	0.939058600131708	0	0	0	0	0	0.00873846315609571	0.0197915439582046	0.0789197613566687	0.127166343173097	4.62003129086952e-12	2.1316282072803e-18	0.00873846315609571	0.0285300071143003	0.107449768470969	0.234616111644066	0.234616111648686	0.234616111648686	0.234616111648686	-0.0212993893872565	0.213316722261429
171	0.735439402432337	0	0	0	0	0	0.00988851868125962	0.0175488709495575	0.0793798086392574	0.121962708212595	3.80977098757285e-12	4.9737991503207e-18	0.00988851868125962	0.0274373896308171	0.106817198270075	0.22877990648267	0.228779906486479	0.228779906486479	0.228779906486479	-0.0346636438671109	0.194116262619368
172	0.860251616560498	0	0	0	0	0	0.0109330870896203	0.0154689319992189	0.0770798829470869	0.114467090874682	3.1414543855135e-12	3.5527136788005e-19	0.0109330870896203	0.0264020190888392	0.103481902035926	0.217948992910608	0.21794899291375	0.21794899291375	0.21794899291375	-0.043889041569669	0.174059951344081
173	0	1.11620743016845	0	0	0	0	0.0123937105020294	0.0135664207072843	0.073005464243495	0.105681406845251	2.59024801607666e-12	5.32907051820075e-18	0.0123937105020294	0.0259601312093137	0.0989655954528086	0.204647002298059	0.20464700230065	0.20464700230065	0.20464700230065	-0.0318626306439781	0.172784371656671
174	0	1.10499169500914	0	0	0	0	0.012965556424288	0.0149956443883534	0.0678754467522556	0.0963196500008227	2.135659826763e-12	5.6843418860808e-18	0.012965556424288	0.0279612008126414	0.0958366475648971	0.19215629756572	0.192156297567855	0.192156297567855	0.192156297567855	0.0024868115819809	0.194643109149836
175	0	1.00936526796424	0	0	0	0	0.0129228469563921	0.0184884284711745	0.0622064051174047	0.0868793536611429	1.76076468960673e-12	1.13686837721616e-17	0.0129228469563921	0.0314112754275666	0.0936176805449713	0.180497034206114	0.180497034207875	0.180497034207875	0.180497034207875	-0.00569605355126023	0.174800980656615
176	0.921097265524671	0	0	0	0	0	0.0124695920618304	0.0223384320664388	0.0563623212244319	0.0776966050771435	1.45159617659374e-12	1.49213974509621e-17	0.0124695920618304	0.0348080241282692	0.0911703453527012	0.168866950429845	0.168866950431296	0.168866950431296	0.168866950431296	0.00513562645895259	0.174002576890249
177	0.513322356517317	0	0	0	0	0	0.0132265258870445	0.0241851583927493	0.0505929310605942	0.0689882276271406	1.19665344300302e-12	8.5265128291212e-18	0.0132265258870445	0.0374116842797938	0.088004615340388	0.156992842967529	0.156992842968725	0.156992842968725	0.156992842968725	-0.0167583825565126	0.140234460412213
178	0	1.23529913536906	0	0	0	0	0.0134414224357349	0.0246283670772725	0.0450631833374888	0.0608839752252444	9.86452164397633e-13	2.1316282072803e-18	0.0134414224357349	0.0380697895130074	0.0831329728504962	0.144016948075741	0.144016948076727	0.144016948076727	0.144016948076727	-0.0215483141736185	0.122468633903109
179	0.549708471154411	0	0	0	0	0	0.0131438063850018	0.0287958530116827	0.0398757721823712	0.0534509738541491	8.13155054402159e-13	2.8421709430404e-18	0.0131438063850018	0.0419396593966846	0.0818154315790558	0.135266405433205	0.135266405434018	0.135266405434018	0.135266405434018	-0.0170225403565886	0.118243865077429
180	0	1.10057975128523	0	0	0	0	0.0126993166994275	0.0306432126905358	0.0350882868475798	0.0467121630768994	6.70237909616844e-13	-2.8421709430404e-18	0.0126993166994275	0.0433425293899633	0.0784308162375431	0.125142979314443	0.125142979315113	0.125142979315113	0.125142979315113	-0.0166733916474858	0.108469587667627
181	0.707218878917344	0	0	0	0	0	0.0119840853487182	0.0338547713540966	0.0307261895848767	0.0406601096531397	5.52438450540649e-13	1.06581410364015e-18	0.0119840853487182	0.0458388567028148	0.0765650462876914	0.117225155940831	0.117225155941384	0.117225155941384	0.117225155941384	-0.033076871675032	0.0841482842663516
182	0	1.26253407577162	0	0	0	0	0.0116227799622367	0.0348951251506449	0.0267925706211045	0.0352672650889653	4.55321469416958e-13	-1.4210854715202e-18	0.0116227799622367	0.0465179051128816	0.0733104757339861	0.108577740822951	0.108577740823407	0.108577740823407	0.108577740823407	-0.025322624191084	0.0832551166323226
183	0	0	1.50463889167042	0	0	0	0.0109986821400356	0.0395357290793468	0.0232754222259894	0.030493502436072	3.75234776583966e-13	-1.06581410364015e-18	0.0109986821400356	0.0505344112193824	0.0738098334453718	0.104303335881444	0.104303335881819	0.104303335881819	0.104303335881819	-0.0420520096363972	0.0622513262454219
184	0	1.40727462102395	0	0	0	0	0.0102189362234048	0.0413473325878416	0.029887300908341	0.0262915816689547	3.09267988995998e-13	4.2632564145606e-18	0.0102189362234048	0.0515662688112464	0.0814535697195874	0.107745151388542	0.107745151388851	0.107745151388851	0.107745151388851	-0.0135093207454628	0.0942358306433886
185	0.787024357192622	0	0	0	0	0	0.00936047758124813	0.0488612970326111	0.0333373226622844	0.0226110469621335	2.54857468462433e-13	-2.8421709430404e-18	0.00936047758124813	0.0582217746138592	0.0915590972761436	0.114170144238277	0.114170144238532	0.114170144238532	0.114170144238532	-0.0127069596231761	0.101463184615356
186	0	1.24180207172141	0	0	0	0	0.00926231995706149	0.0522925471480204	0.0345545256570314	0.0194009447796948	2.10025064006913e-13	-7.105427357601e-19	0.00926231995706149	0.0615548671050819	0.0961093927621133	0.115510337541808	0.115510337542018	0.115510337542018	0.115510337542018	-0.00892576231390224	0.106584575228116
187	0.398896900272724	0	0	0	0	0	0.00889217662421053	0.0576498170444769	0.0342350299651801	0.0166116622192364	1.73065473063616e-13	-2.30926389122033e-18	0.00889217662421053	0.0665419936686874	0.100777023633868	0.117388685853104	0.117388685853277	0.117388685853277	0.117388685853277	0.00608561679356863	0.123474302646846
188	0.965149926333652	0	0	0	0	0	0.00840370120265512	0.059346613635683	0.0328959525009174	0.0141961152394051	1.42625822263653e-13	6.57252030578093e-18	0.00840370120265512	0.0677503148383381	0.100646267339256	0.114842382578661	0.114842382578803	0.114842382578803	0.114842382578803	0.0109888418931765	0.12583122447198
189	0	1.25108919116582	0	0	0	0	0.00957126244604489	0.0585339673339416	0.0309174290662962	0.0121104620579528	1.1749534678529e-13	2.66453525910038e-19	0.00957126244604489	0.0681052297799865	0.0990226588462827	0.111133120904236	0.111133120904353	0.111133120904353	0.111133120904353	0.0324358471348275	0.14356896803918
190	0.894920473391336	0	0	0	0	0	0.0100394044436811	0.0609805420578856	0.0285752835705664	0.0103144748208548	9.68157110037282e-14	9.41469124882133e-18	0.0100394044436811	0.0710199465015668	0.0995952300721332	0.109909704892988	0.109909704893085	0.109909704893085	0.109909704893085	0.0295180167446891	0.139427721637774
191	0.805804547186335	0	0	0	0	0	0.0113341652466263	0.0606167985663762	0.0260663543992701	0.00877166999116492	7.97712118583149e-14	1.3944401189292e-17	0.0113341652466263	0.0719509638130025	0.0980173182122726	0.106788988203438	0.106788988203517	0.106788988203517	0.106788988203517	0.0380056145306237	0.144794602734141
192	0	0	1.53682902079398	0	0	0	0.0126920402741746	0.0583811945193308	0.0235280665361205	0.00744927271848711	6.57166765449801e-14	1.05693231944315e-17	0.0126920402741746	0.0710732347935055	0.094601301329626	0.102050574048113	0.102050574048179	0.102050574048179	0.102050574048179	0.0173214886396907	0.119372062687869
193	0.911904208778446	0	0	0	0	0	0.0131852092136481	0.0549643035032614	0.0315273260967863	0.00631807109309334	5.4168936003407e-14	5.6843418860808e-18	0.0131852092136481	0.0681495127169094	0.0996768388136958	0.105994909906789	0.105994909906843	0.105994909906843	0.105994909906843	0.0102387209222357	0.116233630829079
194	0.924599247374584	0	0	0	0	0	0.0144954098515726	0.0508678462014505	0.0358534482318921	0.00535220137650876	4.46078729510191e-14	1.77635683940025e-18	0.0144954098515726	0.0653632560530231	0.101216704284915	0.106568905661424	0.106568905661469	0.106568905661469	0.106568905661469	0.0234926702071074	0.130061575868576
195	0.629116808309741	0	0	0	0	0	0.0163902617735115	0.046450465601314	0.0375752426621005	0.00452889402124929	3.67634811482276e-14	3.01980662698043e-18	0.0163902617735115	0.0628407273748255	0.100415970036926	0.104944864058175	0.104944864058212	0.104944864058212	0.104944864058212	0.0223368302228639	0.127281694281076
196	0	1.27617428504598	0	0	0	0	0.0174424600567453	0.0419631123576833	0.0374947283743206	0.00382820175216223	3.02591729450796e-14	6.03961325396085e-18	0.0174424600567453	0.0594055724144286	0.0969003007887491	0.100728502540911	0.100728502540942	0.100728502540942	0.100728502540942	0.028225969423733	0.128954471964675
197	0	1.21387291175936	0	0	0	0	0.0175746358890269	0.042880284571856	0.0362087360056642	0.00323272455815009	2.49471554525371e-14	1.50990331349021e-17	0.0175746358890269	0.060454920460883	0.0966636564665471	0.0998963810246972	0.0998963810247222	0.0998963810247222	0.0998963810247222	0.0325171373566206	0.132413518381343
198	0.609039425643059	0	0	0	0	0	0.0170857591247764	0.0464591951638385	0.0341569433458702	0.00272734164923273	2.05389483198815e-14	1.56319401867222e-17	0.0170857591247764	0.0635449542886149	0.0977018976344852	0.100429239283718	0.100429239283738	0.100429239283738	0.100429239283738	0.0330839017460842	0.133513141029823
199	0.663187000170408	0	0	0	0	0	0.0164782409978328	0.047331629359545	0.0316592383106034	0.00229895689011482	1.69194436239195e-14	1.91846538655227e-17	0.0164782409978328	0.0638098703573778	0.0954691086679812	0.097768065558096	0.0977680655581129	0.0977680655581129	0.0977680655581129	0.0377831143686689	0.135551179926782
200	0	1.03281484718883	0	0	0	0	0.0159254374339704	0.0463611912588934	0.0289447002117908	0.00193626163200641	1.39102951379755e-14	1.98951966012828e-17	0.0159254374339704	0.0622866286928638	0.0912313289046546	0.0931675905366611	0.093167590536675	0.093167590536675	0.093167590536675	0.0403286867774898	0.133496277314165
201	0.476597508024795	0	0	0	0	0	0.0150315955025682	0.0465053888955764	0.0261740103222149	0.00162951699984156	1.14994236355415e-14	7.8159700933611e-18	0.0150315955025682	0.0615369843981445	0.0877109947203594	0.089340511720201	0.0893405117202125	0.0893405117202125	0.0893405117202124	0.0145418578694641	0.103882369589677
202	0	0	0	2.13964481806924	0	0	0.0140441238628642	0.0450739482863908	0.0234567215859003	0.00137035637456369	9.4829033514543e-15	5.6843418860808e-18	0.0140441238628642	0.0591180721492551	0.0825747937351554	0.0839451501097191	0.0839451501097286	0.0839451501097286	0.0839451501097285	0.0415591131847263	0.125504263294455
203	0	1.2227441775323	0	0	0	0	0.012920732423856	0.0426333608240415	0.0208645148534051	0.0257660651162666	7.78328512751614e-15	2.8421709430404e-18	0.012920732423856	0.0555540932478975	0.0764186081013025	0.102184673217569	0.102184673217577	0.102184673217577	0.102184673217577	0.0180080446301715	0.120192717847748
204	0	1.26421412887595	0	0	0	0	0.01174314422112	0.0440948206458923	0.0184413292237643	0.0412723624449117	6.40767439108458e-15	9.9475983006414e-18	0.01174314422112	0.0558379648670123	0.0742792940907766	0.115551656535688	0.115551656535695	0.115551656535695	0.115551656535695	0.0179010729908454	0.13345272952654
205	0	0	1.58394453593205	0	0	0	0.0105679206701486	0.0487414731827296	0.0162110641692173	0.0503103948167669	5.30775423612795e-15	1.20792265079217e-17	0.0105679206701486	0.0593093938528782	0.0755204580220955	0.125830852838862	0.125830852838868	0.125830852838868	0.125830852838868	0.0141678748655374	0.139998727704405
206	0	1.4654911342606	0	0	0	0	0.00943289832257392	0.0502546438847651	0.0257791552386694	0.0547156429778915	4.35775859841669e-15	3.5527136788005e-18	0.00943289832257392	0.059687542207339	0.0854666974460084	0.1401823404239	0.140182340423904	0.140182340423904	0.140182340423904	0.0206156870380968	0.160798027462001
207	0	1.0668502812416	0	0	0	0	0.00836211882458298	0.0584864577787985	0.0313457730843436	0.0558706929912238	3.58575391601335e-15	8.5265128291212e-18	0.00836211882458298	0.0668485766033815	0.098194349687725	0.154065042678949	0.154065042678952	0.154065042678952	0.154065042678952	0.00934343629556368	0.163408478974516
208	0.709485820153533	0	0	0	0	0	0.00736958684731952	0.0647181661694932	0.0340472122799675	0.0548091167755769	2.94946289614018e-15	6.3948846218409e-18	0.00736958684731952	0.0720877530168127	0.10613496529678	0.160944082072357	0.16094408207236	0.16094408207236	0.16094408207236	0.0179404577561141	0.178884539828474
209	0	1.21577922181026	0	0	0	0	0.00698061893467483	0.0667688607808045	0.0347392994434476	0.0522965734084941	2.44781972469355e-15	9.9475983006414e-18	0.00698061893467483	0.0737494797154793	0.108488779158927	0.160785352567421	0.160785352567423	0.160785352567423	0.160785352567423	0.0271673776828015	0.187952730250225
210	0.696215195914966	0	0	0	0	0	0.00649051299991462	0.0703493525064083	0.0340617366865777	0.0488939761800912	2.03144168153813e-15	1.10134124042816e-17	0.00649051299991462	0.0768398655063229	0.110901602192901	0.159795578372992	0.159795578372994	0.159795578372994	0.159795578372994	-0.00126888880552048	0.158526689567473
211	0	0	0	2.19197947218866	0	0	0.00642951457609409	0.070437850879904	0.0324883338549137	0.045006562383118	1.65449876021739e-15	1.45661260830821e-17	0.00642951457609409	0.0768673654559981	0.109355699310912	0.15436226169403	0.154362261694031	0.154362261694032	0.154362261694031	0.0163570937481876	0.170719355442219
212	0.895698370108529	0	0	0	0	0	0.00617736164872508	0.0681826881815238	0.0303661311827642	0.066433296597199	1.35536026846239e-15	8.17124146124115e-18	0.00617736164872508	0.0743600498302489	0.104726181013013	0.171159477610212	0.171159477610213	0.171159477610213	0.171159477610213	0.00743640781287859	0.178595885423092
213	0	1.15459124957298	0	0	0	0	0.00712074517838017	0.0644306238390117	0.0279457894574116	0.0786131649363977	1.14575016141316e-15	1.27897692436818e-17	0.00712074517838017	0.0715513690173918	0.0994971584748035	0.178110323411201	0.178110323411202	0.178110323411202	0.178110323411202	-0.0089910096507986	0.169119313760404
214	0.390651206447443	0	0	0	0	0	0.00751913677999103	0.0633959263246832	0.025405128043296	0.0841944610271073	9.38360500413182e-16	1.63424829224823e-17	0.00751913677999103	0.0709150631046742	0.0963201911479702	0.180514652175078	0.180514652175079	0.180514652175079	0.180514652175078	-0.0070258445432471	0.173488807631831
215	0.380091521477965	0	0	0	0	0	0.00758678789225512	0.060619250265897	0.0228672963542661	0.0851692086242634	7.72004682403349e-16	1.33226762955019e-17	0.00758678789225512	0.0682060381581521	0.0910733345124182	0.176242543136682	0.176242543136682	0.176242543136682	0.176242543136682	-0.0131737325627031	0.163068810573979
216	0	1.36154880044444	0	0	0	0	0.00742556519925641	0.0567661285900073	0.0204147509304479	0.0830240656403613	6.28119778411929e-16	8.43769498715119e-18	0.00742556519925641	0.0641916937892638	0.0846064447197117	0.167630510360073	0.167630510360074	0.167630510360074	0.167630510360074	-0.0274241675220736	0.140206342838
217	0.553675843565081	0	0	0	0	0	0.00707350116603463	0.0590948738169821	0.0180999616614678	0.0788580837248225	5.33795230239775e-16	9.68114477473137e-18	0.00707350116603463	0.0661683749830168	0.0842683366444846	0.163126420369307	0.163126420369308	0.163126420369308	0.163126420369308	-0.0431293070258949	0.119997113343413
218	0	1.1487567125181	0	0	0	0	0.00679742904181092	0.0587141071567334	0.0159535737000483	0.0734743810465079	4.45865566689463e-16	5.10702591327572e-19	0.00679742904181092	0.0655115361985444	0.0814651098985927	0.154939490945101	0.154939490945101	0.154939490945101	0.154939490945101	-0.0447519059088447	0.110187585036256
219	0.702244918711948	0	0	0	0	0	0.00638901876954252	0.0600563901559109	0.0139905956852929	0.0674513163395868	3.5633718198369e-16	-5.12923037376822e-18	0.00638901876954252	0.0664454089254534	0.0804360046107463	0.147887320950333	0.147887320950334	0.147887320950334	0.147887320950334	-0.0434637627354673	0.104423558214866
220	0	1.23385685221693	0	0	0	0	0.00640298390637534	0.0589827840667451	0.0122150616258095	0.0611975835600869	2.93454149868921e-16	-3.44169137633799e-18	0.00640298390637534	0.0653857679731204	0.0776008295989299	0.138798413159017	0.138798413159017	0.138798413159017	0.138798413159017	-0.0440979718073496	0.0947004413516675
221	0	1.44557049288495	0	0	0	0	0.00620195231550344	0.0609836029484713	0.0106235164637544	0.054994717875489	2.60058641288197e-16	6.38378239159465e-18	0.00620195231550344	0.0671855552639747	0.0778090717277291	0.132803789603218	0.132803789603218	0.132803789603218	0.132803789603218	-0.0466894010374727	0.0861143885657457
222	0.568265375003506	0	0	0	0	0	0.00586340971276476	0.0687648171707847	0.00920759859807114	0.0490297665337532	1.98951966012828e-16	3.5527136788005e-18	0.00586340971276476	0.0746282268835495	0.0838358254816207	0.132865592015374	0.132865592015374	0.132865592015374	0.132865592015374	-0.0441882154202606	0.0886773765951134
223	0.651306200069112	0	0	0	0	0	0.00565725068381838	0.0717212095591742	0.00795593222343288	0.04342029353682	1.48503431773861e-16	1.17239551400417e-17	0.00565725068381838	0.0773784602429926	0.0853343924664255	0.128754686003246	0.128754686003246	0.128754686003246	0.128754686003246	-0.0355954586459031	0.0931592273573425
224	0.804231945561426	0	0	0	0	0	0.00570144026129117	0.0713462844165402	0.00685549484532046	0.0382334238925132	1.19726450975577e-16	9.2370555648813e-18	0.00570144026129117	0.0770477246778314	0.0839032195231519	0.122136643415665	0.122136643415665	0.122136643415665	0.122136643415665	-0.0577983236994759	0.0643383197161893
225	0	0	1.6982641544528	0	0	0	0.00639941181255753	0.0687506298459023	0.00589258806059493	0.033500266710052	1.36068933898059e-16	-5.6843418860808e-18	0.00639941181255753	0.0751500416584598	0.0810426297190548	0.114542896429107	0.114542896429107	0.114542896429107	0.114542896429107	-0.0338304527672552	0.0807124436618516
226	0.33227095788412	0	0	0	0	0	0.00665700080668457	0.0647516652420753	0.019508614726602	0.0292267667199386	8.10018718766514e-17	1.4210854715202e-18	0.00665700080668457	0.0714086660487598	0.0909172807753619	0.120144047495301	0.120144047495301	0.120144047495301	0.120144047495301	-0.0664165197787361	0.0537275277165644
227	0	0	0	2.11256451731629	0	0	0.00663587738869443	0.0599434339301109	0.0279946857531912	0.0254018051300115	5.93303184359684e-17	2.41584530158434e-17	0.00663587738869443	0.0665793113188054	0.0945739970719965	0.119975802202008	0.119975802202008	0.119975802202008	0.119975802202008	-0.0517964855957033	0.0681793166063047
228	0	0	0	2.07266260071822	0	0	0.00640367269636179	0.0547507263814077	0.0327632047761558	0.0461217801801589	4.9382720135327e-17	7.105427357601e-18	0.00640367269636179	0.0611543990777695	0.0939176038539253	0.140039384034084	0.140039384034084	0.140039384034084	0.140039384034084	-0.0802038373918578	0.0598355466422266
229	0.60507737138781	0	0	0	0	0	0.00603760590163789	0.0494709214920667	0.0348830875964281	0.0818442563942834	5.22248910783674e-17	8.5265128291212e-18	0.00603760590163789	0.0555085273937046	0.0903916149901327	0.172235871384416	0.172235871384416	0.172235871384416	0.172235871384416	-0.0637204791343381	0.108515392250078
230	0	0	1.80488821618911	0	0	0	0.00586818048608593	0.0443062201888531	0.0351578802211897	0.103100465531988	2.91322521661641e-17	5.6843418860808e-18	0.00586818048608593	0.050174400674939	0.0853322808961287	0.188432746428117	0.188432746428117	0.188432746428117	0.188432746428117	-0.056126429311976	0.132306317116141
231	0	0	1.51531725581785	0	0	0	0.00556179139121035	0.0393883796705294	0.0513646678273697	0.113961197861422	2.48689957516035e-17	8.5265128291212e-18	0.00556179139121035	0.0449501710617398	0.0963148388891095	0.210276036750531	0.210276036750531	0.210276036750531	0.210276036750531	-0.02634181974689	0.183934217003641
232	0	1.02576377915349	0	0	0	0	0.00517366029479801	0.0347976079436909	0.0705176002817428	0.117496765891804	2.1316282072803e-17	1.27897692436818e-17	0.00517366029479801	0.039971268238489	0.110488868520232	0.227985634412035	0.227985634412035	0.227985634412035	0.227985634412035	-0.0115418522781874	0.216443782133848
233	0	1.40366899285054	0	0	0	0	0.00474348931726252	0.032832876464701	0.0810390894651991	0.116005955848902	2.73558953267639e-17	5.6843418860808e-18	0.00474348931726252	0.0375763657819635	0.118615455247163	0.234621411096065	0.234621411096065	0.234621411096065	0.234621411096065	-0.00552595276772007	0.229095458328345
234	0	1.25359222110523	0	0	0	0	0.00429927295489764	0.0380234817653079	0.0854290284260121	0.111194849665773	7.105427357601e-18	-5.6843418860808e-18	0.00429927295489764	0.0423227547202055	0.127751783146218	0.238946632811991	0.238946632811991	0.238946632811991	0.238946632811991	0.0125097652267385	0.251456398038729
235	0.470199364763497	0	0	0	0	0	0.00386023799058532	0.0452060657967058	0.0855646193748999	0.104316168345459	1.01252339845814e-17	3.5527136788005e-18	0.00386023799058532	0.0490663037872911	0.134630923162191	0.23894709150765	0.23894709150765	0.23894709150765	0.23894709150765	0.00268593548860055	0.24163302699625
236	0	1.46028855563329	0	0	0	0	0.00353914953480079	0.048535290539503	0.0828439802479809	0.0962775733884865	1.20792265079217e-17	1.35003119794419e-17	0.00353914953480079	0.0520744400743038	0.134918420322285	0.231195993710771	0.231195993710771	0.231195993710771	0.231195993710771	-0.00753077047710791	0.223665223233663
237	0.562061835814877	0	0	0	0	0	0.0032076262202084	0.0579289168470659	0.0782981490744089	0.0877256015621632	8.5265128291212e-18	-4.9737991503207e-18	0.0032076262202084	0.0611365430672743	0.139434692141683	0.227160293703846	0.227160293703846	0.227160293703846	0.227160293703846	-0.0177671887830444	0.209393104920802
238	0	1.07292730748289	0	0	0	0	0.00308426975834016	0.0623221932415874	0.0726782244590036	0.0791105082364478	8.5265128291212e-18	-9.2370555648813e-18	0.00308426975834016	0.0654064629999276	0.138084687458931	0.217195195695379	0.217195195695379	0.217195195695379	0.217195195695379	-0.0132316440957739	0.203963551599605
239	0.462607592336604	0	0	0	0	0	0.00290023684828776	0.0659146558338509	0.0665229759953181	0.0707361826919642	8.5265128291212e-18	-9.2370555648813e-18	0.00290023684828776	0.0688148926821387	0.135337868677457	0.206074051369421	0.206074051369421	0.206074051369421	0.206074051369421	-0.0220428566818589	0.184031194687562
240	0.376967807014099	0	0	0	0	0	0.00277531913699132	0.0661568961767067	0.0602111417021228	0.0627984167275486	6.3948846218409e-18	-7.99360577730113e-18	0.00277531913699132	0.068932215313698	0.129143357015821	0.191941773743369	0.191941773743369	0.191941773743369	0.191941773743369	0.00106287754462466	0.193004651287994
241	0.743367130277613	0	0	0	0	0	0.00264172440840571	0.0641454557231435	0.0540017424473188	0.0554141088004387	1.06581410364015e-17	1.13686837721616e-17	0.00264172440840571	0.0667871801315492	0.120788922578868	0.176203031379307	0.176203031379307	0.176203031379307	0.176203031379307	-0.0188275020060765	0.15737552937323
242	0	0	1.56744659516234	0	0	0	0.00309016754538942	0.0606894208507343	0.0480650392452078	0.0486434324668812	-1.06581410364015e-17	6.57252030578093e-18	0.00309016754538942	0.0637795883961237	0.111844627641331	0.160488060108213	0.160488060108213	0.160488060108213	0.160488060108213	-0.0416414823876536	0.118846577720559
243	0	0	0	2.36796741208138	0	0	0.00328922957609166	0.0563786056406618	0.0537042244337098	0.0425065602296812	7.105427357601e-18	1.08357767203415e-17	0.00328922957609166	0.0596678352167535	0.113372059650463	0.155878619880145	0.155878619880145	0.155878619880145	0.155878619880145	-0.0463605883613544	0.10951803151879
244	0	0	0	0	3.05246684171298	0	0.00331458556447651	0.0516364611287908	0.055719640908608	0.0649481764616664	1.49213974509621e-17	1.49213974509621e-17	0.00331458556447651	0.0549510466932673	0.110670687601875	0.175618864063542	0.175618864063542	0.175618864063542	0.175618864063542	-0.0304869237688985	0.145131940294643
245	0	0	1.5396585382534	0	0	0	0.00322266974982298	0.04676100788404	0.0552397489299659	0.077857139441027	0.0318361833607063	2.0961010704923e-17	0.00322266974982298	0.049983677633863	0.105223426563829	0.183080566004856	0.214916749365562	0.214916749365562	0.214916749365562	-0.0329134715242896	0.182003277841273
246	0.599072080180399	0	0	0	0	0	0.00305516451421944	0.0419563953982026	0.0636429081463134	0.0839520041783839	0.0521305247560796	2.06057393370429e-17	0.00305516451421944	0.045011559912422	0.108654468058735	0.192606472237119	0.244736996993199	0.244736996993199	0.244736996993199	-0.0405276020522863	0.204209394940912
247	0	1.1580043654723	0	0	0	0	0.00310610878465746	0.0373571414441133	0.067184501183676	0.0852789739124358	0.0640212956878432	2.55795384873636e-17	0.00310610878465746	0.0404632502287707	0.107647751412447	0.192926725324883	0.256948021012726	0.256948021012726	0.256948021012726	-0.0434022334602969	0.213545787552429
248	0	0	1.58799424135001	0	0	0	0.00303819555099145	0.0366859718607453	0.0673509173800805	0.0833663257604538	0.0698882715087147	2.55795384873636e-17	0.00303819555099145	0.0397241674117368	0.107075084791817	0.190441410552271	0.260329682060986	0.260329682060986	0.260329682060986	-0.0413218605515751	0.219007821509411
249	0.668161823303446	0	0	0	0	0	0.00289284127939952	0.0350306259653134	0.076943537168341	0.0793449436235454	0.0715245964545605	2.62900812231237e-17	0.00289284127939952	0.0379234672447129	0.114867004413054	0.194211948036599	0.26573654449116	0.26573654449116	0.26573654449116	-0.0478323951123094	0.21790414937885
250	0.274110714545275	0	0	0	0	0	0.00310824109974939	0.0327699592081913	0.0808454102218809	0.0740421715701012	0.0702712640626093	2.91322521661641e-17	0.00310824109974939	0.0358782003079407	0.116723610529822	0.190765782099923	0.261037046162532	0.261037046162532	0.261037046162532	-0.0504370943885255	0.210599951774007
251	0	1.12606744984159	0	0	0	0	0.00316205105634763	0.0301778159519883	0.0808044518108905	0.068054699515806	0.0671221191033422	2.98427949019242e-17	0.00316205105634763	0.033339867008336	0.114144318819226	0.182199018335033	0.249321137438375	0.249321137438375	0.249321137438375	-0.0504606231697807	0.198860514268594
252	0	1.22821097874078	0	0	0	0	0.00309422056819517	0.0307098068796058	0.0781218802646665	0.0618049989146943	0.0628056492819078	1.35003119794419e-17	0.00309422056819517	0.033804027447801	0.111925907712467	0.173730906627162	0.23653655590907	0.23653655590907	0.23653655590907	-0.0447678493990087	0.191768706510061
253	0.408725821563032	0	0	0	0	0	0.00294708086231764	0.0346339997786697	0.0737567278641559	0.0555848772984464	0.057848531100894	2.23820961764432e-17	0.00294708086231764	0.0375810806409874	0.111337808505143	0.16692268580359	0.224771216904484	0.224771216904484	0.224771216904484	-0.0415615887110865	0.183209628193397
254	0.413658710236061	0	0	0	0	0	0.00280873601076048	0.0361264422805029	0.0684071403221743	0.0495889671828779	0.0526248571474333	1.52766688188422e-17	0.00280873601076048	0.0389351782912634	0.107342318613438	0.156931285796316	0.209556142943749	0.209556142943749	0.209556142943749	-0.0270697728966452	0.182486370047104
255	0	1.00497771698109	0	0	0	0	0.00268364028186752	0.0359397942626526	0.0625734458064308	0.043940367382414	0.0473941478152332	2.0961010704923e-17	0.00268364028186752	0.0386234345445201	0.101196880350951	0.145137247733365	0.192531395548598	0.192531395548598	0.192531395548598	-0.0298966325294796	0.162634763019118
256	0.369389781894298	0	0	0	0	0	0.00251160560589267	0.0367136901536101	0.0566069313656404	0.0387101813901674	0.0423305959988238	1.10134124042816e-17	0.00251160560589267	0.0392252957595028	0.0958322271251432	0.134542408515311	0.176873004514134	0.176873004514134	0.176873004514134	-0.016330487049316	0.160542517464818
257	0	1.49511872614145	0	0	0	0	0.00235186796141879	0.0360260898308211	0.0507474360192735	0.0339323228361115	0.0375454741353865	1.74082970261225e-17	0.00235186796141879	0.0383779577922399	0.0891253938115134	0.123057716647625	0.160603190783011	0.160603190783011	0.160603190783011	-0.0330840023428762	0.127519188440135
258	0.630049463797976	0	0	0	0	0	0.00216751366901943	0.0439016662539445	0.0451522121787207	0.0296146618870845	0.0331042215684222	1.54543045027822e-17	0.00216751366901943	0.046069179922964	0.0912213921016847	0.120836053988769	0.153940275557191	0.153940275557192	0.153940275557191	-0.0293804443898217	0.12455983116737
259	0.714523180461837	0	0	0	0	0	0.00229522209531212	0.0477382783530604	0.0399179857118116	0.0257473526523266	0.0290394045586872	1.27897692436818e-17	0.00229522209531212	0.0500335004483725	0.0899514861601841	0.115698838812511	0.144738243371198	0.144738243371198	0.144738243371198	-0.0134306684809459	0.131307574890252
260	0.640281005323595	0	0	0	0	0	0.00283878539720504	0.0487414262289096	0.0350977320601242	0.0223089973341271	0.0253604838008215	4.08562073062058e-18	0.00283878539720504	0.0515802116261146	0.0866779436862388	0.108986941020366	0.134347424821187	0.134347424821187	0.134347424821187	-0.00131215945923873	0.133035265361949
261	0.600487761773206	0	0	0	0	0	0.00345383494677512	0.0478122842616944	0.0307133591818379	0.0192711577603657	0.0220611210007103	7.105427357601e-18	0.00345383494677512	0.0512661192084696	0.0819794783903074	0.101250636150673	0.123311757151384	0.123311757151384	0.123311757151384	0.00197310054611061	0.125284857697494
262	0.879074135439394	0	0	0	0	0	0.00401874198663043	0.0456184199263059	0.0267652300147124	0.0166016108916366	0.0191245957524594	7.46069872548105e-18	0.00401874198663043	0.0496371619129363	0.0764023919276487	0.0930040028192853	0.112128598571745	0.112128598571745	0.112128598571745	0.0164683025801472	0.128596901151892
263	0	0	1.84591398479818	0	0	0	0.0054860361801619	0.042648874013616	0.023239253511823	0.0142666554181461	0.0165277777206521	2.04281036531029e-18	0.0054860361801619	0.0481349101937779	0.0713741637056009	0.085640819123747	0.102168596844399	0.102168596844399	0.102168596844399	0.0286694074762474	0.130838004320646
264	0.965971910525749	0	0	0	0	0	0.00628932975291055	0.0392569481331171	0.0383204276658014	0.012232706491658	0.0142439998946684	1.68753899743024e-18	0.00628932975291055	0.0455462778860276	0.083866705551829	0.096099412043487	0.110343411938155	0.110343411938155	0.110343411938155	0.030545718022585	0.14088912996074
265	0.967547741080162	0	0	0	0	0	0.0083982732398067	0.0356933462249652	0.0471704877183046	0.0104673608795279	0.0122451007986348	1.50990331349021e-18	0.0083982732398067	0.0440916194647719	0.0912621071830765	0.101729468062604	0.113974568861239	0.113974568861239	0.113974568861239	0.0319653749438935	0.145939943805133
266	0.539376680233747	0	0	0	0	0	0.0113246840823423	0.032131761189468	0.0515529070282812	0.00894007213264108	0.0105028425316383	-1.24344978758018e-18	0.0113246840823423	0.0434564452718103	0.0950093523000915	0.103949424432733	0.114452266964371	0.114452266964371	0.114452266964371	0.0430931508743374	0.157545417838708
267	0.931294515030842	0	0	0	0	0	0.0130874391659545	0.0286885565880654	0.0527965772903901	0.00762254215282066	0.00898986381972351	8.88178419700125e-19	0.0130874391659545	0.0417759957540198	0.0945725730444099	0.102195115197231	0.111184979016954	0.111184979016954	0.111184979016954	0.0357392410681022	0.146924220085056
268	0.521749704425997	0	0	0	0	0	0.015375447399804	0.0254378434404037	0.0518954159573335	0.00648890979078111	0.00768029006106859	2.1316282072803e-18	0.015375447399804	0.0408132908402078	0.0927087067975413	0.0991976165883224	0.106877906649391	0.106877906649391	0.106877906649391	0.00905974822039037	0.115937654869781
269	0	1.28000029307544	0	0	0	0	0.0165556077666634	0.0224229748604751	0.049586141856267	0.00551579719253529	0.00655009340162087	-4.52970994047064e-18	0.0165556077666634	0.0389785826271385	0.0885647244834055	0.0940805216759408	0.100630615077562	0.100630615077562	0.100630615077562	-0.0137012077742219	0.0869294073033398
270	0.773153887301135	0	0	0	0	0	0.0168026998200728	0.0250303576364833	0.0464088609148678	0.00468225926886216	0.00557727341957779	-1.33226762955019e-19	0.0168026998200728	0.0418330574565562	0.088241918371424	0.0929241776402862	0.0985014510598639	0.0985014510598639	0.0985014510598639	-0.0350767470478004	0.0634247040120635
271	0	0	1.5223789185256	0	0	0	0.0171472447996411	0.0259556775743287	0.0427541384008195	0.00396966988658027	0.00474191162335323	2.22044604925031e-19	0.0171472447996411	0.0431029223739699	0.0858570607747894	0.0898267306613696	0.0945686422847229	0.0945686422847229	0.0945686422847229	-0.0240262352660612	0.0705424070186617
272	0.685134974007653	0	0	0	0	0	0.0168147667791311	0.0257230724109829	0.0490383823383508	0.00336156938276719	0.0040261395734697	6.17284001691587e-18	0.0168147667791311	0.042537839190114	0.0915762215284648	0.094937790911232	0.0989639304847017	0.0989639304847017	0.0989639304847017	-0.0259569172004164	0.0730070132842853
273	0.717266097676803	0	0	0	0	0	0.016490316524146	0.0247219299065367	0.0516395073821564	0.00284349116343498	0.00341405015230479	-7.37188088351104e-18	0.016490316524146	0.0412122464306827	0.0928517538128391	0.0956952449762741	0.0991092951285789	0.0991092951285788	0.0991092951285789	-0.0315451928846226	0.0675641022439562
274	0.612644792657217	0	0	0	0	0	0.0162725917408615	0.0232385174971316	0.0516862948285813	0.0024027799798109	0.00289157364025084	-8.34887714518118e-18	0.0162725917408615	0.0395111092379931	0.0911974040665745	0.0936001840463854	0.0964917576866362	0.0964917576866362	0.0964917576866362	-0.0264522903692734	0.0700394673173628
275	0	0	1.51152923753487	0	0	0	0.0158802781314567	0.0214805726686453	0.0500193212119652	0.00202841059712693	0.00244633427286511	2.37587727269784e-18	0.0158802781314567	0.037360850800102	0.0873801720120672	0.0894085826091941	0.0918549168820592	0.0918549168820592	0.0918549168820592	-0.0311576228511357	0.0606972940309235
276	0	0	1.88992947280343	0	0	0	0.0150954997024573	0.0195963667566153	0.0571489237715012	0.00171081268479379	0.00206749842735827	-1.10578213252666e-17	0.0150954997024573	0.0346918664590726	0.0918407902305738	0.0935516029153676	0.0956191013427258	0.0956191013427258	0.0956191013427258	-0.0180468437963043	0.0775722575464215
277	0	1.06359297078892	0	0	0	0	0.0140734309108258	0.0176894377643538	0.0793400083769289	0.00144170563074783	0.00174562218643168	-7.0832228971085e-18	0.0140734309108258	0.0317628686751795	0.111102877052108	0.112544582682856	0.114290204869288	0.114290204869288	0.114290204869288	-0.0256171727428225	0.0886730321264654
278	0	0	1.89217097324829	0	0	0	0.0129258853205405	0.0184337991825576	0.0916081404019128	0.00121394543592857	0.00147250349356825	-1.14130926931466e-17	0.0129258853205405	0.0313596845030981	0.122967824905011	0.12418177034094	0.125654273834508	0.125654273834508	0.125654273834508	-0.013543497363267	0.112110776471241
279	0	0	0	2.13671585497864	0	0	0.0117319367893474	0.0183270518371012	0.116165656751982	0.00102138473713405	0.00124104224402846	-1.09912079437891e-17	0.0117319367893474	0.0300589886264486	0.146224645378431	0.147246030115565	0.148487072359593	0.148487072359593	0.148487072359593	0.00248889187296071	0.150975964232554
280	0	1.36835951006486	0	0	0	0	0.0105461148420953	0.0176532967879144	0.128810018377248	0.0254206130163617	0.00104511029251373	5.55111512312578e-19	0.0105461148420953	0.0281994116300096	0.157009430007258	0.182430043023619	0.183475153316133	0.183475153316133	0.183475153316133	0.015698542050597	0.19917369536673
281	0.677206797664609	0	0	0	0	0	0.00940470468470852	0.0235256883782199	0.133053278318237	0.0409406206131637	0.0008794323795293	-2.8421709430404e-18	0.00940470468470852	0.0329303930629284	0.165983671381165	0.206924291994329	0.207803724373858	0.207803724373858	0.207803724373858	0.010346201554734	0.218149925928592
282	0	1.45568874663746	0	0	0	0	0.00876098955353162	0.0266890504096002	0.13152568406548	0.0499987438048092	0.000739478289356242	2.26485497023532e-18	0.00876098955353162	0.0354500399631319	0.166975724028612	0.216974467833421	0.217713946122778	0.217713946122778	0.217713946122778	0.00564938314269366	0.223363329265471
283	0.707695484441057	0	0	0	0	0	0.00804162107253714	0.0365908978164561	0.126179965080581	0.0544276996423855	0.000621366080327584	-4.90718576884319e-18	0.00804162107253714	0.0446325188889933	0.170812483969575	0.22524018361196	0.225861549692288	0.225861549692288	0.225861549692288	0.0156016237702625	0.24146317346255
284	0.692747778851266	0	0	0	0	0	0.00780846676802679	0.0420259811509225	0.118450533069914	0.0556081027840611	0.000521775916803807	6.66133814775094e-20	0.00780846676802679	0.0498344479189493	0.168284980988864	0.223893083772925	0.224414859689728	0.224414859689728	0.224414859689729	0.00468335768807117	0.2290982173778
285	0.795116732092728	0	0	0	0	0	0.00786689911415771	0.0442883140842595	0.109377228284048	0.0545721496093666	0.000437873839035325	-1.01252339845814e-17	0.00786689911415771	0.0521552131984172	0.161532441482465	0.216104591091832	0.216542464930867	0.216542464930867	0.216542464930867	0.0128277601965487	0.229370225127416
286	0	0	1.79175736297617	0	0	0	0.00846517167453054	0.0443495518657406	0.0997012341847906	0.0520845682753556	0.000367244699400817	5.32907051820075e-19	0.00846517167453054	0.0528147235402711	0.152515957725062	0.204600526000417	0.204967770699818	0.204967770699818	0.204967770699818	0.0158429891435643	0.220810759843383
287	0.8262392539198	0	0	0	0	0	0.00858805258368566	0.042933339259616	0.106783877731711	0.0487056697772325	0.000307833446668718	5.32907051820075e-19	0.00858805258368566	0.0515213918433016	0.158305269575013	0.207010939352245	0.207318772798914	0.207318772798914	0.207318772798914	0.0183894343700457	0.225708207168959
288	0.330099290257949	0	0	0	0	0	0.00934134892897155	0.0405732967200525	0.108022753375183	0.0448403291876793	0.000257893935418622	0	0.00934134892897155	0.0499146456490241	0.157937399024207	0.202777728211886	0.203035622147305	0.203035622147305	0.203035622147305	0.0124620529131863	0.215497675060491
289	0.642533600541939	0	0	0	0	0	0.00956365844706029	0.0376581336079605	0.105303726603857	0.0407759261609155	0.000215944461776829	-3.5527136788005e-18	0.00956365844706029	0.0472217920550208	0.152525518658877	0.193301444819793	0.19351738928157	0.19351738928157	0.19351738928157	0.0115031151649012	0.205020504446471
290	0.825908677407431	0	0	0	0	0	0.00974726064390349	0.0344666500515103	0.100020981753238	0.0367116379410186	0.000180729268964956	-1.4210854715202e-18	0.00974726064390349	0.0442139106954138	0.144234892448651	0.18094653038967	0.181127259658635	0.181127259658635	0.181127259658635	-0.00177786124928967	0.179349398409345
291	0.416654194199061	0	0	0	0	0	0.0105016478253499	0.0311948108517922	0.0931933085640332	0.0327809732550221	0.00015118531940646	-1.59872115546023e-18	0.0105016478253499	0.0416964586771422	0.134889767241175	0.167670740496197	0.167821925815604	0.167821925815604	0.167821925815604	-0.00292662433166661	0.164895301483937
292	0	1.17939542507268	0	0	0	0	0.0107239452930547	0.0279766155124034	0.0855543863115592	0.0290690350047595	0.000126413688931385	3.01980662698043e-18	0.0107239452930547	0.0387005608054582	0.124254947117017	0.153323982121777	0.153450395810708	0.153450395810708	0.153450395810708	-0.0028939915506097	0.150556404260099
293	0	1.04759204019068	0	0	0	0	0.0105205825577609	0.0288093423838849	0.0776226713811186	0.0256256823399944	0.000105654999211899	5.32907051820075e-19	0.0105205825577609	0.0393299249416459	0.116952596322765	0.142578278662759	0.142683933661971	0.142683933661971	0.142683933661971	-0.0095429837284551	0.133140949933516
294	0.878133449531374	0	0	0	0	0	0.0100385734581452	0.0308731675226807	0.0697553162206607	0.0224755115181196	8.82683643583562e-05	-2.66453525910038e-18	0.0100385734581452	0.040911740980826	0.110667057201487	0.133142568719606	0.133230837083965	0.133230837083965	0.133230837083965	-0.00484794254503811	0.128382894538926
295	0	0	0	2.00259989385839	0	0	0.0106010930218596	0.0312421436784719	0.0621896125074678	0.0196253763762461	7.37133849125868e-05	-6.57252030578093e-18	0.0106010930218596	0.0418432367003315	0.104032849207799	0.123658225584045	0.123731938968958	0.123731938968958	0.123731938968958	-0.00454711375648811	0.11918482521247
296	0	1.28867809226439	0	0	0	0	0.0106298247238776	0.0304629045682223	0.0550747097834702	0.0389595092951438	6.15347762226037e-05	6.57252030578093e-18	0.0106298247238776	0.0410927292920999	0.0961674390755701	0.135126948370714	0.135188483146937	0.135188483146937	0.135188483146937	-0.0207608265249275	0.114427656622009
297	0.683292280080204	0	0	0	0	0	0.0102998036400935	0.0344450111708576	0.0484957733141993	0.0506394135735314	5.1349267786398e-05	4.79616346638068e-18	0.0102998036400935	0.0447448148109511	0.0932405881251504	0.143880001698682	0.143931350966468	0.143931350966468	0.143931350966468	-0.0310130349693091	0.112918315997159
298	0	1.01340401212134	0	0	0	0	0.0101862426835839	0.0359824842788414	0.0424922800158118	0.0568047503567228	4.28344553391753e-05	5.77315972805081e-18	0.0101862426835839	0.0461687269624253	0.0886610069782371	0.14546575733496	0.145508591790299	0.145508591790299	0.145508591790299	-0.0298928304621938	0.115615761328105
299	0	1.05302012166429	0	0	0	0	0.00977541543654593	0.0379807825636525	0.0370717838341841	0.0590709780381055	3.57193282085866e-05	-7.99360577730113e-19	0.00977541543654593	0.0477561980001985	0.0848279818343826	0.143898959872488	0.143934679200697	0.143934679200697	0.143934679200697	-0.025555328888368	0.118379350312329
300	0.928191003800606	0	0	0	0	0	0.0091788238194366	0.0405752414585091	0.0322201918966532	0.0586490897942206	2.9776230892454e-05	3.81916720471054e-18	0.0091788238194366	0.0497540652779457	0.0819742571745989	0.140623346968819	0.140653123199712	0.140653123199712	0.140653123199712	-0.0259795488560821	0.11467357434363
301	0	0	1.84420956770713	0	0	0	0.00999345005626474	0.0409811160747549	0.0279093641053743	0.0564391661912478	2.48140501556797e-05	-4.84057238736568e-18	0.00999345005626474	0.0509745661310197	0.078883930236394	0.135323096427642	0.135347910477797	0.135347910477797	0.135347910477797	-0.00385500617927712	0.13149290429852
302	0.903675371044119	0	0	0	0	0	0.0102111401756279	0.0399066023293456	0.0422685493091638	0.053103301506897	2.06724474791478e-05	1.77635683940025e-18	0.0102111401756279	0.0501177425049735	0.0923862918141374	0.145489593321034	0.145510265768513	0.145510265768513	0.145510265768513	-0.017688096355199	0.127822169413314
303	0	0	1.7253734435442	0	0	0	0.0113842609054209	0.0378750615419558	0.0505049161828711	0.0491223075878075	1.72169817424184e-05	3.5527136788005e-18	0.0113842609054209	0.0492593224473767	0.0997642386302478	0.148886546218055	0.148903763199798	0.148903763199798	0.148903763199798	-0.00691394967322506	0.141989813526573
304	0	0	1.74324232871963	0	0	0	0.0117965570560597	0.0352687598077079	0.069514709601861	0.0448396802578402	1.43349889095269e-05	-7.105427357601e-19	0.0117965570560597	0.0470653168637675	0.116580026465629	0.161419706723469	0.161434041712378	0.161434041712378	0.161434041712378	-0.0427514852085624	0.118682556503816
305	0	1.03553973724008	0	0	0	0	0.0116853097902668	0.0323628235585757	0.0955790774387717	0.0404955828869188	1.19321045363733e-05	-4.9737991503207e-18	0.0116853097902668	0.0440481333488425	0.139627210787614	0.180122793674533	0.180134725779069	0.180134725779069	0.180134725779069	-0.032571749627604	0.147562976151465
306	0.686130843723784	0	0	0	0	0	0.0112267763001893	0.0316939174057415	0.109909956759415	0.036253021612019	9.92933143998016e-06	2.8421709430404e-18	0.0112267763001893	0.0429206937059308	0.152830650465346	0.189083672077365	0.189093601408805	0.189093601408805	0.189093601408805	-0.0345288351598789	0.154564766248926
307	0	1.36481577509028	0	0	0	0	0.0110040682291998	0.0302041203535604	0.115904751748007	0.0322179263865219	8.26056915269078e-06	3.5527136788005e-18	0.0110040682291998	0.0412081885827602	0.157112940330767	0.189330866717289	0.189339127286442	0.189339127286442	0.189339127286442	-0.0331563106352543	0.156182816651188
308	0	0	0	2.08275276031375	0	0	0.0104932049300538	0.0350507062155826	0.116114722093179	0.0284544871501965	6.87053409850478e-06	4.9737991503207e-18	0.0104932049300538	0.0455439111456364	0.161658633238815	0.190113120389012	0.19011999092311	0.19011999092311	0.19011999092311	-0.0374046711109077	0.152715319812202
309	0	1.32547940994801	0	0	0	0	0.00980597162719252	0.0371477548457335	0.112440109198104	0.0485447199830116	5.71301001838265e-06	-3.5527136788005e-18	0.00980597162719252	0.046953726472926	0.15939383567103	0.207938555654042	0.20794426866406	0.20794426866406	0.20794426866406	-0.0322409086412822	0.175703360022778
310	0	1.26639229246184	0	0	0	0	0.00902309545821026	0.0434595864990796	0.106282324700953	0.0604164971628614	4.74937725612676e-06	-3.5527136788005e-18	0.00902309545821026	0.0524826819572899	0.158765006658243	0.219181503821105	0.219186253198361	0.219186253198361	0.219186253198361	-0.0160506653849351	0.203135587813426
311	0.64939959839404	0	0	0	0	0	0.00820183212662614	0.0514123330441704	0.098662356308655	0.066389189507167	3.94737729661188e-06	-6.75015598972095e-18	0.00820183212662614	0.0596141651707966	0.158276521479452	0.224665710986619	0.224669658363915	0.224669658363915	0.224669658363915	0.0104152475370867	0.235084905901002
312	0.409319696388359	0	0	0	0	0	0.00774580144170728	0.0550538842787464	0.0903126377757487	0.0682113530833581	3.28007559251091e-06	7.105427357601e-18	0.00774580144170728	0.0627996857204537	0.153112323496202	0.221323676579561	0.221326956655153	0.221326956655153	0.221326956655153	-0.00576872173681833	0.215558234918335
313	0.67389888250626	0	0	0	0	0	0.00724305454010037	0.0556858988178443	0.0817481126543932	0.0671914603900988	2.72499138884541e-06	1.4210854715202e-18	0.00724305454010037	0.0629289533579447	0.144677066012338	0.211868526402437	0.211871251393826	0.211871251393826	0.211871251393826	0.0011089650762819	0.212980216470107
314	0	1.49532399256856	0	0	0	0	0.00709013123135728	0.0542797935057459	0.0733210161610302	0.0642999925922001	2.26336808167389e-06	-3.90798504668055e-18	0.00709013123135728	0.0613699247371032	0.134690940898133	0.198990933490334	0.198993196858415	0.198993196858415	0.198993196858415	-0.0133747460223379	0.185618450836077
315	0	1.25385186515214	0	0	0	0	0.006754652312183	0.0610785429699171	0.0652629429181068	0.0602489798939484	1.87956175476529e-06	3.90798504668055e-18	0.006754652312183	0.0678331952821001	0.133096138200207	0.193345118094155	0.19334699765591	0.19334699765591	0.19334699765591	-0.00610024230773195	0.187246755348178
316	0	1.45244626233861	0	0	0	0	0.0063078260552649	0.0685854919714514	0.0577170098784122	0.0555538113670103	1.56052902518695e-06	7.46069872548105e-18	0.0063078260552649	0.0748933180267163	0.132610327905129	0.188164139272139	0.188165699801164	0.188165699801164	0.188165699801164	0.00326990859521208	0.191435608396376
317	0.674920618854156	0	0	0	0	0	0.00580104350416665	0.0799532357478392	0.0507623230250369	0.0505811286576172	1.29539828599832e-06	-4.61852778244065e-18	0.00580104350416665	0.0857542792520059	0.136516602277043	0.18709773093466	0.187099026332946	0.187099026332946	0.187099026332946	0.0301293171533442	0.21722834348629
318	0.363729274636399	0	0	0	0	0	0.00569536210198132	0.0849461156940194	0.0444324811978157	0.0455858177217809	1.07511094047368e-06	-1.36779476633819e-17	0.00569536210198132	0.0906414777960007	0.135073958993816	0.180659776715597	0.180660851826538	0.180660851826538	0.180660851826538	0.0160135652582867	0.196674417084824
319	0	1.06593088274746	0	0	0	0	0.00547320606893914	0.0855017378792378	0.0387294748774031	0.04073947725575	8.92121341138363e-07	-9.05941988094128e-18	0.00547320606893914	0.0909749439481769	0.12970441882558	0.17044389608133	0.170444788202671	0.170444788202671	0.170444788202671	0.039366560840915	0.209811349043586
320	0	0	1.64908183324197	0	0	0	0.0051444488667573	0.085691289838816	0.0336340414233846	0.0361522383533706	7.40145939835202e-07	-5.32907051820075e-19	0.0051444488667573	0.0908357387055733	0.124469780128958	0.160622018482329	0.160622758628268	0.160622758628268	0.160622758628268	0.0291212247035852	0.189743983331854
321	0.687871316753544	0	0	0	0	0	0.00475503724560892	0.0830026596525771	0.0423208772335103	0.0318894103954774	6.13953666976386e-07	4.52970994047064e-18	0.00475503724560892	0.087757696898186	0.130078574131696	0.161967984527174	0.161968598480841	0.161968598480841	0.161968598480841	0.0215457404386729	0.183514338919514
322	0	1.22192416443294	0	0	0	0	0.00479593262683675	0.0784730707400512	0.0467532351813376	0.0279841118992812	5.09190835748541e-07	-4.79616346638068e-18	0.00479593262683675	0.083269003366888	0.130022238548226	0.158006350447507	0.158006859638343	0.158006859638343	0.158006859638343	0.00318541457519783	0.16119227421354
323	0.469612274477469	0	0	0	0	0	0.00466575827718488	0.0773449154102388	0.0481880905222618	0.0244467949746883	4.22234942521982e-07	-1.15463194561016e-18	0.00466575827718488	0.0820106736874237	0.130198764209685	0.154645559184374	0.154645981419316	0.154645981419316	0.154645981419316	-0.00679517774292045	0.147850803676396
324	0.893597525765214	0	0	0	0	0	0.00452473833111903	0.0740472492901262	0.0475665125262935	0.0212723745433465	3.5007264046385e-07	2.93098878501041e-18	0.00452473833111903	0.0785719876212452	0.126138500147539	0.147410874690885	0.147411224763526	0.147411224763526	0.147411224763526	0.0126620179681577	0.160073242731683
325	0	0	1.82766643168881	0	0	0	0.00558465876241717	0.0694036730909021	0.0455868901866389	0.018445517726405	2.90197927043323e-07	-8.43769498715119e-18	0.00558465876241717	0.0749883318533193	0.120575222039958	0.139020739766363	0.13902102996429	0.13902102996429	0.13902102996429	-0.00147107774178359	0.137549952222507
326	0.779350445362294	0	0	0	0	0	0.00611164094205979	0.064010487519215	0.0605141762194217	0.0159445261549223	2.40527226202403e-07	-1.05693231944315e-17	0.00611164094205979	0.0701221284612748	0.130636304680696	0.146580830835619	0.146581071362845	0.146581071362845	0.146581071362845	0.0091680997140451	0.15574917107689
327	0	1.20986798440881	0	0	0	0	0.00701878941301924	0.0582920359616553	0.0685318278075122	0.0137441475210672	1.99328586290903e-07	3.37507799486048e-18	0.00701878941301924	0.0653108253746745	0.133842653182187	0.147586800703254	0.14758700003184	0.14758700003184	0.14758700003184	0.0126592434905895	0.16024624352243
328	0.978804364223199	0	0	0	0	0	0.0073962420459992	0.0568608115569048	0.0716543645920985	0.0118175769944925	1.65162665757634e-07	9.1926466438963e-18	0.0073962420459992	0.064257053602904	0.135911418195002	0.147728995189495	0.147729160352161	0.147729160352161	0.147729160352161	0.0144513025555092	0.16218046290767
329	0	1.16709084142207	0	0	0	0	0.00927912852614702	0.0540330699038918	0.0713930057967882	0.0101378498254734	1.368335603118e-07	-1.15463194561016e-17	0.00927912852614702	0.0633121984300388	0.134705204226827	0.1448430540523	0.144843190885861	0.144843190885861	0.144843190885861	0.00979745795143628	0.154640648837297
330	0.664551169428333	0	0	0	0	0	0.0102363664634746	0.0541144360694971	0.0688719418289802	0.00867878008942468	1.13347842042799e-07	-6.03961325396085e-18	0.0102363664634746	0.0643508025329717	0.133222744361952	0.141901524451377	0.141901637799219	0.141901637799219	0.141901637799219	-0.00157563652525312	0.140326001273965
331	0.794206834917772	0	0	0	0	0	0.0109408155312361	0.0523908560857157	0.0649189906668421	0.00741556435511204	9.38804497110368e-08	-7.37188088351104e-18	0.0109408155312361	0.0633316716169517	0.128250662283794	0.135666226638906	0.135666320519356	0.135666320519356	0.135666320519356	0.00180984574818697	0.137476166267542
332	0.473559858653481	0	0	0	0	0	0.0118673900253001	0.0495140188376183	0.0601361050180864	0.00632514090884183	7.77462918819083e-08	-3.99680288865056e-19	0.0118673900253001	0.0613814088629184	0.121517513881005	0.127842654789847	0.127842732536139	0.127842732536139	0.127842732536139	0.000574079962269502	0.128416812498408
333	0.719126766184904	0	0	0	0	0	0.0122014845256094	0.0459586587984578	0.0549540562848841	0.00538637331934196	6.43766128362699e-08	-7.32747196252603e-18	0.0122014845256094	0.0581601433240672	0.113114199608951	0.118500572928293	0.118500637304906	0.118500637304906	0.118500637304906	-0.026730961453962	0.0917696758509441
334	0	0	0	2.40406272722371	0	0	0.0125717590691362	0.0420652952703889	0.0496747150894982	0.00458011022301121	5.32993274589444e-08	-9.9475983006414e-18	0.0125717590691362	0.0546370543395252	0.104311769429023	0.108891879652035	0.108891932951362	0.108891932951362	0.108891932951362	-0.0194282409676803	0.0894636919836817
335	0.431840127104757	0	0	0	0	0	0.0124068718714681	0.0380732914688279	0.0445036282495895	0.0322402000986108	4.41226629220637e-08	-6.3726801613484e-18	0.0124068718714681	0.050480163340296	0.0949837915898855	0.127223991688496	0.127224035811159	0.127224035811159	0.127224035811159	-0.0273628375286807	0.0998611982824785
336	0	0	1.73107526231951	0	0	0	0.0119598551241467	0.0341463385307121	0.0395750208373782	0.0497219469167037	3.65215544398723e-08	0	0.0119598551241467	0.0461061936548588	0.085681214492237	0.135403161408941	0.135403197930495	0.135403197930495	0.135403197930495	-0.0308487106127681	0.104554487317727
337	0	0	0	2.34132983249752	0	0	0.0112672274609516	0.0303920244300982	0.0502652042123966	0.0598065216729335	3.02263341428244e-08	-1.13686837721616e-17	0.0112672274609516	0.0416592518910498	0.0919244561034464	0.15173097777638	0.151731008002714	0.151731008002714	0.151731008002714	-0.0216119955142424	0.130119012488472
338	0.837470713143133	0	0	0	0	0	0.010432720611014	0.026876794882582	0.0557794072072953	0.0922378959540289	2.50133285529586e-08	-5.6843418860808e-18	0.010432720611014	0.037309515493596	0.0930889227008913	0.18532681865492	0.185326843668249	0.185326843668249	0.185326843668249	-0.036089288499469	0.14923755516878
339	0.411837838418497	0	0	0	0	0	0.0105364456207891	0.0236373338139779	0.0576428581365001	0.110946493672509	2.06970449376342e-08	0	0.0105364456207891	0.034173779434767	0.0918166375712671	0.202763131243776	0.202763151940821	0.202763151940821	0.202763151940821	-0.00256752127920869	0.200195630661612
340	0	1.04819108431681	0	0	0	0	0.0103186446457824	0.0206891698455648	0.0569979064962931	0.119841701969575	1.7123678829023e-08	0	0.0103186446457824	0.0310078144913472	0.0880057209876403	0.207847422957215	0.207847440080894	0.207847440080894	0.207847440080894	0.0113333099514625	0.219180750032356
341	0	0	1.75454925236771	0	0	0	0.00983359268959175	0.0204909620152746	0.0546927144994723	0.121866515061345	1.41657208558854e-08	0	0.00983359268959175	0.0303245547048664	0.0850172692043387	0.206883784265683	0.206883798431404	0.206883798431404	0.206883798431404	0.00901211513452794	0.215895913565932
342	0	1.24808089237007	0	0	0	0	0.00918533514243689	0.0196847962407981	0.0672456721338477	0.119219432121093	1.17174773983209e-08	5.6843418860808e-18	0.00918533514243689	0.028870131383235	0.0961158035170827	0.215335235638176	0.215335247355653	0.215335247355653	0.215335247355653	0.0119348104999389	0.227270057855592
343	0	1.2630694586687	0	0	0	0	0.00844897841249914	0.0233668719257136	0.07345057667366	0.113527662897941	9.69135150796774e-09	1.13686837721616e-17	0.00844897841249914	0.0318158503382128	0.105266427011873	0.218794089909813	0.218794099601165	0.218794099601165	0.218794099601165	0.0345590574026255	0.25335315700379
344	0	0	1.84661089584027	0	0	0	0.007677762641279	0.0301653719521038	0.0751963698676171	0.105982002651474	8.0147550697518e-09	1.13686837721616e-17	0.007677762641279	0.0378431345933828	0.113039504461	0.219021507112474	0.219021515127229	0.219021515127229	0.219021515127229	0.0345047140556903	0.25352622918292
345	0	1.42415709021427	0	0	0	0	0.00690852118007615	0.0337313527254935	0.0921214220537309	0.0974415814670424	6.62754572999802e-09	-1.70530256582424e-17	0.00690852118007615	0.0406398739055697	0.132761295959301	0.230202877426343	0.230202884053889	0.230202884053889	0.230202884053889	0.0388865308101745	0.269089414864063
346	0.549932353997866	0	0	0	0	0	0.00616587928968502	0.0430127128740036	0.100439648393957	0.0885149778549568	5.47990001962262e-09	5.6843418860808e-18	0.00616587928968502	0.0491785921636886	0.149618240557646	0.238133218412603	0.238133223892503	0.238133223892503	0.238133223892503	0.0487118996443863	0.286845123536889
347	0.92246568947934	0	0	0	0	0	0.00565266899529944	0.0478208596947227	0.102715222065019	0.079622823580966	4.53054856137669e-09	-5.6843418860808e-18	0.00565266899529944	0.0534735286900222	0.156188750755042	0.235811574336008	0.235811578866556	0.235811578866556	0.235811578866556	0.0257033131352382	0.261514892001794
348	0.551964553912823	0	0	0	0	0	0.00660213224523508	0.0494725332675739	0.10086551249249	0.0710459445947009	3.74531203846118e-09	-5.6843418860808e-18	0.00660213224523508	0.056074665512809	0.156940178005299	0.2279861226	0.227986126345312	0.227986126345312	0.227986126345312	0.0200815736796296	0.248067700024941
349	0.776343098338618	0	0	0	0	0	0.00721162157975458	0.0489540879656422	0.0963113216219612	0.0629622246740313	3.09588680664774e-09	-2.27373675443232e-17	0.00721162157975458	0.0561657095453968	0.152477031167358	0.215439255841389	0.215439258937276	0.215439258937276	0.215439258937276	-0.00122410453462902	0.214215154402647
350	0.642426030354115	0	0	0	0	0	0.00812636213947881	0.0469980038352921	0.0900939067855937	0.0554746983943042	2.55883771700383e-09	-1.70530256582424e-17	0.00812636213947881	0.055124365974771	0.145218272760365	0.200692971154669	0.200692973713507	0.200692973713507	0.200692973713506	0.00407474874179373	0.2047677224553
351	0	1.22130056227186	0	0	0	0	0.00882110871339644	0.0441425156476992	0.082965894757227	0.0486328418442822	2.11476327933724e-09	-1.70530256582424e-17	0.00882110871339644	0.0529636243610957	0.135929519118323	0.184562360962605	0.184562363077368	0.184562363077368	0.184562363077368	-0.000405127836441955	0.184157235240926
352	0.99902893524514	0	0	0	0	0	0.00899696251636592	0.0452557307156648	0.0754617072446963	0.0424486040734999	1.74760324185286e-09	-2.27373675443232e-17	0.00899696251636592	0.0542526932320307	0.129714400476727	0.172163004550227	0.17216300629783	0.17216300629783	0.17216300629783	-0.00239704636220577	0.169765959935624
353	0	1.31893543160066	0	0	0	0	0.0108506893163919	0.0445149038587665	0.0679519384089484	0.0369083863765081	1.44406481688009e-09	-1.84741111297626e-17	0.0108506893163919	0.0553655931751584	0.123317531584107	0.160225917960615	0.16022591940468	0.16022591940468	0.16022591940468	-0.0170791580841512	0.143146761320529
354	0.908441559625114	0	0	0	0	0	0.0117367417426982	0.0485687835664167	0.0606851883391412	0.0319819117091662	1.19314707234253e-09	-7.105427357601e-18	0.0117367417426982	0.0603055253091149	0.120990713648256	0.152972625357422	0.152972626550569	0.152972626550569	0.152972626550569	0.00960029994038578	0.162572926490955
355	0	1.33448599147915	0	0	0	0	0.0133366300145428	0.0496902810869473	0.0538201134166712	0.0276287180620362	9.85746817505628e-10	-1.56319401867222e-17	0.0133366300145428	0.0630269111014901	0.116847024518161	0.144475742580198	0.144475743565944	0.144475743565944	0.144475743565944	-0.000923497961804356	0.14355224560414
356	0.97431827195904	0	0	0	0	0	0.0139708450053842	0.0550945828179662	0.0474498657355727	0.0238028457618243	8.14332037180066e-10	-1.56319401867222e-17	0.0139708450053842	0.0690654278233504	0.116515293558923	0.140318139320747	0.140318140135079	0.140318140135079	0.140318140135079	0.00569150363173696	0.146009643766816
357	0	0	1.59913301249698	0	0	0	0.015775912556979	0.056906867056415	0.0416206277111628	0.0204561601087051	6.7267152310535e-10	-1.27897692436818e-17	0.015775912556979	0.072682779613394	0.114303407324557	0.134759567433262	0.134759568105933	0.134759568105933	0.134759568105933	0.00791812892045765	0.142677697026391
358	0.375709202039564	0	0	0	0	0	0.0164675120693697	0.056251800949961	0.0483116655944117	0.0175406500749225	5.55610636432391e-10	-1.35003119794419e-17	0.0164675120693697	0.0727193130193308	0.121030978613742	0.138571628688665	0.138571629244276	0.138571629244276	0.138571629244275	0.00238305223271723	0.140954681476993
359	0	1.00484860875692	0	0	0	0	0.0164307904917904	0.0539643449625086	0.0512093516257497	0.0150099651048577	4.58885836529532e-10	-9.9475983006414e-18	0.0164307904917904	0.0703951354542989	0.121604487080049	0.136614452184906	0.136614452643792	0.136614452643792	0.136614452643792	-0.0112440045686405	0.125370448075152
360	0	0	0	2.02999093303308	0	0	0.0158662834975878	0.0527367060035096	0.051469064137066	0.0128203907022317	3.78970932857214e-10	-1.13686837721616e-17	0.0158662834975878	0.0686029895010974	0.120072053638163	0.132892444340395	0.132892444719366	0.132892444719366	0.132892444719366	-0.0132663133112181	0.119626131408148
361	0	0	1.68529513726968	0	0	0	0.0149665402341987	0.0501809438426593	0.0499519563430903	0.0334073346038594	3.12949966030374e-10	-9.59232693276135e-18	0.0149665402341987	0.065147484076858	0.115099440419948	0.148506775023808	0.148506775336758	0.148506775336758	0.148506775336758	-0.0132984409600958	0.135208334376662
362	0	1.08265394954766	0	0	0	0	0.0138716456293173	0.0468188926888881	0.0614181606881278	0.0461094595513771	2.58411701992145e-10	-9.2370555648813e-18	0.0138716456293173	0.0606905383182054	0.122108699006333	0.16821815855771	0.168218158816122	0.168218158816122	0.168218158816122	-0.0181483073978603	0.150069851418262
363	0	1.42129197999218	0	0	0	0	0.0126819138062614	0.0458200332168142	0.0670860762302403	0.0531088590154483	2.13362564238651e-10	-1.20792265079217e-17	0.0126819138062614	0.0585019470230756	0.125588023253316	0.178696882268764	0.178696882482127	0.178696882482127	0.178696882482127	-0.0382414966202308	0.140455385861896
364	0.353226288521675	0	0	0	0	0	0.0114677035453068	0.0515857929800688	0.0686810431261729	0.0560556172245033	1.76154455289179e-10	-6.75015598972095e-18	0.0114677035453068	0.0630534965253756	0.131734539651549	0.187790156876052	0.187790157052206	0.187790157052206	0.187790157052206	-0.0150011301963513	0.172789026855855
365	0	0	1.61574528155155	0	0	0	0.0103088455213081	0.0537556634941437	0.0674934226147408	0.0561889825888017	1.45424908204461e-10	-5.6843418860808e-18	0.0103088455213081	0.0640645090154519	0.131557931630193	0.187746914218994	0.187746914364419	0.187746914364419	0.187746914364419	-0.0315044927704454	0.156242421593974
366	0.655594561653776	0	0	0	0	0	0.00919330614563727	0.0534438385843491	0.0768548811454293	0.0544320921407452	1.20047841534188e-10	-5.32907051820075e-18	0.00919330614563727	0.0626371447299863	0.139492025875416	0.193924118016161	0.193924118136209	0.193924118136209	0.193924118136209	-0.0399925219382649	0.153931596197944
367	0	1.26729694937066	0	0	0	0	0.00852152306071127	0.0514787295950137	0.0806047152816162	0.0514658541843836	9.90924977628538e-11	-7.8159700933611e-18	0.00852152306071127	0.060000252655725	0.140604967937341	0.192070822121725	0.192070822220817	0.192070822220817	0.192070822220817	-0.0449586668503251	0.147112155370492
368	0	0	1.76431508201824	0	0	0	0.00779120858697175	0.0536339110960481	0.0804697510208403	0.0477864325987634	8.17896754767844e-11	-8.88178419700125e-18	0.00779120858697175	0.0614251196830199	0.14189487070386	0.189681303302624	0.189681303384413	0.189681303384413	0.189681303384413	-0.0649040460685322	0.124777257315881
369	0.833216357927762	0	0	0	0	0	0.0070456564172483	0.0533162404523842	0.0938802043680356	0.0437498501508522	6.75037370001519e-11	-9.41469124882133e-18	0.0070456564172483	0.0603618968696325	0.154242101237668	0.19799195138852	0.197991951456024	0.197991951456024	0.197991951456024	-0.042974084641329	0.155017866814695
370	0.94690401799907	0	0	0	0	0	0.0073000540501082	0.0513514056387602	0.0997847336339472	0.03960649182263	5.57095205522273e-11	-7.19424519957101e-18	0.0073000540501082	0.0586514596888684	0.158436193322816	0.198042685145446	0.198042685201155	0.198042685201155	0.198042685201155	-0.0350711635901195	0.162971521611036
371	0.85691514816933	0	0	0	0	0	0.00887229333115178	0.0483470052659807	0.100463877313798	0.035527704186266	4.59730955526538e-11	-4.70734562441066e-18	0.00887229333115178	0.0572192985971325	0.15768317591093	0.193210880097196	0.19321088014317	0.19321088014317	0.19321088014317	-0.046552545431396	0.146658334711774
372	0	1.04532035018167	0	0	0	0	0.0107371076183547	0.0447444834691946	0.0976180246173581	0.0316262225852512	3.79359676117019e-11	-5.86197757002083e-18	0.0107371076183547	0.0554815910875492	0.153099615704907	0.184725838290159	0.184725838328095	0.184725838328095	0.184725838328094	-0.0393974317247734	0.145328406603321
373	0.915100586009616	0	0	0	0	0	0.0116343243383304	0.0432906771555385	0.0925028067520053	0.0279717897627907	3.13019825171068e-11	-7.54951656745107e-18	0.0116343243383304	0.0549250014938689	0.147427808245874	0.175399598008665	0.175399598039967	0.175399598039967	0.175399598039967	-0.0249702603541662	0.150429337685801
374	0.914624317644096	0	0	0	0	0	0.0132861686899654	0.0408936931987083	0.086034466512377	0.0246030380155783	2.58265458796814e-11	-1.95399252334028e-18	0.0132861686899654	0.0541798618886737	0.140214328401051	0.164817366416629	0.164817366442455	0.164817366442455	0.164817366442456	-0.00923730387722132	0.155580062565234
375	0	0	0	2.39221350217196	0	0	0.0153866082509553	0.0379432397536222	0.0788716414362516	0.0215364762835082	2.13076305044524e-11	-1.59872115546023e-18	0.0153866082509553	0.0533298480045775	0.132201489440829	0.153737965724337	0.153737965745645	0.153737965745645	0.153737965745645	-0.0305750992373457	0.123162866508299
376	0	1.46858281584848	0	0	0	0	0.0162889935133462	0.0347187322078776	0.0714786492259694	0.0469967810510014	1.7578372535354e-11	2.8421709430404e-18	0.0162889935133462	0.0510077257212238	0.122486374947193	0.169483155998195	0.169483156015773	0.169483156015773	0.169483156015773	-0.0106854220715465	0.158797733944227
377	0.448544239946341	0	0	0	0	0	0.0163586479010159	0.040352184875546	0.0641742943010951	0.0625190881104482	1.45009721563838e-11	-3.28626015289046e-18	0.0163586479010159	0.056710832776562	0.120885127077657	0.183404215188105	0.183404215202606	0.183404215202606	0.183404215202606	-0.0117271881936736	0.171677027008933
378	0.960012968989276	0	0	0	0	0	0.0159506686772437	0.0428024872511119	0.0571693651630502	0.0708697157431977	1.19616572646919e-11	-6.21724893790088e-19	0.0159506686772437	0.0587531559283556	0.115922521091406	0.186792236834604	0.186792236846565	0.186792236846565	0.186792236846565	-0.0200730449850874	0.166719191861478
379	0	1.34055380682411	0	0	0	0	0.0168869954080731	0.0430385468180126	0.0505953188756536	0.0741386334613998	9.86647137324326e-12	4.61852778244065e-18	0.0168869954080731	0.0599255422260856	0.110520861101739	0.184659494563139	0.184659494573005	0.184659494573005	0.184659494573005	-0.0308013439035849	0.153858150669421
380	0	0	0	2.42395348117341	0	0	0.0169597519733229	0.0481761185836569	0.044526115562645	0.0738937672925356	8.13780047792534e-12	2.48689957516035e-18	0.0169597519733229	0.0651358705569798	0.109661986119625	0.18355575341216	0.183555753420298	0.183555753420298	0.183555753420298	-0.0365733445922726	0.146982408828026
381	0	1.48488105772493	0	0	0	0	0.0164512494709258	0.0500369390123859	0.0389947437745672	0.0998591851238469	6.71167867949407e-12	-1.13686837721616e-17	0.0164512494709258	0.0664881884833117	0.105482932257879	0.205342117381726	0.205342117388437	0.205342117388437	0.205342117388437	-0.0343242674141134	0.171017849974324
382	0.983400330771852	0	0	0	0	0	0.0155698260132988	0.058932739930659	0.0340056440395283	0.113983098183122	5.5351620176225e-12	-1.4210854715202e-18	0.0155698260132988	0.0745025659439578	0.108508209983486	0.222491308166608	0.222491308172143	0.222491308172143	0.222491308172143	-0.0257271469413448	0.196764161230799
383	0	0	0	2.09182000779678	0	0	0.0163754961072064	0.0629593298264896	0.0295439746646537	0.11970532205796	4.56465159004438e-12	-5.50670620214078e-18	0.0163754961072064	0.079334825933696	0.10887880059835	0.22858412265631	0.228584122660874	0.228584122660874	0.228584122660874	-0.019304391805807	0.209279730855067
384	0.978557480447456	0	0	0	0	0	0.016377478029756	0.0635896821009281	0.0255824563741694	0.143331912328672	3.76409730051819e-12	-1.06581410364015e-18	0.016377478029756	0.0799671601306841	0.105549616504853	0.248881528833525	0.248881528837289	0.248881528837289	0.248881528837289	-0.00891593133681317	0.239965597500476
385	0	0	0	2.39205438572792	0	0	0.0177116911589956	0.0619227557612991	0.0220863690883302	0.154459612049318	3.10380414703104e-12	-6.03961325396085e-18	0.0177116911589956	0.0796344469202947	0.101720816008625	0.256180428057943	0.256180428061047	0.256180428061047	0.256180428061047	0.00726450055079123	0.263444928611838
386	0.998900247707716	0	0	0	0	0	0.0180240606549245	0.058770690280939	0.0190171458584557	0.185065219533713	2.55919161418206e-12	-5.15143483426073e-18	0.0180240606549245	0.0767947509358635	0.0958118967943192	0.280877116328032	0.280877116330591	0.280877116330591	0.280877116330591	0.0222211356317319	0.303098251962323
387	0	0	0	2.24479241069178	0	0	0.019671640260697	0.0547266785326843	0.0163349083561249	0.199499798855211	2.11004049788244e-12	-1.15463194561016e-18	0.019671640260697	0.0743983187933813	0.0907332271495062	0.290233026004717	0.290233026006827	0.290233026006827	0.290233026006827	0.0199877338337645	0.310220759840592
388	0	1.37038319184676	0	0	0	0	0.0201296645218811	0.0502176576423772	0.0140002095524334	0.228955281458929	1.73965020167088e-12	-1.50990331349021e-18	0.0201296645218811	0.0703473221642583	0.0843475317166917	0.313302813175621	0.313302813177361	0.313302813177361	0.313302813177361	0.0186578391013451	0.331960652278706
389	0.8610912708814	0	0	0	0	0	0.0197752559812667	0.0524872640894588	0.0119751876989612	0.241176745667375	1.43419640608045e-12	5.59552404411079e-18	0.0197752559812667	0.0722625200707256	0.0842377077696867	0.325414453437062	0.325414453438496	0.325414453438496	0.325414453438496	0.0296178676026735	0.35503232104117
390	0.61534223000477	0	0	0	0	0	0.0200119444059524	0.0522839719272908	0.0102242877743456	0.241444322402642	1.18232037493726e-12	-7.01660951563099e-18	0.0200119444059524	0.0722959163332433	0.0825202041075889	0.323964526510231	0.323964526511413	0.323964526511413	0.323964526511413	0.0303569984281025	0.354321524939516
391	0.7177103130711	0	0	0	0	0	0.0198064741565257	0.050429726139147	0.00871466928869881	0.233690176555755	9.74631575445528e-13	1.22124532708767e-18	0.0198064741565257	0.0702362002956727	0.0789508695843715	0.312641046140127	0.312641046141102	0.312641046141102	0.312641046141102	0.0125175827286921	0.325158628869794
392	0.791923746609713	0	0	0	0	0	0.0195608821957506	0.0475297408496127	0.00741639044754294	0.220813699168858	8.03402144811116e-13	-4.2188474935756e-18	0.0195608821957506	0.0670906230453633	0.0745070134929062	0.295320712661764	0.295320712662567	0.295320712662567	0.295320712662567	0.0275412955589392	0.322862008221507
393	0.668081835346448	0	0	0	0	0	0.0195580751051728	0.0440240646916518	0.00630243635368841	0.204926722513977	6.62225829728413e-13	2.1316282072803e-18	0.0195580751051728	0.0635821397968245	0.069884576150513	0.27481129866449	0.274811298665152	0.274811298665152	0.274811298665152	0.0164337637635395	0.291245062428692
394	0.603966392600515	0	0	0	0	0	0.0193212366838693	0.0402275732027253	0.0053486417379475	0.187543770707173	5.45833245269023e-13	-6.21724893790088e-19	0.0193212366838693	0.0595488098865946	0.0648974516245421	0.252441222331716	0.252441222332261	0.252441222332261	0.252441222332261	0.0348151448217828	0.287256367154044
395	0.510260229188518	0	0	0	0	0	0.0187999458628059	0.0363608895347499	0.00453354552936702	0.169729215182835	4.49870185548207e-13	-2.60902410786912e-18	0.0187999458628059	0.0551608353975558	0.0596943809269228	0.229423596109758	0.229423596110208	0.229423596110208	0.229423596110208	0.012367200852378	0.241790796962586
396	0.364913340078039	0	0	0	0	0	0.0179715277167137	0.0325742082215893	0.00383820451473484	0.152210707317825	3.7076119951962e-13	-1.55542245749984e-17	0.0179715277167137	0.050545735938303	0.0543839404530379	0.206594647770863	0.206594647771234	0.206594647771234	0.206594647771234	0.0146357542856658	0.2212304020569
397	0.582557722706698	0	0	0	0	0	0.0168619986599035	0.0289655789095312	0.00324598569768241	0.13546627872276	3.05550429402501e-13	-2.20379270388094e-17	0.0168619986599035	0.0458275775694347	0.0490735632671172	0.184539841989877	0.184539841990182	0.184539841990182	0.184539841990182	0.0143836532977138	0.198923495287896
398	0.81167267447862	0	0	0	0	0	0.0157999283107768	0.0255948757132102	0.0027423512024765	0.119790928454312	2.5181634555338e-13	-2.90878432451791e-17	0.0157999283107768	0.041394804023987	0.0441371552264635	0.163928083680775	0.163928083681027	0.163928083681027	0.163928083681027	0.00608445898225509	0.170012542663282
399	0.852746860083773	0	0	0	0	0	0.0154565950193689	0.022494415547142	0.00231464524811425	0.105347271940901	2.07495531867608e-13	-3.12194714524594e-17	0.0154565950193689	0.0379510105665108	0.0402656558146251	0.145612927755527	0.145612927755734	0.145612927755734	0.145612927755734	0.0150330953539274	0.160646023109661
400	0.702520975391563	0	0	0	0	0	0.015799762353244	0.0196769812955657	0.00195188950990398	0.0922038419056243	1.70990688275197e-13	-3.17079695832945e-17	0.015799762353244	0.0354767436488097	0.0374286331587137	0.129632475064338	0.129632475064509	0.129632475064509	0.129632475064509	0.0172374848652303	0.146869959929739
401	0	1.26190846581226	0	0	0	0	0.0160090843790407	0.0171418417637347	0.00164459082746526	0.0803638536629958	1.40914835355943e-13	1.77635683940025e-19	0.0160090843790407	0.0331509261427754	0.0347955169702407	0.115159370633236	0.115159370633377	0.115159370633377	0.115159370633377	-0.0164814960017782	0.0986778746315991
402	0	1.33061655748205	0	0	0	0	0.0156233619915032	0.0199593857728517	0.00138456350721627	0.0697866333086657	1.1611120953603e-13	-7.105427357601e-18	0.0156233619915032	0.0355827477643549	0.0369673112715712	0.106753944580237	0.106753944580353	0.106753944580353	0.106753944580353	-0.00862289061976843	0.0981310539605845
403	0	1.0876977219848	0	0	0	0	0.0148514436798797	0.0274090763820811	0.00116476724671859	0.0604034236001809	9.56674739427399e-14	1.77635683940025e-19	0.0148514436798797	0.0422605200619608	0.0434252873086794	0.10382871090886	0.103828710908956	0.103828710908956	0.103828710908956	-0.00918732237400926	0.0946413885349467
404	0	1.29798046069909	0	0	0	0	0.0138460146072704	0.03434704053292	0.000979160856236518	0.0521289017331919	7.88389797889977e-14	-5.50670620214078e-18	0.0138460146072704	0.0481930551401904	0.0491722159964269	0.101301117729619	0.101301117729698	0.101301117729698	0.101301117729698	-0.0157621651563184	0.0855389525733792
405	0.797026817626109	0	0	0	0	0	0.0127170955218857	0.0435275593014656	0.000822571375980812	0.0448694442579052	6.49407638775301e-14	-5.15143483426073e-18	0.0127170955218857	0.0562446548233514	0.0570672261993322	0.101936670457237	0.101936670457302	0.101936670457302	0.101936670457302	-0.0146838625170205	0.0872528079402817
406	0.941008793707391	0	0	0	0	0	0.0123679673613649	0.048251193021856	0.000690577814005576	0.03852893996535	5.34924993189634e-14	-6.57252030578093e-18	0.0123679673613649	0.0606191603832209	0.0613097381972265	0.0998386781625764	0.0998386781626299	0.0998386781626299	0.0998386781626298	-0.0197745280479137	0.0800641501147162
407	0.672957103987397	0	0	0	0	0	0.0133288094524831	0.049832075644613	0.000579408504824349	0.033012768125702	4.40763869846705e-14	-6.21724893790088e-18	0.0133288094524831	0.063160885097096	0.0637402936019204	0.0967530617276224	0.0967530617276665	0.0967530617276665	0.0967530617276665	-0.0323606944693778	0.0643923672582887
408	0.727281277654877	0	0	0	0	0	0.0139546364596569	0.0492543637122209	0.000485850970913884	0.028230416206212	3.63172603101702e-14	-1.77635683940025e-18	0.0139546364596569	0.0632090001718778	0.0636948511427916	0.0919252673490036	0.0919252673490399	0.0919252673490399	0.0919252673490398	-0.0263648278016022	0.0655604395474377
409	0	0	0	2.29903481474204	0	0	0.0144880917854928	0.0472486853488184	0.00040717312697268	0.0240970995906491	2.99309022011585e-14	-2.30926389122033e-18	0.0144880917854928	0.0617367771343112	0.0621439502612839	0.086241049851933	0.0862410498519629	0.0862410498519629	0.0862410498519629	-0.0405222447118409	0.045718805140122
410	0	1.37866006323381	0	0	0	0	0.0143696200423511	0.0443517161241334	0.000341054676569465	0.0476324429139683	2.46529907599324e-14	-7.105427357601e-18	0.0143696200423511	0.0587213361664845	0.059062390843054	0.106694833757022	0.106694833757047	0.106694833757047	0.106694833757047	-0.0475345655278504	0.0591602682291965
411	0.861818080697399	0	0	0	0	0	0.0138180413248171	0.0480517393700951	0.00028552759516017	0.0618435228088652	2.03051797598164e-14	-3.90798504668055e-18	0.0138180413248171	0.0618697806949122	0.0621553082900724	0.123998831098938	0.123998831098958	0.123998831098958	0.123998831098958	-0.017408381846836	0.106590449252122
412	0	0	1.64263163269173	0	0	0	0.014122099265756	0.0489530291282811	0.000238924659521354	0.0693374066777139	1.67133862305491e-14	-2.75335310107039e-18	0.014122099265756	0.0630751283940371	0.0633140530535585	0.132651459731272	0.132651459731289	0.132651459731289	0.132651459731289	-0.0304434363906598	0.102208023340629
413	0	0	1.67228326562009	0	0	0	0.0138618838368151	0.0479486566606372	0.0132453465845562	0.0720823813151934	1.37795552745956e-14	1.68753899743024e-18	0.0138618838368151	0.0618105404974523	0.0750558870820085	0.147138268397202	0.147138268397216	0.147138268397216	0.147138268397216	-0.0184886227141619	0.128649645683054
414	0	0	0	2.11659957089396	0	0	0.0132319749556488	0.0456998828148288	0.0353224185206104	0.071553871039488	1.13629994302755e-14	-3.19744231092045e-18	0.0132319749556488	0.0589318577704776	0.094254276291088	0.165808147330576	0.165808147330587	0.165808147330587	0.165808147330587	-0.0446726707055501	0.121135476625037
415	0.665487556866951	0	0	0	0	0	0.0123749510286601	0.0426908532050153	0.0489604792995122	0.0930422864204355	9.35216348807444e-15	-4.9737991503207e-18	0.0123749510286601	0.0550658042336754	0.104026283533188	0.197068569953623	0.197068569953633	0.197068569953633	0.197068569953632	-0.0523205902463089	0.144747979707324
416	0	0	0	2.05088157719369	0	0	0.0117952469966126	0.039271081235908	0.0564935749670716	0.104389168328983	7.70370434111101e-15	9.76996261670138e-19	0.0117952469966126	0.0510663282325207	0.107559903199592	0.211949071528575	0.211949071528583	0.211949071528583	0.211949071528583	-0.0424184755220459	0.169530596006537
417	0	0	1.61425730997836	0	0	0	0.0110190851693347	0.0356883491432366	0.0596868636157398	0.131474778907563	6.33804120298009e-15	8.70414851306123e-18	0.0110190851693347	0.0467074343125713	0.106394297928311	0.237869076835874	0.23786907683588	0.23786907683588	0.23786907683588	-0.0210186834821957	0.216850393353685
418	0.769074454594424	0	0	0	0	0	0.0101367372880685	0.032114104958381	0.0722046289879038	0.145310737371594	5.23669996255194e-15	4.04121180963557e-18	0.0101367372880685	0.0422508422464495	0.114455471234353	0.259766208605947	0.259766208605953	0.259766208605953	0.259766208605953	-0.0257579053349144	0.234008303271038
419	0	1.31204216273248	0	0	0	0	0.00992793721218468	0.0286629948333709	0.0782229993673399	0.149810559027281	4.33004743172205e-15	-1.95399252334028e-18	0.00992793721218468	0.0385909320455555	0.116813931412895	0.266624490440177	0.266624490440181	0.266624490440181	0.266624490440181	-0.0262718924438398	0.240352597996341
420	0	0	1.56532025432221	0	0	0	0.00946175681489652	0.0313027827731097	0.0796869401329235	0.147904323458479	3.54134499502834e-15	-2.57571741713036e-18	0.00946175681489652	0.0407645395880062	0.12045147972093	0.268355803179409	0.268355803179412	0.268355803179412	0.268355803179412	-0.0113446557454555	0.257011147433957
421	0	1.25664603868339	0	0	0	0	0.00883836723589134	0.0320437218103047	0.0891969790187987	0.141766615433508	2.93240987048193e-15	-2.1405099914773e-17	0.00883836723589134	0.040882089046196	0.130079068064995	0.271845683498503	0.271845683498506	0.271845683498506	0.271845683498506	-0.0172072508611519	0.254638432637354
422	0.831826515393859	0	0	0	0	0	0.00813008086230269	0.0364866751600643	0.0926408662303434	0.132994142720828	2.42970088493166e-15	-2.18491891246231e-17	0.00813008086230269	0.044616756022367	0.13725762225271	0.270251764973538	0.27025176497354	0.27025176497354	0.27025176497354	-0.00772939792216198	0.262522367051378
423	0	1.28313626123607	0	0	0	0	0.00836727706239813	0.0382659769831856	0.0919053292670102	0.122743785065862	1.9927171024392e-15	-2.02504679691629e-17	0.00836727706239813	0.0466332540455837	0.138538583312594	0.261282368378456	0.261282368378458	0.261282368378458	0.261282368378458	-0.0279136711987828	0.233368697179675
424	0.457603253704464	0	0	0	0	0	0.00825133792312648	0.0436168449671099	0.0883924091690131	0.111839583294134	1.63709046319127e-15	-2.52242671194836e-17	0.00825133792312648	0.0518681828902364	0.14026059205925	0.252100175353384	0.252100175353385	0.252100175353385	0.252100175353385	-0.0257076040968662	0.226392571256519
425	0.482791085944995	0	0	0	0	0	0.00799224463997614	0.0457704532006473	0.0831331829054635	0.100855392852731	1.34541267016175e-15	-1.77635683940025e-17	0.00799224463997614	0.0537626978406235	0.136895880746087	0.237751273598818	0.237751273598819	0.237751273598819	0.237751273598819	-0.0241022018676724	0.213649071731147
426	0.916215255279145	0	0	0	0	0	0.00766715785601036	0.0457101097090905	0.0768761831085456	0.0901785088622541	1.11448628103972e-15	-2.93098878501041e-17	0.00766715785601036	0.0533772675651009	0.130253450673646	0.220431959535901	0.220431959535902	0.220431959535902	0.220431959535902	-0.0308132141214281	0.189618745414473
427	0.613896830343732	0	0	0	0	0	0.00863699103504606	0.0441676927942717	0.0701559515881611	0.0800584453645001	9.1873175733781e-16	-2.94875235340442e-17	0.00863699103504606	0.0528046838293178	0.122960635417479	0.203019080781979	0.20301908078198	0.20301908078198	0.20301908078198	-0.0313793188940566	0.171639761887923
428	0.86809891784422	0	0	0	0	0	0.00929397984823605	0.0416824939218504	0.0633460235529907	0.0706441603150879	7.53885842641466e-16	-2.75335310107039e-17	0.00929397984823605	0.0509764737700865	0.114322497323077	0.184966657638165	0.184966657638166	0.184966657638166	0.184966657638166	-0.000222582661949301	0.184744074976217
429	0	1.27446461377435	0	0	0	0	0.0105899798320206	0.0386469894104658	0.0566997344378211	0.0620123123683937	6.32383034826489e-16	-1.72306613421824e-17	0.0105899798320206	0.0492369692424864	0.105936703680308	0.167949016048701	0.167949016048702	0.167949016048702	0.167949016048702	0.000126939181297077	0.168075955229999
430	0.546093464831839	0	0	0	0	0	0.0111107433261779	0.0406191671865201	0.0503815231269823	0.0541885776164053	5.22248910783674e-16	-2.31814567541733e-17	0.0111107433261779	0.051729910512698	0.10211143363968	0.156300011256086	0.156300011256086	0.156300011256086	0.156300011256086	0.019115160256005	0.175415171512091
431	0	1.00866033047815	0	0	0	0	0.0112767656803342	0.0406064709592778	0.0444908361433711	0.0471636138386502	4.43378667114303e-16	-3.14415160573844e-17	0.0112767656803342	0.051883236639612	0.0963740727829831	0.143537686621633	0.143537686621634	0.143537686621634	0.143537686621634	0.0167516015260941	0.160289288147728
432	0	1.41967585577224	0	0	0	0	0.0110175157375942	0.0413740534865288	0.0390802866596383	0.0409049123095599	3.60245167030371e-16	-2.24709140184132e-17	0.0110175157375942	0.052391569224123	0.0914718558837613	0.132376768193321	0.132376768193322	0.132376768193322	0.132376768193322	0.0155030401328393	0.147879808326161
433	0.818034202881417	0	0	0	0	0	0.0104817158238033	0.0484371008703666	0.0341693657229095	0.0353655035200584	3.28270743921166e-16	-1.35891298214119e-17	0.0104817158238033	0.0589188166941699	0.0930881824170794	0.128453685937138	0.128453685937138	0.128453685937138	0.128453685937138	-0.0168047534629413	0.111648932474197
434	0.783771401958832	0	0	0	0	0	0.0106940194376902	0.0515800307072478	0.0297547215082547	0.0304902679574909	2.71072053692478e-16	-2.06945571790129e-17	0.0106940194376902	0.062274050144938	0.0920287716531927	0.122519039610684	0.122519039610684	0.122519039610684	0.122519039610684	-0.0231092060680377	0.0994098335426461
435	0.682371370589423	0	0	0	0	0	0.0112569151941179	0.0519919550842038	0.0258178002917686	0.0262204341451328	2.0978774273317e-16	-2.1582735598713e-17	0.0112569151941179	0.0632488702783217	0.0890666705700904	0.115287104715223	0.115287104715223	0.115287104715223	0.115287104715223	-0.0333959725404434	0.08189113217478
436	0	0	0	0	0	4.41989923297571	0.0117080458244601	0.0505596965219715	0.0223304678602024	0.0224967137664482	1.86162196769146e-16	-4.75175454539567e-18	0.0117080458244601	0.0622677423464317	0.0845982102066341	0.107094923973082	0.107094923973082	0.107094923973082	0.107094923973082	-0.0139760485464388	0.0931188754266436
437	0.804211710298	0	0	0	0	0	0.0116257384387231	0.0479383070921296	0.0192590924554171	0.019261420184328	1.4139800441626e-16	0.0326940765391171	0.0116257384387231	0.0595640455308526	0.0788231379862698	0.0980845581705978	0.0980845581705979	0.130778634709715	0.130778634709715	-0.00268935459343861	0.128089280116277
438	0.508652723204238	0	0	0	0	0	0.0120441667481683	0.0446059544334897	0.0165674622951961	0.0164598358981565	1.11555209514336e-16	0.0535352918121211	0.0120441667481683	0.056650121181658	0.0732175834768541	0.0896774193750105	0.0896774193750106	0.143212711187132	0.143212711187132	0.0109732507889068	0.154185961976039
439	0.767709071530861	0	0	0	0	0	0.0120659060347439	0.0409065251133194	0.014218826021754	0.0140410316162047	1.07647224467655e-16	0.0657464846723811	0.0120659060347439	0.0529724311480633	0.0671912571698173	0.0812322887860221	0.0812322887860222	0.146978773458403	0.146978773458403	0.0118548062479636	0.158833579706367
440	0.9703099307717	0	0	0	0	0	0.0123946794664417	0.0370825947943423	0.0121772781849414	0.0119582908212628	8.38440428196918e-17	0.0717715585440648	0.0123946794664417	0.0494772742607839	0.0616545524457253	0.0736128432669882	0.0736128432669882	0.145384401811053	0.145384401811053	0.0338394749998695	0.179223876810923
441	0.984016900216216	0	0	0	0	0	0.0140168887199523	0.0333008577269968	0.0104086601641194	0.0101692559398738	5.15143483426073e-17	0.0734519777204533	0.0140168887199523	0.0473177464469491	0.0577264066110685	0.0678956625509423	0.0678956625509424	0.141347640271396	0.141347640271396	0.0272810637734852	0.168628704044881
442	0	1.31844169290993	0	0	0	0	0.0165565810392819	0.0296716660002691	0.00888110667588587	0.00863588309397478	5.08038056068472e-17	0.0721648716409607	0.0165565810392819	0.046228247039551	0.0551093537154369	0.0637452368094117	0.0637452368094117	0.135910108450372	0.135910108450372	0.0253327662007466	0.161242874651119
443	0.878244440144315	0	0	0	0	0	0.017714962633341	0.0322686278378595	0.00756533675344599	0.00732427002828238	2.34479102800833e-17	0.0689308663217762	0.017714962633341	0.0499835904712004	0.0575489272246464	0.0648731972529288	0.0648731972529288	0.133804063574705	0.133804063574705	0.00230066711035332	0.136104730685058
444	0.602298736697129	0	0	0	0	0	0.0191254470451717	0.0329491234217132	0.00643476387904751	0.00620440467889265	2.8066438062524e-17	0.0644980801073664	0.0191254470451717	0.0520745704668849	0.0585093343459324	0.0647137390248251	0.0647137390248251	0.129211819132191	0.129211819132191	-0.00922280877869582	0.119989010353496
445	0.64903813359414	0	0	0	0	0	0.0197118280911179	0.0323226131668563	0.00546548127229807	0.00524986880776501	1.17239551400417e-17	0.0594073819106866	0.0197118280911179	0.0520344412579742	0.0574999225302723	0.0627497913380373	0.0627497913380373	0.122157173248724	0.122157173248724	-0.010021063497029	0.112136109751695
446	0	1.05675240095261	0	0	0	0	0.0198203584786285	0.0308405769102204	0.00463616397637289	0.00443752125510503	2.04281036531029e-17	0.0540429450334752	0.0198203584786285	0.0506609353888489	0.0552970993652218	0.0597346206203268	0.0597346206203268	0.113777565653802	0.113777565653802	-0.0112676450947951	0.102509920559007
447	0.987812013582309	0	0	0	0	0	0.0192418405334815	0.0313720060884147	0.00392791838948372	0.00374717793708128	1.27897692436818e-17	0.04867128319439	0.0192418405334815	0.0506138466218962	0.0545417650113799	0.0582889429484612	0.0582889429484612	0.106960226142851	0.106960226142851	-0.00397893287752906	0.102981293265322
448	0.284295105883416	0	0	0	0	0	0.0201641471733904	0.030697395406445	0.00332410151203072	0.0031613001766814	1.31450406115619e-17	0.0434712832832888	0.0201641471733904	0.0508615425798355	0.0541856440918662	0.0573469442685476	0.0573469442685476	0.100818227551836	0.100818227551836	0.00593761385549179	0.106755841407328
449	0	1.2484183639279	0	0	0	0	0.020133194205033	0.0292365187518861	0.00281012583284217	0.00266469886143177	-3.5527136788005e-18	0.0385572162081094	0.020133194205033	0.0493697129569192	0.0521798387897613	0.0548445376511931	0.0548445376511931	0.0934017538593025	0.0934017538593025	0.00130048989197553	0.094702243751278
450	0	0	0	2.18385617230192	0	0	0.0194508984451674	0.0321709485435615	0.00237326100016197	0.0022442589311266	1.4210854715202e-18	0.0339962847136295	0.0194508984451674	0.0516218469887289	0.0539951079888909	0.0562393669200175	0.0562393669200175	0.090235651633647	0.0902356516336469	0.00474952864508145	0.0949851802787284
451	0	0	1.62564468954635	0	0	0	0.0183544137977483	0.03308086526092	0.0020024398541897	0.0272661655346387	4.61852778244065e-18	0.0298219326272608	0.0183544137977483	0.0514352790586684	0.0534377189128581	0.0807038844474967	0.0807038844474967	0.110525817074757	0.110525817074757	-0.0178485458578785	0.0926772712168789
452	0	0	0	2.21164623505706	0	0	0.0170163189206716	0.0326038117463583	0.014309064262544	0.0431429247334186	-7.105427357601e-18	0.0260438755820352	0.0170163189206716	0.0496201306670299	0.0639291949295739	0.107072119662993	0.107072119662992	0.133115995245028	0.133115995245028	-0.00459523408366062	0.128520761161367
453	0.397462647748548	0	0	0	0	0	0.0155602357072093	0.0312127195640187	0.0220882663437837	0.0781954003919029	-1.81188397618826e-17	0.0226556044851208	0.0155602357072093	0.046772955271228	0.0688612216150117	0.147056622006915	0.147056622006915	0.169712226492035	0.169712226492035	-0.0101700029888124	0.159542223503223
454	0.529650786326718	0	0	0	0	0	0.0141239890150607	0.0292546381977655	0.0265770332604708	0.0991223908067767	-1.95399252334028e-17	0.0196399483639834	0.0141239890150607	0.0433786272128262	0.069955660473297	0.169078051280074	0.169078051280074	0.188717999644057	0.188717999644057	-0.00289952365582071	0.185818475988236
455	0	0	0	0	2.77179782364134	0	0.0128582257818624	0.0269808323103104	0.028712661199435	0.109893154953769	-1.59872115546023e-17	0.0169731535874822	0.0128582257818624	0.0398390580921728	0.0685517192916078	0.178444874245377	0.178444874245377	0.195418027832859	0.195418027832859	0.018459021620244	0.213877049453103
456	0.694491980383904	0	0	0	0	0	0.0115872567884795	0.0245701038887002	0.0292007592947233	0.113502085458068	0.0309595540435251	0.0146278345460921	0.0115872567884795	0.0361573606771797	0.065358119971903	0.178860205429971	0.209819759473496	0.224447594019588	0.224447594019588	0.0405329946854213	0.26498058870501
457	0	0	1.59557916502652	0	0	0	0.0108306181281318	0.0221468065636724	0.0285684469186244	0.112191711118399	0.0506950779940276	0.0125750708935132	0.0108306181281318	0.0329774246918042	0.0615458716104286	0.173737582728828	0.224432660722855	0.237007731616369	0.237007731616369	0.0378008885663297	0.274808620182698
458	0.686173573000266	0	0	0	0	0	0.00996754976881044	0.0197947100625219	0.0390849736146479	0.107626885116755	0.0622584290750959	0.010785863798972	0.00996754976881044	0.0297622598313323	0.0688472334459802	0.176474118562735	0.238732547637831	0.249518411436803	0.249518411436803	0.0472489255850995	0.296767337021903
459	0.710177514092181	0	0	0	0	0	0.00951516315988318	0.0175676273575943	0.0448501371094484	0.101030528444454	0.0679638540294738	0.00923211468121659	0.00951516315988318	0.0270827905174775	0.0719329276269259	0.17296345607138	0.240927310100854	0.250159424782071	0.250159424782071	0.0394562427059462	0.289615667488017
460	0.742772119418228	0	0	0	0	0	0.00941978896196974	0.0154975225921814	0.0472409317498663	0.0932891426882536	0.0695551217395414	0.00788725169264845	0.00941978896196974	0.0249173115541511	0.0721582433040174	0.165447385992271	0.235002507731812	0.242889759424461	0.242889759424461	0.044210818750039	0.2871005781745
461	0.93982540914069	0	0	0	0	0	0.00966913817206824	0.0136006639063998	0.047291261283437	0.0850345916164145	0.0683363006426946	0.00672659949795588	0.00966913817206824	0.023269802078468	0.0705610633619051	0.15559565497832	0.223931955621014	0.23065855511897	0.23065855511897	0.0446754579412029	0.275334013060173
462	0.499039447834921	0	0	0	0	0	0.0111118272153552	0.0118822635474651	0.0457710763838552	0.076707288042156	0.0652738693690495	0.00572756482752001	0.0111118272153552	0.0229940907628202	0.0687651671466754	0.145472455188831	0.210746324557881	0.216473889385401	0.216473889385401	0.0122278722414738	0.228701761626875
463	0.539138560504699	0	0	0	0	0	0.0118407167508245	0.0103399515091211	0.0432480952332901	0.0686048400437114	0.0610762562569551	0.00486969244394372	0.0118407167508245	0.0221806682599456	0.0654287634932357	0.134033603536947	0.195109859793902	0.199979552237846	0.199979552237846	0.0169176797032653	0.216897231941111
464	0.525973755777969	0	0	0	0	0	0.012113167475068	0.00896635312356067	0.0401358211303533	0.0609193518558775	0.0562556354404957	0.00413463240492111	0.012113167475068	0.0210795205986287	0.0612153417289819	0.122134693584859	0.178390329025355	0.182524961430276	0.182524961430276	0.000152462170244267	0.182677423600521
465	0.590889236313221	0	0	0	0	0	0.0120544246228873	0.00775098131883155	0.0367307969311819	0.053765894107602	0.0511757986323083	0.00350604894195961	0.0120544246228873	0.0198054059417189	0.0565362028729008	0.110302096980503	0.161477895612811	0.164983944554771	0.164983944554771	0.00428049243092677	0.169264436985697
466	0	0	1.97878498043097	0	0	0	0.0118684629828334	0.00668160730596366	0.0332414205974653	0.0472041192047629	0.0460891201689566	0.00296949319715054	0.0118684629828334	0.018550070288797	0.0517914908862624	0.0989956100910253	0.145084730259982	0.148054223457132	0.148054223457132	0.0100412579537621	0.158095481410895
467	0.583561227704474	0	0	0	0	0	0.0113538288034797	0.0057452366083054	0.0511741514985961	0.0412545715164417	0.0411649964341434	0.00251225591494845	0.0113538288034797	0.0170990654117851	0.0682732169103811	0.109527788426823	0.150692784860966	0.153205040775915	0.153205040775915	-0.00551315642441422	0.1476918843515
468	0	1.40170696545177	0	0	0	0	0.010873147126582	0.00492878847293252	0.0615133126039616	0.035910905452723	0.0365116359085602	0.00212321153772423	0.010873147126582	0.0158019355995146	0.0773152482034761	0.113226153656199	0.149737789564759	0.151861001102484	0.151861001102484	-0.00225423784298218	0.149606763259501
469	0	0	1.71215135554836	0	0	0	0.0101936608243192	0.0117671013295901	0.0664226219167519	0.0311489590519585	0.0321926760222572	0.0017926616618881	0.0101936608243192	0.0219607621539093	0.0883833840706611	0.11953234312262	0.151725019144877	0.153517680806765	0.153517680806765	0.00958242857857639	0.163100109385341
470	0.870776126249808	0	0	0	0	0	0.00940323872418994	0.0159643097501645	0.0823408280711398	0.0269334216081596	0.0282397863035338	0.00151218320919263	0.00940323872418994	0.0253675484743544	0.107708376545494	0.134641798153654	0.162881584457188	0.16439376766638	0.16439376766638	-0.00132377370891316	0.163069993957467
471	0.723701892093437	0	0	0	0	0	0.00973977343501797	0.0182532187832877	0.0903055213704528	0.0232226694467595	0.024662166940857	0.00127448474758516	0.00973977343501797	0.0279929922183057	0.118298513588759	0.141521183035518	0.166183349976375	0.16745783472396	0.16745783472396	-0.0127278019100665	0.154730032813894
472	0	1.05263107588618	0	0	0	0	0.010206623916668	0.0191877462744192	0.0926771073742022	0.0199722148769741	0.0214536541690242	0.00107327299595328	0.010206623916668	0.0293943701910872	0.122071477565289	0.142043692442264	0.163497346611288	0.164570619607241	0.164570619607241	-0.00802197914950442	0.156548640457737
473	0.964389707821218	0	0	0	0	0	0.0101841883940167	0.021682991934187	0.0912215945848247	0.0171371122010984	0.0185979879890256	0.000903130541797187	0.0101841883940167	0.0318671803282037	0.123088774913028	0.140225887114127	0.158823875103152	0.15972700564495	0.15972700564495	-0.00437753823915679	0.155349467405793
474	0	0	0	2.24758465450836	0	0	0.0116000977271482	0.0226431336645327	0.0872485267812907	0.0146735855602073	0.0160726749737675	0.000759405093170449	0.0116000977271482	0.0342432313916809	0.121491758172972	0.136165343733179	0.152238018706946	0.152997423800117	0.152997423800117	0.00701583908986716	0.160013262889984
475	0	1.41040373340578	0	0	0	0	0.0121680478627396	0.0225427156029018	0.0817184405916371	0.0389163437658979	0.0138517824055266	0.000638110101291721	0.0121680478627396	0.0347107634656414	0.116429204057278	0.155345547823176	0.169197330228703	0.169835440329995	0.169835440329995	0.00136236512710958	0.171197805457104
476	0	1.12464203951686	0	0	0	0	0.0121489319378195	0.0294555088734403	0.0753263643233222	0.0538880163287644	0.0119079242523666	0.000535836270540745	0.0121489319378195	0.0416044408112598	0.116930805134582	0.170818821463346	0.182726745715713	0.183262581986254	0.183262581986254	0.011176678907726	0.19443926089398
477	0.806328459927664	0	0	0	0	0	0.0117369219855727	0.0363663862986717	0.0685665131187732	0.0621531470367603	0.0102136401617231	0.000449673274138986	0.0117369219855727	0.0481033082842444	0.116669821403018	0.178822968439778	0.189036608601501	0.18948628187564	0.18948628187564	-0.00351527127997563	0.185971010595664
478	0	1.37577825242472	0	0	0	0	0.0119397223690593	0.0398039396180249	0.0617822538424223	0.0656511681728799	0.00874232226951484	0.000377140883213264	0.0119397223690593	0.0517436619870842	0.113525915829506	0.179177084002386	0.187919406271901	0.188296547155114	0.188296547155114	0.0119478053181264	0.200244352473241
479	0.89707730906215	0	0	0	0	0	0.0116833416878381	0.0478446253415377	0.0552045542002436	0.0658387603343214	0.00746880844734292	0.000316128668837538	0.0116833416878381	0.0595279670293758	0.114732521229619	0.180571281563941	0.188040090011284	0.188356218680121	0.188356218680121	0.0197135636454409	0.208069782325562
480	0	1.01029983630575	0	0	0	0	0.0124510667825958	0.0516623536360679	0.0489814492275614	0.0638011415885411	0.00636973246321691	0.00026484343201635	0.0124510667825958	0.0641134204186638	0.113094869646225	0.176896011234766	0.183265743697983	0.183530587129999	0.18353058713	0.00933454825905692	0.192865135389056
481	0.384166617872866	0	0	0	0	0	0.0125565644290362	0.0546479153840998	0.0432005183129802	0.0603388725418106	0.00542369969077547	0.000221763541236643	0.0125565644290362	0.0672044798131359	0.110404998126116	0.170743870667927	0.176167570358702	0.176389333899939	0.176389333899939	0.00162786417594933	0.178017198075888
482	0.768668430623315	0	0	0	0	0	0.0122592731670171	0.0548535465654932	0.0379059384823797	0.0560353969453088	0.00461134010661655	0.0001855994007024	0.0122592731670171	0.0671128197325103	0.10501875821489	0.161054155160199	0.165665495266815	0.165851094667518	0.165851094667518	0.0054157845457093	0.171266879213227
483	0	1.23138716344549	0	0	0	0	0.0123713959772738	0.0531889778211072	0.0331113416952923	0.0513094496601475	0.00391527728997363	0.000155259327045019	0.0123713959772738	0.065560373798381	0.0986717154936733	0.149981165153821	0.153896442443794	0.15405170177084	0.154051701770839	-0.0130410743757898	0.14101062739505
484	0	1.25710810867668	0	0	0	0	0.0120400481365202	0.0549480922768687	0.0288094370146853	0.046455598860534	0.00332004213570526	0.000129820172684878	0.0120400481365202	0.0669881404133889	0.0957975774280742	0.142253176288608	0.145573218424313	0.145703038596998	0.145703038596998	-0.00381685351676592	0.141886185080232
485	0.871255667025364	0	0	0	0	0	0.0114223206348054	0.0593280187316599	0.0249791480360818	0.0416755022212939	0.00281195234277582	0.000108502096241734	0.0114223206348054	0.0707503393664653	0.0957294874025471	0.137404989623841	0.140216941966617	0.140325444062859	0.140325444062859	0.00348716737666265	0.143812611439521
486	0.83782907003646	0	0	0	0	0	0.0118108567707882	0.060314539164992	0.0215908502197106	0.0371019114702798	0.00237897292119426	9.06469418025809e-05	0.0118108567707882	0.0721253959357801	0.0937162461554907	0.130818157625771	0.133197130546965	0.133287777488767	0.133287777488767	0.00137244719028845	0.134660224679056
487	0.637066470014651	0	0	0	0	0	0.0126908481975535	0.058993975896801	0.0186101624584777	0.0328170272698535	0.00201056855878351	7.56997477047738e-05	0.0126908481975535	0.0716848240943545	0.0902949865528323	0.123112013822686	0.125122582381469	0.125198282129174	0.125198282129174	0.0020673939263478	0.127265676055522
488	0.590921189439607	0	0	0	0	0	0.0132008336099786	0.0561703199564087	0.0160006449358411	0.0288664638960874	0.00169755538244295	6.31929606901734e-05	0.0132008336099786	0.0693711535663873	0.0853717985022284	0.114238262398316	0.115935817780759	0.115999010741449	0.115999010741449	0.01356575530641	0.129564766047859
489	0	0	1.51636090131895	0	0	0	0.0133584865686078	0.0524318920781142	0.0137256752002117	0.025269812218403	0.00143195718443667	5.27329822238527e-05	0.0133584865686078	0.0657903786467221	0.0795160538469337	0.104785866065337	0.106217823249773	0.106270556231997	0.106270556231997	-0.0030815363534391	0.103189019878558
490	0	1.02860712346558	0	0	0	0	0.0130252241434471	0.0482031135138195	0.021750539628219	0.0220285753677132	0.00120686936587133	4.3988720177383e-05	0.0130252241434471	0.0612283376572666	0.0829788772854856	0.105007452653199	0.10621432201907	0.106258310739247	0.106258310739247	-0.00619742007695694	0.10006089066229
491	0	0	1.52097918188479	0	0	0	0.0123738418123122	0.0460654453384762	0.0264150761472524	0.0191320825105339	0.00101633252378046	3.66818609236596e-05	0.0123738418123122	0.0584392871507884	0.0848543632980408	0.103986445808575	0.105002778332355	0.105039460193279	0.105039460193279	-0.00171355087050278	0.103325909322776
492	0	1.18804118660756	0	0	0	0	0.0115306208034645	0.0431188802360418	0.0387805715051377	0.0165618529890139	0.000855216656254981	3.05786143022839e-05	0.0115306208034645	0.0546495010395063	0.093430072544644	0.109991925533658	0.110847142189913	0.110877720804215	0.110877720804215	0.00165561798224535	0.112533338786461
493	0.580246122817973	0	0	0	0	0	0.0105865134944873	0.0437490874407541	0.0457951379673307	0.0142947783109057	0.00071911628991295	2.548271712858e-05	0.0105865134944873	0.0543356009352415	0.100130738902572	0.114425517213478	0.115144633503391	0.115170116220519	0.115170116220519	-0.00966754476981858	0.105502571450701
494	0.768042419035707	0	0	0	0	0	0.00983781299958183	0.0427339968288575	0.0489923811139932	0.0123054071651099	0.000604256374790833	2.12295102234808e-05	0.00983781299958183	0.0525718098284393	0.101564190942432	0.113869598107542	0.114473854482333	0.114495083992557	0.114495083992557	-0.010897134816271	0.103597949176286
495	0	0	0	0	0	4.62080303364808	0.00972459108038043	0.0406493845041416	0.0495257391786167	0.0105675540950077	0.000507408489009924	1.76809296667724e-05	0.00972459108038043	0.050373975584522	0.0998997147631387	0.110467268858146	0.110974677347156	0.110992358276823	0.110992358276823	-0.0120186470447835	0.0989737112320397
496	0.770969151134538	0	0	0	0	0	0.0093291602944609	0.037916347652858	0.0482559163051777	0.00905540194739222	0.00042581670768339	0.0327250285552005	0.0093291602944609	0.0472455079473189	0.0955014242524965	0.104556826199889	0.104982642907572	0.137707671462773	0.137707671462773	-9.60080295081608e-05	0.137611663433264
497	0	1.13215409893832	0	0	0	0	0.00948035891420909	0.0348384624434454	0.0458191096278529	0.00774422876417485	0.000357132385797615	0.0535741226654073	0.00948035891420909	0.0443188213576545	0.0901379309855074	0.0978821597496822	0.0982392921354798	0.151813414800887	0.151813414800887	-0.0129829147987312	0.138830500002156
498	0	1.02376269792439	0	0	0	0	0.00927019962850304	0.034961519636679	0.0426801202227706	0.00661085904595487	0.00029935705924816	0.0657893209430426	0.00927019962850304	0.044231719265182	0.0869118394879526	0.0935226985339075	0.0938220555931557	0.159611376536198	0.159611376536198	-0.00340126582837971	0.156210110707819
499	0	1.13283665133992	0	0	0	0	0.00882472042224802	0.0361337736177183	0.0391735862678412	0.00563391542866184	0.000250792663826249	0.0718156721889779	0.00882472042224802	0.0449584940399663	0.0841320803078076	0.0897659957364694	0.0900167884002956	0.161832460589273	0.161832460589273	-0.00527769016220152	0.156554770427072
500	0	0	1.68357835334162	0	0	0	0.00823613935228182	0.0390711165204176	0.0355358994191356	0.00479392830335234	0.000209998295305448	0.0734954981049728	0.00823613935228182	0.0473072558726994	0.082843155291835	0.0876370835951873	0.0878470818904928	0.161342579995466	0.161342579995466	0.00213502786816282	0.163477607863628
501	0.844349941656935	0	0	0	0	0	0.00757097414900485	0.0397562565098478	0.046010634552506	0.00407334661050957	0.000175752774959656	0.0722065643348556	0.00757097414900485	0.0473272306588526	0.0933378652113587	0.0974112118218682	0.0975869645968279	0.169793528931683	0.169793528931683	-0.00594359022767024	0.163849938704013
502	0	1.10588272634583	0	0	0	0	0.00791564269128982	0.0389091870391081	0.0515202172189853	0.00345648203494556	0.000147022336619966	0.0689699639169625	0.00791564269128982	0.0468248297303979	0.0983450469493833	0.101801528984329	0.101948551320949	0.170918515237911	0.170918515237911	0.0112189015975376	0.182137416835449
503	0	1.3516902758201	0	0	0	0	0.00788658446337632	0.0400999907995876	0.0535205218135173	0.00292941039146711	0.000122932808558434	0.0645341534659761	0.00788658446337632	0.0479865752629639	0.101507097076481	0.104436507467948	0.104559440276507	0.169093593742483	0.169093593742483	0.0144566710451624	0.183550264787645
504	0.893589238499117	0	0	0	0	0	0.00760796450059935	0.0461757210558583	0.0531027598810188	0.00247984755497455	0.000102745722406718	0.0594402427450027	0.00760796450059935	0.0537836855564576	0.106886445437476	0.109366292992451	0.109469038714858	0.16890928145986	0.16890928145986	0.0136509317782086	0.182560213238069
505	0.994955969299409	0	0	0	0	0	0.00847429037660574	0.048731138069155	0.0510778465299232	0.00209701240394036	8.58378394710414e-05	0.0540725726893241	0.00847429037660574	0.0572054284457608	0.108283274975684	0.110380287379624	0.110466125219095	0.164538697908419	0.164538697908419	0.00751658444269165	0.172055282351111
506	0.907738786339705	0	0	0	0	0	0.0107753290082709	0.0488428512755211	0.0480421630620271	0.00177148556217199	7.16836405317565e-05	0.0486977700643886	0.0107753290082709	0.059618180283792	0.107660343345819	0.109431828907991	0.109503512548523	0.158201282612911	0.158201282612911	0.0154966851702879	0.173697967783199
507	0	1.00460463737574	0	0	0	0	0.0133510148747659	0.0473128301006814	0.0444286882491979	0.00149506996562106	5.98403774860458e-05	0.0434947945016975	0.0133510148747659	0.0606638449754473	0.105092533224645	0.106587603190266	0.106647443567752	0.15014223806945	0.15014223806945	0.0165238864266908	0.166666124496141
508	0	0	0	2.05638509817923	0	0	0.0146388538886715	0.0468094705920306	0.0405466418216757	0.00126065723412782	4.99353334259837e-05	0.0385779602432997	0.0146388538886715	0.0614483244807022	0.101994966302378	0.103255623536506	0.103305558869932	0.141883519113231	0.141883519113231	0.0163592700474891	0.15824278916072
509	0	1.09127519026953	0	0	0	0	0.0150211068314656	0.0449339677668246	0.036612124834382	0.0240840063400464	4.16549816909111e-05	0.0340144922317299	0.0150211068314656	0.0599550745982902	0.0965671994326723	0.120651205772719	0.12069286075441	0.15470735298614	0.15470735298614	0.0232938224121019	0.178001175398241
510	0	1.26622665770861	0	0	0	0	0.014783767003818	0.0450823243924495	0.0327717182623812	0.0385915894806265	3.47357740575546e-05	0.029837841594649	0.014783767003818	0.0598660913962675	0.0926378096586486	0.131229399139275	0.131264134913333	0.161101976507982	0.161101976507982	0.00226932803772354	0.163371304545705
511	0	0	1.5687656452088	0	0	0	0.0141389003619564	0.0488476646933821	0.029120585940792	0.0470482499973167	2.895632366114e-05	0.026057721039365	0.0141389003619564	0.0629865650553385	0.0921071509961306	0.139155400993447	0.139184357317108	0.165242078356473	0.165242078356473	0.0231051857799898	0.188347264136463
512	0	1.21830563234711	0	0	0	0	0.0132420497034988	0.0497665848388867	0.0369459383745685	0.0511709822653665	2.41307796895399e-05	0.0226676117887813	0.0132420497034988	0.0630086345423854	0.0999545729169539	0.15112555518232	0.15114968596201	0.173817297750791	0.173817297750791	0.0198640120841086	0.1936813098349
513	0	0	1.57001415605972	0	0	0	0.0122057583105633	0.0531826549768179	0.0409774393887499	0.0522531285876296	2.01032186456303e-05	0.0196503289739255	0.0122057583105633	0.0653884132873812	0.106365852676131	0.158618981263761	0.158639084482406	0.178289413456332	0.178289413456332	0.00750735951240551	0.185796772968737
514	0.629368361504637	0	0	0	0	0	0.0111100480201351	0.0537250108794742	0.0535929715757185	0.0512615514506518	1.67429013296498e-05	0.0169821027003304	0.0111100480201351	0.0648350588996093	0.118428030475328	0.16968958192598	0.169706324827309	0.18668842752764	0.18668842752764	0.0171946134195897	0.203883040947229
515	0	1.03370264135676	0	0	0	0	0.0103316255993146	0.0523232375005912	0.0602884288982603	0.0489124976859097	1.39402659806819e-05	0.014635530042961	0.0103316255993146	0.0626548630999058	0.122943291998166	0.171855789684076	0.171869729950056	0.186505259993017	0.186505259993017	0.00511429451502798	0.191619554508045
516	0.727214407077499	0	0	0	0	0	0.00947035131457811	0.0519903060276458	0.0627955384136996	0.0457306866023605	1.16035465388677e-05	0.0125816732036704	0.00947035131457811	0.0614606573422239	0.124256195755924	0.169986882358284	0.169998485904823	0.182580159108493	0.182580159108493	0.0122753136941941	0.194855472802687
517	0	0	0	2.1033037528081	0	0	0.00915410950173167	0.0500588098434084	0.0624127344762731	0.0420952112609106	9.65592105840756e-06	0.0107915163818907	0.00915410950173167	0.05921291934514	0.121625653821413	0.163720865082324	0.163730521003382	0.174522037385273	0.174522037385273	0.00341214868287378	0.177934186068147
518	0.995500907528387	0	0	0	0	0	0.00864133560306048	0.0471192298327039	0.0601053419985266	0.0622191711750938	8.03310918945499e-06	0.00923694490730772	0.00864133560306048	0.0557605654357644	0.115865907434291	0.178085078609385	0.178093111718574	0.187330056625882	0.187330056625882	-0.00350511297501743	0.183824943650865
519	0	1.04317775026965	0	0	0	0	0.0100167995930914	0.0436005013320456	0.056583676789581	0.0736642337938513	6.68134962412523e-06	0.00789137196229646	0.0100167995930914	0.053617300925137	0.110200977714718	0.183865211508569	0.183871892858193	0.19176326482049	0.19176326482049	-0.00330606121366247	0.188457203606827
520	0.900389233224363	0	0	0	0	0	0.0106096632693129	0.0422207759945145	0.0523637770042695	0.0789155895315166	5.55569869695205e-06	0.00673010848352372	0.0106096632693129	0.0528304392638274	0.105194216268097	0.184109805799614	0.18411536149831	0.190845469981834	0.190845469981834	0.0137080653503224	0.204553535332157
521	0.285978553225216	0	0	0	0	0	0.0120015246151914	0.0399086053909775	0.0478144963309684	0.0798426275055885	4.61860016849016e-06	0.00573054875697286	0.0120015246151914	0.0519101300061689	0.0997246263371373	0.179567253842726	0.179571872442894	0.185302421199867	0.185302421199867	0.0076423910220802	0.192944812221947
522	0	0	0	2.03782918334074	0	0	0.0125538549622976	0.0370473725837906	0.0431939077660945	0.0778405274830547	3.83868378188481e-06	0.0048722263701925	0.0125538549622976	0.0496012275460882	0.0927951353121827	0.170635662795237	0.170639501479019	0.175511727849212	0.175511727849212	0.0071857760575373	0.182697503906749
523	0	0	0	2.10835221183939	0	0	0.0125115917220744	0.0339121083072768	0.0386773458856852	0.0965808058520379	3.18975664958998e-06	0.00413678142388469	0.0125115917220744	0.0464237000293512	0.0851010459150363	0.181681851767074	0.181685041523724	0.185821822947609	0.185821822947609	-0.00303714476862037	0.182784678178988
524	0	1.44389241580942	0	0	0	0	0.0120721491893844	0.0306961754498916	0.0343789228058616	0.130008809034579	2.64995703830948e-06	0.00350786933622876	0.0120721491893844	0.042768324639276	0.0771472474451376	0.207156056479716	0.207158706436755	0.210666575772983	0.210666575772983	-0.0143274504094919	0.196339125363491
525	0.513402733266952	0	0	0	0	0	0.0113809088550688	0.0359403985068194	0.0303679624430769	0.148144370030407	2.20104481904286e-06	0.00297103349220168	0.0113809088550688	0.0473213073618882	0.0776892698049652	0.225833639835372	0.225835840880191	0.228806874372393	0.228806874372393	-0.0164233563263992	0.212383518045994
526	0	0	0	0	0	3.6744824773096	0.0106857985419003	0.0382747573301327	0.0266814884030477	0.155433192421419	1.82780684055501e-06	0.00251355784203253	0.0106857985419003	0.048960555872033	0.0756420442750807	0.2310752366965	0.23107706450334	0.233590622345373	0.233590622345373	-0.0389776616360153	0.194612960709358
527	0.948740382966953	0	0	0	0	0	0.00986873242724218	0.0385818722039227	0.0233336562040854	0.155211728430304	1.51755887770264e-06	0.0346432533319333	0.00986873242724218	0.0484506046311649	0.0717842608352502	0.226995989265554	0.226997506824432	0.261640760156365	0.261640760156365	-0.0230227540977602	0.238618006058605
528	0	1.46392628681623	0	0	0	0	0.0106510559850889	0.0375199934738147	0.0203228272974368	0.149963245909163	1.25972868000304e-06	0.0550421055706657	0.0106510559850889	0.0481710494589036	0.0684938767563404	0.218457122665504	0.218458382394184	0.27350048796485	0.27350048796485	-0.0429582783691209	0.230542209595729
529	0	1.20855249168986	0	0	0	0	0.0108254850005528	0.0444103719063959	0.0176368298949061	0.141517509567784	1.04550708501279e-06	0.0669072619214519	0.0108254850005528	0.0552358569069488	0.0728726868018549	0.214390196369638	0.214391241876723	0.281298503798175	0.281298503798175	-0.0351004711295779	0.246198032668598
530	0	1.35085357979475	0	0	0	0	0.010586698635621	0.0518690296803614	0.0152568315139373	0.13120610446282	8.67556219287735e-07	0.0726622391386451	0.010586698635621	0.0624557283159824	0.0777125598299197	0.208918664292739	0.208919531848959	0.281581770987604	0.281581770987604	-0.0495562363624245	0.232025534625179
531	0.874260553032038	0	0	0	0	0	0.0100787718891746	0.0617442333062761	0.0131601536829034	0.119982921902219	7.19765556192442e-07	0.0741323406493244	0.0100787718891746	0.0718230051954508	0.0849831588783541	0.204966080780574	0.20496680054613	0.279099141195454	0.279099141195454	-0.0348656371367154	0.244233504058739
532	0	1.04265617617229	0	0	0	0	0.0106013503718983	0.0663349549029764	0.0113222850680704	0.108517334027328	5.97048066822481e-07	0.0726818986900405	0.0106013503718983	0.0769363052748746	0.0882585903429451	0.196775924370273	0.196776521418339	0.26945842010838	0.26945842010838	-0.0574813566573455	0.211977063451035
533	0	1.33735505649691	0	0	0	0	0.0106033003105214	0.0696393632288331	0.00971829113812991	0.0972659994874314	4.95169946043461e-07	0.069321417302484	0.0106033003105214	0.0802426635393544	0.0899609546774843	0.187226954164916	0.187227449334862	0.256548866637346	0.256548866637346	-0.0324020495022547	0.224146817135091
534	0.632034817079737	0	0	0	0	0	0.0102561984273595	0.0759024481667121	0.00832377299624678	0.0865279856775915	4.10608437971405e-07	0.0647910187091259	0.0102561984273595	0.0861586465940716	0.0944824195903184	0.18101040526791	0.181010815876348	0.245801834585474	0.245801834585474	-0.0298851192413291	0.215916715344145
535	0.688286907658248	0	0	0	0	0	0.0100131149746143	0.0776066759305453	0.00711549250423561	0.0764868964981532	3.40433170259757e-07	0.0596252634433677	0.0100131149746143	0.0876197909051596	0.0947352834093952	0.171222179907548	0.171222520340719	0.230847783784086	0.230847783784086	-0.0373347062572972	0.193513077526789
536	0	1.16473179829372	0	0	0	0	0.00998043212897167	0.0761990119076604	0.00607175317499275	0.067242905398287	2.82207144664426e-07	0.0542033550391258	0.00998043212897167	0.0861794440366321	0.0922511972116248	0.159494102609912	0.159494384817056	0.213697739856182	0.213697739856182	-0.0239319842579373	0.189765755598245
537	0.413124612957187	0	0	0	0	0	0.00963058173524974	0.0764743728554676	0.0051726048359254	0.0588369691700167	2.33904157823872e-07	0.048787898044828	0.00963058173524974	0.0861049545907174	0.0912775594266427	0.150114528596659	0.150114762500817	0.198902660545645	0.198902660545645	-0.0207531077712942	0.178149552774351
538	0.775972528096892	0	0	0	0	0	0.00913924479434372	0.0741461165884337	0.00439992343760589	0.0512690047126377	1.93839948335039e-07	0.0435547095695548	0.00913924479434372	0.0832853613827774	0.0876852848203833	0.138954289533021	0.138954483372969	0.182509192942524	0.182509192942524	-0.0282527064915836	0.15425648645094
539	0.545194433340155	0	0	0	0	0	0.00925132406757798	0.0701491066114885	0.00373740454737133	0.0445114217932299	1.60614807936099e-07	0.0386156542685575	0.00925132406757798	0.0794004306790665	0.0831378352264379	0.127649257019668	0.127649417634476	0.166265071903033	0.166265071903033	-0.0288384232820482	0.137426648620985
540	0.78095089334944	0	0	0	0	0	0.00920329934624542	0.0651648334826206	0.00317049919800357	0.0385190981715089	1.33065762179285e-07	0.0340360524760573	0.00920329934624542	0.074368132828866	0.0775386320268696	0.116057730198378	0.116057863264141	0.150093915740198	0.150093915740198	-0.0425639919351342	0.107529923805064
541	0.745535020834077	0	0	0	0	0	0.00962963392342036	0.0596825540096825	0.00268631320378146	0.0332366422021387	1.10226737973562e-07	0.0298478786040524	0.00962963392342036	0.0693121879331029	0.0719985011368843	0.105235143339023	0.105235253565761	0.135083132169813	0.135083132169813	-0.0360784276384168	0.0990047045313966
542	0.497377233928004	0	0	0	0	0	0.0102311114862415	0.0540465905999544	0.00227348529630892	0.0286035985403038	9.12953925137572e-08	0.0260597039919299	0.0102311114862415	0.0642777020861959	0.0665511873825048	0.0951547859228086	0.0951548772182011	0.121214581210131	0.121214581210131	-0.0446875510643717	0.0765270301457593
543	0.451444748991637	0	0	0	0	0	0.0104233762956875	0.0484927992951011	0.00192205506709249	0.0245581040162787	7.56054988329424e-08	0.0226641307886695	0.0104233762956875	0.0589161755907886	0.0608382306578811	0.0853963346741598	0.0853964102796586	0.108060541068328	0.108060541068328	-0.0399711387592548	0.0680894023090733
544	0.750156291537648	0	0	0	0	0	0.0102947735329167	0.0431765790724444	0.00162332841659286	0.0210393845005091	6.26039623028873e-08	0.0196432997573849	0.0102947735329167	0.0534713526053611	0.0550946810219539	0.0761340655224631	0.0761341281264254	0.0957774278838103	0.0957774278838103	-0.0437561929494842	0.052021234934326
545	0	0	0	2.05175969264499	0	0	0.0105182172411499	0.0381942907427376	0.00136974575296343	0.0179893928180582	5.18316969575494e-08	0.0169729260129819	0.0105182172411499	0.0487125079838876	0.050082253736851	0.0680716465549092	0.0680716983866062	0.0850446243995881	0.085044624399588	-0.0423390504172038	0.0427055739823843
546	0	1.18223426901803	0	0	0	0	0.0103223827772578	0.0335995543746596	0.00115475636475676	0.0382814291209944	4.29077176676174e-08	0.0146252153954289	0.0103223827772578	0.0439219371519174	0.0450766935166742	0.0833581226376685	0.0833581655453862	0.0979833809408151	0.0979833809408151	-0.033134836920095	0.0648485440207201
547	0	1.34971028349901	0	0	0	0	0.00985193258426646	0.0333616383777644	0.000972701060094175	0.0506257159643122	3.55159105041025e-08	0.0125709346828729	0.00985193258426646	0.0432135709620308	0.044186272022125	0.0948119879864372	0.0948120235023477	0.107382958185221	0.107382958185221	-0.0406903977242191	0.0666925604610016
548	0	0	1.54685650664673	0	0	0	0.00921286026953104	0.0386649540922419	0.000818704203317675	0.0572368517824516	2.9394032999619e-08	0.0107808465824603	0.00921286026953104	0.0478778143617729	0.0486965185650906	0.105933370347542	0.105933399741575	0.116714246324036	0.116714246324036	-0.0266892461816273	0.0900250001424083
549	0	1.38351630193904	0	0	0	0	0.00848175614952522	0.0409493989901262	0.0113974698641436	0.059787709271534	2.43245708276163e-08	0.00922667176721744	0.00848175614952522	0.0494311551396514	0.060828625003795	0.120616334275329	0.1206163585999	0.129843030367117	0.129843030367117	-0.0281166129189316	0.101726417448186
550	0.45629557482249	0	0	0	0	0	0.00771298427945722	0.0483275547092093	0.0181141243308503	0.0595330633516329	2.01271388192481e-08	0.00788170227129661	0.00771298427945722	0.0560405389886665	0.0741546633195169	0.13368772667115	0.133687746798289	0.141569449069585	0.141569449069585	-0.0172692456943999	0.124300203375185
551	0.892599699530567	0	0	0	0	0	0.00703295214606802	0.0516853075067834	0.022021228785468	0.0574061995505831	1.66521676000286e-08	0.0067211610284733	0.00703295214606802	0.0587182596528515	0.0807394884383195	0.138145687988903	0.13814570464107	0.144866865669543	0.144866865669544	-0.00646383842666751	0.138403027242876
552	0	1.16478644926249	0	0	0	0	0.00764335218641014	0.0522377727787247	0.0239166537991066	0.0540942362122784	1.37756588102889e-08	0.00572237943146591	0.00764335218641014	0.0598811249651348	0.0837977787642414	0.13789201497652	0.137892028752179	0.143614408183645	0.143614408183645	-0.000307054477549339	0.143307353706095
553	0	0	0	2.21538791048591	0	0	0.00780136617692086	0.0546150622251363	0.0244013288588596	0.050096703177036	1.13948293090971e-08	0.00486484707262489	0.00780136617692086	0.0624164284020571	0.0868177572609168	0.136914460437953	0.136914471832782	0.141779318905407	0.141779318905407	-0.00786857950190192	0.133910739403505
554	0	1.25569605432534	0	0	0	0	0.00765094462067397	0.0544140357961394	0.0239244242297997	0.071657424212428	9.42449408398716e-09	0.00413017417082519	0.00765094462067397	0.0620649804168133	0.085989404646613	0.157646828859041	0.157646838283535	0.16177701245436	0.16177701245436	0.00801771606381321	0.169794728518173
555	0	0	0	0	2.86627152554124	0	0.0072987151672302	0.0574759924837244	0.0228186238492404	0.0837554493982746	7.79406381070658e-09	0.0035019967047676	0.0072987151672302	0.0647747076509546	0.087593331500195	0.17134878089847	0.171348788692533	0.174850785397301	0.174850785397301	-0.0040215987347583	0.170829186662543
556	0.855800201158741	0	0	0	0	0	0.00682278358038984	0.0576399062403552	0.0213275970254882	0.0891129164235982	0.0313261887400725	0.00296584625841923	0.00682278358038984	0.064462689820745	0.0857902868462332	0.174903203269831	0.206229392009904	0.209195238268323	0.209195238268323	-0.00769790022381589	0.201497338044507
557	0.441182453197708	0	0	0	0	0	0.00737629761140919	0.0558558177593863	0.0196273381589505	0.0897760136485487	0.0512954229719279	0.00250900048898171	0.00737629761140919	0.0632321153707955	0.0828594535297459	0.172635467178295	0.223930890150223	0.226439890639204	0.226439890639204	-0.0217908243166831	0.204649066322521
558	0.607671129451879	0	0	0	0	0	0.0075824994015137	0.0528245668713329	0.0178426948836327	0.0872705922861944	0.0629957082801538	0.00212032551915584	0.0075824994015137	0.0604070662728466	0.0782497611564793	0.165520353442674	0.228516061722827	0.230636387241983	0.230636387241983	-0.00316574561718131	0.227470641624802
559	0	1.41888966431061	0	0	0	0	0.00775064786812381	0.0490569204993391	0.0160601278197698	0.0827235738862836	0.068768697073822	0.00179011809486018	0.00775064786812381	0.0568075683674629	0.0728676961872327	0.155591270073516	0.224359967147338	0.226150085242198	0.226150085242199	0.00927780618044162	0.23542789142264
560	0.976993519643097	0	0	0	0	0	0.00760868618393465	0.0528114964555292	0.014337525033021	0.0769574404515987	0.0703788082124834	0.00150995277219571	0.00760868618393465	0.0604201826394638	0.0747577076724848	0.151715148124084	0.222093956336567	0.223603909108763	0.223603909108763	0.00829843995724995	0.231902349066013
561	0	1.43822708470666	0	0	0	0	0.00912267928801735	0.0535929553209375	0.012711719715633	0.0705635764960965	0.0691455531087395	0.00127253749682805	0.00912267928801735	0.0627156346089548	0.0754273543245878	0.145990930820684	0.215136483929424	0.216409021426252	0.216409021426252	0.00420763975257284	0.220616661178825
562	0	1.09295828185622	0	0	0	0	0.0098377812940489	0.0606457656874647	0.0112042212712212	0.0639590252227491	0.0660468555764985	0.00107157955442613	0.0098377812940489	0.0704835469815136	0.0816877682527348	0.145646793475484	0.211693649051982	0.212765228606408	0.212765228606408	0.0140073929854761	0.226772621591885
563	0	1.08362791489613	0	0	0	0	0.00999387337467411	0.0662802567845943	0.00982556049310324	0.0574302619282073	0.0617995332661486	0.000901662877700691	0.00999387337467411	0.0762741301592684	0.0860996906523716	0.143529952580579	0.205329485846727	0.206231148724428	0.206231148724428	0.0144070845271134	0.220638233251542
564	0	1.49776730298876	0	0	0	0	0.00977012093851044	0.0706824215426772	0.00857856296554489	0.051166826464186	0.0569218255511756	0.000758136997510917	0.00977012093851044	0.0804525424811877	0.0890311054467326	0.140197931910919	0.197119757462094	0.197877894459605	0.197877894459605	0.0217762249863757	0.219654119445981
565	0.763473482676652	0	0	0	0	0	0.00929910328671333	0.0808903363755517	0.00746079647215199	0.0452870529077121	0.0517818322162292	0.000637017448127846	0.00929910328671333	0.090189439662265	0.097650236134417	0.142937289042129	0.194719121258358	0.195356138706486	0.195356138706486	0.0403869090506195	0.235743047757106
566	0	1.06006206695924	0	0	0	0	0.00937294445587022	0.0850749679725755	0.00646638430642943	0.0398576563926564	0.0466349162484055	0.000534897122986205	0.00937294445587022	0.0944479124284457	0.100914296734875	0.140771953127531	0.187406869375937	0.187941766498923	0.187941766498923	0.0546027638610366	0.24254453035996
567	0	1.40873212578668	0	0	0	0	0.00911446040258559	0.0876544119368859	0.00558733395111374	0.03490855867865	0.0416524800445787	0.000448867883488919	0.00911446040258559	0.0967688723394715	0.102356206290585	0.137264764969235	0.178917245013814	0.179366112897303	0.179366112897303	0.0465899238416171	0.22595603673892
568	0	1.46742642521866	0	0	0	0	0.00864170549946828	0.0941906161422135	0.00481449724101714	0.0304440350036779	0.0369440135024278	0.000376451616458357	0.00864170549946828	0.102832321641682	0.107646818882699	0.138090853886377	0.175034867388805	0.175411319005263	0.175411319005263	0.069870769554912	0.245282088560175
569	0.441450579452578	0	0	0	0	0	0.00804085458626441	0.10438765319327	0.00413825195233265	0.0264510287500768	0.0325739076521511	0.000315539890556542	0.00804085458626441	0.112428507779535	0.116566759731867	0.143017788481944	0.175591696134095	0.175907236024652	0.175907236024652	0.0790554530200409	0.254962689044693
570	0.939072780904071	0	0	0	0	0	0.00745161472102605	0.107792905673365	0.00354897426248238	0.0229052944312995	0.0285742070537879	0.000264341359568447	0.00745161472102605	0.115244520394391	0.118793494656873	0.141698789088173	0.170272996141961	0.170537337501529	0.170537337501529	0.0879241106988568	0.258461448200386
571	0.901780262724493	0	0	0	0	0	0.00839997018974017	0.106533597182771	0.00303735550195847	0.01977588310898	0.0249542208425573	0.000221336086814324	0.00839997018974017	0.114933567372511	0.117970922874469	0.137746805983449	0.162701026826007	0.162922362912821	0.162922362912821	0.0723613424309556	0.235283705343777
572	0.704891390709595	0	0	0	0	0	0.0101110244700583	0.102188919005827	0.00259460412396152	0.0170283693235461	0.0217077122580755	0.000185236009766598	0.0101110244700583	0.112299943475885	0.114894547599847	0.131922916923393	0.153630629181468	0.153815865191235	0.153815865191235	0.0826002382567727	0.236416103448008
573	0.855778099869291	0	0	0	0	0	0.0114309505117761	0.0959188154598342	0.00221256409680109	0.0146271284039069	0.018818228745342	0.000154950819644017	0.0114309505117761	0.10734976597161	0.109562330068411	0.124189458472318	0.14300768721766	0.143162638037304	0.143162638037304	0.0768563659625342	0.220019003999839
574	0	1.2128003580586	0	0	0	0	0.0130367332274464	0.0885640871392379	0.00188377338259641	0.0125369023981268	0.0162630105043736	0.000129558591920187	0.0130367332274464	0.101600820366684	0.103484593749281	0.116021496147408	0.132284506651781	0.132414065243701	0.132414065243701	0.0691316486791603	0.201545713922862
575	0	0	1.70123817345718	0	0	0	0.013684753552683	0.0850820993549307	0.00160148033309833	0.010723837698291	0.014015817716235	0.000108280566504035	0.013684753552683	0.0987668529076137	0.100368333240712	0.111092170939003	0.125107988655238	0.125216269221742	0.125216269221742	0.0674443103544951	0.192660579576237
576	0	1.10533639995648	0	0	0	0	0.0136694735465733	0.0799523795883578	0.0158906651036103	0.00915613443655892	0.0120489400376638	9.04595382148727e-05	0.0136694735465733	0.093621853134931	0.109512518238541	0.1186686526751	0.130717592712764	0.130808052250979	0.130808052250979	0.0614159109673041	0.192223963218283
577	0	1.44990642446565	0	0	0	0	0.0132100721105101	0.0769179112890279	0.0249468480437701	0.00780441430545716	0.0103345919248821	7.55413773677474e-05	0.0132100721105101	0.0901279833995381	0.115074831443308	0.122879245748765	0.133213837673647	0.133289379051015	0.133289379051015	0.0581247711447391	0.191414150195754
578	0	1.12726511394259	0	0	0	0	0.0124680624374828	0.080891861995736	0.0301976720078068	0.00664188754625634	0.00884585041809728	6.30592557411416e-05	0.0124680624374828	0.0933599244332188	0.123557596441026	0.130199483987282	0.139045334405379	0.13910839366112	0.13910839366112	0.0493474611636457	0.188455854824766
579	0.564019186412937	0	0	0	0	0	0.011560996152476	0.084172501349668	0.032725153159163	0.00564437982869621	0.0075572554140014	5.26202043282048e-05	0.011560996152476	0.095733497502144	0.128458650661307	0.134103030490003	0.141660285904005	0.141712906108333	0.141712906108333	0.0520583618088715	0.193771267917204
580	0.501904643814428	0	0	0	0	0	0.0107802222464777	0.083605794180052	0.0333440736907455	0.00479026432984312	0.00644516397313268	4.38936758221288e-05	0.0107802222464777	0.0943860164265297	0.127730090117275	0.132520354447118	0.138965518420251	0.139009412096073	0.139009412096073	0.0622047673405996	0.201214179436673
581	0	1.33691854806493	0	0	0	0	0.010032516532616	0.080478754681789	0.03266331095485	0.00406033249781589	0.00548792810985149	3.66018267347292e-05	0.010032516532616	0.090511271214405	0.123174582169255	0.127234914667071	0.132722842776922	0.132759444603657	0.132759444603657	0.0481809708299704	0.180940415433628
582	0	1.06638131718015	0	0	0	0	0.00920166055949856	0.0820667639187126	0.0311337133407731	0.00343762796126425	0.00466594841725553	3.05112715353518e-05	0.00920166055949856	0.0912684244782112	0.122402137818984	0.125839765780249	0.130505714197504	0.130536225469039	0.130536225469039	0.0229310235802406	0.15346724904928
583	0	1.41465984235384	0	0	0	0	0.00834236801489599	0.0830656049939683	0.0290853850362788	0.00290726119219969	0.00396164269972935	2.54260944611927e-05	0.00834236801489599	0.0914079730088643	0.120493358045143	0.123400619237343	0.127362261937072	0.127387688031533	0.127387688031533	0.0325263378991618	0.159914025930695
584	0	1.00875714696306	0	0	0	0	0.00749224896473153	0.088812171177434	0.0267566462287839	0.00245621735731999	0.00335935866409595	2.11819339919037e-05	0.00749224896473153	0.0963044201421655	0.123061066370949	0.125517283728269	0.128876642392365	0.128897824326357	0.128897824326357	0.0293877910946584	0.158285615421016
585	0	1.00616364506651	0	0	0	0	0.00667621276249342	0.0918571380403002	0.024316461596984	0.00207316591717074	0.00284525198096932	1.76409807279644e-05	0.00667621276249342	0.0985333508027936	0.122849812399778	0.124922978316948	0.127768230297918	0.127785871278646	0.127785871278646	0.0244771064681764	0.152262977746822
586	0	1.21033984799552	0	0	0	0	0.00590983673454084	0.0929696499230355	0.0218817534991433	0.0017482776532093	0.00240714513978423	1.46877519042878e-05	0.00590983673454084	0.0988794866575763	0.12076124015672	0.122509517809929	0.124916662949713	0.124931350701617	0.124931350701617	0.0227245797020606	0.147655930403678
587	0	0	1.72305992127975	0	0	0	0.00520193091417877	0.0949844428369687	0.0195307173849266	0.00147305268616552	0.00203437806726076	1.22255253415605e-05	0.00520193091417877	0.100186373751148	0.119717091136074	0.12119014382224	0.1232245218895	0.123236747414842	0.123236747414842	0.0108015471988412	0.134038294613683
588	0.882541306429713	0	0	0	0	0	0.00455647959768991	0.0932139488128814	0.0324021014084095	0.00124016151315334	0.00171765813319283	1.01733326066854e-05	0.00455647959768991	0.0977704284105714	0.130172529818981	0.131412691332134	0.133130349465327	0.133140522797934	0.133140522797934	0.0160075665143035	0.149148089312237
589	0.866294361295739	0	0	0	0	0	0.00521409700933297	0.0889642769227394	0.0399653623982595	0.00104329999480137	0.00144891467413884	8.46342582303631e-06	0.00521409700933297	0.0941783739320723	0.134143736330332	0.135187036325133	0.136635950999272	0.136644414425095	0.136644414425095	0.00877967988840382	0.145424094313499
590	0	1.07913580078002	0	0	0	0	0.00663497647392628	0.0831924004245706	0.0437219643989864	0.000877058458271341	0.00122116132569156	7.03914521416422e-06	0.00663497647392628	0.0898273768984969	0.133549341297483	0.134426399755755	0.135647561081446	0.13565460022666	0.13565460022666	0.00227078301505999	0.13792538324172
591	0.484988411762009	0	0	0	0	0	0.00736940482297435	0.0793473358608232	0.0448034501142294	0.000736804563523606	0.00102836811255585	5.8531253371084e-06	0.00736940482297435	0.0867167406837975	0.131520190798027	0.13225699536155	0.133285363474106	0.133291216599443	0.133291216599443	0.00543210383557689	0.13872332043502
592	0	1.38257683672589	0	0	0	0	0.00773279938278783	0.0741626744057131	0.0440562157163324	0.00061857924420558	0.000865344282413946	4.86578728621726e-06	0.00773279938278783	0.0818954737885009	0.125951689504833	0.126570268749039	0.127435613031453	0.127440478818739	0.127440478818739	0.012624014270261	0.140064493089
593	0.876151272253616	0	0	0	0	0	0.00772230154395024	0.0754247261753907	0.0421077065992721	0.000519004831953282	0.000727632191474996	4.04407213291691e-06	0.00772230154395024	0.0831470277193409	0.125254734318613	0.125773739150566	0.126501371342041	0.126505415414174	0.126505415414174	0.0150745058909779	0.141579921305152
594	0.650351303348007	0	0	0	0	0	0.00866608460451046	0.0737923584027926	0.0394179841216894	0.000435204366379833	0.000611412084955799	3.36037768806183e-06	0.00866608460451046	0.0824584430073031	0.121876427128993	0.122311631495372	0.122923043580328	0.122926403958016	0.122926403958016	0.0188827937952242	0.14180919775324
595	0.483551857948676	0	0	0	0	0	0.00938008307650469	0.0702734404109242	0.0363197918234542	0.000364731054410368	0.000513417309427143	2.79166649203206e-06	0.00938008307650469	0.0796535234874288	0.115973315310883	0.116338046365293	0.116851463674721	0.116854255341213	0.116854255341213	0.0181342521192447	0.134988507460457
596	0.864189633880502	0	0	0	0	0	0.00966237942009965	0.0656055564963949	0.0330495960914214	0.000305506850789982	0.000430859303846808	2.31871789217506e-06	0.00966237942009965	0.0752679359164945	0.108317532007916	0.108623038858706	0.109053898162553	0.109056216880445	0.109056216880445	0.0315777750891807	0.140633991969626
597	0	0	0	2.19435021822781	0	0	0.0106743865441032	0.0603208775414535	0.0297715568666025	0.000255769170852597	0.000361361610127631	1.92550128060839e-06	0.0106743865441032	0.0709952640855567	0.100766820952159	0.101022590123012	0.101383951733139	0.10138587723442	0.10138587723442	0.032848029896546	0.134233907130966
598	0	1.36408700208896	0	0	0	0	0.0110020104501032	0.0547963953408207	0.026595971573934	0.0257641369109996	0.000302902097997037	1.59865114280551e-06	0.0110020104501032	0.0657984057909239	0.0923943773648579	0.118158514275857	0.118461416373855	0.118463015024997	0.118463015024997	0.0371848996148204	0.155647914639818
599	0.847260718303975	0	0	0	0	0	0.0108601133227241	0.0561167782273701	0.0235934083017615	0.0420163352287134	0.000253762594467764	1.32702760105841e-06	0.0108601133227241	0.0669768915500942	0.0905702998518557	0.132586635080569	0.132840397675037	0.132841724702638	0.132841724702638	0.0424635511187497	0.175305275821388
600	0.600196260439012	0	0	0	0	0	0.0114618401673282	0.0551579419493636	0.020805485003353	0.0515299141265131	0.000212485131869568	1.1013487067023e-06	0.0114618401673282	0.0666197821166917	0.0874252671200448	0.138955181246558	0.139167666378427	0.139168767727134	0.139168767727134	0.0306139812546894	0.169782748981824
601	0	1.44314326779396	0	0	0	0	0.0117541690830104	0.0527028053361256	0.0182530462709213	0.0562138590329277	0.000177834070061132	9.13882909497059e-07	0.0117541690830104	0.064456974419136	0.0827100206900573	0.138923879722985	0.139101713793046	0.139102627675956	0.139102627675956	0.0360530377652426	0.175155665441198
602	0.44465094345203	0	0	0	0	0	0.0115638981816615	0.0577181665528287	0.015942326973476	0.0575064958694	0.000148763400831459	7.58191969624032e-07	0.0115638981816615	0.0692820647344902	0.0852243917079662	0.142730887577366	0.142879650978198	0.142880409170167	0.142880409170167	0.0181963101923043	0.161076719362471
603	0	1.14586498262963	0	0	0	0	0.0111363950229444	0.0591835290370366	0.0138695639210041	0.0564833967652664	0.000124388600356258	6.28916130574146e-07	0.0111363950229444	0.070319924059981	0.0841894879809851	0.140672884746252	0.140797273346608	0.140797902262738	0.140797902262738	0.0213995697779458	0.162197472040684
604	0.580104269236134	0	0	0	0	0	0.0104839054059355	0.0617132085527976	0.0120244156770382	0.0539416309815334	0.000103962455194244	5.21594678429432e-07	0.0104839054059355	0.0721971139587331	0.0842215296357713	0.138163160617305	0.138267123072499	0.138267644667177	0.138267644667177	0.00979127178815443	0.148058916455332
605	0.757509099018084	0	0	0	0	0	0.00993382687323101	0.061381097517923	0.0103924710791467	0.0504653911915883	8.68543461489423e-05	4.32516118140423e-07	0.00993382687323101	0.071314924391154	0.0817073954703007	0.132172786661889	0.132259641008038	0.132260073524156	0.132260073524156	0.0033854198311069	0.135645493355263
606	0.997171868795182	0	0	0	0	0	0.00991236513008938	0.0591415835930861	0.0089570644757579	0.0464769789065491	7.25325307094238e-05	3.58593125392772e-07	0.00991236513008938	0.0690539487231754	0.0780110131989334	0.124487992105483	0.124560524636192	0.124560883229317	0.124560883229317	0.0066018106728167	0.131162693902134
607	0.779505201741492	0	0	0	0	0	0.0115887908031827	0.0556970864328513	0.0077005665950129	0.0422763005351449	6.05490176718064e-05	2.97258214985874e-07	0.0115887908031827	0.067285877236034	0.0749864438310469	0.117262744366192	0.117323293383864	0.117323590642079	0.117323590642079	-0.0100864947931066	0.107237095848972
608	0.928053375743947	0	0	0	0	0	0.0130870621674425	0.0515580460020975	0.00660528150318993	0.0380713641087451	5.05266763489175e-05	2.46376724115147e-07	0.0130870621674425	0.06464510816954	0.0712503896727299	0.109321753781475	0.109372280457824	0.109372526834548	0.109372526834548	-0.0174081884531813	0.0919643383813667
609	0	1.35210705810234	0	0	0	0	0.0151766026302709	0.0470894421193332	0.00565405004432796	0.034001741493983	4.21482672422087e-05	2.04174261376848e-07	0.0151766026302709	0.0622660447496041	0.0679200947939321	0.101921836287915	0.101963984555157	0.101964188729419	0.101964188729419	-0.00752692118314069	0.0944372675462779
610	0	1.18709429872772	0	0	0	0	0.0160785824867426	0.0491495149998399	0.00483063670016982	0.0301565442966495	3.51471211440327e-05	1.69176236519403e-07	0.0160785824867426	0.0652280974865825	0.0700587341867523	0.100215278483402	0.100250425604546	0.100250594780782	0.100250594780782	-0.00367611510345193	0.0965744796773304
611	0	1.13973959184631	0	0	0	0	0.0161548789218067	0.0529251341281999	0.00411995856075065	0.0265881315209122	2.92992294874068e-05	1.40157474771475e-07	0.0161548789218067	0.0690800130500065	0.0731999716107572	0.0997881031316694	0.0998174023611568	0.0998175425186315	0.0998175425186315	-0.00178006330640804	0.0980374792122234
612	0	0	1.87468332520674	0	0	0	0.0156751962183677	0.057136411512731	0.00350820093494759	0.0233225057248998	2.44165405823892e-05	1.16100247089982e-07	0.0156751962183677	0.0728116077310986	0.0763198086660462	0.099642314390946	0.0996667309315284	0.0996668470317755	0.0996668470317755	0.00458298990112886	0.104249836932904
613	0.51700355674957	0	0	0	0	0	0.0148385912264529	0.0580818961067261	0.0219014018944369	0.020367147806526	2.03412844583674e-05	9.6159320498627e-08	0.0148385912264529	0.072920487333179	0.0948218892276159	0.115189037034142	0.1152093783186	0.115209474477921	0.115209474477921	-0.0145401312202388	0.100669343257682
614	0.563832901913125	0	0	0	0	0	0.0139364571006826	0.0568071870837889	0.0335110851207754	0.017716877412194	1.69411736791162e-05	7.96328628250045e-08	0.0139364571006826	0.0707436441844714	0.104254729305247	0.121971606717441	0.12198854789112	0.121988627523983	0.121988627523983	-0.00387554020696058	0.118113087317022
615	0	0	1.51264812064023	0	0	0	0.0130806616571179	0.0540861228506067	0.0401921631886616	0.0153581973164665	1.41053490340852e-05	6.59382273547777e-08	0.0130806616571179	0.0671667845077245	0.107358947696386	0.122717145012853	0.122731250361887	0.122731316300114	0.122731316300114	-0.00647403774452443	0.11625727855559
616	0	0	0	2.41263975123444	0	0	0.0120771933732775	0.0504849479239304	0.0532660221323429	0.0132724788271121	1.17409577537384e-05	5.45918048031017e-08	0.0120771933732775	0.0625621412972079	0.115828163429551	0.129100642256663	0.129112383214417	0.129112437806221	0.129112437806221	-0.00523735217104692	0.123875085635174
617	0	1.11976231290927	0	0	0	0	0.011007709526968	0.0464121465066165	0.0602794481488674	0.0398795106124454	9.77026815329332e-06	4.51922633154856e-08	0.011007709526968	0.0574198560335845	0.117699304182452	0.157578814794897	0.157588585063051	0.157588630255314	0.157588630255314	-0.0249379360177859	0.132650694237528
618	0.631500341450311	0	0	0	0	0	0.00992911580339962	0.0453469750180904	0.0629999935482074	0.0564043548938208	8.1282386638236e-06	3.7406610455936e-08	0.00992911580339962	0.05527609082149	0.118276084369697	0.174680439263518	0.174688567502182	0.174688604908792	0.174688604908792	-0.0389261215962248	0.135762483312568
619	0	0	1.62722368164171	0	0	0	0.00920534306714623	0.0431429338298111	0.0627535418651119	0.0656279245285781	6.76047132656947e-06	3.09586046666567e-08	0.00920534306714623	0.0523482768969573	0.115101818762069	0.180729743290647	0.180736503761974	0.180736534720579	0.180736534720579	-0.0461663774769082	0.13457015724367
620	0.431454526278873	0	0	0	0	0	0.00841770956098359	0.0402479070272463	0.0731866527900113	0.0696542303754189	5.62149024541938e-06	2.56191225880087e-08	0.00841770956098359	0.0486656165882299	0.121852269378241	0.19150649975366	0.191512121243905	0.191512146863028	0.191512146863028	-0.0456226414925593	0.145889505370469
621	0	0	0	0	3.43816697119595	0	0.00768407762981322	0.0369848250695483	0.0777753696361243	0.070064407589448	4.67329443325113e-06	2.11981537353046e-08	0.00768407762981322	0.0446689026993615	0.122444272335486	0.192508679924934	0.192513353219367	0.192513374417521	0.192513374417521	-0.0272492109778785	0.165264163439642
622	0.872386396559665	0	0	0	0	0	0.00693982186870015	0.0335822484719556	0.0782956934388102	0.0680371434675151	0.0323723418269461	1.75381493227079e-08	0.00693982186870015	0.0405220703406557	0.118817763779466	0.186854907246981	0.219227249073927	0.219227266612076	0.219227266612076	-0.0317722947446106	0.187454971867466
623	0	1.05090185592004	0	0	0	0	0.0073969436410072	0.0301979695197526	0.076071794748914	0.064442626496048	0.0530053310028072	1.45084970164825e-08	0.0073969436410072	0.0375949131607598	0.113666707909674	0.178109334405722	0.231114665408529	0.231114679917026	0.231114679917026	-0.0232246155308447	0.207890064386181
624	0	1.25743186025444	0	0	0	0	0.0074603087608482	0.0294202404820632	0.0720814627752485	0.0599156591015869	0.0650943594744322	1.20009323115464e-08	0.0074603087608482	0.0368805492429114	0.10896201201816	0.168877671119747	0.233972030594179	0.233972042595111	0.233972042595111	-0.0464907759031014	0.18748126669201
625	0.872501485417921	0	0	0	0	0	0.00725764881796406	0.0329434381485311	0.0670381716437777	0.0549124010353233	0.0710589719893254	9.92572833216839e-09	0.00725764881796406	0.0402010869664952	0.107239258610273	0.162151659645596	0.233210631634922	0.23321064156065	0.23321064156065	-0.0228467456577262	0.210363895902924
626	0.284497654843636	0	0	0	0	0	0.00806799318188198	0.0342226348943334	0.0614547760639415	0.0497542755387095	0.0727222772599733	8.20853253944138e-09	0.00806799318188198	0.0422906280762153	0.103745404140157	0.153499679678866	0.22622195693884	0.226221965147372	0.226221965147372	-0.0289724844597288	0.197249480687643
627	0.994208858101	0	0	0	0	0	0.00835948975933473	0.0339556003024051	0.055692799871737	0.0446618277713886	0.0714476762780778	6.78774140156626e-09	0.00835948975933473	0.0423150900617399	0.0980078899334768	0.142669717704865	0.214117393982943	0.214117400770685	0.214117400770685	-0.0323043026100346	0.18181309816065
628	0.589550140407165	0	0	0	0	0	0.0102730250640434	0.0326608702157758	0.0500004476397259	0.0397807355006386	0.0682456193689231	5.61232134091071e-09	0.0102730250640434	0.0429338952798192	0.092934342919545	0.132715078420184	0.200960697789107	0.200960703401428	0.200960703401428	-0.0180572051251594	0.182903498276269
629	0.558795350737766	0	0	0	0	0	0.0114654013722028	0.0307197981780127	0.0445418081267416	0.0352017046211147	0.0638567650285228	4.64000102993185e-09	0.0114654013722028	0.0421851995502155	0.0867270076769571	0.121928712298072	0.185785477326595	0.185785481966596	0.185785481966596	-0.0216051617797176	0.164180320186878
630	0	0	1.67241362595549	0	0	0	0.0120875000173388	0.0284092509667731	0.0394191938584606	0.0309756118160282	0.0588165879247453	3.83577157173955e-09	0.0120875000173388	0.0404967509841119	0.0799159448425724	0.110891556658601	0.169708144583346	0.169708148419117	0.169708148419117	-0.0251003107214961	0.144607837697621
631	0	0	1.67256521082636	0	0	0	0.0121073276084198	0.025926958347924	0.0484872819135837	0.0271249637162174	0.0535054289766016	3.17064260088428e-09	0.0121073276084198	0.0380342859563438	0.0865215678699275	0.113646531586145	0.167151960562746	0.167151963733389	0.167151963733389	-0.0190575103946193	0.14809445333877
632	0.664858988019954	0	0	0	0	0	0.0117227893331284	0.0234111058505492	0.0667735635425382	0.0236525104026811	0.0481871423941725	2.62061062392222e-09	0.0117227893331284	0.0351338951836776	0.101907458726216	0.125559969128897	0.173747111523069	0.17374711414368	0.17374711414368	-0.0283199141355959	0.145427200008084
633	0	1.27230774210608	0	0	0	0	0.0114797170534537	0.0209554247334724	0.076837142885309	0.0205476683813739	0.0430388291473614	2.16580372415493e-09	0.0114797170534537	0.0324351417869262	0.109272284672235	0.129819953053609	0.172858782200971	0.172858784366774	0.172858784366774	-0.0349027483909744	0.1379560359758
634	0	1.00629908304212	0	0	0	0	0.0109395740911439	0.0238634543645386	0.0810582055299013	0.0177912641537741	0.03817361849084	1.78977239512483e-09	0.0109395740911439	0.0348030284556825	0.115861233985584	0.133652498139358	0.171826116630198	0.17182611841997	0.17182611841997	-0.0466519436377558	0.125174174782215
635	0	1.41378339939881	0	0	0	0	0.0102180470042421	0.0271194646418126	0.0812242141571645	0.01535899618233	0.0336580408940547	1.47890175527488e-09	0.0102180470042421	0.0373375116460546	0.118561725803219	0.133920721985549	0.167578762879604	0.167578764358506	0.167578764358506	-0.0442316396000361	0.123347124758469
636	0	1.38344797786769	0	0	0	0	0.00939864282915276	0.0361996921885666	0.0786665839877553	0.0132239240151717	0.029525204632511	1.22192437278321e-09	0.00939864282915276	0.0455983350177194	0.124264919005475	0.137488843020646	0.167014047653157	0.167014048875082	0.167014048875082	-0.0361916335829452	0.130822415292137
637	0.711496633363876	0	0	0	0	0	0.00854055410456856	0.0482879504255348	0.0743672841276954	0.0113582235071744	0.0257847265255424	1.00951662810108e-09	0.00854055410456856	0.0568285045301034	0.131195788657799	0.142554012164973	0.168338738690515	0.168338739700032	0.168338739700032	-0.0343142104556131	0.134024529244419
638	0	1.06006143430357	0	0	0	0	0.00820913011867168	0.0548042806986649	0.0690417768763259	0.00973439241669219	0.0224301606038578	8.33964221843785e-10	0.00820913011867168	0.0630134108173365	0.132055187693662	0.141789580110355	0.164219740714212	0.164219741548177	0.164219741548177	-0.0354607839749608	0.128758957573216
639	0.83015814723874	0	0	0	0	0	0.00771722994780615	0.0599413535448904	0.0632033706315704	0.00832604796393778	0.0194445054940952	6.88885075480383e-10	0.00771722994780615	0.0676585834926965	0.130861954124267	0.139188002088205	0.1586325075823	0.158632508271185	0.158632508271185	-0.023209682182999	0.135422826088186
640	0.813193908935194	0	0	0	0	0	0.00810522154725964	0.0614152510957642	0.0572129994143837	0.00710842466647025	0.0168042429642543	5.68999865069888e-10	0.00810522154725964	0.0695204726430238	0.126733472057408	0.133841896723878	0.150646139688132	0.150646140257132	0.150646140257132	-0.0452228295508764	0.105423310706255
641	0.78109048884428	0	0	0	0	0	0.00899339519608405	0.0603852186925673	0.0513175978814152	0.00605865490627287	0.0144822591761164	4.69941898749252e-10	0.00899339519608405	0.0693786138886513	0.120696211770066	0.126754866676339	0.141237125852456	0.141237126322398	0.141237126322398	-0.0263244166317971	0.114912709690601
642	0	0	1.8877351616036	0	0	0	0.0100547230984661	0.0577105972080855	0.0456795707179215	0.00515589463843557	0.0124499210056716	3.88099757903156e-10	0.0100547230984661	0.0677653203065516	0.113444891024473	0.118600785662909	0.13105070666858	0.13105070705668	0.13105070705668	-0.0371860688076517	0.0938646382490284
643	0.659092189643647	0	0	0	0	0	0.0104357689469397	0.054021458851638	0.059635929685041	0.00438134116454731	0.0106785177638354	3.20486934231074e-10	0.0104357689469397	0.0644572277985777	0.124093157483619	0.128474498648166	0.139153016412001	0.139153016732488	0.139153016732488	-0.0292166427153666	0.109936374017122
644	0.865295027640154	0	0	0	0	0	0.0107344819752948	0.0497734891986774	0.067031607296553	0.0037181779708917	0.00914023015942128	2.64633970527542e-10	0.0107344819752948	0.0605079711739723	0.127539578470525	0.131257756441417	0.140397986600838	0.140397986865472	0.140397986865472	-0.00625265681857286	0.134145330046899
645	0	1.30806750147329	0	0	0	0	0.0117280975519364	0.0452905058055616	0.069786517512014	0.00315147248925507	0.00780875052441161	2.18499121325779e-10	0.0117280975519364	0.0570186033574979	0.126805120869512	0.129956593358767	0.137765343883179	0.137765344101678	0.137765344101678	-0.02629957150254	0.111465772599138
646	0.837975280610924	0	0	0	0	0	0.0120087698298894	0.0466247731534162	0.0693401059857337	0.00266804566024788	0.00665964889365957	1.80394448536754e-10	0.0120087698298894	0.0586335429833057	0.127973648969039	0.130641694629287	0.137301343522947	0.137301343703341	0.137301343703341	-0.00934529418652772	0.127956049516813
647	0	1.19789335078533	0	0	0	0	0.0128106570996151	0.0459871373354117	0.0667624527530934	0.00225632688124484	0.00567055669687729	1.48924626266971e-10	0.0128106570996151	0.0587977944350267	0.12556024718812	0.127816574069365	0.133487130766242	0.133487130915167	0.133487130915167	-0.0219871317352605	0.111499999179906
648	0.832196243468114	0	0	0	0	0	0.0129272387239804	0.0482022738433677	0.0628408834032736	0.00190620392354083	0.00482122215663241	1.22936338861467e-10	0.0129272387239804	0.0611295125673481	0.123970395970622	0.125876599894163	0.130697822050795	0.130697822173731	0.130697822173731	-0.0500485814012178	0.0806492407725134
649	0.519943297414948	0	0	0	0	0	0.0135614718284237	0.0481032679119827	0.0581473171827899	0.00160887440877409	0.00409347786801331	1.01476349571419e-10	0.0135614718284237	0.0616647397404064	0.119812056923196	0.12142093133197	0.125514409199984	0.12551440930146	0.12551440930146	-0.0348039120798857	0.0907104972215743
650	0	1.19948330548543	0	0	0	0	0.013690588578863	0.0464562991044703	0.0530904897172572	0.0013567032108258	0.0034711505771913	8.37569148979919e-11	0.013690588578863	0.0601468876833333	0.11323737740059	0.114594080611416	0.118065231188608	0.118065231272364	0.118065231272364	-0.0440346964645037	0.0740305348078607
651	0.560663501757327	0	0	0	0	0	0.0133272853741666	0.0480009326575677	0.0479563209241609	0.00114308851525043	0.00293993517928923	6.91270980243371e-11	0.0133272853741666	0.0613282180317343	0.109284538955895	0.110427627471146	0.113367562650435	0.113367562719562	0.113367562719562	-0.0406575047544596	0.0727100579651024
652	0.823971710578634	0	0	0	0	0	0.0128480839514288	0.0474590909319978	0.0429390099788489	0.000962338083114096	0.00248724887198036	5.70490326901599e-11	0.0128480839514288	0.0603071748834266	0.103246184862276	0.10420852294539	0.10669577181737	0.106695771874419	0.106695771874419	-0.049009681581724	0.057686090292695
653	0.915845576609295	0	0	0	0	0	0.0130474106726818	0.0455364471295276	0.0381648927032283	0.000809556420841778	0.00210207679937474	4.70783079921618e-11	0.0130474106726818	0.0585838578022095	0.0967487505054378	0.0975583069262796	0.0996603837256543	0.0996603837727326	0.0996603837727326	-0.0504067424814664	0.0492536412912662
654	0.897629967770221	0	0	0	0	0	0.0141896677523951	0.0427513992833613	0.0337106635423624	0.000680542968014895	0.00177481706359167	3.88478058719561e-11	0.0141896677523951	0.0569410670357564	0.0906517305781187	0.0913322735461336	0.0931070906097253	0.0931070906485731	0.0931070906485731	-0.0503758971052254	0.0427311935433477
655	0	1.06493245543586	0	0	0	0	0.0158158278775105	0.0394797773246434	0.0296172212638203	0.000571701016122427	0.00149713040517281	3.20542529950057e-11	0.0158158278775105	0.0552956052021539	0.0849128264659743	0.0854845274820967	0.0869816578872695	0.0869816579193238	0.0869816579193238	-0.0400015953161565	0.0469800626031673
656	0	1.02219188905101	0	0	0	0	0.016386190596396	0.0386063508139837	0.0259001262012013	0.000479956813281751	0.00126179795239453	2.64471459717597e-11	0.016386190596396	0.0549925414103797	0.0808926676115811	0.0813726244248628	0.0826344223772573	0.0826344224037045	0.0826344224037045	-0.0427858747795239	0.0398485476241806
657	0	1.34438802798295	0	0	0	0	0.0162300898631887	0.0389772861744591	0.022557442538037	0.000402688154920308	0.00106258905347567	2.1819574619977e-11	0.0162300898631887	0.0552073760376478	0.0777648185756847	0.0781675067306051	0.0792300957840807	0.0792300958059003	0.0792300958059003	-0.0290359451480887	0.0501941506578117
658	0	1.3983721951632	0	0	0	0	0.0155921553574987	0.0444076961846757	0.0195755700458425	0.000337661679492845	0.000894140210392337	1.80006566608456e-11	0.0155921553574987	0.0599998515421744	0.0795754215880168	0.0799130832675097	0.080807223477902	0.0808072234959027	0.0808072234959027	-0.0509361800571013	0.0298710434388014
659	0	1.3276504799955	0	0	0	0	0.0146521996116523	0.0540703339369197	0.0169335364905835	0.000282978059729353	0.00075184543238087	1.48492805959839e-11	0.0146521996116523	0.068722533548572	0.0856560700391555	0.0859390480988849	0.0866908935312658	0.086690893546115	0.0866908935461151	-0.0633908952221575	0.0232999983239576
660	0.816587041230438	0	0	0	0	0	0.0135406785475607	0.0649354629194281	0.0146061171521149	0.000237024287351375	0.000631757847110352	1.22489269014777e-11	0.0135406785475607	0.0784761414669888	0.0930822586191037	0.0933192829064551	0.0939510407535654	0.0939510407658144	0.0939510407658144	-0.0525051714665283	0.0414458692992861
661	0.877430376465098	0	0	0	0	0	0.0132600974748531	0.0700848921812231	0.0125660656310784	0.000198432280537086	0.000530502091009944	1.01033984165865e-11	0.0132600974748531	0.0833449896560762	0.0959110552871545	0.0961094875676916	0.0966399896587016	0.096639989668805	0.096639989668805	-0.0269279794077523	0.0697120102610527
662	0	0	1.84990989913351	0	0	0	0.0138479058397806	0.0712337706163473	0.0107856756329127	0.000166043089749275	0.000445196803805646	8.33320868700749e-12	0.0138479058397806	0.0850816764561279	0.0958673520890406	0.0960333951787899	0.0964785919825955	0.0964785919909287	0.0964785919909287	-0.00525975042759988	0.0912188415633289
663	0.78387727834265	0	0	0	0	0	0.0137869036037325	0.0696632491692922	0.0275454961258641	0.000138876032403093	0.000373386442827605	6.87279806381793e-12	0.0137869036037325	0.0834501527730247	0.110995648898889	0.111134524931292	0.111507911374119	0.111507911380992	0.111507911380992	-0.00777335939187186	0.10373455198912
664	0	0	0	2.19214324058088	0	0	0.0140653860797389	0.0663214645096253	0.0378748349872911	0.000116102145623082	0.00031298158502881	5.66802896381041e-12	0.0140653860797389	0.0803868505893642	0.118261685576655	0.118377787722278	0.118690769307307	0.118690769312975	0.118690769312975	0.00517105226507179	0.123861821578047
665	0	1.36580329397327	0	0	0	0	0.0137898904164515	0.0619021727762482	0.0435542861125346	0.0256110967538245	0.000262206880075044	4.6741906745419e-12	0.0137898904164515	0.0756920631926997	0.119246349305234	0.144857446059059	0.145119652939134	0.145119652943808	0.145119652943808	-0.00077545767228434	0.144344195271524
666	0.598304710495382	0	0	0	0	0	0.0131521044865688	0.0637619711640267	0.0459302058051055	0.0418593594692247	0.000219555842287333	3.85442515964775e-12	0.0131521044865688	0.0769140756505955	0.122844281455701	0.164703640924926	0.164923196767213	0.164923196771067	0.164923196771067	0.00511137618614315	0.170034572957211
667	0	0	0	2.49405534465024	0	0	0.0125546915518516	0.0629135060326395	0.0460136329036777	0.0513754582481537	0.000183751712274406	3.17826042676972e-12	0.0125546915518516	0.0754681975844912	0.121481830488169	0.172857288736323	0.173041040448597	0.173041040451775	0.173041040451775	0.0103066817001727	0.183347722151948
668	0.581088642116573	0	0	0	0	0	0.0117417048529162	0.0602775168997647	0.0445576149684591	0.0852811628289385	0.000153713673230128	2.62059698214023e-12	0.0117417048529162	0.072019221752681	0.11657683672114	0.201857999550079	0.202011713223309	0.202011713225929	0.202011713225929	0.0223444560707456	0.224356169296675
669	0	1.22635783849134	0	0	0	0	0.0110442895550952	0.0565299293499679	0.0421175187907103	0.105206621794601	0.000128527766653259	2.16065229286843e-12	0.0110442895550952	0.0675742189050631	0.109691737695773	0.214898359490375	0.215026887257028	0.215026887259188	0.215026887259188	0.0150462541313339	0.230073141390522
670	0.740505730624768	0	0	0	0	0	0.0102138988717651	0.0567103565345419	0.0390979532376928	0.115106120387902	0.000107421913850985	1.78136390429114e-12	0.0102138988717651	0.066924255406307	0.106022208644	0.221128329031901	0.221235750945752	0.221235750947534	0.221235750947534	0.0112273138690835	0.232463064816617
671	0.59131258878025	0	0	0	0	0	0.00993689714819562	0.0549678809814307	0.035789176261512	0.117959733693532	8.97445103887393e-05	1.46857458614054e-12	0.00993689714819562	0.0649047781296263	0.100693954391138	0.21865368808467	0.218743432595059	0.218743432596527	0.218743432596527	0.0108714832517522	0.22961491584828
672	0	1.19601042387283	0	0	0	0	0.00967492680872151	0.0519937003791237	0.0323952566510673	0.115996583282165	7.49461189125218e-05	1.21065928532163e-12	0.00967492680872151	0.0616686271878452	0.0940638838389125	0.210060467121077	0.21013541323999	0.210135413241201	0.210135413241201	-0.004644943144408	0.205490470096793
673	0.464747940774711	0	0	0	0	0	0.00918141887032793	0.0524198873421493	0.0290557834689712	0.110869165850359	6.25638404198193e-05	9.97984825826879e-13	0.00918141887032793	0.0616013062124772	0.0906570896814485	0.201526255531808	0.201588819372228	0.201588819373226	0.201588819373226	0.00107352611781961	0.202662345491045
674	0.698450664959201	0	0	0	0	0	0.00864441026511411	0.0509831280481043	0.0258625370319635	0.103789156253907	5.22079944851063e-05	8.22642786795267e-13	0.00864441026511411	0.0596275383132184	0.0854900753451819	0.189279231599089	0.189331439593574	0.189331439594397	0.189331439594397	-0.00933759501400688	0.17999384458039
675	0.854515164976413	0	0	0	0	0	0.0084874004157462	0.0483448083458187	0.0228722347288509	0.0956329237654339	4.35507848925918e-05	6.78073545335404e-13	0.0084874004157462	0.0568322087615649	0.0797044434904158	0.17533736725585	0.175380918040742	0.17538091804142	0.17538091804142	0.0196269424515362	0.195007860492956
676	0.260866961914002	0	0	0	0	0	0.00919343873611065	0.0449877499485195	0.0201162269143927	0.0870232793889265	3.63166685578022e-05	5.58884329740062e-13	0.00919343873611065	0.0541811886846302	0.0742974155990229	0.161320694987949	0.161357011656507	0.161357011657066	0.161357011657066	0.0210248613346595	0.182381872991726
677	0.545534619041621	0	0	0	0	0	0.00937410629030141	0.0412592146333173	0.0176078297850354	0.0783926042778544	3.02741826611314e-05	4.6062047648675e-13	0.00937410629030141	0.0506333209236187	0.0682411507086541	0.146633754986508	0.14666402916917	0.14666402916963	0.14666402916963	0.0132600985444413	0.159924127714072
678	0	1.18212187856893	0	0	0	0	0.00936847495342102	0.0374041851197525	0.0153478333286228	0.0700314232261464	2.52290177984072e-05	3.79618819751906e-13	0.00936847495342102	0.0467726600731735	0.0621204934017963	0.132151916627943	0.132177145645741	0.132177145646121	0.132177145646121	0.0110560919158192	0.14323323756194
679	0	0	0	0	2.95457344586482	0	0.00905686574755538	0.0375356316925983	0.0133286050064247	0.0621256256457464	2.10181539679326e-05	3.12841696823184e-13	0.00905686574755538	0.0465924974401537	0.0599211024465784	0.122046728092325	0.122067746246293	0.122067746246606	0.122067746246606	-0.0167623382396768	0.105305408006929
680	0	1.19945733271244	0	0	0	0	0.00855039246598349	0.0363903769144795	0.0115371172853884	0.0547848536998737	0.0316154861264893	2.57806136110747e-13	0.00855039246598349	0.044940769380463	0.0564778866658514	0.111262740365725	0.142878226492214	0.142878226492472	0.142878226492472	-0.00835587426491742	0.134522352227555
681	0	1.47774999441443	0	0	0	0	0.00792993986073399	0.0386017192921519	0.00995715432533267	0.0480640368110797	0.0517550526405988	2.12440851603431e-13	0.00792993986073399	0.0465316591528859	0.0564888134782186	0.104552850289298	0.156307902929897	0.156307902930109	0.15630790293011	-0.00211419163125616	0.154193711298853
682	0	1.0006067684107	0	0	0	0	0.00725347179666287	0.047951226960613	0.00857089592872648	0.0419796244544511	0.0635544123323087	1.75054479567732e-13	0.00725347179666287	0.0552046987572759	0.0637755946860024	0.105755219140453	0.169309631472762	0.169309631472937	0.169309631472937	0.000423271549329683	0.169732903022267
683	0.964181592118932	0	0	0	0	0	0.00656168320051632	0.0546870301750568	0.00736003201081748	0.0365217317191856	0.0693754544718962	1.44242201618096e-13	0.00656168320051632	0.0612487133755732	0.0686087453863906	0.105130477105576	0.174505931577472	0.174505931577617	0.174505931577617	0.0240048159420097	0.198510747519626
684	0	1.19908598057234	0	0	0	0	0.00764642661780595	0.0574052381339417	0.00630652574827873	0.0316631460314552	0.0709978395694445	1.1884586636505e-13	0.00764642661780595	0.0650516647517476	0.0713581905000264	0.103021336531482	0.174019176100926	0.174019176101045	0.174019176101045	0.0313349920266313	0.205354168127676
685	0	1.22048212999321	0	0	0	0	0.0081223014612622	0.0615107937748006	0.00539311615407288	0.0273659339029971	0.0697524714798572	9.79112031883104e-14	0.0081223014612622	0.0696330952360628	0.0750262113901356	0.102392145293133	0.17214461677299	0.172144616773088	0.172144616773088	0.0417372172810517	0.213881834054139
686	0.973736082980181	0	0	0	0	0	0.00817440294175536	0.0667078235531784	0.00460362947061109	0.023586221840728	0.0666257119188869	8.06644253269015e-14	0.00817440294175536	0.0748822264949337	0.0794858559655448	0.103072077806273	0.16969778972516	0.16969778972524	0.16969778972524	0.0216804992483659	0.191378288973606
687	0	1.38477010641667	0	0	0	0	0.00977536473635826	0.0679995751129607	0.00392315217805713	0.0202775962661819	0.0623405586939364	6.64502654123806e-14	0.00977536473635826	0.0777749398493189	0.0816980920273761	0.101975688293558	0.164316246987494	0.164316246987561	0.164316246987561	0.00827390394130527	0.172590150928866
688	0	1.3350113943947	0	0	0	0	0.0105273173081898	0.0738476402984935	0.00333810555568946	0.0173934660131611	0.0574197148529518	5.47490998192227e-14	0.0105273173081898	0.0843749576066833	0.0877130631623727	0.105106529175534	0.162526244028486	0.16252624402854	0.16252624402854	0.00755476957839048	0.170081013606931
689	0	0	1.7064980010471	0	0	0	0.0106854539151593	0.0816358056758271	0.00283625180232672	0.0148886517925442	0.0522344465925535	4.50871340262893e-14	0.0106854539151593	0.0923212595909864	0.0951575113933131	0.110046163185857	0.162280609778411	0.162280609778456	0.162280609778456	0.000928591071960674	0.163209200850417
690	0.762949710143219	0	0	0	0	0	0.0104403476392194	0.0841739356736859	0.0170720641622451	0.0127204052501897	0.047042309687082	3.71478847682738e-14	0.0104403476392194	0.0946142833129053	0.11168634747515	0.12440675272534	0.171449062412422	0.171449062412459	0.171449062412459	-0.00218770244891911	0.16926135996354
691	0.499184481844239	0	0	0	0	0	0.0106262181876858	0.083109462468532	0.0260536514575967	0.010849012184903	0.042016174628698	3.06030756291875e-14	0.0106262181876858	0.0937356806562178	0.119789332113814	0.130638344298717	0.172654518927415	0.172654518927446	0.172654518927446	0.0109884809551771	0.183642999882623
692	0	1.48350907482733	0	0	0	0	0.0105287411291181	0.0796650691537489	0.0312181045214594	0.00923809719969649	0.0372664653953522	2.5217161692126e-14	0.0105287411291181	0.0901938102828669	0.121411914804326	0.130650012004023	0.167916477399375	0.1679164773994	0.1679164773994	-0.00712624832281028	0.16079022907659
693	0.635767177072004	0	0	0	0	0	0.0101174412424577	0.0840008343613725	0.0336541596045904	0.0078547182074048	0.0328581184440322	2.07663219953247e-14	0.0101174412424577	0.0941182756038302	0.127772435208421	0.135627153415825	0.168485271859858	0.168485271859878	0.168485271859878	0.00242519353493764	0.170910465394816
694	0.729434234626652	0	0	0	0	0	0.0098436654114565	0.0841470399291573	0.0341812696145758	0.00666931696614552	0.0288234453174179	1.71056058206887e-14	0.0098436654114565	0.0939907053406138	0.12817197495519	0.134841291921335	0.163664737238753	0.16366473723877	0.16366473723877	-0.00379655115562069	0.159868186083149
695	0.659267389845973	0	0	0	0	0	0.00991598426562741	0.0814800955848166	0.0334114554099665	0.00565557473403157	0.0251718267140151	1.40900624501228e-14	0.00991598426562741	0.091396079850444	0.124807535260411	0.130463109994442	0.155634936708457	0.155634936708471	0.155634936708471	-0.00162432360103504	0.154010613107436
696	0	1.04909414954662	0	0	0	0	0.0100252414515502	0.0770150723589702	0.0317975818768676	0.00479020906639204	0.0218969640917508	1.15939258193976e-14	0.0100252414515502	0.0870403138105204	0.118837895687388	0.12362810475378	0.145525068845531	0.145525068845542	0.145525068845542	-0.0201568780654464	0.125368190780096
697	0	0	0	0	0	3.73036991183055	0.00976906393740851	0.0739576909068724	0.0296709479836867	0.0040527378365822	0.0189822557601815	9.57456336436735e-15	0.00976906393740851	0.0837267548442809	0.113397702827968	0.11745044066455	0.136432696424731	0.136432696424741	0.136432696424741	-0.0227990257240001	0.113633670700741
698	0.548255143020391	0	0	0	0	0	0.00927634583736133	0.0694781250950815	0.027270478626919	0.00342522904004092	0.0164047391292814	0.0325440110478556	0.00927634583736133	0.0787544709324428	0.106024949559362	0.109450178599403	0.125854917728684	0.15839892877654	0.15839892877654	-0.0238501423739402	0.1345487864026
699	0	0	0	2.34138956609892	0	0	0.00882618593327758	0.0641924325897002	0.0247653277876828	0.00289204928964638	0.0141379422877037	0.0532895653467715	0.00882618593327758	0.0730186185229778	0.0977839463106606	0.100675995600307	0.114813937888011	0.168103503234782	0.168103503234782	-0.00610996405917731	0.161993539175605
700	0	0	0	0	2.52820249074488	0	0.00823441914317473	0.0585400573399409	0.022272322451055	0.0300769839029116	0.0121539107840269	0.0654447089513383	0.00823441914317473	0.0667744764831156	0.0890467989341706	0.119123782837082	0.131277693621109	0.196722402572447	0.196722402572447	-0.0315453136020401	0.165177088970407
701	0	0	1.59074873184718	0	0	0	0.00756717501138866	0.0528276160936485	0.0198693750035686	0.0473113047493171	0.0399228363735504	0.0714421277929299	0.00756717501138866	0.0603947911050371	0.0802641661086057	0.127575470857923	0.167498307231473	0.238940435024403	0.238940435024403	-0.0321889030929993	0.206751531931404
702	0.90135409123113	0	0	0	0	0	0.00687126157236461	0.0472626138842966	0.0293669373785546	0.0573092350986078	0.05722509774199	0.0731148338617478	0.00687126157236461	0.0541338754566612	0.0835008128352158	0.140810047933824	0.198035145675814	0.271149979537561	0.271149979537561	-0.0576732396917616	0.2134767398458
703	0.581503079906487	0	0	0	0	0	0.00752781600115525	0.0419793008640005	0.0347683891439844	0.0621279504436441	0.0669428172227296	0.0718336355865598	0.00752781600115525	0.0495071168651557	0.0842755060091401	0.146403456452784	0.213346273675514	0.285179909262074	0.285179909262074	-0.0446821590126789	0.240497750249395
704	0.488562911925366	0	0	0	0	0	0.00795459220154472	0.0370584117054543	0.0372466520388069	0.0633165981982665	0.0712571561630495	0.0686144743201319	0.00795459220154472	0.045013003906999	0.0822596559458058	0.145576254144072	0.216833410307122	0.285447884627254	0.285447884627254	-0.0472983713800503	0.238149513247203
705	0	1.04107853033084	0	0	0	0	0.00809590841538351	0.0325421557592602	0.0376840107351512	0.062032881648922	0.0718077379326423	0.0642020345510528	0.00809590841538351	0.0406380641746437	0.0783220749097948	0.140354956558717	0.212162694491359	0.276364729042412	0.276364729042412	-0.0307173008212967	0.245647428221115
706	0.433312604047498	0	0	0	0	0	0.00792461577682042	0.0308379631110944	0.0367389394670517	0.0591340707969564	0.069817306509253	0.0591347026092621	0.00792461577682042	0.0387625788879149	0.0755015183549666	0.134635589151923	0.204452895661176	0.263587598270438	0.263587598270438	-0.042539458058513	0.221048140211925
707	0.635582568755539	0	0	0	0	0	0.00762156155209294	0.0286823181760285	0.0348982513434972	0.0552478805496889	0.0661889856756702	0.053794888444804	0.00762156155209294	0.0363038797281215	0.0712021310716186	0.126450011621307	0.192638997296978	0.246433885741782	0.246433885741782	-0.034755954562322	0.21167793117946
708	0.82649116285068	0	0	0	0	0	0.00750196780264733	0.0262948870682901	0.0325176956122776	0.0508275246379277	0.0615819760620516	0.0484478824809763	0.00750196780264733	0.0337968548709374	0.066314550483215	0.117142075121143	0.178724051183194	0.227171933664171	0.227171933664171	-0.0114642946333769	0.215707639030794
709	0.837064541679912	0	0	0	0	0	0.00812957669293293	0.023830532542879	0.0298534773868649	0.0461943532143616	0.0564703113494599	0.0432717505185635	0.00812957669293293	0.0319601092358119	0.0618135866226768	0.108007939837038	0.164478251186498	0.207750001705062	0.207750001705062	-0.0201456497135449	0.187604351991517
710	0.715107568872872	0	0	0	0	0	0.00928711860069887	0.0213955898000431	0.027086656826094	0.0415707665351157	0.0511883280465028	0.0383802389631548	0.00928711860069887	0.030682708400742	0.057769365226836	0.0993401317619517	0.150528459808455	0.188908698771609	0.188908698771609	-0.0134788130974392	0.17542988567417
711	0	0	1.82007086564601	0	0	0	0.0102930025827307	0.0190603710278774	0.0243419735468984	0.0371055290094112	0.0459657350372152	0.0338402420995871	0.0102930025827307	0.0293533736106081	0.0536953471575066	0.0908008761669177	0.136766611204133	0.17060685330372	0.17060685330372	-0.0179098969063478	0.152696956397372
712	0	0	1.72980572311689	0	0	0	0.0106290537440266	0.016868731111475	0.0392635353807047	0.0328931572809086	0.0409545593129853	0.0296850502484316	0.0106290537440266	0.0274977848555016	0.0667613202362063	0.0996544775171149	0.1406090368301	0.170294087078532	0.170294087078532	-0.0398221296269405	0.130471957451591
713	0	0	1.77910399100972	0	0	0	0.0105050603876054	0.0148453490678727	0.0632374110766922	0.0289886989496564	0.0362497607503864	0.0259243344480599	0.0105050603876054	0.0253504094554782	0.0885878205321704	0.117576519481827	0.153826280232213	0.179750614680273	0.179750614680273	-0.0537368365786807	0.126013778101592
714	0.933332988263765	0	0	0	0	0	0.0100767642095366	0.0130012390288832	0.0937522649135823	0.0254189359408099	0.0319049257520715	0.0225516154823121	0.0100767642095366	0.0230780032384198	0.116830268152002	0.142249204092812	0.174154129844883	0.196705745327196	0.196705745327196	-0.0357542825806478	0.160951462746548
715	0.51729999324399	0	0	0	0	0	0.0110084333130308	0.0113378933715371	0.111126420606824	0.0221908231160737	0.0279441464808013	0.0195498011932501	0.0110084333130308	0.0223463266845679	0.133472747291392	0.155663570407466	0.183607716888267	0.203157518081517	0.203157518081517	-0.0505947230783481	0.152562795003169
716	0.584855786921958	0	0	0	0	0	0.0114177978179188	0.00985037281243162	0.119121213527754	0.0192977963324658	0.0243709528858035	0.0168952469786675	0.0114177978179188	0.0212681706303504	0.140389384158104	0.15968718049057	0.184058133376374	0.200953380355041	0.200953380355041	-0.0507032059758814	0.15025017437916
717	0	1.00550959909156	0	0	0	0	0.0115565020497521	0.00852958909488608	0.12056613434134	0.0167244450753153	0.0211749756634065	0.0145606929287189	0.0115565020497521	0.0200860911446381	0.140652225485978	0.157376670561293	0.1785516462247	0.193112339153419	0.193112339153419	-0.0466855355802659	0.146426803573153
718	0	1.06608522122583	0	0	0	0	0.0112697484933485	0.00944828447722981	0.117573066594227	0.0144499352966837	0.0183368692822732	0.0125173514412106	0.0112697484933485	0.0207180329705784	0.138291099564805	0.152741034861489	0.171077904143762	0.183595255584973	0.183595255584973	-0.0489118954003134	0.13468336018466
719	0	0	1.58473025501417	0	0	0	0.0107072243559167	0.0123817211115676	0.111703473986733	0.0124504820219579	0.015831906931638	0.0107363567897186	0.0107072243559167	0.0230889454674842	0.134792419454217	0.147242901476175	0.163074808407813	0.173811165197532	0.173811165197531	-0.030586136218929	0.143225028978603
720	0.999398210033132	0	0	0	0	0	0.00997832939171763	0.013941217214416	0.115713372605949	0.010701103750758	0.0136325671081581	0.00918973936520388	0.00997832939171763	0.0239195466061337	0.139632919212083	0.150334022962841	0.163966590070999	0.173156329436203	0.173156329436203	-0.0431394568351807	0.130016872601022
721	0.430490391442352	0	0	0	0	0	0.0111963226901727	0.0145284906720587	0.114599115564596	0.00917683778312272	0.0117103592864493	0.00785104928458826	0.0111963226901727	0.0257248133622314	0.140323928926827	0.14950076670995	0.161211125996399	0.169062175280988	0.169062175280988	-0.0607467582921623	0.108315416988825
722	0.441395525178361	0	0	0	0	0	0.0117151695791285	0.0144447668530819	0.110086647124386	0.00785355425926079	0.0100370795432922	0.0066957244721076	0.0117151695791285	0.0261599364322104	0.136246583556596	0.144100137815857	0.154137217359149	0.160832941831257	0.160832941831257	-0.056748642104054	0.104084299727203
723	0	0	0	2.36485297020978	0	0	0.0117557142009865	0.0139140111511965	0.103444562587053	0.00670847446080237	0.00858564281037996	0.00570127536102939	0.0117557142009865	0.025669725352183	0.129114287939236	0.135822762400039	0.144408405210419	0.150109680571448	0.150109680571448	-0.0255310666035628	0.124578613967885
724	0.952299687907107	0	0	0	0	0	0.0113966164698897	0.0131010408743771	0.0955932028891139	0.0336365229430664	0.00733060398607889	0.00484734060329593	0.0113966164698897	0.0244976573442668	0.120090860233381	0.153727383176447	0.161057987162526	0.165905327765822	0.165905327765822	-0.0390354817058779	0.126869846059944
725	0	1.18404861514704	0	0	0	0	0.0124605652056658	0.012125609526958	0.0871892260255908	0.0505816866108093	0.00624845336017818	0.00411565448265686	0.0124605652056658	0.0245861747326238	0.111775400758215	0.162357087369024	0.168605540729202	0.172721195211859	0.172721195211859	-0.0152474659399714	0.157473729271888
726	0.736652120092651	0	0	0	0	0	0.0127643153924772	0.0150430610372367	0.0786909612071117	0.0602783291339696	0.00531775104888518	0.00348995621163708	0.0127643153924772	0.0278073764297139	0.106498337636826	0.166776666770795	0.17209441781968	0.175584374031317	0.175584374031317	-0.0223521286158918	0.153232245415426
727	0.908899153550104	0	0	0	0	0	0.0131510492611241	0.0165043942469091	0.0704087338557718	0.0647975251147568	0.00451914909782384	0.00295586325244428	0.0131510492611241	0.0296554435080332	0.100064177363805	0.164861702478562	0.169380851576386	0.17233671482883	0.17233671482883	-0.030403309478589	0.141933405350241
728	0	1.03525443186433	0	0	0	0	0.0143725586401057	0.0169416448947381	0.0625434626470667	0.0656976807095546	0.00383533756037121	0.00250072468489155	0.0143725586401057	0.0313142035348438	0.0938576661819105	0.159555346891465	0.163390684451836	0.165891409136728	0.165891409136728	-0.0016760820673849	0.164215327069343
729	0	1.04935471686616	0	0	0	0	0.0147190995720088	0.019017904850794	0.055216126826763	0.0641423431877017	0.00325094138692676	0.00211346601755042	0.0147190995720088	0.0337370044228027	0.0889531312495657	0.153095474437267	0.156346415824194	0.158459881841745	0.158459881841745	-0.0148441783064904	0.143615703535254
730	0	1.08901297381851	0	0	0	0	0.0144677447851555	0.022253404865863	0.0484901454370401	0.0609921455268433	0.00275238772983162	0.00178443336240857	0.0144677447851555	0.0367211496510184	0.0852112950880585	0.146203440614902	0.148955828344733	0.150740261707142	0.150740261707142	0.00397359867538762	0.15471386038253
731	0.626624185765131	0	0	0	0	0	0.0138238676638687	0.0265495195423581	0.0423882699046319	0.0568763920396546	0.00232775777747136	0.00150524230306536	0.0138238676638687	0.0403733872062268	0.0827616571108587	0.139638049150513	0.141965806927985	0.14347104923105	0.14347104923105	-0.0229752721644432	0.120495777066607
732	0	1.07579052493552	0	0	0	0	0.0132535829780299	0.028556912883412	0.0369052437597525	0.0522486447766039	0.00196663308649586	0.00126863487506981	0.0132535829780299	0.0418104958614419	0.0787157396211943	0.130964384397798	0.132931017484294	0.134199652359364	0.134199652359364	-0.0117967463749543	0.12240290598441
733	0.701238339374535	0	0	0	0	0	0.0124358163363328	0.0316880798195865	0.0320172089980533	0.0474297588401434	0.00165994327531522	0.00106834668340824	0.0124358163363328	0.0441238961559193	0.0761411051539727	0.123570863994116	0.125230807269431	0.126299153952839	0.126299153952839	0.0079154301271782	0.134214584080018
734	0	1.14305481106175	0	0	0	0	0.0119738468007918	0.0327457397499261	0.0276886225728689	0.0426410903750424	0.00139981963465603	0.000898985181451164	0.0119738468007918	0.0447195865507179	0.0724082091235868	0.115049299498629	0.116449119133285	0.117348104314736	0.117348104314736	0.0157108867341735	0.13305899104891
735	0	0	1.81856238279327	0	0	0	0.011270736237844	0.0358373685983278	0.0238772766120462	0.0380300259404654	0.00117945751458469	0.000755919431226691	0.011270736237844	0.0471081048361718	0.070985381448218	0.109015407388683	0.110194864903268	0.110950784334495	0.110950784334495	0.011381392782876	0.122332177117371
736	0.84354720364678	0	0	0	0	0	0.0104290871967761	0.0367321857850429	0.0380611063915305	0.0336895258924165	0.000992989116334583	0.000635181182173312	0.0104290871967761	0.047161272981819	0.0852223793733495	0.118911905265766	0.119904894382101	0.120540075564274	0.120540075564274	0.0141287040070492	0.134668779571323
737	0.451503033019534	0	0	0	0	0	0.0105576024754571	0.0361250336913496	0.0463181794400454	0.0296730130703274	0.000835367438556215	0.000533376787304313	0.0105576024754571	0.0466826361668067	0.0930008156068521	0.122673828677179	0.123509196115736	0.12404257290304	0.12404257290304	0.00631895982575332	0.130361532728793
738	0.585085459864027	0	0	0	0	0	0.0103819005596655	0.0345310316117528	0.0503311132797609	0.0260056521272003	0.000702261513957636	0.000447609278212581	0.0103819005596655	0.0449129321714182	0.0952440454511791	0.121249697578379	0.121951959092337	0.12239956837055	0.12239956837055	-0.00304746575278915	0.11935210261776
739	0.461074269125768	0	0	0	0	0	0.0101628374559791	0.0323279007850754	0.0513672563830454	0.0226928388134556	0.000589962656490763	0.000375409810251183	0.0101628374559791	0.0424907382410544	0.0938579946240999	0.116550833437555	0.117140796094046	0.117516205904297	0.117516205904297	0.0147370768658368	0.132253282770134
740	0	0	1.79329939653486	0	0	0	0.00977456321344322	0.0297888504107418	0.0503739508333668	0.0197265400913437	0.000495301169707996	0.000314677641342183	0.00977456321344322	0.0395634136241851	0.0899373644575519	0.109663904548896	0.110159205718604	0.110473883359946	0.110473883359946	-0.0070482078373805	0.103425675522565
741	0.40686921397091	0	0	0	0	0	0.00919311733015678	0.0271080559177407	0.0649367840104652	0.0170899852911028	0.000415572804292679	0.000263627803256	0.00919311733015678	0.0363011732478975	0.101237957258363	0.118327942549465	0.118743515353758	0.119007143157014	0.119007143157014	-0.0196911914669579	0.0993159516900561
742	0.421446673640211	0	0	0	0	0	0.00855738185849819	0.0244203344933466	0.0725648151090813	0.014761097792799	0.000348474167154383	0.000220745648753256	0.00855738185849819	0.0329777163518447	0.105542531460926	0.120303629253725	0.120652103420879	0.120872849069633	0.120872849069633	-0.0110378141982182	0.109835034871414
743	0.600597230115226	0	0	0	0	0	0.00791462540390426	0.0218162844095911	0.0752936633951439	0.0127149696972317	0.000292046253300413	0.000184747501270057	0.00791462540390426	0.0297309098134953	0.105024573208639	0.117739542905871	0.118031589159171	0.118216336660442	0.118216336660442	-0.00518473896522637	0.113031597695215
744	0.971969585737453	0	0	0	0	0	0.00749001888174397	0.0193538861862701	0.0746488252625256	0.0109256136791509	0.000244625278027374	0.000154546688253759	0.00749001888174397	0.0268439050680141	0.10149273033054	0.112418344009691	0.112662969287718	0.112817515975972	0.112817515975972	-0.0188814899975789	0.0939360259783927
745	0.409228702219802	0	0	0	0	0	0.00878072084009468	0.0170673508547772	0.0717637259339236	0.00936717275795054	0.000204800018245625	0.000129224299363128	0.00878072084009468	0.0258480716948719	0.0976117976287955	0.106978970386746	0.107183770404992	0.107312994704355	0.107312994704355	-0.0151170174748333	0.0921959772295214
746	0.568808838262795	0	0	0	0	0	0.00941478683072902	0.0149738321574067	0.0674717347686439	0.00801472694828076	0.000171374918708491	0.00010800407268216	0.00941478683072902	0.0243886189881357	0.0918603537567796	0.0998750807050603	0.100046455623769	0.100154459696451	0.100154459696451	-0.0173878958882019	0.082766563808249
747	0	1.14584227186696	0	0	0	0	0.00974471135691719	0.0130784863467131	0.0623777043655025	0.00684480318582739	0.000143338274847245	9.02308732270972e-05	0.00974471135691719	0.0228231977036303	0.0852009020691328	0.0920457052549602	0.0921890435298074	0.0922792744030345	0.0922792744030345	-0.00785063832820089	0.0844286360748336
748	0	0	1.5832135888547	0	0	0	0.00964566939376274	0.0148700887280818	0.0569134333846655	0.00583566959707141	0.000119834864023131	7.53522866038637e-05	0.00964566939376274	0.0245157581218445	0.08142919150651	0.0872648611035814	0.0873846959676045	0.0874600482542084	0.0874600482542084	0.00311929877371449	0.0905793470279229
749	0.701501403559663	0	0	0	0	0	0.00926233696802047	0.0155824263153524	0.0629585605585656	0.00496747554122044	0.000100142457939029	6.29029056192437e-05	0.00926233696802047	0.0248447632833729	0.0878033238419385	0.0927707993831589	0.092870941841098	0.0929338447467172	0.0929338447467172	0.00582107719458872	0.0987549219413059
750	0	1.35006132928791	0	0	0	0	0.00919659588955485	0.0155479047031395	0.064942004111185	0.00422228366856205	8.3651708438358e-05	5.2490938351679e-05	0.00919659588955485	0.0247445005926943	0.0896865047038794	0.0939087883724414	0.0939924400808798	0.0940449310192314	0.0940449310192314	0.00982815620466836	0.1038730872239
751	0.46572745766181	0	0	0	0	0	0.00885034161401714	0.0215792894514104	0.0641376466527325	0.00358402854186953	6.98489554761721e-05	4.3786812382416e-05	0.00885034161401714	0.0304296310654275	0.09456727771816	0.0981513062600295	0.0982211552155057	0.0982649420278881	0.0982649420278881	-0.0226002065550875	0.0756647354728006
752	0.885343105016248	0	0	0	0	0	0.0084237263517502	0.0249131836105157	0.0614910003038262	0.00303842739118959	5.83015587860608e-05	3.6513491541114e-05	0.0084237263517502	0.0333369099622659	0.0948279102660921	0.0978663376572817	0.0979246392160677	0.0979611527076089	0.0979611527076089	-0.0222659734033501	0.0756951793042588
753	0.781382647722647	0	0	0	0	0	0.00911673966870859	0.0263293488595293	0.0576963957156628	0.00257286171514384	4.86454032107488e-05	3.04382587620043e-05	0.00911673966870859	0.0354460885282379	0.0931424842439007	0.0957153459590446	0.0957639913622553	0.0957944296210173	0.0957944296210173	0.00751608013783821	0.103310509758856
754	0.910516521003422	0	0	0	0	0	0.0100443335052154	0.0264134888549355	0.0532569768739015	0.00217624323047229	4.05742716396169e-05	2.53657517064295e-05	0.0100443335052154	0.0364578223601508	0.0897147992340523	0.0918910424645246	0.0919316167361642	0.0919569824878707	0.0919569824878706	0.00819225642745428	0.100149238915325
755	0	0	1.6605821471847	0	0	0	0.0117403917284175	0.0256019809036283	0.0485311989330385	0.00183887373459231	3.38308190305181e-05	2.11320669793983e-05	0.0117403917284175	0.0373423726320458	0.0858735715650843	0.0877124452996766	0.0877462761187071	0.0877674081856865	0.0877674081856865	0.00211447223988482	0.0898818804255713
756	0.70648941161128	0	0	0	0	0	0.0124915214248623	0.0242167671458292	0.0572663115346162	0.00155230549264122	2.81989162508751e-05	1.75997743726862e-05	0.0124915214248623	0.0367082885706915	0.0939746001053077	0.095526905597949	0.0955551045141998	0.0955727042885725	0.0955727042885726	-0.00766768549380222	0.0879050187947703
757	0.773080630675076	0	0	0	0	0	0.0130943658520213	0.0224925029869141	0.0612399452345102	0.00130920656356885	2.34971637061676e-05	1.46537049418564e-05	0.0130943658520213	0.0355868688389354	0.0968268140734456	0.0981360206370145	0.0981595178007206	0.0981741715056625	0.0981741715056625	-0.00277802905332094	0.0953961424523416
758	0.566540668795416	0	0	0	0	0	0.0137989524650278	0.0205976233501433	0.0618912963764347	0.00110323386216207	1.95734022332601e-05	1.21973961971397e-05	0.0137989524650278	0.0343965758151711	0.0962878721916057	0.0973911060537678	0.097410679456001	0.0974228768521981	0.0974228768521981	-0.0103598912798663	0.0870629855723318
759	0	1.19441209687933	0	0	0	0	0.0140286943539539	0.0186506397165138	0.0602942524736849	0.000928915577616516	1.63000728442285e-05	1.01500945769395e-05	0.0140286943539539	0.0326793340704677	0.0929735865441526	0.0939025021217691	0.0939188021946133	0.0939289522891903	0.0939289522891902	0.00181012116749536	0.0957390734566856
760	0.828050645583052	0	0	0	0	0	0.013721732534626	0.0208395475393645	0.0572425408318509	0.000781543727543106	1.35702979438861e-05	8.44422997319768e-06	0.013721732534626	0.0345612800739905	0.0918038209058414	0.0925853646333845	0.0925989349313284	0.0926073791613016	0.0926073791613016	-0.00939699193433314	0.0832103872269685
761	0.982864365115758	0	0	0	0	0	0.0140265833898515	0.0216220592280489	0.053316011032872	0.000657077036478406	1.12945749308892e-05	7.02328966614194e-06	0.0140265833898515	0.0356486426179004	0.0889646536507724	0.0896217306872508	0.0896330252621817	0.0896400485518478	0.0896400485518478	-0.00752189686454005	0.0821181516873078
762	0	1.05567492205622	0	0	0	0	0.0156740151892708	0.0214361232038057	0.0489320931225112	0.000552053926386842	9.39798893524539e-06	5.84002985053461e-06	0.0156740151892708	0.0371101383930765	0.0860422315155877	0.0865942854419746	0.0866036834309098	0.0866095234607604	0.0866095234607603	0.000116955146790389	0.0867264786075507
763	0	1.34294439408981	0	0	0	0	0.0162632964957268	0.0231351456895443	0.0443856279337597	0.000463515144439527	7.81786512911822e-06	4.8549722227201e-06	0.0162632964957268	0.0393984421852711	0.0837840701190308	0.0842475852634703	0.0842554031285994	0.0842602581008222	0.0842602581008222	-0.00538290757215274	0.0788773505286695
764	0	0	1.603542446868	0	0	0	0.0161239153917185	0.029950322769738	0.0398795942535905	0.000388935393190262	6.50179283354646e-06	4.03514104990904e-06	0.0161239153917185	0.0460742381614565	0.085953832415047	0.0863427678082373	0.0863492696010708	0.0863533047421207	0.0863533047421208	-0.0274906297227845	0.0588626750193363
765	0	0	1.53092371964845	0	0	0	0.0155006771267479	0.0335345487087359	0.0476230194721513	0.000326163241771807	5.4059637726823e-06	3.35300293728416e-06	0.0155006771267479	0.0490352258354838	0.0966582453076351	0.0969844085494069	0.0969898145131796	0.0969931675161169	0.0969931675161169	-0.0243483395430221	0.0726448279730948
766	0	1.12632347310826	0	0	0	0	0.0145735784067504	0.0348352308990742	0.0615851673091846	0.000273368562456165	4.4937755099113e-06	2.78557730551218e-06	0.0145735784067504	0.0494088093058246	0.110993976615009	0.111267345177465	0.111271838952975	0.111274624530281	0.111274624530281	-0.0102173368388447	0.101057287691436
767	0.898060040617189	0	0	0	0	0	0.0134732590428143	0.0378265401885122	0.0689206762140357	0.000228996738775538	3.73465852981099e-06	2.31369052691265e-06	0.0134732590428143	0.0512997992313264	0.120220475445362	0.120449472184138	0.120453206842668	0.120455520533194	0.120455520533194	-0.0383347247014147	0.0821207958317797
768	0	0	1.7595533998155	0	0	0	0.0136222519520286	0.0385887498898207	0.0715731820929173	0.000191728917409908	3.10309177457384e-06	1.92135086731816e-06	0.0136222519520286	0.0522110018418494	0.123784183934767	0.123975912852177	0.123979015943951	0.123980937294818	0.123980937294818	-0.0156090703935645	0.108371866901254
769	0	1.2515510199047	0	0	0	0	0.0132745175767755	0.0378317043547291	0.0870227235294528	0.000160447617397617	2.5777768532862e-06	1.59522494452218e-06	0.0132745175767755	0.0511062219315046	0.138128945460957	0.138289393078355	0.138291970855208	0.138293566080153	0.138293566080153	-0.0562415037748587	0.0820520623052942
770	0	1.43264466880433	0	0	0	0	0.0126052429891677	0.0410027856295449	0.0945194212248903	0.000134207060498501	2.14094574749879e-06	1.324199438495e-06	0.0126052429891677	0.0536080286187126	0.148127449843603	0.148261656904101	0.148263797849849	0.148265122049287	0.148265122049287	-0.042621892747234	0.105643229302053
771	0.616704931352568	0	0	0	0	0	0.0117424249373394	0.0499551319713815	0.0964388377974892	0.000112207641140365	1.77778074935304e-06	1.09901434876004e-06	0.0117424249373394	0.0616975569087209	0.15813639470621	0.15824860234735	0.1582503801281	0.158251479142449	0.158251479142449	-0.0636704875688688	0.0945809915735797
772	0	0	1.67307175937844	0	0	0	0.0110742653255402	0.0543146164872923	0.094556621805077	9.37740100922333e-05	1.47592869139999e-06	9.11956262239813e-07	0.0110742653255402	0.0653888818128324	0.159945503617909	0.160039277628002	0.160040753556693	0.160041665512955	0.160041665512955	-0.0524543341643919	0.107587331348563
773	0	0	1.64164065066913	0	0	0	0.0102625003549624	0.0554521673567922	0.104001775486822	7.83363006291246e-05	1.22509434431777e-06	7.56601925844236e-07	0.0102625003549624	0.0657146677117547	0.169716443198577	0.169794779499206	0.16979600459355	0.169796761195476	0.169796761195476	-0.0688143691225233	0.100982392072953
774	0	0	0	2.02883671226009	0	0	0.0093811472453359	0.0543926132554958	0.119936357925085	6.54140780529275e-05	1.01670024181431e-06	6.27603965372331e-07	0.0093811472453359	0.0637737605008317	0.183710118425917	0.18377553250397	0.183776549204212	0.183777176808177	0.183777176808177	-0.0614156893391765	0.122361487469001
775	0.907959057961607	0	0	0	0	0	0.00848210778743942	0.051895111049722	0.126676694358756	0.0225062117418432	8.43602211995176e-07	5.20511896652331e-07	0.00848210778743942	0.0603772188371614	0.187053913195918	0.209560124937761	0.209560968539973	0.209561489051869	0.209561489051869	-0.065002684810422	0.144558804241447
776	0	1.24854830669199	0	0	0	0	0.00898941157685202	0.0485157876801861	0.127032465773858	0.0368092070088518	6.99851595749124e-07	4.3162267529839e-07	0.00898941157685202	0.0575051992570381	0.184537665030896	0.221346872039747	0.221347571891343	0.221348003514018	0.221348003514018	-0.0629782599589392	0.158369743555079
777	0.523637647310384	0	0	0	0	0	0.00903408853753231	0.0495327108459769	0.123096845142563	0.0451872946582409	5.80496574485778e-07	3.57855957459662e-07	0.00903408853753231	0.0585667993835092	0.181663644526072	0.226850939184313	0.226851519680887	0.226851877536845	0.226851877536845	-0.0643945831066495	0.162457294430195
778	0.953589111823394	0	0	0	0	0	0.00892107399161527	0.0485868022746036	0.116413937144635	0.0493185062334876	4.81416241291299e-07	2.96650023511066e-07	0.00892107399161527	0.0575078762662189	0.173921813410854	0.223240319644341	0.223240801060583	0.223241097710606	0.223241097710606	-0.0542639290977926	0.168977168612814
779	0.590665151316386	0	0	0	0	0	0.0102403877650121	0.0463562494173291	0.108109057951595	0.0504672060629108	3.99182073016391e-07	2.45874972429201e-07	0.0102403877650121	0.0565966371823412	0.164705695133936	0.215172901196847	0.21517330037892	0.215173546253893	0.215173546253893	-0.0675111344579061	0.147662411795986
780	0.684154954485956	0	0	0	0	0	0.0110373934830283	0.0433378664532045	0.0989898251565396	0.049578923882417	3.30942321465955e-07	2.03760345256601e-07	0.0110373934830283	0.0543752599362328	0.153365085092772	0.202944008975189	0.202944339917511	0.202944543677856	0.202944543677856	-0.0625608522004256	0.14038369147743
781	0	0	1.5931876226003	0	0	0	0.0116573213297762	0.0398905648325866	0.08962435949196	0.0473543994827139	2.74325566616085e-07	1.68834799005801e-07	0.0116573213297762	0.0515478861623628	0.141172245654323	0.188526645137037	0.188526919462603	0.188527088297402	0.188527088297402	-0.0745034661998699	0.114023622097532
782	0	0	1.83491503486006	0	0	0	0.0116898288347423	0.036269023736181	0.0922222450324001	0.0443072597608168	2.27360283327016e-07	1.39875840252451e-07	0.0116898288347423	0.0479588525709233	0.140181097603323	0.18448835736414	0.184488584724423	0.184488724600264	0.184488724600264	-0.0736208480509374	0.110867876549326
783	0	0	1.78790924702259	0	0	0	0.0113275085600148	0.0326496849788862	0.108867217018411	0.0408088290603476	1.88407785520894e-07	1.15867953820448e-07	0.0113275085600148	0.0439771935389009	0.152844410557312	0.193653239617659	0.193653428025445	0.193653543893399	0.193653543893398	-0.0295213314569614	0.164132212436437
784	0	1.42610878433505	0	0	0	0	0.0107124326250231	0.0291507486805402	0.13319429174135	0.0371228422950344	1.5610634065979e-07	9.5967734500095e-08	0.0107124326250231	0.0398631813055633	0.173057473046913	0.210180315341948	0.210180471448289	0.210180567416023	0.210180567416023	-0.053168611486621	0.157011955929402
785	0.673408386713723	0	0	0	0	0	0.00994814000134648	0.0338868368698646	0.145124647642615	0.0334322490828246	1.29324608266757e-07	7.9474858935781e-08	0.00994814000134648	0.043834976871211	0.188959624513826	0.222391873596651	0.222392002921259	0.222392082396118	0.222392082396118	-0.0237561026260518	0.198635979770066
786	0.514094422536982	0	0	0	0	0	0.00952978510985378	0.0359480597422768	0.148353220337484	0.0298598355811621	1.0712285834984e-07	6.58079260077871e-08	0.00952978510985378	0.0454778448521306	0.193831065189614	0.223690900770777	0.223691007893635	0.223691073701561	0.223691073701561	-0.0285635420536476	0.195127531647913
787	0.771087972564998	0	0	0	0	0	0.00907918845850667	0.0361485379983634	0.1456427271282	0.0264840246000251	8.87206796079454e-08	5.44843545448526e-08	0.00907918845850667	0.04522772645687	0.19087045358507	0.217354478185095	0.217354566905775	0.21735462139013	0.21735462139013	-0.0133653101465957	0.203989311243534
788	0.764585652249843	0	0	0	0	0	0.00920206727895372	0.0350951344148013	0.139040221837847	0.0233509244492476	7.347009830454e-08	4.51036612461718e-08	0.00920206727895372	0.044297201693755	0.183337423531602	0.20668834798085	0.206688421450948	0.206688466554609	0.206688466554609	-0.0140610298332195	0.19262743672139
789	0	1.32447025638186	0	0	0	0	0.00968125334320537	0.0332358420024225	0.130045771513529	0.0204834673297012	6.0833207826505e-08	3.73335540464923e-08	0.00968125334320537	0.0429170953456278	0.172962866859157	0.193446334188858	0.193446395022066	0.19344643235562	0.19344643235562	-0.0296743672479837	0.163772065107637
790	0	0	0	2.19468763010834	0	0	0.00968434951879121	0.0370065939092688	0.119743496988607	0.0178882965131946	5.03635564101046e-08	3.08983693493949e-08	0.00968434951879121	0.04669094342806	0.166434440416667	0.184322736929861	0.184322787293418	0.184322818191787	0.184322818191787	-0.0134263528868633	0.170896465304924
791	0.911626984135724	0	0	0	0	0	0.00936821136248053	0.0383182218592763	0.108903079383657	0.0411165271142341	4.16906662550787e-08	2.55694607528018e-08	0.00936821136248053	0.0476864332217568	0.156589512605414	0.197706039719648	0.197706081410314	0.197706106979775	0.197706106979775	-0.00895976533566398	0.188746341644111
792	0.829586106029319	0	0	0	0	0	0.0102596269097805	0.0379383515460257	0.0980581339787143	0.0553358466741525	3.45071597109836e-08	2.11572113382492e-08	0.0102596269097805	0.0481979784558061	0.14625611243452	0.201591959108673	0.201591993615833	0.201592014773044	0.201592014773044	-0.019472323139901	0.182119691633143
793	0	0	0	0	2.83220605926387	0	0.011488673376643	0.0364371180229157	0.0875665025697528	0.0630490864914342	2.85580564209909e-08	1.75043970490366e-08	0.011488673376643	0.0479257913995587	0.135492293969312	0.198541380460746	0.198541409018802	0.198541426523199	0.198541426523199	-0.010593556732889	0.18794786979031
794	0.834563212010504	0	0	0	0	0	0.0119350268285793	0.0342335406029379	0.0776564443038969	0.0661477248379825	0.0312039857689845	1.44806734581794e-08	0.0119350268285793	0.0461685674315172	0.123825011735414	0.189972736573397	0.221176722342381	0.221176736823055	0.221176736823055	-0.0304955548875282	0.190681181935526
795	0.52996758249503	0	0	0	0	0	0.0128341025293866	0.0316315743262113	0.0684618562188391	0.0660512865825499	0.0510953063923129	1.19779971564451e-08	0.0128341025293866	0.0444656768555979	0.112927533074437	0.178978819656987	0.2300741260493	0.230074138027297	0.230074138027297	-0.0292573915711895	0.200816746456107
796	0	1.10975464072792	0	0	0	0	0.0131765221953249	0.0288480568253579	0.0600489828775811	0.0638162932524522	0.062749940185496	9.90682355323096e-09	0.0131765221953249	0.0420245790206828	0.102073561898264	0.165889855150716	0.228639795336212	0.228639805243036	0.228639805243036	-0.00536978525356766	0.223270019989468
797	0.344029968104558	0	0	0	0	0	0.0129730916815296	0.0291135106731607	0.0524365433335601	0.0602212222037229	0.0685004034342386	8.19295062048222e-09	0.0129730916815296	0.0420866023546903	0.0945231456882504	0.154744367891973	0.223244771326212	0.223244779519163	0.223244779519163	-0.0087766825506297	0.214468096968533
798	0	1.1862401322001	0	0	0	0	0.0124391238008358	0.0283348222571488	0.0456107842576903	0.0558325925814535	0.0701042309858442	6.77489883441711e-09	0.0124391238008358	0.0407739460579847	0.0863847303156749	0.142217322897128	0.212321553882973	0.212321560657871	0.212321560657871	-0.00520243095606686	0.207119129701805
799	0.888314988826307	0	0	0	0	0	0.0116724629809897	0.0308802683403135	0.0395366373462505	0.0510562287010971	0.0688757860744874	5.60173702024085e-09	0.0116724629809897	0.0425527313213032	0.0820893686675536	0.133145597368651	0.202021383443138	0.202021389044875	0.202021389044875	-0.0210055995195267	0.181015789525348
800	0.429567563654011	0	0	0	0	0	0.0120476864980837	0.0315718513472064	0.0341658987339968	0.0461769031180528	0.0657891770614818	4.63127822918783e-09	0.0120476864980837	0.0436195378452901	0.0777854365792869	0.12396233969734	0.189751516758822	0.1897515213901	0.1897515213901	0.00524867062457992	0.19500019201468
801	0.846626511346231	0	0	0	0	0	0.0119730325096881	0.030998028363657	0.0294431434341096	0.0413888877559792	0.0615584248676643	3.82858321935427e-09	0.0119730325096881	0.0429710608733451	0.0724142043074547	0.113803092063434	0.175361516931098	0.175361520759681	0.175361520759681	-0.0255115173230379	0.149850003436644
802	0.372996056012311	0	0	0	0	0	0.0125801197096359	0.0295948333637293	0.0253099271813615	0.0368194066591495	0.0566997469038949	3.16471899717466e-09	0.0125801197096359	0.0421749530733652	0.0674848802547267	0.104304286913876	0.161004033817771	0.16100403698249	0.16100403698249	-0.00264175780226411	0.158362279180226
803	0	1.17555394991198	0	0	0	0	0.0126133165102382	0.0276818006144663	0.0217077022209036	0.0325465599379079	0.0515798067727395	2.61572945779426e-09	0.0126133165102382	0.0402951171247045	0.0620028193456081	0.094549379283516	0.146129186056256	0.146129188671985	0.146129188671985	-0.0283873080045325	0.117741880667453
804	0.552260715837837	0	0	0	0	0	0.0122211138275796	0.0293496205283095	0.0185797752204571	0.028612952689356	0.0464529711304957	2.16178172495503e-09	0.0122211138275796	0.0415707343558891	0.0601505095763461	0.0887634622657022	0.135216433396198	0.13521643555798	0.13521643555798	-0.0241881535042349	0.111028282053745
805	0.979483298879761	0	0	0	0	0	0.011747034108637	0.0295032079731532	0.0158725587644849	0.0250359970504021	0.0414899736223489	1.78645846062988e-09	0.011747034108637	0.0412502420817903	0.0571228008462752	0.0821587978966773	0.123648771519026	0.123648773305485	0.123648773305485	-0.0154769907166397	0.108171782588845
806	0.827982283206601	0	0	0	0	0	0.0129213310411917	0.0286367283804872	0.0135363081999338	0.0218156456743231	0.0367998769513365	1.4761713316252e-09	0.0129213310411917	0.0415580594216788	0.0550943676216127	0.0769100132959357	0.113709890247272	0.113709891723444	0.113709891723444	-0.015255600374239	0.0984542913492046
807	0.783862255371323	0	0	0	0	0	0.0142450824037226	0.0271149486585286	0.011525489291142	0.0189401493282682	0.0324468209105393	1.2196748234173e-09	0.0142450824037226	0.0413600310622512	0.0528855203533933	0.0718256696816614	0.104272490592201	0.104272491811876	0.104272491811876	-0.00581010869612375	0.0984623831157518
808	0	1.4549845723494	0	0	0	0	0.0154366787432944	0.0252039115834177	0.00979888631812561	0.0163903008331754	0.0284627250260187	1.0076633334777e-09	0.0154366787432944	0.0406405903267121	0.0504394766448377	0.0668297774780131	0.0952925025040318	0.0952925035116951	0.0952925035116951	-0.00742370380453778	0.0878687997071573
809	0.770986902049831	0	0	0	0	0	0.0157282029323958	0.0317380688675512	0.00831953263690751	0.0141425249189942	0.0248568621039447	8.32437434837632e-10	0.0157282029323958	0.047466271799947	0.0557858044368545	0.0699283293558487	0.0947851914597934	0.0947851922922309	0.0947851922922308	0.0205851630754318	0.115370355367663
810	0.629141523723835	0	0	0	0	0	0.0161296845524379	0.0350751788774674	0.00705452451428028	0.0121710929456723	0.0216230197092959	6.87627329500311e-10	0.0161296845524379	0.0512048634299053	0.0582593879441856	0.0704304808898579	0.0920535005991538	0.0920535012867811	0.0920535012867811	0.00168098201864642	0.0937344833054275
811	0.442200936794849	0	0	0	0	0	0.0161894593470181	0.0361595914490084	0.00597476283620071	0.0104496782316245	0.018744809471006	5.67963787381694e-10	0.0161894593470181	0.0523490507960265	0.0583238136322272	0.0687734918638517	0.0875183013348576	0.0875183019028214	0.0875183019028214	-0.00336047001546735	0.084157831887354
812	0.727701677528387	0	0	0	0	0	0.0157758287349955	0.0356983435562254	0.00505465495551793	0.00895241827235392	0.0161995603820352	4.69088442012936e-10	0.0157758287349955	0.0514741722912208	0.0565288272467388	0.0654812455190927	0.0816808059011279	0.0816808063702163	0.0816808063702164	0.0105439991176709	0.0922248054878873
813	0	1.01733831068612	0	0	0	0	0.0155539970910586	0.0342161644021206	0.0042717996171471	0.00765461151470666	0.0139611349946979	3.87396763745866e-10	0.0155539970910586	0.0497701614931791	0.0540419611103262	0.0616965726250329	0.0756577076197308	0.0756577080071275	0.0756577080071275	-0.00161657224856675	0.0740411357585608
814	0	0	1.8194351100354	0	0	0	0.0148942172595777	0.0342816805364726	0.00360667089261309	0.00653314627145578	0.0120019310750218	3.19907900312213e-10	0.0148942172595777	0.0491758977960503	0.0527825686886634	0.0593157149601191	0.0713176460351409	0.0713176463550488	0.0713176463550488	-0.0197961922571823	0.0515214540978665
815	0	0	1.53374585570943	0	0	0	0.0139625513807656	0.0331991513476175	0.0205875208205265	0.00556673599067209	0.0102942714825296	2.64157056139639e-10	0.0139625513807656	0.0471617027283832	0.0677492235489097	0.0733159595395818	0.0836102310221113	0.0836102312862684	0.0836102312862684	-0.0315698824469106	0.0520403488393579
816	0.806494383158341	0	0	0	0	0	0.0128792480146236	0.0313826346933822	0.041695626812811	0.00473601699021873	0.00881133829583604	2.18106332669711e-10	0.0128792480146236	0.0442618827080059	0.0859575095208168	0.0906935265110356	0.0995048648068716	0.0995048650249779	0.0995048650249779	-0.0331355138876927	0.0663693511372853
817	0	0	1.57529502366108	0	0	0	0.0125952427510264	0.0291337996124889	0.0544747559768475	0.00402355078844824	0.00752777074307686	1.80070952515956e-10	0.0125952427510264	0.0417290423635153	0.0962037983403627	0.100227349128811	0.107755119871888	0.107755120051959	0.107755120051959	-0.00621777347567042	0.101537346576288
818	0.931111339463354	0	0	0	0	0	0.0119910070434287	0.0266690662611245	0.072637519520436	0.00341376240723847	0.00642001812685503	1.48658202168509e-10	0.0119910070434287	0.0386600733045532	0.111297592824989	0.114711355232228	0.121131373359083	0.121131373507741	0.121131373507741	-0.0143184215378171	0.106812951969924
819	0.842550561279003	0	0	0	0	0	0.0127271975892756	0.0241405995102774	0.0824256211831858	0.00289283778327597	0.0054665169205036	1.22716918694916e-10	0.0127271975892756	0.036867797099553	0.119293418282739	0.122186256066015	0.127652772986518	0.127652773109235	0.127652773109235	-0.023699431373322	0.103953341735913
820	0	1.4586385339138	0	0	0	0	0.0138329826138567	0.0216524927097224	0.0862783963796069	0.0024485971396931	0.00464774418373177	1.01295655836057e-10	0.0138329826138567	0.0354854753235791	0.121763871703186	0.124212468842879	0.128860213026611	0.128860213127907	0.128860213127907	0.00548323938052239	0.134343452508429
821	0	1.37440169169269	0	0	0	0	0.0141196808715672	0.0279945990164928	0.0860260066984432	0.0020703564042719	0.00394618631751449	8.36081311783251e-11	0.0141196808715672	0.04211427988806	0.128140286586503	0.130210642990775	0.13415682930829	0.134156829391898	0.134156829391898	-0.00558589827198929	0.128570931119908
822	0.658171283638529	0	0	0	0	0	0.0138479083638673	0.0383441539770868	0.0830301358639566	0.00174878516861688	0.00334625209584838	6.90045875495303e-11	0.0138479083638673	0.0521920623409542	0.135222198204911	0.136970983373528	0.140317235469376	0.140317235538381	0.140317235538381	-0.00141363601807715	0.138903599520303
823	0	1.46331345012542	0	0	0	0	0.0135947529296237	0.0440217352221121	0.0782936945577659	0.00147576699592491	0.0028341512028239	5.69481473745079e-11	0.0135947529296237	0.0576164881517358	0.135910182709502	0.137385949705427	0.14022010090825	0.140220100965199	0.140220100965199	0.00733538873455991	0.147555489699759
824	0	1.29221693498202	0	0	0	0	0.0129783540359949	0.0552028635651197	0.0725461465184017	0.00124426589314872	0.00239775363831383	4.69952445122405e-11	0.0129783540359949	0.0681812176011146	0.140727364119516	0.141971630012665	0.144369383650979	0.144369383697974	0.144369383697974	-0.01465610525941	0.129713278438564
825	0.878431101696523	0	0	0	0	0	0.0121387197375771	0.0664472261401106	0.0663096894035713	0.00104820130280755	0.00202644091923543	3.8779416400504e-11	0.0121387197375771	0.0785859458776877	0.144895635281259	0.145943836584067	0.147970277503302	0.147970277542081	0.147970277542081	0.012597226237651	0.160567503779732
826	0.360696747391185	0	0	0	0	0	0.0123941527307289	0.0718011889490013	0.0599504276095827	0.000882332913273864	0.00171095667053067	3.19979426506573e-11	0.0123941527307289	0.0841953416797302	0.144145769289313	0.145028102202587	0.146739058873117	0.146739058905115	0.146739058905115	-0.013385832381915	0.1333532265232
827	0.721666379692034	0	0	0	0	0	0.0121927665398769	0.0730307753150412	0.0537178034346706	0.00074215583554784	0.00144326171642434	2.64007879686961e-11	0.0121927665398769	0.0852235418549181	0.138941345289589	0.139683501125137	0.141126762841561	0.141126762867962	0.141126762867962	0.023962142345702	0.165088905213664
828	0.597925344554771	0	0	0	0	0	0.0122121512921289	0.0714553070613969	0.0477748619244139	0.000623806173234064	0.00121639694979833	2.17814047256246e-11	0.0122121512921289	0.0836674583535258	0.13144232027794	0.132066126451174	0.133282523400972	0.133282523422753	0.133282523422753	0.00404293461185238	0.137325458034606
829	0.497146643507131	0	0	0	0	0	0.0120854740653055	0.068051322052395	0.0422213768918822	0.000523976662123242	0.00102435592130527	1.79692430514896e-11	0.0120854740653055	0.0801367961177004	0.122358173009583	0.122882149671706	0.123906505593011	0.12390650561098	0.12390650561098	0.0034529946690169	0.127359500279997
830	0.732343076517354	0	0	0	0	0	0.0117284783523772	0.0635334955849329	0.0371114317528406	0.000439841831591312	0.00086196813035387	1.48234269070006e-11	0.0117284783523772	0.0752619739373101	0.112373405690151	0.112813247521742	0.113675215652096	0.113675215666919	0.113675215666919	-0.0117827577851081	0.101892457881811
831	0	1.36618372279941	0	0	0	0	0.0116923709662347	0.05841748804091	0.032466705631756	0.000368992007751838	0.000724793324661457	1.22276467778683e-11	0.0116923709662347	0.0701098590071448	0.102576564638901	0.102945556646653	0.103670349971314	0.103670349983542	0.103670349983542	0.00440051492120744	0.108070864904749
832	0	1.3263007377259	0	0	0	0	0.0112839732238115	0.0599318862169538	0.028286444062685	0.000309375411972157	0.00060902665223187	1.0085863595372e-11	0.0112839732238115	0.0712158594407653	0.0995023035034503	0.0998116789154225	0.100420705567654	0.10042070557774	0.10042070557774	-0.0101973188548126	0.0902233867229276
833	0	1.29685912251957	0	0	0	0	0.0106394411461337	0.0651188539623319	0.0245548796849763	0.000259247588432547	0.000511414204499334	8.31876578529098e-12	0.0106394411461337	0.0757582951084656	0.100313174793442	0.100572422381874	0.101083836586374	0.101083836594693	0.101083836594693	-0.0101728242277815	0.0909110123669111
834	0	1.06897908669593	0	0	0	0	0.0098578018729556	0.0720959354329529	0.0212466997861562	0.000217127406226584	0.000429178300008029	6.86091020271193e-12	0.0098578018729556	0.0819537373059085	0.103200437092065	0.103417564498291	0.103846742798299	0.10384674280516	0.10384674280516	-0.0082417447192309	0.0956049980859294
835	0.928214317922638	0	0	0	0	0	0.00900994042340713	0.0770602352989047	0.0183310249518501	0.000181758914214818	0.000359951752437331	5.65824280184786e-12	0.00900994042340713	0.0860701757223118	0.104401200674162	0.104582959588377	0.104942911340814	0.104942911346472	0.104942911346472	-0.00585053641685895	0.0990923749296134
836	0	1.29512613271904	0	0	0	0	0.00966183643865957	0.077855818198878	0.0157742589482773	0.000152078372490022	0.000301720320870628	4.66614855022784e-12	0.00966183643865957	0.0875176546375376	0.103291913585815	0.103443991958305	0.103745712279176	0.103745712283842	0.103745712283842	0.0117171669845052	0.115462879268347
837	0.43168650464502	0	0	0	0	0	0.00978134156768344	0.081442092049097	0.0135420883263358	0.000127185837127415	0.000252772535786281	3.84780678353038e-12	0.00978134156768344	0.0912234336167804	0.104765521943116	0.104892707780244	0.10514548031603	0.105145480319878	0.105145480319878	0.0264525134733318	0.13159799379321
838	0	1.32798854036017	0	0	0	0	0.00961112855595175	0.0811699750719927	0.0116008463629516	0.000106320730775806	0.000211656117787567	3.17282340304021e-12	0.00961112855595175	0.0907811036279444	0.102381949990896	0.102488270721672	0.102699926839459	0.102699926842632	0.102699926842632	0.0371514436921944	0.139851370534827
839	0	1.11304970596517	0	0	0	0	0.00918122371114748	0.0844911117425152	0.00991840608783448	8.88408877534459e-05	0.000177140247594749	2.6161132206392e-12	0.00918122371114748	0.0936723354536627	0.103590741541497	0.103679582429251	0.103856722676845	0.103856722679462	0.103856722679461	0.0207617986877812	0.124618521367243
840	0.67584112179148	0	0	0	0	0	0.00859136827033037	0.0870564402773532	0.00846472830318588	7.42046167207917e-05	0.000148182998008266	2.15698982941758e-12	0.00859136827033037	0.0956478085476835	0.104112536850869	0.10418674146759	0.104334924465598	0.104334924467755	0.104334924467755	0.0243719671210447	0.1287068915888
841	0.795999089705941	0	0	0	0	0	0.00834063602539598	0.0859154839042862	0.00721216033113835	6.19553754906477e-05	0.000123903296182845	1.77830906025152e-12	0.00834063602539598	0.0942561199296822	0.101468280260821	0.101530235636311	0.101654138932494	0.101654138934272	0.101654138934272	0.0161686912881545	0.117822830222427
842	0.770509324765442	0	0	0	0	0	0.00871973393323367	0.0823276206216168	0.00613555785259338	5.17087003690111e-05	0.000103556843938664	1.46607452478838e-12	0.00871973393323367	0.0910473545548505	0.0971829124074439	0.0972346211078129	0.0973381779517515	0.0973381779532176	0.0973381779532176	-0.0020700753110283	0.0952681026421893
843	0	1.05847854166294	0	0	0	0	0.00940841828137281	0.077217438535414	0.00521228415722953	4.31410762365669e-05	8.6515482447269e-05	1.20859154999525e-12	0.00940841828137281	0.0866258568167868	0.0918381409740163	0.0918812820502529	0.0919677975327002	0.0919677975339088	0.0919677975339087	-0.00407574893771969	0.087892048596189
844	0	1.40652524367774	0	0	0	0	0.0095609103180183	0.0738094165316356	0.00442212724440522	3.59804732597109e-05	7.22495437976761e-05	9.96291851573134e-13	0.0095609103180183	0.0833703268496539	0.0877924540940591	0.0878284345673188	0.0879006841111165	0.0879006841121128	0.0879006841121127	0.00962063164906308	0.0975213157611758
845	0.631338574983	0	0	0	0	0	0.00934897123407197	0.0767429549430098	0.00374716458181214	2.99983117271275e-05	6.03127846291347e-05	8.21233528979469e-13	0.00934897123407197	0.0860919261770818	0.0898390907588939	0.0898690890706211	0.0899294018552502	0.0899294018560714	0.0899294018560714	0.0065535497992788	0.0964829516553502
846	0	1.07381192831723	0	0	0	0	0.00922486386288545	0.0761877031004905	0.00317159722190326	2.50026482110053e-05	5.03295456347839e-05	6.76912556487753e-13	0.00922486386288545	0.0854125669633759	0.0885841641852792	0.0886091668334902	0.088659496379125	0.0886594963798019	0.0886594963798019	0.0161754616053477	0.10483495798515
847	0	1.32953720111576	0	0	0	0	0.00883855664699514	0.0760162596007467	0.00268156882891427	2.08324042995596e-05	4.19838250301444e-05	5.57918752333997e-13	0.00883855664699514	0.0848548162477419	0.0875363850766562	0.0875572174809557	0.0875992013059859	0.0875992013065438	0.0875992013065438	0.0231414529657611	0.110740654272305
848	0	1.32606518510498	0	0	0	0	0.00828918511019159	0.0796014232818332	0.00226498053766219	1.73524838214009e-05	3.50099940211791e-05	4.59826467486112e-13	0.00828918511019159	0.0878906083920247	0.0901555889296869	0.0901729414135083	0.0902079514075295	0.0902079514079893	0.0902079514079893	0.0282015207753948	0.118409472183384
849	0	1.05091329108333	0	0	0	0	0.00764855983683752	0.0855260362465696	0.00191130910176872	1.44496460846055e-05	2.91849180134712e-05	3.78953047344299e-13	0.00764855983683752	0.0931745960834071	0.0950859051851758	0.0951003548312604	0.0951295397492739	0.0951295397496528	0.0951295397496528	0.00502154632341212	0.100151086073065
850	0	0	1.86903328359856	0	0	0	0.00696781536569041	0.0891703515386227	0.0016114332222363	1.2029021487162e-05	2.43212790033901e-05	3.12306074641276e-13	0.00696781536569041	0.0961381669043131	0.0977496001265494	0.0977616291480366	0.09778595042704	0.0977859504273523	0.0977859504273522	-0.000441613720772826	0.0973443367065794
851	0	1.38451030529199	0	0	0	0	0.00628254646138482	0.0886832015808436	0.0201374900516733	1.00111722132912e-05	2.02619225621891e-05	2.57354460544676e-13	0.00628254646138482	0.0949657480422284	0.115103238093902	0.115113249266115	0.115133511188677	0.115133511188935	0.115133511188935	-0.00180913785316938	0.113324373335765
852	0	0	0	0	2.68831749019409	0	0.00561676167445658	0.0926541893472581	0.0318941887985009	8.32961489374e-06	1.68750773751057e-05	2.12068900431553e-13	0.00561676167445658	0.0982709510217147	0.130165139820216	0.130173469435109	0.130190344512484	0.130190344512697	0.130190344512697	0.00233597118566303	0.13252631569836
853	0	1.2137517814345	0	0	0	0	0.00498591419795825	0.0922715406739621	0.0387269431691361	6.92873433070247e-06	0.0305683865490618	1.74748077797608e-13	0.00498591419795825	0.0972574548719203	0.135984398041056	0.135991326775387	0.166559713324449	0.166559713324624	0.166559713324624	0.00958384871707603	0.1761435620417
854	0	0	1.83344584516176	0	0	0	0.00439921462796016	0.0933545377724429	0.0420345645868695	5.76202791388525e-06	0.0500432445767415	1.43986090660899e-13	0.00439921462796016	0.097753752400403	0.139788316987273	0.139794079015186	0.189837323591928	0.189837323592072	0.189837323592072	0.00730934627321311	0.197146669865285
855	0.470408835075187	0	0	0	0	0	0.00386138637589788	0.0910129986350085	0.0607676086757697	4.79062939086958e-06	0.0614532843587601	1.18625167405166e-13	0.00386138637589788	0.0948743850109063	0.155641993686676	0.155646784316067	0.217100068674827	0.217100068674946	0.217100068674946	0.00519086298060616	0.222290931655552
856	0	0	0	0	0	4.28618187498902	0.00347421546174642	0.0864528637673919	0.0713280087587636	3.98206840131365e-06	0.0670823975558719	9.77527724628867e-14	0.00347421546174642	0.0899270792291383	0.161255087987902	0.161259070056303	0.228341467612175	0.228341467612273	0.228341467612273	-0.00698465081071142	0.221356816801561
857	0	1.29835877786211	0	0	0	0	0.00310052938944838	0.0805553990811894	0.0760631224082131	3.30922880819706e-06	0.0686514753379859	0.0326791120138865	0.00310052938944838	0.0836559284706378	0.159719050878851	0.159722360107659	0.228373835445645	0.261052947459531	0.261052947459531	-0.0119210317919538	0.249131915667578
858	0	0	1.63632807527184	0	0	0	0.00274816125567139	0.0796200150432085	0.0767378408666733	2.74947451438692e-06	0.0674474723889342	0.0535107879780325	0.00274816125567139	0.0823681762988799	0.159106017165553	0.159108766640068	0.226556239029002	0.280067027007034	0.280067027007034	-0.00833671271522674	0.271730314291808
859	0.581802418470483	0	0	0	0	0	0.00242166126580124	0.0763768109322905	0.0875562030628537	2.28391627242139e-06	0.0644241796154237	0.0657163916085493	0.00242166126580124	0.0787984721980918	0.166354675260946	0.166356959177218	0.230781138792642	0.296497530401191	0.296497530401191	0.000220367419401244	0.296717897820592
860	0	1.37332877675892	0	0	0	0	0.00235773937413872	0.0716931957154559	0.0919309991181738	1.8967970962894e-06	0.0602807213891962	0.0717387077216322	0.00235773937413872	0.0740509350895946	0.165981934207768	0.165983831004865	0.226264552394061	0.298003260115693	0.298003260115693	-0.00301883339493185	0.294984426720761
861	0.756506531175216	0	0	0	0	0	0.00223741937552579	0.073195775843131	0.0918427942106696	1.57497736931553e-06	0.0555225417925021	0.0734183577472074	0.00223741937552579	0.0754331952186568	0.167275989429326	0.167277564406696	0.222800106199198	0.296218463946405	0.296218463946405	0.00658578903157298	0.302804252977978
862	0.702809629698243	0	0	0	0	0	0.00275336961238658	0.0717978791039211	0.0887658485767788	1.30750369840271e-06	0.0505086489724904	0.0721318407937379	0.00275336961238658	0.0745512487163077	0.163317097293086	0.163318404796785	0.213827053769275	0.285958894563013	0.285958894563013	-0.00287343512308699	0.283085459439926
863	0	0	1.7548603228108	0	0	0	0.00350801624560609	0.0685016674235285	0.0837865940624065	1.08524807257435e-06	0.0454880956500312	0.0688993157229472	0.00350801624560609	0.0720096836691346	0.155796277731541	0.155797362979614	0.201285458629645	0.270184774352592	0.270184774352592	0.019255118175114	0.289439892527706
864	0.916223647994789	0	0	0	0	0	0.00389860271982163	0.0640412858873243	0.0935990506673013	9.00606004164217e-07	0.040628045710829	0.0644685584553185	0.00389860271982163	0.0679398886071459	0.161538939274447	0.161539839880451	0.20216788559128	0.266636444046599	0.266636444046599	0.0175749162484163	0.284211360295015
865	0	0	0	0	2.84251625281969	0	0.00547204780956984	0.058947099584365	0.0971010088913657	7.47244126105784e-07	0.0360352785516249	0.0593801903407196	0.00547204780956984	0.0644191473939348	0.161520156285301	0.161520903529427	0.197556182081052	0.256936372421771	0.256936372421771	0.0273571132405317	0.284293485662303
866	0.860948393455019	0	0	0	0	0	0.00634695609339017	0.0535954487647671	0.0962578443163218	6.19889233996673e-07	0.0630146599871789	0.0540182088395222	0.00634695609339017	0.0599424048581573	0.156200249174479	0.156200869063713	0.219215529050892	0.273233737890414	0.273233737890414	0.02890601514971	0.302139753040124
867	0	0	0	0	2.59696250031132	0	0.0078481703815276	0.0482470617504014	0.0925297619833632	5.14152041733951e-07	0.0790289104748795	0.0486490056834152	0.0078481703815276	0.056095232131929	0.148624994115292	0.148625508267334	0.227654418742214	0.276303424425629	0.276303424425629	0.0169511494965391	0.293254573922168
868	0.553182411016372	0	0	0	0	0	0.00859658499279733	0.0430766027181126	0.0869903607881226	4.26379996778792e-07	0.117169577912762	0.0434513858832838	0.00859658499279733	0.05167318771091	0.138663548499033	0.138663974879029	0.255833552791791	0.299284938675075	0.299284938675075	0.0100505797305827	0.309335518405658
869	0.980093771445897	0	0	0	0	0	0.00900745473738331	0.0381953061132694	0.0804188128848151	3.53534411465262e-07	0.138886010617022	0.0385395680437109	0.00900745473738331	0.0472027608506527	0.127621573735468	0.127621927269879	0.266507937886901	0.305047505930612	0.305047505930612	-0.00380093211206961	0.301246573818543
870	0.531790512157211	0	0	0	0	0	0.0108696275532573	0.033668233159258	0.0733713278214928	2.93087930782576e-07	0.148879379268483	0.03398072414986	0.0108696275532573	0.0445378607125153	0.117909188534008	0.117909481621939	0.266788860890422	0.300769585040282	0.300769585040282	0.00425341132653338	0.305022996366815
871	0.791054441177067	0	0	0	0	0	0.0119244131901357	0.0295273564263767	0.0662363826081638	2.42939001603304e-07	0.150686175582027	0.0298082827214461	0.0119244131901357	0.0414517696165124	0.107688152224676	0.107688395163678	0.258374570745704	0.288182853467151	0.288182853467151	0.0157906341601208	0.303973487627271
872	0.270875149915931	0	0	0	0	0	0.0130406756794255	0.0257814179254863	0.0592772549848875	2.01340548201756e-07	0.14694597966042	0.0260319549445234	0.0130406756794255	0.0388220936049118	0.0980993485897993	0.0980995499303475	0.245045529590768	0.271077484535291	0.271077484535291	0.00884385311347045	0.279921337648762
873	0.387812353471632	0	0	0	0	0	0.0133714506350248	0.0224233005080636	0.0526646481892065	1.66840514611977e-07	0.139610421025237	0.0226452347055604	0.0133714506350248	0.0357947511430884	0.0884593993322949	0.0884595661728095	0.228069987198047	0.250715221903607	0.250715221903607	-0.00422425937028486	0.246490962533322
874	0	1.02412928844939	0	0	0	0	0.013200107861874	0.0194354901722456	0.0465016018547359	1.38232314748166e-07	0.130105854436328	0.0196309588914116	0.013200107861874	0.0326355980341196	0.0791371998888554	0.0791373381211702	0.209243192557498	0.22887415144891	0.22887415144891	0.0158347977396781	0.244708949188588
875	0.970746737930056	0	0	0	0	0	0.0126515170956923	0.019035810676527	0.0408424136130811	1.14513552884432e-07	0.119459664516326	0.0169653847432976	0.0126515170956923	0.0316873277722193	0.0725297413853004	0.0725298558988532	0.191989520415179	0.208954905158477	0.208954905158477	0.0251115947511604	0.234066499909637
876	0.777839026054775	0	0	0	0	0	0.0136804135979855	0.0181424085543008	0.0357069242139231	9.48516431805047e-08	0.108398039848524	0.0146211391864607	0.0136804135979855	0.0318228221522863	0.0675297463662093	0.0675298412178525	0.175927881066376	0.190549020252837	0.190549020252837	0.0372352670523125	0.22778428730515
877	0	0	0	2.23617326289465	0	0	0.0146694747976155	0.0169474101476069	0.0310912253302002	7.85551844899146e-08	0.0974214097767325	0.0125693151118383	0.0146694747976155	0.0316168849452225	0.0627081102754226	0.0627081888306071	0.16012959860734	0.172698913719178	0.172698913719178	0.0428585938699633	0.215557507589141
878	0	0	1.66728567551803	0	0	0	0.0148504448238322	0.015589511608427	0.0269756175745561	0.0262061497666789	0.0868624293234101	0.0107809269618179	0.0148504448238322	0.0304399564322593	0.0574155740068154	0.0836217237734943	0.170484153096904	0.181265080058722	0.181265080058722	0.0475555416742675	0.22882062173299
879	0.704579960438483	0	0	0	0	0	0.0144837887266621	0.0141670364082421	0.0369976173195509	0.0429115088103799	0.0769303604618808	0.00922788901625185	0.0144837887266621	0.0286508251349042	0.0656484424544551	0.108559951264835	0.185490311726716	0.194718200742968	0.194718200742968	0.0562842307696202	0.251002431512588
880	0	1.2655063715788	0	0	0	0	0.0142664093835453	0.0127480146357725	0.0424998769658376	0.0526994363300525	0.0677448762881968	0.00788364158983918	0.0142664093835453	0.0270144240193178	0.0695143009851554	0.122213737315208	0.189958613603405	0.197842255193244	0.197842255193244	0.0639889945893318	0.261831249782576
881	0	0	1.60632237581315	0	0	0	0.0136519222705911	0.0165139385531302	0.0447916680030731	0.0575288538253455	0.0593616643948739	0.00672352064150613	0.0136519222705911	0.0301658608237213	0.0749575288267945	0.13248638265214	0.191848047047014	0.19857156768852	0.19857156768852	0.0571706549158767	0.255742222604397
882	0	0	1.70627054068952	0	0	0	0.0127914370083849	0.0184956889382617	0.0569987816974196	0.0588757950454635	0.0517916917957723	0.00572494324288188	0.0127914370083849	0.0312871259466465	0.0882859076440661	0.14716170268953	0.198953394485302	0.204678337728184	0.204678337728184	0.0607200899780869	0.265398427706271
883	0	0	1.96739864714163	0	0	0	0.0117943285447514	0.0192163546150742	0.0779681548331059	0.0578441040866913	0.0450155880443468	0.0048674635192108	0.0117943285447514	0.0310106831598256	0.108978837992931	0.166822942079623	0.21183853012397	0.21670599364318	0.21670599364318	0.0631437322196107	0.279849725862791
884	0.835817542257037	0	0	0	0	0	0.0107384023386644	0.01906800991027	0.110570263744275	0.0552518681547759	0.0389942833707867	0.00413273992720614	0.0107384023386644	0.0298064122489344	0.140376675993209	0.195628544147985	0.234622827518772	0.238755567445978	0.238755567445978	0.069385240265846	0.308140807711824
885	0.873902829938346	0	0	0	0	0	0.010675756148412	0.0183420245168539	0.128790933469721	0.0516987447323689	0.0336767869295929	0.00350444417547966	0.010675756148412	0.0290177806652659	0.157808714134987	0.209507458867356	0.243184245796948	0.246688689972428	0.246688689972428	0.0517491961265093	0.298437886098937
886	0.684611605128582	0	0	0	0	0	0.0114752506247873	0.017252689810457	0.136772731615326	0.047618269610773	0.0290057924239923	0.00296813401956228	0.0114752506247873	0.0287279404352443	0.165500672050571	0.213118941661344	0.242124734085336	0.245092868104898	0.245092868104898	0.0374641916334662	0.282557059738364
887	0	0	0	0	2.51250991212603	0	0.0120836571858207	0.0159555887237482	0.137628938659502	0.0433183785284108	0.0249216431848604	0.00251110602110836	0.0120836571858207	0.0280392459095689	0.165668184569071	0.208986563097481	0.233908206282342	0.23641931230345	0.23641931230345	0.0373343337889599	0.27375364609241
888	0	1.07491080898529	0	0	0	0	0.0120944329682884	0.0145618385152097	0.133680585435229	0.0390126966717349	0.0507359755237853	0.00212223971480846	0.0120944329682884	0.0266562714834982	0.160336856918727	0.199349553590462	0.250085529114247	0.252207768829055	0.252207768829055	0.0442078466506746	0.29641561547973
889	0	1.01377727149987	0	0	0	0	0.0117042507832777	0.0158642190134755	0.126641376272507	0.0348446115619512	0.0663727298905101	0.00179184113616454	0.0117042507832777	0.0275684697967532	0.15420984606926	0.189054457631211	0.255427187521722	0.257219028657886	0.257219028657886	0.0208976441799884	0.278116672837875
890	0.973650713085041	0	0	0	0	0	0.011058119251935	0.0183691312067568	0.11776160254983	0.0309057175006803	0.0746734488054308	0.00151149106228713	0.011058119251935	0.0294272504586918	0.147188853008522	0.178094570509202	0.252768019314633	0.25427951037692	0.25427951037692	0.0192704244521308	0.273549934829051
891	0	1.09784744865122	0	0	0	0	0.0120956471809797	0.0194446412331602	0.107939837905581	0.0272498811011937	0.0777839265950833	0.00127390139851159	0.0120956471809797	0.0315402884141399	0.139480126319721	0.166730007420914	0.244513934015998	0.245787835414509	0.245787835414509	0.0225048328295536	0.268292668244063
892	0	0	1.80405617543792	0	0	0	0.0123936776448736	0.0224777241661777	0.0978093667086703	0.023903909372711	0.0773130759562136	0.00107278174424622	0.0123936776448736	0.0348714018110513	0.132680768519722	0.156584677892433	0.233897753848646	0.234970535592892	0.234970535592892	0.0162281748609876	0.25119871045388
893	0	1.02461296330173	0	0	0	0	0.012186215288001	0.0237722752615492	0.104961591530631	0.0208755898902372	0.074457060544763	0.00090271716661488	0.012186215288001	0.0359584905495502	0.140920082080181	0.161795671970418	0.236252732515181	0.237155449681796	0.237155449681796	0.0247476471891351	0.261903096870931
894	0	0	1.52034567478981	0	0	0	0.0116467278703684	0.0261048497226858	0.106306986561402	0.0181597052324146	0.0700960658694473	0.000759057503088718	0.0116467278703684	0.0377515775930542	0.144058564154456	0.16221826938687	0.232314335256318	0.233073392759406	0.233073392759406	0.0184676319496594	0.251541024709066
895	0.833094969444029	0	0	0	0	0	0.0109024041675491	0.0268106538971906	0.113807908088528	0.015742491904973	0.064869549342149	0.000637818029584195	0.0109024041675491	0.0377130580647397	0.151520966153268	0.167263458058241	0.23213300740039	0.232770825429974	0.232770825429974	0.0185116123710009	0.251282437800975
896	0.685174510221061	0	0	0	0	0	0.0110303248938454	0.0264028096436558	0.115096364465352	0.0136049100579794	0.0592345918689287	0.000535591010962236	0.0110303248938454	0.0374331345375012	0.152529499002853	0.166134409060833	0.225369000929761	0.225904591940724	0.225904591940724	0.0158762239443927	0.241780815885116
897	0	0	1.7698213113327	0	0	0	0.0112046615165541	0.0252618656912394	0.112178144121389	0.0117250086161981	0.0535110047168894	0.000449467452540573	0.0112046615165541	0.0364665272077935	0.148644671329183	0.160369679945381	0.21388068466227	0.214330152114811	0.214330152114811	0.0111732885363222	0.225503440651133
898	0	0	0	2.10287423836082	0	0	0.010953354032234	0.023667000067281	0.12282170671559	0.010079606331996	0.0479160760311539	0.000376968260680696	0.010953354032234	0.034620354099515	0.157442060815105	0.167521667147101	0.215437743178255	0.215814711438936	0.215814711438936	-0.00426451982604245	0.211550191612893
899	0	1.13319248895272	0	0	0	0	0.010424986367491	0.0218202666032655	0.125920558135514	0.0325813836216747	0.0425912308818184	0.000315983972428691	0.010424986367491	0.0322452529707565	0.158165811106271	0.190747194727946	0.233338425609764	0.233654409582193	0.233654409582193	0.0126395475354804	0.246293957117673
900	0.903821901478599	0	0	0	0	0	0.00972826109983547	0.0232083634490746	0.123860214680809	0.046594199317308	0.0376223947777284	0.000264722209560772	0.00972826109983547	0.03293662454891	0.156796839229719	0.203391038547027	0.241013433324755	0.241278155534316	0.241278155534316	0.00801068513844314	0.249288840672759
901	0	0	1.5820823696489	0	0	0	0.0103051787521507	0.0233762396547258	0.118409259357807	0.0544562532230645	0.0330554673725184	0.000221662037035403	0.0103051787521507	0.0336814184068765	0.152090677764683	0.206546930987748	0.239602398360266	0.239824060397301	0.239824060397301	-0.00587093332981079	0.233953127067491
902	0.701349016675125	0	0	0	0	0	0.0103532850924147	0.0227206613376946	0.122415237006687	0.0579369925908781	0.0289080099911154	0.000185514449322153	0.0103532850924147	0.0330739464301093	0.155489183436796	0.213426176027674	0.24233418601879	0.242519700468112	0.242519700468112	-0.0214811336873706	0.221038566780741
903	0.558608813847474	0	0	0	0	0	0.0105404688355289	0.021534646293385	0.121078138181637	0.0583664769825932	0.0251780111691474	0.000155188262730816	0.0105404688355289	0.0320751151289139	0.153153253310551	0.211519730293145	0.236697741462292	0.236852929725023	0.236852929725023	-0.00771894216886657	0.229133987556156
904	0.663562341672158	0	0	0	0	0	0.0105188923698928	0.0200320396002585	0.116203403203678	0.0567365317682505	0.0218504055030005	0.000129760752219029	0.0105188923698928	0.0305509319701513	0.146754335173829	0.20349086694208	0.22534127244508	0.2254710331973	0.2254710331973	8.13415966801491e-06	0.225479167356968
905	0.588012671804819	0	0	0	0	0	0.0105555694613291	0.0183665886404722	0.109117496470519	0.0537796672253952	0.0189018722990731	0.000108452433350591	0.0105555694613291	0.0289221581018013	0.13803965457232	0.191819321797715	0.210721194096788	0.210829646530139	0.210829646530139	-0.0105787425046361	0.200250904025503
906	0	1.04890794654644	0	0	0	0	0.0104779972460874	0.0166467041911416	0.100782229533596	0.050030500308666	0.0163043234613392	9.0605451459469e-05	0.0104779972460874	0.027124701437229	0.127906930970825	0.177937431279491	0.194241754740831	0.19433236019229	0.19433236019229	-0.010561279862713	0.183771080329577
907	0.828635405660148	0	0	0	0	0	0.0100817073448258	0.0174113281646032	0.0918833761084268	0.0458734293788563	0.0140273981421841	7.56650988964998e-05	0.0100817073448258	0.027493035509429	0.119376411617856	0.165249840996712	0.179277239138896	0.179352904237793	0.179352904237793	-0.000389430409497945	0.178963473828295
908	0	0	0	0	3.01096953591315	0	0.0104490000491267	0.0173517601208391	0.0828991426926648	0.0415795274931502	0.0120402096361653	6.31640364091293e-05	0.0104490000491267	0.0278007601699659	0.110699902862631	0.152279430355781	0.164319639991946	0.164382804028355	0.164382804028355	0.00801860054460654	0.172401404572962
909	0	0	1.63249880873627	0	0	0	0.0103518648267653	0.0167416769650878	0.0741528861496584	0.0373349964211395	0.0420548765449205	5.27088456177741e-05	0.0103518648267653	0.0270935417918532	0.101246427941512	0.138581424362651	0.180636300907572	0.180689009753189	0.180689009753189	-0.0263465936243624	0.154342416128827
910	0.580065888774679	0	0	0	0	0	0.00994660597680106	0.0157826189358291	0.0786454030226087	0.033263028688738	0.0607924476108556	4.3968585939471e-05	0.00994660597680106	0.0257292249126302	0.104374627935239	0.137637656623977	0.198430104234832	0.198474072820772	0.198474072820772	0.00580917210973355	0.204283244930505
911	0	0	0	2.15251317644771	0	0	0.00957984472954826	0.0146211492997968	0.0790726540281291	0.0294405325362113	0.0713550660461649	3.66650711350004e-05	0.00957984472954826	0.0242009940293451	0.103273648057474	0.132714180593685	0.20406924663985	0.204105911710985	0.204105911710985	0.00234470772743615	0.206450619438422
912	0	1.27101594060856	0	0	0	0	0.00901921760331872	0.0133621633025486	0.0767608369860431	0.0507533731519698	0.0760907776386835	3.05646180529612e-05	0.00901921760331872	0.0223813809058674	0.0991422178919105	0.14989559104388	0.225986368682564	0.226016933300617	0.226016933300617	0.00599092976699765	0.232007863067614
913	0.48149708351641	0	0	0	0	0	0.00834705968095358	0.0173014911041916	0.072688930656663	0.0633721157189332	0.0767649881998759	2.54710533409697e-05	0.00834705968095358	0.0256485507851451	0.0983374814418081	0.161709597160741	0.238474585360617	0.238500056413958	0.238500056413958	0.0207906524723147	0.259290708886273
914	0	0	0	2.34425733718293	0	0	0.00773224129669105	0.0193735997621134	0.0675709980917072	0.069748396625722	0.0746945396281637	2.12197931867706e-05	0.00773224129669105	0.0271058410588044	0.0946768391505116	0.164425235776234	0.239119775404397	0.239140995197584	0.239140995197584	0.0166689036215446	0.255809898819129
915	0	1.21385960067757	0	0	0	0	0.00706604605004203	0.0201259875326861	0.0619200609636528	0.0994029000110256	0.0708523229370931	1.76728368638244e-05	0.00706604605004203	0.0271920335827281	0.0891120945463809	0.188514994557406	0.2593673174945	0.259384990331363	0.259384990331363	0.0317265943390347	0.291111584670398
916	0	1.09873390091793	0	0	0	0	0.00638730206571261	0.0243419267256366	0.0560975217353048	0.116014673931259	0.0659487041890596	1.47145373232586e-05	0.00638730206571261	0.0307292287913492	0.086826750526654	0.202841424457913	0.268790128646972	0.268804843184295	0.268804843184295	0.0385001426921016	0.307304985876397
917	0	0	1.64357786784966	0	0	0	0.00572244894724074	0.0293285896706748	0.0503512743166237	0.123337806200205	0.0604947321175274	1.22480316276024e-05	0.00572244894724074	0.0350510386179156	0.0854023129345393	0.208740119134744	0.269234851252272	0.269247099283899	0.269247099283899	0.0365154201367293	0.305762519420629
918	0.528392305921704	0	0	0	0	0	0.00508875325731743	0.0317075551722486	0.0579142377530402	0.124193948336149	0.0548510567396669	1.01922309804555e-05	0.00508875325731743	0.036796308429566	0.0947105461826062	0.218904494518755	0.273755551258422	0.273765743489403	0.273765743489402	0.0565624204567996	0.330328163946202
919	0	1.0943192765947	0	0	0	0	0.00465631532619021	0.0322603594706663	0.0610808664610955	0.12068700576791	0.0492656623652464	8.47928476789387e-06	0.00465631532619021	0.0369166747968565	0.097997541257952	0.218684547025862	0.267950209391109	0.267958688675877	0.267958688675877	0.0386396827915538	0.30659837146743
920	0.48884550628382	0	0	0	0	0	0.00421344378945149	0.034484736250126	0.0611964930759598	0.114370633072141	0.0439028628195307	7.05244566712324e-06	0.00421344378945149	0.0386981800395775	0.0998946731155373	0.214265306187678	0.258168169007209	0.258175221452876	0.258175221452876	0.0482303494649395	0.306405570917815
921	0.662791247838526	0	0	0	0	0	0.00389501640533262	0.0348426625140192	0.0592631725055259	0.10637858982807	0.0388654868123791	5.86427374821733e-06	0.00389501640533262	0.0387376789193518	0.0980008514248777	0.204379441252947	0.243244928065326	0.243250792339075	0.243250792339075	0.0494668290971509	0.292717621436226
922	0	0	1.90913671011485	0	0	0	0.00394851871187386	0.0339377086479785	0.0560199276545821	0.0975259178965757	0.0342117695469989	4.87512682001511e-06	0.00394851871187386	0.0378862273598523	0.0939061550144344	0.19143207291101	0.225643842458009	0.225648717584829	0.225648717584829	0.040885893120765	0.266534610705594
923	0	1.06318371322286	0	0	0	0	0.00385463982089785	0.0322159563777995	0.071756948122464	0.0883872351774117	0.029968140781418	4.05189225652955e-06	0.00385463982089785	0.0360705961986973	0.107827544321161	0.196214779498573	0.226182920279991	0.226186972172248	0.226186972172248	0.0182553585254575	0.244442330697705
924	0.215092957587748	0	0	0	0	0	0.00366505308210027	0.0326031651701995	0.0799479598654327	0.0793571174644653	0.0261388420029297	3.36692236274473e-06	0.00366505308210027	0.0362682182522997	0.116216178117732	0.195573295582198	0.221712137585127	0.22171550450749	0.22171550450749	0.0284850268003712	0.250200531307861
925	0	1.18179925318675	0	0	0	0	0.00342192212503425	0.0317914265827977	0.0828115860065209	0.0706964895344737	0.0227131020870874	2.79714115927311e-06	0.00342192212503425	0.035213348707832	0.118024934714353	0.188721424248826	0.211434526335914	0.211437323477073	0.211437323477073	0.00451652291446547	0.215953846391539
926	0	0	0	0	3.20207562835062	0	0.00314650720609048	0.0341430811288159	0.0820100642119495	0.0625681136010225	0.0196704405782742	2.32329542240079e-06	0.00314650720609048	0.0372895883349064	0.119299652546856	0.181867766147878	0.201538206726153	0.201540530021575	0.201540530021575	0.000941497758216778	0.202482027779792
927	0	0	0	0	2.52062566105933	0	0.00285850143243218	0.0345975505194765	0.0787780571202708	0.0550636034151613	0.0490883861990086	1.92932703097331e-06	0.00285850143243218	0.0374560519519087	0.11623410907218	0.171297712487341	0.220386098686349	0.22038802801338	0.22038802801338	0.00277022825381283	0.223158256267193
928	0.976833044505522	0	0	0	0	0	0.00257151920566134	0.0337653654688627	0.0740230460462594	0.0482238701931642	0.0966321969214885	1.60184725148933e-06	0.00257151920566134	0.036336884674524	0.110359930720783	0.158583800913948	0.255215997835436	0.255217599682688	0.255217599682688	-0.00934640718996571	0.245871192492722
929	0.949695918998654	0	0	0	0	0	0.00415260214758136	0.0320980545396145	0.068403377593702	0.0420544939430292	0.125326573417486	1.32969662884046e-06	0.00415260214758136	0.0362506566871959	0.104654034280898	0.146708528223927	0.272035101641413	0.272036431338042	0.272036431338042	-0.000199485880835204	0.271836945457206
930	0.723663347519552	0	0	0	0	0	0.0067369195209357	0.0299257273956153	0.0623887660673116	0.0365371881046809	0.140442940980625	1.10357672123108e-06	0.0067369195209357	0.036662646916551	0.0990514129838626	0.135588601088544	0.276031542069168	0.276032645645889	0.276032645645889	0.00310337220119204	0.279136017847082
931	0.849898957196416	0	0	0	0	0	0.00880905367368335	0.0274862572573881	0.0563070476341885	0.0316382687486977	0.145960995204409	9.15742094647159e-07	0.00880905367368335	0.0362953109310715	0.0926023585652599	0.124240627313958	0.270201622518367	0.270202538260461	0.270202538260461	-0.00774655407012004	0.262455984190341
932	0	1.20498325542484	0	0	0	0	0.0109754438973437	0.0249478732417942	0.0503801824839269	0.0273148375850672	0.144863792383922	7.5974283098714e-07	0.0109754438973437	0.0359233171391379	0.0863034996230648	0.113618337208132	0.258482129592054	0.258482889334885	0.258482889334885	0.00354606894527289	0.262028958280158
933	0	1.49454384170415	0	0	0	0	0.0120669816308008	0.0266766353418278	0.0447518667282631	0.0235192293283347	0.139368302639615	6.30209357246629e-07	0.0120669816308008	0.0387436169726287	0.0834954837008917	0.107014713029226	0.246383015668841	0.246383645878198	0.246383645878198	-0.00648878655376413	0.239894859324434
934	0.495623916401482	0	0	0	0	0	0.0124021578573985	0.0364663039400054	0.0395086128542428	0.0202021494921242	0.131105126770976	5.22672713886963e-07	0.0124021578573985	0.0488684617974039	0.0883770746516467	0.108579224143771	0.239684350914747	0.239684873587461	0.23968487358746	-0.0172198631439863	0.222465010443474
935	0.695434279055507	0	0	0	0	0	0.0123428212430518	0.0418302855431324	0.0346957593449712	0.0173148312488696	0.121258231305875	4.33414483945956e-07	0.0123428212430518	0.0541731067861842	0.0888688661311554	0.106183697380025	0.2274419286859	0.227442362100384	0.227442362100384	-0.0276684326181508	0.199773929482233
936	0	0	0	0	3.15154250523895	0	0.0123761251865301	0.0440513878325776	0.0303295551669811	0.0148104638780307	0.110673291455298	3.59341536032584e-07	0.0123761251865301	0.0564275130191077	0.0867570681860888	0.101567532064119	0.212240823519417	0.212241182860953	0.212241182860953	-0.0185896970542691	0.193651485806684
937	0.614140781632739	0	0	0	0	0	0.0119917880844582	0.0440927729376365	0.0264062160834027	0.0126450860087471	0.131965795752612	2.97881515983441e-07	0.0119917880844582	0.0560845610220947	0.0824907771054974	0.0951358631142445	0.227101658866857	0.227101956748373	0.227101956748373	-0.029038477486415	0.198063479261958
938	0.596672329481718	0	0	0	0	0	0.011631277941242	0.042671690065188	0.0229086535440372	0.0107780907528241	0.141902384850912	2.46895680841419e-07	0.011631277941242	0.0543029680064301	0.0772116215504673	0.0879897123032914	0.229892097154203	0.229892344049884	0.229892344049884	-0.0343364293599787	0.195555914689906
939	0.83521642985582	0	0	0	0	0	0.0112668504970123	0.0403169802989677	0.0198114223555708	0.00917245408209694	0.143900374541077	2.0460622191365e-07	0.0112668504970123	0.0515838307959801	0.0713952531515509	0.0805677072336478	0.224468081774724	0.224468286380946	0.224468286380946	-0.0472299013149419	0.177238385066004
940	0	0	0	2.02428556323204	0	0	0.0116475028846417	0.0374138140350926	0.0170843117911913	0.00779477018680757	0.140511310886608	1.69535688149836e-07	0.0116475028846417	0.0490613169197344	0.0661456287109257	0.0739403988977333	0.214451709784342	0.21445187932003	0.21445187932003	-0.0336778874145706	0.180773991905459
941	0	0	1.79186335889197	0	0	0	0.0115199418726074	0.0342384001909199	0.0146949093718246	0.0289705624748351	0.133622557069414	1.40456511175557e-07	0.0115199418726074	0.0457583420635273	0.0604532514353519	0.089423813910187	0.223046370979601	0.223046511436113	0.223046511436113	-0.0355894951138747	0.187457016322238
942	0.84024853728316	0	0	0	0	0	0.0110559066997156	0.0309848327986222	0.0294577792423231	0.0422131901537709	0.124614245173255	1.16348960052193e-07	0.0110559066997156	0.0420407394983378	0.071498518740661	0.113711708894432	0.238325954067687	0.238326070416647	0.238326070416647	-0.0381132161663778	0.200212854250269
943	0	0	0	0	3.30423379050286	0	0.0114008773479291	0.0277857849902586	0.0383856872395333	0.0497029251570319	0.114481150983717	9.63661283464035e-08	0.0114008773479291	0.0391866623381877	0.077572349577721	0.127275274734753	0.24175642571847	0.241756522084599	0.241756522084598	-0.0336808265245081	0.20807569556009
944	0	0	1.69673419413711	0	0	0	0.0112575019057202	0.0247283987918956	0.0431089453042563	0.0530902791208038	0.13616420958186	7.9804785391957e-08	0.0112575019057202	0.0359859006976158	0.0790948460018721	0.132185125122676	0.268349334704536	0.268349414509322	0.268349414509322	-0.0372655134091898	0.231083901100132
945	0	0	1.94890474015837	0	0	0	0.0107914893973838	0.0218664324567961	0.059274601088668	0.0536164213320243	0.146224641308831	6.60811164998165e-08	0.0107914893973838	0.0326579218541799	0.0919325229428479	0.145548944274872	0.291773585583703	0.29177365166482	0.29177365166482	-0.0398322189369563	0.251941432727863
946	0	0	1.92800734347803	0	0	0	0.0101245192866175	0.0192295000083919	0.0888484253612093	0.0522073476847271	0.148163622159355	5.47105371367707e-08	0.0101245192866175	0.0293540192950094	0.118202444656219	0.170409792340946	0.318573414500301	0.318573469210838	0.318573469210838	-0.0397040559967656	0.278869413214072
947	0	1.02007602063521	0	0	0	0	0.00934475893052241	0.0168300580352928	0.125951749403709	0.0495473601566925	0.1445949196049	4.52909014910574e-08	0.00934475893052241	0.0261748169658152	0.152126566369524	0.201673926526217	0.346268846131117	0.346268891422018	0.346268891422018	-0.031755462432152	0.314513428989866
948	0	1.47341990983939	0	0	0	0	0.00851501479874344	0.0168753993558869	0.146684260703256	0.0461362632848048	0.137451568812074	3.74885379912371e-08	0.00851501479874344	0.0253904141546304	0.172074674857886	0.218210938142691	0.355662506954765	0.355662544443303	0.355662544443303	-0.025533205066648	0.330129339376655
949	0.843485922106696	0	0	0	0	0	0.00767902972079102	0.0253921984272643	0.155761848001964	0.0423337664255661	0.128146779724443	3.1026638718501e-08	0.00767902972079102	0.0330712281480554	0.188833076150019	0.231166842575585	0.359313622300028	0.359313653326667	0.359313653326667	-0.0331982973109099	0.326115356015757
950	0	0	1.70062231239164	0	0	0	0.00790140427874427	0.0302668290082114	0.156728629843622	0.0383938508034795	0.117698877002843	2.56756080432297e-08	0.00790140427874427	0.0381682332869557	0.194896863130578	0.233290713934057	0.3509895909369	0.350989616612508	0.350989616612508	-0.0139925586563097	0.336997057956198
951	0	1.34758831672706	0	0	0	0	0.0077908377950701	0.032539867795641	0.166742116284735	0.0344912805045454	0.106828025125732	2.1245041932616e-08	0.0077908377950701	0.0403307055907111	0.207072821875446	0.241564102379991	0.348392127505724	0.348392148750766	0.348392148750766	-0.0101626209266165	0.338229527824149
952	0.791763450951985	0	0	0	0	0	0.00746072731025823	0.0395147458653304	0.167975454499356	0.0307419762861469	0.0960308622711605	1.75770635891581e-08	0.00746072731025823	0.0469754731755887	0.214950927674944	0.245692903961091	0.341723766232252	0.341723783809315	0.341723783809315	0.00392051101733923	0.345644294826654
953	0.948245664278567	0	0	0	0	0	0.00779820872220677	0.0428917496012464	0.163282757657684	0.02721860605609	0.0856378736518131	1.45407875368875e-08	0.00779820872220677	0.0506899583234532	0.213972715981137	0.241191322037227	0.32682919568904	0.326829210229828	0.326829210229828	0.00535224320492414	0.332181453434752
954	0.80926328597643	0	0	0	0	0	0.0094190515412833	0.0437460626361865	0.154771915890585	0.0239624567087144	0.0758573095554454	1.20277217856568e-08	0.0094190515412833	0.0531651141774698	0.207937030068055	0.231899486776769	0.307756796332215	0.307756808359936	0.307756808359936	0.00946600922244005	0.317222817582376
955	0	1.02334709523427	0	0	0	0	0.0110733154856235	0.0428812940453865	0.143981348874916	0.0209924231889044	0.0668086409489213	9.94795006121763e-09	0.0110733154856235	0.05395460953101	0.197935958405926	0.218928381594831	0.285737022543752	0.285737032491702	0.285737032491702	0.00346086959047472	0.289197902082177
956	0	0	1.62623852979289	0	0	0	0.0118183487904641	0.0431275543869608	0.132017198602287	0.0183117698086544	0.0585479025991077	8.22696226290276e-09	0.0118183487904641	0.0549459031774249	0.186963101779712	0.205274871588366	0.263822774187474	0.263822782414436	0.263822782414436	-0.000210865359545486	0.263611917054891
957	0.464338434150294	0	0	0	0	0	0.0119294258646196	0.0418755191647248	0.13229526786111	0.0159131760928744	0.0510867654957482	6.80302367772612e-09	0.0119294258646196	0.0538049450293443	0.186100212890454	0.202013388983329	0.253100154479077	0.253100161282101	0.253100161282101	-0.00548294104170035	0.2476172202404
958	0.338243491910506	0	0	0	0	0	0.011707051114743	0.0396602864404611	0.128134633924579	0.013782466911632	0.0444067792077803	5.62499166090191e-09	0.011707051114743	0.0513673375552041	0.179501971479783	0.193284438391415	0.237691217599195	0.237691223224187	0.237691223224187	-0.0168805699304997	0.220810653293687
959	0	1.0617282265044	0	0	0	0	0.0112001038542653	0.0368721924351097	0.121135360613927	0.0119013380965169	0.0384699085661855	4.65050418627655e-09	0.0112001038542653	0.048072296289375	0.169207656903302	0.181108994999819	0.219578903566004	0.219578908216509	0.219578908216509	-0.00293492393125621	0.216643984285252
960	0	0	1.80791723780089	0	0	0	0.0104922678841323	0.0363775655210967	0.112463276328544	0.010249319150104	0.0332262401396145	3.84447690882084e-09	0.0104922678841323	0.046869833405229	0.159333109733773	0.169582428883877	0.202808669023491	0.202808672867968	0.202808672867968	0.00403742729514797	0.206846100163116
961	0.759798357389754	0	0	0	0	0	0.0096730306413481	0.0348506934979245	0.120209304670044	0.00880516007185962	0.0286195383418406	3.17785677976801e-09	0.0096730306413481	0.0445237241392726	0.164733028809317	0.173538188881176	0.202157727223017	0.202157730400874	0.202157730400874	0.0124506609714468	0.21460839137232
962	0	1.13395783755791	0	0	0	0	0.00948788960724649	0.0326820576709253	0.121451720513103	0.00754778658867989	0.0245911775387411	2.62658820400219e-09	0.00948788960724649	0.0421699472781718	0.163621667791275	0.171169454379955	0.195760631918696	0.195760634545284	0.195760634545284	0.00453218562345885	0.200292820168743
963	0	1.09875377825833	0	0	0	0	0.00905202766171075	0.0335063497374093	0.118293810556283	0.00645693469092344	0.0210828563519143	2.17075597541694e-09	0.00905202766171075	0.0425583773991201	0.160852187955403	0.167309122646327	0.188391978998241	0.188391981168997	0.188391981168997	0.011917877262026	0.200309858431023
964	0	1.04019256460558	0	0	0	0	0.0084624242503998	0.0359186052057495	0.112290038316969	0.0055135493505591	0.0180384064562359	1.79387462271308e-09	0.0084624242503998	0.0443810294561493	0.156671067773118	0.162184617123677	0.180223023579913	0.180223025373787	0.180223025373788	0.0174782355017636	0.197701260875551
965	0.897492324383756	0	0	0	0	0	0.00778913835987658	0.0387397320458829	0.104575902730995	0.00470001206456287	0.0154049349641036	1.48229938350397e-09	0.00778913835987658	0.0465288704057595	0.151104773136755	0.155804785201318	0.171209720165421	0.171209721647721	0.171209721647721	0.00731130364125828	0.178521025288979
966	0.99971654632552	0	0	0	0	0	0.00840780462274691	0.0393578588888759	0.0959687515395411	0.00400024617970373	0.0131334825624021	1.2247380706043e-09	0.00840780462274691	0.0477656635116228	0.143734415051164	0.147734661230868	0.16086814379327	0.160868145018008	0.160868145018008	0.00687211582177231	0.16774026083978
967	0	0	1.76719230442223	0	0	0	0.0105832753538842	0.0384789599268481	0.0870458125069852	0.00339973683092647	0.0111793354233901	1.01184644325514e-09	0.0105832753538842	0.0490622352807323	0.136108047787717	0.139507784618644	0.150687120042034	0.15068712105388	0.15068712105388	0.019754147643503	0.170441268697383
968	0	1.10916789752681	0	0	0	0	0.0116937860192561	0.0366254538948761	0.0944229521126648	0.00288549298836983	0.00950209478436936	8.35893145345601e-10	0.0116937860192561	0.0483192399141323	0.142742192026797	0.145627685015167	0.155129779799536	0.155129780635429	0.155129780635429	0.013077734017225	0.168207514652654
969	0	1.15740562691623	0	0	0	0	0.0120539428453332	0.0372523533000033	0.0962653963352046	0.0024459719457229	0.00806558180159556	6.90481869236592e-10	0.0120539428453332	0.0493062961453365	0.145571692480541	0.148017664426264	0.15608324622786	0.156083246918341	0.156083246918341	0.00688067319096607	0.162963920109308
970	0.915846631830306	0	0	0	0	0	0.0118992882238785	0.0400804612698991	0.0943372832667625	0.00207098111345905	0.00683763511157129	5.70321555826148e-10	0.0118992882238785	0.0519797494937776	0.14631703276054	0.148388013873999	0.15522564898557	0.155225649555892	0.155225649555892	0.0112283863566637	0.166454035912556
971	0.391883410757486	0	0	0	0	0	0.0128419967413756	0.0406592132994407	0.0899450450416013	0.00175156782600636	0.00578984312378867	4.71035760019056e-10	0.0128419967413756	0.0535012100408163	0.143446255082418	0.145197822908424	0.150987666032213	0.150987666503248	0.150987666503248	0.00340749916623126	0.15439516566948
972	0	0	0	2.18596312491527	0	0	0.0131002172738153	0.0397111600048503	0.0840453768628331	0.00147990473519388	0.00489724135912237	3.8900495678007e-10	0.0131002172738153	0.0528113772786656	0.136856754141499	0.138336658876693	0.143233900235815	0.14323390062482	0.14323390062482	0.00768383390956613	0.150917734534386
973	0.831455543645911	0	0	0	0	0	0.0128428536612835	0.0377708101420887	0.0773291026502964	0.0266615759309644	0.00413799630264064	3.21235917444263e-10	0.0128428536612835	0.0506136638033722	0.127942766453669	0.154604342384633	0.158742338687274	0.15874233900851	0.15874233900851	0.0085024281706605	0.16724476717917
974	0.685756965443807	0	0	0	0	0	0.0132257151052864	0.0352290610614156	0.0702861280076666	0.042665294470185	0.0034930906048952	2.65253634479379e-10	0.0132257151052864	0.048454776166702	0.118740904174369	0.161406198644554	0.164899289249449	0.164899289514702	0.164899289514702	0.0122776537387548	0.177176943253457
975	0.593394167447901	0	0	0	0	0	0.0135003413167562	0.0323677001928377	0.0632555813808632	0.05199098853831	0.00294601953094958	2.19011738689101e-10	0.0135003413167562	0.0458680415095939	0.109123622890457	0.161114611428767	0.164060630959717	0.164060631178729	0.164060631178728	0.00684933957525718	0.170909970753986
976	0.80312388267133	0	0	0	0	0	0.01349459028414	0.0293861172760883	0.0564643789989135	0.0565338402451001	0.00248250492323355	1.80818473305422e-10	0.01349459028414	0.0428807075602282	0.0993450865591417	0.155878926804242	0.158361431727475	0.158361431908294	0.158361431908294	0.0074238044408669	0.165785236349161
977	0.792751866861065	0	0	0	0	0	0.0138983141330399	0.0264219175716485	0.0500567628564907	0.057721385366084	0.00209023030302962	1.49275315436404e-10	0.0138983141330399	0.0403202317046884	0.0903769945611791	0.148098379927263	0.150188610230293	0.150188610379568	0.150188610379568	-0.00524153093447299	0.144947079445095
978	0.424028458594558	0	0	0	0	0	0.0145201868335994	0.0235667694570841	0.0441168171703557	0.0566207802232896	0.00175859884578609	1.23226336301574e-10	0.0145201868335994	0.0380869562906835	0.0822037734610392	0.138824553684329	0.140583152530115	0.140583152653341	0.140583152653341	-0.0102081884084185	0.130374964244923
979	0.948912983019623	0	0	0	0	0	0.014526098162889	0.0208785368074501	0.03868553830822	0.0540225463683193	0.00147851464179312	1.01716151346132e-10	0.014526098162889	0.035404634970339	0.074090173278559	0.128112719646878	0.129591234288671	0.129591234390388	0.129591234390388	-0.00297964020921957	0.126611594181168
980	0	1.42340784939444	0	0	0	0	0.0157082441926774	0.018390522339676	0.0337736929080534	0.0505057961367992	0.00124218675295866	8.39551974607389e-11	0.0157082441926774	0.0340987665323534	0.0678724594404068	0.118378255577206	0.119620442330165	0.11962044241412	0.11962044241412	-0.00405062081912234	0.115569821594998
981	0.742230010934065	0	0	0	0	0	0.0159845104055413	0.0241025297121712	0.0293714302379906	0.046488901243195	0.00104295498867551	6.92910320676532e-11	0.0159845104055413	0.0400870401177125	0.0694584703557031	0.115947371598898	0.116990326587574	0.116990326656865	0.116990326656865	-0.00546595763243571	0.111524369024429
982	0.565621357142191	0	0	0	0	0	0.0162654555405785	0.0271394288233097	0.025455403010535	0.0422687386577321	0.000875135965181417	5.71845370361812e-11	0.0162654555405785	0.0434048843638882	0.0688602873744232	0.111129026032155	0.112004161997337	0.112004162054521	0.112004162054521	-0.000921217686600852	0.11108294436792
983	0	1.22465444318609	0	0	0	0	0.0161288111948989	0.0282833611709913	0.0219939840841753	0.0380509900443181	0.000733887819615119	4.71903210980118e-11	0.0161288111948989	0.0444121723658902	0.0664061564500655	0.104457146494384	0.105191034313999	0.105191034361189	0.105191034361189	-0.0223743215577623	0.0828167128034267
984	0	1.14777982720549	0	0	0	0	0.0155072465649531	0.0326463944731411	0.0189510353869664	0.0339734486257753	0.000615091873988618	3.89403905259877e-11	0.0155072465649531	0.0481536410380942	0.0671046764250606	0.101078125050836	0.101693216924824	0.101693216963765	0.101693216963765	-0.0128938927591104	0.0887993242046544
985	0	1.36882819799088	0	0	0	0	0.0145810538539152	0.0380133471909772	0.0162885825241455	0.0301238729578653	0.000515249549376346	3.21307596057308e-11	0.0145810538539152	0.0525944010448924	0.0688829835690379	0.0990068565269032	0.0995221060762796	0.0995221061084103	0.0995221061084103	-0.00741644301193384	0.0921056630964764
986	0.744807028283174	0	0	0	0	0	0.0134810961736679	0.0472747548050296	0.0139686679601186	0.0265535987380179	0.000431392889879759	2.65103641219899e-11	0.0134810961736679	0.0607558509786975	0.0747245189388161	0.101278117676834	0.101709510566714	0.101709510593224	0.101709510593224	0.0141574880307242	0.115866998623948
987	0	1.40869245390397	0	0	0	0	0.0129304524475258	0.0519294825671731	0.0119545926895278	0.0232878598755279	0.000361007149549681	2.18718090597148e-11	0.0129304524475258	0.0648599350146989	0.0768145277042267	0.100102387579755	0.100463394729304	0.100463394751176	0.100463394751176	0.0206793788612781	0.121142773612454
988	0.500587691022129	0	0	0	0	0	0.0121364691322597	0.0610298665670059	0.0102117072007921	0.0203335645784508	0.000301964009031059	1.80438180411024e-11	0.0121364691322597	0.0731663356992656	0.0833780429000577	0.103711607478508	0.10401357148754	0.104013571505583	0.104013571505583	0.0319606327354843	0.135974204241068
989	0.764617462314869	0	0	0	0	0	0.0113339867651835	0.0651246840842726	0.00870787433145109	0.0176851099763143	0.000252464111927537	1.48849428394104e-11	0.0113339867651835	0.076458670849456	0.0851665451809071	0.102851655157221	0.103104119269149	0.103104119284034	0.103104119284034	0.0338062449941972	0.136910364278231
990	0	1.02686088094672	0	0	0	0	0.011122949174938	0.06572962032182	0.00741369697725736	0.0153286908740537	0.000210987736532405	1.22783849115793e-11	0.011122949174938	0.0768525694967579	0.0842662664740153	0.099594957348069	0.0998059450846014	0.0998059450968798	0.0998059450968798	0.0214328921973138	0.121238837294194
991	0.917111846610192	0	0	0	0	0	0.010616002578685	0.0662408782456019	0.00630258069583286	0.0132454575125588	0.000176252541713154	1.01277165022451e-11	0.010616002578685	0.0768568808242869	0.0831594615201198	0.0964049190326786	0.0965811715743917	0.0965811715845194	0.0965811715845194	0.0336308488851564	0.130212020469676
992	0.63948747491629	0	0	0	0	0	0.0113726597826267	0.0644070061411096	0.00535068357977854	0.0114137980358775	0.000147177443152066	8.3532942462411e-12	0.0113726597826267	0.0757796659237364	0.0811303495035149	0.0925441475393924	0.0926913249825445	0.0926913249908978	0.0926913249908978	0.0329584042488573	0.125649729239755
993	0	1.02338597449379	0	0	0	0	0.0118484381533228	0.0610614047277848	0.00453679221133417	0.00981095923320655	0.000122851785860939	6.88938027772201e-12	0.0118484381533228	0.0729098428811075	0.0774466350924417	0.0872575943256483	0.0873804461115092	0.0873804461183986	0.0873804461183985	0.0370024913033956	0.124382937421794
994	0	0	1.87818810755984	0	0	0	0.0117780395550977	0.0590476779888506	0.00384215214396857	0.0084141704579902	0.000102509079840701	5.68171564761799e-12	0.0117780395550977	0.0708257175439483	0.0746678696879169	0.0830820401459071	0.0831845492257478	0.0831845492314295	0.0831845492314294	0.0552266933890506	0.13841124262048
995	0	1.45715244925904	0	0	0	0	0.011343840781069	0.0557576161065062	0.0222545020070382	0.00720139758633685	8.55046575167421e-05	4.68549685439523e-12	0.011343840781069	0.0671014568875752	0.0893559588946134	0.0965573564809503	0.096642861138467	0.0966428611431525	0.0966428611431525	0.0551446726684075	0.15178753381156
996	0	0	0	0	0	4.30494607169124	0.0106800465941801	0.0604097135951639	0.0338654187731748	0.0061518242093994	7.12966941628224e-05	3.86375751913748e-12	0.0106800465941801	0.071089760189344	0.104955178962519	0.111107003171918	0.111178299866081	0.111178299869945	0.111178299869945	0.039667054748431	0.150845354618376
997	0.470863051999446	0	0	0	0	0	0.0098841613073348	0.0615431328146367	0.0405356808210672	0.0052461341739356	5.94301062449148e-05	0.0326814620623059	0.0098841613073348	0.0714272941219715	0.111962974943039	0.117209109116974	0.117268539223219	0.149950001285525	0.149950001285525	0.0532439462765903	0.203193947562115
998	0	1.01975524557163	0	0	0	0	0.00912649765644334	0.0602806689541015	0.0436749478992713	0.00446665167870106	4.95229079694099e-05	0.0535146360893325	0.00912649765644334	0.0694071666105449	0.113082114509816	0.117548766188517	0.117598289096487	0.171112925185819	0.171112925185819	0.0297891135605093	0.200902038746328
999	0	0	0	2.34724734382506	0	0	0.00831873713589223	0.0596576743280709	0.0443441665343603	0.00379738128429827	4.12546639188065e-05	0.0657211174581097	0.00831873713589223	0.0679764114639631	0.112320577998323	0.116117959282622	0.116159213946541	0.18188033140465	0.18188033140465	0.0175353765615351	0.199415707966185
1000	0.413517634734804	0	0	0	0	0	0.00750393751064239	0.0572798044706324	0.0433356726361409	0.0309322425798576	3.43567261665896e-05	0.0717438666522275	0.00750393751064239	0.0647837419812748	0.108119414617416	0.139051657197273	0.13908601392344	0.210829880575667	0.210829880575667	0.0247167674064799	0.235546647982147
1001	0.974469753908991	0	0	0	0	0	0.00677104140768846	0.0538037398988292	0.0412357120323325	0.0481048957262895	2.86039883580429e-05	0.0734236374657754	0.00677104140768846	0.0605747813065177	0.10181049333885	0.14991538906514	0.149943993053498	0.223367630519273	0.223367630519273	0.0303901328891779	0.253757763408451
1002	0	0	0	0	2.95012663799051	0	0.00789741928878019	0.0497057518018939	0.0384731210554335	0.0580354127393299	2.38079275932563e-05	0.072137027995062	0.00789741928878019	0.057603171090674	0.0960762921461075	0.154111704885437	0.154135512813031	0.226272540808093	0.226272540808093	-0.00123026798635173	0.225042272821741
1003	0.554257464477515	0	0	0	0	0	0.00839295529524022	0.0453255298042709	0.0353571303621253	0.0627850784367401	0.031605509073915	0.0689042704642466	0.00839295529524022	0.0537184850995111	0.0890756154616364	0.151860693898377	0.183466202972292	0.252370473436538	0.252370473436538	0.0194488331276358	0.271819306564174
1004	0	0	1.60380796746787	0	0	0	0.00864250057746723	0.0409000484645368	0.0321066356591056	0.0639058485620199	0.0517368455598786	0.0644731945684389	0.00864250057746723	0.0495425490420041	0.0816491847011097	0.14555503326313	0.197291878823008	0.261765073391447	0.261765073391447	0.0113667462117334	0.273131819603181
1005	0	0	1.56678990243711	0	0	0	0.00852579583265279	0.0365896437356038	0.0409536074464613	0.0625572703704732	0.0635312867568307	0.0593844605350765	0.00852579583265279	0.0451154395682566	0.086069047014718	0.148626317385191	0.212157604142022	0.271542064677098	0.271542064677098	0.0299155119100763	0.301457576587175
1006	0.39361102341867	0	0	0	0	0	0.00816742110036301	0.0324980107714038	0.0567205296261867	0.0595977508118011	0.0693497918034299	0.0540220934388451	0.00816742110036301	0.0406654318717668	0.0973859614979534	0.156983712309754	0.226333504113184	0.28035559755203	0.28035559755203	0.0395097446134409	0.31986534216547
1007	0	0	1.73967479733847	0	0	0	0.00770795607096686	0.0286874699915379	0.0654256598428221	0.0556556304532001	0.0709713194745046	0.0486525041683954	0.00770795607096686	0.0363954260625048	0.101821085905327	0.157476716358527	0.228448035833032	0.277100540001427	0.277100540001427	0.0313036853118482	0.308404225313275
1008	0	0	1.93848617525398	0	0	0	0.00714669526936162	0.0251905597437937	0.0846256144374863	0.0511843854001696	0.0697262480463613	0.0434545105929718	0.00714669526936162	0.0323372550131553	0.116962869450642	0.168147254850811	0.237873502897172	0.281328013490144	0.281328013490144	0.0536526928259169	0.334980706316061
1009	0.970944791450216	0	0	0	0	0	0.00653564093147539	0.0220187856936104	0.115159006410291	0.0465053760414975	0.0666005490072392	0.03854233953093	0.00653564093147539	0.0285544266250858	0.143713433035377	0.190218809076875	0.256819358084114	0.295361697615044	0.295361697615044	0.0581260258887828	0.353487723503827
1010	0.573323057013116	0	0	0	0	0	0.0077250966953238	0.0191691768184614	0.13184219431849	0.0418408435195124	0.0623169334878786	0.0339831677979541	0.0077250966953238	0.0268942735137852	0.158736467832275	0.200577311351788	0.262894244839666	0.29687741263762	0.29687741263762	0.0507335311445528	0.347610943782173
1011	0	0	1.58021951942077	0	0	0	0.008489713148496	0.016629155705138	0.138693127605297	0.0373392848392554	0.0573978966915512	0.0298104263176945	0.008489713148496	0.025118868853634	0.163811996458931	0.201151281298186	0.258549177989737	0.288359604307432	0.288359604307432	0.0494808679024425	0.337840472209874
1012	0	0	1.93629589622319	0	0	0	0.00872329130652913	0.0143801188596209	0.150233716844213	0.0330948854375042	0.0522145566423373	0.026033826974562	0.00872329130652913	0.0231034101661501	0.173337127010363	0.206432012447867	0.258646569090204	0.284680396064766	0.284680396064767	0.0602529504808569	0.344933346545623
1013	0	0	0	2.13640405353023	0	0	0.0085932288128972	0.0124000346687748	0.173426051533128	0.0291623298221671	0.047024365810198	0.022646863187151	0.0085932288128972	0.020993263481672	0.1944193150148	0.223581644836968	0.270606010647166	0.293252873834317	0.293252873834317	0.00806581008055079	0.301318683914867
1014	0	1.45535763171443	0	0	0	0	0.00822368436453458	0.010665297509139	0.183273811559	0.050124280765761	0.0420001248533738	0.0196323706080681	0.00822368436453458	0.0188889818736736	0.202162793432674	0.252287074198435	0.294287199051809	0.313919569659877	0.313919569659877	0.0240939275828795	0.338013497242756
1015	0.508493516792048	0	0	0	0	0	0.00770575305224601	0.0178033044752331	0.183852852666879	0.0625284860087858	0.0372522126464553	0.0169666047711254	0.00770575305224601	0.0255090575274791	0.209361910194358	0.271890396203144	0.309142608849599	0.326109213620725	0.326109213620725	0.0270646388644918	0.353173852485216
1016	0.59281583397658	0	0	0	0	0	0.00724221420283149	0.0220030630432585	0.178199859237622	0.0687886786871903	0.0328455386024908	0.014622190633091	0.00724221420283149	0.02924527724609	0.207445136483712	0.276233815170902	0.309079353773393	0.323701544406484	0.323701544406484	0.0252369533208301	0.348938497727314
1017	0	1.22803382470327	0	0	0	0	0.00694630152444193	0.024095256875434	0.168555157240571	0.0707247157896571	0.0288124002144371	0.0125702190061115	0.00694630152444193	0.0310415583998759	0.199596715640447	0.270321431430105	0.299133831644542	0.311704050650653	0.311704050650653	-0.0169996718128592	0.294704378837794
1018	0	0	0	0	2.53294232726688	0	0.0065196999985842	0.0292800756613991	0.156551643797794	0.0696985693750563	0.0251621733030136	0.0107817022481423	0.0065196999985842	0.0357997756599833	0.192351419457777	0.262049988832834	0.287212162135847	0.29799386438399	0.29799386438399	-0.00293441709254531	0.295059447291444
1019	0.765860063023342	0	0	0	0	0	0.00601951262172537	0.0317934630948937	0.143361389683284	0.066720529641815	0.051424308634157	0.00922855261931341	0.00601951262172537	0.037812975716619	0.181174365399903	0.247894895041718	0.299319203675875	0.308547756295188	0.308547756295188	0.00826447551369661	0.316812231808885
1020	0.481185389979164	0	0	0	0	0	0.00619028812075094	0.0324335503000026	0.129809051997909	0.0625319507267042	0.067338616702283	0.00788420852434326	0.00619028812075094	0.0386238384207535	0.168432890418663	0.230964841145367	0.29830345784765	0.306187666371993	0.306187666371993	0.0151766222184241	0.321364288590417
1021	0	1.09966537425101	0	0	0	0	0.00621108868462669	0.0317968944788259	0.116459312464942	0.0576695537187959	0.0757936477967804	0.0067240041484983	0.00621108868462669	0.0380079831634526	0.154467295628395	0.212136849347191	0.287930497143971	0.29465450129247	0.29465450129247	0.0140594576149888	0.308713958907458
1022	0	1.22682548701654	0	0	0	0	0.00602094441432143	0.0332957122445196	0.103684031483651	0.0525152542018991	0.0789707560305201	0.00572535493940664	0.00602094441432143	0.039316656658841	0.143000688142492	0.195515942344392	0.274486698374912	0.280212053314318	0.280212053314318	-0.002647299751784	0.277564753562534
1023	0.591304242812956	0	0	0	0	0	0.00569564745614572	0.0377630720675702	0.0917135986647631	0.0473346493379669	0.0785055716316637	0.00486781355199305	0.00569564745614572	0.0434587195237159	0.135172318188479	0.182506967526446	0.26101253915811	0.265880352710103	0.265880352710103	0.00833277053699886	0.274213123247102
1024	0.477813334714326	0	0	0	0	0	0.00554065100005615	0.039516793500304	0.0806760026473047	0.0423066385841214	0.0756141707477715	0.00413303712397952	0.00554065100005615	0.0450574445003602	0.125733447147665	0.168040085731786	0.243654256479558	0.247787293603537	0.247787293603537	0.00534479813789089	0.253132091741428
1025	0.749508640804994	0	0	0	0	0	0.00536138259454808	0.0393938839966812	0.0706263851264399	0.0375461278130446	0.0711914355291891	0.00350469618976516	0.00536138259454808	0.0447552665912292	0.115381651717669	0.152927779530714	0.224119215059903	0.227623911249668	0.227623911249668	0.00153840375698655	0.229162315006655
1026	0	0	0	2.4244065239615	0	0	0.00571073517830194	0.0380170697842342	0.0615692451549788	0.033121351075751	0.0658875408304383	0.00296834746629894	0.00571073517830194	0.0437278049625362	0.105297050117515	0.138418401193266	0.204305942023704	0.207274289490003	0.207274289490003	0.0120761359871603	0.219350425477163
1027	0.478862106531245	0	0	0	0	0	0.00575726679872801	0.0358449782143506	0.0534749871750713	0.057629210597124	0.0601672655038528	0.0025112866016958	0.00575726679872801	0.0416022450130786	0.0950772321881499	0.152706442785274	0.212873708289127	0.215384994890823	0.215384994890823	-0.00457077358471508	0.210814221306107
1028	0	1.11619370438567	0	0	0	0	0.00570690877453705	0.0332111680470902	0.0462921337946982	0.0721637084050859	0.0543558417905901	0.00212239233094281	0.00570690877453705	0.0389180768216273	0.0852102106163255	0.157373919021411	0.211729760812002	0.213852153142944	0.213852153142944	-0.00851908568564435	0.2053330674573
1029	0.689759131263889	0	0	0	0	0	0.00548563209188531	0.0335045372871609	0.0399562312616909	0.07953527955433	0.0486742743844138	0.00179196999242209	0.00548563209188531	0.0389901693790462	0.0789464006407372	0.158481680195067	0.207155954579481	0.208947924571903	0.208947924571903	-0.00675263052462493	0.202195294047278
1030	0	1.23551893468401	0	0	0	0	0.0056202738423024	0.0326002783950703	0.0343962453657343	0.0818631783113693	0.0432664402731766	0.00151159975779445	0.0056202738423024	0.0382205522373727	0.072616797603107	0.154479975914476	0.197746416187653	0.199258015945447	0.199258015945447	-0.0203161422684026	0.178941873677045
1031	0.76962909405052	0	0	0	0	0	0.00552585291445832	0.0356058025731593	0.0295390649639381	0.080733711004133	0.0382197886096112	0.00127399300828828	0.00552585291445832	0.0411316554876176	0.0706707204515556	0.151404431455689	0.1896242200653	0.190898213073588	0.190898213073588	-0.011426750772857	0.179471462300731
1032	0	0	0	2.31316033969929	0	0	0.0059987879976408	0.0364505109947791	0.0253125890292767	0.0773238145640871	0.0335810703859425	0.00107285889095161	0.0059987879976408	0.0424492989924199	0.0677618880216966	0.145085702585784	0.178666772971726	0.179739631862678	0.179739631862678	0.00954862577101218	0.18928825763369
1033	0	0	1.83225332873964	0	0	0	0.00611869444972136	0.0358190254136894	0.0216477627701097	0.0997804151010153	0.0293682196322279	0.000902782083505593	0.00611869444972136	0.0419377198634108	0.0635854826335205	0.163365897734536	0.192734117366764	0.193636899450269	0.193636899450269	0.0182302359320904	0.21186713538236
1034	0.85168868165887	0	0	0	0	0	0.00599801878261223	0.0342187670948958	0.0363470505444204	0.111554885857926	0.0255792645050759	0.000759112089015241	0.00599801878261223	0.040216785877508	0.0765638364219284	0.188118722279854	0.21369798678493	0.214457098873945	0.214457098873945	0.018087171151775	0.23254427002572
1035	0	1.27457868180681	0	0	0	0	0.00679588739642826	0.0320217031417521	0.045005966792165	0.115782018972008	0.0221989546469837	0.000637863896844493	0.00679588739642826	0.0388175905381804	0.0838235573303454	0.199605576302353	0.221804530949337	0.222442394846181	0.222442394846181	0.0137684279038022	0.236210822749984
1036	0	0	1.50607756850337	0	0	0	0.00710741178533848	0.0347754109524479	0.0493313815753082	0.114811122947897	0.0192036399507376	0.000535629526794565	0.00710741178533848	0.0418828227377864	0.0912142043130945	0.206025327260992	0.225228967211729	0.225764596738524	0.225764596738524	0.0295607271758984	0.255325323914422
1037	0.802069807612342	0	0	0	0	0	0.00708269365446418	0.0354786072712691	0.0603766635922972	0.110387786018306	0.0165648168965024	0.000449499774989383	0.00708269365446418	0.0425613009257333	0.10293796451803	0.213325750536336	0.229890567432838	0.230340067207828	0.230340067207828	0.0201095393376069	0.250449606545435
1038	0.831807317934098	0	0	0	0	0	0.00767993598053668	0.034784198628175	0.0657966485339527	0.103795553134919	0.0142516652087143	0.000376995369511891	0.00767993598053668	0.0424641346087117	0.108260783142664	0.212056336277584	0.226308001486298	0.22668499685581	0.22668499685581	0.0272123164227534	0.253897313278563
1039	0	1.32539174642627	0	0	0	0	0.00880695511313613	0.0331757646167622	0.0672677912897537	0.0959660769630331	0.0122328243532564	0.000316006695710885	0.00880695511313613	0.0419827197298984	0.109250511019652	0.205216587982685	0.217449412335942	0.217765419031653	0.217765419031653	0.0171650221768577	0.23493044120851
1040	0.946530578311169	0	0	0	0	0	0.00927303494417975	0.0371327202122207	0.0660436063668352	0.0875645169680737	0.0104776021112348	0.000264741246467653	0.00927303494417975	0.0464057551564005	0.112449361523236	0.200013878491309	0.210491480602544	0.210756221849012	0.210756221849012	0.0195025436932731	0.230258765542285
1041	0.862771233596513	0	0	0	0	0	0.0109197637706276	0.0385650199011953	0.0630529141993461	0.0790555407126412	0.00895676275034466	0.00022167797736607	0.0109197637706276	0.049484783671823	0.112537697871169	0.19159323858381	0.200550001334155	0.200771679311521	0.200771679311521	0.0277977391756662	0.228569418487187
1042	0	1.35914159342252	0	0	0	0	0.012797610861339	0.0382579288502618	0.0589763665922074	0.0707541537201681	0.00764300749391499	0.000185527790179722	0.012797610861339	0.0510555397116008	0.110031906303808	0.180786060023976	0.188429067517891	0.188614595308071	0.188614595308071	0.0172148146117721	0.205829409919843
1043	0.752278191352393	0	0	0	0	0	0.0136358586027807	0.0435271625508848	0.0543058977188953	0.0628646894275469	0.00651123294340601	0.000155199422748357	0.0136358586027807	0.0571630211536655	0.111468918872561	0.174333608300108	0.180844841243514	0.181000040666262	0.181000040666262	0.0162144812780578	0.19721452194432
1044	0	1.14446493983049	0	0	0	0	0.0144049747300045	0.0456289965211316	0.0493907763028308	0.0555105814551421	0.00553863216727012	0.00012977008367389	0.0144049747300045	0.0600339712511361	0.109424747553967	0.164935329009109	0.170473961176379	0.170603731260053	0.170603731260053	-0.0334749598208704	0.137128771439183
1045	0.691767556345208	0	0	0	0	0	0.0144472022511803	0.049013996018398	0.044473163096109	0.0487569788060409	0.00470468700428928	0.000108460232465256	0.0144472022511803	0.0634611982695783	0.107934361365687	0.156691340171728	0.161396027176017	0.161504487408483	0.161504487408483	-0.0339560274825904	0.127548459925892
1046	0	0	0	2.02086043740864	0	0	0.0144694286392272	0.0496725006944035	0.0397154651818249	0.0426278204348782	0.00399108769869697	9.06119671482656e-05	0.0144694286392272	0.0641419293336307	0.103857394515456	0.146485214950334	0.150476302649031	0.150566914616179	0.150566914616179	-0.0212642916754862	0.129302622940693
1047	0.70721761541476	0	0	0	0	0	0.0140088831347079	0.0484817437341479	0.0352212927003815	0.0594012753662653	0.00338160646501038	7.5670540183198e-05	0.0140088831347079	0.0624906268688558	0.0977119195692373	0.157113194935503	0.160494801400513	0.160570471940696	0.160570471940696	-0.0201896724237234	0.140380799516973
1048	0.829564330369331	0	0	0	0	0	0.0137517632210693	0.0460905161638074	0.0310514385449191	0.0686930192725235	0.00286194432549984	6.31685787097954e-05	0.0137517632210693	0.0598422793848767	0.0908937179297957	0.159586737202319	0.162448681527819	0.162511850106529	0.162511850106529	-0.0226895998350708	0.139822250271458
1049	0	1.12417086190345	0	0	0	0	0.0140960753175843	0.0429731613253317	0.027235996783718	0.0726643091622962	0.0024195650644673	5.27126360567358e-05	0.0140960753175843	0.0570692366429161	0.0843052334266341	0.15696954258893	0.159389107653398	0.159441820289454	0.159441820289454	-0.0132405437436543	0.1462012765458
1050	0.572024413190053	0	0	0	0	0	0.0138636981650012	0.0427111177224053	0.023783494600223	0.0729387012835912	0.0020435260026845	4.39717478421585e-05	0.0138636981650012	0.0565748158874065	0.0803583104876294	0.153297011771221	0.155340537773905	0.155384509521747	0.155384509521747	-0.0288034287165901	0.126581080805157
1051	0	0	1.51000893742101	0	0	0	0.0134715294121599	0.0411320396774411	0.0206877222718449	0.0707259725980709	0.00172431220082467	3.6667707821718e-05	0.0134715294121599	0.054603569089601	0.0752912913614459	0.146017263959517	0.147741576160341	0.147778243868163	0.147778243868163	-0.0397542869067432	0.10802395696142
1052	0.584359490372088	0	0	0	0	0	0.0127659960492719	0.0387220132435733	0.0277887866557366	0.0669187840125859	0.00145367840925099	3.05668160392123e-05	0.0127659960492719	0.0514880092928452	0.0792767959485818	0.146195579961168	0.147649258370419	0.147679825186458	0.147679825186458	-0.0425429698430174	0.105136855343441
1053	0	0	1.63409791720299	0	0	0	0.0121122503440517	0.0358341753970906	0.0316356735059136	0.0621678956515203	0.0012245014036419	2.54728850348846e-05	0.0121122503440517	0.0479464257411422	0.0795820992470558	0.141749994898576	0.142974496302218	0.142999969187253	0.142999969187253	-0.0599014062966709	0.083098562890582
1054	0	1.14216769044578	0	0	0	0	0.0112760406318702	0.0327209411175523	0.0460066296755576	0.0569405336681197	0.00103064413448743	2.12213191607946e-05	0.0112760406318702	0.0439969817494224	0.09000361142498	0.1469441450931	0.147974789227587	0.147996010546748	0.147996010546748	-0.0664454021445872	0.0815506084021606
1055	0	0	0	2.31050459111336	0	0	0.0103449982683181	0.0330070333229902	0.0541280590008457	0.0515655453464577	0.000866832259508657	1.76741077664079e-05	0.0103449982683181	0.0433520315913082	0.0974800905921539	0.149045635938612	0.14991246819812	0.149930142305887	0.149930142305887	-0.0725723072089614	0.0773578350969253
1056	0.995506199523269	0	0	0	0	0	0.00938098037016599	0.0321142437425565	0.0577934468947593	0.0735168609745464	0.000728543033563647	1.47155954863353e-05	0.00938098037016599	0.0414952241127225	0.0992886710074818	0.172805531982028	0.173534075015592	0.173548790611078	0.173548790611078	-0.0756531191521768	0.0978956714589014
1057	0	1.17301806402068	0	0	0	0	0.0104297051161274	0.0304605618311796	0.0583514215969706	0.085815611168749	0.000611906132939508	1.22489124174316e-05	0.0104297051161274	0.040890266947307	0.0992416885442777	0.185057299713027	0.185669205845966	0.185681454758384	0.185681454758384	-0.0789438115913303	0.106737643167053
1058	0	0	0	0	2.6048597216847	0	0.0107899814546275	0.032178507075149	0.0568081007114638	0.0912399342832206	0.000513615738271906	1.01929639319808e-05	0.0107899814546275	0.0429684885297765	0.0997765892412403	0.191016523524461	0.191530139262733	0.191540332226665	0.191540332226665	-0.0776859581995423	0.113854374027122
1059	0.874691958209886	0	0	0	0	0	0.0106769388705086	0.0322727414521761	0.0539069505417268	0.0918779557837612	0.0304863577773582	8.47989453671367e-06	0.0106769388705086	0.0429496803226846	0.0968566308644115	0.188734586648173	0.219220944425531	0.219229424320068	0.219229424320068	-0.092935898660183	0.126293525659885
1060	0	0	0	2.4671776505811	0	0	0.0114469141737002	0.0312754734820902	0.0501909477422254	0.0892866589111916	0.0495759503979995	7.05295282800202e-06	0.0114469141737002	0.0427223876557905	0.0929133353980159	0.182199994309207	0.231775944707207	0.231782997660035	0.231782997660035	-0.0812114599367033	0.150571537723332
1061	0	1.04231913451335	0	0	0	0	0.0115869151685062	0.0295793183778054	0.0460508353166085	0.113591303934804	0.0607430936590439	5.86469546436303e-06	0.0115869151685062	0.0411662335463116	0.0872170688629201	0.200808372797724	0.261551466456768	0.261557331152232	0.261557331152232	-0.0817804143328739	0.179776916819358
1062	0	1.37996718234965	0	0	0	0	0.0113000315276428	0.0298741635386252	0.041762471756133	0.126150750315586	0.0662327242784633	4.87547740386529e-06	0.0113000315276428	0.0411741950662681	0.0829366668224011	0.209087417137987	0.27532014141645	0.275325016893854	0.275325016893854	-0.0647583961104869	0.210566620783367
1063	0	1.33358052296615	0	0	0	0	0.0107364251356998	0.0362144324559211	0.0375156418531848	0.130424469531638	0.0677362231159476	4.05218363930508e-06	0.0107364251356998	0.0469508575916209	0.0844664994448057	0.214890968976443	0.282627192092391	0.28263124427603	0.28263124427603	-0.079435860040997	0.203195384235033
1064	0.904453693755947	0	0	0	0	0	0.01000584521962	0.0455437257063689	0.0334361974231906	0.129003671559894	0.0665183351373507	3.36716448743108e-06	0.01000584521962	0.0555495709259889	0.0889857683491795	0.217989439909074	0.284507775046425	0.284511142210912	0.284511142210912	-0.0679147884934521	0.21659635371746
1065	0	1.13559618745838	0	0	0	0	0.0105547526505556	0.0503008376600973	0.0296029994186224	0.123812409911493	0.0635162650436311	2.79734230943143e-06	0.0105547526505556	0.0608555903106529	0.0904585897292753	0.214270999640768	0.277787264684399	0.277790062026708	0.277790062026708	-0.0657661770452226	0.212023884981486
1066	0	1.38077917655285	0	0	0	0	0.0105758825440413	0.055207725405228	0.0260608186187817	0.116264308155677	0.0594168655522626	2.32346249700355e-06	0.0105758825440413	0.0657836079492693	0.0918444265680509	0.208108734723728	0.267525600275991	0.267527923738488	0.267527923738488	-0.06458320258398	0.202944721154508
1067	0	1.31336058299793	0	0	0	0	0.0102425382768792	0.0638226696865423	0.0228301033740837	0.107384388833121	0.0547166044502156	1.92946577420656e-06	0.0102425382768792	0.0740652079634215	0.0968953113375052	0.204279700170627	0.258996304620842	0.258998234086616	0.258998234086616	-0.0613170136926087	0.197681220394008
1068	0	0	1.89514659327192	0	0	0	0.00968253607992942	0.0734177730808683	0.0199143263203553	0.0979035066811052	0.0497680174825041	1.60196244474853e-06	0.00968253607992942	0.0831003091607977	0.103014635481153	0.200918142162258	0.250686159644762	0.250687761607207	0.250687761607207	-0.0421040801503749	0.208583681456832
1069	0	1.43656954024813	0	0	0	0	0.00898900138357125	0.077437162405215	0.0367214027462581	0.088331315041866	0.0448155760513151	1.32979225100078e-06	0.00898900138357125	0.0864261637887862	0.123147566535044	0.21147888157691	0.256294457628225	0.256295787420476	0.256295787420476	-0.0401887873832593	0.216107000037217
1070	0	1.44199712780365	0	0	0	0	0.00822874571354059	0.0858424104786188	0.0467809113132182	0.079012445063662	0.0400232808902589	1.10365608247881e-06	0.00822874571354059	0.0940711561921594	0.140852067505378	0.21986451256904	0.259887793459298	0.259888897115381	0.259888897115381	-0.0467926955182562	0.213096201597125
1071	0	1.44154247526171	0	0	0	0	0.00744874652861869	0.097024746103495	0.0519868491189258	0.0701695861337571	0.0354958028060353	9.15807948190001e-07	0.00744874652861869	0.104473492632114	0.15646034175104	0.226629927884797	0.262125730690832	0.26212664649878	0.26212664649878	-0.0403567204718244	0.221769926026956
1072	0	0	1.75242704875825	0	0	0	0.00668114250420988	0.109691657865339	0.0537682816335136	0.0619363703844602	0.03129460323613	7.59797466163309e-07	0.00668114250420988	0.116372800369549	0.170141082003063	0.232077452387523	0.263372055623653	0.263372815421119	0.263372815421119	-0.0411813294106338	0.222191486010485
1073	0.732283278200583	0	0	0	0	0	0.00594706955181464	0.114578235026232	0.0690366564088732	0.05438234212809	0.0274501599785732	6.30254677355008e-07	0.00594706955181464	0.120525304578047	0.18956196098692	0.24394430311501	0.271394463093583	0.27139509334826	0.27139509334826	-0.0368803330885402	0.23451476025972
1074	0.925525198730781	0	0	0	0	0	0.0058479762926716	0.114088932148726	0.0770029103634112	0.0475318012019594	0.0239711804208269	5.22710300720558e-07	0.0058479762926716	0.119936908441398	0.196939818804809	0.244471620006768	0.268442800427595	0.268443323137896	0.268443323137896	-0.0394740563572315	0.228969266780664
1075	0.484862906815061	0	0	0	0	0	0.00708825814347607	0.110012146894512	0.0798126468799215	0.0413779207076391	0.0208514926957006	4.33445651978745e-07	0.00708825814347607	0.117100405037988	0.19691305191791	0.238290972625549	0.25914246532125	0.259142898766902	0.259142898766902	-0.0277036267159787	0.231439272050923
1076	0	0	1.56629967847999	0	0	0	0.00779985734646061	0.103664557499248	0.0790735425506104	0.0358932331936785	0.0180751538718848	3.59367377268832e-07	0.00779985734646061	0.111464414845709	0.190537957396319	0.226431190589998	0.244506344461883	0.24450670382926	0.24450670382926	-0.0355223841880704	0.208984319641189
1077	0	1.24874943379752	0	0	0	0	0.00802056463328967	0.0960033750869016	0.0871504246624222	0.0310373379725244	0.0156201951393634	2.97902937479858e-07	0.00802056463328967	0.104023939720191	0.191174364382613	0.222211702355138	0.237831897494501	0.237832195397439	0.237832195397439	-0.00875426448819674	0.229077930909242
1078	0	1.47913881491842	0	0	0	0	0.00790496510909686	0.092592736979718	0.0897008849471355	0.0267624924568069	0.013461330283849	2.46913435807061e-07	0.00790496510909686	0.100497702088815	0.19019858703595	0.216961079492757	0.230422409776606	0.230422656690042	0.230422656690042	-0.0128510410186383	0.217571615671404
1079	0.782779710287309	0	0	0	0	0	0.00756773081943354	0.0964301263386326	0.0884630694973189	0.0230176013882445	0.0115718802365505	2.04620935725891e-07	0.00756773081943354	0.103997857158066	0.192460926655385	0.21547852804363	0.22705040828018	0.227050612901116	0.227050612901116	-0.019876950290273	0.207173662610843
1080	0.901825503230567	0	0	0	0	0	0.00786109008757787	0.0958338521984568	0.0847265696910582	0.0197510010616171	0.00992510890562787	1.69547879941988e-07	0.00786109008757787	0.103694942286035	0.188421511977093	0.20817251303871	0.218097621944338	0.218097791492218	0.218097791492218	-0.022128836859363	0.195968954632855
1081	0.816494841128883	0	0	0	0	0	0.00915106442808066	0.0922851972350784	0.0794379275998515	0.0169123443242455	0.00849512048448788	1.40466611800974e-07	0.00915106442808066	0.101436261663159	0.18087418926301	0.197786533587256	0.206281654071744	0.206281794538356	0.206281794538356	-0.0255311231664903	0.180750671371865
1082	0.789392088924746	0	0	0	0	0	0.0106240801261651	0.0868741058430094	0.0732826304778094	0.0144538208689342	0.00725743332497673	1.16357327032207e-07	0.0106240801261651	0.0974981859691745	0.170780816446984	0.185234637315918	0.192492070640895	0.192492186998222	0.192492186998222	-0.027739893376382	0.16475229362184
1083	0.64568725523867	0	0	0	0	0	0.0120567131816977	0.080392386540621	0.0667486511915564	0.0123308918637547	0.00618931814890263	9.63730582884299e-08	0.0120567131816977	0.0924490997223187	0.159197750913875	0.17152864277763	0.177717960926532	0.177718057299591	0.177718057299591	-0.0178987679448857	0.159819289354705
1084	0	1.25645739680786	0	0	0	0	0.0129765988451193	0.0734059837202866	0.0601755306785071	0.0105026748932152	0.0052699671776816	7.98105243641364e-08	0.0129765988451193	0.086382582565406	0.146558113243913	0.157060788137128	0.16233075531481	0.162330835125334	0.162330835125334	-0.0181628623783693	0.144167972746965
1085	0	1.3957450429325	0	0	0	0	0.0131668245547167	0.0713071553648006	0.0537921561590217	0.0089320818475381	0.00448054436565737	6.60858685696805e-08	0.0131668245547167	0.0844739799195174	0.138266136078539	0.147198217926077	0.151678762291735	0.151678828377603	0.151678828377603	-0.017325042871827	0.134353785505776
1086	0.547369909346512	0	0	0	0	0	0.0128616940314114	0.0749872727340475	0.0477457205488926	0.00758578667726067	0.00380415428423809	5.47144715183308e-08	0.0128616940314114	0.0878489667654589	0.135594687314351	0.143180473991612	0.14698462827585	0.146984682990322	0.146984682990322	-0.0005515198630756	0.146433163127246
1087	0.784324102469325	0	0	0	0	0	0.012418277143055	0.0749901568868178	0.0421238188896196	0.00643408016268925	0.003225757498466	4.52941584704748e-08	0.012418277143055	0.0874084340298727	0.129532252919492	0.135966333082182	0.139192090580648	0.139192135874806	0.139192135874806	0.00995896185170935	0.149151097726516
1088	0.631785480596034	0	0	0	0	0	0.012487151191168	0.0725280231315869	0.0369712183276992	0.00545065371920748	0.00273205285699487	3.74912338852444e-08	0.012487151191168	0.0850151743227549	0.121986392650454	0.127437046369662	0.130169099226656	0.13016913671789	0.13016913671789	0.00837583998329994	0.13854497670119
1089	0	1.11554705951127	0	0	0	0	0.0124490839432427	0.0684944405789713	0.0323025066300085	0.00461234273773722	0.00231134147124099	3.10288699148138e-08	0.0124490839432427	0.080943524522214	0.113246031152223	0.11785837388996	0.120169715361201	0.120169746390071	0.120169746390071	0.00796821838502891	0.1281379647751
1090	0	0	0	0	2.77441090032715	0	0.0120145079826465	0.0666829821863201	0.0281115623875698	0.00389885123425922	0.00195338288986641	2.56774544414549e-08	0.0120145079826465	0.0786974901689666	0.106809052556536	0.110707903790796	0.112661286680662	0.112661312358116	0.112661312358117	0.0398824563544065	0.152543768712523
1091	0	1.13915100031926	0	0	0	0	0.0113284238150512	0.0632776198837016	0.0243785835562535	0.00329247301803599	0.032620166688347	2.12465697169055e-08	0.0113284238150512	0.0746060436987528	0.0989846272550063	0.102277100273042	0.134897266961389	0.134897288207959	0.134897288207959	0.0473610269312569	0.182258315139216
1092	0.722381119490105	0	0	0	0	0	0.0104962923785436	0.0623282493167114	0.0210752483542023	0.00277781968825631	0.0521048755678987	1.75783275981738e-08	0.0104962923785436	0.072824541695255	0.0938997900494574	0.0966776097377137	0.148782485305612	0.14878250288394	0.14878250288394	0.0262586942319118	0.175041197115852
1093	0	1.32855854912088	0	0	0	0	0.0101508203897486	0.0596438519287381	0.0181684546609716	0.00234156214554093	0.0634537763892576	1.4541833201695e-08	0.0101508203897486	0.0697946723184867	0.0879631269794583	0.0903046891249993	0.153758465514257	0.15375848005609	0.15375848005609	0.0400645538704347	0.193823033926525
1094	0	1.2186783477888	0	0	0	0	0.00958570245372746	0.0620653083238537	0.0156229836866795	0.0019721896562845	0.0689761736682823	1.20285867285256e-08	0.00958570245372746	0.0716510107775811	0.0872739944642606	0.0892461841205451	0.158222357788827	0.158222369817414	0.158222369817414	0.0296021078732256	0.18782447769064
1095	0.31601214693563	0	0	0	0	0	0.00889192038648771	0.0660897031263223	0.0134033550335014	0.00165978859981061	0.0704114909133585	9.94866543488964e-09	0.00889192038648771	0.07498162351281	0.0883849785463113	0.0900447671461219	0.16045625805948	0.160456268008146	0.160456268008146	0.0106375681691901	0.171093836177336
1096	0	0	1.94394435092907	0	0	0	0.00815510133163858	0.0666157244897664	0.0114750787766312	0.00139584167935468	0.0690599940529898	8.22755387741223e-09	0.00815510133163858	0.074770825821405	0.0862459045980362	0.0876417462773908	0.156701740330381	0.156701748557935	0.156701748557935	0.0160438509932939	0.172745599551228
1097	0.719582218331074	0	0	0	0	0	0.00739323202654373	0.0647794317145656	0.0303761687969397	0.00117304744799694	0.0658848480466501	6.80351288800656e-09	0.00739323202654373	0.0721726637411093	0.102548832538049	0.103721879986046	0.169606728032696	0.169606734836209	0.169606734836209	0.00118784347146583	0.170794578307675
1098	0.33976489213084	0	0	0	0	0	0.00718823915222504	0.0614199703165823	0.0420478317756706	0.000985159382225976	0.0615916041225033	5.62539616255405e-09	0.00718823915222504	0.0686082094688073	0.110656041244478	0.111641200626704	0.173232804749207	0.173232810374603	0.173232810374603	0.001139117735504	0.174371928110107
1099	0.740633747783784	0	0	0	0	0	0.0068419101641621	0.0571498854535752	0.0484899510836312	0.000826843346480121	0.0566899464773146	4.65083860667803e-09	0.0068419101641621	0.0639917956177373	0.112481746701369	0.113308590047849	0.169998536525163	0.169998541176002	0.169998541176002	-0.00335855551124051	0.166639985664761
1100	0	0	0	2.36613810884634	0	0	0.00700060858728399	0.0524097001813331	0.0512149238032654	0.000693552069036207	0.0515415182318392	3.84475337237467e-09	0.00700060858728399	0.059410308768617	0.110625232571882	0.111318784640919	0.162860302872758	0.162860306717511	0.162860306717511	-0.00158800945730666	0.161272297260205
1101	0.924959929540018	0	0	0	0	0	0.00687695754512955	0.0475101527479361	0.0513586800259124	0.0285123236623948	0.0463968445410411	3.17808531951633e-09	0.00687695754512955	0.0543871102930656	0.105745790318978	0.134258113981373	0.180654958522414	0.180654961700499	0.180654961700499	0.00487342195861093	0.18552838365911
1102	0	0	0	0	2.84208162220614	0	0.00806332291396041	0.04266477363807	0.0497674714678961	0.0462229305933869	0.041423734069144	2.62677709713458e-09	0.00806332291396041	0.0507280965520305	0.100495568019927	0.146718498613313	0.188142232682458	0.188142235309235	0.188142235309235	-0.00614458708001682	0.181997648229218
1103	0.771030832082122	0	0	0	0	0	0.00859361838507912	0.0380149167240407	0.0470655660280957	0.0565758874384304	0.0679695204466719	2.1709120850452e-09	0.00859361838507912	0.0466085351091198	0.0936741011372155	0.150249988575646	0.218219509022318	0.21821951119323	0.21821951119323	0.0152971287661867	0.233516639959417
1104	0	0	1.57958650494137	0	0	0	0.00938974982549844	0.03364890976617	0.0437079188710112	0.0616566808937812	0.0835303139951094	1.79400361644728e-09	0.00938974982549844	0.0430386595916684	0.0867465784626796	0.148403259356461	0.23193357335157	0.231933575145574	0.231933575145574	0.0197886574582244	0.251722232603798
1105	0.803095830419184	0	0	0	0	0	0.00961487922018941	0.0296166337377188	0.0515112582619201	0.0630364900886727	0.0912163416892788	1.48240599488541e-09	0.00961487922018941	0.0392315129579082	0.0907427712198283	0.153779261308501	0.24499560299778	0.244995604480186	0.244995604480186	0.0201414759424626	0.265137080422648
1106	0.589367564899982	0	0	0	0	0	0.0103007297524161	0.0259405589439265	0.0550494083478142	0.0618901168282594	0.0933712043259904	1.22482615195196e-09	0.0103007297524161	0.0362412886963426	0.0912906970441568	0.153180813872416	0.246552018198407	0.246552019423233	0.246552019423233	0.0117672820244704	0.258319301447703
1107	0	1.12033375176804	0	0	0	0	0.0106689479065853	0.0226240434283611	0.0556122580967226	0.059088060979606	0.0917476105068725	1.01191922412137e-09	0.0106689479065853	0.0332929913349464	0.088905249431669	0.147993310411275	0.239740920918147	0.239740921930067	0.239740921930067	0.0102686971074645	0.250009619037531
1108	0.865443173841681	0	0	0	0	0	0.0105652058663764	0.0228538756345875	0.054162209965852	0.0552682393660311	0.0876445905045932	8.35953250216464e-10	0.0105652058663764	0.0334190815009639	0.087581291466816	0.142849530832847	0.23049412133744	0.230494122173394	0.230494122173394	0.0196321909343977	0.250126313107791
1109	0.923647406337783	0	0	0	0	0	0.0112953931709327	0.0222569917857014	0.0514105224998787	0.0508917027188835	0.0820143806754472	6.90531531838797e-10	0.0112953931709327	0.0335523849566341	0.0849629074565128	0.135854610175396	0.217868990850844	0.217868991541375	0.217868991541375	0.0402764689953938	0.258145460536769
1110	0	0	1.53623571997603	0	0	0	0.0129004841302848	0.0211255563244461	0.0478767365272145	0.0462857954287578	0.0755454653654527	5.70362580869222e-10	0.0129004841302848	0.0340260404547309	0.0819027769819455	0.128188572410703	0.203734037776156	0.203734038346519	0.203734038346519	0.0431855641784602	0.246919602524979
1111	0.93589504448412	0	0	0	0	0	0.0135525177037871	0.0196729775190039	0.0543947906710202	0.0416774797870465	0.0687269080706171	4.7106964308931e-10	0.0135525177037871	0.033225495222791	0.0876202858938111	0.129297765680858	0.198024673751475	0.198024674222544	0.198024674222544	0.0363120134507279	0.234336687673272
1112	0.588796941000091	0	0	0	0	0	0.0151111607556973	0.0180528595109094	0.0569766396262484	0.0372189723022809	0.0618980265812011	3.89032931514036e-10	0.0151111607556973	0.0331640202666067	0.0901406598928551	0.127359632195136	0.189257658776337	0.18925765916537	0.18925765916537	0.0566591081090574	0.245916767274428
1113	0.796629836673592	0	0	0	0	0	0.0159054106192247	0.0163736713289589	0.0568351355514051	0.0330073842741674	0.0552866116519522	3.21259026373719e-10	0.0159054106192247	0.0322790819481836	0.0891142174995887	0.122121601773756	0.177408213425708	0.177408213746967	0.177408213746967	0.0398148665686037	0.217223080315571
1114	0	0	0	0	2.72025158218515	0	0.0167390164140454	0.014710062897192	0.0548727629653593	0.0290996979407828	0.0490382103584397	2.65272715313018e-10	0.0167390164140454	0.0314490793112375	0.0863218422765968	0.11542154021738	0.164459750575819	0.164459750841092	0.164459750841092	0.0376311918617702	0.202090942702862
1115	0.503298184332357	0	0	0	0	0	0.0167477794504178	0.0131115616282849	0.0517543064129368	0.0255241238726218	0.0739579019882076	2.19027498413654e-10	0.0167477794504178	0.0298593410787027	0.0816136474916395	0.107137771364261	0.181095673352469	0.181095673571496	0.181095673571496	0.0349893791062435	0.21608505267774
1116	0	1.23435180103798	0	0	0	0	0.0163346794382092	0.0116092274134752	0.0479633715319423	0.022288659456486	0.088231922156771	1.8083147379459e-10	0.0163346794382092	0.0279439068516844	0.0759072783836267	0.0981959378401127	0.186427859996884	0.186427860177715	0.186427860177715	0.0193081209898965	0.205735981167612
1117	0	1.22246543989209	0	0	0	0	0.0155210365032661	0.0148865138174267	0.04384622553175	0.0193874899944997	0.0949009118804272	1.49286051540082e-10	0.0155210365032661	0.0304075503206928	0.0742537758524428	0.0936412658469425	0.18854217772737	0.188542177876656	0.188542177876656	0.0222829263708329	0.210825104247489
1118	0.526117624908872	0	0	0	0	0	0.014465636736742	0.0210885290997926	0.0396456970851574	0.0168057333340328	0.0962529639813592	1.23235214882128e-10	0.014465636736742	0.0355541658365346	0.075199862921692	0.0920055962557248	0.188258560237084	0.188258560360319	0.188258560360319	0.0367287799539868	0.224987340314306
1119	0.711488724294965	0	0	0	0	0	0.0134396818321441	0.0245529259949527	0.0355272989447332	0.0145229182315723	0.09399653975238	1.01723479765687e-10	0.0134396818321441	0.0379926078270968	0.07351990677183	0.0880428250034023	0.182039364755782	0.182039364857506	0.182039364857506	0.0415082276097578	0.223547592467264
1120	0.512016320415106	0	0	0	0	0	0.0128347322918423	0.0260684073832342	0.0315992789444583	0.0125154996191187	0.0893954243093297	8.39612462152591e-11	0.0128347322918423	0.0389031396750765	0.0705024186195349	0.0830179182386535	0.172413342547983	0.172413342631944	0.172413342631944	0.0261597053048931	0.198573047936838
1121	0.637699415859879	0	0	0	0	0	0.0121481641481899	0.0262276951335916	0.0279279422296797	0.0107586456390572	0.0833738012790002	6.92960182860534e-11	0.0121481641481899	0.0383758592817815	0.0663038015114611	0.0770624471505183	0.160436248429519	0.160436248498814	0.160436248498815	0.0290172274098109	0.189453475908625
1122	0.576305363792318	0	0	0	0	0	0.0116272265260493	0.025472665139245	0.0245493002305057	0.00922747781148216	0.0765978452778544	5.71886591067223e-11	0.0116272265260493	0.0370998916652943	0.0616491918958	0.0708766697072822	0.147474514985137	0.147474515042325	0.147474515042325	0.0254182078367068	0.172892722879032
1123	0	1.13407643940519	0	0	0	0	0.0111217505210597	0.0241295588153568	0.0214778746094393	0.00789790387515638	0.0695388927854712	4.7193718061051e-11	0.0111217505210597	0.0352513093364165	0.0567291839458558	0.0646270878210122	0.134165980606483	0.134165980653677	0.134165980653677	0.0045574546031294	0.138723435256806
1124	0	1.07931221339513	0	0	0	0	0.0104174753390971	0.0257896193527867	0.0187133048463461	0.00674715022350301	0.0625221889440336	3.89431941747831e-11	0.0104174753390971	0.0362070946918839	0.0549203995382299	0.0616675497617329	0.124189738705767	0.12418973874471	0.12418973874471	0.0337224040323754	0.157912142777085
1125	0.961125194567126	0	0	0	0	0	0.00960308253782695	0.0288142835037128	0.0162452664419065	0.00575407547805795	0.0557643638632406	3.21330742187719e-11	0.00960308253782695	0.0384173660415397	0.0546626324834462	0.0604167079615042	0.116181071824745	0.116181071856878	0.116181071856878	0.0104112984840179	0.126592370340896
1126	0.789159829603175	0	0	0	0	0	0.0104835616656695	0.0298949812329929	0.0140570950897875	0.00489932705040793	0.0494021226701176	2.65122865007747e-11	0.0104835616656695	0.0403785428986623	0.0544356379884498	0.0593349650388578	0.108737087708975	0.108737087735488	0.108737087735488	0.0098575841721637	0.118594671907651
1127	0	0	1.83944084978953	0	0	0	0.0115226894314714	0.029637089151588	0.012128424348701	0.00416538731176727	0.0435141032427569	2.18734052668603e-11	0.0115226894314714	0.0411597785830594	0.0532882029317604	0.0574535902435277	0.100967693486285	0.100967693508158	0.100967693508158	0.0149138213241838	0.115881514832342
1128	0	1.10909371043498	0	0	0	0	0.0118406188530755	0.0284903874439036	0.0284840372044421	0.00353654424727629	0.0381374358924193	1.80451236081549e-11	0.0118406188530755	0.040331006296979	0.0688150435014212	0.0723515877486975	0.110489023641117	0.110489023659162	0.110489023659162	0.00982579986891599	0.120314823528078
1129	0.328013156652563	0	0	0	0	0	0.0116646678708174	0.029857569092696	0.0385115884944272	0.00299881245515215	0.033280207528443	1.48860115533175e-11	0.0116646678708174	0.0415222369635134	0.0800338254579406	0.0830326379130928	0.116312845441536	0.116312845456422	0.116312845456422	0.0143650025090289	0.130677847965451
1130	0	0	1.52711312837097	0	0	0	0.0111871348580962	0.0297929422337111	0.043967822570381	0.00253982345685139	0.0289307709616196	1.22792725930739e-11	0.0111871348580962	0.0409800770918073	0.0849478996621883	0.0874877231190397	0.116418494080659	0.116418494092939	0.116418494092939	0.0290437949315888	0.145462289024527
1131	0.739075672080415	0	0	0	0	0	0.0104994419901514	0.0287706689741019	0.0564286547308609	0.00214869904003627	0.0250646335505253	1.01284494354793e-11	0.0104994419901514	0.0392701109642532	0.0956987656951141	0.0978474647351504	0.122912098285676	0.122912098295804	0.122912098295804	0.00295025610228036	0.125862354398084
1132	0.520264385234858	0	0	0	0	0	0.0103039753267403	0.0271400565418092	0.0629272371164857	0.00181591738985463	0.0216494968820511	8.35389362735577e-12	0.0103039753267403	0.0374440318685495	0.100371268985035	0.10218718637489	0.123836683256941	0.123836683265295	0.123836683265295	0.00787831755676545	0.13171500082206
1133	0	1.2561850519661	0	0	0	0	0.00998433410435995	0.0251552417109128	0.0652156700300742	0.00153317878481236	0.0186488914565476	6.88986813098498e-12	0.00998433410435995	0.0351395758152728	0.100355245845347	0.101888424630159	0.120537316086707	0.120537316093597	0.120537316093597	0.0107585003924372	0.131295816486034
1134	0.546027904483073	0	0	0	0	0	0.00944200154511896	0.0279903623467675	0.0646067607915974	0.0012932754138209	0.0160247501459527	5.68213147980042e-12	0.00944200154511896	0.0374323638918865	0.102039124683484	0.103332400097305	0.119357150243258	0.11935715024894	0.11935715024894	0.0247670399173753	0.144124190166315
1135	0	0	0	2.0389784848073	0	0	0.00895015433149645	0.0289710781044924	0.0620757128968628	0.0010899682333734	0.013739185730098	4.68585180263626e-12	0.00895015433149645	0.0379212324359889	0.0999969453328517	0.101086913566225	0.114826099296323	0.114826099301009	0.114826099301009	0.00278818732741491	0.117614286628424
1136	0.963902971535324	0	0	0	0	0	0.00832637028158777	0.0286765242111048	0.058339383467765	0.0235818509063797	0.0117556765034182	3.86403516721735e-12	0.00832637028158777	0.0370028944926926	0.0953422779604575	0.118924128866837	0.130679805370255	0.130679805374119	0.130679805374119	0.0106945837953955	0.141374389169515
1137	0	1.48984498020009	0	0	0	0	0.0093966862368243	0.0275368101173281	0.0539178999946166	0.0378837455467336	0.0100398161420779	3.18619459185297e-12	0.0093966862368243	0.0369334963541525	0.090851396348769	0.128735141895503	0.138774958037581	0.138774958040767	0.138774958040767	0.0194734078330384	0.158248365873805
1138	0	0	0	2.03144799477007	0	0	0.00980537908776163	0.0352706682569061	0.0491824275221485	0.0462257876566137	0.00855974684658455	2.62713978825793e-12	0.00980537908776163	0.0450760473446678	0.0942584748668162	0.14048426252343	0.149044009370014	0.149044009372642	0.149044009372642	0.0286863888899363	0.177730398262578
1139	0	0	0	0	0	3.53316952983031	0.00975714365862583	0.0392958857415588	0.0443920826402874	0.0728052694512991	0.00728636594517504	2.16607790748803e-12	0.00975714365862583	0.0490530294001846	0.093445112040472	0.166250381491771	0.173536747436946	0.173536747439112	0.173536747439112	0.0116391594824481	0.18517590692156
1140	0.883049088281429	0	0	0	0	0	0.0094042049895283	0.0407028642824285	0.0397223594207739	0.0882297540618	0.0061933738547339	0.0324390987880036	0.0094042049895283	0.0501070692719568	0.0898294286927307	0.178059182754531	0.184252556609265	0.216691655397268	0.216691655397268	0.0138537516567553	0.230545407054023
1141	0.989245318194945	0	0	0	0	0	0.0101014587866228	0.0403085535134742	0.0352869316061536	0.0956699944035733	0.00525721412455725	0.0531177755582946	0.0101014587866228	0.050410012300097	0.0856969439062506	0.181366938309824	0.186624152434381	0.239741927992676	0.239741927992676	0.013053913198967	0.252795841191643
1142	0.348405313667654	0	0	0	0	0	0.0121905045413931	0.0387197588875618	0.0311542983798575	0.0975137603255889	0.00445694311116079	0.0652337345764102	0.0121905045413931	0.0509102634289549	0.0820645618088124	0.179578322134401	0.184035265245562	0.249268999821972	0.249268999821972	0.0328809135054921	0.282149913327464
1143	0	0	1.6524976005186	0	0	0	0.0132204308087572	0.0363824832592407	0.0273604267296204	0.0955455138008379	0.00377405676566037	0.0712118195141203	0.0132204308087572	0.0496029140679979	0.0769633407976182	0.172508854598456	0.176282911364116	0.247494730878237	0.247494730878237	0.0131166441732353	0.260611375051472
1144	0	0	1.91493846643007	0	0	0	0.0134764069787539	0.0336202852753712	0.0372118638324841	0.0910866726242083	0.0031922943643648	0.0728791332733621	0.0134764069787539	0.0470966922541251	0.0843085560866092	0.175395228710818	0.178587523075182	0.251466656348544	0.251466656348544	0.00868593931411635	0.260152595662661
1145	0.63245792937785	0	0	0	0	0	0.013205177880664	0.0306640151111773	0.0624827121288734	0.0851048469364949	0.0026974332330674	0.0716020652021539	0.013205177880664	0.0438691929918413	0.106351905120715	0.19145675205721	0.194154185290277	0.265756250492431	0.265756250492431	-0.0145639579227881	0.251192292569643
1146	0	0	0	0	0	4.50307680779713	0.0129169295586383	0.0276747931952195	0.0773691776339918	0.0782986882591132	0.00227708417929338	0.0683932815589589	0.0129169295586383	0.0405917227538578	0.11796090038785	0.196259588646963	0.198536672826256	0.266929954385215	0.266929954385215	-0.0267355606220942	0.240194393763121
1147	0	1.20955039605159	0	0	0	0	0.0122992794851229	0.024761704527037	0.0848056356679466	0.0711636030904764	0.00192049412090183	0.0966966362067984	0.0122992794851229	0.0370609840121599	0.121866619680106	0.193030222770583	0.194950716891485	0.291647353098283	0.291647353098283	-0.0263064986617222	0.265340854436561
1148	0.883628558880859	0	0	0	0	0	0.0114811198939569	0.0263083299983446	0.0870038531979928	0.0640424803816378	0.00161836002388465	0.11249163192027	0.0114811198939569	0.0377894498923015	0.124793303090294	0.188835783471932	0.190454143495817	0.302945775416086	0.302945775416086	-0.0459628808767445	0.256982894539342
1149	0	1.22105803660091	0	0	0	0	0.0118015389546316	0.026480610745053	0.0856185428939379	0.0571647066840103	0.00136265653467865	0.119383023400474	0.0118015389546316	0.0382821496996846	0.123900692593623	0.181065399277633	0.182428055812311	0.301811079212786	0.301811079212786	-0.0396385681753563	0.26217251103743
1150	0.77529287912299	0	0	0	0	0	0.0116285409357514	0.030200300046466	0.0818766413210302	0.0506760483081074	0.00114647845593558	0.120079709419374	0.0116285409357514	0.0418288409822174	0.123705482303248	0.174381530611355	0.175528009067291	0.295607718486665	0.295607718486665	-0.041146138552825	0.25446157993384
1151	0	0	1.97601910456907	0	0	0	0.0118696218640344	0.0317013445867725	0.0766780228023568	0.0446614295725863	0.000963898348175071	0.116601068102939	0.0118696218640344	0.0435709664508068	0.120248989253164	0.16491041882575	0.165874317173925	0.282475385276864	0.282475385276864	-0.0499547179771514	0.232520667299713
1152	0	0	1.65549919435668	0	0	0	0.0116412047996033	0.0316658649367884	0.091975812775082	0.0391622007002108	0.000809838949622392	0.110437924249292	0.0116412047996033	0.0433070697363918	0.135282882511474	0.174445083211685	0.175254922161307	0.285692846410599	0.285692846410599	-0.0449211889700546	0.240771657440544
1153	0	0	0	2.38530407674496	0	0	0.0111055792703033	0.0306015881303279	0.112577270872127	0.0341891446158359	0.000679959721070076	0.102677816439417	0.0111055792703033	0.0417071674006313	0.154284438272758	0.188473582888594	0.189153542609664	0.29183135904908	0.29183135904908	-0.043517974144731	0.248313384904349
1154	0	1.33118930596496	0	0	0	0	0.0103816256215049	0.0288826585484649	0.122687716467642	0.0578798280910082	0.000570556586996436	0.0941022174888269	0.0103816256215049	0.0392642841699698	0.161952000637612	0.21983182872862	0.220402385315616	0.314504602804443	0.314504602804443	-0.0477488941127186	0.266755708691725
1155	0.902112684394143	0	0	0	0	0	0.00955521991881466	0.0330083520560415	0.12543361160037	0.0718583214891443	0.000478473816760332	0.085261760139362	0.00955521991881466	0.0425635719748562	0.167997183575227	0.239855505064371	0.240333978881131	0.325595739020493	0.325595739020493	-0.054919399896128	0.270676339124365
1156	0.822633633104076	0	0	0	0	0	0.0100406436796592	0.0346892808655734	0.123152674823127	0.0788672263049541	0.000401026938987164	0.076534247416142	0.0100406436796592	0.0447299245452327	0.16788259936836	0.246749825673314	0.247150852612301	0.323685100028443	0.323685100028443	-0.0515391479748594	0.272145952053584
1157	0	1.02415058001984	0	0	0	0	0.0109727272728497	0.0346762020238428	0.117577100100637	0.0809739738030065	0.000335935584645397	0.0681692170648523	0.0109727272728497	0.0456489292966925	0.16322602939733	0.244200003200336	0.244535938784981	0.312705155849834	0.312705155849834	-0.0328813983511985	0.279823757498635
1158	0.504744188243468	0	0	0	0	0	0.0112369737932625	0.0357699419802729	0.109976268763389	0.0797254823354645	0.000281265192201424	0.0603220285971946	0.0112369737932625	0.0470069157735354	0.156983184536924	0.236708666872389	0.23698993206459	0.297311960661785	0.297311960661785	-0.0331872275786441	0.264124733083141
1159	0	1.0569461181663	0	0	0	0	0.011177722291336	0.0353277497331657	0.101267619538516	0.0762689305367205	0.000235376568686874	0.05307980708002	0.011177722291336	0.0465054720245017	0.147773091563017	0.224042022099738	0.224277398668425	0.277357205748445	0.277357205748445	-0.0257701299180869	0.251587075830358
1160	0	1.00102784903992	0	0	0	0	0.0107707211881631	0.0364106068070698	0.0921025312740643	0.0714458488802407	0.000196882374091161	0.046481075861483	0.0107707211881631	0.0471813279952329	0.139283859269297	0.210729708149538	0.210926590523629	0.257407666385112	0.257407666385112	-0.0345608233382208	0.222846843046891
1161	0	1.11974102175097	0	0	0	0	0.0101439900182536	0.0379877349429588	0.0829326341898287	0.0658652342875669	0.000164609676456997	0.0405305137624516	0.0101439900182536	0.0481317249612124	0.131064359151041	0.196929593438608	0.197094203115065	0.237624716877517	0.237624716877517	-0.0328602271685292	0.204764489708987
1162	0	0	1.57036144989712	0	0	0	0.00939056285103406	0.0409863997874744	0.0740608230863288	0.0599602010293765	0.000137567806674697	0.0352099591994838	0.00939056285103406	0.0503769626385084	0.124437785724837	0.184397986754214	0.184535554560888	0.219745513760372	0.219745513760372	-0.0555077981270068	0.164237715633365
1163	0	1.43484320522779	0	0	0	0	0.00857696533368566	0.0416497116921544	0.076948272610029	0.0540317342071871	0.000114920822015557	0.030486536971382	0.00857696533368566	0.0502266770258401	0.127174949635869	0.181206683843056	0.181321604665072	0.211808141636454	0.211808141636454	-0.0451795646122646	0.166628577024189
1164	0	0	1.72154634355581	0	0	0	0.00774976805093869	0.0489453605825743	0.0763553800234526	0.0482823601608015	9.59639638031035e-05	0.0263185892751277	0.00774976805093869	0.056695128633513	0.133050508656966	0.181332868817767	0.18142883278157	0.207747422056698	0.207747422056698	-0.0426470968914808	0.165100325165217
1165	0.640607939755524	0	0	0	0	0	0.00694063506772719	0.0522275072000328	0.0884993630209633	0.0428419516285237	8.0103566001776e-05	0.0226599399682269	0.00694063506772719	0.05916814226776	0.147667505288723	0.190509456917247	0.190589560483249	0.213249500451476	0.213249500451476	-0.0347460188218407	0.178503481629635
1166	0.412444314663051	0	0	0	0	0	0.0065148673074357	0.0527114762435949	0.0937317584137605	0.0377874127546055	6.68399371994724e-05	0.0194629014552798	0.0065148673074357	0.0592263435510306	0.152958101964791	0.190745514719397	0.190812354656596	0.210275256111876	0.210275256111876	-0.0351086617704236	0.175166594341452
1167	0.624514113639479	0	0	0	0	0	0.00607462751288828	0.0513038682508886	0.0941592492125063	0.0331576148150048	5.57527981880924e-05	0.0166803399284608	0.00607462751288828	0.0573784957637769	0.151537744976283	0.184695359791288	0.184751112589476	0.201431452517937	0.201431452517937	-0.0311050732011568	0.17032637931678
1168	0	0	0	0	2.73687791436535	0	0.0058912456015118	0.0486745501955141	0.091351869419112	0.0289646576382822	4.64889111129367e-05	0.0142670415429607	0.0058912456015118	0.0545657957970259	0.145917665216138	0.17488232285442	0.174928811765533	0.189195853308494	0.189195853308494	-0.00520702258593468	0.183988830722559
1169	0.916323358302269	0	0	0	0	0	0.00557474330169759	0.0453126909468686	0.0864683374223736	0.0252022980324473	0.0308390689019663	0.0121805651045902	0.00557474330169759	0.0508874342485662	0.13735577167094	0.162558069703387	0.193397138605353	0.205577703709944	0.205577703709944	-0.0173277154341946	0.188249988275749
1170	0.969388188014062	0	0	0	0	0	0.0066197616331448	0.0415702604380181	0.0803535847159811	0.0218522022533029	0.0504666257636239	0.0103817225381232	0.0066197616331448	0.0481900220711629	0.128543606787144	0.150395809040447	0.200862434804071	0.211244157342194	0.211244157342194	-0.0252971075915405	0.185947049750653
1171	0	0	1.62905471079609	0	0	0	0.00890501372661693	0.0376956961866291	0.0736144419324705	0.0188885344372041	0.0619651109474506	0.00883479406211953	0.00890501372661693	0.046600709913246	0.120215151845717	0.139103686282921	0.201068797230371	0.209903591292491	0.209903591292491	-0.0395564013344613	0.17034718995803
1172	0.970495890470973	0	0	0	0	0	0.0101442582664511	0.0338598725628295	0.0793841249020504	0.0162812788282089	0.0676366929959982	0.00750755846185206	0.0101442582664511	0.0440041308292806	0.123388255731331	0.13966953455954	0.207306227555538	0.21481378601739	0.21481378601739	-0.0335492807225675	0.181264505294823
1173	0	1.28964141817706	0	0	0	0	0.0124520995177428	0.0301760571218131	0.080643212621923	0.0139986040786917	0.0692160251617371	0.00637119842406285	0.0124520995177428	0.042628156639556	0.123271369261479	0.137269973340171	0.206485998501908	0.212857196925971	0.212857196925971	-0.0232722724358427	0.189584924490128
1174	0.760685192997935	0	0	0	0	0	0.0135899339629622	0.0322363158723467	0.0788373861423083	0.0120085077451315	0.0680003456486912	0.00540012523372053	0.0135899339629622	0.0458262498353089	0.124663635977617	0.136672143722749	0.20467248937144	0.210072614605161	0.21007261460516	-0.0460859588702753	0.163986655734885
1175	0.980361983468113	0	0	0	0	0	0.0145911398920593	0.0325581103421844	0.0750364230567942	0.0102799242485653	0.0649510592322124	0.00457175517771885	0.0145911398920593	0.0471492502342437	0.122185673291038	0.132465597539603	0.197416656771816	0.201988411949534	0.201988411949534	-0.0317705705025601	0.170217841446974
1176	0.612378642084868	0	0	0	0	0	0.0166676043064108	0.0317040036589345	0.0700229740068928	0.00878343677868907	0.0607728644511338	0.00386626092381808	0.0166676043064108	0.0483716079653452	0.118394581972238	0.127178018750927	0.187950883202061	0.191817144125879	0.191817144125879	-0.0451407695281531	0.146676374597726
1177	0	1.03551841235033	0	0	0	0	0.0177996515449699	0.0300897315591265	0.0643615059250665	0.00749170032131672	0.0559752291429655	0.00326631429431491	0.0177996515449699	0.0478893831040965	0.112250889029163	0.11974258935048	0.175717818493445	0.17898413278776	0.17898413278776	-0.018627561591781	0.160356571195979
1178	0.708557962856779	0	0	0	0	0	0.0179736149419007	0.0303611531087371	0.0584516852706727	0.0063796571459704	0.0509200137232639	0.00275683172350813	0.0179736149419007	0.0483347680506378	0.10678645332131	0.113166110467281	0.164086124190545	0.166842955914053	0.166842955914053	-0.0244852564211997	0.142357699492853
1179	0	0	1.52530496400558	0	0	0	0.0180154336606714	0.0295454692541508	0.0525695769860564	0.00542460609472913	0.0458582441888099	0.00232472987806212	0.0180154336606714	0.0475609029148221	0.100130479900878	0.105555085995608	0.151413330184417	0.15373806006248	0.15373806006248	-0.0115912471100972	0.142146812952382
1180	0	1.31792268642149	0	0	0	0	0.0174515047407741	0.0280278790354427	0.0571056784305736	0.00460617159439948	0.040958403655963	0.00195869611972291	0.0174515047407741	0.0454793837762168	0.10258506220679	0.10719123380119	0.148149637457153	0.150108333576876	0.150108333576876	-0.00937108412237069	0.140737249454505
1181	0.867529537356051	0	0	0	0	0	0.0165000609167426	0.0320853584239653	0.0582699089476177	0.00390620646943418	0.0363281089844804	0.00164897645942026	0.0165000609167426	0.0485854193407079	0.106855328288326	0.11076153475776	0.14708964374224	0.14873862020166	0.14873862020166	0.0118259166759314	0.160564536877592
1182	0.899083941645643	0	0	0	0	0	0.0164780792415547	0.033750890165141	0.0571356518744585	0.00330865357358995	0.0320306410293139	0.00138718220371556	0.0164780792415547	0.0502289694066956	0.107364621281154	0.110673274854744	0.142703915884058	0.144091098087774	0.144091098087774	-0.00551226959786249	0.138578828489911
1183	0	0	1.99042792848057	0	0	0	0.0172572230232273	0.0337583245080938	0.054497942525294	0.00279938436354304	0.0280974820161367	0.00116611548441854	0.0172572230232273	0.051015547531321	0.105513490056615	0.108312874420158	0.136410356436295	0.137576471920713	0.137576471920713	0.00586561676612398	0.143442088686837
1184	0.889274455161198	0	0	0	0	0	0.0172124515679052	0.0326540586450839	0.0725617862202419	0.00236602732047186	0.0245377644520126	0.000979613178813369	0.0172124515679052	0.0498665102129892	0.122428296433231	0.124794323753703	0.149332088205716	0.150311701384529	0.150311701384529	-0.00916709798776897	0.14114460339676
1185	0	0	0	0	3.48589001099283	0	0.0178950275770348	0.0308408824127328	0.0822860684111616	0.00199779520434444	0.0213453392987506	0.000822408286031638	0.0178950275770348	0.0487359099897676	0.131021978400929	0.133019773605274	0.154365112904024	0.155187521190056	0.155187521190056	0.0219349032685355	0.177122424458591
1186	0	0	1.97635994561641	0	0	0	0.0177645674816094	0.0286120876725094	0.0861006496366126	0.00168531720191668	0.0509099455884907	0.000690007559601223	0.0177645674816094	0.0463766551541188	0.132477304790731	0.134162621992648	0.185072567581139	0.18576257514074	0.18576257514074	-0.000581139537663503	0.185181435603077
1187	0.850479898244047	0	0	0	0	0	0.0170933997153984	0.0261779304558108	0.107138196990509	0.00142047987045511	0.0690548673602634	0.000578584057650799	0.0170933997153984	0.0432713301712093	0.150409527161718	0.151830007032173	0.220884874392436	0.221463458450087	0.221463458450087	0.0242216960368437	0.245685154486931
1188	0	1.08258367333331	0	0	0	0	0.0171516021546028	0.0236860975064059	0.1177196819828	0.00119627920376621	0.0789487300445881	0.000484883223361883	0.0171516021546028	0.0408376996610087	0.158557381643809	0.159753660847575	0.238702390892163	0.239187274115525	0.239187274115525	0.011522706421884	0.250709980537409
1189	0	1.01224700150086	0	0	0	0	0.0166270398129324	0.0240299568405166	0.120944566624904	0.00100668501462593	0.0829866445399952	0.000406141121075935	0.0166270398129324	0.0406569966534489	0.161601563278353	0.162608248292978	0.245594892832974	0.24600103395405	0.24600103395405	0.0288430425357129	0.274844076489762
1190	0.754807883953237	0	0	0	0	0	0.0157290749091411	0.0256111690878216	0.119132209580984	0.000846518029333947	0.0829665196013465	0.000340013507223022	0.0157290749091411	0.0413402439969627	0.160472453577946	0.16131897160728	0.244285491208627	0.24462550471585	0.24462550471585	0.00952802837421022	0.25415353309006
1191	0	0	1.5058502719286	0	0	0	0.0152744444089484	0.02582954173339	0.1140028398644	0.000711339541953913	0.0802268707585463	0.0002845144946742	0.0152744444089484	0.0411039861423384	0.155106826006738	0.155818165548692	0.236045036307238	0.236329550801912	0.236329550801912	0.0178249547148918	0.254154505516804
1192	0	0	0	0	2.56177710631228	0	0.0144678005303786	0.0251272002681	0.116580236804671	0.000597353113363005	0.0757542913878778	0.000237963663157933	0.0144678005303786	0.0395950007984786	0.156175237603149	0.156772590716512	0.23252688210439	0.232764845767548	0.232764845767548	0.00197717473223677	0.234742020499785
1193	0	1.09448621125938	0	0	0	0	0.0134517001678628	0.0238307635926801	0.114477261280097	0.000501317574204848	0.100022123099519	0.000198940569117177	0.0134517001678628	0.0372824637605428	0.15175972504064	0.152261042614845	0.252283165714363	0.25248210628348	0.25248210628348	0.0161859902380888	0.268668096521569
1194	0	1.05061099330576	0	0	0	0	0.0123285844996692	0.025094294704902	0.109306038974565	0.000420470463670887	0.113002756248935	0.000166245710299291	0.0123285844996692	0.0374228792045712	0.146728918179136	0.147149388642807	0.260152144891742	0.260318390602042	0.260318390602042	-0.00617792622896644	0.254140464373075
1195	0	1.16299923754835	0	0	0	0	0.0111706382678199	0.0275970657781169	0.102248028159925	0.000352460979317152	0.117990829286505	0.00013886709972968	0.0111706382678199	0.0387677040459368	0.141015732205862	0.141368193185179	0.259359022471684	0.259497889571414	0.259497889571414	-0.00305728672336508	0.256440602848049
1196	0	0	1.58848226177021	0	0	0	0.0100273928333754	0.0320690450750352	0.0941571811148243	0.000295291505489365	0.117457428265132	0.000115951698097808	0.0100273928333754	0.0420964379084105	0.136253619023235	0.136548910528724	0.254006338793856	0.254122290491954	0.254122290491954	0.00547654501071734	0.259598835502671
1197	0	1.35405081407383	0	0	0	0	0.00893156701382384	0.0340129604467147	0.0973458498391689	0.000247266813452057	0.113240399277115	9.67810415249457e-05	0.00893156701382384	0.0429445274605385	0.140290377299707	0.140537644113159	0.253778043390275	0.2538748244318	0.2538748244318	0.00535574113947499	0.259230565571275
1198	0.559662216391677	0	0	0	0	0	0.00790353474910327	0.0408367569701688	0.0962846359162027	0.000206950073224021	0.106692726036097	8.0750482415947e-05	0.00790353474910327	0.0487402917192721	0.145024927635475	0.145231877708699	0.251924603744796	0.252005354227212	0.252005354227212	0.0113567508882017	0.263362105115413
1199	0	1.04547052059929	0	0	0	0	0.00715552787291829	0.0440690483624475	0.0924095104014537	0.000173124876824221	0.0987979222144226	6.73515343492622e-05	0.00715552787291829	0.0512245762353658	0.14363408663682	0.143807211513644	0.242605133728066	0.242672485262416	0.242672485262416	0.0264442885724822	0.269116773834898
1200	0.896151425262259	0	0	0	0	0	0.00641900367126659	0.0472203316383162	0.0867754945052258	0.00014476253894704	0.090259521486124	5.61568777870039e-05	0.00641900367126659	0.0536393353095828	0.140414829814809	0.140559592353756	0.23081911383988	0.230875270717667	0.230875270717667	0.0209366554911189	0.251811926208786
1201	0.778512670162727	0	0	0	0	0	0.00703241865645261	0.0477811088385988	0.0801475846635224	0.000120994009656488	0.0815702642305879	4.68076420765446e-05	0.00703241865645261	0.0548135274950514	0.134961112158574	0.13508210616823	0.216652370398818	0.216699178040895	0.216699178040895	0.0222939989430307	0.238993176983925
1202	0.828506481754672	0	0	0	0	0	0.00796401269485142	0.0465869915670397	0.0730712312263856	0.000101085801516723	0.0730654011268249	3.90026311908705e-05	0.00796401269485142	0.0545510042618911	0.127622235488277	0.127723321289793	0.200788722416618	0.200827725047809	0.200827725047809	0.0277713242848041	0.228599049332613
1203	0	1.12421260934719	0	0	0	0	0.00929039804683189	0.0442557703023166	0.0659267956993304	8.44193986796029e-05	0.0649635985028334	3.24892064222769e-05	0.00929039804683189	0.0535461683491485	0.119472964048479	0.119557383447159	0.184520981949992	0.184553471156414	0.184553471156414	0.0240036355064229	0.208557106662837
1204	0	0	1.72332700520552	0	0	0	0.00987423182231255	0.0444790161386835	0.0589714791023105	7.04736765844189e-05	0.0573981888028153	2.70555793466609e-05	0.00987423182231255	0.0543532479609961	0.113324727063307	0.113395200739891	0.170793389542706	0.170820445122053	0.170820445122053	0.0122592521904457	0.183079697312499
1205	0	0	1.51536924929305	0	0	0	0.00994113446545529	0.0431671467723926	0.0674673929411995	5.8809917395061e-05	0.0504409223486222	2.25243033622668e-05	0.00994113446545529	0.0531082812378479	0.120575674179047	0.120634484096442	0.171075406445065	0.171097930748427	0.171097930748427	0.0177937774701679	0.188891708218595
1206	0	1.2705059241003	0	0	0	0	0.00965932948500425	0.0408693650246753	0.0809236482871071	4.90590577822786e-05	0.0441199121202054	1.87467825155137e-05	0.00965932948500425	0.0505286945096796	0.131452342796787	0.131501401854569	0.175621313974774	0.17564006075729	0.17564006075729	0.00925890428690766	0.184898965044197
1207	0.284379310201093	0	0	0	0	0	0.0091530384944413	0.0432004912488391	0.0872846130655925	4.09108521111449e-05	0.0384330963610118	1.55986426667145e-05	0.0091530384944413	0.0523535297432804	0.139638142808873	0.139679053660984	0.178112150021996	0.178127748664663	0.178127748664663	0.00903877968903433	0.187166528353697
1208	0	1.4267844888685	0	0	0	0	0.0085262926983748	0.0433435868222139	0.0886804503294401	3.41046756449586e-05	0.0333582543300352	1.29758327962173e-05	0.0085262926983748	0.0518698795205887	0.140550329850029	0.140584434525674	0.173942688855709	0.173955664688505	0.173955664688505	0.00395965697436531	0.17791532166287
1209	0.609488542805743	0	0	0	0	0	0.00782601089884752	0.0500685102894829	0.0867021979147032	2.84217292780205e-05	0.0288603824559876	1.07913438436835e-05	0.00782601089884752	0.0578945211883305	0.144596719103034	0.144625140832312	0.173485523288299	0.173496314632143	0.173496314632143	0.0210816492499811	0.194577963882124
1210	0	0	1.59743331204336	0	0	0	0.00738187696783751	0.0529311831555859	0.0825272280371508	2.36784398828213e-05	0.0248970587464408	8.97244930640938e-06	0.00738187696783751	0.0603130601234234	0.142840288160574	0.142863966600457	0.167761025346898	0.167769997796204	0.167769997796204	0.0160839130407495	0.183853910836954
1211	0.814279503701869	0	0	0	0	0	0.00684160739202235	0.0531108487703808	0.0889413938946852	1.97208789558978e-05	0.0214222824172967	7.45838625309701e-06	0.00684160739202235	0.0599524561624032	0.148893850057088	0.148913570936044	0.170335853353341	0.170343311739594	0.170343311739594	0.0289685341938476	0.199311845933442
1212	0	0	0	2.48089219499346	0	0	0.00715384826272791	0.0514861372911962	0.0903184535093455	1.6420047245542e-05	0.0183891652672589	6.19840775535036e-06	0.00715384826272791	0.0586399855539241	0.14895843906327	0.148974859110515	0.167364024377774	0.167370222785529	0.167370222785529	0.0104695567838688	0.177839779569398
1213	0	1.08520095833139	0	0	0	0	0.00712808456911947	0.0487053013222413	0.088273791667131	0.0291132396139986	0.0157517649193259	5.15014828234769e-06	0.00712808456911947	0.0558333858913608	0.144107177558492	0.17322041717249	0.188972182091816	0.188977332240099	0.188977332240099	0.0325494904120658	0.221526822652164
1214	0.455891830732311	0	0	0	0	0	0.0068765961977537	0.0480600885421254	0.0840026659431059	0.0476608025005921	0.0134662826009081	4.27825259140289e-06	0.0068765961977537	0.0549366847398791	0.138939350682985	0.186600153183577	0.200066435784485	0.200070714037077	0.200070714037077	0.0257324252463884	0.225803139283465
1215	0	1.21997393142332	0	0	0	0	0.00657047843680225	0.0460484051456732	0.0783794398022627	0.0585275413289193	0.0114917956041397	3.55322629832862e-06	0.00657047843680225	0.0526188835824755	0.130998323384738	0.189525864713657	0.201017660317797	0.201021213544096	0.201021213544096	0.00745793974744712	0.208479153291543
1216	0.905149513714441	0	0	0	0	0	0.00614938523744472	0.047645795831803	0.0720346446481747	0.0638886046497652	0.00979065376542145	2.95047281214704e-06	0.00614938523744472	0.0537951810692477	0.125829825717422	0.189718430367188	0.199509084132609	0.199512034605421	0.199512034605421	0.0176396200828504	0.217151654688272
1217	0	0	1.6673144827527	0	0	0	0.0070366643480992	0.0471509875476282	0.0654146480245093	0.0653829465980535	0.00832863770257947	2.4494868389924e-06	0.0070366643480992	0.0541876518957274	0.119602299920237	0.18498524651829	0.19331388422087	0.193316333707709	0.193316333707709	0.00491420724809398	0.198230540955803
1218	0.619426507980605	0	0	0	0	0	0.00740021080629767	0.0452699950311015	0.0724955849087438	0.0642362458033803	0.00707495215393684	2.03317933741096e-06	0.00740021080629767	0.0526702058373992	0.125165790746143	0.189402036549523	0.19647698870346	0.196479021882798	0.196479021882797	0.0245359746476146	0.221014996530412
1219	0	0	0	2.14853846426487	0	0	0.0077020464217381	0.0425216221037485	0.0748599797791349	0.0613568800294548	0.00600210900175955	1.68731276945071e-06	0.0077020464217381	0.0502236685254866	0.125083648304622	0.186440528334076	0.192442637335836	0.192444324648605	0.192444324648605	0.0216394278513011	0.214083752499906
1220	0	1.02921926893154	0	0	0	0	0.00765129488587153	0.0392821342209176	0.0739850914265376	0.0821832782228519	0.00508574019260657	1.40002884176561e-06	0.00765129488587153	0.0469334291067891	0.120918520533327	0.203101798756179	0.208187538948785	0.208188938977627	0.208188938977627	0.0177621974080371	0.225951136385664
1221	0	0	1.92558302635694	0	0	0	0.00736586473587451	0.0381061241061068	0.0709675941486082	0.0934432078936783	0.00430436981333306	1.16145376260064e-06	0.00736586473587451	0.0454719888419813	0.116439582990589	0.209882790884268	0.214187160697601	0.214188322151363	0.214188322151363	0.0261164177143052	0.240304739865669
1222	0.726096981948648	0	0	0	0	0	0.0069325036244165	0.036065709353208	0.0867548042863053	0.0979205570959255	0.00363916627755929	9.63368429774167e-07	0.0069325036244165	0.0429982129776245	0.12975301726393	0.227673574359855	0.231312740637415	0.231313704005844	0.231313704005844	0.0199945498113639	0.251308253817208
1223	0.532647111799152	0	0	0	0	0	0.00698298336975696	0.033512911893042	0.0944866515161856	0.0977042874889169	0.00307368932257639	7.98932980390555e-07	0.00698298336975696	0.040495895262799	0.134982546778985	0.232686834267902	0.235760523590478	0.235761322523458	0.235761322523458	0.0405286136511896	0.276289936174648
1224	0	1.03386628392336	0	0	0	0	0.00695212147767074	0.0307005352301022	0.0965647703003181	0.094348897409121	0.00259364184089657	6.62456831204397e-07	0.00695212147767074	0.037652656707773	0.134217427008091	0.228566324417212	0.231159966258109	0.23116062871494	0.23116062871494	0.042760338488849	0.273920967203789
1225	0.739890164497711	0	0	0	0	0	0.00670299757192437	0.0301339982580166	0.0947847976234805	0.0889995451682436	0.00218663310701496	5.49206768381858e-07	0.00670299757192437	0.036836995829941	0.131621793453421	0.220621338621665	0.22280797172868	0.222808520935448	0.222808520935448	0.0379104748419989	0.260718995777447
1226	0	0	1.68670075817505	0	0	0	0.00692895191681158	0.0287640779853121	0.0904771562041024	0.0824893720236942	0.00184195742263344	4.55246848558088e-07	0.00692895191681158	0.0356930299021237	0.126170186106226	0.20865955812992	0.210501515552554	0.210501970799402	0.210501970799402	0.0233415152107201	0.233843486010122
1227	0.660410725289915	0	0	0	0	0	0.00685273840079542	0.0269006473614652	0.0987769982244711	0.0754149921414498	0.00155039037058321	3.77304884055165e-07	0.00685273840079542	0.0337533857622607	0.132530383986732	0.207945376128182	0.209495766498765	0.209496143803649	0.209496143803649	0.0125227340176729	0.222018877821322
1228	0	1.08410997190553	0	0	0	0	0.00696577327080863	0.0247676364657882	0.1010948807743	0.0681948669663049	0.00130400356700954	3.12661135235651e-07	0.00696577327080863	0.0317334097365968	0.132828290510896	0.201023157477201	0.202327161044211	0.202327473705346	0.202327473705346	0.018129528192723	0.220457001898069
1229	0.982615640177029	0	0	0	0	0	0.00681265767126787	0.0253320590148857	0.0993267737402527	0.0611142885707172	0.00109599790028566	2.59055546186333e-07	0.00681265767126787	0.0321447166861535	0.131471490426406	0.192585778997123	0.193681776897409	0.193682035952955	0.193682035952955	0.0160138568759594	0.209695892828915
1230	0.417726921962841	0	0	0	0	0	0.00838822986886161	0.0248780282926054	0.0948778433957307	0.054359908646409	0.000920554641477057	2.14610458257453e-07	0.00838822986886161	0.033266258161467	0.128144101557198	0.182504010203607	0.183424564845084	0.183424779455542	0.183424779455542	0.00743287100537919	0.190857650460921
1231	0.649291088647403	0	0	0	0	0	0.00923106566268622	0.0237562267131646	0.0887780888014652	0.048046125158491	0.000772703426757422	1.77766238569003e-07	0.00923106566268622	0.0329872923758508	0.121765381177316	0.169811506335807	0.170584209762564	0.170584387528803	0.170584387528803	0.0181161646378054	0.188700552166608
1232	0	0	0	0	2.95411794438233	0	0.00985645171654447	0.0222236657039458	0.0817721826497067	0.0422351440006266	0.000648205887336868	1.47227680498531e-07	0.00985645171654447	0.0320801174204903	0.113852300070197	0.156087444070824	0.15673564995816	0.156735797185841	0.156735797185841	0.0317760612542808	0.188511858440122
1233	0.742226584844701	0	0	0	0	0	0.00995179191315661	0.0204661221318882	0.074389068790895	0.0369521416799062	0.0321401829852088	1.21919386232605e-07	0.00995179191315661	0.0304179140450448	0.10480698283594	0.141759124515846	0.173899307501055	0.173899429420441	0.173899429420441	0.0313339522906553	0.205233381711096
1234	0.965234472158637	0	0	0	0	0	0.0103096735761764	0.0186155185535039	0.0669957033856925	0.0321966459000459	0.0521938070388481	1.00948636249143e-07	0.0103096735761764	0.0289251921296803	0.0959208955153728	0.128117541415419	0.180311348454267	0.180311449402903	0.180311449402903	0.0344203556683463	0.214731805071249
1235	0.758424640542722	0	0	0	0	0	0.0119825547794787	0.0167633431188765	0.0598384013554532	0.0279510069766693	0.0639211409476068	8.3574497348593e-08	0.0119825547794787	0.0287458978983552	0.0885842992538083	0.116535306230478	0.180456447178084	0.180456530752582	0.180456530752582	0.0350122932329135	0.215468823985495
1236	0	0	0	2.2895146781277	0	0	0.0133871293975735	0.0149709738178827	0.0530745158317779	0.0241866408206808	0.0696818525942201	6.91821278202554e-08	0.0133871293975735	0.0283581032154562	0.0814326190472341	0.105619259867915	0.175301112462135	0.175301181644263	0.175301181644263	0.0355940483974584	0.210895230041721
1237	0.956180117538697	0	0	0	0	0	0.0138887623950507	0.0132775884052952	0.0467965966811152	0.0478384104382725	0.071253729158019	5.72614103006686e-08	0.0138887623950507	0.0271663508003459	0.0739629474814611	0.121801357919734	0.193055087077753	0.193055144339163	0.193055144339163	0.0251061846034781	0.218161328942641
1238	0	0	0	0	2.69584302861296	0	0.0154751862979296	0.0117061960494522	0.0410507137887555	0.0621207654199947	0.0699660960275127	4.73891880545807e-08	0.0154751862979296	0.0271813823473817	0.0682320961361372	0.130352861556132	0.200318957583645	0.200319004972833	0.200319004972833	0.0438512112336572	0.24417021620649
1239	0.872111379138764	0	0	0	0	0	0.0160301060154234	0.0102682117434132	0.0358502667877165	0.0696533166209312	0.097398427033964	3.92145000439825e-08	0.0160301060154234	0.0262983177588366	0.0621485845465531	0.131801901167484	0.229200328201448	0.229200367415948	0.229200367415948	0.0498475972412919	0.27904796465724
1240	0.960996847812113	0	0	0	0	0	0.0170579090271898	0.00896690359212668	0.031186315493633	0.0724138304067682	0.11258649831816	3.24463115909168e-08	0.0170579090271898	0.0260248126193165	0.0572111281129495	0.129624958519718	0.242211456837878	0.242211489284189	0.242211489284189	0.0265645683637334	0.268776057647923
1241	0.791170993505475	0	0	0	0	0	0.0189273688366554	0.00779997129297067	0.0270352386561272	0.0718848454005116	0.119067939015675	2.68433207857299e-08	0.0189273688366554	0.0267273401296261	0.0537625787857533	0.125647424186265	0.24471536320194	0.24471539004526	0.24471539004526	0.0319238231588458	0.276639213204106
1242	0	0	1.53956923780494	0	0	0	0.0203600885088091	0.00676145751268955	0.023364350171774	0.0691682250874286	0.119500180019873	2.22054914019054e-08	0.0203600885088091	0.0271215460214986	0.0504858961932726	0.119654121280701	0.239154301300574	0.239154323506065	0.239154323506065	0.00782068282716269	0.246975006333228
1243	0.419349809503812	0	0	0	0	0	0.0206514664451828	0.00584314928635741	0.0306738102830811	0.0650744531516597	0.115863318398894	1.83670213665721e-08	0.0206514664451828	0.0264946157315402	0.0571684260146213	0.122242879166281	0.238106197565175	0.238106215932196	0.238106215932196	0.0188136877185666	0.256919903650763
1244	0	1.14309539805174	0	0	0	0	0.020231503198898	0.00503559151995888	0.0345655913029399	0.0601920642451838	0.109618357681492	1.51905044525336e-08	0.020231503198898	0.0252670947188569	0.0598326860217968	0.120024750266981	0.229643107948473	0.229643123138977	0.229643123138977	0.0142975249075371	0.243940648046514
1245	0.762884279548738	0	0	0	0	0	0.0192852157616284	0.00778792429911029	0.03603855527504	0.0549414777451907	0.101830336148491	1.25620836925577e-08	0.0192852157616284	0.0270731400607386	0.0631116953357787	0.118053173080969	0.21988350922946	0.219883521791544	0.219883521791544	0.0287424129601579	0.248625934751702
1246	0	1.20540915266234	0	0	0	0	0.0187102035029659	0.00937696831317423	0.0358417382469163	0.0496166076232625	0.0932638730346673	1.03874288399197e-08	0.0187102035029659	0.0280871718161401	0.0639289100630564	0.113545517686319	0.206809390720986	0.206809401108415	0.206809401108415	0.0289603452824895	0.235769746390905
1247	0.841752595637093	0	0	0	0	0	0.0177099712913092	0.0143899057717298	0.0345321006620205	0.0444169111577146	0.0844570863944037	8.58839835125025e-09	0.0177099712913092	0.032099877063039	0.0666319777250595	0.111048888882774	0.195505975277178	0.195505983865576	0.195505983865576	0.022041754145242	0.217547738010818
1248	0	1.48935407031433	0	0	0	0	0.0174841796694203	0.0172773469470574	0.0325195499290913	0.0394719755369494	0.0757785842268644	7.10026992472024e-09	0.0174841796694203	0.0347615266164777	0.067281076545569	0.106753052082518	0.182531636309383	0.182531643409653	0.182531643409653	0.0360150657393275	0.21854670914898
1249	0	1.41562052651408	0	0	0	0	0.0167583224041102	0.0280368873198782	0.0301019519009309	0.0348602945816844	0.0674712366225553	5.86944309901583e-09	0.0167583224041102	0.0447952097239884	0.0748971616249193	0.109757456206604	0.177228692829159	0.177228698698602	0.177228698698602	0.0604362060238912	0.237664904722493
1250	0	0	1.56392347598776	0	0	0	0.0157211117235804	0.0421538065183607	0.027492281292406	0.03062353401172	0.0596856486747075	4.851533878103e-09	0.0157211117235804	0.057874918241941	0.0853671995343471	0.115990733546067	0.175676382220775	0.175676387072308	0.175676387072308	0.0562662831264916	0.2319426701988
1251	0	0	1.76322250165117	0	0	0	0.0145092758359368	0.0502315479128052	0.0359533502266107	0.0267773038578387	0.0525056297358695	4.00979461101514e-09	0.0145092758359368	0.064740823748742	0.100694173975353	0.127471477833191	0.179977107569061	0.179977111578855	0.179977111578856	0.0554212070510276	0.235398318629883
1252	0	1.01137630751941	0	0	0	0	0.0132202043292636	0.0539956845758825	0.0565607144464827	0.0233192355773423	0.0459674607816672	3.31380391322966e-09	0.0132202043292636	0.0672158889051461	0.123776603351629	0.147095838928971	0.193063299710638	0.193063303024442	0.193063303024442	0.0552351194705882	0.248298422495031
1253	0.946030418714277	0	0	0	0	0	0.0119217172463967	0.0568776497850776	0.0685157412877578	0.020234987056184	0.0400743714240358	2.73838061541909e-09	0.0119217172463967	0.0687993670314742	0.137315108319232	0.157550095375416	0.197624466799452	0.197624469537832	0.197624469537832	0.04328938747572	0.240913857013552
1254	0.719786919400934	0	0	0	0	0	0.0122951442272016	0.0569405723130531	0.0742781082128693	0.0175026613163454	0.0348073301629466	2.26268366398941e-09	0.0122951442272016	0.0692357165402547	0.143513824753124	0.161016486069469	0.195823816232416	0.1958238184951	0.1958238184951	0.040208464935498	0.236032283430598
1255	0.420424407803222	0	0	0	0	0	0.0126907177423137	0.0551117664787823	0.0757000680944848	0.0150960167057689	0.0301330087760774	1.86946599978199e-09	0.0126907177423137	0.0678024842210961	0.143502552315581	0.15859856902135	0.188731577797427	0.188731579666893	0.188731579666893	0.0460522191872085	0.234783798854102
1256	0.735405767289147	0	0	0	0	0	0.0126028287592974	0.0520749890910813	0.0741658426014134	0.012986761512665	0.0260095907782825	1.54445637816636e-09	0.0126028287592974	0.0646778178503786	0.138843660451792	0.151830421964457	0.17784001274274	0.177840014287196	0.177840014287196	0.0309114137919357	0.208751428079132
1257	0.794655125488594	0	0	0	0	0	0.0127282804560811	0.0483282682269745	0.0707004392014404	0.011146159453451	0.0223909438603343	1.27584732130259e-09	0.0127282804560811	0.0610565486830557	0.131756987884496	0.142903147337947	0.165294091198281	0.165294092474129	0.165294092474129	0.0339590565911707	0.199253149065299
1258	0.739433182609516	0	0	0	0	0	0.0132098448282795	0.0442287697960121	0.0660543966338274	0.00954612047147895	0.0192295585699301	1.05387082225405e-09	0.0132098448282795	0.0574386146242916	0.123493011258119	0.133039131729598	0.152268690299528	0.152268691353399	0.152268691353399	0.0087618160256049	0.161030507379004
[truncated: 8,742 more rows]
