# Supplementary material for: Impulse Response Functions for Nonlinear, Nonstationary, and Heterogeneous Systems, Estimated by Deconvolution and Demixing of Noisy Time Series
Source: Sensors (Basel). 2022 Apr 25;22(9):3291. doi: 10.3390/s22093291 (PMC9105515; doi:10.3390/s22093291)
Supplement: Supplementary file 1 [file sensors-22-03291-s001.zip › File S1/IRF fig 11 nonlinear curves with demixing results/benchmark_test7_Fig_11f_ypeak_by_x.txt]

xknots	ybenchpk	ypeak	ypeak_se
0	0	0	0
1	0.0045816487178861	0.00671169642535728	0.00130143697005712
1.5	0.0216345590590778	0.0224759701306066	0.00163168215887605
2	0.0490505921561923	0.0522534488571275	0.00208324220779947
2.5	0.0657502234951662	0.0700109039088057	0.00287867178689231
3.5	0.072827730802415	0.0743422948316574	0.00436594087683011
5.99007611991815	0.0735646658151666	0.0805050112078549	0.0116220260701691
