# Supplementary material for: Impulse Response Functions for Nonlinear, Nonstationary, and Heterogeneous Systems, Estimated by Deconvolution and Demixing of Noisy Time Series
Source: Sensors (Basel). 2022 Apr 25;22(9):3291. doi: 10.3390/s22093291 (PMC9105515; doi:10.3390/s22093291)
Supplement: Supplementary file 1 [file sensors-22-03291-s001.zip › File S1/IRF fig 11 nonlinear curves with demixing results/nonlinear_IRF_demonstrator1 - amplitude.R]

rm(list=ls())  #clear environment

library(data.table)
library(dplyr)

setwd("~/IRF paper")    # change this to wherever the called script is

source("IRFnnhs.R")  # impulse response function script


#### IN THIS VERSION, NLIN(X) IS (PROPORTIONAL TO) THE IRF AMPLITUDE (THE UNIT RESPONSE, NOT THE TOTAL RESPONSE)
#### THUS NLIN(X)=1 IS LINEAR, NLIN(X)=X IS QUADRATIC, AND SO ON
#### TO GET PEAK Y AS A FUNCTION OF X, MULTIPLY X*NLIN(X) AND THEN BY THE PEAK VALUE OF unscaled_kernel


alpha <- 2
tau <- 10
n <- 1e4              # length of time series
m <- 40               # longest lag to be analyzed

x_rho <- 0.0          # first-order serial correlation in the input time series

SNR <- 4             # signal-to-noise ratio
y_err_model <- list(ar=c(0.9), ma=c(-0.2, 0.2))  # AR and MA coefficients of the ARIMA model that will generate the noise


# users can un-comment one of the instruction blocks below to run the associated benchmark test


# note that the nlin functions in the blocks below are the amplitudes of the benchmark IRF's... the y(x) functions are x times this.


# # zeroeth benchmark test (linear), 6 segments
# set.seed(999)
# nlin <- function(x) { 1+0*x }    # linear scaling of y with x (needs 0*x so that it will return vector)
# nk <- 6
# xknots <- c(0.5, 1, 1.5, 2.5, 4)    # need to know (approximately) distribution of x's to set these knots (need nk-1 of these)
# fileID <- "nlinIRF_benchmark_test0"


# # first benchmark test (x^2, 5 segments), Figure 10
# set.seed(999)
# nlin <- function(x) { x }    # nonlinear scaling of y with x
# nk <- 5
# xknots <- c(1, 2, 3, 4)    # need to know (approximately) distribution of x's to set these knots (need nk-1 of these)
# fileID <- "benchmark_test1_Fig_10"


# third benchmark test (x^3, 6 segments), Figures 9 and 11a
set.seed(999)
nlin <- function(x) { x^2 }    # nonlinear scaling of y with x
nk <- 6
xknots <- c(1, 1.5, 2, 3, 4)    # need to know (approximately) distribution of x's to set these knots (need nk-1 of these)
fileID <- "benchmark_test3_Fig_9_and_11a"


# # # third benchmark test (x^3, 3 segments), Figure 11b
# set.seed(999)
# nlin <- function(x) { x^2 }    # nonlinear scaling of y with x
# nk <- 3
# xknots <- c(2, 4)    # need to know (approximately) distribution of x's to set these knots (need nk-1 of these)
# fileID <- "benchmark_test3_Fig_11b"


# # second benchmark test (x^4, 5 segments), Figure 11c
# set.seed(999)
# nlin <- function(x) { x^3 }    # nonlinear scaling of y with x
# nk <- 5
# xknots <- c(2, 3, 4, 5)    # need to know (approximately) distribution of x's to set these knots (need nk-1 of these)
# fileID <- "benchmark_test2_Fig_11c"


# # sixth benchmark test (threshold effect, Fig 11d -- note that results are sensitive to whether or not we have a breakpoint at the hinge point)
# # Note that plots will show benchmark as having a curve rather than two straight lines, because we don't have a breakpoint at the hinge point.
# # Hoewever, the benchmark itself does have a hinge point at x=1.5 (see function nlin below).
# set.seed(999)
# nlin <- function(x) { ifelse(x<1.5, 0, 1-1.5/x) }    # nonlinear scaling of y with x
# nk <- 6
# xknots <- c(0.5, 1, 2, 3, 4)    # need to know (approximately) distribution of x's to set these knots (need nk-1 of these)
# fileID <- "benchmark_test6_Fig_11d"


# # fifth benchmark test (Michaelis-Menten equation, Figure 11e
# set.seed(999)
# nlin <- function(x) { 1/(1+x) }    # nonlinear scaling of y with x
# nk <- 5
# xknots <- c(0.35, 1, 2, 3)    # need to know (approximately) distribution of x's to set these knots (need nk-1 of these)
# fileID <- "benchmark_test5_Fig_11e"


# # seventh benchmark test (sigmoid-shaped function), Figure 11f
# # note this is not a logistic function, which does not go to zero at x=0 (like we need here)
# # true logistic: nlin <- function(x) { 1/(1+exp(-2*(x-2)))/x }    # nonlinear scaling of y with x
# set.seed(999)
# nlin <- function(x) { (0.5^4*x^3+0.5^8*x^7)/(1 + 0.5^4*x^4+0.5^8*x^8) }    # nonlinear scaling of y with x
# # above formula has been divided by x.  original is (0.5^4*x^3+0.5^8*x^7)/(1 + 0.5^4*x^4+0.5^8*x^8) }    # nonlinear scaling of y with x
# nk <- 6
# xknots <- c(1, 1.5, 2, 2.5, 3.5)    # need to know (approximately) distribution of x's to set these knots (need nk-1 of these)
# fileID <- "benchmark_test7_Fig_11f"


# # benchmark test (x^2, 5 segments) with high SNR (Figure 14a)
# set.seed(456)
# nlin <- function(x) { x }    # nonlinear scaling of y with x
# nk <- 5
# xknots <- c(1, 2, 3, 4)    # need to know (approximately) distribution of x's to set these knots (need nk-1 of these)
# SNR <- 100             # signal-to-noise ratio
# fileID <- "benchmark_test_Fig_14a"


# # fifth benchmark test (Michaelis-Menten equation) with high SNR (Figure 14b)
# set.seed(999)
# nlin <- function(x) { 1/(1+x) }    # nonlinear scaling of y with x
# nk <- 5
# xknots <- c(0.35, 1, 2, 3)    # need to know (approximately) distribution of x's to set these knots (need nk-1 of these)
# SNR <- 100             # signal-to-noise ratio
# fileID <- "benchmark_test5_Fig_14b"


t <- seq(n)                                              # time axis
lags <- 0:m                                              # lags for IRFs

verbose <- FALSE                                         # flag for IRF: do we want to see calculation timings?


unscaled_kernel <- dgamma(t-1, shape=alpha, scale=tau/alpha)   # true convolution kernel is gamma distribution

y_err_scale <- 1/sqrt(SNR)    # RMS amplitude of y errors, as a fraction of the standard deviation of the true y values


# generate input time series -- log-normal distribution of values, with random AR serial correlation
if (x_rho==0) {
  x <- exp(0.5 * rnorm(n))
} else {
  ran <- as.vector(unname(arima.sim(n=n, model=list(ar=x_rho))))   # first-order AR noise with serial correlation of x_rho
  x <- exp(0.5 * ran/sd(ran) )              # need to do this b/c variance of noise influences skew of lognormal distribution
}


# convolve a re-scaled version of the input series with the kernel.  
# This is equivalent to rescaling the kernel for each input time step (but with a single convolution instead of n of them)
y_true <- convolve(x*nlin(x), unscaled_kernel, conj=FALSE)


# now add ARMA or ARIMA noise to y_true
if (is.null(y_err_model)) {
  y_err <- rnorm(n) # if we have no ARMA or ARIMA model, just use Gaussian white noise
} else y_err <- as.vector(unname(arima.sim(n=n, model=y_err_model)))      # error is ARMA noise
if (length(y_err)==(length(y_true)+1)) y_err<-y_err[-1]  # if we have an ARIMA error model, trim it to match y_true

y_err <- y_err *(y_err_scale * sd(y_true)/sd(y_err))     # rescale ARMA noise to achieve desired signal-to-noise ratio

y <- y_true + y_err                                      # measured output (true plus error)


# now run nlinIRF

zz <- nonlinIRF(y=y, x=x, m=m, xknots=xknots, pct_xknots=FALSE, verbose=verbose)

bb <- zz$IRF
se <- zz$se
yIRF <- zz$ykx
yse <- zz$ykx_se

colnames(bb) <- paste0("IRF", 1:ncol(bb))
colnames(se) <- paste0("se", 1:ncol(se))
colnames(yIRF) <- paste0("yIRF", 1:ncol(bb))
colnames(yse) <- paste0("yse", 1:ncol(bb))


avg_IRF <- zz$avg_IRF
wtd_avg_IRF <- zz$wtd_avg_IRF
avg_se <- zz$avg_se
wtd_avg_se <- zz$wtd_avg_se
alt_avg_IRF <- zz$alt_avg_IRF
alt_avg_se <- zz$alt_avg_se


# Now, prepare benchmarks and visualization elements

xknots <- c(0, zz$xknots)  # need to add zero to head of knots list, since it was deleted in xknots returned from nlinIRF


fx <- matrix(0, nrow=n, ncol=nk)    # will hold filtered values of x (for visualization)
y_fx <- matrix(0, nrow=n, ncol=nk)  # will hold y's for filtered values of x (for visualization)
meanx <- rep(NA, nk)                # will hold means of x
countx <- rep(NA, nk)               # will hold counts of x's


for (j in 1:nk) {  # step through pairs of knots
  minval <- xknots[j]
  maxval <- xknots[j+1]
  meanx[j] <- mean(x[(x>=minval) & (x<maxval)])
  
  # save filtered values of x for visualization
  fx[ ,j] <- ifelse(((x>=minval) & (x<maxval)), x, 0 )  # each column of x contains values of x that fall between xknots (otherwise zero)
  
  # y for filtered values of x (for visualization)
  y_fx[,j] <- convolve(x*nlin(fx[,j]), unscaled_kernel, conj=FALSE)
  
  countx[j] <- sum( ifelse( ((x>=minval) & (x<maxval)), 1, 0 ) ) # count of x values between knots
}


# now, we need to integrate over the increments to get the benchmarks at each of the knots in the x distribution
ybenchmk <- matrix(nrow=m+1, ncol=nk)     # benchmark for y as function of x
bbenchmk <- matrix(nrow=m+1, ncol=nk)     # benchmark for scaled "unit" IRF


for (j in 1:nk) {
  bbenchmk[ ,j] <-  nlin(xknots[j+1]) * unscaled_kernel[1:(m+1)]        # benchmark (kernel scaled by nonlinear function at upper knot)
  ybenchmk[,j] <-   bbenchmk[,j]*xknots[j+1]                            # benchmark y as function of x (response to pulse of size x=knot)
}


# now calculate average benchmark (and weighted average) from archive of individual kernels
avg_benchmk <- mean(nlin(x))*unscaled_kernel[1:(m+1)]
wtd_avg_benchmk <- mean(nlin(x)*x)/mean(x)*unscaled_kernel[1:(m+1)]
sqwt_avg_benchmk <- mean(nlin(x)*x*x)/mean(x*x)*unscaled_kernel[1:(m+1)]


# run regular IRF, ignoring nonlinearities, for comparison to averages of benchmarks
qq <- IRF(y=y, x=x, m=m, verbose=verbose)
ensemble_IRF <- as.numeric(qq$IRF)
ensemble_se <- as.numeric(qq$se)


# now plot results

# plot the IRFs
maxval <- max(c(bb,bbenchmk), na.rm=TRUE) #generate upper limit for plotting
maxval <- 1.05*maxval  #and extend this a bit
minval <- -0.05*maxval  #use standardized scaling so plots can be compared

# here are the benchmarks, in blue
plot(lags, bbenchmk[,1], main="compare IRFs to benchmarks", xlab="lag", ylab="kernel", xlim=c(0, max(lags)+1), ylim=c(minval, maxval), type="l", lwd=3, col="blue", pch=20, cex.main=0.6)
for (j in 2:nk) {
  lines(lags, bbenchmk[,j], type="l", lwd=3, col="blue", pch=20)
}

# here are the IRFs, in green
for (j in 1:nk) {
  lines(lags, bb[,j], type="l", lwd=3, col="green", pch=20)
  #  lines(lags, bb[,j]+2*se[,j], type="l", lwd=2, col="gray", pch=20)
  #  lines(lags, bb[,j]-2*se[,j], type="l", lwd=2, col="gray", pch=20)
}


# now plot the ensemble IRF and compare to average benchmarks
maxval <- max(c(wtd_avg_benchmk, sqwt_avg_benchmk, wtd_avg_IRF, avg_IRF, ensemble_IRF), na.rm=TRUE) #generate upper limit for plotting
maxval <- 1.05*maxval  #and extend this a bit
minval <- -0.05*maxval  #use standardized scaling so plots can be compared

# here are the benchmarks, in gray
plot(lags, bbenchmk[,1], main="compare IRFs to benchmarks", xlab="lag", ylab="kernel", xlim=c(0, max(lags)+1), ylim=c(minval, maxval), type="l", lwd=3, col="gray", pch=20, cex.main=0.6)
for (j in 2:nk) {
  lines(lags, bbenchmk[,j], type="l", lwd=3, col="gray", pch=20)
}

lines(lags, avg_benchmk, type="l", lwd=3, col="red", pch=20, cex.main=0.6)
lines(lags, wtd_avg_benchmk, type="l", lwd=3, col="orange", pch=20, cex.main=0.6)
lines(lags, sqwt_avg_benchmk, type="l", lwd=3, col="purple", pch=20, cex.main=0.6)
lines(lags, avg_IRF, type="p", lwd=3, col="red", pch=20, cex.main=0.6)
lines(lags, wtd_avg_IRF, type="p", lwd=3, col="orange", pch=20, cex.main=0.6)

lines(lags, ensemble_IRF, type="p", lwd=3, col="blue", pch=20, cex.main=0.6)


# plot the "total" responses (y for inputs of size x=knot)
maxval <- max(c(yIRF,ybenchmk), na.rm=TRUE) #generate upper limit for plotting
maxval <- 1.05*maxval  #and extend this a bit
minval <- -0.05*maxval  #use standardized scaling so plots can be compared

# here are the benchmarks, in blue
plot(lags, ybenchmk[,1], main="compare y(x) to benchmarks", xlab="lag", ylab="y response", xlim=c(0, max(lags)+1), ylim=c(minval, maxval), type="l", lwd=3, col="blue", pch=20, cex.main=0.6)
for (j in 2:nk) {
  lines(lags, ybenchmk[,j], type="l", lwd=3, col="blue", pch=20)
}

# here are the yIRFs, in green
for (j in 1:nk) {
  lines(lags, yIRF[,j], type="l", lwd=3, col="green", pch=20)
  # lines(lags, yIRF[,j]+2*yse[,j], type="l", lwd=2, col="gray", pch=20)
  # lines(lags, yIRF[,j]-2*yse[,j], type="l", lwd=2, col="gray", pch=20)
}


# create a cumulative sum of y_fx (summed across columns, not down rows...)
# for visualization of how each range of x contributes to y


y_fxsum <- y_fx # start with y_fx
for (j in 2:nk) y_fxsum[ ,j] <- y_fxsum[ ,j-1] + y_fx[ ,j] # sum columns

# set column names for data tables
colnames(y_fxsum) <- paste0("y_fxsum", 1:ncol(y_fxsum))
colnames(y_fx) <- paste0("y_fx", 1:ncol(y_fx))
colnames(fx) <- paste0("fx", 1:ncol(fx))
colnames(bbenchmk) <- paste0("bench", 1:ncol(bbenchmk))
colnames(ybenchmk) <- paste0("ybench", 1:ncol(bbenchmk))

colnames(bb) <- paste0("IRF", 1:ncol(bb))
colnames(se) <- paste0("se", 1:ncol(se))
colnames(yIRF) <- paste0("yIRF", 1:ncol(bb))
colnames(yse) <- paste0("yse", 1:ncol(bb))


# now calculate peak IRF and peak total response as functions of xknots
kernelpk <- max(unscaled_kernel)
benchpk <- apply(bbenchmk, 2, max)
IRFpeak <- apply(bb, 2, max)
IRFpeak_se <- rep(0, length(IRFpeak))
for (j in 1:nk) IRFpeak_se[j] <- se[which(bb[,j]==IRFpeak[j]),j]
benchpeaklag <- rep(0, length(benchpk))
for (j in 1:nk) benchpeaklag[j] <- which(bbenchmk[,j]==benchpk[j]) - 1
IRFpeaklag <- rep(0, length(IRFpeak))
for (j in 1:nk) IRFpeaklag[j] <- which(bb[,j]==IRFpeak[j]) - 1

ybenchpk <- xknots*c(0, benchpk)  # note this requires that the lowest knot is 0!
ypeak <- xknots*c(0, IRFpeak)  # note this requires that the lowest knot is 0!
ypeak_se <- xknots*c(0, IRFpeak_se)  # note this requires that the lowest knot is 0!

# write tables of peak amplitudes as function of x's (at xknots)
fwrite(data.table(cbind(knot=xknots[-1], benchpk, IRFpeak, IRFpeak_se, benchpeaklag, IRFpeaklag)), file=paste0(fileID,"_IRFpeak_by_x.txt"), sep="\t")
fwrite(data.table(cbind(xknots, ybenchpk, ypeak, ypeak_se)), file=paste0(fileID,"_ypeak_by_x.txt"), sep="\t")


# plot IRF peak as function of x
plotx <- xknots[-1]
ploty <- benchpk
xlim=c(0, max(plotx))
ylim=c(0, max(ploty, IRFpeak))
# here's the response curve
plot(plotx, ploty, main="compare to theoretical peak IRF", xlab="x", ylab="peak_IRF", xlim=xlim, ylim=ylim, type="l", lwd=3, col="blue", pch=20, cex.main=0.6)
lines(xknots[-1], IRFpeak, type="b", lwd=3, col="green", pch=20)


# plot y peak (x*IRF) as function of x
ylim=c(0, max(ybenchpk, ypeak))
# here's the response curve
plot(xknots, ybenchpk, main="compare to theoretical peak y", xlab="x", ylab="peak_y", xlim=xlim, ylim=ylim, type="l", lwd=3, col="blue", pch=20, cex.main=0.6)
lines(xknots, ypeak, type="b", lwd=3, col="green", pch=20)


# write data tables
fwrite(data.table(cbind(t, fx, y_fx, y_fxsum, y_true, y_err, y)), file=paste0(fileID,"_time_series.txt"), sep="\t")
fwrite(data.table(cbind(lags, bbenchmk, bb, se, ybenchmk, yIRF, yse, avg_benchmk, wtd_avg_benchmk, avg_IRF, avg_se, wtd_avg_IRF, wtd_avg_se, alt_avg_IRF, alt_avg_se, ensemble_IRF, ensemble_se)), file=paste0(fileID,"_IRFs.txt"), sep="\t")
