# Supplementary material for: Impulse Response Functions for Nonlinear, Nonstationary, and Heterogeneous Systems, Estimated by Deconvolution and Demixing of Noisy Time Series
Source: Sensors (Basel). 2022 Apr 25;22(9):3291. doi: 10.3390/s22093291 (PMC9105515; doi:10.3390/s22093291)
Supplement: Supplementary file 1 [file sensors-22-03291-s001.zip › File S1/IRF fig 12 curves with tau as function of x/tau_benchmk_test_Fig_12_IRFpeak_by_x.txt]

xknot	benchpk	IRFpeak	IRFpeak_se	benchpeaklag	IRFpeaklag
1	0.0176020507926112	0.0232562041861972	0.00493466792959189	20	25
1.5	0.0269300901088601	0.0274696450959416	0.0037890684911628	13	20
2.5	0.055641466298025	0.0545162302899035	0.00254316108193487	6	7
3.5	0.0909263838229667	0.0911808328834317	0.00268013493449391	4	4
5.99007611991815	0.139034880883666	0.145837229313571	0.00418056880733091	2	2
