# Supplementary material for: Impulse Response Functions for Nonlinear, Nonstationary, and Heterogeneous Systems, Estimated by Deconvolution and Demixing of Noisy Time Series
Source: Sensors (Basel). 2022 Apr 25;22(9):3291. doi: 10.3390/s22093291 (PMC9105515; doi:10.3390/s22093291)
Supplement: Supplementary file 1 [file sensors-22-03291-s001.zip › File S1/IRF fig 12 curves with tau as function of x/tau_benchmk_test_Fig_12_IRFs.txt]

lags	bench1	bench2	bench3	bench4	bench5	IRF1	IRF2	IRF3	IRF4	IRF5	se1	se2	se3	se4	se5	ybench1	ybench2	ybench3	ybench4	ybench5	yIRF1	yIRF2	yIRF3	yIRF4	yIRF5	yse1	yse2	yse3	yse4	yse5	avg_benchmk	wtd_avg_benchmk	avg_IRF_x1	avg_se_x1	wtd_avg_IRF_x1	wtd_avg_se_x1	alt_avg_IRFx1	alt_avg_sex1	ensemble_IRF	ensemble_se
0	0.00110942663291483	0.00255361085442192	0.0103695888259532	0.0263793317689461	0.0565123807235634	0.00193683006081426	0.00199849933518942	0.00791424302418463	0.0264216266840672	0.0587472708141009	0.0022107570432264	0.00171124787077894	0.00137188839561818	0.00164179824875245	0.00300459713781304	0.00110942663291483	0.00383041628163288	0.025923972064883	0.0923276611913113	0.33851346225194	0.00193683006081426	0.00299774900278413	0.0197856075604616	0.0924756933942352	0.35190062401391	0.0022107570432264	0.00256687180616842	0.00342972098904545	0.00574629387063357	0.0179977655651883	0.00226381742267957	0.00405373590890352	0.00255485075438553	0.00211902058078398	0.00450530990453273	0.00184099566391687	0.00298193037815955	0.00197682308936903	0.0178971287635555	0.000661678890810888
1	0.00318974514881436	0.00717855193255813	0.0271989361521347	0.0634517071953752	0.121053987503419	0.00837863513721084	0.00844443587264666	0.0232620335958734	0.0635146314856299	0.126499647674349	0.00264491195708548	0.00204513603037613	0.00164013696614764	0.00196617455123401	0.00359357664174279	0.00318974514881436	0.0107678278988372	0.0679973403803367	0.222080975183813	0.725122599765097	0.00837863513721084	0.01266665380897	0.0581550839896835	0.222301210199705	0.757742518712174	0.00264491195708548	0.00306770404556419	0.0041003424153691	0.00688161092931905	0.0215257976267991	0.00611643299735316	0.0105789036363495	0.00923622455602145	0.00253484230871782	0.0143153152480258	0.00220181766494984	0.0108264448182926	0.00236453125034872	0.0436007104944115	0.000898119836637361
2	0.0050731998383961	0.0111376419443506	0.0390941238276503	0.0828737341117771	0.139034880883666	0.0113696365159065	0.0127638776067544	0.0341477285331983	0.0831753786226939	0.145837229313571	0.0030514342267721	0.0023598792641587	0.00189369226888384	0.00227261282081299	0.00418056880733091	0.0050731998383961	0.0167064629165259	0.0977353095691258	0.29005806939122	0.832829519816912	0.0113696365159065	0.0191458164101316	0.0853693213329958	0.291113825179429	0.873576104706246	0.0030514342267721	0.00353981889623805	0.00473423067220961	0.00795414487284546	0.0250419253804676	0.00913140882464791	0.0152250208253607	0.012966801787275	0.00292452375693577	0.0199658805144384	0.00254087788944049	0.0151499215406154	0.00272823117381788	0.0583177215987241	0.00114601449928363
3	0.0067736475009307	0.0145018524277698	0.0471094934738921	0.0906309131741602	0.133476944931079	0.0122742432687671	0.0151823468413071	0.0422677567859191	0.0893477201488648	0.142874642552233	0.00334584526674431	0.00258728451729877	0.00207184308622275	0.00249044415243581	0.00460519681002184	0.0067736475009307	0.0217527786416546	0.11777373368473	0.317208196109561	0.799537060391288	0.0122742432687671	0.0227735202619607	0.105669391964798	0.312717020521027	0.855829984493972	0.00334584526674431	0.00388092677594816	0.00517960771555688	0.00871655453352532	0.027585479439235	0.0114945184221491	0.0185003747414181	0.0147267672716643	0.00320659587985274	0.022807989667099	0.00278542868662128	0.0171545497908869	0.00299112572657836	0.0656157977154322	0.00131132938095616
4	0.00830407973745638	0.0173354521758197	0.0521005100719161	0.0909263838229667	0.117488792769113	0.0134827615980747	0.0169185119501213	0.0477295301397188	0.0911808328834317	0.124434279207456	0.00358846942495687	0.00277731812451594	0.00222344031653185	0.00268013493449391	0.0049593219607681	0.00830407973745638	0.0260031782637296	0.13025127517979	0.318242343380383	0.703766811924276	0.0134827615980747	0.0253777679251819	0.119323825349297	0.319132915092011	0.745370804379809	0.00358846942495687	0.00416597718677391	0.00555860079132963	0.00938047227072868	0.0297067160481826	0.0133457017048606	0.0207707857605333	0.0161896553492599	0.00343948251038946	0.0248070732423886	0.00298873308162292	0.01885321593076	0.00320875610088895	0.0684749808756787	0.00144826508307307
5	0.00967667355470295	0.0196965999450463	0.0547588344819875	0.0866761321563635	0.098236142337222	0.0118793858143547	0.0186427719490158	0.0514092024158871	0.088275749781323	0.104965783858228	0.00379255058387561	0.00293769176303276	0.0023466866915201	0.00283231475879199	0.00521550301591943	0.00967667355470295	0.0295448999175694	0.136897086204969	0.303366462547272	0.588441970327073	0.0118793858143547	0.0279641579235238	0.128523006039718	0.308965124234631	0.628753035297661	0.00379255058387561	0.00440653764454914	0.00586671672880024	0.00991310165577198	0.0312412600690201	0.0147912681951858	0.0223008254179341	0.0159931797899774	0.00363539286620327	0.0249865864987167	0.00315886735194684	0.0184863107514813	0.00339151730087174	0.0695677064423308	0.0015461490728077
6	0.0109028391288306	0.0216378868804778	0.055641466298025	0.0798724261253798	0.0793915260311791	0.0112725692455806	0.018458112670421	0.0534613735232912	0.0804930020332534	0.0803306399231961	0.00396267304994969	0.00307148949366093	0.00245132615078818	0.00295925883309499	0.00543962012466787	0.0109028391288306	0.0324568303207167	0.139103665745062	0.279553491438829	0.475561284203226	0.0112725692455806	0.0276871690056316	0.133653433808228	0.281725507116387	0.48118664790168	0.00396267304994969	0.0046072342404914	0.00612831537697046	0.0103574059158325	0.0325837386101992	0.0159126950102985	0.0232828510327701	0.0156486287280917	0.00379874239271336	0.0244743355664133	0.00330102299802885	0.018068091614003	0.00354402301513379	0.0666433965041288	0.00162275614088822
7	0.0119932648839272	0.0232068328029068	0.0551949309552571	0.0718495225764285	0.0626283379382333	0.0124765850595735	0.0207329461173522	0.0545162302899035	0.0754413881008168	0.0622545279988355	0.00411022199685577	0.00318850238031715	0.00254316108193487	0.0030677303569207	0.0056161268054773	0.0119932648839272	0.0348102492043602	0.137987327388143	0.2514733290175	0.375148511513975	0.0124765850595735	0.0310994191760283	0.136290575724759	0.264044858352859	0.3729093615226	0.00411022199685577	0.00478275357047573	0.00635790270483717	0.0107370562492224	0.0336410270639218	0.0167729983099767	0.0238575103358596	0.0167952064807002	0.0039405653276325	0.0255715377874449	0.00342458334132968	0.0193858877735962	0.00367652090812215	0.0646916564009832	0.00168181883903064
8	0.012957960031928	0.0244463401696437	0.0537753283882351	0.0634770816642105	0.0485188580897234	0.0118408449125268	0.0205873233464845	0.0534702205370357	0.0666523923518231	0.0464049428758541	0.00423160318035222	0.00328593235716106	0.00262118644073562	0.00315613250764308	0.00575828726631212	0.012957960031928	0.0366695102544655	0.134438320970588	0.222169785824737	0.29063165320895	0.0118408449125268	0.0308809850197268	0.133675551342589	0.233283373231381	0.277969140166819	0.00423160318035222	0.00492889853574159	0.00655296610183905	0.0110464637767508	0.034492579045565	0.0174213700235627	0.0241282629919862	0.0162016522733369	0.00405742971684492	0.0245408809285918	0.00352683994138348	0.0186762871518502	0.00378590581415186	0.0602648546557503	0.00172845782265303
9	0.0138062947127798	0.0253951092116941	0.0516649287007867	0.0553002569552639	0.0370639411808134	0.0115465727747606	0.0209272275859266	0.0528102488284513	0.0573016453423826	0.0313214383991491	0.00433266362148808	0.00336753804696916	0.00268770871535296	0.00323543340473998	0.00588452694257147	0.0138062947127798	0.0380926638175412	0.129162321751967	0.193550899343424	0.222015828977241	0.0115465727747606	0.0313908413788899	0.132025622071128	0.200555758698339	0.18761780019623	0.00433266362148808	0.00505130707045374	0.0067192717883824	0.0113240169165899	0.0352487643157123	0.0178965700579492	0.0241716969128033	0.0159224869281866	0.00415481992128448	0.0238667946955798	0.0036125675496078	0.0183336579627521	0.0038772571317748	0.055539362132927	0.00176476200564976
10	0.014547037866237	0.0260880174666629	0.0490858893864591	0.0476405780709654	0.0279976147896944	0.0108235245284413	0.0213819760783277	0.050673305148345	0.0491851355937521	0.0222288001880659	0.00442125634215148	0.0034385838300587	0.0027445432593316	0.0033036692822737	0.00599166401234718	0.014547037866237	0.0391320261999943	0.122714723466148	0.166742023248379	0.167707843766416	0.0108235245284413	0.0320729641174915	0.126683262870863	0.172147974578132	0.133152205180966	0.00442125634215148	0.00515787574508805	0.00686135814832901	0.011562842487958	0.0358905235189338	0.018229422232909	0.0240448823004803	0.0153616802539899	0.00424010784190878	0.0228777392596968	0.00368732227312598	0.0176365682678317	0.00395712315696226	0.0513501539893507	0.00179337051345103
11	0.0151883929596435	0.0265564666656183	0.0462115753534899	0.0406681087950248	0.0209560405236641	0.0126269024076134	0.0225868791245933	0.0496158436261341	0.0408287443933945	0.0155614329083458	0.00449762204163321	0.00349946226072156	0.0027926239713325	0.00336077134271395	0.00608331561793509	0.0151883929596435	0.0398346999984275	0.115528938383725	0.142338380782587	0.125528277908837	0.0126269024076134	0.0338803186868899	0.124039609065335	0.142900605376881	0.0932141676559907	0.00449762204163321	0.00524919339108233	0.00698155992833125	0.0117626996994988	0.0364395236129181	0.018444662045625	0.023790633804459	0.0163636691068421	0.00431356222540743	0.0234735284741061	0.00375147215739759	0.0188590571335992	0.0040258121690643	0.0474785265307972	0.00181610244301676
12	0.0157380316893792	0.0268286996919093	0.0431758845955325	0.0344526460709022	0.0155662054179899	0.0131120849276584	0.0237204629985452	0.0469426482135575	0.0358055023905747	0.0100412810146917	0.00456184190512319	0.00355027190662401	0.00283366131890865	0.00341027701374539	0.00616123978622924	0.0157380316893792	0.040243049537864	0.107939711488831	0.120584261248158	0.0932427553520419	0.0131120849276584	0.0355806944978178	0.117356620533894	0.125319258367011	0.0601480376194924	0.00456184190512319	0.00532540785993601	0.00708415329727163	0.0119359695481089	0.0369062953125814	0.0185623135670905	0.023441291396388	0.0165955990210393	0.00437528730599522	0.0233270223289731	0.00380544103290173	0.019117011655388	0.00408355178142797	0.0444467924043331	0.00183357831570237
13	0.0162031257673378	0.0269300901088601	0.0400809164707103	0.0289996967278832	0.0114882437017415	0.0139457334008884	0.0241403032892117	0.0450062141506029	0.027005650589444	0.00927732597264126	0.00461760139373874	0.00359582125389486	0.00287072053645462	0.00345248441722745	0.00622809771067552	0.0162031257673378	0.0403951351632901	0.100202291176776	0.101498938547591	0.0688154542576018	0.0139457334008884	0.0362104549338175	0.112515535376507	0.094519777063054	0.0555718887654148	0.00461760139373874	0.00539373188084228	0.00717680134113655	0.0120836954602961	0.0373067793692343	0.0185987226034249	0.0230214491855498	0.016844063896784	0.00442909960420852	0.0230997781527142	0.0038528684428234	0.019443251489464	0.00413406432565044	0.0406830198146002	0.0018481369886098
14	0.0165903768978177	0.0268834065498615	0.0370032642328688	0.0242754573763957	0.00843186645240312	0.0132992450818103	0.0241732886840715	0.0413117631304821	0.0227139108608479	0.00287455704987332	0.00466911066479731	0.0036374361433385	0.00290435525614656	0.00349328140797474	0.00628783185634894	0.0165903768978177	0.0403251098247923	0.092508160582172	0.0849641008173849	0.0505075218828789	0.0132992450818103	0.0362599330261072	0.103279407826205	0.0794986880129675	0.0172188155397885	0.00466911066479731	0.00545615421500776	0.00726088814036639	0.0122264849279116	0.0376645914487764	0.0185673376137788	0.0225499345621069	0.016161084474265	0.00447873872820195	0.0219375938440367	0.00389652503096013	0.018617014190651	0.00418061173081925	0.0373286856717318	0.00185954682878172
15	0.0169060450445393	0.0267090540772609	0.0339991670331679	0.0202238992231167	0.00615905618349444	0.0115445956153743	0.023722898764423	0.0377194687713893	0.018053273337651	0.0011452159603183	0.00470975399742349	0.00367023012365195	0.00293177134885478	0.00352886036620322	0.00634053097530789	0.0169060450445393	0.0400635811158913	0.0849979175829196	0.0707836472809086	0.0368932153659842	0.0115445956153743	0.0355843481466345	0.0942986719284732	0.0631864566817786	0.00685993077605176	0.00470975399742349	0.00550534518547793	0.00732942837213694	0.0123510112817113	0.0379802631827931	0.0184793044863817	0.0220412512179205	0.0148009538614527	0.00451791273232909	0.0201487308060069	0.00393122394492351	0.0169662039244369	0.00421743389929756	0.0343124272571191	0.00186958134041575
16	0.0171559750821364	0.0264252944443164	0.0311087176705346	0.0167782260559438	0.00448007951512319	0.0140125239186909	0.0252402001323786	0.0350029567198359	0.0150003039028532	-0.00200954250249156	0.00474847726879958	0.00370183891927498	0.0029567453013511	0.00356136261065204	0.00638630448325934	0.0171559750821364	0.0396379416664746	0.0777717941763365	0.0587237911958034	0.0268360173188739	0.0140125239186909	0.0378603001985679	0.0875073917995897	0.0525010636599861	-0.0120373125561352	0.00474847726879958	0.00555275837891247	0.00739186325337775	0.0124647691372821	0.038254449979698	0.0183439231327982	0.0215066372584076	0.0161737875293671	0.00455527320569821	0.0211296833654978	0.00396417129450956	0.0186348571806831	0.00425249937119223	0.0317809146100205	0.00187744668317059
17	0.0173456219213842	0.0260484470361446	0.0283592897287397	0.0138683569798626	0.00324678083305974	0.0160125985242699	0.0258758645545327	0.0327604454029326	0.0110686442668624	-6.48220222817104e-05	0.00478075317163625	0.00372797868398398	0.00297828527451888	0.00358797767124177	0.00642847165769367	0.0173456219213842	0.0390726705542169	0.0708982243218492	0.0485392494295189	0.0194484643347191	0.0160125985242699	0.038813796831799	0.0819011135073314	0.0387402549340183	-0.000388288847714476	0.00478075317163625	0.00559196802597597	0.0074457131862972	0.0125579218493462	0.0385070345643215	0.0181690008562596	0.0209548457910429	0.0171257323957701	0.00458639251182117	0.0216934389281923	0.00399166741447314	0.0198240397066322	0.00428172723843411	0.0293359991489801	0.00188407957671742
18	0.0174800741926094	0.0255930721199953	0.0257683203947079	0.0114256305349959	0.0023452796591813	0.018637920080836	0.0263263210093723	0.0307906384985522	0.00910149860678124	-0.00451481435841691	0.00480695412536253	0.00374974511455139	0.00299642292598506	0.00361146737632256	0.0064685742711285	0.0174800741926094	0.0383896081799929	0.0644208009867697	0.0399897068724857	0.0140484036809917	0.018637920080836	0.0394894815140584	0.0769765962463805	0.0318552451237343	-0.0270440816742167	0.00480695412536253	0.00562461767182709	0.00749105731496264	0.012640135817129	0.0387472522714038	0.0179611280956765	0.020392724493935	0.0183968849652171	0.00461174067145948	0.0225760315110725	0.00401433078428667	0.0214184445136787	0.00430563978671325	0.0270902808673187	0.00188912290426204
19	0.0175640765671767	0.0250721379012684	0.023345562362785	0.00938559225076363	0.0016891224547424	0.0196104694596285	0.0272747761820337	0.0272280977365635	0.00793474855874972	-0.00182242340141906	0.00483343028506771	0.0037702812956734	0.0030124236593157	0.00363316452905554	0.00650348087060584	0.0175640765671767	0.0376082068519026	0.0583639059069624	0.0328495728776727	0.01011797207977	0.0196104694596285	0.0409121642730505	0.0680702443414087	0.027771619955624	-0.0109164548972203	0.00483343028506771	0.00565542194351009	0.00753105914828925	0.0127160758516944	0.0389563454593605	0.0177258953929625	0.0198256488554384	0.0188341509930168	0.00463712001715786	0.0226745655911089	0.00403640588574422	0.0219421231326652	0.00432932016466405	0.0252234843733847	0.00189301177892193
20	0.0176020507926112	0.0244971727585727	0.0210948990814547	0.00768948251187118	0.00121333373332655	0.0201355801210579	0.0274696450959416	0.0268677639597572	0.00714305176828923	-0.00571554827517811	0.00485739492169574	0.0037890684911628	0.00302662778835792	0.00365198870483551	0.00653596966754798	0.0176020507926112	0.036745759137859	0.0527372477036367	0.0269131887915491	0.0072679614214905	0.0201355801210579	0.0412044676439123	0.0671694098993929	0.0250006811890123	-0.0342365692353837	0.00485739492169574	0.0056836027367442	0.00756656947089479	0.0127819604669243	0.0391509558260885	0.017468065535133	0.019257848329076	0.0191062113891131	0.00466011630278677	0.0228509158032028	0.00405638489633592	0.0222779724041965	0.0043507699748204	0.0242318773729048	0.001895546156145
21	0.0175981155128526	0.0238784039179302	0.0190158015928458	0.00628486266812889	0.000869483911013602	0.0195204020271398	0.0268773310146449	0.0244855546739504	0.00402209060791584	-0.00107063163236989	0.00487793423136345	0.00380473893294106	0.00303793348709493	0.00366845446438464	0.00656416356529206	0.0175981155128526	0.0358176058768953	0.0475395039821144	0.0219970193384511	0.00520827481201561	0.0195204020271398	0.0403159965219674	0.0612138866848761	0.0140773171277054	-0.00641316497428789	0.00487793423136345	0.00570710839941159	0.00759483371773731	0.0128395906253462	0.0393198394196927	0.0171917112580525	0.0186926536781687	0.0184235276559546	0.00467975451259493	0.0218610382449893	0.00407328598035975	0.0214773445680354	0.00436901381170006	0.0216997450485046	0.00189807445708491
22	0.0175561049412363	0.0232248837221727	0.0171044918463821	0.00512568731676732	0.000621726684716939	0.0214421208633274	0.0274605146803385	0.0231323482498508	0.00427274201727733	0.00172030444542633	0.00489673563683543	0.00381859722146829	0.00304790170733633	0.00368338551339198	0.00659063309147622	0.0175561049412363	0.034837325583259	0.0427612296159552	0.0179399056086856	0.00372419016723881	0.0214421208633274	0.0411907720205078	0.057830870624627	0.0149545970604707	0.0103047545775373	0.00489673563683543	0.00572789583220243	0.00761975426834082	0.0128918492968719	0.039478393896394	0.0169003262916859	0.0181326859699364	0.0194543322588358	0.00469765773614715	0.0227228700623411	0.00408856446444707	0.0227513990752823	0.00438558715783265	0.0200270365460914	0.00189999677273859
23	0.0174795864501542	0.0225446045559299	0.0153548662109758	0.00417203673636091	0.000443686614470251	0.0192591554974193	0.0264075314651319	0.0207138493961696	0.00269970647682375	0.00349348497090578	0.00491024031890111	0.00382905970241519	0.00305596447433777	0.00369499103065038	0.00661174034109718	0.0174795864501542	0.0338169068338948	0.0383871655274395	0.0146021285772632	0.00265771659406558	0.0192591554974193	0.0396112971976979	0.0517846234904241	0.00944897266888311	0.0209262408995156	0.00491024031890111	0.00574358955362279	0.00763991118584443	0.0129324686072763	0.0396048279283057	0.0165969156108227	0.0175800020932493	0.017870949630421	0.00471060035195972	0.0209145877020108	0.00409984518862323	0.0208380552061484	0.00439766783340531	0.0176920525526682	0.00190118448270158
24	0.0173718771378677	0.0218446033987102	0.0137592236076038	0.00338965597354823	0.000316055895633771	0.022849650768983	0.0270774130814398	0.0198624557968869	0.00271242262456416	-0.000297291857247354	0.00492266002428729	0.00383841452351544	0.00306252531633057	0.00370596185634438	0.00663129798394064	0.0173718771378677	0.0327669050980653	0.0343980590190096	0.0118637959074188	0.00189319887299519	0.022849650768983	0.0406161196221597	0.0496561394922172	0.00949347918597457	-0.00178080085474349	0.00492266002428729	0.00575762178527316	0.00765631329082643	0.0129708664972053	0.0397219796976642	0.016284069340075	0.0170362076674612	0.0198080192122774	0.00472245539927474	0.0225957942538477	0.00411004506886133	0.0232459449322601	0.00440867264122475	0.0154452523032168	0.00190203241829225
25	0.0172360594296519	0.0211310568977935	0.0123088349350673	0.00274939896877524	0.000224763332195566	0.0232562041861972	0.0272775448492658	0.0175979811743985	0.00360352903019871	0.0027306790678918	0.00493466792959189	0.00384781544959319	0.0030689764582635	0.00371584100788286	0.00664905396715443	0.0172360594296519	0.0316965853466902	0.0307720873376682	0.00962289639071334	0.00134634946881789	0.0232562041861972	0.0409163172738987	0.0439949529359962	0.0126123516056955	0.016356975475739	0.00493466792959189	0.00577172317438978	0.00767244114565875	0.01300544352759	0.0398283393886988	0.0159640237110732	0.0165025453243933	0.0199066357979444	0.00473396863424643	0.0225176258540648	0.00411999222385628	0.0233718447171229	0.00441938385732343	0.0142325936808397	0.00190297719894077
26	0.0170749957673573	0.0204093677784538	0.0109943840133099	0.00222664209504275	0.000159594147428832	0.0206709806336976	0.0258854850971683	0.0151690183535857	0.00222229483396905	-0.00404848107375001	0.0049456523155331	0.00385580712902237	0.00307434469597756	0.00372547935524608	0.00666445896254809	0.0170749957673573	0.0306140516676807	0.0274859600332747	0.00779324733264963	0.000955981091392143	0.0206709806336976	0.0388282276457524	0.0379225458839642	0.00777803191889168	-0.0242507098018105	0.0049456523155331	0.00578371069353355	0.0076858617399439	0.0130391777433613	0.0399206164837338	0.0156387116850303	0.0159799642590896	0.0180259594425521	0.00474440856186624	0.0203646526167244	0.00412886354312661	0.0211022929112968	0.00442902745795907	0.0117049829353863	0.00190407386685283
27	0.0168913424385097	0.0196842433408253	0.00980630490835177	0.00180070769264262	0.000113158740150721	0.0208944216210132	0.0240108202626712	0.0137518202550949	-7.22571911942828e-05	-0.00204622090602191	0.00495152727818308	0.00386064149045048	0.00307814720400159	0.00373352709676151	0.00667974822659657	0.0168913424385097	0.029526365011238	0.0245157622708794	0.00630247692424918	0.000677829467136854	0.0208944216210132	0.0360162303940068	0.0343795506377371	-0.00025290016917999	-0.0122570189852391	0.00495152727818308	0.00579096223567572	0.00769536801000398	0.0130673448386653	0.0400122003392017	0.0153098052644628	0.0154691754295346	0.0175520255675843	0.00475008409921021	0.0195353488570841	0.00413403329937466	0.0206303396512927	0.00443440520694494	0.00929206911793563	0.00190510251365993
28	0.0166875625932945	0.0189597667301127	0.00873503605222159	0.00145432175804594	8.01278086645096e-05	0.0187302148069086	0.0220422914513248	0.0132230877128312	0.000241112825874924	-0.00355328188777431	0.00495901060899345	0.00386621857207999	0.00308189076375827	0.00374127310766101	0.00669168640331093	0.0166875625932945	0.028439650095169	0.021837590130554	0.00509012615316079	0.00047997167322265	0.0187302148069086	0.0330634371769872	0.0330577192820779	0.000843894890562233	-0.0212844289832946	0.00495901060899345	0.00579932785811999	0.00770472690939568	0.0130944558768135	0.0400837109264537	0.0149787510725047	0.0149706956796623	0.0159295640294606	0.00475721690506256	0.0178329512675815	0.00414017779910994	0.0187026393741289	0.00444102466111432	0.00836972028410446	0.00190598590984625
29	0.0164659384951321	0.0182394616093265	0.00777120788042418	0.00117311879374726	5.66685664193933e-05	0.0221996408958557	0.0252581184577779	0.0126767813669049	0.00120258071577835	-0.0034563224034958	0.00496536937528134	0.0038707408231252	0.00308480581139935	0.00374662059651107	0.00670330488540312	0.0164659384951321	0.0273591924139898	0.0194280197010605	0.00410591577811542	0.000339449026458803	0.0221996408958557	0.0378871776866669	0.0316919534172622	0.00420903250522423	-0.0207036342919183	0.00496536937528134	0.0058061112346878	0.00771201452849839	0.0131131720877888	0.0401533065185839	0.0146468004396997	0.0144848832489892	0.0184553329687719	0.00476324340780483	0.0203921024285051	0.00414526403898646	0.0216998963446398	0.00444657399333873	0.00792029483256484	0.00190672796527537
30	0.0162285830480394	0.0175263508108883	0.00690577765282219	0.000945199420259279	4.00314000695845e-05	0.0193930757572705	0.0211422497362386	0.0115922868094113	0.000982630027828753	-0.00543546147137105	0.0049711319581739	0.00387463500772899	0.00308718028892266	0.00375005994961231	0.00671214362478759	0.0162285830480394	0.0262895262163324	0.0172644441320555	0.00330819797090748	0.000239791133603708	0.0193930757572705	0.0317133746043578	0.0289807170235282	0.00343920509740064	-0.0325588279603949	0.0049711319581739	0.00581195251159348	0.00771795072230665	0.0131252098236431	0.040206251240301	0.014315034979129	0.0140119665343342	0.0159376981262271	0.00476867213479529	0.0175896079044545	0.0041497192642975	0.018774208373002	0.00445152414995746	0.00630668398261053	0.00190721378426165
31	0.0159774506416276	0.0168230094949683	0.00613012259598644	0.000760741581307345	2.8248230734107e-05	0.0179484867845243	0.0216923936761792	0.0102243929582634	0.0017895166224733	-0.00712684711659593	0.00497546101459417	0.00387775951638888	0.00308947080229787	0.00375306223684893	0.00671974830992314	0.0159774506416276	0.0252345142424524	0.0153253064899661	0.00266259553457571	0.000169209052350312	0.0179484867845243	0.0325385905142688	0.0255609823956585	0.00626330817865653	-0.0426903567234288	0.00497546101459417	0.00581663927458333	0.00772367700574469	0.0131357178289712	0.0402518038831309	0.0139843884313024	0.0135520675259338	0.015229286236979	0.00477278475767265	0.0168942853479009	0.00415320896980891	0.0178562282024727	0.00445532250339415	0.00658068083616982	0.00190765476972309
32	0.0157143473523352	0.0161316132978842	0.00543610041779341	0.000611663235985827	1.99132861649076e-05	0.0193641254473732	0.0197434986280368	0.0110739209560169	0.000845353914119906	-0.00469482687573688	0.00498057739235755	0.00388119515106893	0.00309173076068867	0.0037561484745932	0.00672595460434362	0.0157143473523352	0.0241974199468262	0.0135902510444835	0.00214082132595039	0.00011928209992551	0.0193641254473732	0.0296152479420552	0.0276848023900424	0.00295873869941967	-0.0281223703555014	0.00498057739235755	0.0058217927266034	0.00772932690172166	0.0131465196610762	0.0402889800591322	0.0136556654056822	0.0131052210098928	0.0155473952000515	0.00477760345141832	0.0170410534580736	0.00415716999674685	0.0183677196339255	0.00445972070152128	0.00606320816362221	0.00190788589802186
33	0.015440940537381	0.0154539819130248	0.00481608452446547	0.000491332750505058	1.40243406899776e-05	0.0196215412215815	0.0200059385597048	0.00994257346912475	0.00203856221466907	-0.00639266964189769	0.00498544907084447	0.00388421110454238	0.00309346889351455	0.00375720612257086	0.00673067329906593	0.015440940537381	0.0231809728695372	0.0120402113111637	0.0017196646267677	8.40068682646312e-05	0.0196215412215815	0.0300089078395572	0.0248564336728119	0.00713496775134176	-0.0382925777644571	0.00498544907084447	0.00582631665681356	0.00773367223378638	0.013150221428998	0.0403172453997055	0.0133295575251448	0.0126713903811903	0.0156702136139267	0.00478214972970222	0.0170902439880084	0.00416073906360597	0.0185114913972964	0.00446380460942569	0.00595302588754884	0.00190793461006061
34	0.015158767855917	0.0147916185092607	0.00426297985446888	0.000394322365746769	9.86811224334971e-06	0.0197311596120075	0.0202355491004531	0.00812441648165561	0.00246008061345231	-0.00644076044067513	0.0049895563940113	0.00388681310529467	0.0030952257114957	0.0037585573014596	0.00673610499050771	0.015158767855917	0.022187427763891	0.0106574496361722	0.00138012828011369	5.9110743497561e-05	0.0197311596120075	0.0303533236506796	0.020311041204139	0.00861028214708309	-0.0385806453098015	0.0049895563940113	0.005830219657942	0.00773806427873925	0.0131549505551086	0.0403497816449017	0.0130066573850187	0.0122504807245436	0.0156466765439019	0.00478599479649748	0.0169194884141825	0.004163826772271	0.018479685146732	0.00446728574142778	0.00514381974066246	0.00190800040361972
35	0.0148692457499703	0.0141457453573781	0.00377022408107086	0.000316199834176412	6.93777173244037e-06	0.0216737397112332	0.0210576056058016	0.00753507721353935	0.00294513089712191	-0.00327818522924127	0.00499303578758481	0.00388917169385205	0.00309631732857385	0.00375959349103788	0.00674040982768498	0.0148692457499703	0.0212186180360672	0.00942556020267715	0.00110669941961744	4.15577807799342e-05	0.0216737397112332	0.0315864084087025	0.0188376930338484	0.0103079581399267	-0.0196365790583465	0.00499303578758481	0.00583375754077807	0.00774079332143462	0.0131585772186326	0.0403755679472774	0.0126874706635221	0.0118423496785478	0.0168084526177143	0.00478926908683525	0.0180116458626828	0.00416643219132032	0.0198990769261313	0.00447024091228282	0.00478533978704297	0.00190804271877135
36	0.0145736774159567	0.0135173360035105	0.00333177798267759	0.000253353387025812	4.87371994106756e-06	0.0199815207143377	0.0195511489394679	0.00707514992735961	0.0034667181160593	-0.00383269477644822	0.00499534217413107	0.00389049305188986	0.00309706218043498	0.00376053601639184	0.00674363630955571	0.0145736774159567	0.0202760040052657	0.00832944495669397	0.000886736854590342	2.91939534341576e-05	0.0199815207143377	0.0293267234092018	0.017687874818399	0.0121335134062075	-0.0229581334553375	0.00499534217413107	0.00583573957783479	0.00774265545108746	0.0131618760573714	0.0403948948192826	0.0123724266609047	0.0114468164900818	0.0155489519175198	0.00479140572122082	0.0166999878255766	0.00416810221348125	0.0184009820259717	0.00447215378980726	0.0047559989634174	0.00190795413507656
37	0.0142732602958647	0.0129071442995684	0.0029421080013089	0.000202845469319812	3.42116844664897e-06	0.0203501246955595	0.0182475539204773	0.00739928336724669	0.00157919415093262	-0.000339089463578251	0.00499995987692152	0.00389371108390521	0.00309866360865857	0.00376193633397202	0.00674616695840998	0.0142732602958647	0.0193607164493526	0.00735527000327224	0.000709959142619343	2.04930594144895e-05	0.0203501246955595	0.0273713308807159	0.0184982084181167	0.00552717952826417	-0.00203117169829593	0.00499995987692152	0.00584056662585782	0.00774665902164641	0.0131667771689021	0.0404100535985524	0.0120618874969601	0.0110636695825949	0.0154291281457741	0.00479576543921263	0.0164474660974436	0.0041715894331679	0.0183292181439534	0.0044761000206855	0.00402858392724087	0.00190769719480316
38	0.0139690931155905	0.0123157305741126	0.00259616337464419	0.000162291070596066	2.39982118011017e-06	0.022902769175268	0.0200579037017962	0.00718756323563239	0.00160795624191625	-0.000700112217500339	0.00500330400962568	0.00389586591644941	0.00309967551922424	0.00376319032394018	0.00674627516475073	0.0139690931155905	0.0184735958611689	0.00649040843661047	0.00056801874708623	1.43751115430517e-05	0.022902769175268	0.0300868555526943	0.017968908089081	0.00562784684670687	-0.00419372547531172	0.00500330400962568	0.00584379887467412	0.00774918879806061	0.0131711661337906	0.0404107017627702	0.0117561561581798	0.0106926728973403	0.0171588837990923	0.00479889630664455	0.0181521764311601	0.00417404451465797	0.0204052959473152	0.00447891254258598	0.00365621945228271	0.00190734127984685
39	0.0136621824963914	0.0117434852027553	0.00228934971094497	0.000129756919431512	1.68224686447616e-06	0.0229251257769309	0.0182959016872426	0.00632900079012106	0.00133361705583412	0.000231918995908741	0.00500712861122335	0.00389809130834847	0.00310037945341326	0.00376396509007459	0.00674708641080778	0.0136621824963914	0.0176152278041329	0.00572337427736241	0.000454149218010291	1.00767867707058e-05	0.0229251257769309	0.0274438525308638	0.0158225019753026	0.00466765969541941	0.00138921243914834	0.00500712861122335	0.0058471369625227	0.00775094863353314	0.0131738778152611	0.0404155611884039	0.0114554835547191	0.0103335712163275	0.0166800604049401	0.00480243757121983	0.0174480140656438	0.00417670433114861	0.0199111103657767	0.00448204357226514	0.00276644232133958	0.00190706971901934
40	0.0133534491639847	0.0111906498148405	0.00201750045797688	0.000103678259055773	1.17847856406783e-06	0.0214635520470691	0.0174061479396161	0.00510423216686922	0.000193964039817918	0.00319794095048441	0.00500982853600147	0.00389982382669245	0.00310098618789578	0.00376492138169928	0.00674959860073561	0.0133534491639847	0.0167859747222608	0.00504375114494221	0.000362873906695205	7.05917630445814e-06	0.0214635520470691	0.0261092219094241	0.012760580417173	0.000678874139362712	0.019155909720405	0.00500982853600147	0.00584973574003867	0.00775246546973944	0.0131772248359475	0.0404306093972993	0.0111600747219628	0.00998609463630259	0.0156074495526425	0.00480496182130044	0.0162549295180669	0.00417866841152631	0.0186228001574968	0.00448430213464325	0.00248341744639982	0.00190672338511183
