# Supplementary material for: Impulse Response Functions for Nonlinear, Nonstationary, and Heterogeneous Systems, Estimated by Deconvolution and Demixing of Noisy Time Series
Source: Sensors (Basel). 2022 Apr 25;22(9):3291. doi: 10.3390/s22093291 (PMC9105515; doi:10.3390/s22093291)
Supplement: Supplementary file 1 [file sensors-22-03291-s001.zip › File S1/IRF fig 12 curves with tau as function of x/tau_benchmk_test_Fig_12_time_series.txt]

t	fx1	fx2	fx3	fx4	fx5	y_fx1	y_fx2	y_fx3	y_fx4	y_fx5	y_fxsum1	y_fxsum2	y_fxsum3	y_fxsum4	y_fxsum5	y_true	y_err	y
1	0.868602153634497	0	0	0	0	105.946857109338	89.4454529627183	86.316334823985	120.536598423847	121.126688152694	105.946857109338	195.392310072056	281.708644896041	402.245243319888	523.371931472582	1.30508830946129	0.17467476021814	1.47976306967943
2	0.518777697997139	0	0	0	0	106.294640259565	89.4837854429383	86.4469030457475	120.831964000347	121.392925108451	106.294640259565	195.778425702504	282.225328748251	403.057292748598	524.450217857049	1.29157950555537	0.138727267006613	1.43030677256198
3	0	1.48823669240823	0	0	0	106.565947801378	89.3685837066612	86.633454992445	121.041774290377	121.574981883406	106.565947801378	195.934531508039	282.567986500484	403.609760790861	525.184742674267	1.27740047471589	0.103003344725158	1.38040381944105
4	0	1.14457712674999	0	0	0	106.91726262416	89.0966471571447	86.9808145623246	121.287159518115	121.793928314362	106.91726262416	196.013909781305	282.99472434363	404.281883861744	526.075812176107	1.26413786586045	0.13416594769815	1.3983038135586
5	0.87052986623532	0	0	0	0	107.130891583344	88.7785327239192	87.3538986027054	121.447900701999	121.929487342642	107.130891583344	195.909424307263	283.263322909968	404.711223611968	526.640710954609	1.24910899486251	0.069414662956283	1.3185236578188
6	0.753510844096293	0	0	0	0	107.080723104707	88.4842818008462	87.6758841495923	121.460710948776	121.918316247446	107.080723104707	195.565004905554	283.240889055146	404.701600003922	526.619916251368	1.23180421320147	0.0138526918781131	1.24565690507958
7	0.390889984204315	0	0	0	0	106.775048642676	88.1215590623389	87.860921291214	121.252053894621	121.68682502532	106.775048642676	194.896607705015	282.757528996229	404.00958289085	525.69640791617	1.2121782319882	-0.00801232049874646	1.20416591148945
8	0.530786414114431	0	0	0	0	106.235586033301	87.6598688484075	87.8844926871431	120.808600930578	121.221633553271	106.235586033301	193.895454881708	281.779947568851	402.588548499429	523.8101820527	1.19049163364578	-0.0244563815467581	1.16603525209902
9	0.616390343145841	0	0	0	0	105.50539929791	87.154268725189	87.8071645557454	120.201072588498	120.593412912044	105.50539929791	192.659668023099	280.466832578844	400.667905167342	521.261318079386	1.16742112751506	-0.0289560214239848	1.13846510609107
10	0.570920858345365	0	0	0	0	104.611245202421	86.6186450968714	87.6478970519044	119.457632533713	119.830279316029	104.611245202421	191.229890299292	278.877787351197	398.335419884909	518.165699200938	1.14339598999465	-0.0352877926578774	1.10810819733678
11	0	0	1.94008513480848	0	0	103.879489100331	86.3112975561799	87.36776991782	118.849581523612	119.203488009229	103.879489100331	190.190786656511	277.558556574331	396.408138097943	515.611626107172	1.12805636834988	0.0347114032788317	1.16276777162871
12	0	1.06928339029693	0	0	0	103.42183810703	86.1638666844841	87.0784989394719	118.447997989279	118.784073784625	103.42183810703	189.585704791514	276.664203730986	395.112201720266	513.896275504891	1.12021109074422	0.00943043028622735	1.12964152103045
13	0	0	1.59899406615676	0	0	103.149779030723	86.1050855794224	86.7816834621629	118.172000994884	118.491113881836	103.149779030723	189.254864610145	276.036548072308	394.208549067191	512.699662949028	1.11422244569371	0.0317783470655627	1.14600079275927
14	0	1.0900995808482	0	0	0	103.04270020762	86.1157942307345	86.4884819271111	118.007941073799	118.310918762196	103.04270020762	189.158494438354	275.646976365466	393.654917439265	511.96583620146	1.10985118792446	0.00900904040295303	1.11886022832741
15	0	0	1.61417699049891	0	0	103.088679065862	86.1999927381549	86.1939067437601	117.950240585601	118.237872405526	103.088679065862	189.288671804017	275.482578547777	393.432819133378	511.670691538904	1.10735686527041	-0.016064923911985	1.09129194135843
16	0.505937000359899	0	0	0	0	103.117844156448	86.3596031152548	85.7931287716032	117.871309545852	118.144348080656	103.117844156448	189.477447271703	275.270576043306	393.141885589158	511.286233669814	1.10517718732442	-0.0157218983918877	1.08945528893253
17	0	1.03475798291824	0	0	0	103.031448819332	86.3620442619718	85.4233113911903	117.671830495024	117.930993156121	103.031448819332	189.393493081304	274.816804472494	392.488634967518	510.419628123639	1.09984389918204	-0.00954837060352897	1.09029552857851
18	0	1.0516168361629	0	0	0	102.978282234155	86.2061076312367	85.182249382992	117.466535142414	117.712505686986	102.978282234155	189.184389865392	274.366639248384	391.833174390798	509.545680077784	1.09295576701316	0.00622375991725845	1.09917952693042
19	0	0	1.56936703713015	0	0	103.056562608276	86.1339126782333	84.9319543047124	117.358704601423	117.592134594236	103.056562608276	189.190475286509	274.122429591222	391.481134192645	509.073268786881	1.08816638538315	0.0436359679361847	1.13180235331933
20	0.354453343822592	0	0	0	0	103.094575236139	86.1183640599558	84.5464701358996	117.200444792225	117.421955012831	103.094575236139	189.212939296095	273.759409431994	390.959854224219	508.38180923705	1.08393085531711	-0.0362760626942289	1.04765479262288
21	0.541029403267795	0	0	0	0	102.869644450325	85.9660634118203	84.0726677417648	116.81126414484	117.021445941474	102.869644450325	188.835707862145	272.90837560391	389.71963974875	506.741085690223	1.07621419470815	-0.0443678666726027	1.03184632803555
22	0	1.3792255684387	0	0	0	102.627219942462	85.6999596384769	83.7165613799517	116.4133878643	116.61280445581	102.627219942462	188.327179580939	272.043740960891	388.457128825191	505.069933281001	1.06835413748641	-0.0993676537886408	0.968986483697774
23	0.835369232654691	0	0	0	0	102.373390753249	85.3914484998268	83.5155243687172	116.058973233071	116.248160960287	102.373390753249	187.764839253076	271.280363621793	387.339336854865	503.587497815152	1.0607919941808	-0.117646348009702	0.943145646171097
24	0	1.1583745735877	0	0	0	102.075867798414	85.0441595340083	83.4143481513835	115.706281258828	115.885750786738	102.075867798414	187.120027332423	270.534375483806	386.240656742634	502.126407529372	1.05250294481714	-0.116725254442122	0.935777690375016
25	0.569706339900787	0	0	0	0	101.725149370031	84.6164568087466	83.348663203083	115.303201809212	115.47343928139	101.725149370031	186.341606178777	269.69026938186	384.993471191073	500.466910472463	1.04328207056034	-0.128196018211788	0.915086052348556
26	0	1.37868869323789	0	0	0	101.377002518238	84.1169030590632	83.3611451007578	114.903556150869	115.065024297545	101.377002518238	185.493905577301	268.855050678059	383.758606828927	498.823631126472	1.03463498556341	-0.120314703964282	0.914320281599132
27	0.575009457762895	0	0	0	0	101.024639026843	83.5579379452184	83.4375062209996	114.503177912187	114.656317113404	101.024639026843	184.582576972061	268.020083193061	382.523261105248	497.179578218652	1.02645833136079	-0.0817217063548651	0.944736625005928
28	0.64247961146075	0	0	0	0	100.481988505572	82.9940117419556	83.4357691334135	113.969269053729	114.114498358985	100.481988505572	183.476000247527	266.911769380941	380.88103843467	494.995536793655	1.01636991753645	-0.0749665525553764	0.941403364981071
29	0.459761422010828	0	0	0	0	99.7657986830435	82.4051999846535	83.3424759598825	113.296685597041	113.434403702829	99.7657986830435	182.170998667697	265.51347462758	378.81016022462	492.244563927449	1.00459807564839	-0.0338845332697941	0.970713542378595
30	0.938624761838203	0	0	0	0	98.9071301840668	81.8543882270559	83.2264674944863	112.56178735339	112.692373540035	98.9071301840668	180.761518411123	263.987985905609	376.549773258999	489.242146799034	0.992009213681128	-0.0611175042371329	0.930891709443995
31	0	0	0	3.29146277328903	0	98.4958966998754	81.8757669280332	83.627416091715	111.735165991224	112.434851104838	98.4958966998754	180.371663627909	263.999079719624	375.734245710847	488.169096815685	1.05300450227475	-0.0608838144437706	0.992120687830982
32	0	1.35072036039798	0	0	0	98.642011891025	82.2817249222648	84.5446204034711	110.914117776488	112.667237474706	98.642011891025	180.92373681329	265.468357216761	376.382474993249	489.049712467955	1.14852685966455	-0.0516803582676371	1.09684650139691
33	0	1.09382489688842	0	0	0	98.8759825870154	82.4969643483245	85.5105994096321	110.249210262741	112.927541270103	98.8759825870154	181.37294693534	266.883546344972	377.132756607713	490.060297877816	1.19914349041227	-0.00571070158075289	1.19343278883151
34	0	0	1.71646293803166	0	0	99.2585579155572	82.7944274164688	86.3321584403508	109.796486869998	113.283358218101	99.2585579155572	182.052985332026	268.385143772377	378.181630642375	491.464988860475	1.22299834979019	0.0130441342087464	1.23604248399893
35	0.883904677717079	0	0	0	0	99.6320812258267	83.2455864001164	86.9885493676359	109.488161989238	113.677532850542	99.6320812258267	182.877667625943	269.866216993579	379.354378982817	493.031911833359	1.22902915290162	0.0245989944063685	1.25362814730799
36	0.347542438901343	0	0	0	0	99.7267065101336	83.5762262963039	87.4873269424826	109.053801963428	113.849408407503	99.7267065101336	183.302932806438	270.79025974892	379.844061712348	493.693470119851	1.21859226651732	0.0109347690898492	1.22952703560717
37	0.830885121010037	0	0	0	0	99.5743954210052	83.7931216604465	87.8389621636076	108.503544486926	113.818110217124	99.5743954210052	183.367517081452	271.206479245059	379.710023731986	493.52813394911	1.19744425960773	0.0213243148116381	1.21876857441937
38	0	1.29879108407916	0	0	0	99.4032999497958	83.9148514886512	88.2370365622835	108.030565107233	113.785071580172	99.4032999497958	183.318151438447	271.55518800073	379.585753107963	493.370824688135	1.17200524918087	-0.0115703716466435	1.16043487753423
39	0	1.29550783396224	0	0	0	99.3830512982912	83.8729929634945	88.7598189776677	107.712663861896	113.835675513006	99.3830512982912	183.256044261786	272.015863239453	379.728527101349	493.564202614355	1.14652327985996	-0.00520654428642107	1.14131673557354
40	0.495962263563719	0	0	0	0	99.3078560391609	83.7050685681682	89.2378492141736	107.379857879276	113.806898476652	99.3078560391609	183.012924607329	272.250773821503	379.630631700779	493.437530177431	1.12037017674029	0.00355059109729816	1.12392076783759
41	0.784413979420415	0	0	0	0	99.016885314583	83.4989848650233	89.5832193539187	106.943670790677	113.616647217957	99.016885314583	182.515870179606	272.099089533525	379.042760324202	492.659407542159	1.09306106155292	-0.0120708412791399	1.08099022027378
42	0	1.00425810944077	0	0	0	98.6678720657809	83.2390249928995	89.904833507877	106.512399806314	113.37906983478	98.6678720657809	181.90689705868	271.811730566557	378.324130372872	491.703200207652	1.06645612189829	0.0482945198959112	1.1147506417942
43	0.52673555825341	0	0	0	0	98.2531080785837	82.8861489583531	90.1534449414618	106.036159454491	113.049640306196	98.2531080785837	181.139257036937	271.292701978399	377.32886143289	490.378501739085	1.04073195743459	0.0641205907301496	1.10485254816474
44	0.573619255738396	0	0	0	0	97.6592519626923	82.4848611923006	90.258115629104	105.443347097344	112.561661826149	97.6592519626923	180.144113154993	270.402228784097	375.845575881441	488.40723770759	1.01543535367183	0.0478200832988197	1.06325543697065
45	0	1.16222085543796	0	0	0	97.0694971070292	82.0179538393576	90.3560339500769	104.870465989727	112.056124916705	97.0694971070292	179.087450946387	269.443484896464	374.313950886191	486.370075802896	0.992277855481363	0.00209533554656081	0.994373191027924
46	0	1.14825043425139	0	0	0	96.6342698914364	81.4631758321517	90.5527614011397	104.422376806962	111.641991441786	96.6342698914364	178.097445723588	268.650207124728	373.07258393169	484.714575373477	0.972528040469969	-0.0615470637994301	0.910980976670539
47	0.35863904955755	0	0	0	0	96.1643663860803	80.8244873851369	90.6829361589719	103.933005520733	111.156932582362	96.1643663860803	176.988853771217	267.671789930189	371.604795450922	482.761728033283	0.954379075070763	0.0020107537953243	0.956389828866087
48	0	1.00712033559974	0	0	0	95.6453918236417	80.113590273788	90.7329280223203	103.388002195758	110.590015514923	95.6453918236417	175.75898209743	266.49191011975	369.879912315508	480.469927830432	0.937293713059034	0.011420102414431	0.948713815473465
49	0	1.33794283806609	0	0	0	95.2856105044111	79.3485931275772	90.8937260093166	102.977632022134	110.134620265573	95.2856105044111	174.634203631988	265.527929641305	368.505561663439	478.640181929013	0.923698013087659	0.0233200198835044	0.947018032971163
50	0.982786678274175	0	0	0	0	94.9489403179127	78.650007362653	91.1447469758797	102.680586985583	109.772275288571	94.9489403179127	173.598947680566	264.743694656445	367.424281642028	477.196556930599	0.913070801700057	0.00754587788697223	0.920616679587029
51	0.943336638196784	0	0	0	0	94.4611438828849	78.1121897425473	91.4020807945847	102.4122337485	109.420927478637	94.4611438828849	172.573333625432	263.975414420017	366.387648168517	475.808575647154	0.903477546424254	0.0148604162678466	0.9183379626921
52	0.72434241907111	0	0	0	0	93.8360793306701	77.6694300861316	91.6150702490823	102.121195927756	109.031544929904	93.8360793306701	171.505509416802	263.120579665884	365.24177559364	474.273320523544	0.894281810558186	0.00537996207611353	0.899661772634299
53	0	0	2.39218171229325	0	0	93.4731945648677	77.5904237217934	91.6712582848815	102.089262223983	108.888044014422	93.4731945648677	171.063618286661	262.734876571543	364.824138795526	473.712182809947	0.906316262876703	0.0340384987359478	0.940354761612651
54	0	1.20087113256374	0	0	0	93.4866652180454	77.7589146426214	91.6826088458112	102.364677585436	109.040598073144	93.4866652180454	171.245579860667	262.928188706478	365.292866291914	474.333464365058	0.933340719921056	0.0296554490943544	0.96299616901541
55	0.967146821609079	0	0	0	0	93.4611621864505	77.8890086277366	91.770590926122	102.648105318813	109.191615734086	93.4611621864505	171.350170814187	263.120761740309	365.768867059122	474.960482793208	0.95227858952919	0.0463892893362623	0.998667878865452
56	0	1.15177730621582	0	0	0	93.3980924935268	77.9803881047398	91.9184428923061	102.930033326178	109.333162131872	93.3980924935268	171.378480598267	263.296923490573	366.226956816751	475.560118948623	0.96473706986438	0.0425635993597311	1.00730066922411
57	0	1.32823047624265	0	0	0	93.4740677548194	77.9330285068399	92.1861861930148	103.277111707604	109.533310356733	93.4740677548194	171.407096261659	263.593282454674	366.870394162279	476.403704519012	0.97372480736039	0.0586878714283284	1.03241267878872
58	0.527499190386585	0	0	0	0	93.5129552474302	77.787217725842	92.4385165620874	103.560092251084	109.664093736796	93.5129552474302	171.300172973272	263.73868953536	367.298781786444	476.96287552324	0.978773777486353	-0.00145475006898558	0.977319027417367
59	0	1.24319465861417	0	0	0	93.5104056487286	77.5543306293337	92.6662354748847	103.775304623701	109.722993844109	93.5104056487286	171.064736278062	263.730971752947	367.506276376647	477.229270220757	0.980448556499371	0.0101898415514951	0.990638398050866
60	0.753707821195462	0	0	0	0	93.4741080140909	77.289413120227	92.9090548855831	103.967502543694	109.755797575173	93.4741080140909	170.763521134318	263.672576019901	367.640078563595	477.395876138768	0.979786900162569	-0.00538748445484077	0.974399415707729
61	0.630239307989653	0	0	0	0	93.2442675894501	77.0382008725152	93.0511606546854	104.025465577238	109.652209015884	93.2442675894501	170.282468461965	263.333629116651	367.359094693888	477.011303709772	0.975779608402006	-0.0358654530144845	0.939914155387522
62	0	0	1.79046793454956	0	0	93.1146224941543	76.9987668720127	93.0314096283371	104.16329599377	109.627155586184	93.1146224941543	170.113389366167	263.144798994504	367.308094988274	476.935250574457	0.975774366966683	0.0227108252039835	0.998485192170667
63	0	0	1.68376834020037	0	0	93.3175460771794	77.3388497380487	92.8224678177115	104.563375404083	109.86375324573	93.3175460771794	170.656395815228	263.47886363294	368.042239037023	477.905992282754	0.984096299496741	-0.0103000368404793	0.973796262656262
64	0	0	1.73657395651929	0	0	93.8043417421879	78.0038281558472	92.4477161687974	105.18444756636	110.32139719881	93.8043417421879	171.808169898035	264.255886066833	369.440333633193	479.761730832002	0.998703516585744	-0.0193202147248878	0.979383301860856
65	0.990755514023493	0	0	0	0	94.2945796986572	78.8210785550086	92.0446503267655	105.866076440533	110.840227228205	94.2945796986572	173.115658253666	265.160308580431	371.026385020964	481.866612249169	1.01381041672838	0.0657619169377203	1.0795723336661
66	0.563561487360015	0	0	0	0	94.5284480355441	79.5519619774834	91.6494274165901	106.380726002995	111.193214215812	94.5284480355441	174.080410013027	265.729837429618	372.110563432613	483.303777648425	1.02351128485174	0.0285206871217165	1.05203197197345
67	0.494558536313051	0	0	0	0	94.518750081824	80.1124756065775	91.1711462619067	106.654497822417	111.306903893309	94.518750081824	174.631225688401	265.802371950308	372.456869772725	483.763773666034	1.02786273149697	0.0610880016301446	1.08895073312711
68	0.868346574537147	0	0	0	0	94.3045863644678	80.579034331198	90.6798112246431	106.772992263389	111.267283729095	94.3045863644678	174.883620695666	265.563431920309	372.336424183698	483.603707912793	1.0281926251079	0.0842385931260945	1.11243121823399
69	0.811488544902442	0	0	0	0	93.9233753733971	81.0184610192182	90.2362888210489	106.811372450088	111.149852120378	93.9233753733971	174.941836392615	265.178125213664	371.989497663752	483.13934978413	1.02559772921399	0.0803558186797968	1.10595354789379
70	0	0	1.64597309700428	0	0	93.6358186231981	81.581143048827	89.7440037060441	106.927588965251	111.112847899748	93.6358186231981	175.216961672025	264.960965378069	371.88855434332	483.001402243068	1.02516005768081	0.0657622136248657	1.09092227130568
71	0.948244508747592	0	0	0	0	93.4249002247399	82.2704986584735	89.2397530701118	107.131909241785	111.166784145161	93.4249002247399	175.695398883213	264.935151953325	372.06706119511	483.233845340271	1.02663357108384	-0.0147454374927125	1.01188813359113
72	0.965894101318338	0	0	0	0	93.0536181439507	82.9449935833146	88.8340325584501	107.288992483958	111.176527159622	93.0536181439507	175.998611727265	264.832644285715	372.121636769673	483.298163929296	1.02573473122695	0.0341278675330301	1.05986259875998
73	0	0	1.60777389820781	0	0	92.7732518996798	83.72965227357	88.4089512894389	107.529454756818	111.272865286433	92.7732518996798	176.50290417325	264.911855462689	372.441310219507	483.71417550594	1.02682881934622	-0.0107877401467756	1.01604107919944
74	0.811990690586062	0	0	0	0	92.5622817711412	84.5746362771563	87.9433671681733	107.808497145428	111.411140486838	92.5622817711412	177.136918048298	265.080285216471	372.888782361899	484.299922848737	1.02906737496394	0.0226415872976036	1.05170896226154
75	0	0	1.62742693957097	0	0	92.4265735892519	85.4798036655974	87.440081834661	108.130511159758	111.595856879327	92.4265735892519	177.906377254849	265.34645908951	373.476970249268	485.072827128595	1.03273181624187	0.0267794991181704	1.05951131536004
76	0	1.03163581789331	0	0	0	92.4722981006849	86.349968341948	86.9504602772461	108.525030088965	111.856634966073	92.4722981006849	178.822266442633	265.772726719879	374.297756808844	486.154391774918	1.03789918481894	-0.00228916926189274	1.03561001555705
77	0	1.30893133092945	0	0	0	92.6220825189788	86.9611222821111	86.6465528020053	108.926051993227	112.12753725477	92.6220825189788	179.58320480109	266.229757603095	375.155809596323	487.283346851093	1.04193696000535	0.042110212563048	1.0840471725684
78	0.356147030339269	0	0	0	0	92.7129396370123	87.3328458331564	86.3769246411723	109.200382918279	112.275413879731	92.7129396370123	180.045785470169	266.422710111341	375.62309302962	487.898506909351	1.04394616064592	0.0760920193460438	1.12003817999197
79	0	1.24385549522192	0	0	0	92.7470385239381	87.4921881695447	86.1334566617323	109.356605664221	112.30887357109	92.7470385239381	180.239226693483	266.372683355215	375.729289019436	488.038162590526	1.04398914302927	0.0404854384555267	1.0844745814848
80	0.923011722283527	0	0	0	0	92.7497084429604	87.5709924351446	86.015339464721	109.509192594461	112.342398474024	92.7497084429604	180.320700878105	266.336040342826	375.845232937287	488.187631411311	1.04308560366779	0.0232286202442193	1.066314223912
81	0.725088643312282	0	0	0	0	92.564167306574	87.6361886741998	85.9119564715981	109.561498743739	112.279339091793	92.564167306574	180.200355980774	266.112312452372	375.673811196111	487.953150287904	1.03991684114692	0.0666003049160274	1.10651714606295
82	0	0	1.63664641088306	0	0	92.4503065062593	87.826802913271	85.7201284820545	109.662632099886	112.268786240996	92.4503065062593	180.27710941953	265.997237901585	375.65987000147	487.928656242467	1.03916636382402	0.0744321892861158	1.11359855311014
83	0.541026691430414	0	0	0	0	92.3822614015508	88.0855234845872	85.4182964437267	109.764468306302	112.262587278798	92.3822614015508	180.467784886138	265.886081329865	375.650549636166	487.913136914964	1.0399418469953	0.0397909218382336	1.07973276883354
84	0	1.04353327450184	0	0	0	92.251853734694	88.1759358552234	85.1454032426482	109.761796724555	112.155493553294	92.251853734694	180.427789589917	265.573192832566	375.33498955712	487.490483110414	1.03829164994266	0.0392228468989536	1.07751449684162
85	0.547689413409948	0	0	0	0	92.0616449614822	88.1195617056072	84.8964875150201	109.66414576023	111.956986991081	92.0616449614822	180.181206667089	265.07769418211	374.74183994234	486.698826933421	1.03458531778663	0.0417690791659549	1.07635439695258
86	0.828263549059332	0	0	0	0	91.6988853578744	88.0142298586878	84.6323874078684	109.445589168234	111.641087548331	91.6988853578744	179.713115216562	264.345502624431	373.791091792664	485.432179340996	1.02864250136417	0.0186325631945082	1.04727506455868
87	0	0	1.97748194299193	0	0	91.4991974453747	88.136643501331	84.3168553202861	109.391564397733	111.493172594902	91.4991974453747	179.635840946706	263.952696266992	373.344260664725	484.837433259627	1.03093326755162	-0.0474907758111629	0.983442491740459
88	0.881225808726994	0	0	0	0	91.4332668189641	88.461287807306	83.9707063419869	109.484504647724	111.495609911104	91.4332668189641	179.89455462627	263.865260968257	373.349765615981	484.845375527084	1.03913578825964	-0.0190999354006025	1.02003585285904
89	0	0	1.65408004298287	0	0	91.4363103846548	88.9102902202006	83.5994945148647	109.653761884724	111.577681556637	91.4363103846548	180.346600604855	263.94609511972	373.599857004444	485.177538561081	1.04759254478198	-0.032282565251675	1.01530997953031
90	0	1.24430180339187	0	0	0	91.6537056424925	89.3700415096159	83.2805636805437	109.953246073202	111.79322386967	91.6537056424925	181.023747152108	264.304310832652	374.257556905854	486.050780775524	1.05730578174509	-0.119625406496481	0.937680375248613
91	0	0	2.29164342286642	0	0	92.1846504830183	89.968921403549	82.9927720146273	110.491603771987	112.250806756147	92.1846504830183	182.153571886567	265.146343901195	375.637947673181	487.888754429328	1.0813290666093	-0.109531050691898	0.971798015917403
92	0	1.01393885814042	0	0	0	92.9389612498163	90.6737844046224	82.6965977418644	111.187271854471	112.868788033434	92.9389612498163	183.612745654439	266.309343396303	377.496615250774	490.365403284208	1.11335281478296	-0.18504823001605	0.928304584766911
93	0.613018730509948	0	0	0	0	93.5265451098347	91.1640763604509	82.4428630632481	111.709066792159	113.315903273678	93.5265451098347	184.690621470286	267.133484533534	378.842551325693	492.15845459937	1.13421670718332	-0.158697709313743	0.975518997869576
94	0	0	1.90002030176542	0	0	94.1388099148568	91.7477283404717	82.1060717232162	112.247406356235	113.782488006924	94.1388099148568	185.886538255328	267.992609978545	380.240016334779	494.022504341704	1.15379444495377	-0.140012195954917	1.01378224899886
95	0.568433580799909	0	0	0	0	94.7565529862053	92.3934746168234	81.6904651745877	112.780080838848	114.246249390665	94.7565529862053	187.150027603029	268.840492777616	381.620573616465	495.86682300713	1.17161485764075	-0.176193088831244	0.995421768809504
96	0	0	1.68763622160634	0	0	95.3484278724058	93.061513212047	81.2082112742064	113.275536977138	114.675550533392	95.3484278724058	188.409941084453	269.618152358659	382.893689335797	497.569239869189	1.18531914267752	-0.11597233033377	1.06934681234375
97	0.749037597393577	0	0	0	0	95.9124301562706	93.7727608839426	80.7046679659847	113.762197041568	115.098729937963	95.9124301562706	189.685191040213	270.389859006198	384.152056047766	499.250785985729	1.19565917520795	-0.114231295839633	1.08142787936831
98	0.863382771335575	0	0	0	0	96.2118635145849	94.3696080135724	80.2739276596471	114.089273051505	115.364916031596	96.2118635145849	190.581471528157	270.855399187804	384.944672239309	500.309588270905	1.19862080449954	-0.101030286213419	1.09759051828613
99	0.886133010177301	0	0	0	0	96.2794529993799	94.8884572835018	79.9343758533067	114.299360346842	115.516621014874	96.2794529993799	191.167910282882	271.102286136188	385.401646483031	500.918267497905	1.19587233722176	-0.00168080620521543	1.19419153101654
100	0	1.11624894962914	0	0	0	96.2807605253837	95.248155209552	79.724736387428	114.453330680355	115.614634197752	96.2807605253837	191.528915734936	271.253652122364	385.706982802718	501.32161700047	1.18933374713578	0.0137115678691678	1.20304531500495
101	0.438025739318497	0	0	0	0	96.1987984531574	95.3840663378087	79.5434474136219	114.469868066336	115.577558061154	96.1987984531574	191.582864790966	271.126312204588	385.596180270924	501.173738332078	1.17923695914265	0.00892113145348161	1.18815809059613
102	0	1.27010597733994	0	0	0	96.0791931249324	95.321113194543	79.422429528558	114.399385055314	115.455724716744	96.0791931249324	191.400306319475	270.822735848033	385.222120903347	500.677845620091	1.16715260912723	0.0193042677288464	1.18645687685607
103	0.668551933704018	0	0	0	0	95.9321998578821	95.1268228843725	79.3927391754131	114.28981336895	115.296986701568	95.9321998578821	191.059022742255	270.451761917668	384.741575286618	500.038561988186	1.15379425198015	0.0681151307685003	1.22190938274865
104	0.712008968280194	0	0	0	0	95.5961184684166	94.8745416810159	79.3420328270171	114.044195183566	115.004308398343	95.5961184684166	190.470660149433	269.81269297645	383.856888160016	498.861196558359	1.13794063594167	0.111989784937563	1.24993042087924
105	0	0	2.23372236395509	0	0	95.4518487415097	94.8701911855165	79.2088086103716	113.977466625092	114.892549646386	95.4518487415097	190.322039927026	269.530848537398	383.50831516249	498.400864808876	1.13639493736586	0.0197231456881852	1.15611808305405
106	0.273146920207894	0	0	0	0	95.4336764093905	94.9896718778763	78.9222558966505	113.9737447624	114.845752832138	95.4336764093905	190.423348287267	269.345604183917	383.319348946317	498.165101778455	1.14397231257168	0.0462433736861109	1.19021568625779
107	0	1.1561252552222	0	0	0	95.3369667472882	94.883670805032	78.6584320681394	113.835172006426	114.665987368496	95.3369667472882	190.22063755232	268.87906962046	382.714241626885	497.380228995382	1.14460628380159	0.0344568847142283	1.17906316851582
108	0	0	1.99736730601264	0	0	95.5047628695904	94.9066787020978	78.4241543886746	113.900074165924	114.691507815503	95.5047628695904	190.411441571688	268.835595960363	382.735670126287	497.42717794179	1.15042100556673	-0.0187172483152991	1.13170375725143
109	0.469997864019354	0	0	0	0	95.7364445218851	95.0444949360866	78.0920769995963	114.00729178123	114.761085265287	95.7364445218851	190.780939457972	268.873016457568	382.880308238798	497.641393504086	1.1582941758931	0.0566751032990628	1.21496927919216
110	0.712732374184564	0	0	0	0	95.7256610413484	95.0499337175427	77.7424055529609	113.918142167108	114.635969423756	95.7256610413484	190.775594758891	268.518000311852	382.43614247896	497.072111902715	1.15813823109062	0.0125696482589674	1.17070787934958
111	0.861581331607169	0	0	0	0	95.5163568208395	95.0111583912114	77.451277003084	113.728535065799	114.412004291441	95.5163568208395	190.527515212051	267.978792215135	381.707327280934	496.119331572375	1.15206400678047	0.0225207246583511	1.17458473143882
112	0.467872396100609	0	0	0	0	95.1196281892414	94.8855648485855	77.165087464811	113.402916093028	114.053571627425	95.1196281892414	190.005193037827	267.170280502638	380.573196595666	494.626768223091	1.14106261819027	0.0438520878494902	1.18491470603976
113	0.633866025354795	0	0	0	0	94.552145638447	94.6432234346202	76.8438544199341	112.917764207826	113.537088428311	94.552145638447	189.195369073067	266.039223493001	378.956987700828	492.494076129139	1.12586217643988	0.0831042429846884	1.20896641942457
114	0.658401512930047	0	0	0	0	93.845742272392	94.3335965753979	76.5278605009863	112.32836075273	112.917775969747	93.845742272392	188.17933884779	264.707199348776	377.035560101506	489.953336071253	1.10760896502616	0.0303079277203891	1.13791689274654
115	0.897111853729372	0	0	0	0	93.026730908835	94.0156184265635	76.2676647370774	111.698916661669	112.25978700875	93.026730908835	187.042349335399	263.310014072476	375.008930734145	487.268717742895	1.08754854356771	0.0948165474379707	1.18236509100568
116	0.585367070688175	0	0	0	0	92.1074362566782	93.675622521107	76.0419668538945	111.020544090916	111.554177402988	92.1074362566782	185.783058777785	261.82502563168	372.845569722596	484.399747125584	1.06618346025692	0.00916364268188717	1.07534710293881
117	0	0	1.60403767825205	0	0	91.3345838291145	93.4546444847989	75.7519803078592	110.438599798857	110.946249473565	91.3345838291145	184.789228313913	260.541208621773	370.979808420629	481.926057894194	1.04803145483306	0.0752013252643703	1.12323278009743
118	0	0	1.75768639948763	0	0	90.9550798426325	93.5555617256878	75.3670882293835	110.159862420477	110.642729257847	90.9550798426325	184.51064156832	259.877729797704	370.037592218181	480.680321476027	1.03897538059242	0.0790742326412228	1.11804961323364
119	0.52765034762984	0	0	0	0	90.6788578678942	93.7341839871976	74.9272281221589	109.94365774882	110.402891765212	90.6788578678942	184.413041855092	259.340269977251	369.283927726071	479.686819491283	1.03295452898145	0.0727829570136748	1.10573748599513
120	0	1.25711025336864	0	0	0	90.4104431105313	93.7313434562718	74.6079534278495	109.697435638859	110.134137851746	90.4104431105313	184.141786566803	258.749739994653	368.447175633512	478.581313485258	1.02537453909079	0.0658888772463109	1.0912634163371
121	0.790979161137551	0	0	0	0	90.1537052500423	93.6192820659518	74.4410885588698	109.470199019694	109.885423200273	90.1537052500423	183.772987315994	258.214075874864	367.684274894558	477.569698094831	1.01694657274184	0.0774553280190632	1.0944019007609
122	0	1.05863773520697	0	0	0	89.8770694225823	93.4080021406689	74.3752850697339	109.226263987765	109.621018378889	89.8770694225823	183.285071563251	257.660356632985	366.886620620751	476.50763899964	1.00721656518339	0.0647225797151102	1.0719391448985
123	0.345592015945924	0	0	0	0	89.5538482481305	93.027759873112	74.3120406954806	108.881398365535	109.256647362865	89.5538482481305	182.581608121243	256.893648816723	365.775047182258	475.031694545123	0.996057213102358	0.0945357650809947	1.09059297818335
124	0.413450302546546	0	0	0	0	89.0482459005622	92.502422208913	74.1336478857757	108.330880882407	108.687546677051	89.0482459005622	181.550668109475	255.684315995251	364.015196877658	472.702743554709	0.982738941280061	0.113928076146871	1.09666701742693
125	0	0	1.84466073777638	0	0	88.6873252394002	92.1361696151949	73.8573643388595	107.885993663955	108.224957845209	88.6873252394002	180.823494854595	254.680859193455	362.566852857409	470.791810702618	0.975561653599367	0.106233167018136	1.0817948206175
126	0	1.09300196635013	0	0	0	88.5987241006277	91.8985314604071	73.6255377738182	107.654775780635	107.976880897733	88.5987241006277	180.497255561035	254.122793334853	361.777569115488	469.754450013221	0.974201635466929	0.122671325228101	1.09687296069503
127	0	1.14129319281357	0	0	0	88.6227840941674	91.5111757575161	73.5762813009399	107.484868000438	107.790919082498	88.6227840941674	180.133959851683	253.710241152623	361.195109153061	468.986028235559	0.971737970114602	0.0817953295587079	1.05353329967331
128	0	1.10121813902122	0	0	0	88.7475715679507	90.9928402955145	73.6898274390581	107.370973519771	107.661739553367	88.7475715679507	179.740411863465	253.430239302523	360.801212822294	468.462952375661	0.968543543445701	0.106929985416564	1.07547352886226
129	0	0	1.70749150562965	0	0	89.0693191125671	90.6097250147815	73.8012386361193	107.415352522556	107.691567886555	89.0693191125671	179.679044127349	253.480282763468	360.895635286024	468.587203172579	0.969324383007014	0.148178058518005	1.11750244152502
130	0	1.11930394003702	0	0	0	89.5628758613504	90.3375635568632	73.9193764149442	107.598321561217	107.860687418722	89.5628758613504	179.900439418214	253.819815833158	361.418137394375	469.278824813097	0.973267806965496	0.0760895878367806	1.04935739480228
131	0.800694844944536	0	0	0	0	89.9579110545256	90.0014731450305	74.1183437274815	107.734671161498	107.983856808909	89.9579110545256	179.959384199556	254.077727927038	361.812399088535	469.796255897444	0.974770478134655	0.125535099491486	1.10030557762614
132	0.920713654727197	0	0	0	0	90.1315176547234	89.7060861831934	74.352623956758	107.793865344791	108.030509518142	90.1315176547234	179.837603837917	254.190227794675	361.984093139466	470.014602657608	0.973698711764799	0.140582067440964	1.11428077920576
133	0	1.16237083810911	0	0	0	90.2577992645892	89.3706652680393	74.6853827769409	107.852716315373	108.07742845424	90.2577992645892	179.628464532629	254.313847309569	362.166563624943	470.243992079183	0.971594531444658	0.13640159658168	1.10799612802634
134	0.797518275133677	0	0	0	0	90.3334182436322	88.981515581382	75.0786726003055	107.885694787249	108.099056256643	90.3334182436322	179.314933825014	254.39360642532	362.279301212569	470.378357469212	0.968430744532171	0.0502158916450532	1.01864663617722
135	0.680407605461362	0	0	0	0	90.216981169694	88.5964124128126	75.4349209889398	107.806516389768	108.009081660521	90.216981169694	178.813393582507	254.248314571446	362.054830961215	470.063912621736	0.963244813048765	0.0394110843923333	1.0026558974411
136	0	1.35130873733091	0	0	0	90.1166005445429	88.1408398518809	75.8637121261623	107.735013811132	107.927311599388	90.1166005445429	178.257440396424	254.121152522586	361.856166333719	469.783477933107	0.958507600923658	0.0306995568529788	0.989207157776637
137	0.518187510745443	0	0	0	0	90.0151730919749	87.5957970718162	76.3190217370097	107.634455594063	107.816989960542	90.0151730919749	177.610970163791	253.929991900801	361.564447494864	469.381437455406	0.953960086540356	0.0233244568309164	0.977284543371273
138	0.643307969677384	0	0	0	0	89.7305475102621	87.019552860152	76.6674569791066	107.379863593248	107.553115003029	89.7305475102621	176.750100370414	253.417557349521	360.797420942769	468.350535945798	0.947424693848216	0.000466896155041932	0.947891590003258
139	0.636222605147563	0	0	0	0	89.2908706736695	86.4393344101751	76.9417143116051	107.011542556517	107.175968900142	89.2908706736695	175.730205083845	252.67191939545	359.683461951967	466.859430852108	0.939357629301353	0.025081683605488	0.964439312906842
140	0	0	1.71481486830869	0	0	88.9755864513639	86.062170889072	77.0983847810134	106.748475796375	106.904513373106	88.9755864513639	175.037757340436	252.136142121449	358.884617917825	465.789131290931	0.935781551930556	-0.00809986206806328	0.927681689862493
141	0.975962746567405	0	0	0	0	88.7696801513611	85.9224457271688	77.2173485320731	106.6359649889	106.784029453023	88.7696801513611	174.69212587853	251.909474410603	358.545439399503	465.329468852526	0.936281707574575	-0.0350118525471368	0.901269855027438
142	0	0	2.03449623224765	0	0	88.7323246197972	86.059825661864	77.2930969016178	106.723640283551	106.864127554623	88.7323246197972	174.792150281661	252.085247183279	358.80888746683	465.673015021453	0.945959689454779	-0.0722250046790417	0.873734684775737
143	0.95987082355334	0	0	0	0	88.8313944829095	86.4305466897419	77.3320924283677	106.976821334821	107.110108472805	88.8313944829095	175.261941172651	252.594033601019	359.57085493584	466.680963408644	0.961936433124093	-0.0416781621063048	0.920258271017788
144	0	0	1.56341648519111	0	0	88.973422696347	86.924626332796	77.3406552007044	107.293799087452	107.420245133676	88.973422696347	175.898049029143	253.238704229847	360.5325033173	467.952748450976	0.976311741750086	-0.0822304360788609	0.894081305671225
145	0	1.29497329203105	0	0	0	89.3155450013564	87.4144664997034	77.3906164843289	107.72536809297	107.845314877884	89.3155450013564	176.73001150106	254.120627985389	361.845996078358	469.691310956242	0.990595100616692	-0.087102063444998	0.903493037171694
146	0.746160992605707	0	0	0	0	89.608200089065	87.7518036087235	77.5387054073208	108.102845218414	108.216618137112	89.608200089065	177.360003697788	254.898709105109	363.001554323523	471.218172460635	1.00112745065228	-0.0802447959821154	0.920882654670162
147	0	0	1.72520645253545	0	0	89.9452382825863	88.2033918512033	77.6016753395085	108.517448692328	108.625357448793	89.9452382825863	178.14863013379	255.750305473298	364.267754165626	472.89311161442	1.01253545303607	-0.0901693408776185	0.922366112158453
148	0	1.05004819108542	0	0	0	90.4392256298456	88.6808248232018	77.649988768837	109.013877983316	109.116217304378	90.4392256298456	179.120050453047	256.770039221884	365.783917205201	474.900134509579	1.02500453693531	-0.0883405145901824	0.936664022345128
149	0.662641779289029	0	0	0	0	90.8143226934343	88.9868306861172	77.7349065689302	109.383325877996	109.480376197948	90.8143226934343	179.801153379551	257.536059948482	366.919385826478	476.399762024427	1.03278368753795	-0.111880302140992	0.920903385396962
150	0	0	1.65599407023369	0	0	91.2038932086457	89.3778158810601	77.7269983065368	109.757768245565	109.849796362417	91.2038932086457	180.581709089706	258.308707396243	368.066475641808	477.916272004225	1.04080924003316	-0.0877257405092426	0.953083499523917
151	0	0	1.64472912863466	0	0	91.840640052763	90.0223168682653	77.585420386813	110.315062108	110.402321812297	91.840640052763	181.862956921028	259.448377307841	369.763439415841	480.165761228139	1.05359710020446	-0.102419405647324	0.951177694557134
152	0	0	2.02370119706098	0	0	92.76392093771	90.9589296822151	77.3206455860947	111.102296469554	111.185029146712	92.76392093771	183.722850619925	261.04349620602	372.145792675573	483.330821822285	1.07627083112959	-0.0544900054473109	1.02178082568228
153	0	1.05350533562086	0	0	0	93.8215548746106	91.9100967139795	77.0764763092222	111.97432795652	112.052763163593	93.8215548746106	185.73165158859	262.808127897812	374.782455854333	486.835219017926	1.10209342232327	-0.0109687993572149	1.09112462296606
154	0	1.46266136168455	0	0	0	94.8946095005172	92.5719177786788	77.0581016068088	112.818623403278	112.892979421062	94.8946095005172	187.466527279196	264.524628886005	377.343252289283	490.236231710345	1.12295473510928	-0.0427803351270655	1.08017439998221
155	0	0	1.56505157946992	0	0	96.0719452907716	93.197887984318	77.1089716352683	113.729855198967	113.800339560336	96.0719452907716	189.26983327509	266.378804910358	380.108660109324	493.908999669661	1.14274210808285	-0.0670551592670081	1.07568694881585
156	0.952272227357912	0	0	0	0	97.1328510474469	93.8877812444628	77.1317581129103	114.5988576865	114.665667681844	97.1328510474469	191.02063229191	268.15239040482	382.75124809132	497.416915773164	1.15906607346392	-0.130637711775375	1.02842836168854
157	0.91917555255938	0	0	0	0	97.8723536097714	94.513202043291	77.2269919023025	115.308889130117	115.372212290722	97.8723536097714	192.385555653062	269.612547555365	384.921436685482	500.293648976204	1.16914805898078	-0.083162980340613	1.08598507864017
158	0	0	2.09590536193863	0	0	98.6495375379731	95.2978525857008	77.2703749667508	116.094292635476	116.154307195698	98.6495375379731	193.947390123674	271.217765090425	387.312057725901	503.466364921598	1.18603472037583	-0.0951205378273161	1.09091418254851
159	0	0	2.02820174012439	0	0	99.7562303777677	96.4230839338751	77.1636957658949	117.146126674245	117.20300201327	99.7562303777677	196.179314311643	273.343010077538	390.489136751783	507.692138765053	1.21749180133889	-0.0586384856871631	1.15885331565172
160	0.748477808754334	0	0	0	0	100.822093423098	97.5888760780267	77.0016071928426	118.173218674804	118.227115738797	100.822093423098	198.410969501125	275.412576693968	393.585795368772	511.812911107569	1.24761622708298	-0.0630037853261088	1.18461244175688
161	0	1.03227347143739	0	0	0	101.670725323516	98.4854001724395	76.9180941426855	118.994562109617	119.045633815015	101.670725323516	200.156125495956	277.074219638641	396.068781748258	515.114415563273	1.26673796452154	-0.0242755325198395	1.2424624320017
162	0	1.01618611777812	0	0	0	102.441947480029	99.0765820211493	76.9532591533035	119.679959618144	119.728351236857	102.441947480029	201.518529501179	278.471788654482	398.151748272626	517.880099509484	1.27739093226308	-0.06711583668454	1.21027509557854
163	0.618020645044082	0	0	0	0	103.011287043551	99.4374029207571	77.0143170448691	120.163793874238	120.209643401464	103.011287043551	202.448689964308	279.463007009177	399.626800883415	519.836444284878	1.28030257681775	-0.0448186782644582	1.23548389855329
164	0.780944822449357	0	0	0	0	103.283421845897	99.6645029768119	77.0562205176854	120.425849645485	120.469288150848	103.283421845897	202.947924822709	280.004145340394	400.429994985879	520.899283136727	1.27637658789154	-0.0803529060965249	1.19602368179502
165	0.555416418610855	0	0	0	0	103.288372016519	99.7593626889113	77.0678436850695	120.477679357342	120.518831320045	103.288372016519	203.04773470543	280.1155783905	400.593257747842	521.112089067887	1.26683043751124	-0.0264061702384466	1.24042426727279
166	0	0	1.67596306476105	0	0	103.305118299272	99.9094596644706	76.9775912921852	120.5159440228	120.55492765143	103.305118299272	203.214577963743	280.192169255928	400.708113278728	521.263040930158	1.25783170315989	0.00930827170701882	1.26713997486691
167	0	0	2.04512293779202	0	0	103.649168608149	100.383512732536	76.7596203980748	120.817727535004	120.854655072642	103.649168608149	204.032681340685	280.79230173876	401.610029273764	522.464684346406	1.26068629751285	-0.0149865612991857	1.24569973621367
168	0	0	1.54667688785461	0	0	104.253898932994	101.114822565229	76.4314073814424	121.323942255708	121.358920270958	104.253898932994	205.368721498224	281.800128879666	403.124071135374	524.482991406332	1.2710952234678	-0.0576044851807623	1.21349073828704
169	0.718287395801579	0	0	0	0	104.770743824415	101.821652648173	76.0769891162872	121.759770113053	121.792899777573	104.770743824415	206.592396472587	282.669385588874	404.429155701927	526.2220554795	1.27677178154255	-0.0823149052661125	1.19445687627643
170	0.939058600131708	0	0	0	0	104.997220568955	102.39473674045	75.8033948302385	122.022225695447	122.053603048574	104.997220568955	207.391957309405	283.195352139643	405.21757783509	527.271180883664	1.27555403464647	-0.058855533446395	1.21669850120007
171	0.735439402432337	0	0	0	0	104.966508146487	102.849100318075	75.6038197101677	122.132029157735	122.161745358734	104.966508146487	207.815608464562	283.419428174729	405.551457332464	527.713202691198	1.26876480171478	-0.0957843069536678	1.17298049476111
172	0.860251616560498	0	0	0	0	104.707374408379	103.183396969899	75.4569284291226	122.092990208275	122.121131776773	104.707374408379	207.890771378278	283.3476998074	405.440690015675	527.561821792449	1.25734912964579	-0.121276385302358	1.13607274434344
173	0	1.11620743016845	0	0	0	104.38930337022	103.345631133733	75.428838803819	121.994177794913	122.020826840006	104.38930337022	207.734934503953	283.163773307772	405.157951102685	527.178777942691	1.24327201549719	-0.0880444077274243	1.15522760776977
174	0	1.10499169500914	0	0	0	104.151552081073	103.271074883057	75.5506291625505	121.887599773889	121.91283421243	104.151552081073	207.422626964129	282.97325612668	404.860855900569	526.773690112999	1.22793271013178	0.00687168160443739	1.23480439173622
175	0	1.00936526796424	0	0	0	103.965366878009	102.986857620341	75.7842108403619	121.754234954452	121.778128718993	103.965366878009	206.95222449835	282.736435338712	404.490670293163	526.268799012157	1.2114681329266	-0.0157396188314784	1.19572851409512
176	0.921097265524671	0	0	0	0	103.690336021628	102.617492669797	76.0814528375694	121.563305463588	121.585928700436	103.690336021628	206.307828691425	282.389281528994	403.952586992582	525.538515693019	1.19377949762677	0.01419101878122	1.20797051640799
177	0.513322356517317	0	0	0	0	103.210354011067	102.192072147792	76.3399548961472	121.22818653071	121.24960578853	103.210354011067	205.402426158859	281.742381055007	402.970567585716	524.220173374246	1.1744292814844	-0.0463075972333944	1.128121684251
178	0	1.23529913536906	0	0	0	102.712145534368	101.622469551431	76.6263604450298	120.829845929966	120.850124339358	102.712145534368	204.334615085799	280.960975530829	401.790821460795	522.640945800152	1.15505968857677	-0.0595433748123139	1.09551631376445
179	0.549708471154411	0	0	0	0	102.194705103649	100.93521354608	76.9378244463966	120.378428844129	120.397626288586	102.194705103649	203.129918649729	280.067743096125	400.446171940255	520.84379822884	1.13586565366122	-0.047037531221399	1.08882812243982
180	0	1.10057975128523	0	0	0	101.643352792238	100.145277791531	77.249888665815	119.861241353847	119.87941463248	101.643352792238	201.78863058377	279.038519249585	398.899760603432	518.779175235912	1.11651673044959	-0.0460727461210964	1.07044398432849
181	0.707218878917344	0	0	0	0	101.065197623903	99.2985582962462	77.5872014233284	119.313570242738	119.330773225143	101.065197623903	200.363755920149	277.950957343477	397.264527586215	516.595300811359	1.0973899163663	-0.091399659012606	1.0059902573537
182	0	1.26253407577162	0	0	0	100.501939075214	98.402148335852	77.9795560425027	118.774813924469	118.791097698099	100.501939075214	198.904087411066	276.883643453569	395.658457378038	514.449555076138	1.07943210226755	-0.0699727362100125	1.00945936605754
183	0	0	1.50463889167042	0	0	100.164287455189	97.6194988847227	78.3543797889158	118.393751535813	118.409164546185	100.164287455189	197.783786339912	276.138166128827	394.53191766464	512.941082210825	1.06599515716832	-0.116200207181709	0.949794949986611
184	0	1.40727462102395	0	0	0	100.053082159315	96.9307627714304	78.7466768011712	118.179240888814	118.193829072898	100.053082159315	196.983844930745	275.730521731916	393.909762620731	512.103591693628	1.05738557557961	-0.037329627836579	1.02005594774303
185	0.787024357192622	0	0	0	0	99.928405051276	96.199102927354	79.2209954503041	117.976583096308	117.990390009398	99.928405051276	196.12750797863	275.348503428934	393.325086525242	511.315476534639	1.04978586380562	-0.035112503626573	1.01467336017904
186	0	1.24180207172141	0	0	0	99.7685753159075	95.4301661939439	79.7393326910453	117.758311071838	117.77137800822	99.7685753159075	195.198741509851	274.938074200897	392.696385272735	510.467763280955	1.0422530459799	-0.0246641109211682	1.01758893505874
187	0.398896900272724	0	0	0	0	99.5516290913588	94.5599130961942	80.2172014962732	117.449466134486	117.461832242181	99.5516290913588	194.111542187553	274.328743683826	391.778209818312	509.240042060493	1.03437044836072	0.0168160793825441	1.05118652774326
188	0.965149926333652	0	0	0	0	99.1310118958831	93.7108764468606	80.6112635352254	117.01531342743	117.0270158173	99.1310118958831	192.841888342744	273.453151877969	390.468465305399	507.495481122699	1.02526736437974	0.0303649151542322	1.05563227953397
189	0	1.25108919116582	0	0	0	98.7173143141203	92.8796016195889	81.0880792429835	116.630168440863	116.641242290328	98.7173143141203	191.596915933709	272.684995176693	389.315163617555	505.956405907883	1.01713391289692	0.0896283480806346	1.10676226097755
190	0.894920473391336	0	0	0	0	98.3036592132015	92.0579218497029	81.6207753711842	116.274135184892	116.284613836536	98.3036592132015	190.361581062904	271.982356434089	388.256491618981	504.541105455517	1.00971125748694	0.0815656538411253	1.09127691132806
191	0.805804547186335	0	0	0	0	97.7321337675167	91.3211803415763	82.1187533558584	115.862879772051	115.872794827334	97.7321337675167	189.053314109093	271.172067464951	387.034947237003	502.907742064336	1.00156171715619	0.105019006718391	1.10658072387458
192	0	0	1.53682902079398	0	0	97.2417760350944	90.7853280851572	82.4882123667009	115.527423553307	115.536804961632	97.2417760350944	188.027104120252	270.515316486952	386.04274004026	501.579545001892	0.996202246329351	0.0478636000046375	1.04406584633399
193	0.911904208778446	0	0	0	0	96.8181966297049	90.4436501941411	82.7661668323325	115.274822456094	115.283698599444	96.8181966297049	187.261846823846	270.028013656179	385.302836112273	500.586534711716	0.993294552663624	0.0282921435319405	1.02158669619556
194	0.924599247374584	0	0	0	0	96.2457660864647	90.1628557931435	83.0605980936539	114.98435830684	114.992756080194	96.2457660864647	186.408621879608	269.469219973262	384.453578280102	499.446334360296	0.989417349668161	0.0649161162313319	1.05433346589949
195	0.629116808309741	0	0	0	0	95.5355473239391	89.8828405815357	83.3144952412605	114.607395351586	114.615340239321	95.5355473239391	185.418387905475	268.732883146735	383.340278498321	497.955618737643	0.984258747708855	0.0617222416270191	1.04598098933587
196	0	1.27617428504598	0	0	0	94.8748101516778	89.5066803692752	83.6009956782803	114.224640064332	114.232156212805	94.8748101516778	184.381490520953	267.982486199233	382.207126263566	496.439282476371	0.979421579306291	0.0779954043409986	1.05741698364729
197	0	1.21387291175936	0	0	0	94.4180258561726	89.0051186770945	84.0219158039009	113.944738213125	113.951848499607	94.4180258561726	183.423144533267	267.445060337168	381.389798550293	495.3416470499	0.97640727158697	0.0898529732696774	1.06626024485665
198	0.609039425643059	0	0	0	0	93.9659091746787	88.4343399300427	84.433377258077	113.629962435041	113.636688533198	93.9659091746787	182.400249104721	266.833626362798	380.463588797839	494.100277331037	0.973124364135352	0.0914190848550292	1.06454344899038
199	0.663187000170408	0	0	0	0	93.3626996342155	87.8527846876598	84.7345749310216	113.185036890285	113.191399332359	93.3626996342155	181.215484321875	265.950059252897	379.135096143182	492.326495475541	0.968175694177988	0.104404183190558	1.07257987736855
200	0	1.03281484718883	0	0	0	92.7592843951607	87.2233485946021	85.0176468706817	112.707059469424	112.713077705278	92.7592843951607	179.982632989763	265.000279860445	377.707339329868	490.420417035146	0.962676828847969	0.111438235637959	1.07411506448593
201	0.476597508024795	0	0	0	0	92.1426422243401	86.5202386591481	85.2452470916742	112.163122874084	112.168815327266	92.1426422243401	178.662880883488	263.908127975162	376.071250849247	488.240066176512	0.956523291704734	0.0401827858370925	0.996706077541827
202	0	0	2.13964481806924	0	0	91.7332739862034	86.0859518335276	85.2953907182968	111.778255413839	111.783639534808	91.7332739862034	177.819225819731	263.114616538028	374.892871951867	486.676511486675	0.962723460978138	0.114838211160627	1.07756167213876
203	0	1.2227441775323	0	0	0	91.6697649997269	85.8637453550874	85.3318497315453	111.665023309635	111.670115626294	91.6697649997269	177.533510354814	262.86536008636	374.530383395995	486.200499022288	0.979045949212813	0.0497607257074402	1.02880667492025
204	0	1.26421412887595	0	0	0	91.7522889499073	85.5113087859905	85.5253375743165	111.632371897935	111.637188063592	91.7522889499073	177.263597735898	262.788935310214	374.42130720815	486.058495271742	0.992233090215542	0.0494651363465574	1.0416982265621
205	0	0	1.58394453593205	0	0	92.0322430368018	85.2706779838839	85.6968037951077	111.739687436122	111.744242275015	92.0322430368018	177.302921020686	262.999724815793	374.739412251916	486.48365452693	1.00559616065362	0.0391493773766058	1.04474553803022
206	0	1.4654911342606	0	0	0	92.5217219327818	85.1191325670921	85.893335333228	112.006333226576	112.010640777078	92.5217219327818	177.640854499874	263.534189833102	375.540523059678	487.551163836756	1.02042434302631	0.0569662930673997	1.07739063609371
207	0	1.0668502812416	0	0	0	93.0969655398154	84.8302137327251	86.2331585943999	112.315154908017	112.319228463643	93.0969655398154	177.927179272541	264.16033786694	376.475492774958	488.794721238601	1.03334476953939	0.0258182484671051	1.05916301800649
208	0.709485820153533	0	0	0	0	93.5392941649279	84.4813440658471	86.5572791458305	112.518976910141	112.522829058447	93.5392941649279	178.020638230775	264.577917376605	377.096894286747	489.619723345194	1.04179685130114	0.0495739662912758	1.09137081759242
209	0	1.21577922181026	0	0	0	93.8963128185982	84.0784841713577	86.897517791221	112.660388379845	112.66403103935	93.8963128185982	177.974796989956	264.872314781177	377.532703161022	490.196734200371	1.0471867315817	0.0750702509254856	1.12225698250719
210	0.696215195914966	0	0	0	0	94.1696373388533	83.6291526414411	87.2443817334736	112.739697636519	112.743142091727	94.1696373388533	177.798789980294	265.043171713768	377.782869350287	490.526011442014	1.04998822368583	-0.00350625673700058	1.04648196694883
211	0	0	2.19197947218866	0	0	94.5607834732999	83.4797602319501	87.4322838899451	112.95406097688	112.957317911503	94.5607834732999	178.04054370525	265.472827595195	378.426888572075	491.384206483578	1.06424363011089	0.0451987360143884	1.10944236612528
212	0.895698370108529	0	0	0	0	95.0459037230097	83.6226998925685	87.5197744183831	113.313668346043	113.316747874526	95.0459037230097	178.668603615578	266.188378033961	379.502046380004	492.81879425453	1.08614379897486	0.0205486523953485	1.10669245137021
213	0	1.15459124957298	0	0	0	95.4282621338043	83.6919341004708	87.6697824825708	113.612423469226	113.615335166639	95.4282621338043	179.120196234275	266.789978716846	380.402402186072	494.01773735271	1.10092880745144	-0.0248444056117422	1.0760844018397
214	0.390651206447443	0	0	0	0	95.6895226217144	83.6031749875951	87.7761841532294	113.757957975136	113.760710905529	95.6895226217144	179.29269760931	267.068881762539	380.826839737675	494.587550643204	1.10924490648219	-0.0194141635230002	1.08983074295919
215	0.380091521477965	0	0	0	0	95.6799402107086	83.3710199571944	87.7017302677659	113.625575841599	113.628178584897	95.6799402107086	179.050960167903	266.752690435669	380.378266277268	494.006444862165	1.11083358589839	-0.0364023138579706	1.07443127204042
216	0	1.36154880044444	0	0	0	95.6391548501804	83.0142182697002	87.6529602673032	113.43326175759	113.435722435092	95.6391548501804	178.653373119881	266.306333387184	379.739595144774	493.175317579866	1.10951867265461	-0.0757798253972785	1.03373884725733
217	0.553675843565081	0	0	0	0	95.5747036806017	82.5814637163155	87.6526679347582	113.214234386614	113.216560685178	95.5747036806017	178.156167396917	265.808835331675	379.023069718289	492.239630403467	1.10599264724825	-0.119177048976866	0.98681559827138
218	0	1.1487567125181	0	0	0	95.4568695642631	82.0827342640699	87.660834668934	112.937960665182	112.940159860155	95.4568695642631	177.539603828333	265.200438497267	378.138399162449	491.078559022604	1.09978878789251	-0.123660695014281	0.976128092878231
219	0.702244918711948	0	0	0	0	95.2927123944535	81.5569597025456	87.7002359957571	112.635837301748	112.637916278702	95.2927123944535	176.849672096999	264.549908092756	377.185745394504	489.823661673206	1.09165461219705	-0.120101233649167	0.971553378547883
220	0	1.23385685221693	0	0	0	95.110430009352	81.0067151036202	87.7867765417509	112.331595133108	112.333560408457	95.110430009352	176.117145112972	263.903921654723	376.235516787831	488.569077196289	1.08253653218703	-0.121853711739666	0.960682820447365
221	0	1.44557049288495	0	0	0	95.1123190003004	80.3801393977586	88.0524427649031	112.164316035348	112.166173775881	95.1123190003004	175.492458398059	263.544901162962	375.70921719831	487.875390974191	1.07564419511614	-0.12901447803932	0.946629717076816
222	0.568265375003506	0	0	0	0	95.1036612275061	79.7202944453987	88.3469257255895	111.99011504586	111.991871087268	95.1036612275061	174.823955672905	263.170881398494	375.160996444354	487.152867531622	1.06902547441151	-0.122103077384917	0.946922397026589
223	0.651306200069112	0	0	0	0	94.8860379556021	79.0812857361995	88.5210185879936	111.665592734677	111.667252599105	94.8860379556021	173.967323691802	262.488342279795	374.153935014472	485.821187613577	1.05991822337502	-0.0983591439540124	0.961559079421012
224	0.804231945561426	0	0	0	0	94.4932950066804	78.5073629661901	88.6324282730899	111.25369756966	111.255266482348	94.4932950066804	173.00065797287	261.63308624596	372.88678381562	484.142050297969	1.04912512833756	-0.159711206353895	0.889413921983665
225	0	0	1.6982641544528	0	0	94.2033176055933	78.1916250951548	88.6344768727516	110.964605061595	110.966087966649	94.2033176055933	172.394942700748	261.0294195735	371.994024635094	482.960112601744	1.04252705297608	-0.0934819918143366	0.949045061161746
226	0.33227095788412	0	0	0	0	93.9687696339917	78.0083923130486	88.4530454830067	110.688216756306	110.689618331645	93.9687696339917	171.97716194704	260.430207430047	371.118424186353	481.808042517998	1.03865966901907	-0.183525434938962	0.855134234080112
227	0	0	2.11256451731629	0	0	93.8742799833729	78.0324999123573	88.104079955055	110.513571748983	110.5148964205	93.8742799833729	171.90677989573	260.010859850785	370.524431599768	481.039328020268	1.0448595130339	-0.143126628419102	0.901732884614794
228	0	0	2.07266260071822	0	0	94.2387730185846	78.5582754069185	87.6109667556169	110.747932728838	110.749184683819	94.2387730185846	172.797048425503	260.40801518112	371.155947909958	481.905132593777	1.07000038368686	-0.221623237564264	0.848377146122599
229	0.60507737138781	0	0	0	0	94.6705591610672	79.2384276838991	87.0419622970794	111.055775962127	111.056959161972	94.6705591610672	173.908986844966	260.950949142046	372.006725104173	483.063684266144	1.09666751511286	-0.176075601169824	0.920591913943032
230	0	0	1.80488821618911	0	0	95.1224768472036	80.0128208378512	86.4100197009917	111.387658440688	111.388776632956	95.1224768472036	175.135297685055	261.545317386047	372.932975826735	484.321752459691	1.11990502043767	-0.155091344523432	0.964813675914242
231	0	0	1.51531725581785	0	0	95.8029716094862	81.0322613689489	85.6853140625508	111.904091416132	111.905148145955	95.8029716094862	176.835232978435	262.520547040986	374.424638457118	486.329786603074	1.14343291380355	-0.0727890281248898	1.07064388567866
232	0	1.02576377915349	0	0	0	96.5367127022194	81.9987327102253	85.0063803691283	112.435426369604	112.436424990505	96.5367127022194	178.535445412445	263.541825781573	375.977252151177	488.413677141682	1.16128973963977	-0.0318930209895426	1.12939671865023
233	0	1.40366899285054	0	0	0	97.2973727856819	82.7097805645353	84.5590061919449	112.96049678602	112.961440470152	97.2973727856819	180.007153350217	264.566159542162	377.526656328182	490.488096798334	1.17382621833298	-0.0152695878755255	1.15855663045745
234	0	1.25359222110523	0	0	0	98.1196984935527	83.1927512905086	84.358544540026	113.518730716534	113.519622464389	98.1196984935527	181.312449784061	265.670994324087	379.189725040622	492.709347505011	1.18295448479777	0.0345676062502229	1.21752209104799
235	0.470199364763497	0	0	0	0	98.7846096410037	83.4865870652498	84.2001594423896	113.927340754643	113.928183404239	98.7846096410037	182.271196706254	266.471356148643	380.398696903286	494.326880307525	1.18662753840596	0.00742191069941048	1.19404944910537
236	0	1.46028855563329	0	0	0	99.3547001429408	83.6100623197901	84.1249890486631	114.247643265405	114.248439500997	99.3547001429408	182.964762462731	267.089751511394	381.337394776799	495.585834277796	1.18729943924905	-0.0208094000083276	1.16649003924072
237	0.562061835814877	0	0	0	0	99.835702341647	83.6005879741052	84.1336004352551	114.498657902637	114.499410262956	99.835702341647	183.436290315752	267.569890751007	382.068548653645	496.5679589166	1.18552075258356	-0.0490951808362417	1.13642557174732
238	0	1.07292730748289	0	0	0	100.170962066168	83.4738442828145	84.1492396680877	114.620491771786	114.621202657852	100.170962066168	183.644806348982	267.79404601707	382.414537788855	497.035740446708	1.17983478772255	-0.036562337890097	1.14327244983245
239	0.462607592336604	0	0	0	0	100.364283665051	83.2261236978886	84.1481432589823	114.604775126669	114.605446809188	100.364283665051	183.59040736294	267.738550621922	382.343325748591	496.948772557779	1.17088369520211	-0.0609099192988812	1.10997377590323
240	0.376967807014099	0	0	0	0	100.283039708208	82.8673383122928	84.0041411977968	114.3393794814	114.340014107761	100.283039708208	183.150378020501	267.154519218298	381.493898699698	495.833912807459	1.15816448011752	0.00293699616170718	1.16110147627923
241	0.743367130277613	0	0	0	0	99.9734365709392	82.4658532748901	83.7885206500182	113.908387878089	113.908987479002	99.9734365709392	182.439289845829	266.227810495848	380.136198373937	494.045185852939	1.14269966105835	-0.0520250911368232	1.09067456992153
242	0	0	1.56744659516234	0	0	99.7108547436306	82.2523815368112	83.5092569979728	113.556848821774	113.557415317543	99.7108547436306	181.963236280442	265.472493278415	379.029342100188	492.586757417731	1.12936523863951	-0.115065817844072	1.01429942079544
243	0	0	2.36796741208138	0	0	99.862448345532	82.5095741152268	83.0974390591148	113.580475555013	113.581010761485	99.862448345532	182.372022460759	265.469461519874	379.049937074887	492.630947836372	1.13818101945552	-0.128105886478078	1.01007513297744
244	0	0	0	3.05246684171298	0	100.656928567255	83.4592251376826	83.0791304038035	113.684467025046	114.213457659361	100.656928567255	184.116153704938	267.195284108741	380.879751133787	495.093208793148	1.21388880887492	-0.0842429859811688	1.12964582289375
245	0	0	1.5396585382534	0	0	101.85373025706	84.8544767915721	83.4000750042108	113.717093694011	115.218708931454	101.85373025706	186.708207048632	270.108282052843	383.825375746854	499.044084678308	1.31007433304146	-0.0909481435788857	1.21912618946258
246	0.599072080180399	0	0	0	0	102.896426079307	86.1822456198702	83.5721630816275	113.737229856761	116.093499303628	102.896426079307	189.078671699177	272.650834780805	386.388064637566	502.481563941194	1.36699827867	-0.111987888231089	1.25501039043891
247	0	1.1580043654723	0	0	0	103.73551065649	87.2356769072849	83.7573600747294	113.680641927103	116.78421156734	103.73551065649	190.971187563775	274.728547638504	388.409189565607	505.193401132947	1.39323709106641	-0.11993121289191	1.2733058781745
248	0	0	1.58799424135001	0	0	104.62306695944	88.2329906509485	83.9082895289908	113.740819944666	117.494105166498	104.62306695944	192.856057610389	276.764347139379	390.505167084045	507.999272250543	1.40171323127911	-0.114182622869724	1.28753060840939
249	0.668161823303446	0	0	0	0	105.394387053338	89.2189024010102	83.940848389463	113.807267342633	118.121669246237	105.394387053338	194.613289454348	278.554137843811	392.361405186444	510.483074432682	1.39685417986256	-0.132172856187044	1.26468132367552
250	0.274110714545275	0	0	0	0	105.806978401111	89.9475804058957	83.845361541162	113.635380677129	118.430561126883	105.806978401111	195.754558807007	279.599920348169	393.235301025298	511.665862152181	1.37883234822087	-0.1393702909389	1.23946205728197
251	0	1.12606744984159	0	0	0	106.048576527534	90.3983422254313	83.7273880975418	113.343761711788	118.546972912685	106.048576527534	196.446918752966	280.174306850507	393.518068562295	512.06504147498	1.35279185438279	-0.139435306838977	1.21335654754381
252	0	1.22821097874078	0	0	0	106.325096191362	90.6249979321219	83.7654651084238	113.122826229985	118.668290902332	106.325096191362	196.950094123484	280.715559231908	393.838385461893	512.506676364225	1.32348777357441	-0.123704750860274	1.19978302271414
253	0.408725821563032	0	0	0	0	106.468934788938	90.6540868301826	83.8037322012506	112.827521144762	118.655859645666	106.468934788938	197.12302161912	280.926753820371	393.754274965133	512.410134610799	1.2914185585557	-0.114845051658345	1.17657350689736
254	0.413658710236061	0	0	0	0	106.321343891581	90.5107381132687	83.6928953190166	112.318373814044	118.376074809804	106.321343891581	196.83208200485	280.524977323866	392.843351137911	511.219425947714	1.25632672094783	-0.074800544519743	1.18152617642809
255	0	1.00497771698109	0	0	0	106.055265005052	90.2133855796064	83.5643440017606	111.735688501214	117.974620032875	106.055265005052	196.268650584659	279.832994586419	391.568683087634	509.543303120508	1.22047897597399	-0.0826118638324034	1.13786711214158
256	0.369389781894298	0	0	0	0	105.676095118153	89.772592428509	83.4076058677622	111.07707409609	117.454032102183	105.676095118153	195.448687546662	278.856293414424	389.933367510514	507.387399612697	1.18467351758895	-0.0451252150590756	1.13954830252988
257	0	1.49511872614145	0	0	0	105.297508156034	89.2052816037302	83.3248981991794	110.452063427917	116.928354994994	105.297508156034	194.502789759764	277.827687958944	388.279751386861	505.208106381854	1.15221725356511	-0.0914193628290944	1.06079789073602
258	0.630049463797976	0	0	0	0	104.9282675423	88.577696650531	83.3490454520656	109.900093387429	116.441152191348	104.9282675423	193.505964192831	276.855009644897	386.755103032326	503.196255223674	1.12315161759369	-0.081185507059169	1.04196611053452
259	0.714523180461837	0	0	0	0	104.362155811689	87.9590452535406	83.325281533746	109.272365070275	115.847396650342	104.362155811689	192.321201065229	275.646482598975	384.91884766925	500.766244319592	1.09424076079481	-0.0371122919824499	1.05712846881236
260	0.640281005323595	0	0	0	0	103.624303368164	87.351800613355	83.2605432447384	108.581190682477	115.162845357312	103.624303368164	190.976103981519	274.236647226257	382.817837908735	497.980683266046	1.06580555271471	-0.00362582436219671	1.06217972835252
261	0.600487761773206	0	0	0	0	102.732613191088	86.7356153940524	83.1386165443583	107.815189186435	114.379260575714	102.732613191088	189.46822858514	272.606845129499	380.422034315934	494.801294891648	1.0379175109993	0.0054521696877467	1.04336968068705
262	0.879074135439394	0	0	0	0	101.715304444109	86.1595872480699	83.0124256023509	107.031620946749	113.556768207528	101.715304444109	187.874891692179	270.887317294529	377.918938241278	491.475706448806	1.01115621889653	0.0455060337969649	1.05666225269349
263	0	0	1.84591398479818	0	0	100.877079920559	85.856614177499	82.8359323568004	106.470807070621	112.938299091471	100.877079920559	186.733694098058	269.569626454858	376.040433525478	488.978732616949	0.9932643790551	0.0792207344505452	1.07248511350565
264	0.965971910525749	0	0	0	0	100.190298868129	85.8053234557835	82.6361092766805	106.118117534343	112.511597455758	100.190298868129	185.995622323913	268.631731600593	374.749849134937	487.261446590695	0.982574999481615	0.0844054491908592	1.06698044867247
265	0.967547741080162	0	0	0	0	99.3743859945137	85.8159066906582	82.5266457196205	105.789861018701	112.09512956477	99.3743859945137	185.190292685172	267.716938404792	373.506799423493	485.601928988264	0.971382725629664	0.0883283158935296	1.05971104152319
266	0.539376680233747	0	0	0	0	98.433665414017	85.7997532952751	82.4160602104898	105.402969038389	111.607785253168	98.433665414017	184.233418709292	266.649478919782	372.052447958171	483.660233211339	0.959204825827365	0.119077140498336	1.0782819663257
267	0.931294515030842	0	0	0	0	97.3860251763765	85.756382964414	82.3012427606871	104.961975258339	111.055873341212	97.3860251763765	183.142408140791	265.443650901478	370.405626159817	481.461499501029	0.946257138881537	0.0987564507032755	1.04501358958481
268	0.521749704425997	0	0	0	0	96.2460057646366	85.6827328405128	82.1767234696339	104.468345956978	110.442466985199	96.2460057646366	181.928738605149	264.105462074783	368.573808031761	479.01627501696	0.932750740446985	0.0250343474503607	0.957785087897346
269	0	1.28000029307544	0	0	0	95.198014971344	85.4843183300738	82.1137445119072	103.999609231553	109.84654664542	95.198014971344	180.682333301418	262.796077813325	366.795687044878	476.642233690298	0.920287108446401	-0.0378598596302575	0.882427248816143
270	0.773153887301135	0	0	0	0	94.2386270386333	85.2251963627435	82.1475584610464	103.596706230477	109.310364037816	94.2386270386333	179.463823401377	261.611381862423	365.2080880929	474.518452130716	0.909094403802972	-0.0969258142347373	0.812168589568235
271	0	0	1.5223789185256	0	0	93.4141734165827	85.1246320785994	82.1006880140897	103.303582581912	108.879045314048	93.4141734165827	178.538805495182	260.639493509272	363.943076091184	472.822121405233	0.900948563324348	-0.0663904897733204	0.834558073551028
272	0.685134974007653	0	0	0	0	92.7002848363644	85.1420837984335	81.9687954926759	103.086030540106	108.51944406172	92.7002848363644	177.842368634798	259.811164127474	362.897194667579	471.4166387293	0.895159439851073	-0.0717254462406536	0.82343399361042
273	0.717266097676803	0	0	0	0	91.8752611435591	85.1166255137282	81.8225870524701	102.788875766679	108.077338107229	91.8752611435591	176.991886657287	258.814473709757	361.603349476436	469.680687583665	0.888071882132052	-0.0871672479026421	0.80090463422941
274	0.612644792657217	0	0	0	0	90.9517832287914	85.039238691167	81.6501632110664	102.408316073248	107.549777508307	90.9517832287914	175.991021919958	257.641185131025	360.049501204272	467.599278712579	0.879839945923799	-0.073094286050003	0.806745659873796
275	0	0	1.51152923753487	0	0	90.1629827069341	85.0685631298943	81.3934372237679	102.107715688175	107.100887355479	90.1629827069341	175.231545836828	256.624983060596	358.732698748772	465.833586104251	0.874142202827318	-0.0860962950854521	0.788045907741866
276	0	0	1.88992947280343	0	0	89.7818407301575	85.4289563087016	81.0169595969352	102.11570473864	106.959975126018	89.7818407301575	175.210797038859	256.227756635794	358.343461374434	465.303436500453	0.878878847732658	-0.049867937495464	0.829010910237194
277	0	1.06359297078892	0	0	0	89.6741407702225	85.8658757519355	80.6647682262927	102.308152330903	107.003511022016	89.6741407702225	175.540016522158	256.204784748451	358.512937079354	465.51644810137	0.889160646288205	-0.0707866474364444	0.81837399885176
278	0	0	1.89217097324829	0	0	89.8153685146212	86.3807553540477	80.3298899597701	102.669778846018	107.216746955061	89.8153685146212	176.196123868669	256.526013828439	359.195792674457	466.412539629519	0.904413116348925	-0.0374240663688622	0.866989049980062
279	0	0	2.13671585497864	0	0	90.3745995017168	87.2826039215237	79.8792040809792	103.378109219718	107.777675988307	90.3745995017168	177.657203423241	257.53640750422	360.914516723938	468.692192712244	0.93570670703135	0.00687742996806952	0.94258413699942
280	0	1.36835951006486	0	0	0	91.1996195613594	88.2362133966321	79.5199417916671	104.288654223311	108.542219291813	91.1996195613594	179.435832957992	258.955774749659	363.24442897297	471.786648264783	0.972754706434566	0.0433789931682902	1.01613369960286
281	0.677206797664609	0	0	0	0	91.9235838155655	88.9670558750858	79.29889179224	105.10216767295	109.211488574801	91.9235838155655	180.890639690651	260.189531482891	365.291699155842	474.503187730643	1.00120737686096	0.0285891393681041	1.02979651622907
282	0	1.45568874663746	0	0	0	92.5800118667103	89.4953756877498	79.2228004631573	105.84895099627	109.816095457468	92.5800118667103	182.07538755446	261.298188017617	367.147139013887	476.963234471355	1.02328370046337	0.0156106568343805	1.03889435729775
283	0.707695484441057	0	0	0	0	93.1671126890886	89.8507413019263	79.2750010464783	106.533918879255	110.361221536529	93.1671126890886	183.017853991015	262.292855037493	368.826773916748	479.187995453277	1.04000399434078	0.0431111837496216	1.0831151780904
284	0.692747778851266	0	0	0	0	93.4906909133567	90.1067533398335	79.3006160432735	107.021953333376	110.711976513497	93.4906909133567	183.59744425319	262.898060296464	369.92001362984	480.631990143337	1.0494704120228	0.0129412871909193	1.06241169921372
285	0.795116732092728	0	0	0	0	93.5827923267919	90.290799450495	79.319427635747	107.350914713723	110.9064129434	93.5827923267919	183.873591777287	263.193019413034	370.543934126757	481.450347070157	1.05307009485802	0.0354463057866822	1.0885164006447
286	0	0	1.79175736297617	0	0	93.742376823129	90.6194681827585	79.2697380147964	107.746961832051	111.170849772828	93.742376823129	184.361845005887	263.631583020684	371.378544852734	482.549394625562	1.0585825523072	0.0437781365689202	1.10236068887612
287	0.8262392539198	0	0	0	0	93.9509929403351	91.0731381356196	79.1688565882335	108.199211520345	111.494535046103	93.9509929403351	185.024131075955	264.192987664188	372.392199184533	483.886734230636	1.06532438676539	0.0508146008295461	1.11613898759494
288	0.330099290257949	0	0	0	0	93.9172622529965	91.3642328896478	79.0120079878747	108.428058785306	111.597968941478	93.9172622529965	185.281495142644	264.293503130519	372.721561915825	484.319530857304	1.06640819351054	0.0344357652093827	1.10084395871992
289	0.642533600541939	0	0	0	0	93.6644816393707	91.4792936713695	78.7749843062214	108.4273098743	111.47503947787	93.6644816393707	185.14377531074	263.918759616962	372.346069491261	483.821108969131	1.06253485529259	0.0317859806690347	1.09432083596162
290	0.825908677407431	0	0	0	0	93.2451627132957	91.5305007813422	78.5601199933593	108.3157596267	111.244602284524	93.2451627132957	184.775663494638	263.335783487997	371.651543114698	482.896145399221	1.05513726961289	-0.00491267474001966	1.05022459487287
291	0.416654194199061	0	0	0	0	92.6662937664126	91.4805605728097	78.3211093065181	108.0621302169	110.875421557057	92.6662937664126	184.146854339222	262.46796364574	370.53009386264	481.405515419697	1.04469589689344	-0.00808699409667088	1.03660890279677
292	0	1.17939542507268	0	0	0	92.1010133391971	91.2635255127625	78.1321847349503	107.754361929279	110.455462856044	92.1010133391971	183.36453885196	261.49672358691	369.251085516189	479.706548372233	1.03295088908683	-0.00799682157096963	1.02495406751586
293	0	1.04759204019068	0	0	0	91.6890602371183	90.8964289862752	78.1027559761483	107.514356176614	110.106637974356	91.6890602371183	182.585489223394	260.688245199542	368.202601376156	478.309239350512	1.02133094250491	-0.0263696478709636	0.994961294633945
294	0.878133449531374	0	0	0	0	91.2644147916958	90.4889077075463	78.1579880574688	107.278649947455	109.765481072426	91.2644147916958	181.753322499242	259.911310556711	367.189960504166	476.955441576592	1.00908797078845	-0.0133960762638766	0.995691894524571
295	0	0	2.00259989385839	0	0	91.0173266114174	90.3492356091649	78.1566128898872	107.231104110973	109.615838522588	91.0173266114174	181.366562220582	259.523175110469	366.754279221443	476.37011774403	1.00616850070612	-0.0125648111743367	0.993603689531781
296	0	1.28867809226439	0	0	0	91.0873392643099	90.3469762429937	78.1875524083666	107.419810910391	109.705777805274	91.0873392643099	181.434315507304	259.62186791567	367.041678826061	476.747456631336	1.01151372352287	-0.0573673497252339	0.954146373797636
297	0.683292280080204	0	0	0	0	91.129762053194	90.2267891181971	78.3028354821058	107.570487138019	109.76098196097	91.129762053194	181.356551171391	259.659386653497	367.229873791516	476.990855752486	1.01368861218626	-0.085696762650035	0.927991849536222
298	0	1.01340401212134	0	0	0	91.102228164992	90.0003784400947	78.4444042375126	107.639118880105	109.737395496124	91.102228164992	181.102606605087	259.547010842599	367.186129722705	476.923525218829	1.0122603429647	-0.0826013577707394	0.929658985193963
299	0	1.05302012166429	0	0	0	91.1399483412118	89.6289860136454	78.6767249870188	107.702976023624	109.712239944438	91.1399483412118	180.768934354857	259.445659341876	367.1486353655	476.860875309939	1.00876947708318	-0.0706157574180442	0.938153719665134
300	0.928191003800606	0	0	0	0	91.1166696577355	89.2317619375933	78.9718991295515	107.745821186252	109.669223753361	91.1166696577355	180.348431595329	259.32033072488	367.066151911132	476.735375664494	1.00348953983322	-0.0717879831586265	0.931701556674597
301	0	0	1.84420956770713	0	0	91.1955575374248	89.0846175646316	79.1913906411761	107.921854569679	109.762488003882	91.1955575374248	180.280175102056	259.471565743232	367.393420312911	477.155908316793	1.00360759488758	-0.0106523450506169	0.992955249836962
302	0.903675371044119	0	0	0	0	91.3530039313903	89.1474171476131	79.3428180593008	108.20332464012	109.964217874812	91.3530039313903	180.500421079003	259.843239138304	368.046563778424	478.010781653236	1.00764267832723	-0.0488766287008836	0.958766049626344
303	0	0	1.7253734435442	0	0	91.5678164318602	89.3801653723625	79.431158966617	108.561558483044	110.24567370538	91.5678164318602	180.947981804223	260.37914077084	368.940699253884	479.186372959264	1.01360652968963	-0.0191049700458856	0.99450155964374
304	0	0	1.74324232871963	0	0	92.0802474743629	89.916246274469	79.3662942565574	109.140283347183	110.750513177452	92.0802474743629	181.996493748832	261.362788005389	370.503071352572	481.253584530025	1.02650943514013	-0.118133032916006	0.908376402224127
305	0	1.03553973724008	0	0	0	92.7222497458442	90.4654991824076	79.2922722143724	109.780146613826	111.319311859184	92.7222497458442	183.187748928252	262.480021142624	372.26016775645	483.579479615634	1.04004773973773	-0.0900038806165035	0.950043859121224
306	0.686130843723784	0	0	0	0	93.2183567069959	90.8330463951845	79.2649961549538	110.275515768152	111.746363692205	93.2183567069959	184.05140310218	263.316399257134	373.591915025287	485.338278717491	1.04834221688392	-0.0954117968204853	0.952930420063431
307	0	1.36481577509028	0	0	0	93.6516899737105	91.0359523958271	79.3446572530463	110.706864839993	112.112067894661	93.6516899737105	184.687642369538	264.032299622584	374.739164462577	486.851232357238	1.05387615334272	-0.0916191687034851	0.962256984639236
308	0	0	2.08275276031375	0	0	94.3486664693659	91.3612577304333	79.4485444821448	111.341347708535	112.683502679194	94.3486664693659	185.709924199799	265.158468681944	376.499816390479	489.183319069673	1.06928642865435	-0.103358449934559	0.965927978719787
309	0	1.32547940994801	0	0	0	95.2632648742878	91.7809884246675	79.573787819488	112.140172153562	113.421799672637	95.2632648742878	187.044253298955	266.618041118443	378.758213272005	492.180012944642	1.09125462071519	-0.0890896843274984	1.00216493638769
310	0	1.26639229246184	0	0	0	96.2170711462023	91.9746004284391	79.8855159044243	112.931505905825	114.155050293915	96.2170711462023	188.191671574641	268.077187479066	381.00869338489	495.163743678805	1.10849819138875	-0.0443519979011765	1.06414619348758
311	0.64939959839404	0	0	0	0	97.017237173834	92.0154471395259	80.2324791166099	113.584852210779	114.752681607953	97.017237173834	189.03268431336	269.26516342997	382.850015640748	497.602697248701	1.11979900523713	0.0287799306649725	1.1485789359021
312	0.409319696388359	0	0	0	0	97.4971829817436	91.920894564945	80.4505601402908	113.95506049573	115.06946724892	97.4971829817436	189.418077546689	269.868637686979	383.823698182709	498.893165431629	1.12424392127923	-0.0159404191806266	1.1083035020986
313	0.67389888250626	0	0	0	0	97.6938582820792	91.7134733492559	80.5604215961194	114.080113274358	115.14331454982	97.6938582820792	189.407331631335	269.967753227455	384.047866501812	499.191181051633	1.12301728250266	0.00306434752430245	1.12608163002696
314	0	1.49532399256856	0	0	0	97.8709420866955	91.4013638209811	80.7793887102782	114.193137826789	115.207276419395	97.8709420866955	189.272305907677	270.051694617955	384.244832444744	499.452108864139	1.12073074307297	-0.0369577642599332	1.08377297881303
315	0	1.25385186515214	0	0	0	98.1920574457086	90.9478113725204	81.1984063486938	114.3994827118	115.366628025472	98.1920574457086	189.139868818229	270.338275166923	384.737757878723	500.104385904196	1.119262609774	-0.0168564933316184	1.10240611644239
316	0	1.45244626233861	0	0	0	98.6330535160961	90.3711880126496	81.7864884287084	114.68127780185	115.603426977845	98.6330535160961	189.004241528746	270.790729957454	385.472007759304	501.07543473715	1.11842523431099	0.00903557426896492	1.12746080857995
317	0.674920618854156	0	0	0	0	99.0062979998501	89.7402136550943	82.4099785622606	114.916797326331	115.795876498226	99.0062979998501	188.746511654944	271.156490217205	386.073287543536	501.869164041762	1.11650720455363	0.0832548295725629	1.19976203412619
318	0.363729274636399	0	0	0	0	99.0988025748436	89.0557096784761	82.8607869120274	114.908791492004	115.746657148248	99.0988025748436	188.15451225332	271.015299165347	385.924090657351	501.670747805599	1.110626753674	0.0442494809836669	1.15487623465767
319	0	1.06593088274746	0	0	0	99.0783238669882	88.2763171667237	83.2342962089824	114.762480175758	115.560920612477	99.0783238669882	187.354641033712	270.588937242694	385.351417418453	500.91233803093	1.10236403179732	0.10877964133696	1.21114367313428
320	0	0	1.64908183324197	0	0	99.2172275157733	87.660769024457	83.535928381303	114.734265157996	115.495002006433	99.2172275157733	186.87799654023	270.413924921533	385.14819007953	500.643192085962	1.09734937703782	0.0804692183132397	1.17781859535106
321	0.687871316753544	0	0	0	0	99.3577871868606	87.2375620569166	83.7060535459106	114.733964758317	115.45865457282	99.3577871868606	186.595349243777	270.301402789688	385.035367548004	500.494022120824	1.09403527850954	0.0595362629397423	1.15357154144929
322	0	1.22192416443294	0	0	0	99.4276769303037	86.755181963977	83.9174965802941	114.684215452594	115.37445134649	99.4276769303037	186.182858894281	270.100355474575	384.784570927169	500.159022273659	1.08911362618776	0.008802096185131	1.09791572237289
323	0.469612274477469	0	0	0	0	99.4167801744063	86.182752875313	84.1189798420222	114.545179904095	115.202493222072	99.4167801744063	185.599533049719	269.718512891742	384.263692795836	499.466186017909	1.08264091578422	-0.0187767735333266	1.06386414225089
324	0.893597525765214	0	0	0	0	99.1829595824406	85.6261863110473	84.2540621651421	114.270815059025	114.896677075849	99.1829595824406	184.809145893488	269.06320805863	383.334023117655	498.230700193504	1.07386462859813	0.0349883186073699	1.1088529472055
325	0	0	1.82766643168881	0	0	99.0432833163625	85.3414989728834	84.3071028540556	114.133639483972	114.72946312043	99.0432833163625	184.384782289246	268.691885143302	382.825524627274	497.554987747704	1.07071608792295	-0.00406495527452036	1.06665113264843
326	0.779350445362294	0	0	0	0	98.9738090573216	85.2692611448754	84.2696530441908	114.089294211625	114.656435759594	98.9738090573216	184.243070202197	268.512723246388	382.602017458012	497.258453217606	1.07149616560354	0.0253337496934399	1.09682991529698
327	0	1.20986798440881	0	0	0	98.8598970366218	85.1210041348656	84.3100022846009	114.017348707727	114.557109557171	98.8598970366218	183.980901171487	268.290903456088	382.308252163815	496.865361720986	1.07009510308198	0.0349806520327866	1.10507575511476
328	0.978804364223199	0	0	0	0	98.7044006236123	84.9470145895254	84.4537534904796	113.95601025351	114.46963861502	98.7044006236123	183.651415213138	268.105168703617	382.061178957128	496.530817572148	1.06736060656721	0.0399325588839944	1.10729316545121
329	0	1.16709084142207	0	0	0	98.510761211019	84.7465201114987	84.6820314459124	113.89787898174	114.386571599016	98.510761211019	183.257281322518	267.93931276843	381.83719175017	496.223763349186	1.06347195744975	0.0270728237165057	1.09054478116626
330	0.664551169428333	0	0	0	0	98.2706202465868	84.4677696545895	84.9228307778228	113.781385714853	114.246289562176	98.2706202465868	182.738389901176	267.661220678999	381.442606393852	495.688895956028	1.05806642337185	-0.00435387731194212	1.0537125460599
331	0.794206834917772	0	0	0	0	97.8461825821717	84.1937196498356	85.1065499654054	113.546409133751	113.98862309415	97.8461825821717	182.039902232007	267.146452197413	380.692861331164	494.681484425313	1.05041684935856	0.00500105590017361	1.05541790525873
332	0.473559858653481	0	0	0	0	97.2498539750135	83.8873655118451	85.2017078839537	113.170069256375	113.590645776745	97.2498539750135	181.137219486859	266.338927370812	379.508996627188	493.099642403933	1.0407280664581	0.00158632634043834	1.04231439279854
333	0.719126766184904	0	0	0	0	96.5020030883744	83.5416722010309	85.20635372971	112.65820851946	113.058155239399	96.5020030883744	180.043675289405	265.250029019115	377.908237538575	490.966392777974	1.02926155935812	-0.0738643238687984	0.955397235489319
334	0	0	2.40406272722371	0	0	96.0231539431787	83.5288913854106	85.100024797489	112.394807487288	112.775088838907	96.0231539431787	179.552045328589	264.652070126078	377.046877613366	489.821966452273	1.03835407818305	-0.0536850829518178	0.984668995231236
335	0.431840127104757	0	0	0	0	95.7529284873355	83.7427828624227	84.8441847435762	112.28429749994	112.645836276302	95.7529284873355	179.495711349758	264.339896093334	376.624193593275	489.270029869576	1.06010167973317	-0.0756103553053536	0.984491324427817
336	0	0	1.73107526231951	0	0	95.5559535861416	84.0430534423338	84.4663324189079	112.196083985399	112.539762875627	95.5559535861416	179.599007028475	264.065339447383	376.261423432782	488.801186308409	1.07674215866635	-0.0852426934048273	0.99149946526152
337	0	0	2.34132983249752	0	0	95.8052379982125	84.7730073271861	83.9621876200933	112.482274955875	112.808938045346	95.8052379982125	180.578245325399	264.540432945492	377.022707901367	489.831645946713	1.10898076596537	-0.0597193422640026	1.04926142370137
338	0.837470713143133	0	0	0	0	96.1867186725788	85.7051071714438	83.4368972022235	112.923314327157	113.233768561446	96.1867186725788	181.891825844023	265.328723046246	378.252037373403	491.48580593485	1.1457232335605	-0.0997237191976935	1.0459995143628
339	0.411837838418497	0	0	0	0	96.3053129094684	86.4560035369603	82.9072360297442	113.143078194618	113.438094806213	96.3053129094684	182.761316446429	265.668552476173	378.811630670791	492.249725477004	1.16692492589855	-0.00709470265909171	1.15983022323945
340	0	1.04819108431681	0	0	0	96.3183733431816	86.9637742903874	82.4190669681475	113.209876414547	113.490192311535	96.3183733431816	183.282147633569	265.701214601717	378.911091016264	492.401283327799	1.17633631970971	0.0313167664471053	1.20765308615681
341	0	0	1.75454925236771	0	0	96.5136365234303	87.5110502284545	81.9569588247269	113.392498651055	113.658817767256	96.5136365234303	184.024686751885	265.981645576612	379.374144227667	493.032961994923	1.18296440549554	0.0249027253354183	1.20786713083096
342	0	1.24808089237007	0	0	0	96.9020323123857	88.0810640790596	81.5628604150635	113.709605944362	113.962600550558	96.9020323123857	184.983096391445	266.545956806509	380.255562750871	494.218163301429	1.18828732419115	0.0329788627168723	1.22126618690803
343	0	1.2630694586687	0	0	0	97.3699216452433	88.4211417285501	81.3934904387656	114.054604058804	114.2949160349	97.3699216452433	185.791063373793	267.184553812559	381.239157871363	495.534073906263	1.18883480836994	0.0954953084266845	1.28433011679663
344	0	0	1.84661089584027	0	0	98.0205207034624	88.8325971055405	81.2548962047174	114.537122041139	114.765364109249	98.0205207034624	186.853117809003	268.10801401372	382.645136054859	497.410500164108	1.1918442083447	0.0953451441841808	1.28718935252888
345	0	1.42415709021427	0	0	0	98.8566172656878	89.2934616216044	81.1816279309618	115.165778909785	115.382535828378	98.8566172656878	188.150078887292	269.331706818254	384.497485728039	499.880021556417	1.1977668798162	0.10745319845093	1.30522007826713
346	0.549932353997866	0	0	0	0	99.5673094132688	89.5600981346548	81.193472160405	115.677241672855	115.883071392213	99.5673094132688	189.127407547924	270.320879708329	385.998121381184	501.881192773397	1.19891480439498	0.134603146908659	1.33351795130364
347	0.92246568947934	0	0	0	0	99.9762750765394	89.7536294549279	81.1915105897557	115.994238307201	116.189673086561	99.9762750765394	189.729904531467	270.921415121223	386.915653428424	503.105326514985	1.19418079121352	0.071024674858486	1.265205466072
348	0.551964553912823	0	0	0	0	100.116612594909	89.879362268537	81.1748796955356	116.135688484396	116.321235971226	100.116612594909	189.995974863446	271.170854558981	387.306543043378	503.627779014603	1.18476372018503	0.0554904044368909	1.24025412462192
349	0.776343098338618	0	0	0	0	100.016360073307	89.9196598018931	81.1202977477814	116.096375861146	116.272520133099	100.016360073307	189.9360198752	271.056317622982	387.152693484128	503.425213617227	1.17139264075772	-0.0033825066094546	1.16801013414826
350	0.642426030354115	0	0	0	0	99.707837220555	89.8998110538752	81.0478933254104	115.9129111671	116.080113737263	99.707837220555	189.60764827443	270.655541599841	386.568452766941	502.648566504203	1.15504577230296	0.0112595486423561	1.16630532094532
351	0	1.22130056227186	0	0	0	99.3775173099569	89.7562812441201	81.0459148395208	115.688566356552	115.847267142648	99.3775173099569	189.133798554077	270.179713393598	385.86827975015	501.715546892798	1.13785674356523	-0.00111946941267909	1.13673727415255
352	0.99902893524514	0	0	0	0	99.0311206704791	89.5737949213106	81.1698167120055	115.492476179007	115.643094437283	99.0311206704791	188.60491559179	269.774732303795	385.267208482803	500.910302920085	1.12091863114423	-0.00662363787892295	1.11429499326531
353	0	1.31893543160066	0	0	0	98.6966858732765	89.3524723358254	81.4249154017062	115.342401019405	115.485336243964	98.6966858732765	188.049158209102	269.474073610808	384.816474630213	500.301810874176	1.10508008231647	-0.0471939801457147	1.05788610217075
354	0.908441559625114	0	0	0	0	98.3658349723638	89.0849177902271	81.7753730462127	115.213809388961	115.349442177339	98.3658349723638	187.450752762591	269.226125808804	384.439935197765	499.789377375104	1.09014236182987	0.0265280268820692	1.11667038871194
355	0	1.33448599147915	0	0	0	98.0494063617345	88.7734248446635	82.2150147930854	115.110786710663	115.239479596473	98.0494063617345	186.822831206398	269.037845999483	384.148632710146	499.388112306619	1.0763889818971	-0.0025518555574731	1.07383712633963
356	0.97431827195904	0	0	0	0	97.7405037390034	88.4406732367414	82.7412504163681	115.04004152583	115.162139779327	97.7405037390034	186.181176975745	268.922427392113	383.962468917943	499.124608697269	1.06395413911755	0.0157270462672696	1.07968118538482
357	0	0	1.59913301249698	0	0	97.4970437080903	88.3150390851766	83.1635650854219	115.051346162364	115.167178559787	97.4970437080903	185.812082793267	268.975647878689	384.026994041052	499.19417260084	1.05508820756163	0.0218797681491136	1.07696797571074
358	0.375709202039564	0	0	0	0	97.2777171688637	88.2539783307197	83.3827985559455	115.016150770891	115.126030333467	97.2777171688637	185.531695499583	268.914494055529	383.930644826419	499.056675159887	1.04824465406583	0.00658496860342442	1.05482962266925
359	0	1.00484860875692	0	0	0	96.9773601974421	88.0304714669271	83.5402277329721	114.835955084277	114.94017978776	96.9773601974421	185.007831664369	268.548059397341	383.384014481618	498.324194269378	1.03974092850676	-0.0310699933659591	1.00867093514081
360	0	0	2.02999093303308	0	0	96.9377684322336	87.9795963141728	83.6328294705737	114.83901039293	114.937863848559	96.9377684322336	184.917364746406	268.55019421698	383.38920460991	498.327068458469	1.04121871612977	-0.03665813759271	1.00456057853706
361	0	0	1.68529513726968	0	0	97.2508588721467	88.3146129480216	83.5531562784904	115.126057379906	115.219809487676	97.2508588721467	185.565471820168	269.118628098659	384.244685478564	499.46449496624	1.05442644865574	-0.0367469143120183	1.01767953434372
362	0	1.08265394954766	0	0	0	97.6965658132686	88.6814282347407	83.4609136901969	115.485076938908	115.573984514026	97.6965658132686	186.377994048009	269.838907738206	385.323984677114	500.89796919114	1.06734094475943	-0.0501483067720849	1.01719263798735
363	0	1.42129197999218	0	0	0	98.2121944811119	88.8386044291565	83.5515812749383	115.860705130706	115.945012504106	98.2121944811119	187.050798910268	270.602380185207	386.463085315913	502.408097820019	1.07775820106884	-0.105670807855122	0.972087393213714
364	0.353226288521675	0	0	0	0	98.6269360453788	88.8008308922644	83.6618815239708	116.107906078359	116.18784567214	98.6269360453788	187.427766937643	271.089648461614	387.197554539973	503.385400212114	1.08483589215032	-0.0414518700021196	1.0433840221482
365	0	0	1.61574528155155	0	0	98.9970564502735	88.8241615041832	83.5991837028105	116.285963629289	116.361756507941	98.9970564502735	187.821217954457	271.420401657267	387.706365286556	504.068121794497	1.09104408204601	-0.0870547833203163	1.00398929872569
366	0.655594561653776	0	0	0	0	99.3354616059948	88.9494490282216	83.441209658833	116.450261201937	116.522117600178	99.3354616059948	188.284910634216	271.72612029305	388.176381494986	504.698499095164	1.09653028842938	-0.110509328213489	0.986020960215895
367	0	1.26729694937066	0	0	0	99.5877988824592	88.9398759038625	83.3662344152861	116.542684654515	116.610804482583	99.5877988824592	188.527674786322	271.893909201608	388.436593856123	505.047398338706	1.09893142478291	-0.124232027144299	0.974699397638613
368	0	0	1.76431508201824	0	0	100.024978389898	89.0245993429697	83.3060850011342	116.778085136212	116.842658463416	100.024978389898	189.049577732867	272.355662734002	389.133747870214	505.97640633363	1.105125407894	-0.179346092263019	0.925779315630985
369	0.833216357927762	0	0	0	0	100.451803545091	89.2645565024788	83.1833013128408	117.052432612374	117.113640129698	100.451803545091	189.71636004757	272.899661360411	389.952093972785	507.065734102483	1.11262777163143	-0.11874813075389	0.993879640877539
370	0.94690401799907	0	0	0	0	100.61725123343	89.492092615454	83.1117566349302	117.211414971922	117.269428434463	100.61725123343	190.109343848884	273.221100483814	390.432515455736	507.701943890199	1.11567922435634	-0.0969103857464219	1.01876883860992
371	0.85691514816933	0	0	0	0	100.551420414776	89.7114856046802	83.0894226595496	117.271474432248	117.326457082251	100.551420414776	190.262906019457	273.352328679006	390.623803111254	507.950260193504	1.11507322037629	-0.128636311813316	0.986436908562977
372	0	1.04532035018167	0	0	0	100.405480469386	89.8191952488516	83.1301490731894	117.263320010047	117.315426981264	100.405480469386	190.224675718237	273.354824791427	390.618144801474	507.933571782738	1.11176457015779	-0.108864945300582	1.0028996248572
373	0.915100586009616	0	0	0	0	100.185207256047	89.8423776824645	83.23614612088	117.204536608107	117.25391531222	100.185207256047	190.027584938512	273.263731059392	390.468267667499	507.722182979719	1.10639454392328	-0.0689990669084209	1.03739547701486
374	0.914624317644096	0	0	0	0	99.7804490072167	89.8850189575612	83.3755397005557	117.077257269306	117.124047765102	99.7804490072167	189.665467964778	273.041007665334	390.11826493464	507.242312699741	1.09903932833172	-0.0255249780834371	1.07351435024829
375	0	0	2.39221350217196	0	0	99.5955444365261	90.2265574066941	83.4308443996908	117.171709974491	117.216045320475	99.5955444365261	189.82210184322	273.252946242911	390.424656217402	507.640701537877	1.11102501277046	-0.0844866368266455	1.02653837594382
376	0	1.46858281584848	0	0	0	99.795669179013	90.7201113388166	83.5218409340075	117.556249904784	117.598256495894	99.795669179013	190.51578051783	274.037621451837	391.593871356621	509.192127852515	1.13780322797404	-0.0295264903930543	1.10827673758098
377	0.448544239946341	0	0	0	0	99.9422885820684	90.9907993966389	83.6593856879988	117.832140005831	117.871937894894	99.9422885820684	190.933087978707	274.592473666706	392.424613672537	510.296551567431	1.15544579646026	-0.0324051504207854	1.12304064603947
378	0.960012968989276	0	0	0	0	99.8453885973899	91.17141432278	83.7483839254742	117.921763618194	117.959466822747	99.8453885973899	191.01680292017	274.765186845644	392.686950463838	510.646417286585	1.16348429095731	-0.0554668375234102	1.1080174534339
379	0	1.34055380682411	0	0	0	99.7323927100393	91.2581674780594	83.9604170847689	118.012646893596	118.048363688671	99.7323927100393	190.990560188099	274.950977272868	392.963624166463	511.011987855135	1.16631874454634	-0.0851118073551902	1.08120693719115
380	0	0	2.42395348117341	0	0	99.985304840789	91.5452550683315	84.1554277617891	118.380728403445	118.414561600909	99.985304840789	191.530559909121	275.68598767091	394.066716074354	512.481277675263	1.18713521682184	-0.101061287098911	1.08607392972292
381	0	1.48488105772493	0	0	0	100.58008482512	91.9916051768289	84.3700580133421	119.011829754571	119.043876969567	100.58008482512	192.571690001949	276.941748015291	395.953577769862	514.997454739429	1.21999312571172	-0.0948465250380857	1.12514660067364
382	0.983400330771852	0	0	0	0	101.09550541595	92.3179126135393	84.7189375576324	119.605585220641	119.635939125692	101.09550541595	193.41341802949	278.132355587122	397.737940807763	517.373879933454	1.24132620455489	-0.071090533618423	1.17023567093646
383	0	0	2.09182000779678	0	0	101.663068528555	92.8568853853366	84.9717395581146	120.283857007492	120.31260557478	101.663068528555	194.519953913892	279.491693472006	399.775550479498	520.088156054278	1.26312110598675	-0.0533428567801462	1.20977824920661
384	0.978557480447456	0	0	0	0	102.26166879642	93.5725547314514	85.14265607079	121.0250189593	121.052245691635	102.26166879642	195.834223527871	280.976879598661	402.001898557961	523.054144249597	1.28428888678317	-0.0246369454757013	1.25965194130747
385	0	0	2.39205438572792	0	0	102.955864704268	94.5077351799763	85.2312509694285	121.884972745674	121.910756896628	102.955864704268	197.463599884244	282.694850853672	404.579823599346	526.490580495975	1.31468040748678	0.0200736296879129	1.33475403717469
386	0.998900247707716	0	0	0	0	103.717014571927	95.6267202162198	85.2556557146827	122.839942295567	122.86435907926	103.717014571927	199.343734788147	284.59939050283	407.439332798397	530.303691877657	1.34928595338221	0.0614025485713107	1.41068850195352
387	0	0	2.24479241069178	0	0	104.521849168044	96.8868270954689	85.2201599241584	123.858110058684	123.881230849655	104.521849168044	201.408676263513	286.628836187672	410.486946246356	534.36817709601	1.38326163168596	0.0552311015016518	1.43849273318762
388	0	1.37038319184676	0	0	0	105.533829489997	98.1427839253717	85.2078101776072	124.989858267756	125.011750791371	105.533829489997	203.676613415369	288.884423592976	413.874281860732	538.886032652103	1.41664219763333	0.0515562701494007	1.46819846778273
389	0.8610912708814	0	0	0	0	106.377721260303	99.1407540625341	85.308703030657	125.960693917463	125.981422431272	106.377721260303	205.518475322837	290.827178353494	416.787872270958	542.76929470223	1.43429310530022	0.0818415667043958	1.51613467200462
390	0.61534223000477	0	0	0	0	106.88206781726	99.9451999105679	85.3692069846037	126.645632464178	126.665257930615	106.88206781726	206.827267727828	292.196474712432	418.84210717661	545.507365107224	1.43735765727159	0.0838839698093093	1.52124162708089
391	0.7177103130711	0	0	0	0	107.080892039121	100.550192096322	85.3683101620204	127.049866219761	127.068446470588	107.080892039121	207.631084135444	292.999394297464	420.049260517225	547.117706987812	1.42880002749576	0.0345892079609261	1.46338923545669
392	0.791923746609713	0	0	0	0	107.015054386312	101.009578782996	85.3460330102392	127.237366587125	127.254956479982	107.015054386312	208.024633169308	293.370666179548	420.608032766673	547.862989246655	1.41155284821257	0.0761034794216225	1.48765632763419
393	0.668081835346448	0	0	0	0	106.713508352541	101.328545506221	85.2948920874668	127.222523456557	127.239175023979	106.713508352541	208.042053858762	293.336945946229	420.559469402786	547.798644426765	1.38770911753987	0.0454105944189106	1.43311971195878
394	0.603966392600515	0	0	0	0	106.197885541166	101.487302511544	85.1834983455102	126.993906163413	127.009668754645	106.197885541166	207.68518805271	292.86868639822	419.862592561633	546.872261316278	1.35877409402838	0.0962029419362363	1.45497703596461
395	0.510260229188518	0	0	0	0	105.486914084108	101.474214117	84.9896039399635	126.547460956506	126.562381372465	105.486914084108	206.961128201109	291.950732141072	418.498193097579	545.060574470043	1.32604274926199	0.0341736652714051	1.36021641453339
396	0.364913340078039	0	0	0	0	104.58982463256	101.264331566616	84.67855857477	125.865106839012	125.879229460685	104.58982463256	205.854156199176	290.532714773946	416.397821612958	542.277051073643	1.29051834082982	0.0404422450903028	1.33096058592012
397	0.582557722706698	0	0	0	0	103.535914629309	100.896098925678	84.2799445046768	124.991499701065	125.004866611668	103.535914629309	204.432013554988	288.711958059665	413.70345776073	538.708324372398	1.25325943148391	0.0397456270859786	1.29300505856989
398	0.81167267447862	0	0	0	0	102.370017844991	100.472737956355	83.8888957363438	124.03547102527	124.048122126438	102.370017844991	202.842755801346	286.73165153769	410.76712256296	534.815244689398	1.21556367123341	0.0168128800606645	1.23237655129407
399	0.852746860083773	0	0	0	0	101.118298496153	100.051936099172	83.555725183255	123.059765609266	123.071738731559	101.118298496153	201.170234595325	284.72595977858	407.785725387846	530.857464119405	1.17842293157418	0.0415401977173717	1.21996312929155
400	0.702520975391563	0	0	0	0	99.7918532115337	99.6137540254839	83.2537758948355	122.048995066782	122.060326074777	99.7918532115337	199.405607237018	282.659383131853	404.708378198635	526.768704273412	1.14205763586573	0.047631476591732	1.18968911245746
401	0	1.26190846581226	0	0	0	98.5712058966468	99.0765957968433	83.0597299300482	121.090041273829	121.100764166035	98.5712058966468	197.64780169349	280.707531623538	401.797572897367	522.898337063402	1.10825473325343	-0.0455424905166369	1.06271224273679
402	0	1.33061655748205	0	0	0	97.6258433810552	98.3981087790254	83.0773375812378	120.295873020498	120.306020024357	97.6258433810552	196.023952160081	279.101289741318	399.397162761816	519.703182786174	1.07910276489326	-0.0238272007731841	1.05527556412007
403	0	1.0876977219848	0	0	0	96.8934894081275	97.5971934632341	83.2482611467519	119.616470582848	119.626072245037	96.8934894081275	194.490682871362	277.738944018113	397.355414600961	516.981486845998	1.05351296191977	-0.0253868667047251	1.02812609521504
404	0	1.29798046069909	0	0	0	96.3477231173129	96.6910628832465	83.5497748513027	119.036600293632	119.045685565896	96.3477231173129	193.038786000559	276.588560851862	395.625161145494	514.670846711391	1.03116814231397	-0.0435547997023963	0.987613342611574
405	0.797026817626109	0	0	0	0	95.8322463875703	95.7707242523178	83.9086096315239	118.489728275472	118.498324596197	95.8322463875703	191.602970639888	275.511580271412	394.001308546884	512.499633143081	1.01106002905743	-0.0405751801509313	0.970484848906494
406	0.941008793707391	0	0	0	0	95.1800461424993	94.9413950579041	84.2525801158943	117.909711080424	117.917844452159	95.1800461424993	190.121441200403	274.374021316298	392.283732396722	510.201576848881	0.991736025029567	-0.0546419606567215	0.937094064372846
407	0.672957103987397	0	0	0	0	94.4051575136431	94.1707133901099	84.5574052662628	117.277675088789	117.285370151897	94.4051575136431	188.575870903753	273.133276170016	390.410951258805	507.696321410703	0.97307245671305	-0.0894206824929248	0.883651774220125
408	0.727281277654877	0	0	0	0	93.5200100627078	93.4159084228419	84.7878076970136	116.563170041584	116.570450144223	93.5200100627078	186.93591848555	271.723726182563	388.286896224147	504.85734636837	0.954723642616383	-0.0728526051274523	0.881871037488931
409	0	0	2.29903481474204	0	0	92.9106044764977	92.9876761418456	84.8855798173311	116.088136104495	116.095023369094	92.9106044764977	185.898280618343	270.783860435674	386.871996540169	502.967019909263	0.954989955424774	-0.111973084561179	0.843016870863594
410	0	1.37866006323381	0	0	0	92.724967542979	92.7745434454121	84.9930696966092	115.938768641154	115.94528402756	92.724967542979	185.499510988391	270.492580685	386.431349326154	502.376633353714	0.970165021806429	-0.131349878647606	0.838815143158822
411	0.861818080697399	0	0	0	0	92.5570639313307	92.4927258081787	85.2023448768919	115.810720640526	115.816884005974	92.5570639313307	185.049789739509	270.252134616401	386.062855256927	501.879739262901	0.980202783588064	-0.0481037076418295	0.932099075946235
412	0	0	1.64263163269173	0	0	92.4634043724781	92.3853940696886	85.3144581758091	115.756309981644	115.762140137715	92.4634043724781	184.848798442167	270.163256617976	385.91956659962	501.681706737335	0.988795211298144	-0.0841228194919851	0.904672391806159
413	0	0	1.67228326562009	0	0	92.6712003352648	92.5813788095685	85.2517795594328	115.91585628149	115.921371048194	92.6712003352648	185.252579144833	270.504358704266	386.420214985756	502.34158603395	1.00105406498258	-0.0510886830015035	0.949965381981072
414	0	0	2.11659957089396	0	0	93.235013302472	93.1350680894778	85.0276688472454	116.354224533823	116.359440790956	93.235013302472	186.37008139195	271.397750239195	387.751974773018	504.111415563975	1.02478727794903	-0.123441748354691	0.901345529594337
415	0.665487556866951	0	0	0	0	93.8573328739708	93.8075620662943	84.7165954081604	116.842059604715	116.846993340609	93.8573328739708	187.664894940265	272.381490348425	389.22354995314	506.070543293749	1.05154386796636	-0.144574860489623	0.906969007476736
416	0	0	2.05088157719369	0	0	94.5301191498842	94.5812980199782	84.3282815268441	117.370485212925	117.375151570738	94.5301191498842	189.111417169862	273.439698696706	390.810183909632	508.18533548037	1.07967657356411	-0.117212843966624	0.962463729597482
417	0	0	1.61425730997836	0	0	95.4719455266895	95.612202593403	83.8215569773827	118.103324615704	118.10773793735	95.4719455266895	191.084148120093	274.905705097475	393.009029713179	511.116767650529	1.1121966767481	-0.0580798729106151	1.05411680383749
418	0.769074454594424	0	0	0	0	96.3320921413856	96.6256000479937	83.29185046417	118.773072197682	118.777246065538	96.3320921413856	192.957692189379	276.249542653549	395.022614851232	513.79986091677	1.13724000249143	-0.0711755267432764	1.06606447574816
419	0	1.31204216273248	0	0	0	97.0687849866852	97.3945035640619	82.9180383082356	119.333465834323	119.337413110801	97.0687849866852	194.463288550747	277.381326858983	396.714792693305	516.052205804107	1.15398900265226	-0.0725958015187811	1.08139320113348
420	0	0	1.56532025432221	0	0	97.9134317157149	98.0992510459643	82.6061716012244	119.9429354998	119.946668364912	97.9134317157149	196.012682761679	278.618854362904	398.561789862704	518.508458227616	1.16781709133239	-0.0313481177100776	1.13646897362231
421	0	1.25664603868339	0	0	0	98.8380118507965	98.7361052586439	82.346718855464	120.581115874992	120.584645861984	98.8380118507965	197.57411710944	279.920835964904	400.501951839896	521.08659770188	1.17902838265461	-0.0475479324860348	1.13148045016858
422	0.831826515393859	0	0	0	0	99.6070241314154	99.179638849934	82.212897510398	121.104822976057	121.108161005229	99.6070241314154	198.786662981349	280.999560491747	402.104383467804	523.212544473033	1.18467640374128	-0.0213582572559794	1.1633181464853
423	0	1.28313626123607	0	0	0	100.247486744998	99.4472251384786	82.1989492672851	121.533759147085	121.536915557875	100.247486744998	199.694711883477	281.893661150762	403.427420297847	524.964335855722	1.18608189689764	-0.0771324463336293	1.10894945056401
424	0.457603253704464	0	0	0	0	100.748539879155	99.4901941132266	82.2161789394945	121.802506111919	121.805490693339	100.748539879155	200.238733992381	282.454912931876	404.257419043794	526.062909737133	1.1835801871043	-0.0710365318573428	1.11254365524695
425	0.482791085944995	0	0	0	0	100.945794083019	99.3497918959394	82.1145363887128	121.782276873331	121.78509889284	100.945794083019	200.295585978958	282.410122367671	404.192399241002	525.977498133842	1.17598011454559	-0.0666004044699649	1.10937971007563
426	0.916215255279145	0	0	0	0	100.891803304178	99.1350635700007	81.9954601649854	121.5939168073	121.596585038194	100.891803304178	200.026866874178	282.022327039164	403.616243846464	525.212828884658	1.1648971988215	-0.0851446077322615	1.07975259108923
427	0.613896830343732	0	0	0	0	100.622626687182	98.8770719938413	81.8830847599437	121.27925674942	121.281779496803	100.622626687182	199.499698681023	281.382783440967	402.662040190387	523.94381968719	1.15117199066768	-0.0867088966315261	1.06446309403615
428	0.86809891784422	0	0	0	0	100.163676014397	98.574883118983	81.7701720724827	120.847179498962	120.849564624387	100.163676014397	198.73855913338	280.508731205863	401.355910704825	522.205475329212	1.13532076553223	-0.000615051495926107	1.13470571403631
429	0	1.27446461377435	0	0	0	99.7154499281819	98.1919360282752	81.7812762972014	120.436909719953	120.439164664781	99.7154499281819	197.907385956457	279.688662253658	400.125571973611	520.564736638392	1.11976760605348	0.000350764667223657	1.1201183707207
430	0.546093464831839	0	0	0	0	99.2598445804469	97.681095101565	81.837441261029	119.982826980378	119.984958787933	99.2598445804469	196.940939682012	278.778380943041	398.761207923419	518.746166711352	1.10415314777296	0.0528199627381628	1.15697311051112
431	0	1.00866033047815	0	0	0	98.7558843653277	97.0575524834799	81.8881183104161	119.446490697881	119.448506034456	98.7558843653277	195.813436848808	277.701555159224	397.148045857105	516.596551891561	1.08765308366776	0.0462888595524524	1.13394194322021
432	0	1.41967585577224	0	0	0	98.414178391411	96.3087915533843	82.0968985244372	119.002471386936	119.004376561709	98.414178391411	194.722969944795	276.819868469233	395.822339856169	514.826716417878	1.07346652944373	0.0428387725333125	1.11630530197704
433	0.818034202881417	0	0	0	0	98.094579357761	95.5320797469292	82.4052069095063	118.602136439685	118.603937423602	98.094579357761	193.62665910469	276.031866014197	394.634002453881	513.237939877484	1.06086928258665	-0.0464357316312701	1.01443355095538
434	0.783771401958832	0	0	0	0	97.6049013815411	94.8044419670718	82.6837013038522	118.125133704829	118.126836148504	97.6049013815411	192.409343348613	275.093044652465	393.218178357294	511.345014505799	1.04731859360523	-0.0638565090260654	0.983462084579161
435	0.682371370589423	0	0	0	0	96.9624561125236	94.0971648513403	82.9092198126505	117.55641718424	117.558026434923	96.9624561125236	191.059620963864	273.968840776514	391.525257960754	509.083284395677	1.03286435067528	-0.0922814144148633	0.940582936260413
436	0	0	0	0	4.41989923297571	96.9585252824737	94.1049766476075	83.7816605090795	117.603199046414	116.811209170017	96.9585252824737	191.063501930081	274.845162439161	392.448361485575	509.259570655592	1.20299148712382	-0.0386193133388846	1.16437217378493
437	0.804211710298	0	0	0	0	97.4918851948627	94.7396330595048	85.2175930595793	118.188628046381	115.936134012305	97.4918851948627	192.231518254367	277.449111313947	395.637739360327	511.573873372632	1.41980413268518	-0.00743135854016754	1.41237277414502
438	0.508652723204238	0	0	0	0	97.7462602402538	95.2077345426555	86.4281000821626	118.529692561944	114.993831690381	97.7462602402538	192.953994782909	279.382094865072	397.911787427016	512.905619117398	1.49359276892163	0.0303218330384904	1.52391460196012
439	0.767709071530861	0	0	0	0	97.7525720554389	95.5222015493583	87.4302748486169	118.64877522993	113.99074416598	97.7525720554389	193.274773604797	280.705048453414	399.353823683344	513.344567849323	1.48539550692215	0.0327577909836705	1.51815329790582
440	0.9703099307717	0	0	0	0	97.5544946103338	95.7858034890298	88.330771203731	118.657255402099	113.023581851256	97.5544946103338	193.340298099364	281.671069303095	400.328324705194	513.35190655645	1.43431755036465	0.0935069224967959	1.52782447286144
441	0.984016900216216	0	0	0	0	97.1803080765268	96.0432101800654	89.1778745761003	118.607628617386	112.131348064585	97.1803080765268	193.223518256592	282.401392832692	401.009021450079	513.140369514663	1.36422850801742	0.0753843939927337	1.43961290201015
442	0	1.31844169290993	0	0	0	96.8276592328039	96.1850584637598	90.0410706306077	118.573119939827	111.374864163565	96.8276592328039	193.012717696564	283.053788327171	401.626908266999	513.001772430564	1.29037718128583	0.0700007611161757	1.360377942402
443	0.878244440144315	0	0	0	0	96.4867550540667	96.2085304863058	90.8926753435032	118.52935522122	110.71835893965	96.4867550540667	192.695285540373	283.587960883876	402.117316105096	512.835675044746	1.21990064793802	0.00635731793059924	1.22625796586862
444	0.602298736697129	0	0	0	0	95.9784113104093	96.1624130281038	91.5977305567302	118.344294603488	110.019326147182	95.9784113104093	192.140824338513	283.738554895243	402.082849498731	512.102175645914	1.15447185547953	-0.0254849245053478	1.12898693097418
445	0.64903813359414	0	0	0	0	95.3174190581522	96.0133108467734	92.1290772439309	117.993340733158	109.243562227257	95.3174190581522	191.330729904926	283.459807148857	401.453147882015	510.696710109272	1.09548210486692	-0.0276907016954541	1.06779140317146
446	0	1.05675240095261	0	0	0	94.6599541529611	95.7347485040166	92.5912905983031	117.583306020988	108.489068175614	94.6599541529611	190.394702656978	282.985993255281	400.569299276268	509.058367451883	1.04437092432224	-0.0311353180451076	1.01323560627714
447	0.987812013582309	0	0	0	0	94.0108527470653	95.4092568804457	93.0522425468562	117.184004758234	107.817581008532	94.0108527470653	189.420109627511	282.472352174367	399.656356932602	507.473937941134	1.00142702836596	-0.0109947854746711	0.990432242891293
448	0.284295105883416	0	0	0	0	93.2163424340049	95.0168188550833	93.3635779394939	116.648756530134	107.075020934275	93.2163424340049	188.233161289088	281.596739228582	398.245495758716	505.320516692991	0.964664606611727	0.0164071102936294	0.981071716905357
449	0	1.2484183639279	0	0	0	92.4598540714443	94.4599427061712	93.5966324408343	116.05032913285	106.327382126189	92.4598540714443	186.919796777616	280.51642921845	396.5667583513	502.894140477489	0.934360299833043	0.00359357843280048	0.937953878265843
450	0	0	2.18385617230192	0	0	92.1070003524114	94.1212049063781	93.762531907797	115.753220525089	105.932966339817	92.1070003524114	186.228205258789	279.990737166586	395.743957691675	501.676924031492	0.924616238171063	0.0131241340745876	0.937740372245651
451	0	0	1.62564468954635	0	0	92.1771028530553	94.1966155519166	93.7101406651116	115.788401165027	105.917080455712	92.1771028530553	186.373718404972	280.083859070084	395.87226023511	501.789340690822	0.932865020278166	-0.0493199907569368	0.883545029521229
452	0	0	2.21164623505706	0	0	92.6305200147577	94.6475340543418	93.4641660086555	116.126852418282	106.245533383256	92.6305200147577	187.278054069099	280.742220077755	396.869072496037	503.114605879294	0.956849453457085	-0.0126977796587313	0.944151673798353
453	0.397462647748548	0	0	0	0	93.1587270158307	95.1900370312545	93.0511878218581	116.493415967363	106.638447022785	93.1587270158307	188.348764047085	281.399951868943	397.893367836306	504.531814859092	0.986849717234049	-0.0281022587162104	0.958747458517838
454	0.529650786326718	0	0	0	0	93.4055391343666	95.5045679697639	92.5284923120622	116.576511481139	106.779938327518	93.4055391343666	188.91010710413	281.438599416193	398.015110897331	504.79504922485	1.00631170990216	-0.00801210815958282	0.998299601742573
455	0	0	0	2.77179782364134	0	93.8790079333939	96.068424187801	92.3626654311375	116.388504836459	107.150636236011	93.8790079333939	189.947432121195	282.310097552332	398.698602388791	505.849238624802	1.0557753942812	0.0510068877846802	1.10678228206588
456	0.694491980383904	0	0	0	0	94.5402594679764	96.8649855438158	92.5272329695097	115.99469292951	107.736938099978	94.5402594679764	191.405245011792	283.932477981302	399.927170910812	507.66410901079	1.11996129174098	0.112002789423516	1.23196408116449
457	0	0	1.59557916502652	0	0	95.1592371214462	97.6559723112047	92.5437064677134	115.66501544395	108.303293186013	95.1592371214462	192.815209432651	285.358915900364	401.023931344315	509.327224530328	1.16217536744422	0.104453297738675	1.2666286651829
458	0.686173573000266	0	0	0	0	95.7288714388918	98.430715602632	92.4299682566881	115.384722772119	108.841496787199	95.7288714388918	194.159587041524	286.589555298212	401.97427807033	510.815774857529	1.18773308032255	0.13056058413317	1.31829366445572
459	0.710177514092181	0	0	0	0	96.0277552085786	99.0263726062913	92.2613939267766	114.987130174402	109.190927346927	96.0277552085786	195.05412781487	287.315521741647	402.302651916049	511.493579262976	1.19698612458408	0.109027454732495	1.30601357931658
460	0.742772119418228	0	0	0	0	96.0880929230924	99.4721740124084	92.0555486135268	114.497851237747	109.382814103693	96.0880929230924	195.560266935501	287.615815549028	402.113666786775	511.496480890467	1.19408175688693	0.122165536031387	1.31624729291832
461	0.93982540914069	0	0	0	0	95.9426226079237	99.8274522095524	91.8610489831261	113.972812920689	109.478283957696	95.9426226079237	195.770074817476	287.631123800602	401.603936721291	511.082220678987	1.18268765358989	0.123449450183049	1.30613710377294
462	0.499039447834921	0	0	0	0	95.6041417401973	100.053407406985	91.6292575335664	113.370009293404	109.440144828251	95.6041417401973	195.657549147182	287.286806680749	400.656815974153	510.096960802403	1.16496225444704	0.0337886655153077	1.19875091996235
463	0.539138560504699	0	0	0	0	95.0836116664548	100.091136983625	91.2922453118852	112.62751922841	109.210930907375	95.0836116664548	195.17474865008	286.466993961965	399.094513190375	508.30544409775	1.14220684358813	0.0467477750421643	1.18895461863029
464	0.525973755777969	0	0	0	0	94.4055417694691	99.9671333633143	90.8682279835672	111.768993299282	108.818415206673	94.4055417694691	194.372675132783	285.240903116351	397.009896415632	505.828311622305	1.11602645207424	0.000421291061305737	1.11644774313555
465	0.590889236313221	0	0	0	0	93.5934165858698	99.7105408738443	90.3787653728855	110.82090030501	108.292879945483	93.5934165858698	193.303957459714	283.6827228326	394.50362313761	502.796503083092	1.08770211810682	0.0118280698500297	1.09953018795685
466	0	0	1.97878498043097	0	0	92.981804056936	99.6143311597103	89.8000093872771	110.073692952421	107.92830443437	92.981804056936	192.596135216646	282.396144603923	392.469837556345	500.398141990714	1.06833120790587	0.0277465040239658	1.09607771192984
467	0.583561227704474	0	0	0	0	92.5367234293613	99.648234070864	89.1447734028827	109.494729583636	107.695307454377	92.5367234293613	192.184957500225	281.329730903108	390.824460486744	498.519767941121	1.05583579426317	-0.0152342283824557	1.04060156588072
468	0	1.40170696545177	0	0	0	92.1429514581916	99.5056423528137	88.6222572803894	108.967181273168	107.480073562501	92.1429514581916	191.648593811005	280.270851091395	389.238032364563	496.718105927064	1.04248611737524	-0.00622902226686116	1.03625709510838
469	0	0	1.71215135554836	0	0	92.0500121201071	99.4242836960436	88.1730419152881	108.69603917872	107.490378306175	92.0500121201071	191.474295816151	279.647337731439	388.343376910158	495.833755216333	1.0345176338222	0.0264786438451388	1.06099627766734
470	0.870776126249808	0	0	0	0	92.0277232372265	99.4779665951816	87.6968027451453	108.548894314712	107.596384607874	92.0277232372265	191.505689832408	279.202492577553	387.751386892265	495.347771500139	1.02890204221579	-0.00365791743527689	1.02524412478051
471	0.723701892093437	0	0	0	0	91.8217987871202	99.4687148123386	87.260946565207	108.329764508261	107.604485165457	91.8217987871202	191.290513599459	278.551460164666	386.881224672927	494.485709838384	1.02021103812081	-0.0351700960716368	0.985040942049176
472	0	1.05263107588618	0	0	0	91.5810816035317	99.3151538088781	86.8981761701841	108.083592083307	107.561814494024	91.5810816035317	190.89623541241	277.794411582594	385.878003665901	493.439818159924	1.00970144439005	-0.022166732273669	0.98753471211638
473	0.964389707821218	0	0	0	0	91.3104305769922	99.0829469557179	86.6447225484791	107.857786902493	107.517805313599	91.3104305769922	190.39337753271	277.038100081189	384.895886983682	492.413692297281	0.998403384024876	-0.0120962316601299	0.986307152364746
474	0	0	2.24758465450836	0	0	91.2473132800225	99.1302237195782	86.3522337333703	107.879473930484	107.701448515958	91.2473132800225	190.377536999601	276.729770732971	384.609244663455	492.310693179413	1.00248012737915	0.0193865159559576	1.02186664333511
475	0	1.41040373340578	0	0	0	91.547266556078	99.3059658844777	86.1162133710598	108.195179134381	108.160990591202	91.547266556078	190.853232440556	276.969445811616	385.164624945997	493.325615537198	1.01900170131157	0.00376455516385714	1.02276625647543
476	0	1.12464203951686	0	0	0	91.9593390070063	99.2566211559538	86.0737157122931	108.561890768179	108.655005621557	91.9593390070063	191.21596016296	277.289675875253	385.851566643432	494.50657226499	1.03074422566623	0.0308839557469594	1.06162818141319
477	0.806328459927664	0	0	0	0	92.2749094166089	99.0868677081039	86.0894148112776	108.859327871125	109.064673728723	92.2749094166089	191.361777124713	277.45119193599	386.310519807115	495.375193535838	1.03648099238002	-0.00971357265835718	1.02676741972166
478	0	1.37577825242472	0	0	0	92.5576467700835	98.8072185091891	86.2068749904121	109.144811622084	109.448661669451	92.5576467700835	191.364865279273	277.571740269685	386.716551891769	496.16521356122	1.03887360406045	0.0330147706456191	1.07188837470607
479	0.89707730906215	0	0	0	0	92.8045925504223	98.4518524254363	86.4268430730738	109.431657735192	109.821523813712	92.8045925504223	191.256444975859	277.683288048932	387.114945784125	496.936469597836	1.0388719117677	0.0544735007838333	1.09334541255154
480	0	1.01029983630575	0	0	0	92.9568281184613	98.0273284407032	86.6706021661987	109.652623037929	110.117156692271	92.9568281184613	190.984156559165	277.654758725363	387.307381763292	497.424538455563	1.03553380563014	0.025793688602013	1.06132749423215
481	0.384166617872866	0	0	0	0	92.9964400302333	97.4491245841966	86.8357954185439	109.715815180126	110.244716104797	92.9964400302333	190.44556461443	277.281360032974	386.9971752131	497.241891317896	1.02895800137248	0.00449819535723859	1.03345619672972
482	0.768668430623315	0	0	0	0	92.8209996504326	96.8078434279988	86.8896291759073	109.597975381645	110.181906735928	92.8209996504326	189.628843078431	276.518472254339	386.116447635983	496.298354371912	1.01933136317903	0.0149651655581813	1.03429652873721
483	0	1.23138716344549	0	0	0	92.6391224279255	96.1133260412361	87.003511115663	109.479190253874	110.109700351447	92.6391224279255	188.752448469162	275.755959584825	385.235149838698	495.344850190145	1.00919227671661	-0.0360357461496265	0.973156530566984
484	0	1.25710810867668	0	0	0	92.6137590692129	95.3067723168447	87.2597305234315	109.449640279252	110.119090193223	92.6137590692129	187.920531386058	275.180261909489	384.629902188741	494.748992381965	1.00040451149757	-0.0105469197135957	0.989857591783973
485	0.871255667025364	0	0	0	0	92.5658880830614	94.4937681911903	87.5719813616484	109.430185990706	110.131682646943	92.5658880830614	187.059656274252	274.6316376359	384.061823626606	494.193506273549	0.991768797816022	0.0096359145531722	1.00140471236919
486	0.83782907003646	0	0	0	0	92.3385668976557	93.7577994394484	87.8556222828761	109.342686368705	110.070020730217	92.3385668976557	186.096366337104	273.95198861998	383.294674988685	493.364695718902	0.982075255379354	0.00379241442291117	0.985867669802265
487	0.637066470014651	0	0	0	0	91.9462592943528	93.0481389719011	88.0685279588925	109.150904166399	109.898494139427	91.9462592943528	184.994398266254	273.062926225147	382.213830391546	492.112324530973	0.971251177926161	0.00571272585174845	0.97696390377791
488	0.590921189439607	0	0	0	0	91.4010825684482	92.3186963018246	88.1725592494536	108.82202600252	109.584863720906	91.4010825684482	183.719778870273	271.892338119726	380.714364122246	490.299227843152	0.959231273330006	0.0374855706257817	0.996716843955787
489	0	0	1.51636090131895	0	0	90.9450844679321	91.7424870233909	88.1330147673454	108.54122498096	109.314828149591	90.9450844679321	182.687571491323	270.820586258668	379.361811239628	488.67663938922	0.949910615316027	-0.00851505470971995	0.941395560606307
490	0	1.02860712346558	0	0	0	90.6919642671508	91.2601420791256	88.0517196242293	108.380349603608	109.160716604177	90.6919642671508	181.952106346276	270.003825970506	378.384175574114	487.544892178291	0.943687819631015	-0.0171250197829114	0.926562799848104
491	0	0	1.52097918188479	0	0	90.6237533288382	90.8719588909928	87.9288410211874	108.33070796796	109.114276451296	90.6237533288382	181.495712219831	269.424553241018	377.755261208978	486.869537660274	0.940412515985051	-0.00473496909875341	0.935677546886298
492	0	1.18804118660756	0	0	0	90.7459283129928	90.5602458035106	87.8049578631125	108.406241675612	109.189850384327	90.7459283129928	181.306174116503	269.111131979616	377.517373655228	486.707224039555	0.94019564057198	0.00457488605691176	0.944770526628892
493	0.580246122817973	0	0	0	0	90.8126465202232	90.1463474973823	87.7110028899149	108.415244521535	109.196098104898	90.8126465202232	180.958994017606	268.66999690752	377.085241429056	486.281339533954	0.939070218703277	-0.0267138411434934	0.912356377559783
494	0.768042419035707	0	0	0	0	90.6816615852792	89.7121438844316	87.5683686473471	108.289911618854	109.06554821872	90.6816615852792	180.393805469711	267.962174117058	376.252085735912	485.317633954632	0.936030014425055	-0.0301115055923922	0.905918508832662
495	0	0	0	0	4.62080303364808	91.1934095650408	90.031048613605	88.1527159004198	108.815760495009	108.752602969448	91.1934095650408	181.224458178646	269.377174079066	378.192934574075	486.945537543523	1.13822453906927	-0.0332105240325758	1.10501401503669
496	0.770969151134538	0	0	0	0	92.2391746476336	90.9857341782758	89.3487971058186	109.886528978072	108.283925574706	92.2391746476336	183.224908825909	272.573705931728	382.4602349098	490.744160484506	1.38687075535406	-0.000265294168255397	1.38660546118581
497	0	1.13215409893832	0	0	0	93.1202972496301	91.7236380095441	90.4453921131575	110.799179798632	107.841094219075	93.1202972496301	184.843935259174	275.289327372332	386.088507170964	493.929601390038	1.47398598807895	-0.0358750367100006	1.43811095136895
498	0	1.02376269792439	0	0	0	93.9704362179293	92.1990968977484	91.4955796298891	111.614235835105	107.468157488937	93.9704362179293	186.169533115678	277.665112745567	389.279348580671	496.747506069609	1.47149316614162	-0.00939854711713253	1.46209461902449
499	0	1.13283665133992	0	0	0	94.7911130577509	92.4408264729142	92.5019546884115	112.341056606735	107.15931172519	94.7911130577509	187.231939530665	279.733894219077	392.074950825812	499.234262551002	1.42323203096479	-0.0145835762806894	1.4086484546841
500	0	0	1.68357835334162	0	0	95.7078758632834	92.7201115738851	93.3419434236552	113.112329949272	107.033294882936	95.7078758632834	188.427987437169	281.769930860824	394.882260810096	501.915555693032	1.35993109438743	0.00589961532788467	1.36583070971532
501	0.844349941656935	0	0	0	0	96.5595831870609	93.1062792175348	93.9825652449058	113.860893767412	107.01011747334	96.5595831870609	189.665862404596	283.648427649501	397.509321416913	504.519438890253	1.29470288752868	-0.0164236245028511	1.27827926302583
502	0	1.10588272634583	0	0	0	97.2504597681521	93.347328701085	94.5799424489615	114.482920711759	106.974162947639	97.2504597681521	190.597788469237	285.177730918199	399.660651629958	506.634814577597	1.23114993440229	0.0310006275861011	1.26215056198839
503	0	1.3516902758201	0	0	0	97.975431704944	93.3773481756794	95.231752141958	115.085644721506	107.021836010004	97.975431704944	191.352779880623	286.584532022581	401.670176744087	508.692012754091	1.17540498630547	0.0399473933619505	1.21535237966742
504	0.893589238499117	0	0	0	0	98.5896399125895	93.3146461492204	95.8869785533344	115.626762846035	107.100891849	98.5896399125895	191.90428606181	287.791264615144	403.418027461179	510.518919310179	1.12813368115496	0.0377209344943716	1.16585461564933
505	0.994955969299409	0	0	0	0	98.9290727957223	93.2803699722628	96.47833914522	116.046928055433	107.142861603105	98.9290727957223	192.209442767985	288.687781913205	404.734709968638	511.877571571743	1.08788901951026	0.0207702004515762	1.10865921996183
506	0.907738786339705	0	0	0	0	99.0245174808645	93.273272652678	97.0130455070487	116.360571881004	107.153812533893	99.0245174808645	192.297790133543	289.310835640591	405.671407521595	512.825220055488	1.05428117566362	0.0428212121843186	1.09710238784793
507	0	1.00460463737574	0	0	0	99.0197233288274	93.1770367417401	97.4982633625545	116.581421566826	107.139807245558	99.0197233288274	192.196760070568	289.695023433122	406.276444999948	513.416252245506	1.02658871641383	0.0456596258497626	1.07224834226359
508	0	0	2.05638509817923	0	0	99.2391883294465	93.225400947963	97.83053570019	116.93785945367	107.322209353297	99.2391883294465	192.464589277409	290.295124977599	407.232984431269	514.555193784566	1.01512824457855	0.0452047496729963	1.06033299425155
509	0	1.09127519026953	0	0	0	99.6646346369103	93.3892592558279	98.0479582248794	117.421387321028	107.686098029328	99.6646346369103	193.053893892738	291.101852117618	408.523239438645	516.209337467973	1.01601287661068	0.0643666501017211	1.0803795267124
510	0	1.26622665770861	0	0	0	100.127331450964	93.3513500353463	98.332476376959	117.872202545059	108.065798007864	100.127331450964	193.478681486311	291.81115786327	409.683360408329	517.749158416193	1.01750042338097	0.00627072024444941	1.02377114362542
511	0	0	1.5687656452088	0	0	100.711083269378	93.3580007419658	98.539381059703	118.382253146236	108.547891865334	100.711083269378	194.069084011344	292.608465071047	410.990718217283	519.538610082617	1.02244122822089	0.0638453999659248	1.08628662818681
512	0	1.21830563234711	0	0	0	101.388330248969	93.395240136638	98.6745297966112	118.931400005572	109.107342615046	101.388330248969	194.783570385607	293.458100182218	412.38950018779	521.496842802835	1.02980094299695	0.0548892274017645	1.08469017039871
513	0	0	1.57001415605972	0	0	102.148760264209	93.4685860593452	98.7393511578364	119.516086190196	109.736126333863	102.148760264209	195.617346323554	294.35669748139	413.872783671586	523.60891000545	1.03925021549181	0.0207447096648158	1.05999492515662
514	0.629368361504637	0	0	0	0	102.811546166133	93.608178068191	98.6357698169933	120.015045223462	110.30890644839	102.811546166133	196.419724234324	295.055494051317	415.070539274779	525.37944572317	1.04859878815985	0.0475130120781761	1.09611180023803
515	0	1.03370264135676	0	0	0	103.292663934882	93.5897016544845	98.505402305484	120.341309670114	110.735010857818	103.292663934882	196.882365589366	295.38776789485	415.729077564965	526.464088422783	1.05465599412481	0.0141320732914548	1.06878806741627
516	0.727214407077499	0	0	0	0	103.609988496916	93.4519588632422	98.3673832608564	120.529283049409	111.045474726405	103.609988496916	197.061947360158	295.429330621015	415.958613670423	527.004088396829	1.0579427900138	0.0339197581000086	1.0918625481138
517	0	0	2.1033037528081	0	0	103.990535406801	93.5318505901268	98.0939655914539	120.800744039642	111.459017741609	103.990535406801	197.522385996928	295.616351588382	416.417095628024	527.876113369633	1.07080317627932	0.00942861916262748	1.08023179544195
518	0.995500907528387	0	0	0	0	104.417757599319	93.8445292234459	97.7559252588208	121.185695993259	112.002868701227	104.417757599319	198.262286822765	296.018212081585	417.203908074844	529.206776776071	1.09043896051322	-0.00968550272422171	1.08075345778899
519	0	1.04317775026965	0	0	0	104.695531571556	94.0453701765434	97.4902406010512	121.475845276869	112.466220798955	104.695531571556	198.7409017481	296.231142349151	417.706987626019	530.173208424975	1.10404757685071	-0.00913547298463677	1.09491210386608
520	0.900389233224363	0	0	0	0	104.834005500868	94.1330293309702	97.2709662114777	121.66262265654	112.838231693888	104.834005500868	198.967034831838	296.238001043316	417.900623699856	530.738855393744	1.11241806519141	0.0378788088260398	1.15029687401744
521	0.285978553225216	0	0	0	0	104.696412197149	94.0947583714341	96.9501270681539	121.613950676951	112.984771187125	104.696412197149	198.791170568583	295.741297636737	417.355248313687	530.340019500813	1.11534255332718	0.0211178354568036	1.13646038878399
522	0	0	2.03782918334074	0	0	104.630686014072	94.1670157396776	96.4403110268427	121.579006329111	113.15316568357	104.630686014072	198.797701753749	295.238012780592	416.817019109703	529.970184793273	1.12456814158669	0.0198560942477406	1.14442423583443
523	0	0	2.10835221183939	0	0	104.975427789846	94.6710282384178	95.7758417186571	121.890606992007	113.674567315817	104.975427789846	199.646456028264	295.422297746921	417.312904738927	530.987472054744	1.15087494890767	-0.00839238967188555	1.14248255923579
524	0	1.44389241580942	0	0	0	105.568014063512	95.2406823644509	95.1857667916321	122.393649029562	114.392377010654	105.568014063512	200.808696427963	295.994463219595	418.388112249157	532.780489259811	1.18176688640797	-0.0395903244663877	1.14217656194158
525	0.513402733266952	0	0	0	0	106.040946028901	95.5751774504196	94.6874175062879	122.764945580452	114.982067941995	106.040946028901	201.61612347932	296.303540985608	419.06848656606	534.050554508055	1.20370983129771	-0.045381836070323	1.15832799522738
526	0	0	0	0	3.6744824773096	106.840642383268	96.325695310077	94.7046897409578	123.451171704793	115.23833099732	106.840642383268	203.166337693345	297.871027434303	421.322199139095	536.560530136415	1.32372335198076	-0.107705015687131	1.21601833629363
527	0.948740382966953	0	0	0	0	107.915553305292	97.5002135680863	95.2366396651127	124.472239826527	115.283841019208	107.915553305292	205.415766873378	300.652406538491	425.124646365018	540.408487384225	1.47607877436161	-0.0636176206365599	1.41246115372505
528	0	1.46392628681623	0	0	0	108.833348012513	98.4400878606194	95.8208961074044	125.38486048593	115.366588858941	108.833348012513	207.273435873132	303.094331980537	428.479192466466	543.845781325407	1.55001872207867	-0.118704454075386	1.43131426800329
529	0	1.20855249168986	0	0	0	109.755971343019	99.0689495425203	96.4949441014857	126.243963407829	115.527590432744	109.755971343019	208.824920885539	305.319864987025	431.563828394854	547.091418827599	1.57416916227654	-0.0969913697989439	1.4771777924776
530	0	1.35085357979475	0	0	0	110.659962032799	99.4215199804199	97.2263695730146	127.033069616924	115.737594789143	110.659962032799	210.081482013219	307.307851586234	434.340921203158	550.078515992301	1.56685648905905	-0.136936260175195	1.42992022888385
531	0.874260553032038	0	0	0	0	111.386788764536	99.618812590404	97.9410481238564	127.692598271217	115.92530421204	111.386788764536	211.00560135494	308.946649478796	436.639247750013	552.564551962053	1.53996719649995	-0.0963424648153327	1.44362473168462
532	0	1.04265617617229	0	0	0	111.902948269361	99.6748574589795	98.5832231535559	128.180054119255	116.037481232756	111.902948269361	211.577805728341	310.161028881897	438.341083001151	554.378564233908	1.50102617246319	-0.15883534723839	1.3421908252248
533	0	1.33735505649691	0	0	0	112.406937379323	99.5185908410943	99.2460721351896	128.60069501785	116.169541546424	112.406937379323	211.925528220418	311.171600355607	439.772295373458	555.941836919881	1.45792934577559	-0.089534956779216	1.36839438899638
534	0.632034817079737	0	0	0	0	112.76395478589	99.2194959985682	99.8442321912777	128.880151232635	116.238104144082	112.76395478589	211.983450784458	311.827682975736	440.707834208371	556.945938352453	1.41341308900883	-0.082580049741234	1.3308330392676
535	0.688286907658248	0	0	0	0	112.811241146016	98.8487566007958	100.264627405123	128.915339493448	116.131841249737	112.811241146016	211.659997746812	311.924625151935	440.839964645383	556.97180589512	1.36774903139854	-0.103165119566873	1.26458391183166
536	0	1.16473179829372	0	0	0	112.739848103723	98.3715822863452	100.627554019288	128.835628455654	115.972584357051	112.739848103723	211.111430390068	311.738984409356	440.57461286501	556.547197222061	1.32393925082893	-0.0661300506940523	1.25780920013487
537	0.413124612957187	0	0	0	0	112.541941469874	97.7516934303762	100.882218027998	128.598450538829	115.71088100523	112.541941469874	210.293634900251	311.175852928249	439.774303467078	555.485184472309	1.28247025026089	-0.0573460208808069	1.22512422938008
538	0.775972528096892	0	0	0	0	112.089374844693	97.079173433122	100.971835382451	128.154470794005	115.291112636349	112.089374844693	209.168548277815	310.140383660266	438.294854454271	553.58596709062	1.24267959623237	-0.0780692855383667	1.16461031069401
539	0.545194433340155	0	0	0	0	111.421471385098	96.3849285704291	100.937615006086	127.551633398684	114.755493845674	111.421471385098	207.806399955527	308.744014961613	436.295648360298	551.051142205972	1.20492951149259	-0.0796877673419779	1.12524174415061
540	0.78095089334944	0	0	0	0	110.566065671574	95.6766665342935	100.796737927222	126.813199460963	114.122066438606	110.566065671574	206.242732205868	307.03947013309	433.852669594053	547.974736032659	1.16931321947597	-0.117614942165864	1.0516982773101
541	0.745535020834077	0	0	0	0	109.556192447701	94.994950682905	100.598473819402	125.993917770953	113.440829683239	109.556192447701	204.551143130606	305.149616950008	431.14353472096	544.5843644042	1.13604392390021	-0.0996937079255724	1.03635021597464
542	0.497377233928004	0	0	0	0	108.400771121532	94.2852994632379	100.29633823316	125.052232106615	112.665910133754	108.400771121532	202.68607058477	302.98240881793	428.034640924545	540.700551058299	1.10463963941038	-0.123482866503216	0.981156772907165
543	0.451444748991637	0	0	0	0	107.106514382653	93.4992642159915	99.8492240420147	123.951458917515	111.756704632353	107.106514382653	200.605778598645	300.455002640659	424.406461558175	536.163166190528	1.0746525404524	-0.110450241148384	0.964202299304016
544	0.750156291537648	0	0	0	0	105.705948726924	92.6970725899464	99.3240946213397	122.762523184713	110.780584087184	105.705948726924	198.403021316871	297.727115938211	420.489639122924	531.270223210108	1.04629598577096	-0.120909291379315	0.925386694391643
545	0	0	2.05175969264499	0	0	104.550924682499	92.186508721232	98.7099809199408	121.802924143774	110.051829526447	104.550924682499	196.737433403731	295.447414323672	417.250338467446	527.302167993893	1.03120121213069	-0.116993372561621	0.914207839569065
546	0	1.18223426901803	0	0	0	103.758628923915	91.8591159842577	98.104893903809	121.12198449259	109.61685387661	103.758628923915	195.617744908173	293.722638811982	414.844623304572	524.461477181182	1.02713543867336	-0.0915598314643843	0.935575607208976
547	0	1.34971028349901	0	0	0	103.162595893756	91.3918860066675	97.6945270899335	120.562576645433	109.315902864571	103.162595893756	194.554481900423	292.249008990357	412.81158563579	522.127488500361	1.02343958230655	-0.11243773333886	0.911001848967685
548	0	0	1.54685650664673	0	0	102.810509726267	91.0212435973512	97.3048386663831	120.180907582942	109.202816443143	102.810509726267	193.831753323618	291.136591990001	411.317499572943	520.520316016087	1.02269035184096	-0.0737490541508978	0.948941297690062
549	0	1.38351630193904	0	0	0	102.680315570976	90.728244336315	96.9486526684833	119.962694208437	109.261182510514	102.680315570976	193.408559907291	290.357212575775	410.319906784212	519.581089294725	1.02471031157853	-0.0776932250010702	0.947017086577459
550	0.45629557482249	0	0	0	0	102.509573670134	90.3056813723166	96.6288781787123	119.68295544022	109.264109023407	102.509573670134	192.815255042451	289.444133221163	409.127088661383	518.39119768479	1.02520533385919	-0.0477192396965558	0.977486094162637
551	0.892599699530567	0	0	0	0	102.122484053961	89.8643152774438	96.25587940256	119.263253262365	109.131446605635	102.122484053961	191.986799331405	288.242678733965	407.505931996331	516.637378601965	1.0224939030917	-0.0178612002342395	1.00463270285746
552	0	1.16478644926249	0	0	0	101.7103207638	89.394105862052	95.9689849902196	118.85312639187	109.011205197642	101.7103207638	191.104426625852	287.073411616072	405.926538007942	514.937743205584	1.01862412221061	-0.000848468223416909	1.01777565398719
553	0	0	2.21538791048591	0	0	101.619678253456	89.1562270775187	95.6509015991925	118.703233229446	109.152681309952	101.619678253456	190.775905330975	286.426806930167	405.130040159614	514.282721469566	1.02914191936916	-0.0217428507282414	1.00739906864092
554	0	1.25569605432534	0	0	0	101.822938777851	89.1105077338083	95.330077448782	118.793263624979	109.53435531459	101.822938777851	190.933446511659	286.263523960441	405.05678758542	514.591142900009	1.04977970299391	0.022154952302989	1.07193465529689
555	0	0	0	2.86627152554124	0	102.416897834847	89.3729696227125	95.4837601610266	118.735454309773	110.258605972256	102.416897834847	191.789867457559	287.273627618586	406.009081928358	516.267687900614	1.10735012865971	-0.0111126818960905	1.09623744676362
556	0.855800201158741	0	0	0	0	103.176117295039	89.9749604433869	95.9678050476205	118.478219543069	111.194533140635	103.176117295039	193.151077738426	289.118882786046	407.597102329115	518.791635469751	1.18157922020424	-0.0212712212473508	1.16030799895689
557	0.441182453197708	0	0	0	0	103.60645279243	90.4277214259548	96.2949348254456	118.069737173845	111.866993142824	103.60645279243	194.034174218385	290.32910904383	408.398846217675	520.2658393605	1.22536465669265	-0.0602134909164295	1.16515116577622
558	0.607671129451879	0	0	0	0	103.736988842599	90.7027553066377	96.4379895422416	117.484810756206	112.259934119663	103.736988842599	194.439744149237	290.877733691478	408.362544447685	520.622478567348	1.24585289843021	-0.00874774594084232	1.23710515248937
559	0	1.41888966431061	0	0	0	103.816719830827	90.8094900789126	96.6030483759041	116.931228438504	112.589597016134	103.816719830827	194.626209909739	291.229258285643	408.160486724147	520.750083740281	1.25196484229018	0.0256368960646758	1.27760173835485
560	0.976993519643097	0	0	0	0	103.853051254062	90.8391360349207	96.8512228994425	116.471579615425	112.926382234319	103.853051254062	194.692187288983	291.543410188426	408.01498980385	520.941372038169	1.24847892534319	0.0229306625451452	1.27140958788833
561	0	1.43822708470666	0	0	0	103.862406969995	90.7958621935845	97.1790835696524	116.103702918946	113.275344121124	103.862406969995	194.658269163579	291.837352733232	407.941055652177	521.216399773301	1.23881041260397	0.0116267597012005	1.25043717230517
562	0	1.09295828185622	0	0	0	103.972722589095	90.5828349869442	97.5948252084959	115.836871458808	113.652419441585	103.972722589095	194.555557576039	292.150382784535	407.987254243343	521.639673684928	1.22556369443404	0.038705925853759	1.2642696202878
563	0	1.08362791489613	0	0	0	104.106903523346	90.2217885341909	98.021779946246	115.595323913056	113.987998662269	104.106903523346	194.328692057537	292.350472003783	407.945795916839	521.933794579108	1.20861247451966	0.0398103734259109	1.24842284794557
564	0	1.49776730298876	0	0	0	104.339019402783	89.7291141822733	98.5344397792252	115.454303743463	114.363002528452	104.339019402783	194.068133585056	292.602573364281	408.056877107744	522.419879636196	1.191883098905	0.0601731493198896	1.25205624822489
565	0.763473482676652	0	0	0	0	104.518561132683	89.1910874563655	99.0567921165977	115.338410023472	114.707267617481	104.518561132683	193.709648589049	292.766440705647	408.104850729119	522.8121183466	1.17516293193187	0.111599118322491	1.28676205025436
566	0	1.06006206695924	0	0	0	104.576069397437	88.6139064165169	99.5079693836198	115.167261051034	114.945242222289	104.576069397437	193.189975813954	292.697945197574	407.865206248608	522.810448470897	1.15672257106863	0.150881076272149	1.30760364734078
567	0	1.40873212578668	0	0	0	104.717415814561	87.936649667196	100.015450083883	115.068708246218	115.209230234255	104.717415814561	192.654065481757	292.66951556564	407.738223811858	522.947454046113	1.13986976044933	0.128739597697852	1.26860935814718
568	0	1.46742642521866	0	0	0	105.007442239259	87.1717931167662	100.645960459944	115.109749563242	115.570332412904	105.007442239259	192.179235356025	292.825195815968	407.93494537921	523.505277792114	1.1269905401692	0.193070389939201	1.3200609301084
569	0.441450579452578	0	0	0	0	105.21425781823	86.3410801030832	101.19799739591	115.089063144166	115.831005916841	105.21425781823	191.555337921313	292.753335317224	407.84239846139	523.673404378231	1.11489458219947	0.218449964679492	1.33334454687897
570	0.939072780904071	0	0	0	0	105.151041988325	85.5590925700336	101.585737276122	114.920926005911	115.909007024736	105.151041988325	190.710134558359	292.29587183448	407.216797840392	523.125804865128	1.10124271155911	0.242956281229227	1.34419899278834
571	0.901780262724493	0	0	0	0	104.867596714669	84.9069901995743	101.910840404731	114.707027437269	115.909226850881	104.867596714669	189.774586914244	291.685427318974	406.392454756243	522.301681607123	1.08710999232702	0.199952464938701	1.28706245726572
572	0.704891390709595	0	0	0	0	104.384903738851	84.3276587527248	102.135004981542	114.409031167809	115.79627423636	104.384903738851	188.712562491576	290.847567473118	405.256598640927	521.052872877287	1.07231455863612	0.228245091772928	1.30055965040905
573	0.855778099869291	0	0	0	0	103.727114866689	83.8074675717776	102.261853085817	114.030468822046	115.576388440245	103.727114866689	187.534582438467	289.796435524283	403.82690434633	519.403292786575	1.05703295109381	0.212373337809519	1.26940628890333
574	0	1.2128003580586	0	0	0	103.078385379007	83.2823225247362	102.397955667302	113.677771715195	115.358488790607	103.078385379007	186.360707903743	288.758663571045	402.436435286241	517.794924076847	1.04294834030352	0.191028014327731	1.23397635463125
575	0	0	1.70123817345718	0	0	102.684388126692	82.9194708881017	102.447595638372	113.507780549772	115.30170095102	102.684388126692	185.603859014793	288.051454653165	401.559235202937	516.860936153957	1.03521158173611	0.186365477040998	1.22157705877711
576	0	1.10533639995648	0	0	0	102.492779865676	82.691435871487	102.40651569837	113.47569442604	115.363321305372	102.492779865676	185.184215737163	287.590731435533	401.066425861573	516.429747166946	1.03215984102009	0.169707503645135	1.20186734466523
577	0	1.44990642446565	0	0	0	102.437422461052	82.3437677147693	102.484563778985	113.522273855413	115.486034233779	102.437422461052	184.781190175822	287.265753954807	400.78802781022	516.274062043999	1.03082018749046	0.160613262191452	1.19143344968191
578	0	1.12726511394259	0	0	0	102.504277901247	81.8916676128085	102.669209463095	113.639785741641	115.663870322378	102.504277901247	184.395945514055	287.065154977151	400.704940718792	516.36881104117	1.03099780886357	0.136359362149101	1.16735717101267
579	0.564019186412937	0	0	0	0	102.468216999692	81.3814077536584	102.780894988682	113.653041165301	115.723256415128	102.468216999692	183.84962475335	286.630519742032	400.283560907334	516.006817322462	1.02950184542839	0.143850257812542	1.17335210324094
580	0.501904643814428	0	0	0	0	102.192066959893	80.839463412938	102.712668680875	113.459062871507	115.562694475161	102.192066959893	183.031530372831	285.744199053706	399.203261925214	514.765956400375	1.02532733860052	0.171887310860204	1.19721464946073
581	0	1.33691854806493	0	0	0	101.896414328463	80.2402494358496	102.633554943104	113.230486778003	115.35617363581	101.896414328463	182.136663764313	284.770218707416	398.000705485419	513.356879121229	1.02119031881234	0.13313605796886	1.1543263767812
582	0	1.06638131718015	0	0	0	101.720416626325	79.5739603639286	102.646397349216	113.073434227225	115.211052223558	101.720416626325	181.294376990253	283.940774339469	397.014208566694	512.225260790252	1.01811569505127	0.063364146302448	1.08147984135372
583	0	1.41465984235384	0	0	0	101.667753567874	78.8500847178238	102.75741040251	112.997090717358	115.137645542522	101.667753567874	180.517838285697	283.275248688207	396.272339405566	511.409984948088	1.01661631978156	0.0898783966670063	1.10649471644857
584	0	1.00875714696306	0	0	0	101.710665662192	78.0775265740281	102.941165508833	112.978716816821	115.114245175739	101.710665662192	179.78819223622	282.729357745053	395.708074561874	510.822319737613	1.0162268245061	0.0812058078398334	1.09743263234594
585	0	1.00616364506651	0	0	0	101.763103075469	77.2653141820773	103.113755147072	112.936835391821	115.060313980228	101.763103075469	179.028417257546	282.142172404619	395.079007796439	510.139321776667	1.0149035966802	0.0676363595320085	1.08253995621221
586	0	1.21033984799552	0	0	0	101.862258866761	76.4214798406174	103.31434031205	112.912800358054	115.018062030948	101.862258866761	178.283738707378	281.598079019428	394.510879377482	509.528941408431	1.0136110647589	0.0627936902975308	1.07640475505643
587	0	0	1.72305992127975	0	0	102.137591496718	75.8054437604352	103.416970733525	113.039852059614	115.121508657693	102.137591496718	177.943035257153	281.360005990678	394.399858050291	509.521366707985	1.01745778485751	0.0298473731277278	1.04730515798524
588	0.882541306429713	0	0	0	0	102.407220600653	75.4747180666271	103.376483921986	113.233565959271	115.286937297272	102.407220600653	177.88193866728	281.258422589265	394.491988548536	509.778925845808	1.02414234504346	0.0442329049555603	1.06837524999902
589	0.866294361295739	0	0	0	0	102.426371535339	75.24041483123	103.299444552971	113.328504245528	115.349552801841	102.426371535339	177.666786366569	280.96623091954	394.294735165068	509.644287966909	1.02794738247688	0.02426044868825	1.05220783116513
590	0	1.07913580078002	0	0	0	102.355525351591	75.0003921253891	103.227995201405	113.373401986817	115.358672866819	102.355525351591	177.35591747698	280.583912678385	393.957314665201	509.315987532021	1.02987130872405	0.00627474071028212	1.03614604943433
591	0.484988411762009	0	0	0	0	102.184658059486	74.6869826199941	103.087355934753	113.299506501831	115.246072278086	102.184658059486	176.87164067948	279.958996614233	393.258503116065	508.50457539415	1.02964735505077	0.0150102598326302	1.0446576148834
592	0	1.38257683672589	0	0	0	101.989775382059	74.3083028091101	102.948493568388	113.183290600649	115.088700661705	101.989775382059	176.298078191169	279.246571759557	392.429862360206	507.518563021912	1.02918743477358	0.0348833048967897	1.06407073967037
593	0.876151272253616	0	0	0	0	101.781692193066	73.9485752571147	102.879449109296	113.097820777349	114.960054843475	101.781692193066	175.730267450181	278.609716559477	391.707537336826	506.667592180301	1.0289787993316	0.0416546253755592	1.07063342470716
594	0.650351303348007	0	0	0	0	101.374077702696	73.6516903255086	102.736555820362	112.904013016033	114.721438504919	101.374077702696	175.025768028205	277.762323848567	390.666336864599	505.387775369518	1.02659072370832	0.0521778761620803	1.0787685998704
595	0.483551857948676	0	0	0	0	100.776075244141	73.3382505050831	102.45569562201	112.541924140836	114.313257089311	100.776075244141	174.114325749224	276.570021371235	389.111945512071	503.425202601382	1.02179521590621	0.0501094685262734	1.07190468443249
596	0.864189633880502	0	0	0	0	100.018666113961	73.0533694441689	102.095924737627	112.074409815324	113.798679084495	100.018666113961	173.07203555813	275.167960295757	387.24237011108	501.041049195576	1.01530868635531	0.0872572806728431	1.10256596702815
597	0	0	2.19435021822781	0	0	99.4825030480919	73.1182637402927	101.636850076981	111.838851422494	113.515365933591	99.4825030480919	172.600766788385	274.237616865366	386.07646828786	499.591834221451	1.02268473362892	0.090767312014167	1.11345204564309
598	0	1.36408700208896	0	0	0	99.3162708780281	73.3928645463451	101.191027911115	111.894411064378	113.522729831053	99.3162708780281	172.709135424373	273.900163335488	385.794574399866	499.317304230919	1.04139527059638	0.102751166392137	1.14414643698851
599	0.847260718303975	0	0	0	0	99.1390864084349	73.6086640005855	100.847927625018	111.956518000083	113.536422740081	99.1390864084349	172.74775040902	273.595678034038	385.552196034121	499.088618774202	1.05499544994874	0.117337399100162	1.1723328490489
600	0.600196260439012	0	0	0	0	98.7653730224178	73.8070142019292	100.455086350511	111.882402579081	113.413872704153	98.7653730224178	172.572387224347	273.027473574858	384.909876153939	498.323748858092	1.06212645037305	0.0845940775532612	1.14672052792631
601	0	1.44314326779396	0	0	0	98.4212286997597	73.9045134350761	100.135254485909	111.803694004491	113.286883802229	98.4212286997597	172.325742134836	272.460996620745	384.264690625235	497.551574427464	1.06660779349396	0.0996235493636233	1.16623134285759
602	0.44465094345203	0	0	0	0	98.0865513973443	73.8843998670039	99.8449740155952	111.685061335157	113.120279170218	98.0865513973443	171.970951264348	271.815925279943	383.500986615101	496.621265785318	1.06874103170841	0.0502809504841909	1.1190219821926
603	0	1.14586498262963	0	0	0	97.713537696466	73.7615357743225	99.5327920758067	111.482485152943	112.870174527883	97.713537696466	171.475073470789	271.007865546595	382.490350699538	495.360525227421	1.06746107032064	0.0591323568908464	1.12659342721148
604	0.580104269236134	0	0	0	0	97.3098610520343	73.5744321446231	99.2228241301949	111.226874582322	112.567596910183	97.3098610520343	170.884293196657	270.107117326852	381.333991909174	493.901588819358	1.06352104935238	0.0270557298020596	1.09057677915444
605	0.757509099018084	0	0	0	0	96.7394961766564	73.3977444397801	98.8461563663619	110.855519574701	112.149938526481	96.7394961766564	170.137240616436	268.983396982798	379.838916557499	491.988855083981	1.05646233637384	0.00935476066835107	1.06581709704219
606	0.997171868795182	0	0	0	0	96.0351126817144	73.3091136989402	98.4900714444523	110.461362868982	111.710230169374	96.0351126817144	169.344226380655	267.834297825107	378.295660694089	490.005890863463	1.04768039216575	0.0182424520156998	1.06592284418145
607	0.779505201741492	0	0	0	0	95.2151859532641	73.3010182666003	98.1558132004482	110.05080749208	111.254950046371	95.2151859532641	168.516204219864	266.672017420313	376.722824912393	487.977774958764	1.03762811650929	-0.0278715047111986	1.00975661179809
608	0.928053375743947	0	0	0	0	94.2953610154703	73.3526427059756	97.8305257919227	109.615695530122	110.776003773958	94.2953610154703	167.648003721446	265.478529513369	375.094225043491	485.870228817449	1.02649441040129	-0.0481031732468522	0.978391237154435
609	0	1.35210705810234	0	0	0	93.4762983589595	73.38286296508	97.6224447261452	109.268535836385	110.385953208292	93.4762983589595	166.859161324039	264.481606050185	373.75014188657	484.136095094862	1.01672082015581	-0.0207987634475459	0.995922056708262
610	0	1.18709429872772	0	0	0	92.8932985745777	73.297644260864	97.5649136284491	109.046554744324	110.12206818847	92.8932985745777	166.190942835442	263.755856463891	372.802411208215	482.924479396685	1.00909808914081	-0.0101580243212729	0.998940064819539
611	0	1.13973959184631	0	0	0	92.4818483932615	73.1113906677424	97.6014496132329	108.896792843889	109.93142425762	92.4818483932615	165.593239061004	263.194688674237	372.091481518126	482.022905775747	1.00241356870599	-0.00491875957390972	0.997494809132077
612	0	0	1.87468332520674	0	0	92.3551071715522	73.1175596423589	97.5641829745486	108.942979249208	109.937777796412	92.3551071715522	165.472666813911	263.03684978846	371.979829037667	481.917606834079	1.00336585736666	0.0126639459238096	1.01602980329047
613	0.51700355674957	0	0	0	0	92.3181753685854	73.3045862019008	97.348926822304	109.037803208678	109.993838426101	92.3181753685854	165.622761570486	262.97168839279	372.009491601468	482.003330027569	1.00871051452474	-0.0401780146739674	0.968532499850777
614	0.563832901913125	0	0	0	0	92.0784478863121	73.4111579519032	97.0141672373138	108.935590780725	109.853946409968	92.0784478863121	165.489605838215	262.503773075529	371.439363856254	481.293310266223	1.009823965339	-0.010709085698489	0.999114879640514
615	0	0	1.51264812064023	0	0	91.8880522305877	73.6358257158775	96.5502344209547	108.849135612145	109.730904095281	91.8880522305877	165.523877946465	262.07411236742	370.923247979565	480.654152074846	1.01106247777908	-0.0178893834972591	0.993173094281824
616	0	0	2.41263975123444	0	0	92.129821129787	74.3095990904839	95.9286876656682	109.122405373259	109.968682954834	92.129821129787	166.439420220271	262.368107885939	371.490513259198	481.459196214032	1.03450663133985	-0.0144721123347333	1.02003451900511
617	0	1.11976231290927	0	0	0	92.6709859608319	75.1591354354012	95.3098675363927	109.630907221537	110.442789604173	92.6709859608319	167.830121396233	263.139988932626	372.770896154163	483.213685758336	1.0699240385812	-0.0689097466924103	1.00101429188879
618	0.631500341450311	0	0	0	0	93.0912878802709	75.836631904228	94.7488333224721	110.015657533053	110.794236038042	93.0912878802709	168.927919784499	263.676753106971	373.692410640024	484.486646678067	1.09331425181609	-0.107562597682532	0.985751654133559
619	0	0	1.62722368164171	0	0	93.5059547988216	76.591731510147	94.103862238472	110.390185840402	111.136544028465	93.5059547988216	170.097686308969	264.201548547441	374.591734387843	485.728278416308	1.11070201465502	-0.127569233290639	0.983132781364383
620	0.431454526278873	0	0	0	0	93.8924512079808	77.3669536285008	93.3507144567071	110.708536353825	111.423747064807	93.8924512079808	171.259404836482	264.610119293189	375.318655647013	486.742402711821	1.12300620935733	-0.126066754941095	0.996939454416236
621	0	0	0	3.43816697119595	0	94.6084730040491	78.5119135204139	93.0873547046278	110.726077847124	112.015909184303	94.6084730040491	173.120386524463	266.207741229091	376.933819076215	488.949728260518	1.21339048499639	-0.075296376761671	1.13809410823472
622	0.872386396559665	0	0	0	0	95.6084874984586	80.0407947351534	93.319081109332	110.562957569219	112.93668352097	95.6084874984586	175.649282233612	268.968363342944	379.531320912163	492.468004433133	1.33358513523109	-0.087794787071641	1.24579034815945
623	0	1.05090185592004	0	0	0	96.4239331613108	81.3436711941362	93.5519166909623	110.385255538006	113.708915599074	96.4239331613108	177.767604355447	271.319521046409	381.704776584415	495.413692183489	1.39263652026602	-0.0641754142009874	1.32846110606503
624	0	1.25743186025444	0	0	0	97.2339396661722	82.3556464143444	93.8570032074015	110.267392465355	114.419154719585	97.2339396661722	179.589586080517	273.446589287918	383.713981753273	498.133136472858	1.41190984021274	-0.128465627176662	1.28344421303608
625	0.872501485417921	0	0	0	0	97.9083377036356	83.196958905458	94.1892646109908	110.167235782504	115.036426387365	97.9083377036356	181.105296609094	275.294561220084	385.461797002588	500.498223389954	1.40495441761119	-0.0631312653499871	1.3418231522612
626	0.284497654843636	0	0	0	0	98.2686480995714	83.8586310786417	94.3616827167842	109.900403671095	115.38660898299	98.2686480995714	182.127279178213	276.488961894997	386.389365566093	501.775974549083	1.3797453388624	-0.0800582118642779	1.29968712699812
627	0.994208858101	0	0	0	0	98.3529676073809	84.386839072011	94.4198837138627	109.514877746814	115.527113873541	98.3529676073809	182.739806679392	277.159690393255	386.674568140068	502.201682013609	1.34381028784175	-0.0892648576989209	1.25454543014283
628	0.589550140407165	0	0	0	0	98.2148581665708	84.8479186778778	94.4296485802188	109.078537616549	115.534482546868	98.2148581665708	183.062776844449	277.492425424667	386.570963041217	502.105445588084	1.30228200460277	-0.0498965684353418	1.25238543616742
629	0.558795350737766	0	0	0	0	97.8682808339322	85.1680251959188	94.3165754751632	108.518845532137	115.344129331111	97.8682808339322	183.036306029851	277.352881505014	385.871727037151	501.215856368262	1.25771194245099	-0.0597004589484496	1.19801148350254
630	0	0	1.67241362595549	0	0	97.5930083666184	85.5691932773106	94.0553052657235	108.058929006893	115.186477881293	97.5930083666184	183.162201643929	277.217506909653	385.276435916545	500.462913797838	1.21765962526534	-0.0693584285598249	1.14830119670551
631	0	0	1.67256521082636	0	0	97.627460539897	86.2445800843775	93.6309539111964	107.892844873231	115.26227520524	97.627460539897	183.872040624275	277.502994535471	385.395839408702	500.658114613942	1.18773008724757	-0.0526606617702673	1.1350694254773
632	0.664858988019954	0	0	0	0	97.6847284385222	86.9677807873196	93.1185069831312	107.794913945557	115.35197266688	97.6847284385222	184.652509225842	277.771016208973	385.56593015453	500.91790282141	1.16203561976115	-0.0782549970471849	1.08378062271397
633	0	1.27230774210608	0	0	0	97.6956814393081	87.4956175310169	92.6982927920375	107.688950310529	115.384998244042	97.6956814393081	185.191298970325	277.889591762362	385.578542072891	500.963540316933	1.13749984572098	-0.0964450124812101	1.04105483323977
634	0	1.00629908304212	0	0	0	97.7824504484821	87.7999969262103	92.4216179124373	107.636751378195	115.428286411819	97.7824504484821	185.582447374692	278.00406528713	385.640816665324	501.069103077144	1.11514234362942	-0.128910973887075	0.98623136974234
635	0	1.41378339939881	0	0	0	97.9649816706621	87.9047160545348	92.3018810433945	107.661311640457	115.509528819113	97.9649816706621	185.869697725197	278.171578768591	385.832890409048	501.342419228161	1.09603418435628	-0.12222306924096	0.973811115115321
636	0	1.38344797786769	0	0	0	98.3003732935632	87.8321539304672	92.3901731516458	107.822492279605	115.69287810707	98.3003732935632	186.13252722403	278.522700375676	386.345192655281	502.038070762351	1.08170649669101	-0.100006524229053	0.981699972461953
637	0.711496633363876	0	0	0	0	98.5701425124913	87.6635111318715	92.5283247931393	107.970132851843	115.832091286099	98.5701425124913	186.233653644363	278.761978437502	386.732111289345	502.564202575445	1.06902600340119	-0.0948187351495298	0.974207268251662
638	0	1.06006143430357	0	0	0	98.7270220934582	87.4088635201015	92.6535200458498	108.048724840401	115.875232644543	98.7270220934582	186.13588561356	278.78940565941	386.83813049981	502.713363144353	1.05638397412569	-0.0979870041965801	0.95839696992911
639	0.83015814723874	0	0	0	0	98.7815839249776	87.1041048441951	92.7867813847873	108.085951745867	115.853241022846	98.7815839249776	185.885688769173	278.67247015396	386.758421899827	502.611662922673	1.04406699607753	-0.064134149630552	0.979932846446976
640	0.813193908935194	0	0	0	0	98.6213164148238	86.8316206721088	92.8813598793061	108.041130407281	115.72839630138	98.6213164148238	185.452937086933	278.334296966239	386.375427373519	502.103823674899	1.03150252558086	-0.124961974673541	0.906540550907316
641	0.78109048884428	0	0	0	0	98.2704607783865	86.5794120323758	92.9321656540005	107.914688786957	115.503820478876	98.2704607783865	184.849872810762	277.782038464763	385.69672725172	501.200547730597	1.01870701914938	-0.0727409389706048	0.945966080178777
642	0	0	1.8877351616036	0	0	98.0396399160406	86.5513028235941	92.8582639621182	107.921801656594	115.39713491291	98.0396399160406	184.590942739635	277.449206701753	385.371008358347	500.768143271257	1.01384380036579	-0.102754397163993	0.911089403201798
643	0.659092189643647	0	0	0	0	97.900053677655	86.6896797014346	92.6542934149529	108.015214659774	115.363304322216	97.900053677655	184.58973337909	277.244026794042	385.259241453817	500.622545776033	1.014667626374	-0.0807328821151302	0.933934744258866
644	0.865295027640154	0	0	0	0	97.5672409544674	86.7891080569446	92.4297736251931	107.998938251324	115.208349167209	97.5672409544674	184.356349011412	276.786122636605	384.785060887929	499.993410055139	1.01260147013764	-0.0172776526980874	0.995323817439557
645	0	1.30806750147329	0	0	0	97.2461534896714	86.8025500148947	92.31012969236	108.007977669835	115.069092672896	97.2461534896714	184.048703504566	276.358833196926	384.366810866761	499.435903539656	1.01016263006546	-0.0726722856721753	0.937490344393281
646	0.837975280610924	0	0	0	0	96.9289593026233	86.7382768848311	92.2750356232242	108.030761092747	114.935604743877	96.9289593026233	183.667236187454	275.942271810679	383.973032903425	498.908637647302	1.00736938398246	-0.0258233822839384	0.981546001698525
647	0	1.19789335078533	0	0	0	96.6023932265402	86.602591262148	92.2974094663392	108.0481992353	114.790276126065	96.6023932265402	183.204984488688	275.502393955027	383.550593190328	498.340869316393	1.00386403200539	-0.0607559373513854	0.943108094654007
648	0.832196243468114	0	0	0	0	96.2623429928631	86.4064908431744	92.3666543946317	108.056986145021	114.631132653519	96.2623429928631	182.668833836038	275.035488230669	383.09247437569	497.723607029209	0.999782344706541	-0.138296732504754	0.861485612201787
649	0.519943297414948	0	0	0	0	95.7501552029415	86.1769872777076	92.3505450363514	107.931540829682	114.333789299036	95.7501552029415	181.927142480649	274.277687517001	382.209228346683	496.543017645718	0.993731254047043	-0.0961719030644453	0.897559350982598
650	0	1.19948330548543	0	0	0	95.2435952963803	85.8389567313984	92.3314967516047	107.760327730269	113.987782114991	95.2435952963803	181.082552027779	273.414048779384	381.174376509653	495.162158624644	0.987239740335442	-0.121678866161256	0.865560874174186
651	0.560663501757327	0	0	0	0	94.739417119737	85.414848563643	92.3124760478406	107.55181452478	113.602536619996	94.739417119737	180.15426568338	272.466741731221	380.018556256001	493.621092875997	0.980422824499701	-0.112346841846779	0.868075982652922
652	0.823971710578634	0	0	0	0	94.090101405808	84.9955530473794	92.2267971428555	107.244312543635	113.117217976911	94.090101405808	179.085654453187	271.312451596043	378.556764139678	491.673982116589	0.972267480140198	-0.135425992787198	0.836841487352999
653	0.915845576609295	0	0	0	0	93.3260371286038	84.6477572397557	92.1482347624285	106.916130137043	112.610893362808	93.3260371286038	177.97379436836	270.122029130788	377.038159267831	489.64905263064	0.963604004825289	-0.139286421037815	0.824317583787475
654	0.897629967770221	0	0	0	0	92.4646218558794	84.3777703924748	92.089594418059	106.584180475452	112.101148067908	92.4646218558794	176.842392248354	268.931986666413	375.516167141865	487.617315209773	0.954748595576494	-0.139201187558112	0.815547408018382
655	0	1.06493245543586	0	0	0	91.6484800232191	84.0793280335493	92.0773642573651	106.278668094804	111.618779687226	91.6484800232191	175.727808056768	267.805172314134	374.083840408937	485.702620096163	0.946269566261213	-0.110534400223126	0.835735166038087
656	0	1.02219188905101	0	0	0	90.9905162915375	83.6654514119205	92.1286978510747	106.020103754429	111.184820021024	90.9905162915375	174.655967703458	266.784665554533	372.804769308962	483.989589329985	0.938541406304599	-0.118228059891059	0.82031334641354
657	0	1.34438802798295	0	0	0	90.5284071875262	83.1505041844376	92.2897013128495	105.857621193436	110.848858314755	90.5284071875262	173.678911371964	265.968612684813	371.826233878249	482.675092193005	0.932915570541718	-0.0802335695986422	0.852682000943075
658	0	1.3983721951632	0	0	0	90.3104259713531	82.5473807596947	92.6164083396182	105.849979549597	110.670049644158	90.3104259713531	172.857806731048	265.474215070666	371.324194620263	481.994244264421	0.930959095074041	-0.140749389312351	0.79020970576169
659	0	1.3276504799955	0	0	0	90.3054731768449	81.8685732126619	93.084860596823	105.975669029102	110.627226072509	90.3054731768449	172.174046389507	265.25890698633	371.234576015432	481.86180208794	0.932077532485139	-0.175164878490687	0.756912653994452
660	0.816587041230438	0	0	0	0	90.2956241457695	81.205578614534	93.5665118815759	106.108338412595	110.594329201356	90.2956241457695	171.501202760304	265.067714641879	371.176053054474	481.77038225583	0.933519056985966	-0.145084904509321	0.788434152476645
661	0.877430376465098	0	0	0	0	90.1096844288885	80.6471174319363	93.9761337464749	106.164722221946	110.488341972478	90.1096844288885	170.756801860825	264.7329356073	370.897657829246	481.385999801724	0.933567068330851	-0.0744087336900386	0.859158334640812
662	0	0	1.84990989913351	0	0	90.0486277311877	80.3797703597665	94.2340030289271	106.350148966963	110.514801171194	90.0486277311877	170.428398090954	264.662401119881	371.012550086844	481.527351258038	0.939849634775577	-0.0145340043126546	0.925315630462923
663	0.78387727834265	0	0	0	0	90.0848993856274	80.3454726142438	94.3428514728418	106.623708012033	110.632968199684	90.0848993856274	170.430371999871	264.773223472713	371.396931484746	482.02989968443	0.95044814358246	-0.0214797337783256	0.928968409804134
664	0	0	2.19214324058088	0	0	90.2836859659683	80.5908357754035	94.3110700967783	107.047694861619	110.905277945858	90.2836859659683	170.874521741372	265.18559183815	372.23328669977	483.138564645627	0.972268174853934	0.0142889091328637	0.986557083986798
665	0	1.36580329397327	0	0	0	90.7999851483886	80.9979785227471	94.2695128788383	107.703415562356	111.41314647019	90.7999851483886	171.797963671136	266.067476549974	373.77089211233	485.18403858252	1.0033030710369	-0.00214278325719052	1.00116028777971
666	0.598304710495382	0	0	0	0	91.2484648146333	81.2563733489182	94.2613289201818	108.263927340913	111.829714652565	91.2484648146333	172.504838163552	266.766167083733	375.030094424646	486.859809077212	1.02705160387209	0.01412400921975	1.04117561309184
667	0	0	2.49405534465024	0	0	91.8585095756573	81.7809146675574	94.0880522603617	108.959419792353	112.385232135086	91.8585095756573	173.639424243215	267.727476503576	376.686896295929	489.072128431015	1.06777857328424	0.028479936137925	1.09625850942217
668	0.581088642116573	0	0	0	0	92.5918650065686	82.5210936754287	93.7683049328116	109.753963318039	113.043808279546	92.5918650065686	175.112958681997	268.881263614809	378.635226932848	491.679035212394	1.11724441543032	0.0617433137496467	1.17898772917997
669	0	1.22635783849134	0	0	0	93.206299077844	83.0646165755266	93.492054238001	110.406046666432	113.563952011149	93.206299077844	176.27091565337	269.762969891371	380.169016557803	493.732968568953	1.15044780962967	0.0415765587063973	1.19202436833607
670	0.740505730624768	0	0	0	0	93.7131352407617	83.4641173252406	93.2807164868539	110.955312445	113.985309433574	93.7131352407617	177.177252566002	270.457969052856	381.413281497856	495.39859093143	1.17094822727344	0.0310238727937605	1.2019721000672
671	0.59131258878025	0	0	0	0	93.9604464294741	83.7685533275715	93.0100843126041	111.294266459495	114.200375087281	93.9604464294741	177.728999757046	270.73908406965	382.033350529145	496.233725616426	1.1799099316886	0.0300406239118876	1.20995055560049
672	0	1.19601042387283	0	0	0	94.1349519012324	83.9242897711412	92.7760438295025	111.534110559885	114.32032654483	94.1349519012324	178.059241672374	270.835285501876	382.369396061761	496.689722606591	1.1811425081644	-0.0128351382108575	1.16830736995354
673	0.464747940774711	0	0	0	0	94.2303211976678	83.9252976021651	92.5464051064904	111.656680382265	114.326963745963	94.2303211976678	178.155618799833	270.702023906323	382.358704288588	496.685668034551	1.17632319253373	0.00296642082944937	1.17928961336318
674	0.698450664959201	0	0	0	0	94.1035146195139	83.8456820902228	92.2321475329107	111.585790156684	114.144055254785	94.1035146195139	177.949196709737	270.181344242647	381.767134399332	495.911189654116	1.16563784162846	-0.0258021075470165	1.13983573408145
675	0.854515164976413	0	0	0	0	93.7967707120283	83.7676394641867	91.9167656264011	111.416670683069	113.866777552718	93.7967707120283	177.564410176215	269.481175802616	380.897846485685	494.764624038403	1.15100760631674	0.0542341447871736	1.20524175110391
676	0.260866961914002	0	0	0	0	93.3012605486864	83.6065757888549	91.5168230141142	111.076608720449	113.42235562308	93.3012605486864	176.907836337541	268.424659351655	379.501268072104	492.923623695184	1.13313000637436	0.058096943860195	1.19122695023455
677	0.545534619041621	0	0	0	0	92.6305842845979	83.3182755638574	90.9891332042237	110.532206885017	112.777323932638	92.6305842845979	175.948859848455	266.937993052679	377.470199937696	490.247523870334	1.11246420493538	0.0366409646396622	1.14910516957504
678	0	1.18212187856893	0	0	0	91.9931324826642	82.9431493005376	90.5239641399025	109.982661494786	112.130805256993	91.9931324826642	174.936281783202	265.460245923104	375.44290741789	487.573712674883	1.0914928945952	0.0305507437657926	1.12204363836099
679	0	0	0	2.95457344586482	0	91.8821089726991	82.9533466513477	90.5705065180957	109.376371014	111.940047755245	91.8821089726991	174.835455624047	265.405962142143	374.782333156142	486.722380911387	1.12011891998259	-0.0463185277741034	1.07380039220848
680	0	1.19945733271244	0	0	0	92.2266678649839	83.2846096423532	91.0590574050732	108.732235165306	112.142672219731	92.2266678649839	175.511277507337	266.57033491241	375.302570077716	487.445242297447	1.17502462589276	-0.0230893678842718	1.15193525800849
681	0	1.47774999441443	0	0	0	92.7045041169543	83.4291086808268	91.6683707097002	108.277078266368	112.424081428193	92.7045041169543	176.133612797781	267.801983507481	376.07906177385	488.503143202042	1.20550560961571	-0.00584203960043726	1.19966357001527
682	0	1.0006067684107	0	0	0	93.2584077396949	83.4073897334278	92.3422173457508	107.950563202569	112.734074770647	93.2584077396949	176.665797473123	269.008014818874	376.958578021443	489.69265279209	1.21813602520092	0.00116960502367197	1.21930563022459
683	0.964181592118932	0	0	0	0	93.6748629524964	83.348003885759	92.9763930023401	107.644625001688	112.973906387212	93.6748629524964	177.022866838255	269.999259840595	377.643884842284	490.617791229496	1.21610957466851	0.0663313028304371	1.28244087749895
684	0	1.19908598057234	0	0	0	94.0108090776383	83.2518242722244	93.6113828241432	107.396120619976	113.188996413608	94.0108090776383	177.262633349863	270.874016174006	378.270136793982	491.45913320759	1.20482793406172	0.086586410424016	1.29141434448573
685	0	1.22048212999321	0	0	0	94.4255200691991	83.0203348012319	94.2919329842455	107.246386517577	113.428545591589	94.4255200691991	177.445854870431	271.737787854677	378.984174372254	492.412719963843	1.18859368070597	0.115330357269026	1.303924037975
686	0.973736082980181	0	0	0	0	94.7551179315376	82.779239021399	94.967182423121	107.141357242816	113.645706773024	94.7551179315376	177.534356952937	272.501539376058	379.642896618874	493.288603391898	1.16892572182526	0.0599086351935606	1.22883435701882
687	0	1.38477010641667	0	0	0	95.0459493025896	82.5251690566766	95.6685792506287	107.109469471494	113.87553805182	95.0459493025896	177.571118359266	273.239697609895	380.349167081389	494.224705133209	1.14863713781448	0.0228628634040141	1.1715000012185
688	0	1.3350113943947	0	0	0	95.4729410947573	82.1551385135838	96.4563787029314	107.208148345436	114.181534636237	95.4729410947573	177.628079608341	274.084458311272	381.292606656709	495.474141292946	1.13033427192647	0.0208757155201265	1.1512099874466
689	0	0	1.7064980010471	0	0	96.0805749951805	81.9338971193635	97.1257204415658	107.48369250131	114.615556102561	96.0805749951805	178.014472114544	275.14019255611	382.623885057419	497.23944115998	1.11764706395863	0.0025659290930896	1.12021299305172
690	0.762949710143219	0	0	0	0	96.659774434848	81.9045746835664	97.5861378841018	107.802640197874	115.049231671057	96.659774434848	178.564349118414	276.150487002516	383.95312720039	499.002358871447	1.10795319400539	-0.00604516835257991	1.10190802565281
691	0.499184481844239	0	0	0	0	96.9559710798559	81.8219279049511	97.8806754803823	107.935704799598	115.257931978914	96.9559710798559	178.777898984807	276.658574465189	384.594279264788	499.852211243701	1.09567002739998	0.030363917792378	1.12603394519236
692	0	1.48350907482733	0	0	0	97.2128419256756	81.6235051307316	98.1670006180267	108.043444979752	115.40647291513	97.2128419256756	178.836347056407	277.003347674434	385.046792654186	500.453265569316	1.08466096862408	-0.0196916042467122	1.06496936437737
693	0.635767177072004	0	0	0	0	97.432398430177	81.3503081720241	98.4635565724473	108.146921451617	115.519803513965	97.432398430177	178.782706602201	277.246263174648	385.393184626266	500.91298814023	1.07498151606874	0.00670141554832098	1.08168293161706
694	0.729434234626652	0	0	0	0	97.4143465643771	81.0746406587332	98.6307228488492	108.108879698437	115.46421755252	97.4143465643771	178.48898722311	277.11971007196	385.228589770396	500.692807322916	1.06362476542531	-0.0104908192182389	1.05313394620708
695	0.659267389845973	0	0	0	0	97.1871210742304	80.8015360416331	98.6866521018649	107.949607584174	115.263237897423	97.1871210742304	177.988657115863	276.675309217728	384.624916801902	499.888154699325	1.05103127493486	-0.00448841186431781	1.04654286307055
696	0	1.04909414954662	0	0	0	96.9054861314401	80.4693334933391	98.7055561917764	107.745240526826	114.995946433994	96.9054861314401	177.374819624779	276.080375816556	383.825616343381	498.821562777375	1.03829546336682	-0.0556984892658745	0.982596974100948
697	0	0	0	0	3.73036991183055	97.2152473175365	80.6740281990437	99.2746455910666	108.084718562211	114.5923448926	97.2152473175365	177.88927551658	277.163921107647	385.248639669858	499.840984562458	1.13921774162264	-0.0629994032527027	1.07621833836994
698	0.548255143020391	0	0	0	0	97.8886505321232	81.3554869747968	100.212061860725	108.78773512382	113.980121561165	97.8886505321232	179.24413750692	279.456199367645	388.243934491465	502.22405605263	1.28015556324454	-0.0659039011245349	1.21425166212
699	0	0	2.34138956609892	0	0	98.64225974108	82.2154564585322	100.846650413433	109.569070744436	113.580020384222	98.64225974108	180.857716199612	281.704366613046	391.273437357481	504.853457741703	1.3601728713587	-0.0168833569593472	1.34328951439936
700	0	0	0	2.52820249074488	0	99.8684928477057	83.5942354628635	101.590703671047	110.358147367319	113.732935754247	99.8684928477057	183.462728310569	285.053431981616	395.411579348935	509.144515103182	1.42859910444316	-0.0871675814750217	1.34143152296814
701	0	0	1.59074873184718	0	0	101.363598279317	85.2821811991284	102.423164529994	111.023591631252	114.229629676082	101.363598279317	186.645779478446	289.06894400844	400.092535639692	514.322165315773	1.47779624962489	-0.0889459800066511	1.38885026961824
702	0.90135409123113	0	0	0	0	102.690607556854	86.9342623232628	103.036861266471	111.679895510023	114.725305462837	102.690607556854	189.624869880117	292.661731146588	404.341626656611	519.066932119448	1.49302960717421	-0.159365567994701	1.33366403917951
703	0.581503079906487	0	0	0	0	103.634293158464	88.3614663107868	103.488571250285	112.138498310091	115.031033975694	103.634293158464	191.995759469251	295.484330719536	407.622829029627	522.653863005321	1.48258740350067	-0.123467966917459	1.35911943658321
704	0.488562911925366	0	0	0	0	104.220309765484	89.5084399625702	103.719133107918	112.344349561585	115.091411348816	104.220309765484	193.728749728054	297.447882835972	409.792232397556	524.883643746372	1.45509485126673	-0.130697215216137	1.3243976360506
705	0	1.04107853033084	0	0	0	104.622488295021	90.3695612430904	103.841734807432	112.414384674751	115.023034161752	104.622488295021	194.992049538112	298.833784345543	411.248169020295	526.271203182046	1.41795556056871	-0.0848795753249373	1.33307598524378
706	0.433312604047498	0	0	0	0	104.851149839701	90.9650028288527	103.853661583344	112.349301605045	114.826275624671	104.851149839701	195.816152668553	299.669814251897	412.019115856943	526.845391481613	1.37545267351704	-0.117547148936218	1.25790552458083
707	0.635582568755539	0	0	0	0	104.799648508263	91.3681669060876	103.694976663762	112.092268184634	114.443992435408	104.799648508263	196.167815414351	299.862792078113	411.955060262746	526.399052698154	1.32971282586115	-0.0960393844636696	1.23367344139748
708	0.82649116285068	0	0	0	0	104.518367941863	91.6733510277139	103.459469795206	111.73989526831	113.972497457384	104.518367941863	196.191718969577	299.651188764783	411.391084033093	525.363581490478	1.28329437191771	-0.0316787098430971	1.25161566207462
709	0.837064541679912	0	0	0	0	104.041184882698	91.9277933008892	103.193854727864	111.341456998527	113.460779524032	104.041184882698	195.968978183587	299.162832911451	410.504289909979	523.96506943401	1.23783508782602	-0.0556674625247379	1.18216762530128
710	0.715107568872872	0	0	0	0	103.389304186663	92.1151295263134	102.881230138742	110.88237279909	112.893984980044	103.389304186663	195.504433712976	298.385663851718	409.268036650808	522.162021630851	1.1939439314446	-0.0372453275843051	1.1566986038603
711	0	0	1.82007086564601	0	0	102.859224514289	92.4309601615449	102.439494080085	110.559797213829	112.469007076447	102.859224514289	195.290184675834	297.729678755919	408.289475969748	520.758483046195	1.159032343639	-0.0494895190292973	1.1095428246097
712	0	0	1.72980572311689	0	0	102.687582544211	93.0444169659564	101.822844726112	110.544207595584	112.356073225364	102.687582544211	195.731999510167	297.554844236279	408.099051831863	520.455125057228	1.13744012447907	-0.110038491693445	1.02740163278562
713	0	0	1.77910399100972	0	0	102.826360711339	93.9117278946513	101.054290256872	110.792988349915	112.512328819366	102.826360711339	196.73808860599	297.792378862862	408.585367212777	521.097696032143	1.12670060835426	-0.148488302883099	0.978212305471166
714	0.933332988263765	0	0	0	0	102.983863133786	94.8480611535904	100.260815405847	111.122292773061	112.753698655284	102.983863133786	197.831924287376	298.092739693223	409.215032466284	521.968731121568	1.11971260732867	-0.0987980141597962	1.02091459316888
715	0.51729999324399	0	0	0	0	102.889259852364	95.6078180696288	99.4717863961505	111.287352255969	112.835195734609	102.889259852364	198.497077921993	297.968864318144	409.256216574112	522.091412308721	1.10961153101543	-0.139805858384393	0.969805672631039
716	0.584855786921958	0	0	0	0	102.562015844099	96.1454385667902	98.6261978848028	111.2432967553	112.7117413416	102.562015844099	198.707454410889	297.333652295692	408.576949050993	521.288690392592	1.09647673977595	-0.140105623729213	0.956371116046735
717	0	1.00550959909156	0	0	0	102.161199882185	96.4614940039688	97.8262449612799	111.107131614551	112.500141482391	102.161199882185	198.622693886154	296.448938847434	407.556070461986	520.056211944376	1.08180483334153	-0.12900379681547	0.952801036526059
718	0	1.06608522122583	0	0	0	101.830523681067	96.546749597553	97.1580870928044	110.97860219542	112.299951145342	101.830523681067	198.37727327862	295.535360371425	406.513962566845	518.813913712187	1.06701020907616	-0.135155785141056	0.931854423935107
719	0	0	1.58473025501417	0	0	101.673096573426	96.653998178184	96.4899571561164	110.967335417491	112.220615480738	101.673096573426	198.32709475161	294.817051907727	405.784387325218	518.005002805956	1.0558318626264	-0.0845171347637887	0.971314727862607
720	0.999398210033132	0	0	0	0	101.537958043203	96.8855212396888	95.8167312686617	111.043091725197	112.231721418809	101.537958043203	198.423479282891	294.240210551553	405.28330227675	517.515023695559	1.04746443956212	-0.119205095435336	0.928259344126788
721	0.430490391442352	0	0	0	0	101.184510576054	97.0103588603557	95.145389406384	110.979779366748	112.107011610722	101.184510576054	198.19486943641	293.340258842793	404.320038209542	516.427049820264	1.03734667023915	-0.167858467649948	0.869488202589197
722	0.441395525178361	0	0	0	0	100.61980725639	96.938313246575	94.3759977069142	110.691620348374	111.760550055825	100.61980725639	197.558120502965	291.934118209879	402.625738558253	514.386288614078	1.024953560853	-0.156810673896172	0.868142886956833
723	0	0	2.36485297020978	0	0	100.266737945612	97.0614399525342	93.5022929179789	110.574677831525	111.588249182674	100.266737945612	197.328177898146	290.830470816125	401.40514864765	512.993397830324	1.03133482838167	-0.0705487146644292	0.96078611371724
724	0.952299687907107	0	0	0	0	100.105981503893	97.4394332410322	92.6378465011422	110.692274950067	111.653288360773	100.105981503893	197.545414744925	290.183261246067	400.875536196134	512.528824556907	1.05041219979403	-0.107864786983566	0.942547412810464
725	0	1.18404861514704	0	0	0	99.9056433724219	97.6776495988688	91.9439039336675	110.802364773401	111.713483568774	99.9056433724219	197.583292971291	289.527196904958	400.329561678359	512.043045247133	1.06135596448852	-0.0421325571962019	1.01922340729232
726	0.736652120092651	0	0	0	0	99.6603224286169	97.7545032850007	91.3602697645774	110.86250077838	111.726257581874	99.6603224286169	197.414825713618	288.775095478195	399.637596256575	511.36385383845	1.06551121652279	-0.0617645149084809	1.00374670161431
727	0.908899153550104	0	0	0	0	99.2312287201767	97.7826506855936	90.8271808593	110.829184312856	111.647987161019	99.2312287201767	197.01387940577	287.84106026507	398.670244577926	510.318231738945	1.06355339200069	-0.0840119388102649	0.979541453190424
728	0	1.03525443186433	0	0	0	98.7677633392006	97.7019701288108	90.3963366932922	110.769008853684	111.545147046563	98.7677633392006	196.469733468011	286.866070161304	397.635079014988	509.18022606155	1.05757206943362	-0.00463143343606345	1.05294063599756
729	0	1.04935471686616	0	0	0	98.3960323014743	97.4321413505925	90.0832630310658	110.711129334655	111.446779031631	98.3960323014743	195.828173652067	285.911436683133	396.622566017788	508.069345049419	1.04902987815642	-0.0410181727239848	1.00801170543243
730	0	1.08901297381851	0	0	0	98.1168865539225	96.9963030255179	89.8855871287485	110.665635269104	111.362864839699	98.1168865539225	195.11318957944	284.998776708189	395.664411977293	507.027276816993	1.03893368980109	0.0109800457416752	1.04991373554277
731	0.626624185765131	0	0	0	0	97.7866182110378	96.4584789715873	89.7096877814241	110.550291534651	111.211066673631	97.7866182110378	194.245097182625	283.954784964049	394.5050764987	505.716143172331	1.02700185185591	-0.0634864161938584	0.963515435662052
732	0	1.07579052493552	0	0	0	97.4154770300756	95.8306097269569	89.5546929120532	110.374620025427	111.000808641274	97.4154770300756	193.246086757032	282.800779669086	393.175399694513	504.176208335787	1.01382614131799	-0.0325973570512387	0.981228784266748
733	0.701238339374535	0	0	0	0	97.0069696948756	95.1413276912501	89.4295260897648	110.157024033024	110.750400918602	97.0069696948756	192.148297386126	281.57782347589	391.734847508915	502.485248427517	0.999953859206278	0.0218723107091262	1.0218261699154
734	0	1.14305481106175	0	0	0	96.5851658482639	94.3980650535094	89.3468858891696	109.918839708484	110.481091002501	96.5851658482639	190.983230901773	280.330116790943	390.248956499427	500.730047501928	0.986061370870111	0.0434131046127035	1.02947447548281
735	0	0	1.81856238279327	0	0	96.4245555600248	93.8252081563358	89.2350992043752	109.873101501669	110.405828949261	96.4245555600248	190.249763716361	279.484862920736	389.357964422404	499.763793371665	0.979486831149162	0.0314496313213513	1.01093646247051
736	0.84354720364678	0	0	0	0	96.34579249459	93.478537067278	89.0467382935904	109.935360788977	110.4400858095	96.34579249459	189.824329561868	278.871067855458	388.806428644435	499.246514453935	0.977788591304882	0.0390411385097557	1.01682972981464
737	0.451503033019534	0	0	0	0	96.060016703634	93.0797319211927	88.8036953127131	109.839526688232	110.317694258098	96.060016703634	189.139748624827	277.94344393754	387.782970625772	498.10066488387	0.973205121983734	0.0174608644693619	0.990665986453096
738	0.585085459864027	0	0	0	0	95.5838472226261	92.5899405713233	88.4668584345884	109.557937367721	110.010919725879	95.5838472226261	188.173787793949	276.640646228538	386.198583596259	496.209503322138	0.965911427985345	-0.00842090912931697	0.957490518856028
739	0.461074269125768	0	0	0	0	94.9413824512934	92.0222446714724	88.0490897008002	109.113906545875	109.543006729255	94.9413824512934	186.963627122766	275.012716823566	384.126623369441	493.669630098696	0.956423758486317	0.0407222246896101	0.997145983175927
740	0	0	1.79329939653486	0	0	94.4320948835079	91.6191703565612	87.521085162308	108.759308690228	109.165763906273	94.4320948835079	186.051265240069	273.572350402377	382.331659092605	491.497422998878	0.952073310208066	-0.0194759588910227	0.932597351317043
741	0.40686921397091	0	0	0	0	94.0268098982432	91.3425320771404	86.8878485678516	108.46449188894	108.84947673205	94.0268098982432	185.369341975384	272.257190543235	380.721682432175	489.571159164225	0.951514440998145	-0.0544116808661336	0.897102760132011
742	0.421446673640211	0	0	0	0	93.4384603379633	90.9275512814733	86.1734254885409	107.972460477305	108.337089995841	93.4384603379633	184.366011619437	270.539437107978	378.511897585283	486.848987581124	0.947448697094501	-0.0305002378663028	0.916948459228198
743	0.600597230115226	0	0	0	0	92.7026927254174	90.4285772594311	85.4266133884133	107.344655095481	107.689987715682	92.7026927254174	183.131269984849	268.557883373262	375.902538468743	483.592526184425	0.940634493069458	-0.0143267289043169	0.926307764165142
744	0.971969585737453	0	0	0	0	91.8603242337531	89.9607811726236	84.7574906832157	106.70270153871	107.029741851708	91.8603242337531	181.821105406377	266.578596089592	373.281297628302	480.31103948001	0.932424527076097	-0.0521742734434989	0.880250253632598
745	0.409228702219802	0	0	0	0	90.9140729046838	89.4828568932456	84.120082558201	106.011162336075	106.320863753907	90.9140729046838	180.39692979793	264.517012356131	370.528174692206	476.849038446112	0.922968039664306	-0.0417720955011092	0.881195944163197
746	0.568808838262795	0	0	0	0	89.8682809959889	88.925069897975	83.4403773859402	105.205632595863	105.498899882207	89.8682809959889	178.793350893964	262.233728279904	367.439360875767	472.938260757973	0.911865970834449	-0.0480470998207485	0.863818871013701
747	0	1.14584227186696	0	0	0	88.9032971186494	88.2959637971775	82.8650188749621	104.441505698842	104.719197379968	88.9032971186494	177.199260915827	260.064279790789	364.505785489631	469.224982869599	0.900921836059375	-0.0216932747836155	0.879228561275759
748	0	0	1.5832135888547	0	0	88.2453655669339	87.8008729405743	82.3444708283671	103.905836632195	104.168767293409	88.2453655669339	176.046238507508	258.390709335875	362.29654596807	466.465313261479	0.894524078855476	0.00861940170996139	0.903143480565438
749	0.701501403559663	0	0	0	0	87.7088706171185	87.4742141056369	81.7952931939861	103.485943072754	103.734885545424	87.7088706171185	175.183084722755	256.978377916741	360.464320989495	464.19920653492	0.890748397386464	0.0160850903887951	0.906833487775259
750	0	1.35006132928791	0	0	0	87.2465196611191	87.0781872733456	81.4044734571121	103.132189618497	103.367877062533	87.2465196611191	174.324706934465	255.729180391577	358.861370010074	462.229247072607	0.88756080305274	0.0271576506585836	0.914718453711324
751	0.46572745766181	0	0	0	0	86.8315886384966	86.5795790099302	81.1051064272236	102.788217202635	103.011345089117	86.8315886384966	173.411167648427	254.51627407565	357.304491278286	460.315836367403	0.88460263707798	-0.0624500162241376	0.822152620853842
752	0.885343105016248	0	0	0	0	86.2849350395234	86.0845857130438	80.805780151864	102.372229694511	102.58345769297	86.2849350395234	172.369520752567	253.175300904431	355.547530598942	458.130988291913	0.880112756133482	-0.0615264465347291	0.818586309598753
753	0.781382647722647	0	0	0	0	85.6378188988017	85.6515621172502	80.5645663967913	101.951057856582	102.151011631247	85.6378188988017	171.289381016052	251.853947412843	353.805005269425	455.956016900673	0.874738947925896	0.0207688069312912	0.895507754857187
754	0.910516521003422	0	0	0	0	84.9046899502057	85.280475185806	80.3811956588368	101.532402377482	101.721675296639	84.9046899502057	170.185165136012	250.566360794849	352.09876317233	453.820438468969	0.868756734859345	0.0226372509277641	0.891393985787109
755	0	0	1.6605821471847	0	0	84.3427556071747	85.1322395679392	80.171972203934	101.284227739981	101.463382502417	84.3427556071747	169.474995175114	249.646967379048	350.931195119029	452.394577621446	0.867191234561716	0.00584281499217406	0.87303404955389
756	0.70648941161128	0	0	0	0	83.9193875794256	85.1368973103077	79.9057768401228	101.142996015176	101.312566197521	83.9193875794256	169.056284889733	248.962061729856	350.105057745032	451.417623942553	0.868696298477752	-0.0211877304007091	0.847508568077043
757	0.773080630675076	0	0	0	0	83.3850026460877	85.1147053870509	79.6627243414987	100.934804455862	101.095295984468	83.3850026460877	168.499708033139	248.162432374637	349.097236830499	450.192532814967	0.868163437894626	-0.00767638822362729	0.860487049670999
758	0.566540668795416	0	0	0	0	82.7480852683958	85.0416383048353	79.4137870128012	100.640934432604	100.792826983468	82.7480852683958	167.789723573231	247.203510586032	347.844445018636	448.637272002104	0.865744371013314	-0.0286269674983263	0.837117403514988
759	0	1.19441209687933	0	0	0	82.1791393288932	84.8545158239829	79.2425086503108	100.354329266791	100.498077596865	82.1791393288932	167.033655152876	246.276163803187	346.630493069978	447.128570666843	0.86302627211434	0.00500181695252219	0.868028089066862
760	0.828050645583052	0	0	0	0	81.6754100340304	84.6183746841337	79.1855891786695	100.120250710606	100.256285923691	81.6754100340304	166.293784718164	245.479373896834	345.59962460744	445.855910531131	0.860445648921351	-0.0259662360751783	0.834479412846173
761	0.982864365115758	0	0	0	0	81.0852264196155	84.4474030894501	79.1924346941717	99.8958954978794	100.024626248178	81.0852264196155	165.532629509066	244.725064203237	344.620959701117	444.645585949295	0.857326197479172	-0.0207848800001818	0.836541317478991
762	0	1.05567492205622	0	0	0	80.5487629450643	84.2518232529369	79.2978818066557	99.7231812389311	99.8449948751911	80.5487629450643	164.800586198001	244.098468004657	343.821649243588	443.666644118779	0.854411425454091	0.000323176285878327	0.854734601739969
763	0	1.34294439408981	0	0	0	80.2371283449072	83.9280295523427	79.5582841651984	99.6648898991109	99.7801535521565	80.2371283449072	164.16515789725	243.723442062448	343.388331961559	443.168485513716	0.853349006111879	-0.0148743182676044	0.838474687844275
764	0	0	1.603542446868	0	0	80.2277315195448	83.721659130197	79.8243341905476	99.8103123207797	99.9193739371201	80.2277315195448	163.949390649742	243.773724840289	343.584037161069	443.503411098189	0.857412322906961	-0.0759634770600441	0.781448845846917
765	0	0	1.53092371964845	0	0	80.5194778933558	83.8267969275445	79.9196414876531	100.169210907447	100.272400231522	80.5194778933558	164.3462748209	244.265916308553	344.435127216	444.707527447522	0.867132061489297	-0.0672805443519385	0.799851517137358
766	0	1.12632347310826	0	0	0	80.9859597231518	83.9781857241369	80.0053157537496	100.625089949901	100.722719457415	80.9859597231518	164.964145447289	244.969461201038	345.594551150939	446.317270608354	0.878357638912952	-0.0282330539678051	0.850124584945147
767	0.898060040617189	0	0	0	0	81.3909167082988	84.0578395033216	80.1737677580375	101.047445873511	101.139811658192	81.3909167082988	165.44875621162	245.622523969658	346.669969843168	447.80978150136	0.887708415837191	-0.105928420331728	0.781779995505463
768	0	0	1.7595533998155	0	0	81.8664915335783	84.3291093450387	80.2726774702149	101.561229844134	101.648612460154	81.8664915335783	166.195600878617	246.468278348832	348.029508192966	449.67812065312	0.900652641342497	-0.0431317606299653	0.857520880712531
769	0	1.2515510199047	0	0	0	82.5564829204606	84.6673113191718	80.3812252841247	102.214866487523	102.297531749716	82.5564829204606	167.223794239632	247.605019523757	349.81988601128	452.117417760997	0.917358990798897	-0.15540932400988	0.761949666789016
770	0	1.43264466880433	0	0	0	83.3751258553376	84.8133354195449	80.6934982744597	102.931354200948	103.009553944858	83.3751258553376	168.188461274882	248.881959549342	351.81331375029	454.822867695148	0.9339392581828	-0.117774936573269	0.816164321609531
771	0.616704931352568	0	0	0	0	84.1305056884513	84.8302054218702	81.0622742563401	103.578343421243	103.652316224951	84.1305056884513	168.960711110322	250.022985366662	353.601328787904	457.253645012855	0.948545298370456	-0.175937461986582	0.772607836383874
772	0	0	1.67307175937844	0	0	84.8814626358316	84.9751834785609	81.2848578114217	104.213709217655	104.283681087239	84.8814626358316	169.856646114392	251.141503925814	355.355213143469	459.638894230708	0.963863292086189	-0.144944428344404	0.818918863741785
773	0	0	1.64164065066913	0	0	85.8628046027462	85.4203805971813	81.3342277775593	105.023996020728	105.090181041121	85.8628046027462	171.283185199927	252.617412977487	357.641408998215	462.731590039336	0.984202522574509	-0.190151291656579	0.79405123091793
774	0	0	2.02883671226009	0	0	87.1124824198632	86.1975707409866	81.22490023753	106.054186162818	106.116787115758	87.1124824198632	173.31005316085	254.53495339838	360.589139561197	466.705926676955	1.01444631844755	-0.169706891231256	0.844739427216291
775	0.907959057961607	0	0	0	0	88.3535716252979	87.1225847384756	81.0764269628527	107.13218860027	107.191397550957	88.3535716252979	175.476156363774	256.552583326626	363.684771926897	470.876169477854	1.04732999073683	-0.179618655746734	0.867711334990092
776	0	1.24854830669199	0	0	0	89.4463166436583	87.87293818005	81.0609137758823	108.108341140795	108.164339994771	89.4463166436583	177.319254823708	258.380168599591	366.488509740386	474.652849735157	1.07320679388999	-0.174024664182476	0.899182129707514
777	0.523637647310384	0	0	0	0	90.3837591847062	88.3967435331033	81.0870780059563	108.915018696405	108.967979728144	90.3837591847062	178.78050271781	259.867580723766	368.782599420171	477.750579148315	1.09250442546743	-0.177938318835921	0.914566106631506
778	0.953589111823394	0	0	0	0	91.0248736243035	88.8229315527592	81.0992801807658	109.518251991098	109.568338345684	91.0248736243035	179.847805177063	260.947085357828	370.465337348927	480.033675694611	1.10517458428435	-0.14994479118067	0.955229793103677
779	0.590665151316386	0	0	0	0	91.4048159614448	89.1707797465281	81.1085854957965	109.948941979921	109.996308149146	91.4048159614448	180.575595707973	261.684181203769	371.63312318369	481.629431332836	1.11228800294646	-0.186550128731327	0.925737874215135
780	0.684154954485956	0	0	0	0	91.5464004934047	89.3994944153459	81.066670186481	110.176907993364	110.22170026752	91.5464004934047	180.945894908751	262.012565095232	372.189473088596	482.411173356116	1.11421794041581	-0.172871262277599	0.941346678138212
781	0	0	1.5931876226003	0	0	91.7157192121666	89.7126246035876	80.939522541949	110.41538088966	110.457737786221	91.7157192121666	181.428343815754	262.367866357703	372.783247247363	483.240985033584	1.11618858422845	-0.205871688012913	0.91031689621554
782	0	0	1.83491503486006	0	0	92.1806811995931	90.311879460667	80.6791219719376	110.874893763995	110.914946434346	92.1806811995931	182.49256066026	263.171682632198	374.046576396193	484.961522830539	1.12540299266692	-0.203432793590147	0.921970199076773
783	0	0	1.78790924702259	0	0	92.9406972990812	91.1972937506334	80.299239883197	111.563515367782	111.601387983079	92.9406972990812	184.137991049715	264.437230932911	376.000746300693	487.602134283772	1.14268714738033	-0.081574813219146	1.06111233416118
784	0	1.42610878433505	0	0	0	93.8812542057638	92.0580459209967	80.0172461448218	112.374622636892	112.41043275411	93.8812542057638	185.939300126761	265.956546271582	378.331168908474	490.741601662585	1.16184628850084	-0.146918155011592	1.01492813348925
785	0.673408386713723	0	0	0	0	94.7082541730674	92.6919624815409	79.8725977096094	113.081266855633	113.115125764776	94.7082541730674	187.400216654608	267.272814364218	380.354081219851	493.469206984627	1.17602226205172	-0.06564404581007	1.11037821624165
786	0.514094422536982	0	0	0	0	95.2285159034157	93.1437857661682	79.6816620389904	113.524783342283	113.556796395712	95.2285159034157	188.372301669584	268.053963708574	381.578747050857	495.135543446569	1.18314668322915	-0.0789282018428092	1.10421848138634
787	0.771087972564998	0	0	0	0	95.4793151097765	93.4528511590121	79.4703382752935	113.753920246931	113.784187171701	95.4793151097765	188.932166268789	268.402504544082	382.156424791013	495.940611962714	1.18445943045571	-0.0369316905781838	1.14752773987753
788	0.764585652249843	0	0	0	0	95.5015938556612	93.6804122888155	79.287563821735	113.838509105341	113.867124299414	95.5015938556612	189.182006144477	268.469569966212	382.308079071552	496.175203370966	1.18120571378345	-0.038854137862513	1.14235157592094
789	0	1.32447025638186	0	0	0	95.5026427308133	93.7640607636936	79.2363214741774	113.900623919611	113.927676732736	95.5026427308133	189.266703494507	268.503024968684	382.403648888296	496.331325621031	1.17614780081546	-0.0819976893379515	1.09415011147751
790	0	0	2.19468763010834	0	0	95.8247672325834	93.9958397039226	79.2157494745646	114.211222012473	114.236797012529	95.8247672325834	189.820606936506	269.036356411071	383.247578423544	497.484375436073	1.18457495520883	-0.0371003669179679	1.14747458829087
791	0.911626984135724	0	0	0	0	96.2451102383947	94.4418978604066	79.1511674156421	114.654978910714	114.679156136242	96.2451102383947	190.687008098801	269.838175514443	384.493154425158	499.1723105614	1.20047557241309	-0.0247580697642218	1.17571750264887
792	0.829586106029319	0	0	0	0	96.419167255016	94.8252067777615	79.1374198371317	114.964267490079	114.987122689699	96.419167255016	191.244374032777	270.381793869909	385.346061359988	500.333184049686	1.20809210478658	-0.0538068930053528	1.15428521178123
793	0	0	0	2.83220605926387	0	96.8404400483739	95.5187514560477	79.5357536467899	115.036281452648	115.542245753111	96.8404400483739	192.359191504422	271.894945151211	386.93122660386	502.473472356971	1.25044003311774	-0.02927264351446	1.22116738960328
794	0.834563212010504	0	0	0	0	97.4601404252972	96.469731008642	80.282626342428	114.90329824001	116.299521510046	97.4601404252972	193.929871433939	274.212497776367	389.115796016377	505.415317526423	1.30987163528999	-0.0842668359179888	1.225604799372
795	0.52996758249503	0	0	0	0	97.7929591066551	97.2209917391454	80.9110619587702	114.630462865342	116.808887370357	97.7929591066551	195.013950845801	275.925012804571	390.555475669913	507.364363040269	1.34138814119642	-0.0808454813827986	1.26054265981362
796	0	1.10975464072792	0	0	0	98.0097432922542	97.7126408914497	81.4873801754738	114.289784442086	117.1520790428	98.0097432922542	195.722384183704	277.209764359178	391.499548801264	508.651627844064	1.35272908536194	-0.0148380580234098	1.33789102733853
797	0.344029968104558	0	0	0	0	98.1030600167382	97.9384980321941	81.9756393589586	113.850407980957	117.307192056676	98.1030600167382	196.041558048932	278.017197407891	391.867605388848	509.174797445525	1.34905191368206	-0.0242521662952477	1.32479974738682
798	0	1.1862401322001	0	0	0	98.108070902868	97.9290186065219	82.404763165405	113.345792676202	117.315918036163	98.108070902868	196.03708950939	278.441852674795	391.787645350997	509.10356338716	1.3349024981716	-0.0143756162944535	1.32052688187715
799	0.888314988826307	0	0	0	0	98.0548211529664	97.814898044202	82.8774640715374	112.882683097786	117.292569723344	98.0548211529664	195.869719197168	278.747183268706	391.629866366492	508.922436089835	1.31409439774426	-0.0580437186533978	1.25605067909086
800	0.429567563654011	0	0	0	0	97.7847144434307	97.6102857777888	83.2449209486664	112.315830700938	117.098852451037	97.7847144434307	195.39500022122	278.639921169886	390.955751870824	508.054604321861	1.28742352115487	0.0145033880491851	1.30192690920405
801	0.846626511346231	0	0	0	0	97.3238166953775	97.3219524396195	83.5135753080562	111.654830556087	116.750747238348	97.3238166953775	194.645769134997	278.159344443053	389.81417499914	506.564922237488	1.25681099970911	-0.0704946951189452	1.18631630459016
802	0.372996056012311	0	0	0	0	96.6904623156297	96.9466267313669	83.6799185501388	110.898945887119	116.253378348338	96.6904623156297	193.637089046997	277.317007597135	388.215953484255	504.469331832593	1.22373478710738	-0.00729983671651433	1.21643495039086
803	0	1.17555394991198	0	0	0	96.0584543007934	96.4144247800552	83.8215981130597	110.128248550671	115.692193674779	96.0584543007934	192.472879080849	276.294477193908	386.42272574458	502.114919419359	1.19041998530595	-0.0784412231419882	1.11197876216396
804	0.552260715837837	0	0	0	0	95.4356050821885	95.7793926784253	83.9690151665956	109.375248322769	115.104631042526	95.4356050821885	191.214997760614	275.184012927209	384.559261249979	499.663892292505	1.1576861963075	-0.0668379103124328	1.09084828599506
805	0.979483298879761	0	0	0	0	94.6809986517356	95.1648184818396	84.0883490855077	108.607946431421	114.463206063368	94.6809986517356	189.845817133575	273.934166219083	382.542112650504	497.005318713872	1.12539963759182	-0.0427667914892308	1.08263284610259
806	0.827982283206601	0	0	0	0	93.8225344199169	94.6198546574435	84.2317593330319	107.880064155726	113.825772557217	93.8225344199169	188.44238907736	272.674148410392	380.554212566118	494.379985123336	1.09437940669667	-0.0421550346700578	1.05222437202661
807	0.783862255371323	0	0	0	0	92.8718260447992	94.1022181030317	84.3597837774172	107.153465690645	113.157974914066	92.8718260447992	186.974044147831	271.333827925248	378.487293615893	491.645268529959	1.06445783011479	-0.0160547816876148	1.04840304842718
808	0	1.4549845723494	0	0	0	92.0473387576493	93.5278749833591	84.5937212188984	106.550563218355	112.585680501814	92.0473387576493	185.575213741008	270.168934959907	376.719498178261	489.305178680075	1.03863438901282	-0.0205135480468524	1.01812084096596
809	0.770986902049831	0	0	0	0	91.3287796195446	92.9059798801955	84.9128712431717	106.051577454012	112.092265540587	91.3287796195446	184.23475949974	269.147630742912	375.199208196924	487.291473737511	1.0164641933863	0.0568819477336964	1.07334614112
810	0.629141523723835	0	0	0	0	90.5037542549744	92.2864645004886	85.1539011539897	105.493923559289	111.51802447926	90.5037542549744	182.790218755463	267.944119909453	373.438043468741	484.956067948001	0.994724117631061	0.0046449732254027	0.999369090856464
811	0.442200936794849	0	0	0	0	89.5715817353718	91.6096135429027	85.2633522379215	104.824734807309	110.812715390227	89.5715817353718	181.181195278274	266.444547516196	371.269282323505	482.081997713733	0.973176229637255	-0.0092858180952962	0.963890411541959
812	0.727701677528387	0	0	0	0	88.5522573975016	90.9047158503629	85.2763098648748	104.079548623644	110.014266130408	88.5522573975016	179.456973247865	264.733283112739	368.812831736383	478.827097866791	0.952098705300912	0.0291357034441623	0.981234408745074
813	0	1.01733831068612	0	0	0	87.5973633464719	90.1670500935361	85.3114504440407	103.377368135282	109.243854515136	87.5973633464719	177.764413440008	263.075863884049	366.45323201933	475.697086534467	0.9325518516638	-0.00446699294116665	0.928084858722633
814	0	0	1.8194351100354	0	0	86.9745426192607	89.6138678704016	85.2951416292453	102.921800754677	108.707064138843	86.9745426192607	176.588410489662	261.883552118908	364.805352873585	473.512417012427	0.921568679152088	-0.0547018242786318	0.866866854873456
815	0	0	1.53374585570943	0	0	86.7399434571192	89.4314440747434	85.118329825333	102.778294730413	108.471136873418	86.7399434571192	176.171387531863	261.289717357196	364.068012087609	472.539148961027	0.920312411532727	-0.0872354713306754	0.833076940202052
816	0.806494383158341	0	0	0	0	86.5772356188128	89.3864146097689	84.8838232626499	102.720144047386	108.310992519631	86.5772356188128	175.963650228582	260.847473491232	363.567617538618	471.878610058249	0.920468198770546	-0.0915617020949625	0.828906496675584
817	0	0	1.57529502366108	0	0	86.4954397219236	89.4765354931721	84.5954225778561	102.751177177281	108.231931198374	86.4954397219236	175.971975215096	260.567397792952	363.318574970232	471.550506168607	0.922468453540608	-0.0171812613078184	0.90528719223279
818	0.931111339463354	0	0	0	0	86.4787131259208	89.7037180968853	84.2874014369216	102.878838503584	108.242727385984	86.4787131259208	176.182431222806	260.469832659728	363.348671163311	471.591398549295	0.926126459545648	-0.0395653754385458	0.886561084107102
819	0.842550561279003	0	0	0	0	86.3016528364488	89.9164118110579	84.0461533054961	102.956613744046	108.198066990961	86.3016528364488	176.218064647507	260.264217953003	363.220831697049	471.418898688009	0.927593191090543	-0.0654874489823469	0.862105742108196
820	0	1.4586385339138	0	0	0	86.1866878580565	90.0134497027911	83.9661392265513	103.091336041488	108.205864212189	86.1866878580565	176.200137560848	260.166276787399	363.257612828887	471.463477041076	0.929825549613573	0.0151515601169304	0.944977109730504
821	0	1.37440169169269	0	0	0	86.3074660622793	89.9262403395156	84.1257293950583	103.3726864952	108.356772015232	86.3074660622793	176.233706401795	260.359435796853	363.732122292053	472.088894307286	0.934770996000676	-0.0154352322781575	0.919335763722519
822	0.658171283638529	0	0	0	0	86.42650093802	89.7270855657178	84.3445243543672	103.630597953893	108.481595107506	86.42650093802	176.153586503738	260.498110858105	364.128708811998	472.610303919504	0.93902393729239	-0.00390622944302562	0.935117707849365
823	0	1.46331345012542	0	0	0	86.5683457411924	89.4268233843099	84.6373467931794	103.889323330297	108.605366728018	86.5683457411924	175.995169125502	260.632515918682	364.521839248979	473.127205976997	0.943473788910829	0.020269511447474	0.963743300358303
824	0	1.29221693498202	0	0	0	86.9000127937299	88.9909246504401	85.1093863364168	104.262651262103	108.842572128083	86.9000127937299	175.89093744417	261.000323780587	365.262975042689	474.105547170773	0.949888208629739	-0.0404984799144142	0.909389728715325
825	0.878431101696523	0	0	0	0	87.194742253169	88.529354592381	85.6279238356587	104.625696026468	109.068945698247	87.194742253169	175.72409684555	261.352020681209	365.977716707677	475.046662405924	0.955335489997262	0.0348092828710605	0.990144772868323
826	0.360696747391185	0	0	0	0	87.2650992631548	88.0356428551387	86.0111635127671	104.803790435456	109.110370513446	87.2650992631548	175.300742118294	261.311905631061	366.115696066517	475.226066579963	0.957825711600551	-0.0369883986408079	0.920837312959743
827	0.721666379692034	0	0	0	0	87.1338191423227	87.4893284519825	86.2474659716462	104.791775075144	108.96217370062	87.1338191423227	174.623147594305	260.870613565951	365.662388641096	474.624562341715	0.957487247893234	0.0662133850240108	1.02370063291725
828	0.597925344554771	0	0	0	0	86.8400734425284	86.9409440685736	86.3954999714347	104.654202105387	108.689335884261	86.8400734425284	173.781017511102	260.176517482537	364.830719587924	473.520055472185	0.954899145524698	0.0111716382541854	0.966070783778883
829	0.497146643507131	0	0	0	0	86.393109972178	86.3507919479177	86.4230687139276	104.364209674134	108.265370799626	86.393109972178	172.743901920096	259.166970634023	363.531180308158	471.796551107784	0.950136203841743	0.0095414868256336	0.959677690667377
830	0.732343076517354	0	0	0	0	85.8179411801249	85.7522305606513	86.3704433419562	103.966899923213	107.735708083719	85.8179411801249	171.570171740776	257.940615082732	361.907515005945	469.643223089664	0.943703416207171	-0.0325587030831558	0.911144713124015
831	0	1.36618372279941	0	0	0	85.332217664976	85.1274429291102	86.4111096316211	103.640126829056	107.278485518413	85.332217664976	170.459660594086	256.870770225707	360.510897054763	467.789382573176	0.938447660465008	0.0121597219721915	0.9506073824372
832	0	1.3263007377259	0	0	0	85.1021017942304	84.4205581690389	86.6425892761521	103.485355518559	106.995412394518	85.1021017942304	169.522659963269	256.165249239421	359.65060475798	466.646017152498	0.936206413921957	-0.028177739277449	0.908028674644508
833	0	1.29685912251957	0	0	0	85.0858940485974	83.6440601779805	87.0290415531943	103.470299077271	106.854410040622	85.0858940485974	168.729954226578	255.758995779772	359.229294857043	466.083704897665	0.936204315783528	-0.028110054504225	0.908094261279303
834	0	1.06897908669593	0	0	0	85.2100108545333	82.809149507393	87.5022731703858	103.529960854419	106.790657545856	85.2100108545333	168.019160361926	255.521433532312	359.051394386731	465.842051932587	0.936972165190497	-0.0227739994400762	0.914198165750421
835	0.928214317922638	0	0	0	0	85.2871661992929	82.0264517225522	87.9819588807826	103.586885051203	106.726845485937	85.2871661992929	167.313617921845	255.295576802628	358.882461853831	465.609307339768	0.937032376044823	-0.0161664935788165	0.920865882466007
836	0	1.29512613271904	0	0	0	85.3708521648325	81.288470712901	88.5098723835107	103.68541528893	106.707437370313	85.3708521648325	166.659322877734	255.169195261244	358.854610550175	465.562047920487	0.937578641390581	0.0323774593165636	0.969956100707145
837	0.43168650464502	0	0	0	0	85.4328633144442	80.5019719015089	88.9809957049927	103.722829520752	106.629807193853	85.4328633144442	165.934835215953	254.915830920946	358.638660441698	465.268467635552	0.937776104006146	0.0730949025422475	1.01087100654839
838	0	1.32798854036017	0	0	0	85.4894857471503	79.6749246941447	89.4131187033681	103.71896308614	106.513864910532	85.4894857471503	165.164410441295	254.577529144663	358.296492230803	464.810357141334	0.937960908601695	0.10265871932066	1.04061962792236
839	0	1.11304970596517	0	0	0	85.6906719955857	78.8094244590436	89.9323519959275	103.801743353372	106.487593291294	85.6906719955857	164.500096454629	254.432448450557	358.234191803929	464.721785095224	0.939355640393211	0.0573700360540441	0.996725676447256
840	0.67584112179148	0	0	0	0	85.8358473672591	77.9659193339042	90.4039753810035	103.838058156633	106.417918388437	85.8358473672591	163.801766701163	254.205742082167	358.0438002388	464.461718627237	0.939738363615072	0.067345833252164	1.00708419686724
841	0.795999089705941	0	0	0	0	85.7968708226999	77.2180738476477	90.7746802990741	103.776016698004	106.252972291331	85.7968708226999	163.014944670348	253.789624969422	357.565641667425	463.818613958756	0.938423421732667	0.0446781329545424	0.98310155468721
842	0.770509324765442	0	0	0	0	85.598227019048	76.5746163111569	91.0719737998784	103.644370497789	106.021515770439	85.598227019048	162.172843330205	253.244817130083	356.889187627873	462.910703398311	0.93579168306582	-0.0057201351874283	0.930071547878391
843	0	1.05847854166294	0	0	0	85.3886144527514	75.9504240749019	91.3535753379531	103.501925823882	105.782352252808	85.3886144527514	161.339038527653	252.692613865606	356.194539689488	461.976891942297	0.932727428637491	-0.0112623124335476	0.921465116203944
844	0	1.40652524367774	0	0	0	85.3613924963275	75.2767103930032	91.7394453517375	103.469586655884	105.656372196361	85.3613924963275	160.638102889331	252.377548241068	355.847134896953	461.503507093314	0.931821738072574	0.0265842084719882	0.958405946544563
845	0.631338574983	0	0	0	0	85.3576637634196	74.6057517731231	92.131966823461	103.450549474574	105.546749164276	85.3576637634196	159.963415536543	252.095382360004	355.545931834577	461.092680998853	0.931775548653219	0.0181090951665893	0.949884643819808
846	0	1.07381192831723	0	0	0	85.3193412548437	73.938843400866	92.4714332039688	103.385803347551	105.394441080226	85.3193412548437	159.25818465571	251.729617859679	355.115421207229	460.509862287456	0.930851439231253	0.0446968410321667	0.975548280263419
847	0	1.32953720111576	0	0	0	85.4319403850631	73.2352065122246	92.8926051077839	103.410697796804	105.334759159411	85.4319403850631	158.667146897288	251.559752005072	354.970449801875	460.305208961286	0.931361773891126	0.0639456152597231	0.995307389150849
848	0	1.32606518510498	0	0	0	85.7237545051953	72.501214345528	93.4306916624734	103.560934406914	105.403360482585	85.7237545051953	158.224968850723	251.655660513197	355.21659492011	460.619955402696	0.934280354121577	0.0779278466183884	1.01220820073996
849	0	1.05091329108333	0	0	0	86.1198565570546	71.7433023735988	94.0171026635846	103.768328394428	105.532010441498	86.1198565570546	157.863158930653	251.880261594238	355.648589988666	461.180600430164	0.937983644148314	0.0138757868696006	0.951859431017914
850	0	0	1.86903328359856	0	0	86.7124709359938	71.247516921779	94.462623800791	104.131233572232	105.819008496837	86.7124709359938	157.959987857773	252.422611658564	356.553845230796	462.372853727632	0.948277248272757	-0.00122028902522825	0.947056959247529
851	0	1.38451030529199	0	0	0	87.5341103171845	70.9732798229913	94.8509049636112	104.687728311195	106.302374857676	87.5341103171845	158.507390140176	253.358295103787	358.046023414982	464.348398272658	0.964982526968849	-0.00499909980940842	0.959983427159441
852	0	0	0	2.68831749019409	0	88.715367959682	71.0635322615298	95.6229264662523	105.1181530343	107.117688887259	88.715367959682	159.778900221212	255.401826687464	360.519979721764	467.637668609023	1.01331493162461	0.00645487190960803	1.01976980353422
853	0	1.2137517814345	0	0	0	90.1678158331317	71.4591325141044	96.688924549355	105.41129205289	108.181029850166	90.1678158331317	161.626948347236	258.315872896591	363.727164949481	471.908194799647	1.07831244581589	0.0264825680425628	1.10479501385845
854	0	0	1.83344584516176	0	0	91.7030742647209	71.9777407010269	97.5793475594376	105.867193784153	109.308085949806	91.7030742647209	163.680814965748	261.260162525185	367.127356309338	476.435442259144	1.13025067008236	0.020197549621388	1.15044821970375
855	0.470408835075187	0	0	0	0	93.1274240132863	72.6054865946167	98.1760193067776	106.318802472308	110.340880191942	93.1274240132863	165.732910607903	263.908929914681	370.227732386988	480.568612578931	1.17021959044398	0.0143436510885851	1.18456324153257
856	0	0	0	0	4.28618187498902	94.9283699090711	73.8059430289695	99.2579345210669	107.243452665657	110.996931679333	94.9283699090711	168.734312938041	267.992247459107	375.235700124764	486.232631804097	1.36521813955661	-0.0193003349498446	1.34591780460677
857	0	1.29835877786211	0	0	0	97.2153935942982	75.4657032528643	100.893766859574	108.711790990571	111.477116082411	97.2153935942982	172.681096847163	273.574863706736	382.286654697307	493.763770779718	1.59615520345391	-0.0329407887048002	1.56321441474911
858	0	0	1.63632807527184	0	0	99.4413750420461	77.0498754616062	102.291401357957	110.172942186938	112.054685926432	99.4413750420461	176.491250503652	278.782651861609	388.955594048547	501.010279974979	1.69384633397997	-0.0230364197359376	1.67080991424403
859	0.581802418470483	0	0	0	0	101.419505040491	78.5868925727288	103.343752408014	111.483220867894	112.576993833751	101.419505040491	180.00639761322	283.350150021233	394.833370889127	507.410364722878	1.71144385351357	0.000608930227400116	1.71205278374097
860	0	1.37332877675892	0	0	0	103.131218000071	79.8482911525966	104.274793436698	112.613336069029	113.006484079258	103.131218000071	182.979509152667	287.254302589366	399.867638658394	512.874122737652	1.68252799204644	-0.00834179077221855	1.67418620127422
861	0.756506531175216	0	0	0	0	104.600337397586	80.8962477370241	105.122519780943	113.607388946882	113.379638988439	104.600337397586	185.49658513461	290.619104915553	404.226493862435	517.606132850874	1.62993041993162	0.018198180218751	1.64812860015037
862	0.702809629698243	0	0	0	0	105.664975349596	81.8074027419137	105.770351841926	114.354386566091	113.578445063921	105.664975349596	187.47237809151	293.242729933435	407.597116499526	521.175561563448	1.56527011801789	-0.00794001902674621	1.55733009899115
863	0	0	1.7548603228108	0	0	106.631692942397	82.7852539789038	106.166286438601	115.07117790738	113.813284720962	106.631692942397	189.416946921301	295.583233359901	410.654411267281	524.467695988243	1.50317511213613	0.0532067014300304	1.55638181356616
864	0.916223647994789	0	0	0	0	107.50302542455	83.8512484859286	106.381334120149	115.791360314735	114.111801615577	107.50302542455	191.354273910479	297.735608030628	413.526968345363	527.63876996094	1.44743087108375	0.0485638837935483	1.4959947548773
865	0	0	0	2.84251625281969	0	108.504890327045	85.2053444756933	106.902779371751	116.239502573696	114.679520188358	108.504890327045	193.710234802738	300.613014174489	416.852516748185	531.532036936543	1.43626080467045	0.0755945376672757	1.51185534233772
866	0.860948393455019	0	0	0	0	109.598854310152	86.7840405182347	107.667967561682	116.439740518813	115.457928018287	109.598854310152	196.382894828386	304.050862390069	420.490602908882	535.948530927169	1.45150775383217	0.0798745405567187	1.53138229438889
867	0	0	0	2.59696250031132	0	110.742330129386	88.5240507717412	108.614293419257	116.418535240631	116.388200123655	110.742330129386	199.266380901127	307.880674320384	424.299209561015	540.68740968467	1.47674702575751	0.0468402604417058	1.52358728619921
868	0.553182411016372	0	0	0	0	111.897444945461	90.3284632968165	109.645376173202	116.147121613246	117.377402545388	111.897444945461	202.225908242277	311.871284415479	428.018406028725	545.395808574114	1.50565669930457	0.027772262421893	1.53342896172646
869	0.980093771445897	0	0	0	0	112.656357315994	91.8905621834273	110.454897086689	115.781810572012	118.122356220933	112.656357315994	204.546919499421	315.00181658611	430.783627158122	548.905983379055	1.51070870947589	-0.0105029248952664	1.50020578458062
870	0.531790512157211	0	0	0	0	113.060494858059	93.225486825527	111.058272833096	115.327420176439	118.64133474286	113.060494858059	206.285981683586	317.344254516682	432.671674693121	551.313009435981	1.49847704566101	0.0117532379937539	1.51023028365477
871	0.791054441177067	0	0	0	0	113.14668294747	94.3221565695666	111.444593039834	114.763251769572	118.926024469163	113.14668294747	207.468839517036	318.913432556871	433.676684326443	552.602708795606	1.47361422270752	0.0436334666714352	1.51724768937896
872	0.270875149915931	0	0	0	0	112.929392363189	95.1524818909784	111.585843248026	114.05225396694	118.950768363004	112.929392363189	208.081874254168	319.667717502193	433.719971469133	552.670739832136	1.43984615669236	0.0244377753395263	1.46428393203189
873	0.387812353471632	0	0	0	0	112.424821479838	95.6713951558529	111.43694643206	113.141009357917	118.67262682683	112.424821479838	208.096216635691	319.533163067751	432.674172425668	551.346799252498	1.39971445206522	-0.0116726838565053	1.38804176820872
874	0	1.02412928844939	0	0	0	111.822980750452	95.9366630969312	111.174857197191	112.198777752045	118.270489761535	111.822980750452	207.759643847383	318.934501044574	431.133278796619	549.403768558154	1.35662789015255	0.0437555016737768	1.40038339182632
875	0.970746737930056	0	0	0	0	111.155785702274	96.0878516941012	110.919962478927	111.338849527764	117.866493779027	111.155785702274	207.243637396375	318.163599875302	429.502449403066	547.368943182092	1.31306433728567	0.0693896091525284	1.3824539464382
876	0.777839026054775	0	0	0	0	110.314587414882	96.2055263080192	110.625753069977	110.508173161018	117.415708991308	110.314587414882	206.520113722901	317.145866792878	427.654039953896	545.069748945204	1.26955099726499	0.102890344203671	1.37244134146866
877	0	0	2.23617326289465	0	0	109.673706563977	96.5360769128677	110.177829073489	109.949248207376	117.168086971678	109.673706563977	206.209783476845	316.387612550334	426.336860757709	543.504947729388	1.24264408689102	0.11842900090311	1.36107308779413
878	0	0	1.66728567551803	0	0	109.444098806703	97.2122036268885	109.522910976387	109.791125172693	117.259511623049	109.444098806703	206.656302433592	316.179213409979	425.970338582672	543.229850205721	1.23264577714172	0.13140784097998	1.3640536181217
879	0.704579960438483	0	0	0	0	109.226341998639	97.9036112493394	108.757647659991	109.700085164007	117.36252612446	109.226341998639	207.129953247978	315.887600907969	425.587686071976	542.950212196436	1.22107424810964	0.155527389369573	1.37660163747921
880	0	1.2655063715788	0	0	0	108.953163103195	98.3716961266114	108.064171704109	109.599406174705	117.406143070078	108.953163103195	207.324859229806	315.389030933914	424.98843710862	542.394580178698	1.20576723386651	0.176817576446905	1.38258481031341
881	0	0	1.60632237581315	0	0	108.861850444254	98.8150406027819	107.371058564513	109.658317737759	117.564839776807	108.861850444254	207.676891047036	315.047949611549	424.706267349307	542.271107126114	1.19226397944606	0.15797680071368	1.35024078015974
882	0	0	1.70627054068952	0	0	109.013156600131	99.4748746579559	106.517826961045	109.939616790003	117.906211829196	109.013156600131	208.488031258087	315.005858219132	424.945475009134	542.85168683833	1.18447126862866	0.167784776436435	1.35225604506509
883	0	0	1.96739864714163	0	0	109.446577761659	100.391909014549	105.520817220912	110.484679209924	118.476019534243	109.446577761659	209.838486776207	315.359303997119	425.843983207043	544.320002741285	1.18706407971398	0.174481905373542	1.36154598508752
884	0.835817542257037	0	0	0	0	109.873775728129	101.36500709743	104.488072072365	111.092933185098	119.077693637897	109.873775728129	211.238782825559	315.726854897924	426.819788083022	545.897481720918	1.19252505237993	0.191728751228707	1.38425380360863
885	0.873902829938346	0	0	0	0	110.004909545182	102.184245572084	103.522606648003	111.554929363843	119.505435439954	110.004909545182	212.189155117266	315.711761765269	427.266691129112	546.772126569066	1.19152435380763	0.14299595580285	1.33452030961048
886	0.684611605128582	0	0	0	0	109.869281252959	102.835379811669	102.590925971781	111.856815145893	119.74871883173	109.869281252959	212.704661064629	315.29558703641	427.152402182304	546.901121014034	1.18511143678462	0.103522920006565	1.28863435679118
887	0	0	0	2.51250991212603	0	109.903659854872	103.649661284085	102.006541214297	111.910602149721	120.142141465439	109.903659854872	213.553321138957	315.559862353254	427.470464502975	547.612605968415	1.20008793562461	0.103164090343814	1.30325202596843
888	0	1.07491080898529	0	0	0	110.207881965205	104.537092778481	101.791772407718	111.822142676302	120.727370339268	110.207881965205	214.744974743686	316.536747151405	428.358889827706	549.086260166975	1.22835488556114	0.122157323378416	1.35051220893956
889	0	1.01377727149987	0	0	0	110.474678031969	105.098896515551	101.62964539941	111.735977820751	121.205171272847	110.474678031969	215.573574547519	317.20321994693	428.93919776768	550.144369040528	1.24271236054081	0.0577454110831012	1.30045777162391
890	0.973650713085041	0	0	0	0	110.578476017701	105.480130666881	101.495789993293	111.633296686467	121.567429948458	110.578476017701	216.058606684582	317.554396677876	429.187693364343	550.755123312802	1.24608553862686	0.0532489964969228	1.29933453512378
891	0	1.09784744865122	0	0	0	110.558554155892	105.696406486917	101.403757939259	111.53272610225	121.842583854781	110.558554155892	216.254960642809	317.658718582068	429.191444684318	551.034028539099	1.24143339210947	0.0621864747962117	1.30361986690569
892	0	0	1.80405617543792	0	0	110.692480086553	105.928890747713	101.232667002065	111.591872475672	122.197231784007	110.692480086553	216.621370834266	317.854037836331	429.445910312003	551.64314209601	1.23718303209979	0.0448425009252262	1.28202553302502
893	0	1.02461296330173	0	0	0	110.942573219004	106.163734060331	100.983898608419	111.772641925755	122.60151668976	110.942573219004	217.106307279335	318.090205887754	429.86284781351	552.464364503269	1.23316651266986	0.0683839311248601	1.30155044379472
894	0	0	1.52034567478981	0	0	111.246335734662	106.356468356274	100.666158954788	112.012151769337	123.00009532637	111.246335734662	217.602804090936	318.268963045725	430.281114815061	553.281210141431	1.22684945793986	0.0510306802757079	1.27788013821557
895	0.833094969444029	0	0	0	0	111.470547366614	106.585502269402	100.256898071308	112.262403190326	123.351864821027	111.470547366614	218.056049636017	318.312947707325	430.575350897651	553.927215718678	1.2185040580664	0.0511522091661466	1.26965626723255
896	0.685174510221061	0	0	0	0	111.411220468568	106.691732892578	99.8212819293922	112.367177148386	123.506908535504	111.411220468568	218.102953361146	317.924235290538	430.291412438924	553.798320974428	1.20552234552528	0.043869972625634	1.24939231815091
897	0	0	1.7698213113327	0	0	111.365886183724	106.868867531752	99.2769607131466	112.522811636424	123.667319606307	111.365886183724	218.234753715476	317.511714428622	430.034526065047	553.701845671353	1.19521306698894	0.0308745873038587	1.2260876542928
898	0	0	2.10287423836082	0	0	111.654545297133	107.370250724049	98.5758985097391	112.985048646257	124.094090782775	111.654545297133	219.024796021182	317.600694530921	430.585743177178	554.679833959953	1.19968091653826	-0.0117839335527912	1.18789698298547
899	0	1.13319248895272	0	0	0	112.113470143702	107.892911182218	97.8842938603741	113.592714001993	124.630833964891	112.113470143702	220.00638132592	317.890675186294	431.483389188287	556.114223153178	1.2100515542031	0.0349262271887873	1.24497778139189
900	0.903821901478599	0	0	0	0	112.402242146878	108.2167868671	97.3041543463135	114.10545582184	125.041555426919	112.402242146878	220.619029013977	317.923183360291	432.028639182131	557.07019460905	1.21356447382595	0.0221355240998723	1.23569999792582
901	0	0	1.5820823696489	0	0	112.630872050199	108.585154388042	96.6836480640711	114.619848673429	125.426794001783	112.630872050199	221.216026438241	317.899674502312	432.51952317574	557.946317177523	1.21471349889264	-0.016222855344434	1.1984906435482
902	0.701349016675125	0	0	0	0	112.791223780715	108.947715895461	95.9950046727362	115.090035306134	125.744294304914	112.791223780715	221.738939676176	317.733944348912	432.823979655047	558.568273959961	1.21357434548428	-0.0593577383471823	1.1542166071371
903	0.558608813847474	0	0	0	0	112.661239631345	109.115323299464	95.2792577671581	115.330930796932	125.812240015765	112.661239631345	221.776562930808	317.055820697966	432.386751494898	558.198991510663	1.20666234894934	-0.0213293653977858	1.18533298355155
904	0.663562341672158	0	0	0	0	112.27381419518	109.103838692888	94.5359795204118	115.362112206947	125.653170483203	112.27381419518	221.377652888068	315.91363240848	431.275744615427	556.92891509863	1.19505930785961	2.24767150689119e-05	1.19508178457468
905	0.588012671804819	0	0	0	0	111.661488908457	108.938846012091	93.7758104414227	115.212557330786	125.298744394088	111.661488908457	220.600334920548	314.376145361971	429.588702692756	554.887447086844	1.17975463529604	-0.0292317081012156	1.15052292719482
906	0	1.04890794654644	0	0	0	110.984630480706	108.588980074849	93.0775186100547	114.977831722256	124.84694983493	110.984630480706	219.573610555555	312.651129165609	427.628960887865	552.475910722795	1.1624223461591	-0.029183454459429	1.13323889169967
907	0.828635405660148	0	0	0	0	110.256264434591	108.124248261343	92.4788033487447	114.71101084324	124.353047729412	110.256264434591	218.380512695934	310.859316044678	425.570326887918	549.92337461733	1.14398372241453	-0.00107609350082885	1.1429076289137
908	0	0	0	3.01096953591315	0	109.864417667256	108.054521391474	92.3463259769563	114.272615433983	124.199732081011	109.864417667256	217.91893905873	310.265265035686	424.537880469669	548.73761255068	1.17716756259184	0.0221573963443635	1.19932495893621
909	0	0	1.63249880873627	0	0	109.98958389028	108.470954088669	92.5245395530475	113.841626681456	124.484756453646	109.98958389028	218.460537978948	310.985077531996	424.826704213452	549.311460667098	1.24067622670818	-0.0728022195408568	1.16787400716732
910	0.580065888774679	0	0	0	0	110.071800593033	108.862513578818	92.5331704689592	113.464763011279	124.703093207261	110.071800593033	218.934314171852	311.467484640811	424.932247652089	549.635340859351	1.27569036789812	0.0160521936654602	1.29174256156358
911	0	0	2.15251317644771	0	0	110.224904799192	109.337977437332	92.3824973306227	113.24439120116	124.968978616925	110.224904799192	219.562882236524	311.945379567147	425.189770768307	550.158749385232	1.30016325671931	0.00647901315690789	1.30664226987621
912	0	1.27101594060856	0	0	0	110.604450399373	109.839544370112	92.2251749775973	113.282953106634	125.395737619918	110.604450399373	220.443994769484	312.669169747082	425.952122853715	551.347860473633	1.31872807212825	0.0165544354753895	1.33528250760363
913	0.48149708351641	0	0	0	0	110.837351882783	110.057006932636	92.0822648269708	113.238251488262	125.651145104177	110.837351882783	220.894358815419	312.97662364239	426.214875130652	551.866020234829	1.32087572736423	0.0574497662683609	1.3783254936326
914	0	0	2.34425733718293	0	0	111.15193783724	110.392813166201	91.7783066451454	113.330920711317	125.964966575576	111.15193783724	221.544751003441	313.323057648586	426.653978359903	552.618944935479	1.32934417880086	0.0460603445843158	1.37540452338517
915	0	1.21385960067757	0	0	0	111.695174849943	110.802459230173	91.4739632644281	113.670177199377	126.454773472443	111.695174849943	222.497634080115	313.971597344543	427.641774543921	554.096548016364	1.34284114039417	0.0876685054351121	1.43050964582928
916	0	1.09873390091793	0	0	0	112.209669523769	110.920070537409	91.3110355054849	113.997277119945	126.86946096573	112.209669523769	223.129740061178	314.440775566663	428.438052686608	555.307513652338	1.34343750999103	0.10638551156127	1.4498230215523
917	0	0	1.64357786784966	0	0	112.779792750868	111.016094367076	91.1156640399187	114.395338232601	127.299125510858	112.779792750868	223.795887117944	314.911551157863	429.306889390464	556.606014901322	1.33812997883297	0.100901227358765	1.43903120619173
918	0.528392305921704	0	0	0	0	113.244660093995	111.107451259768	90.7889831790259	114.741724136052	127.627500699967	113.244660093995	224.352111353762	315.141094532788	429.882818668841	557.510319368807	1.3277140081719	0.156296096966798	1.4840101051387
919	0	1.0943192765947	0	0	0	113.520138938663	110.965820484844	90.4823680380338	114.944935943742	127.768896735022	113.520138938663	224.485959423507	314.968327461541	429.913263405283	557.682160140305	1.31045390436504	0.106771095713055	1.4172250000781
920	0.48884550628382	0	0	0	0	113.618770582922	110.612115837133	90.1827014500686	115.008942771521	127.732575175965	113.618770582922	224.230886420055	314.413587870124	429.422530641645	557.15510581761	1.28827424629204	0.133272503472021	1.42154674976406
921	0.662791247838526	0	0	0	0	113.426002993498	110.121429348052	89.8125518020701	114.871941327236	127.461549505683	113.426002993498	223.54743234155	313.35998414362	428.231925470856	555.693474976539	1.26176867945426	0.136689205567385	1.39845788502164
922	0	0	1.90913671011485	0	0	113.281242142938	109.781033930183	89.3555543901116	114.827358713417	127.253625857463	113.281242142938	223.062276073121	312.417830463232	427.245189176649	554.498815034112	1.24113865203788	0.112977935954101	1.35411658799198
923	0	1.06318371322286	0	0	0	113.302302353892	109.515100383161	88.9021087863569	114.931491033449	127.169076713476	113.302302353892	222.817402737052	311.719511523409	426.651002556858	553.820079270335	1.2260291278597	0.0504441157789168	1.27647324363862
924	0.215092957587748	0	0	0	0	113.145599578925	109.004293330585	88.4203061955167	114.850003678058	126.877173654127	113.145599578925	222.14989290951	310.570199105027	425.420202783085	552.297376437212	1.20730526095315	0.0787112445849627	1.28601650553811
925	0	1.18179925318675	0	0	0	112.86171572357	108.280433032185	87.9442821861071	114.633816399811	126.432102454829	112.86171572357	221.142148755755	309.086430941862	423.720247341673	550.152349796502	1.18649301762943	0.0124802810362618	1.1989732986657
926	0	0	0	3.20207562835062	0	113.036165066375	107.939267432149	88.0375790868463	114.303605429647	126.415700050001	113.036165066375	220.975432498524	309.01301158537	423.316617015017	549.732317065018	1.23153975294356	0.0026015934912945	1.23414134643486
927	0	0	0	2.52062566105933	0	113.85521580869	108.320559336162	88.8739025649093	113.714932817721	127.018349243568	113.85521580869	222.175775144852	311.049677709761	424.764610527482	551.782959771051	1.33223793127117	0.00765483266595329	1.33989276393712
928	0.976833044505522	0	0	0	0	114.71127432879	108.919935347961	89.9448769597509	113.033163694605	127.746861940696	114.71127432879	223.631209676751	313.576086636502	426.609250331107	554.356112271803	1.40685533809531	-0.0258264577904648	1.38102888030485
929	0.949695918998654	0	0	0	0	115.207739244976	109.422106968621	90.931615940418	112.387888601608	128.296168198264	115.207739244976	224.629846213597	315.561462154015	427.949350755623	556.245518953887	1.43999892500585	-0.000551229320151523	1.4394476956857
930	0.723663347519552	0	0	0	0	115.379136185109	109.788443538463	91.7922614303198	111.72908204582	128.636964716968	115.379136185109	225.167579723572	316.959841153892	428.688923199711	557.325887916679	1.44345871343839	0.00857539261163756	1.45203410605003
931	0.849898957196416	0	0	0	0	115.261045673478	110.01606077647	92.5210407492573	111.043348785252	128.774873356637	115.261045673478	225.277106449948	317.798147199205	428.841495984457	557.616369341094	1.42627032210624	-0.0214056639783787	1.40486465812786
932	0	1.20498325542484	0	0	0	115.046838208148	110.057736839066	93.2214974969607	110.427118768799	128.823765786774	115.046838208148	225.104575047214	318.326072544175	428.753191312974	557.576957099748	1.39672247275113	0.00979867430080417	1.40652114705194
933	0	1.49454384170415	0	0	0	114.953555127393	109.850639440629	94.0146947134187	109.99481670259	128.914053354434	114.953555127393	224.804194568022	318.818889281441	428.81370598403	557.727759338464	1.36272292496356	-0.0179301381414284	1.34479278682213
934	0.495623916401482	0	0	0	0	114.794759142871	109.442389989448	94.7494994112417	109.58911518553	128.903051773314	114.794759142871	224.23714913232	318.986648543561	428.575763729091	557.478815502405	1.3255631090013	-0.0475827833740439	1.27798032562725
935	0.695434279055507	0	0	0	0	114.371872165608	108.91511016633	95.2852429359169	109.063565727316	128.657715562987	114.371872165608	223.286982331938	318.572225267854	427.63579099517	556.293506558157	1.28440244087536	-0.0764547908749538	1.20794765000041
936	0	0	0	3.15154250523895	0	114.258537388513	108.789689422029	96.1482959231422	108.390955927927	128.711281447398	114.258537388513	223.048226810541	319.196522733684	427.58747866161	556.298760109008	1.30456147337154	-0.0513679766515042	1.25319349672004
937	0.614140781632739	0	0	0	0	114.39454078578	108.985695676237	97.2633382935565	107.578395912144	128.994601562023	114.39454078578	223.380236462017	320.643574755574	428.221970667718	557.216572229741	1.35429265020748	-0.0802405670820138	1.27405208312547
938	0.596672329481718	0	0	0	0	114.235840575261	108.997190166169	98.1291986445208	106.703120412452	129.012041209666	114.235840575261	223.23303074143	321.362229385951	428.065349798402	557.077391008068	1.36578772285669	-0.0948801315325552	1.27090759132413
939	0.83521642985582	0	0	0	0	113.824617895856	108.887813215946	98.813962948156	105.817824741366	128.836641427659	113.824617895856	222.712431111802	321.526394059958	427.344218801323	556.180860228983	1.35159737337414	-0.130508015322478	1.22108935805166
940	0	0	2.02428556323204	0	0	113.512361223738	108.94251598989	99.287466188561	105.197387623437	128.761921863512	113.512361223738	222.454877213628	321.742343402189	426.939731025626	555.701652889138	1.33165620309771	-0.0930604156341732	1.23859578746354
941	0	0	1.79186335889197	0	0	113.544620470652	109.31551827809	99.487378710549	104.986763814866	128.949904411229	113.544620470652	222.860138748741	322.34751745929	427.334281274157	556.284185685386	1.31579911725665	-0.0983426652253327	1.21745645203132
942	0.84024853728316	0	0	0	0	113.570463459476	109.744497845605	99.5378671013866	104.915112957051	129.145363515596	113.570463459476	223.314961305081	322.852828406468	427.767941363519	556.913304879115	1.29536850328527	-0.105316336916777	1.19005216636849
943	0	0	0	3.30423379050286	0	113.889893990238	110.517309931877	100.012363681303	104.684075000121	129.642602080766	113.889893990238	224.407203922115	324.419567603417	429.103642603538	558.746244684304	1.34195894195678	-0.0930685371291177	1.24889040482766
944	0	0	1.69673419413711	0	0	114.695604412874	111.735914624867	100.752789859139	104.480700558185	130.54943103318	114.695604412874	226.431519037741	327.18430889688	431.665009455066	562.214440488246	1.42207979787024	-0.102973922443237	1.31910587542701
945	0	0	1.94890474015837	0	0	115.682142467625	113.098077334262	101.185851538129	104.61137690472	131.568918065987	115.682142467625	228.780219801887	329.966071340016	434.577448244736	566.146366310723	1.46484421318182	-0.11006637097732	1.3547778422045
946	0	0	1.92800734347803	0	0	116.867250389008	114.624518111602	101.34229418256	105.079152191207	132.726581594518	116.867250389008	231.491768500611	332.83406268317	437.913214874377	570.639796468895	1.48760570391969	-0.109712224758579	1.37789347916111
947	0	1.02007602063521	0	0	0	118.046650306379	115.995184721915	101.380063642818	105.666262580244	133.825234586497	118.046650306379	234.041835028294	335.421898671112	441.088161251356	574.913395837852	1.49078244397013	-0.0877482751876204	1.40303416878251
948	0	1.47341990983939	0	0	0	119.137028328545	116.941826695702	101.520358752671	106.277024467393	134.788022751326	119.137028328545	236.078855024247	337.599213776918	443.876238244311	578.664260995638	1.47697705428863	-0.07055462377212	1.40642243051651
949	0.843485922106696	0	0	0	0	120.020302572172	117.595061832999	101.713637407267	106.869353293691	135.590078641503	120.020302572172	237.61536440517	339.329001812437	446.198355106128	581.78843374763	1.45222705330228	-0.0917351883765575	1.36049186492572
950	0	0	1.70062231239164	0	0	120.769000699144	118.23282055171	101.748644043301	107.491456034394	136.295339506416	120.769000699144	239.001821250854	340.750465294155	448.241921328549	584.537260834965	1.42375122078686	-0.0386649348966693	1.38508628589019
951	0	1.34758831672706	0	0	0	121.569476856961	118.762990170776	101.743345515663	108.227281384208	137.002113621425	121.569476856961	240.332467027737	342.0758125434	450.303093927607	587.305207549033	1.39600478285781	-0.0280818602343303	1.36792292262348
952	0.791763450951985	0	0	0	0	122.163482969888	119.032718166497	101.774181920212	108.890333609765	137.537001717092	122.163482969888	241.196201136385	342.970383056597	451.860716666362	589.397718383454	1.365457918563	0.0108333512812355	1.37629126984424
953	0.948245664278567	0	0	0	0	122.398484303798	119.173227972277	101.764925415655	109.414744074254	137.846068122369	122.398484303798	241.571712276075	343.33663769173	452.751381765984	590.597449888353	1.33227642913878	0.0147895849610189	1.3470660140998
954	0.80926328597643	0	0	0	0	122.315537514292	119.201120704899	101.722390447222	109.816837874603	137.956499628865	122.315537514292	241.516658219191	343.239048666413	453.055886541017	591.012386169882	1.29793106541449	0.0261569480826777	1.32408801349717
955	0	1.02334709523427	0	0	0	122.071742262641	119.025604195363	101.665977403698	110.124741883951	137.906298896346	122.071742262641	241.097346458004	342.763323861702	452.888065745653	590.794364641999	1.26365907106698	0.00956324720077027	1.27322231826775
956	0	0	1.62623852979289	0	0	121.919143273837	118.829885526614	101.514336105648	110.502506784502	137.868485475372	121.919143273837	240.749028800451	342.2633649061	452.765871690602	590.634357165974	1.23451823493478	-0.000582673662412162	1.23393556127236
957	0.464338434150294	0	0	0	0	121.705096909464	118.620056773575	101.177290013283	110.829413085131	137.730474898096	121.705096909464	240.325153683039	341.502443696322	452.331856781452	590.062331679549	1.20898772843992	-0.0151507357322403	1.19383699270768
958	0.338243491910506	0	0	0	0	121.184256302526	118.161654192483	100.668520438875	110.873340751546	137.2675158899	121.184256302526	239.345910495008	340.014430933884	450.88777168543	588.15528757533	1.18213761968364	-0.0466452314700234	1.13549238821362
959	0	1.0617282265044	0	0	0	120.539744156222	117.473837499433	100.1246752007	110.781851774882	136.633835422945	120.539744156222	238.013581655654	338.138256856354	448.920108631236	585.553944054182	1.155536066675	-0.00810992796356989	1.14742613871143
960	0	0	1.80791723780089	0	0	120.079978306196	116.865565238581	99.5519703453202	110.845824277746	136.126330578284	120.079978306196	236.945543544777	336.497513890097	447.343338167843	583.469668746127	1.13667813384374	0.0111564201624081	1.14783455400615
961	0.759798357389754	0	0	0	0	119.648386006492	116.387596035752	98.9034941185605	110.983697246258	135.66886664695	119.648386006492	236.035982042244	334.939476160804	445.923173407062	581.592040054012	1.12324726397701	0.0344042864286592	1.15765155040567
962	0	1.13395783755791	0	0	0	119.125638864438	115.76622782252	98.3333885350027	111.06586586756	135.13672176741	119.125638864438	234.891866686958	333.225255221961	444.291121089521	579.427842856931	1.10897578964758	0.0125235610137419	1.12149935066132
963	0	1.09875377825833	0	0	0	118.656490917138	114.954581373832	97.8964140626604	111.160292521853	134.602243444058	118.656490917138	233.61107229097	331.50748635363	442.667778875484	577.270022319542	1.09503110562872	0.0329320719506105	1.12796317757933
964	0	1.04019256460558	0	0	0	118.218785712087	113.977227417056	97.5610904686865	111.247600675493	134.049984468056	118.218785712087	232.196013129143	329.757103597829	441.004704273322	575.054688741378	1.08123120045678	0.0482967307397783	1.12952793119656
965	0.897492324383756	0	0	0	0	117.675872087552	112.951562667554	97.2788890525122	111.290351173633	133.446017994499	117.675872087552	230.627434755106	327.906323807618	439.19667498125	572.642692975749	1.06713728454569	0.0202029583182456	1.08734024286393
966	0.99971654632552	0	0	0	0	116.924303895783	111.997517133639	97.0380350076006	111.286922539766	132.791853620633	116.924303895783	228.921821029422	325.959856037023	437.246778576788	570.038632197421	1.05284055415466	0.0189893726642611	1.07182992681893
967	0	0	1.76719230442223	0	0	116.253425193251	111.275354221535	96.7334785885671	111.407832880849	132.260792284476	116.253425193251	227.528779414786	324.262258003353	435.670090884202	567.930883168678	1.0445052497664	0.0545856445083271	1.09909089427472
968	0	1.10916789752681	0	0	0	115.781482017602	110.640717380051	96.3993810925546	111.653252288423	131.855469079236	115.781482017602	226.422199397652	322.821580490207	434.47483277863	566.330301857866	1.04118368329155	0.0361370458964594	1.07732072918801
969	0	1.15740562691623	0	0	0	115.375816091497	109.835639356501	96.1846254993449	111.896585743127	131.451464181392	115.375816091497	225.211455447999	321.396080947344	433.292666690471	564.744130871862	1.03726171572192	0.019013018812967	1.05627473453489
970	0.915846631830306	0	0	0	0	114.893115023496	108.980910399352	96.0389012447178	112.099951707867	131.012807254605	114.893115023496	223.874025422848	319.912926667566	432.012878375433	563.025685630038	1.03234693532077	0.031026836344851	1.06337377166562
971	0.391883410757486	0	0	0	0	114.180729260433	108.079532453549	95.8105213980223	112.123041272251	130.400860356378	114.180729260433	222.260261713982	318.070783112004	430.193824384255	560.594684740633	1.02520199771976	0.00941577138669888	1.03461776910645
972	0	0	2.18596312491527	0	0	113.610895632388	107.386479269179	95.4036387453813	112.233008900814	129.884230552572	113.610895632388	220.997374901567	316.401013646948	428.634022547763	558.518253100334	1.0306458306605	0.0212323525073253	1.05187818316783
973	0.831455543645911	0	0	0	0	113.176107695521	106.950210542758	94.9246569147858	112.489517081426	129.523834677823	113.176107695521	220.126318238279	315.050975153065	427.540492234491	557.064326912314	1.04489177449922	0.0234943329348813	1.0683861074341
974	0.685756965443807	0	0	0	0	112.528001272174	106.466687634978	94.446193782333	112.598825382316	129.027006881813	112.528001272174	218.994688907153	313.440882689486	426.039708071802	555.066714953616	1.05195510282742	0.0339262242276709	1.08588132705509
975	0.593394167447901	0	0	0	0	111.68538037914	105.898798369195	93.9255874104383	112.533283319219	128.367008484946	111.68538037914	217.584178748336	311.509766158774	424.043049477993	552.410057962939	1.05281736443924	0.0189264362056527	1.07174380064489
976	0.80312388267133	0	0	0	0	110.677599972996	105.281436620547	93.392674163362	112.336473110425	127.58818633449	110.677599972996	215.959036593543	309.351710756905	421.688183867331	549.276370201821	1.04884697024224	0.0205138261301686	1.06936079637241
977	0.792751866861065	0	0	0	0	109.534504151014	104.658959533499	92.8872069373751	112.060725500276	126.743502946811	109.534504151014	214.193463684512	307.080670621888	419.141396122163	545.884899068974	1.04130079194468	-0.0144836593019311	1.02681713264275
978	0.424028458594558	0	0	0	0	108.257451392322	103.961922719158	92.3355542709175	111.643909321725	125.771339203825	108.257451392322	212.21937411148	304.554928382398	416.198837704123	541.970176907948	1.03051469874683	-0.0282077745692673	1.00230692417757
979	0.948912983019623	0	0	0	0	106.870208376499	103.234065906367	91.7776526014682	111.13646756944	124.722542465554	106.870208376499	210.104274282867	301.881926884335	413.018394453775	537.740936919329	1.01756412076493	-0.00823349020967097	1.00933063055526
980	0	1.42340784939444	0	0	0	105.606941944335	102.471860150478	91.4028732178355	110.737362002055	123.796382201255	105.606941944335	208.078802094813	299.481675312649	410.219037314704	534.015419515959	1.00602842625134	-0.0111928771648804	0.99483554908646
981	0.742230010934065	0	0	0	0	104.445479576714	101.646814124805	91.1482718252156	110.392394628411	122.938881571688	104.445479576714	206.092293701519	297.240565526734	407.632960155145	530.571841726833	0.995402712575086	-0.0151038063300009	0.980298906245085
982	0.565621357142191	0	0	0	0	103.178162176781	100.799155795854	90.842393739979	109.938079501938	121.986698458759	103.178162176781	203.977317972635	294.819711712615	404.757791214553	526.744489673311	0.982970272076709	-0.002545554587475	0.980424717489234
983	0	1.22465444318609	0	0	0	101.984776325896	99.8707791296132	90.5856688550474	109.48209934308	121.04759052919	101.984776325896	201.855555455509	292.441224310557	401.923323653636	522.970914182826	0.970639958342144	-0.0618258395506471	0.908814118791497
984	0	1.14777982720549	0	0	0	101.009653129762	98.8442931701525	90.4793443430426	109.132295309651	120.229412714016	101.009653129762	199.853946299914	290.333290642957	399.465585952608	519.694998666624	0.959870584091839	-0.0356290465768984	0.924241537514941
985	0	1.36882819799088	0	0	0	100.259090677291	97.7339049753375	90.5344821535254	108.905717299693	119.549174545771	100.259090677291	197.992995652628	288.527477806154	397.433195105847	516.982369651618	0.951503851940807	-0.0204934846631478	0.931010367277659
986	0.744807028283174	0	0	0	0	99.5600955363395	96.6188156303697	90.6536056215979	108.710319409495	118.914742029117	99.5600955363395	196.178911166709	286.832516788307	395.542836197802	514.457578226919	0.94419374346547	0.0391206759573944	0.983314419422865
987	0	1.40869245390397	0	0	0	98.924434524923	95.5005322717662	90.8412731979813	108.555578841025	118.335462388335	98.924434524923	194.424966796689	285.266239994671	393.821818835696	512.157281224031	0.938297962531786	0.0571422894850132	0.9954402520168
988	0.500587691022129	0	0	0	0	98.3277467270966	94.3394913539721	91.0371903228482	108.38564954536	117.755323023731	98.3277467270966	192.667238081069	283.704428403917	392.090077949277	509.845400973008	0.933290664027116	0.0883152119870954	1.02160587601421
989	0.764617462314869	0	0	0	0	97.5788913386341	93.2144836558053	91.12377569595	108.086967100477	117.060561217468	97.5788913386341	190.793374994439	281.917150690389	390.004117790866	507.064679008335	0.926699112014645	0.0934150996902961	1.02011421170494
990	0	1.02686088094672	0	0	0	96.8339153708426	92.1039609898708	91.2117712434457	107.773894352469	116.365314156813	96.8339153708426	188.937876360713	280.149647604159	387.923541956628	504.288856113441	0.919763190521952	0.0592244350594721	0.978987625581424
991	0.917111846610192	0	0	0	0	96.0933395091279	91.0421004452289	91.3277858214003	107.476298072735	115.699199563406	96.0933395091279	187.135439954357	278.463225775757	385.939523848492	501.638723411898	0.912926097147726	0.092930436427217	1.00585653357494
992	0.63948747491629	0	0	0	0	95.235341495434	90.0689369698084	91.395090936369	107.12037510925	114.988145439973	95.235341495434	185.304278465242	276.699369401611	383.819744510861	498.807889950835	0.905472707260014	0.0910723039210227	0.996545011181037
993	0	1.02338597449379	0	0	0	94.3972140321736	89.0809367998988	91.4414936961237	106.736553428736	114.26229436212	94.3972140321736	183.478150832072	274.919644528196	381.656197956932	495.918492319052	0.897880827446199	0.102247126662229	1.00012795410843
994	0	0	1.87818810755984	0	0	93.8657405293099	88.3215303584903	91.4135268648084	106.562835985688	113.759350279611	93.8657405293099	182.1872708878	273.600797752609	380.163633738297	493.922984017908	0.898393793025052	0.152605149415119	1.05099894244017
995	0	1.45715244925904	0	0	0	93.6835148125003	87.7543873882353	91.4077313381968	106.651722250939	113.531502686151	93.6835148125003	181.437902200736	272.845633538932	379.497355789872	493.028858476022	0.907302322044417	0.152378505675276	1.05968082771969
996	0	0	0	0	4.30494607169124	94.2770106314839	87.8336938939317	92.1653328805085	107.438753188504	113.242247653153	94.2770106314839	182.110704525416	274.276037405924	381.714790594428	494.957038247581	1.08845415888092	0.10960998106655	1.19806413994747
997	0.470863051999446	0	0	0	0	95.3121314952401	88.4692441644215	93.3852102897368	108.630258526902	112.720715392817	95.3121314952401	183.781375659662	277.166585949398	385.796844476301	498.517559869118	1.31225854089251	0.147126323854844	1.45938486474736
998	0	1.01975524557163	0	0	0	96.1379192148735	88.8784687721262	94.4120647196377	109.57773343888	112.138942134433	96.1379192148735	185.016387987	279.428452706637	389.006186145518	501.145128279951	1.40179153452901	0.0823147620629912	1.484106296592
999	0	0	2.34724734382506	0	0	97.1603264308563	89.444691855673	95.2326553677194	110.659873704789	111.859788384731	97.1603264308563	186.605018286529	281.837673654249	392.497547359037	504.357335743768	1.432565122005	0.0484546257617151	1.48101974776672
1000	0.413517634734804	0	0	0	0	98.2016421653664	90.135573836316	95.7575944434384	111.731379160294	111.723354170784	98.2016421653664	188.337216001682	284.094810445121	395.826189605415	507.549543776198	1.43198645150349	0.0682986025716404	1.50028505407513
1001	0.974469753908991	0	0	0	0	98.8996377214977	90.6871169202928	96.1423876697041	112.542562481314	111.466496762162	98.8996377214977	189.58675464179	285.729142311495	398.271704792809	509.738201554971	1.40100355896663	0.0839755286022212	1.48497908756885
1002	0	0	0	2.95012663799051	0	99.8001337245598	91.5931857721532	96.8815870022157	113.092335321162	111.583769511676	99.8001337245598	191.393319496713	288.274906498929	401.367241820091	512.951011331767	1.40396378273144	-0.00339953776618944	1.40056424496525
1003	0.554257464477515	0	0	0	0	100.844109631447	92.7141729263661	97.8361931095833	113.334098810361	111.936104079319	100.844109631447	193.558282557813	291.394475667396	404.728574477758	516.664678557076	1.42564880228116	0.053741984233679	1.47939078651484
1004	0	0	1.60380796746787	0	0	101.774445807055	93.7826899963122	98.5065293661895	113.55176526701	112.256517039498	101.774445807055	195.557135803367	294.063665169557	407.615430436567	519.871947476065	1.42208057568884	0.0314091591865832	1.45348973487542
1005	0	0	1.56678990243711	0	0	102.827268134906	94.9861542243942	98.8923385828349	113.932496710647	112.732710524188	102.827268134906	197.8134223593	296.705760942135	410.638257652782	523.37096817697	1.40714619704839	0.0826640322770453	1.48981022932543
1006	0.39361102341867	0	0	0	0	103.730743573891	96.0740267140843	99.0270872083194	114.225428437774	113.114323343762	103.730743573891	199.804770287975	298.831857496295	413.057285934068	526.171609277831	1.38231505751877	0.109175293867634	1.4914903513864
1007	0	0	1.73967479733847	0	0	104.541867239911	97.0978018847691	98.9369606430585	114.481667810119	113.452932219915	104.541867239911	201.63966912468	300.576629767739	415.058297577857	528.511229797772	1.35448015387201	0.0864999021506795	1.44098005602269
1008	0	0	1.93848617525398	0	0	105.575228630704	98.3457021385483	98.6416789571721	114.988997392246	114.036757206493	105.575228630704	203.920930769252	302.562609726425	417.55160711867	531.588364325163	1.33539099016647	0.148255792675175	1.48364678284165
1009	0.970944791450216	0	0	0	0	106.543595468976	99.6391295311067	98.2801183294632	115.568334300352	114.687123170629	106.543595468976	206.182725000083	304.462843329546	420.031177629898	534.718300800527	1.31915885708505	0.160616729362679	1.47977558644773
1010	0.573323057013116	0	0	0	0	107.15693078121	100.71514667208	97.8976225525079	115.956218052132	115.140949633947	107.15693078121	207.872077453289	305.769700005797	421.72591805793	536.866867691877	1.29751061001477	0.140189419745453	1.43770002976022
1011	0	0	1.58021951942077	0	0	107.680500227363	101.714397582809	97.3892582188151	116.292737705207	115.538679770567	107.680500227363	209.394897810171	306.784156028986	423.076893734193	538.61557350476	1.27585184774256	0.136727998293287	1.41257984603585
1012	0	0	1.93629589622319	0	0	108.418806431122	102.894552191555	96.7318052251157	116.834982019261	116.137732305685	108.418806431122	211.313358622677	308.045163847793	424.880145867054	541.017878172739	1.26398687503589	0.166493953314538	1.43048082835042
1013	0	0	2.13640405353023	0	0	109.447746952211	104.333852102677	95.9368358263199	117.660590329287	117.016054010199	109.447746952211	213.781599054888	309.718434881208	427.379025210494	544.395079220693	1.2695454134696	0.0222878480850795	1.29183326155468
1014	0	1.45535763171443	0	0	0	110.636704366661	105.701103467683	95.2325730735076	118.640511194106	118.044879863115	110.636704366661	216.337807834343	311.570380907851	430.210892101957	548.255771965072	1.28232473104142	0.0665775405541728	1.3489022715956
1015	0.508493516792048	0	0	0	0	111.620694209183	106.702539252608	94.6342543537942	119.447996748419	118.897728817013	111.620694209183	218.323233461791	312.957487815586	432.405484564004	551.303213381017	1.28789757221388	0.0747863579064262	1.3626839301203
1016	0.59281583397658	0	0	0	0	112.215932374469	107.414248033098	93.9744274135523	119.942822440485	119.434624855306	112.215932374469	219.630180407566	313.604607821118	433.547430261603	552.98205511691	1.28481861318043	0.0697360061949901	1.35455461937542
1017	0	1.22803382470327	0	0	0	112.639246073403	107.846087102346	93.3992091581723	120.296074548849	119.826885740852	112.639246073403	220.485333175749	313.884542333921	434.18061688277	554.007502623621	1.27655056124352	-0.0469743397225316	1.22957622152098
1018	0	0	0	2.53294232726688	0	113.320590667166	108.400581100234	93.26616452617	120.464477005798	120.455175613265	113.320590667166	221.7211717674	314.987336293571	435.451813299369	555.906988912634	1.29120701187348	-0.0081085274416038	1.28309848443187
1019	0.765860063023342	0	0	0	0	114.055004099283	109.114819753319	93.4263750934163	120.387672660888	121.191734685222	114.055004099283	223.169823852602	316.596198946018	436.983871606906	558.175606292128	1.31794772679337	0.0228368103033181	1.34078453709668
1020	0.481185389979164	0	0	0	0	114.425387982809	109.589829153406	93.4673805108669	120.123089510295	121.643470029996	114.425387982809	224.015217136215	317.482597647082	437.605687157377	559.249157187373	1.32798817776162	0.041936798296865	1.36992497605848
1021	0	1.09966537425101	0	0	0	114.611264872159	109.784203405319	93.4687124514875	119.759287845563	121.907627963724	114.611264872159	224.395468277478	317.864180728966	437.623468574529	559.531096538253	1.32594124899703	0.0388497934308027	1.36479104242784
1022	0	1.22682548701654	0	0	0	114.802921280463	109.715064424086	93.5724885398549	119.446580523297	122.14251626667	114.802921280463	224.517985704549	318.090474244404	437.537054767701	559.679571034372	1.31647536835068	-0.00731515050741206	1.30916021784327
1023	0.591304242812956	0	0	0	0	114.853067114217	109.449464128819	93.6685041995038	119.082192126462	122.252714896231	114.853067114217	224.302531243036	317.971035442539	437.053227569001	559.305942465232	1.30058370784633	0.0230255265127412	1.32360923435907
1024	0.477813334714326	0	0	0	0	114.60881379051	109.024290001893	93.6192748914341	118.535363450629	122.114228333244	114.60881379051	223.633103792404	317.252378683838	435.787742134467	557.901970467711	1.27837805909248	0.0147690123810346	1.29314707147352
1025	0.749508640804994	0	0	0	0	114.111708371577	108.490590123665	93.4728506556007	117.860223591946	121.787402095371	114.111708371577	222.602298495242	316.075149150842	433.935372742788	555.72277483816	1.25174949135134	0.00425099387250765	1.25600048522385
1026	0	0	2.4244065239615	0	0	113.796678593519	108.232166736083	93.2087859247358	117.44336951216	121.664543532416	113.796678593519	222.028845329602	315.237631254338	432.681000766498	554.345544298914	1.24476882398859	0.0333693803410519	1.27813820432964
1027	0.478862106531245	0	0	0	0	113.615111781605	108.153580255171	92.7932973067107	117.1918932491	121.657987295077	113.615111781605	221.768692036775	314.561989343486	431.753882592586	553.411869887663	1.24991887266687	-0.0126301891899328	1.23728868347694
1028	0	1.11619370438567	0	0	0	113.318838436064	107.863193509937	92.3961226385926	116.852847966638	121.519596879068	113.318838436064	221.182031946001	313.578154584594	430.431002551231	551.9505994303	1.24437576928071	-0.0235403618098148	1.2208354074709
1029	0.689759131263889	0	0	0	0	112.926870713574	107.427400263158	92.0519083208343	116.472933501268	121.300483095409	112.926870713574	220.354270976732	312.406179297567	428.879112798835	550.179595894244	1.23102500201478	-0.018659204940917	1.21236579707387
1030	0	1.23551893468401	0	0	0	112.480233554634	106.8622924044	91.7817858161441	116.084273212571	121.036811454503	112.480233554634	219.342525959033	311.124311775178	427.208584987749	548.245396442252	1.21260686639122	-0.0561385760427053	1.15646829034851
1031	0.76962909405052	0	0	0	0	111.982773392059	106.202311044691	91.5891920862634	115.70031819244	120.745734686944	111.982773392059	218.18508443675	309.774276523013	425.474594715453	546.220329402397	1.19082984376841	-0.0315749667780561	1.15925487699035
1032	0	0	2.31316033969929	0	0	111.65435581904	105.822836457884	91.2962754832697	115.531082580893	120.640654305294	111.65435581904	217.477192276924	308.773467760194	424.304550341086	544.945204646381	1.18408618982742	0.0263852382439263	1.21047142807134
1033	0	0	1.83225332873964	0	0	111.739552324132	105.883655961329	90.8421707820151	115.743222647615	120.891324011736	111.739552324132	217.623208285462	308.465379067477	424.208601715092	545.099925726828	1.19443063164497	0.0503746957778409	1.24480532742281
1034	0.85168868165887	0	0	0	0	111.826269502254	106.05840285696	90.3467615948436	116.016655101868	121.180490549861	111.826269502254	217.884672359214	308.231433954058	424.248089055926	545.428579605787	1.20080556371285	0.0499793720523688	1.25078493576522
1035	0	1.27457868180681	0	0	0	111.818701535579	106.067508775806	89.9861319059841	116.244421870775	121.403779366967	111.818701535579	217.886210311385	307.872342217369	424.116764088144	545.520543455112	1.19933468967362	0.0380456056398193	1.23738029531344
1036	0	0	1.50607756850337	0	0	111.934573216781	106.058445221186	89.6545913945949	116.552616817349	121.689640675792	111.934573216781	217.993018437968	307.647609832562	424.200226649912	545.889867325703	1.19509924565124	0.081683673431586	1.27678291908283
1037	0.802069807612342	0	0	0	0	111.98685015578	106.101576583817	89.2665806264749	116.838897266499	121.937878893408	111.98685015578	218.088426739598	307.355007366073	424.193904632572	546.131783525979	1.18751119239577	0.0555676805356799	1.24307887293145
1038	0.831807317934098	0	0	0	0	111.777323463014	106.067450578612	88.9111905741529	116.981526312607	122.028711532743	111.777323463014	217.844774041626	306.755964615779	423.737490928386	545.766202461128	1.17464841049168	0.0751944278896319	1.24984283838131
1039	0	1.32539174642627	0	0	0	111.517274194423	105.887903532795	88.6855337746447	117.096253870152	122.079665603024	111.517274194423	217.405177727218	306.090711501863	423.186965372015	545.266630975039	1.15976986302543	0.0474312440826402	1.20720110710807
1040	0.946530578311169	0	0	0	0	111.208264453731	105.605626183609	88.5934962559099	117.204006666019	122.113281806025	111.208264453731	216.81389063734	305.40738689325	422.611393559269	544.724675365294	1.14388925596027	0.0538903999433885	1.19777965590365
1041	0.862771233596513	0	0	0	0	110.685308406927	105.317901578326	88.5345690242698	117.219843922692	122.046083359411	110.685308406927	216.003209985253	304.537779009523	421.757622932215	543.803706291626	1.12591999263084	0.0768120971940372	1.20273208982488
1042	0	1.35914159342252	0	0	0	110.159074890833	104.922219118376	88.5844983676199	117.233722720302	121.969353511539	110.159074890833	215.081294009209	303.665792376829	420.899515097131	542.86886860867	1.10840481584437	0.0475688330184168	1.15597364886278
1043	0.752278191352393	0	0	0	0	109.621631338414	104.41497620734	88.7056125832316	117.220931294559	121.859580075783	109.621631338414	214.036607545754	302.742220128986	419.963151423544	541.822731499327	1.09135441931527	0.0448046621349458	1.13615908145021
1044	0	1.14446493983049	0	0	0	109.042787331143	103.808995654923	88.8529302980925	117.148296041908	121.684672821836	109.042787331143	212.851782986066	301.704713284158	418.853009326067	540.537682147903	1.07399942904534	-0.0924996760016387	0.981499753043698
1045	0.691767556345208	0	0	0	0	108.421449247315	103.109012688989	89.0083394091752	117.008451820911	121.438243374435	108.421449247315	211.530461936304	300.538801345479	417.54725316639	538.985496540825	1.05655180067322	-0.0938289861212652	0.96272281455195
1046	0	0	2.02086043740864	0	0	107.937964875876	102.635153302283	89.0224864121472	116.980370754992	121.300142881815	107.937964875876	210.573118178159	299.595604590306	416.575975345298	537.876118227113	1.04899590774299	-0.0587585497013951	0.990237358041596
1047	0.70721761541476	0	0	0	0	107.565938024488	102.355677091424	88.9172367363992	117.04396695492	121.25107492541	107.565938024488	209.921615115912	298.838851852312	415.882818807231	537.133893732641	1.04861507190385	-0.0557891082697968	0.992825963634055
1048	0.829564330369331	0	0	0	0	106.994190412698	102.03184065988	88.7953114978308	116.971167803048	121.063674362218	106.994190412698	209.026031072578	297.821342570409	414.792510373457	535.856184735675	1.04409972380332	-0.0626970321870969	0.981402691616221
1049	0	1.12417086190345	0	0	0	106.392454765401	101.61064537841	88.737694107953	116.856644410705	120.833244757164	106.392454765401	208.003100143811	296.740794251764	413.597438662469	534.430683419633	1.03737552398927	-0.0365869298403149	1.00078859414895
1050	0.572024413190053	0	0	0	0	105.751235664652	101.059008371998	88.6857443626303	116.654236956286	120.514190155692	105.751235664652	206.81024403665	295.49598839928	412.150225355566	532.664415511258	1.02861735704573	-0.0795910686160042	0.949026288429723
1051	0	0	1.51000893742101	0	0	105.157062438209	100.604216359593	88.5030647079387	116.452696501563	120.195762833755	105.157062438209	205.761278797802	294.264343505741	410.717040007304	530.912802841058	1.02077897578613	-0.109851025310486	0.910927950475642
1052	0.584359490372088	0	0	0	0	104.598232885656	100.231835489024	88.2091958758768	116.247800813169	119.874184589047	104.598232885656	204.830068374681	293.039264250557	409.287065063726	529.161249652774	1.01372976738659	-0.117556852874044	0.896172914512548
1053	0	0	1.63409791720299	0	0	104.10530868417	99.9644246583359	87.8150192975454	116.071443421806	119.581740840246	104.10530868417	204.069733342505	291.884752640051	407.956196061857	527.537936902103	1.00891815292211	-0.165522548918193	0.843395604003912
1054	0	1.14216769044578	0	0	0	103.815899896484	99.7478461974782	87.4415417080169	116.019329968706	119.414481615599	103.815899896484	203.563746093962	291.005287801979	407.024617770685	526.439099386285	1.00711617984574	-0.183605244130599	0.823510935715139
1055	0	0	2.31050459111336	0	0	103.840305549657	99.7154991037585	87.0717211222592	116.210093435524	119.491341056607	103.840305549657	203.555804653416	290.627525775675	406.837619211199	526.328960267806	1.02201870475485	-0.200535413319154	0.821483291435693
1056	0.995506199523269	0	0	0	0	103.991105911294	99.9448601670995	86.6847085563687	116.577987756531	119.746834963056	103.991105911294	203.935966078393	290.620674634762	407.198662391293	526.945497354349	1.0472111494793	-0.209048466302469	0.838162683176834
1057	0	1.17301806402068	0	0	0	104.050759236611	100.050654684235	86.4399256715359	116.894239224784	119.952415816596	104.050759236611	204.101413920846	290.541339592382	407.435578817167	527.387994633762	1.06401641714667	-0.218141471524031	0.84587494562264
1058	0	0	0	2.6048597216847	0	104.444785889034	100.358440756544	86.6274856189488	117.03104771797	120.418841560847	104.444785889034	204.803226645578	291.430712264527	408.461759982497	528.880601543344	1.10355331184875	-0.21466570839181	0.888887603456942
1059	0.874691958209886	0	0	0	0	104.972494227329	100.917115419251	87.1287559687755	116.958420383591	121.046344807764	104.972494227329	205.88960964658	293.018365615355	409.976785998946	531.02313080671	1.15427267147218	-0.256805103306754	0.897467568165421
1060	0	0	2.4671776505811	0	0	105.607247954343	101.682635922098	87.482321485364	117.108610471957	121.801037136278	105.607247954343	207.289883876441	294.772205361805	411.880815833762	533.68185297004	1.20866015036157	-0.22440755035893	0.984252600002636
1061	0	1.04231913451335	0	0	0	106.44310661931	102.525480018365	87.7402885099993	117.475054133645	122.685274907287	106.44310661931	208.968586637675	296.708875147674	414.183929281319	536.869204188607	1.26273646555949	-0.225979713479875	1.03675675207962
1062	0	1.37996718234965	0	0	0	107.257289305883	103.054426743629	88.1101020731475	117.83488809784	123.484390963483	107.257289305883	210.311716049512	298.42181812266	416.2567062205	539.741097183982	1.29602531561284	-0.178943625045704	1.11708169056714
1063	0	1.33358052296615	0	0	0	108.102390980661	103.303682264426	88.6304787819158	118.240580856635	124.258380469525	108.102390980661	211.406073245087	300.036552027003	418.277132883638	542.535513353163	1.31481243279039	-0.219501124303745	1.09531130848665
1064	0.904453693755947	0	0	0	0	108.783616623456	103.401677068968	89.1917569521816	118.595003132927	124.917022091186	108.783616623456	212.185293692424	301.377050644606	419.972053777532	544.889075868718	1.32088345499689	-0.187665525663977	1.13321792933291
1065	0	1.13559618745838	0	0	0	109.286962346419	103.362321293663	89.7527161805728	118.86834402671	125.436841184402	109.286962346419	212.649283640082	302.401999820655	421.270343847365	546.707185031767	1.31663022843302	-0.181728375511201	1.13490185292182
1066	0	1.38077917655285	0	0	0	109.814243965049	103.108563416432	90.4005080824515	119.158131143826	125.921173555561	109.814243965049	212.922807381481	303.323315463932	422.481446607758	548.402620163319	1.30686094143435	-0.178459521568771	1.12840141986558
1067	0	1.31336058299793	0	0	0	110.392850044149	102.66567905239	91.1548090697035	119.493466094423	126.40444141987	110.392850044149	213.058529096539	304.213338166242	423.706804260665	550.111245680535	1.29430490482895	-0.169434225770697	1.12487067905825
1068	0	0	1.89514659327192	0	0	111.113437598909	102.343106671476	91.8066367582925	119.966541153727	126.983707573575	111.113437598909	213.456544270385	305.263181028677	425.229722182404	552.213429755979	1.28627210274552	-0.116344091019	1.16992801172652
1069	0	1.43656954024813	0	0	0	111.976047223635	102.115592081165	92.3963437082224	120.578769509401	127.664840412121	111.976047223635	214.091639304799	306.487983013022	427.066752522422	554.731592934543	1.28283553206039	-0.111051658664951	1.17178387339544
1070	0	1.44199712780365	0	0	0	112.878215566945	101.697912548575	93.1269393398265	121.228911684062	128.350672576345	112.878215566945	214.57612811552	307.703067455346	428.931979139408	557.282651715753	1.27851936009009	-0.129299906492598	1.14921945359749
1071	0	1.44154247526171	0	0	0	113.813056337517	101.113528482969	93.9804151393932	121.911169402988	129.039124676904	113.813056337517	214.926584820487	308.90699995988	430.818169362868	559.857294039772	1.27405619328617	-0.111515699738199	1.16254049354797
1072	0	0	1.75242704875825	0	0	114.832691931375	100.643132922704	94.7354933232068	122.678629077882	129.786676435562	114.832691931375	215.475824854079	310.211318177286	432.889947255168	562.67662369073	1.27320835142922	-0.113794300222743	1.15941405120647
1073	0.732283278200583	0	0	0	0	115.716870228579	100.329436610099	95.2737448535415	123.380977863541	130.446108356325	115.716870228579	216.046306838678	311.320051692219	434.70102955576	565.147137912085	1.27256369239427	-0.101909572999565	1.17065411939471
1074	0.925525198730781	0	0	0	0	116.229421350327	100.005458807685	95.7210707300618	123.873300497138	130.87532228149	116.229421350327	216.234880158012	311.955950888074	435.829251385212	566.704573666702	1.26687957701522	-0.109076678300832	1.15780289871439
1075	0.484862906815061	0	0	0	0	116.399399999852	99.6248529919986	96.0377155484577	124.12947227088	131.050756318644	116.399399999852	216.02425299185	312.061968540308	436.191440811189	567.242197129832	1.25688917053923	-0.076552040958708	1.18033712958052
1076	0	0	1.56629967847999	0	0	116.490319504171	99.3211736891476	96.1381343245989	124.301567332809	131.126813459264	116.490319504171	215.811493193319	311.949627517917	436.251194850726	567.37800830999	1.24704927312767	-0.0981572209730829	1.14889205215459
1077	0	1.24874943379752	0	0	0	116.680962521779	99.062228932527	96.1935172847234	124.53616791844	131.252189608771	116.680962521779	215.743191454306	311.936708739029	436.472876657469	567.72506626624	1.23920646726414	-0.0241902195887324	1.21501624767541
1078	0	1.47913881491842	0	0	0	116.944907410328	98.6285213960614	96.4108268675829	124.811005402053	131.406532025806	116.944907410328	215.57342880639	311.984255673973	436.795261076026	568.201793101832	1.23262407496781	-0.0355106365136453	1.19711343845416
1079	0.782779710287309	0	0	0	0	117.104830111453	98.1148192720403	96.6798633698201	125.029765962232	131.495261066756	117.104830111453	215.219649383493	311.899512753314	436.929278715546	568.424539782301	1.22570606317115	-0.0549249788973497	1.1707810842738
1080	0.901825503230567	0	0	0	0	116.97312402151	97.6266075173797	96.8888653335111	125.093350067515	131.420844535667	116.97312402151	214.599731538889	311.4885968724	436.581946939916	568.002791475583	1.21599171119303	-0.0611475040071004	1.15484420718593
1081	0.816494841128883	0	0	0	0	116.584782007775	97.168193286986	97.0495600454317	125.02501960717	131.207958552309	116.584782007775	213.752975294761	310.802535340193	435.827554947362	567.035513499671	1.20409650582559	-0.0705488709619273	1.13354763486367
1082	0.789392088924746	0	0	0	0	115.968586418849	96.7169604015609	97.1461704197502	124.819494230974	130.852596583812	115.968586418849	212.68554682041	309.83171724016	434.651211471134	565.503808054946	1.19026177546921	-0.0766522548007833	1.11360952066843
1083	0.64568725523867	0	0	0	0	115.147531729314	96.241301302464	97.1533898764813	124.461009022487	130.340138840241	115.147531729314	211.388833031778	308.54222290826	433.003231930746	563.343370770987	1.17464197585329	-0.0494587669287722	1.12518320892452
1084	0	1.25645739680786	0	0	0	114.315884252678	95.6726311126532	97.1717636839487	124.058772450639	129.780821049444	114.315884252678	209.988515365331	307.16027904928	431.219051499918	560.999872549362	1.15918573587037	-0.0501885258190529	1.10899721005131
1085	0	1.3957450429325	0	0	0	113.669834759297	94.9779189932601	97.338365333494	123.757713611307	129.320491688395	113.669834759297	208.647753752557	305.986119086051	429.743832697358	559.064324385753	1.14657933223149	-0.0478734212358743	1.09870591099562
1086	0.547369909346512	0	0	0	0	113.01189946708	94.2023009665907	97.4990726105695	123.410823835544	128.812962808644	113.01189946708	207.214200433671	304.71327304424	428.124096879784	556.937059688428	1.13463585502316	-0.00152398715087195	1.13311186787229
1087	0.784324102469325	0	0	0	0	112.159853867756	93.4309032671701	97.543839855079	122.914489541063	128.155351389098	112.159853867756	205.590757134927	303.134596990006	426.049086531068	554.204437920166	1.12106245734262	0.0275190993364975	1.14858155667911
1088	0.631785480596034	0	0	0	0	111.143084864472	92.6802741396125	97.5002223441069	122.302072617046	127.381667558832	111.143084864472	203.823359004084	301.323581348191	423.625653965237	551.007321524069	1.10626107983492	0.0231445381515822	1.1294056179865
1089	0	1.11554705951127	0	0	0	110.12517645733	91.878772185775	97.4429783056425	121.653564182825	126.572475579353	110.12517645733	202.003948643105	299.446926948748	421.100491131573	547.672966710925	1.09142339239207	0.0220181778520298	1.1134415702441
1090	0	0	0	2.77441090032715	0	109.566608044657	91.4457324073965	97.7790020811403	120.907856427194	126.139881458247	109.566608044657	201.012340452053	298.791342533194	419.699198960388	545.839080418635	1.11531680963319	0.110205189510999	1.22552199914419
1091	0	1.13915100031926	0	0	0	109.407963048644	91.3218707475809	98.4533418138212	120.089641324081	126.033600900286	109.407963048644	200.729833796225	299.183175610047	419.272816934128	545.306417834413	1.16112025585141	0.130870348155424	1.29199060400683
1092	0.722381119490105	0	0	0	0	109.156976304599	91.0984885726492	99.0454254961589	119.284942728233	125.83723173539	109.156976304599	200.255464877249	299.300890373407	418.585833101641	544.423064837031	1.18648602030834	0.0725593315623219	1.25904535187066
1093	0	1.32855854912088	0	0	0	108.867284045342	90.7848483029057	99.6020050684784	118.534397244909	125.601240799768	108.867284045342	199.652132348248	299.254137416727	417.788534661636	543.389775461404	1.19767385535135	0.11070837043559	1.30838222578694
1094	0	1.2186783477888	0	0	0	108.699258886346	90.333709120927	100.21525656593	117.924454384776	125.421103531717	108.699258886346	199.032968007273	299.248224573203	417.172678957978	542.593782489696	1.20000706844282	0.0817980186351643	1.28180508707798
1095	0.31601214693563	0	0	0	0	108.431496021073	89.7468600607489	100.684078089269	117.248649907406	125.098638303079	108.431496021073	198.178356081822	298.862434171091	416.111084078497	541.209722381576	1.19392339882462	0.0293942581069794	1.2233176569316
1096	0	0	1.94394435092907	0	0	108.222429598744	89.3371314606954	100.866143213425	116.66232318053	124.796780351672	108.222429598744	197.559561059439	298.425704272864	415.088027453395	539.884807805066	1.1897438056905	0.0443331680348427	1.23407697372535
1097	0.719582218331074	0	0	0	0	108.078373882039	89.1499920200654	100.870692045315	116.221720197382	124.578737266806	108.078373882039	197.228365902104	298.099057947419	414.320778144801	538.899515411607	1.18740856743833	0.00328230823395189	1.19069087567229
1098	0.33976489213084	0	0	0	0	107.680529801064	88.8636388023682	100.712089698452	115.614841129022	124.138885193208	107.680529801064	196.544168603432	297.256258301884	412.871099430907	537.009984624114	1.17804954779269	0.00314766685384181	1.18119721464653
1099	0.740633747783784	0	0	0	0	107.061321086527	88.4975092741613	100.41672214768	114.870030254509	123.511403864897	107.061321086527	195.558830360689	295.975552508368	410.845582762877	534.356986627774	1.16345598327377	-0.00928052784187591	1.15417545543189
1100	0	0	2.36613810884634	0	0	106.652052853654	88.4457117168653	99.9954229533132	114.389478436823	123.10382088712	106.652052853654	195.09776457052	295.093187523833	409.482665960655	532.586486847775	1.16574142439185	-0.00438806681395399	1.16135335757789
1101	0.924959929540018	0	0	0	0	106.418732218737	88.694737960198	99.5026386628802	114.167002511283	122.914829866033	106.418732218737	195.113470178935	294.616108841815	408.783111353098	531.697941219131	1.179136677101	0.0134664822483142	1.19260315934931
1102	0	0	0	2.84208162220614	0	106.447757539421	89.3107321960551	99.4242279123797	113.789028546617	123.021656750837	106.447757539421	195.758489735476	295.182717647856	408.971746194474	531.993402945311	1.2244360788142	-0.016979029014728	1.20745704979947
1103	0.771030832082122	0	0	0	0	106.686624158455	90.2049362078102	99.6684162867205	113.250382972406	123.345595287052	106.686624158455	196.891560366265	296.559976652986	409.810359625391	533.155954912443	1.28438575014646	0.0422697879907665	1.32665553813723
1104	0	0	1.57958650494137	0	0	106.888202661792	91.1169435332852	99.7440797274457	112.813381403985	123.635344623642	106.888202661792	198.005146195078	297.749225922523	410.562607326509	534.197951950151	1.31854504225373	0.0546810037469247	1.37322604600066
1105	0.803095830419184	0	0	0	0	107.047721958775	92.0413622406903	99.6795396177041	112.467728058084	123.893749241182	107.047721958775	199.089084199465	298.768623817169	411.236351875253	535.130101116436	1.33380086849486	0.055655929352633	1.38945679784749
1106	0.589367564899982	0	0	0	0	106.942045173461	92.7904795570959	99.5270100290618	112.021093019024	123.940534894413	106.942045173461	199.732524730557	299.259534759619	411.280627778643	535.221162673056	1.33156653403657	0.0325159396906818	1.36408247372726
1107	0	1.12033375176804	0	0	0	106.743670794939	93.3069138875204	99.3593921336107	111.548929267894	123.862208294926	106.743670794939	200.050584682459	299.40997681607	410.958906083964	534.82111437889	1.31756010918589	0.0283749752197533	1.34593508440565
1108	0.865443173841681	0	0	0	0	106.467341389414	93.6698871590302	99.2276345898818	111.104478973646	123.722140053354	106.467341389414	200.137228548445	299.364863138326	410.469342111973	534.191482165327	1.29579974175024	0.0542486476563865	1.35004838940662
1109	0.923647406337783	0	0	0	0	105.989955942588	93.9919705981462	99.0924803349966	110.650542026326	123.492404283347	105.989955942588	199.981926540734	299.07440687573	409.724948902056	533.217353185404	1.26842352646826	0.11129394486207	1.37971747133033
1110	0	0	1.53623571997603	0	0	105.555524802402	94.4042957470915	98.8632582373718	110.317377383738	123.311745831669	105.555524802402	199.959820549493	298.823078786865	409.140456170603	532.452202002272	1.24097170395246	0.119332501542393	1.36030420549486
1111	0.93589504448412	0	0	0	0	105.15202917746	94.8925839730356	98.5581216879226	110.0898261377	123.172764406606	105.15202917746	200.044613150496	298.602734838419	408.692560976119	531.865325382725	1.21437901553378	0.100339163874526	1.31471817940831
1112	0.588796941000091	0	0	0	0	104.557693096054	95.2701286923495	98.2210600671752	109.780297763807	122.894957409401	104.557693096054	199.827821788404	298.048881855579	407.829179619386	530.724137028787	1.18573305997311	0.15656326910248	1.34229632907559
1113	0.796629836673592	0	0	0	0	103.794445286967	95.5244980010414	97.8330598394766	109.375476324302	122.471478555621	103.794445286967	199.318943288009	297.152003127485	406.527479451788	528.998958007409	1.1557823548846	0.110018422048955	1.26580077693356
1114	0	0	0	2.72025158218515	0	103.338554811764	96.0741460183507	97.8064983365808	108.831169875763	122.32580092856	103.338554811764	199.412700830114	297.219199166695	406.050369042458	528.376169971018	1.16116258780371	0.103984383353884	1.26514697115759
1115	0.503298184332357	0	0	0	0	103.125467729987	96.8122034143328	98.0288974695379	108.11330655119	122.355555247071	103.125467729987	199.93767114432	297.966568613857	406.079875165047	528.435430412118	1.18672373664712	0.0966843947877778	1.28340813143489
1116	0	1.23435180103798	0	0	0	102.862766782289	97.2886835947874	98.2041224165092	107.421230429262	122.273806833221	102.862766782289	200.151450377077	298.355572793586	405.776803222848	528.050610056069	1.19527398872703	0.0533531614473326	1.24862715017437
1117	0	1.22246543989209	0	0	0	102.723461615294	97.5134616139186	98.4686255999898	106.886034299967	122.225372041194	102.723461615294	200.236923229213	298.705548829202	405.59158312917	527.816955170363	1.1931977228147	0.0615732918187212	1.25477101463342
1118	0.526117624908872	0	0	0	0	102.519604297333	97.538773206519	98.6760842011929	106.356415564801	122.071522812014	102.519604297333	200.058377503852	298.734461705045	405.090877269846	527.16240008186	1.1821568766049	0.101490793830949	1.28364767043585
1119	0.711488724294965	0	0	0	0	102.102990755378	97.4458918182767	98.7402082179797	105.741458045254	121.732856748338	102.102990755378	199.548882573655	298.289090791634	404.030548836888	525.763405585226	1.16355805853181	0.114697601605815	1.27825566013763
1120	0.512016320415106	0	0	0	0	101.498530611394	97.2447219332485	98.6732541948555	105.049121243551	121.227868198635	101.498530611394	198.743252544643	297.416506739498	402.46562798305	523.693496181685	1.13973814684168	0.0722858004296194	1.2120239472713
1121	0.637699415859879	0	0	0	0	100.727613979918	96.9359693589101	98.4780888099667	104.278281121596	120.565064871339	100.727613979918	197.663583338828	296.141672148795	400.419953270391	520.98501814173	1.11241439835708	0.0801818478121056	1.19259624616918
1122	0.576305363792318	0	0	0	0	99.8156718595063	96.5444937376297	98.1815558293317	103.452075797218	119.776383801402	99.8156718595063	196.360165597136	294.541721426468	397.993797223686	517.770181025088	1.08303616599122	0.0702368576995818	1.1532730236908
1123	0	1.13407643940519	0	0	0	98.9317486415787	96.0366677592608	97.8916306789804	102.675040304622	118.974391210258	98.9317486415787	194.968416400839	292.86004707982	395.535087384442	514.509478594699	1.05386135019459	0.0125933855167413	1.06645473571133
1124	0	1.07931221339513	0	0	0	98.2114754871976	95.3956090928888	97.700279276262	102.035946963383	118.255183170439	98.2114754871976	193.607084580086	291.307363856348	393.343310819731	511.59849399017	1.02654877983622	0.0931834261693812	1.11973220600561
1125	0.961125194567126	0	0	0	0	97.4980325960229	94.7458161205573	97.5641890919763	101.488519237148	117.579155297528	97.4980325960229	192.24384871658	289.808037808556	391.296557045705	508.875712343233	1.00084785520994	0.0287690184448733	1.02961687365482
1126	0.789159829603175	0	0	0	0	96.6647821048582	94.1604342770173	97.4229899342246	100.969636488438	116.889259193706	96.6647821048582	190.825216381875	288.2482063161	389.217842804538	506.107101998244	0.976265344449163	0.0272389674838545	1.00350431193302
1127	0	0	1.83944084978953	0	0	96.0041359816959	93.8029952805841	97.1655371385648	100.646746641528	116.3584629507	96.0041359816959	189.80713126228	286.972668400845	387.619415042373	503.977877993073	0.959963359823467	0.0412106137786386	1.00117397360211
1128	0	1.10909371043498	0	0	0	95.6265721592032	93.5663060768847	96.8704990178851	100.55129555927	116.023224793271	95.6265721592032	189.192878236088	286.063377253973	386.614672813243	502.637897606514	0.951133704886705	0.0271511395142891	0.978284844400994
1129	0.328013156652563	0	0	0	0	95.2012015533434	93.1598697872482	96.5303368421515	100.37450119015	115.579308175639	95.2012015533434	188.361071340592	284.891408182743	385.265909372893	500.845217548531	0.941302848948837	0.039694090297891	0.980996939246728
1130	0	0	1.52711312837097	0	0	94.8214945501968	92.8201731990458	96.0199956058649	100.212161991634	115.126628075213	94.8214945501968	187.641667749243	283.661663355108	383.873825346742	499.000453421955	0.933465645121452	0.0802552605113224	1.01372090563278
1131	0.739075672080415	0	0	0	0	94.4985852379313	92.6099350736209	95.4389665191436	100.132419252823	114.737048328281	94.4985852379313	187.108520311552	282.547486830696	382.679906083519	497.4169544118	0.927674628595381	0.00815229458207293	0.935826923177454
1132	0.520264385234858	0	0	0	0	94.0054494427396	92.3288458651746	94.819946035585	99.9399249588844	114.21858185629	94.0054494427396	186.334295307914	281.154241343499	381.094166302384	495.312748158673	0.920113615105886	0.0217697594063872	0.941883374512273
1133	0	1.2561850519661	0	0	0	93.5327866563811	91.9231811273419	94.269882599981	99.74876521806	113.688343995277	93.5327866563811	185.455967783723	279.725850383704	379.474615601764	493.162959597041	0.912792050694695	0.029728424048578	0.942520474743273
1134	0.546027904483073	0	0	0	0	93.0742413604934	91.4146449524209	93.7820226553741	99.5587384752557	113.148858330714	93.0742413604934	184.488886312914	278.270908968288	377.829647443544	490.978505774258	0.905748991564777	0.0684375180772748	0.974186509642051
1135	0	0	2.0389784848073	0	0	92.786296342708	91.1284786836373	93.1834147663665	99.5251967902259	112.757923481577	92.786296342708	183.914775026345	277.098189792712	376.623386582938	489.381310064515	0.908651295725862	0.00770445807247718	0.916355753798339
1136	0.963902971535324	0	0	0	0	92.6502237226511	91.1082360259217	92.570251402399	99.6984231588182	112.568013966212	92.6502237226511	183.758459748573	276.328711150972	376.02713430979	488.595148276002	0.919242238397207	0.0295518065246399	0.948794044921847
1137	0	1.48984498020009	0	0	0	92.556744696979	91.0169571972696	92.159208207229	99.9573258533498	112.459996269297	92.556744696979	183.573701894249	275.732910101478	375.690235954827	488.150232224125	0.928679262492823	0.0538098902834468	0.98248915277627
1138	0	0	2.03144799477007	0	0	92.8049174140779	91.0712802537135	91.8072649063085	100.490721181641	112.624431642601	92.8049174140779	183.876197667791	275.6834625741	376.174183755741	488.798615398342	0.947634896532547	0.0792676583385104	1.02690255487106
1139	0	0	0	0	3.53316952983031	93.7400193422982	91.8411529213516	91.9074446348622	101.650647360303	112.791621541161	93.7400193422982	185.58117226365	277.488616898512	379.139264258815	491.930885799977	1.06502595019555	0.032161905102172	1.09718785529772
1140	0.883049088281429	0	0	0	0	94.9544327349409	93.0103421659629	92.4842502763591	103.12978994929	112.755066603223	94.9544327349409	187.964774900904	280.449025177263	383.578815126552	496.333881729776	1.21258076137319	0.0382813764830297	1.25086213785622
1141	0.989245318194945	0	0	0	0	95.8372864249761	94.0633773169475	93.0153689948509	104.420849429322	112.671656137349	95.8372864249761	189.900663741924	282.916032736775	387.336882166096	500.008538303446	1.29037251055703	0.0360712230251921	1.32644373358222
1142	0.348405313667654	0	0	0	0	96.3972422996911	94.9071311280941	93.4013726930586	105.438179710733	112.4442859061	96.3972422996911	191.304373427785	284.705746120844	390.143925831577	502.588211737677	1.3207710557993	0.0908581776399827	1.41162923343928
1143	0	0	1.6524976005186	0	0	96.9102890823729	95.6942978626487	93.5463931214304	106.341319471859	112.221901055275	96.9102890823729	192.604586945022	286.150980066452	392.492299538311	504.714200593586	1.32442605643352	0.0362445643772396	1.36067062081076
1144	0	0	1.91493846643007	0	0	97.6868089992481	96.7175272473187	93.4797709925914	107.429175467673	112.293617033705	97.6868089992481	194.404336246567	287.884107239158	395.313282706831	507.606899740536	1.32079893106395	0.0240014200651778	1.34480035112913
1145	0.63245792937785	0	0	0	0	98.4430185008039	97.7492002214068	93.2745402350366	108.479844010543	112.428483052318	98.4430185008039	196.192218722211	289.466758957247	397.94660296779	510.375086020108	1.31010417358172	-0.0402438538050011	1.26986031977672
1146	0	0	0	0	4.50307680779713	99.6844047336355	99.2883283194781	93.7359245450756	109.997552718153	112.313139860112	99.6844047336355	198.972733053114	292.708657598189	402.706210316342	515.019350176454	1.48265299091908	-0.0738770325192158	1.40877595839987
1147	0	1.20955039605159	0	0	0	101.482499907541	101.196874479687	94.865520701963	112.003245722883	112.089923902383	101.482499907541	202.679374387228	297.544895089191	409.548140812075	521.638064714458	1.69737233208413	-0.0726914271433942	1.62468090494074
1148	0.883628558880859	0	0	0	0	103.006877574143	102.766114884897	95.9165823310606	113.767925575377	111.883477054439	103.006877574143	205.772992459039	301.6895747901	415.457500365477	527.340977419916	1.75941614668371	-0.127006921351108	1.6324092253326
1149	0	1.22105803660091	0	0	0	104.292284962294	104.026021862713	96.8991550865351	115.317910303338	111.697287932176	104.292284962294	208.318306825008	305.217461911543	420.535372214881	532.232660147057	1.73585652100536	-0.109531265549223	1.62632525545614
1150	0.77529287912299	0	0	0	0	105.352982916449	104.990956350175	97.7944115984933	116.64928138092	111.506415326967	105.352982916449	210.343939266623	308.138350865117	424.787632246037	536.294047573004	1.66805844211777	-0.113697059091971	1.55436138302579
1151	0	0	1.97601910456907	0	0	106.36173649305	105.989267764745	98.4474388026973	117.930079576736	111.459549716799	106.36173649305	212.351004257794	310.798443060491	428.728522637227	540.188072354027	1.5897088499247	-0.138037364417054	1.45167148550764
1152	0	0	1.65549919435668	0	0	107.552650469632	107.172275189225	98.8117536322466	119.32033870225	111.698922277059	107.552650469632	214.724925658856	313.536679291103	432.857017993353	544.555940270412	1.51779570561174	-0.124128466399169	1.39366723921257
1153	0	0	2.38530407674496	0	0	108.980942182321	108.594930512993	98.9131449956709	120.882984212551	112.271087675648	108.980942182321	217.575872695314	316.489017690985	437.372001903535	549.643089579183	1.46977512287533	-0.120251033314926	1.34952408956041
1154	0	1.33118930596496	0	0	0	110.546561969857	109.978940987993	98.9636320412855	122.525013478897	113.067996850015	110.546561969857	220.52550295785	319.489134999135	442.014148478032	555.082145328047	1.43963869019119	-0.131942122066696	1.30769656812449
1155	0.902112684394143	0	0	0	0	111.855694756681	111.056090844929	99.0717458394238	123.95647087055	113.78587232418	111.855694756681	222.91178560161	321.983531441034	445.940002311584	559.725874635765	1.40661923367216	-0.15175602073252	1.25486321293964
1156	0.822633633104076	0	0	0	0	112.759727120426	111.935178100169	99.1366844129625	125.102896931709	114.337564811714	112.759727120426	224.694905220595	323.831589633558	448.934486565267	563.272051376981	1.37141593517214	-0.142415540289991	1.22900039488214
1157	0	1.02415058001984	0	0	0	113.423117401337	112.540625263773	99.1871107418222	126.017108227645	114.764247175793	113.423117401337	225.96374266511	325.150853406932	451.167961634578	565.932208810371	1.33601198416151	-0.0908595173897836	1.24515246677172
1158	0.504744188243468	0	0	0	0	113.85326748541	112.844555401498	99.1623255412644	126.660537566374	115.016674984156	113.85326748541	226.697822886908	325.860148428173	452.520685994547	567.537360978703	1.30083092018278	-0.0917045999410975	1.20912632024168
1159	0	1.0569461181663	0	0	0	114.087354755275	112.880201627332	99.0813667510117	127.072488741674	115.124367368311	114.087354755275	226.967556382607	326.048923133619	453.121411875293	568.245779243604	1.26651897851526	-0.0712093063202726	1.19530967219499
1160	0	1.00102784903992	0	0	0	114.272598346391	112.658942705408	99.041485601207	127.368756522014	115.194158505075	114.272598346391	226.931541051799	325.973026653006	453.34178317502	568.535941680094	1.23416368986595	-0.0955001881478638	1.13866350171809
1161	0	1.11974102175097	0	0	0	114.426404647729	112.211562789626	99.0504780105919	127.57409144023	115.242598896723	114.426404647729	226.637967437354	325.688445447946	453.262536888176	568.505135784899	1.20403095644696	-0.0908010161235248	1.11322994032344
1162	0	0	1.57036144989712	0	0	114.659587111388	111.789498926222	98.984357096273	127.80601257912	115.379709292357	114.659587111388	226.44908603761	325.433443133883	453.239455713003	568.61916500536	1.17940368392261	-0.153381912025817	1.0260217718968
1163	0	1.43484320522779	0	0	0	115.018791331173	111.380908542224	98.9178071005785	128.117282704069	115.651401273373	115.018791331173	226.399699873398	325.317506973976	453.434789678046	569.086190951418	1.16122749729426	-0.124842422840611	1.03638507445365
1164	0	0	1.72154634355581	0	0	115.518031694794	111.023556423905	98.8410284555058	128.527491269103	116.071009723785	115.518031694794	226.541588118699	325.382616574205	453.910107843308	569.981117567093	1.15045196071394	-0.117844581919797	1.03260737879414
1165	0.640607939755524	0	0	0	0	115.930507465014	110.749698384342	98.6120621667392	128.869978767031	116.466170371566	115.930507465014	226.680205849357	325.292268016096	454.162246783127	570.628417154693	1.14280727159213	-0.0960119295307802	1.04679534206135
1166	0.412444314663051	0	0	0	0	116.000186066609	110.309148694892	98.2544322856063	128.909874036944	116.596813749395	116.000186066609	226.3093347615	324.563767047107	453.473641084051	570.070454833445	1.13204480947847	-0.0970140025856158	1.03503080689286
1167	0.624514113639479	0	0	0	0	115.766350206083	109.721456903427	97.7829896907482	128.680751869745	116.491782669015	115.766350206083	225.48780710951	323.270796800258	451.951548670003	568.443331339018	1.11865737995137	-0.0859510872757023	1.03270629267567
1168	0	0	0	2.73687791436535	0	115.733294262591	109.447639907485	97.6544779840372	128.191336920586	116.620626494883	115.733294262591	225.180934170076	322.835412154113	451.026749074698	567.647375569581	1.13996311331278	-0.0143883041147635	1.12557480919801
1169	0.916323358302269	0	0	0	0	115.868049626366	109.491807797086	97.8691252969696	127.531685684153	116.995284694613	115.868049626366	225.359857423452	323.228982720422	450.760668404575	567.755953099187	1.18100311545219	-0.0478808061932998	1.13312230925889
1170	0.969388188014062	0	0	0	0	115.72209988271	109.493699494928	98.0631484418966	126.847009191352	117.2626760086	115.72209988271	225.215799377637	323.278947819534	450.125957010886	567.388633019487	1.20241841812593	-0.069902227471449	1.13251619065448
1171	0	0	1.62905471079609	0	0	115.564342566193	109.593788907279	98.135856283752	126.278228918596	117.569854245357	115.564342566193	225.158131473473	323.293987757225	449.572216675821	567.142070921178	1.21337230870337	-0.109304218042623	1.10406809066075
1172	0.970495890470973	0	0	0	0	115.387265808116	109.775501550522	98.1057543924843	125.809103096838	117.906270940527	115.387265808116	225.162767358638	323.268521751122	449.07762484796	566.983895788486	1.21681002553364	-0.092705043218326	1.12410498231532
1173	0	1.28964141817706	0	0	0	115.138428500891	109.799209270759	98.1535524091528	125.370051964871	118.207631170503	115.138428500891	224.93763777165	323.091190180803	448.461242145675	566.668873316177	1.21267332671504	-0.0643071021341511	1.14836622458088
1174	0.760685192997935	0	0	0	0	114.816050634473	109.647468453308	98.227579615562	124.916676439107	118.434440698559	114.816050634473	224.463519087781	322.691098703343	447.60777514245	566.042215841008	1.20276775761833	-0.127347016592012	1.07542074102632
1175	0.980361983468113	0	0	0	0	114.266487088377	109.449172790143	98.2695797783434	124.397294344881	118.539568738435	114.266487088377	223.71565987852	321.985239656863	446.382534001744	564.922102740179	1.1877450343736	-0.0877900225601412	1.09995501181346
1176	0.612378642084868	0	0	0	0	113.512203052561	109.180436980294	98.2531296120546	123.791416241196	118.506748497899	113.512203052561	222.692640032855	320.945769644909	444.737185886106	563.243934384005	1.16897437575808	-0.124735222332232	1.04423915342585
1177	0	1.03551841235033	0	0	0	112.701822762137	108.742357037524	98.198401881162	123.124561522307	118.365416307656	112.701822762137	221.44417979966	319.642581680822	442.76714320313	561.132559510786	1.1479122913063	-0.051472605827179	1.09643968547912
1178	0.708557962856779	0	0	0	0	111.84338233386	108.176086189587	98.1251302285328	122.421272200131	118.143746853427	111.84338233386	220.019468523447	318.144598751979	440.565870952111	558.709617805538	1.12560500733512	-0.0676588798880633	1.05794612744706
1179	0	0	1.52530496400558	0	0	111.044091881263	107.710931244468	97.9148084892017	121.784232616987	117.94779286701	111.044091881263	218.75502312573	316.669831614932	438.454064231919	556.401857098929	1.10562888653231	-0.0320295112488963	1.07359937528341
1180	0	1.31792268642149	0	0	0	110.47269139201	107.271464933198	97.7027777199077	121.318046326028	117.885280612889	110.47269139201	217.744156325208	315.446934045116	436.764980371145	554.650260984033	1.0898991864411	-0.0258946463189766	1.06400454012212
1181	0.867529537356051	0	0	0	0	109.889475037539	106.739410560002	97.5742334126825	120.880673924619	117.817065048281	109.889475037539	216.628885597541	314.203119010223	435.083792934843	552.900857983124	1.0749551184297	0.0326779618795549	1.10763308030925
1182	0.899083941645643	0	0	0	0	109.128206797823	106.219254168443	97.4435039097699	120.393874269354	117.66758717176	109.128206797823	215.347460966266	312.790964876036	433.18483914539	550.85242631715	1.05941328245769	-0.0152317778591648	1.04418150459853
1183	0	0	1.99042792848057	0	0	108.517882956087	105.925482547057	97.2130434674977	120.079116356898	117.660800925332	108.517882956087	214.443365503144	311.656408970642	431.735525327539	549.396326252871	1.05349969170396	0.0162081643508942	1.06970785605486
1184	0.889274455161198	0	0	0	0	108.0307689811	105.822687301998	96.8975309072247	119.907359047877	117.769966902494	108.0307689811	213.853456283098	310.750987190323	430.658346238199	548.428313140694	1.05464915043793	-0.0253309816735086	1.02931816876442
1185	0	0	0	3.48589001099283	0	107.951943977691	106.182906205498	97.1014490360122	119.542390509856	118.275055245185	107.951943977691	214.134850183189	311.236299219202	430.778689729058	549.053744974243	1.14256543554917	0.0606116170511977	1.20317705260036
1186	0	0	1.97635994561641	0	0	108.513282477385	107.138750754057	97.6420593330195	119.220070613425	119.315930246952	108.513282477385	215.652033231442	313.294092564462	432.514163177887	551.830093424839	1.27373044079112	-0.00160583371072792	1.27212460708039
1187	0.850479898244047	0	0	0	0	109.058863919186	108.126576114016	97.9996125913537	119.034707766804	120.335573158307	109.058863919186	217.185440033201	315.185052624555	434.219760391359	554.555333549666	1.34892156671889	0.0669305967089272	1.41585216342782
1188	0	1.08258367333331	0	0	0	109.430225381991	108.847167987584	98.3290694507902	118.809201121364	121.170908818527	109.430225381991	218.277393369575	316.606462820365	435.41566394173	556.586572760256	1.37929331220287	0.0318401162059575	1.41113342840883
1189	0	1.01224700150086	0	0	0	109.760269255841	109.24611975306	98.6615958927872	118.578088068	121.869389651187	109.760269255841	219.006389008901	317.667984901688	436.246072969688	558.115462620875	1.38057472414549	0.079700531493739	1.46027525563923
1190	0.754807883953237	0	0	0	0	109.917920400242	109.426821049036	98.9336505585187	118.280839171485	122.38237320932	109.917920400242	219.344741449278	318.278392007797	436.559231179282	558.941604388602	1.36268783561421	0.0263283224913502	1.38901615810556
1191	0	0	1.5058502719286	0	0	110.021656326017	109.622448156028	99.0344831711106	118.022327013479	122.82566772471	110.021656326017	219.644104482045	318.678587653155	436.700914666634	559.526582391344	1.33596076715413	0.0492548025358168	1.38521556968995
1192	0	0	0	2.56177710631228	0	110.486129882807	110.169594297914	99.3311374877998	117.708405851512	123.544782160557	110.486129882807	220.655724180721	319.986861668521	437.695267520033	561.24004968059	1.33298833219765	0.00546342768174152	1.33845175987939
1193	0	1.09448621125938	0	0	0	111.181328460826	110.806701708599	99.9176756980982	117.277288202008	124.418629880078	111.181328460826	221.988030169425	321.905705867524	439.182994069531	563.601623949609	1.34354275472273	0.0447259342744739	1.3882686889972
1194	0	1.05061099330576	0	0	0	111.80097507502	111.125170013422	100.481357638875	116.879327812674	125.149096942466	111.80097507502	222.926145088442	323.407502727317	440.286830539991	565.435927482457	1.33988576249753	-0.0170711534113669	1.32281460908616
1195	0	1.16299923754835	0	0	0	112.365020366985	111.160874696137	101.03623149422	116.525511650947	125.763593374909	112.365020366985	223.525895063122	324.562126557342	441.087638208289	566.851231583198	1.32684181695414	-0.00844804692428841	1.31839377002986
1196	0	0	1.58848226177021	0	0	112.979660155421	111.173194173887	101.453404672047	116.313754560358	126.375125636068	112.979660155421	224.152854329308	325.606259001355	441.920013561714	568.295139197781	1.31109812589399	0.0151330619009112	1.3262311877949
1197	0	1.35405081407383	0	0	0	113.670037602199	111.154902577891	101.789758903846	116.261551866498	127.015049647058	113.670037602199	224.82494018009	326.614699083935	442.876250950433	569.891300597491	1.29534990105698	0.014799250627964	1.31014915168494
1198	0.559662216391677	0	0	0	0	114.186829699136	110.922439984933	102.079419509267	116.156108626638	127.483293221696	114.186829699136	225.109269684069	327.188689193336	443.344797819974	570.82809104167	1.27646011171248	0.0313815396108419	1.30784165132332
1199	0	1.04547052059929	0	0	0	114.497261253943	110.50063953475	102.273975165278	115.951178699025	127.745281579021	114.497261253943	224.997900788693	327.271875953971	443.223054652996	570.968336232016	1.25442888793874	0.0730721750866268	1.32750106302537
1200	0.896151425262259	0	0	0	0	114.630053498919	109.978356935021	102.444223525918	115.719489812053	127.884442590594	114.630053498919	224.608410433939	327.052633959857	442.77212377191	570.656566362504	1.23096135448998	0.0578532090807472	1.28881456357072
1201	0.778512670162727	0	0	0	0	114.482862100942	109.437541999763	102.542581227599	115.415173919543	127.864711488705	114.482862100942	223.920404100705	326.462985328304	441.878159247847	569.742870736553	1.2062444014191	0.0616038881016228	1.26784828952072
1202	0.828506481754672	0	0	0	0	114.087404002877	108.8702618447	102.565017572243	115.035719642298	127.692552245386	114.087404002877	222.957665847577	325.52268341982	440.558403062118	568.250955307505	1.18082334324274	0.0767391062521678	1.25756244949491
1203	0	1.12421260934719	0	0	0	113.616268529235	108.209264234536	102.585821479086	114.656756504275	127.451805712116	113.616268529235	221.825532763771	324.411354242857	439.068110747132	566.519916459248	1.15617553410797	0.066328040992039	1.22250357510001
1204	0	0	1.72332700520552	0	0	113.329763374423	107.641766057299	102.51630565416	114.448045293461	127.319739205633	113.329763374423	220.971529431722	323.487835085883	437.935880379344	565.255619584977	1.13808467141345	0.0338753761530018	1.17196004756645
1205	0	0	1.51536924929305	0	0	113.277570035463	107.361373444424	102.232691827654	114.46065536658	127.354278689796	113.277570035463	220.638943479887	322.871635307541	437.332290674121	564.686569363917	1.12786321788258	0.0491686520205955	1.17703186990318
1206	0	1.2705059241003	0	0	0	113.347937336646	107.084964381731	101.931541387314	114.584108967514	127.451203931379	113.347937336646	220.432901718377	322.364443105691	436.948552073205	564.399756004584	1.12056978662801	0.0255846654111645	1.14615445203918
1207	0.284379310201093	0	0	0	0	113.280631476643	106.586736080901	101.589185391824	114.572131018993	127.3699453761	113.280631476643	219.867367557544	321.456552949368	436.028683968362	563.398629344462	1.11217624510865	0.0249764061603026	1.13715265126895
1208	0	1.4267844888685	0	0	0	113.129728787162	105.893897713097	101.248995399007	114.477827155927	127.16880578012	113.129728787162	219.023626500259	320.272621899266	434.750449055193	561.919254835313	1.10406504538033	0.0109415213391254	1.11500656671946
1209	0.609488542805743	0	0	0	0	112.9204494058	105.092641407107	100.965203587246	114.364337404621	126.915654249684	112.9204494058	218.013090812907	318.978294400153	433.342631804774	560.258286054458	1.09639630451315	0.0582538630558016	1.15465016756895
1210	0	0	1.59743331204336	0	0	112.701157949712	104.426311001231	100.539592913006	114.273115727985	126.656243140172	112.701157949712	217.127468950943	317.667061863949	431.940177591934	558.596420732105	1.09085609951091	0.044443869479428	1.13529996899034
1211	0.814279503701869	0	0	0	0	112.471382194245	103.913154825893	100.030904803918	114.233407233545	126.423719826468	112.471382194245	216.384537020139	316.415441824056	430.648849057602	557.07256888407	1.08722081584805	0.0800472962928749	1.16726811214092
1212	0	0	2.48089219499346	0	0	112.411040980825	103.71183768849	99.4342600665559	114.413962210455	126.39037271102	112.411040980825	216.122878669315	315.557138735871	429.971100946326	556.361473657346	1.10584521510957	0.0289300006802351	1.1347752157898
1213	0	1.08520095833139	0	0	0	112.618754570762	103.695300183784	98.8174838146582	114.827544944413	126.572169604659	112.618754570762	216.314054754546	315.131538569205	429.959083513618	556.531253118277	1.13855983302377	0.0899423728436382	1.22850220586741
1214	0.455891830732311	0	0	0	0	112.656737976926	103.471777476665	98.2059287124806	115.070023792884	126.567875135792	112.656737976926	216.128515453591	314.334444166071	429.404467958955	555.972343094747	1.1581822759044	0.0711051188937746	1.22928739479818
1215	0	1.21997393142332	0	0	0	112.576269759544	103.065665879531	97.6317094496603	115.190889062217	126.429593890671	112.576269759544	215.641935639076	313.273645088736	428.464534150953	554.894128041623	1.16809515560615	0.0206081505092204	1.18870330611537
1216	0.905149513714441	0	0	0	0	112.402372357287	102.58569447929	97.1724086057739	115.283653054607	126.253193802467	112.402372357287	214.988066836577	312.160475442351	427.444128496958	553.697322299426	1.17106255816175	0.0487426766510527	1.2198052348128
1217	0	0	1.6673144827527	0	0	112.238189237511	102.279854388005	96.6583309970263	115.439008208888	126.13148585249	112.238189237511	214.518043625516	311.176374622542	426.61538283143	552.74686868392	1.17241095447883	0.0135791821912866	1.18599013667012
1218	0.619426507980605	0	0	0	0	112.064858831955	102.068709617847	96.0471669320252	115.588791579598	125.998208457478	112.064858831955	214.133568449801	310.180735381827	425.769526961425	551.767735418903	1.17206896396389	0.0677990270170178	1.2398679909809
1219	0	0	2.14853846426487	0	0	111.986002260549	102.041902803781	95.3432208761927	115.832970594984	125.955031604068	111.986002260549	214.02790506433	309.371125940523	425.204096535507	551.159128139575	1.1797002193259	0.0597951446638702	1.23949536398977
1220	0	1.02921926893154	0	0	0	112.107310750704	102.124442657387	94.6400686489005	116.226209230093	126.058139978495	112.107310750704	214.23175340809	308.871822056991	425.098031287084	551.156171265579	1.19313539118259	0.0490813884202554	1.24221677960284
1221	0	0	1.92558302635694	0	0	112.371217571961	102.27424788203	93.9382879383829	116.715889947314	126.256270547918	112.371217571961	214.645465453991	308.583753392374	425.299643339688	551.555913887606	1.20708442012046	0.0721661860036214	1.27925060612408
1222	0.726096981948648	0	0	0	0	112.627448959381	102.533659472535	93.1875214315921	117.224390473829	126.473003759481	112.627448959381	215.161108431917	308.348629863509	425.573020337338	552.046024096818	1.22022084536722	0.0552499357503845	1.2754707811176
1223	0.532647111799152	0	0	0	0	112.582168540972	102.632482176301	92.4264218166794	117.491140870749	126.448833901705	112.582168540972	215.214650717273	307.641072533952	425.132213404701	551.581047306406	1.22413996421069	0.111990683531555	1.33613064774225
1224	0	1.03386628392336	0	0	0	112.397637635631	102.528106685988	91.7191033966208	117.603391279673	126.271949097377	112.397637635631	214.925744321619	306.644847718239	424.248238997913	550.520188095289	1.22133323930414	0.11815749674098	1.33949073604512
1225	0.739890164497711	0	0	0	0	112.094404666698	102.284998309978	91.0975568763911	117.614331046507	125.996361705268	112.094404666698	214.379402976676	305.476959853067	423.091290899574	549.087652604842	1.21343490139068	0.104756111992908	1.31819101338359
1226	0	0	1.68670075817505	0	0	111.81693783358	102.163099262058	90.4311204429153	117.662470385035	125.761300365152	111.81693783358	213.980037095638	304.411157538553	422.073627923588	547.83492828874	1.20617795552662	0.0644984372179238	1.27067639274454
1227	0.660410725289915	0	0	0	0	111.55027886001	102.126382635498	89.7149778778254	117.720904525042	125.54048369775	111.55027886001	213.676661495509	303.391639373334	421.112543898376	546.653027596126	1.19927564290023	0.0346034422591676	1.2338790851594
1228	0	1.08410997190553	0	0	0	111.189350733508	101.927633097212	89.0900519752356	117.681126670474	125.22594204713	111.189350733508	213.116983830719	302.207035805955	419.888162476429	545.114104523559	1.18879954527811	0.050096415137261	1.23889596041537
1229	0.982615640177029	0	0	0	0	110.748540375356	101.649789579827	88.6062349839326	117.612879580742	124.887877136278	110.748540375356	212.398329955183	301.004564939116	418.617444519857	543.505321656136	1.1762052749535	0.0442502867961424	1.22045556174965
1230	0.417726921962841	0	0	0	0	110.090867453551	101.30176548482	88.1225400639134	117.393332310664	124.403846224773	110.090867453551	211.392632938372	299.515173002285	416.90850531295	541.312351537722	1.16091365371567	0.0205388793127362	1.1814525330284
1231	0.649291088647403	0	0	0	0	109.236438866031	100.833658815609	87.581407868	116.981518356676	123.733207065804	109.236438866031	210.070097681639	297.651505549639	414.633023906315	538.36623097212	1.14293346152408	0.0500594882968189	1.1929929498209
1232	0	0	0	2.95411794438233	0	108.720401909902	100.743220219826	87.4735952561586	116.374509727398	123.382134767352	108.720401909902	209.463622129728	296.937217385886	413.311727113284	536.693861880636	1.17247705536245	0.0878051948787305	1.26028225024118
1233	0.742226584844701	0	0	0	0	108.488884918808	100.987097980808	87.7493683585931	115.61757862614	123.314933501602	108.488884918808	209.475982899616	297.225351258209	412.842929884349	536.157863385951	1.22641977251067	0.0865835373737891	1.31300330988446
1234	0.965234472158637	0	0	0	0	108.041490211792	101.163186881723	88.0008033461598	114.856640790619	123.136447098708	108.041490211792	209.204677093515	297.205480439674	412.062121230293	535.198568329001	1.25169768145962	0.0951120408872955	1.34680972234691
1235	0.758424640542722	0	0	0	0	107.405116403391	101.280089719307	88.2312034123293	114.096250591343	122.86157765964	107.405116403391	208.685206122698	296.916409535027	411.01266012637	533.87423778601	1.25633964487499	0.0967477122436964	1.35308735711869
1236	0	0	2.2895146781277	0	0	106.965348698002	101.598508007483	88.322553094745	113.593317161722	122.75672906121	106.965348698002	208.563856705485	296.88640980023	410.479726961952	533.236456023163	1.26378670744359	0.0983552470852808	1.36214195452887
1237	0.956180117538697	0	0	0	0	106.690327444328	102.119964831456	88.3316466158518	113.345811109922	122.82857862348	106.690327444328	208.810292275784	297.141938891635	410.487750001557	533.316328625037	1.27312023627803	0.0693746595630321	1.34249489584106
1238	0	0	0	2.69584302861296	0	106.654009329425	102.906847056757	88.7145981855417	112.955967059287	123.144164431963	106.654009329425	209.560856386182	298.275454571723	411.23142163101	534.375586062973	1.30263375774918	0.121171850633972	1.42380560838315
1239	0.872111379138764	0	0	0	0	106.809949871258	103.896236305826	89.3973722706984	112.430633869451	123.644757995015	106.809949871258	210.706186177084	300.103558447782	412.534192317233	536.178950312248	1.34157307925854	0.137741363065206	1.47931444232375
1240	0.960996847812113	0	0	0	0	106.714175012075	104.744129620919	90.0257894682662	111.908804404399	123.990123404172	106.714175012075	211.458304632994	301.484094101261	413.392898505659	537.383021909832	1.35575381557878	0.0734045381956439	1.42915835377442
1241	0.791170993505475	0	0	0	0	106.394301074963	105.447766110704	90.5877804663805	111.375805940448	124.180879526348	106.394301074963	211.842067185667	302.429847652047	413.805653592495	537.986533118844	1.35168203719965	0.0882134979318421	1.43989553513149
1242	0	0	1.53956923780494	0	0	106.095770373138	106.133040294413	90.9809666376148	110.946526495084	124.345946156926	106.095770373138	212.228810667551	303.209777305166	414.15630380025	538.502249957176	1.3377794839247	0.0216105002513882	1.35938998417608
1243	0.419349809503812	0	0	0	0	105.789826913439	106.722953469967	91.155642373955	110.533800562425	124.411025660236	105.789826913439	212.512780383406	303.668422757361	414.202223319786	538.613248980022	1.31692925962257	0.0519869188096361	1.36891617843221
1244	0	1.14309539805174	0	0	0	105.412409400899	107.017894960238	91.280361826025	110.070122947759	124.320405749088	105.412409400899	212.430304361137	303.710666187162	413.780789134922	538.10119488401	1.28947783540189	0.0395076328291216	1.32898546823102
1245	0.762884279548738	0	0	0	0	104.984204176832	107.116654439195	91.4204630632656	109.623042459054	124.152435650407	104.984204176832	212.100858616027	303.521321679292	413.144364138346	537.296799788753	1.25819096716191	0.0794224668392979	1.3376134340012
1246	0	1.20540915266234	0	0	0	104.530396106977	107.038782879975	91.5884715343236	109.207034968293	123.931475625404	104.530396106977	211.569178986952	303.157650521276	412.364685489569	536.296161114972	1.22520042594079	0.0800246682852096	1.305225094226
1247	0.841752595637093	0	0	0	0	104.051189112184	106.822831423497	91.7922122636585	108.831638804525	123.67610323038	104.051189112184	210.874020535681	302.66623279934	411.497871603864	535.173974834244	1.19190274012425	0.0609068727147961	1.25280961283905
1248	0	1.48935407031433	0	0	0	103.611695950348	106.480175766448	92.0837888868336	108.550455144074	123.448179378646	103.611695950348	210.091871716796	302.175660603629	410.726115747704	534.17429512635	1.16112731087582	0.09951862317064	1.26064593404646
1249	0	1.41562052651408	0	0	0	103.396957463796	105.944870420193	92.5565225197697	108.458106530386	123.349867703811	103.396957463796	209.34182788399	301.898350403759	410.356456934146	533.706324637957	1.135507407508	0.167000334157022	1.30250774166503
1250	0	0	1.56392347598776	0	0	103.396507121435	105.464935542381	92.9778382559925	108.547849784822	123.381303828144	103.396507121435	208.861442663816	301.839280919808	410.38713070463	533.768434532774	1.11558956402596	0.155477795548303	1.27106735957426
1251	0	0	1.76322250165117	0	0	103.650720271905	105.287818506797	93.1609449555754	108.863467133886	123.592538680219	103.650720271905	208.938538778702	302.099483734278	410.962950868163	534.555489548382	1.10450395034464	0.153142639252509	1.25764658959715
1252	0	1.01137630751941	0	0	0	104.022246613624	105.155189612097	93.2521628214399	109.270723191621	123.855043797245	104.022246613624	209.17743622572	302.42959904716	411.700322238781	535.555366036026	1.09761905840424	0.152628432783235	1.25024749118748
1253	0.946030418714277	0	0	0	0	104.240859188821	104.91691164679	93.3664420943562	109.607398346622	124.011789437591	104.240859188821	209.157770835611	302.524212929967	412.131611276589	536.14340071418	1.0889692135273	0.119619391247693	1.208588604775
1254	0.719786919400934	0	0	0	0	104.205458381945	104.643170728017	93.4455700168012	109.825330892799	124.0193280996	104.205458381945	208.848629109963	302.294199126764	412.119530019563	536.138858119163	1.07843465283891	0.111106032657222	1.18954068549613
1255	0.420424407803222	0	0	0	0	103.924440262629	104.240495121515	93.3947820891494	109.838941241989	123.79635702382	103.924440262629	208.164935384144	301.559717473294	411.398658715283	535.195015739103	1.06573481598395	0.127253785419554	1.19298860140351
1256	0.735405767289147	0	0	0	0	103.428413759626	103.730524446653	93.2345783521959	109.677115788456	123.375637471114	103.428413759626	207.158938206278	300.393516558474	410.07063234693	533.446269818044	1.05137773505238	0.0854159579520682	1.13679369300445
1257	0.794655125488594	0	0	0	0	102.761825279699	103.196488215629	93.0471882468896	109.429734369037	122.850554927313	102.761825279699	205.958313495327	299.005501742217	408.435236111254	531.285791038567	1.03619380504276	0.0938373563049412	1.1300311613477
1258	0.739433182609516	0	0	0	0	101.946858068171	102.643389000712	92.8367411892623	109.107898810827	122.235377918741	101.946858068171	204.590247068882	297.426988258145	406.534887068972	528.770264987713	1.02047194306639	0.0242110863729588	1.04468302943935
1259	0	1.41407097807256	0	0	0	101.201017926799	101.999532702631	92.7252672635134	108.839987298734	121.661340349929	101.201017926799	203.20055062943	295.925817892944	404.765805191677	526.427145541607	1.00697838953011	-0.00206276579608293	1.00491562373403
1260	0.544608732185455	0	0	0	0	100.502451712158	101.24319085901	92.6593561071615	108.578362943374	121.083375910461	100.502451712158	201.745642571168	294.40499867833	402.983361621704	524.066737532165	0.995158953803505	0.06034896196946	1.05550791577297
1261	0	0	0	2.71378080894864	0	100.104501732577	100.831405608432	92.8886247541885	108.117431761438	120.758655756864	100.104501732577	200.935907341009	293.824532095198	401.941963856636	522.7006196135	1.01768639194694	0.00476149019242088	1.02244788213936
1262	0.541496992765206	0	0	0	0	99.9552925400919	100.708517782354	93.3608484906817	107.483191440872	120.641783933418	99.9552925400919	200.663810322446	294.024658813128	401.507850253999	522.149634187417	1.05962611371426	-0.014554618580539	1.04507149513372
1263	0	0	2.40413168380073	0	0	99.9857831222992	100.799089167916	93.6063832336023	107.097494237381	120.666685679922	99.9857831222992	200.784872290215	294.391255523817	401.488749761199	522.155435441121	1.10406407354062	-0.00433901759560256	1.09972505594502
1264	0.531599125394925	0	0	0	0	100.15854188838	101.061907570043	93.6504032256457	106.91676165448	120.800683332887	100.15854188838	201.220449458423	294.870852684068	401.787614338549	522.588297671435	1.1477914230788	0.0436448459669007	1.1914362690457
1265	0.371477013802985	0	0	0	0	100.06365579436	101.102612530599	93.524039840163	106.544424414251	120.657187633218	100.06365579436	201.166268324959	294.690308165122	401.234732579373	521.891920212591	1.17027303753661	-0.0294791291010777	1.14079390843553
1266	0.995845285256088	0	0	0	0	99.7472217043735	101.036586332556	93.3372803927377	106.093803092662	120.358649442727	99.7472217043735	200.78380803693	294.121088429668	400.214891522329	520.573540965057	1.17731774264318	0.0172190166280988	1.19453675927128
1267	0	0	1.54180303561207	0	0	99.4792255858234	101.09493807374	93.0960803634597	105.794082501191	120.142600002455	99.4792255858234	200.574163659563	293.670244023023	399.464326524213	519.606926526669	1.17685023607279	0.051517002393976	1.22836723846676
1268	0	0	2.1731301706735	0	0	99.5849846746857	101.483502293127	92.6869474785757	105.849301253865	120.220701539972	99.5849846746857	201.068486967813	293.755434446389	399.604735700253	519.825437240225	1.18501284829506	-0.0269994569333724	1.15801339136169
1269	0.527399274865257	0	0	0	0	99.7831695501806	101.964264795753	92.1578223969212	106.019769124772	120.360221173317	99.7831695501806	201.747434345934	293.905256742855	399.925025867627	520.285247040944	1.19548091696911	0.0496791577503748	1.24516007471948
1270	0.778928140224404	0	0	0	0	99.7339610048346	102.271438315747	91.6069697699333	106.038134797174	120.300151031716	99.7339610048346	202.005399320581	293.612369090515	399.650503887688	519.950654919405	1.19461247209067	0.00478504538077576	1.19939751747145
1271	0	1.34750628848307	0	0	0	99.6615117799129	102.397351349822	91.1934184130742	106.076496317287	120.218367203006	99.6615117799129	202.058863129735	293.252281542809	399.328777860096	519.547145063102	1.18751299436727	0.0124535416518096	1.19996653601908
1272	0	0	1.54773625686282	0	0	99.7846150999787	102.512159719259	90.8236525594446	106.274733421212	120.260006952609	99.7846150999787	202.296774819238	293.120427378683	399.395160799895	519.655167752504	1.17960642472143	-0.0176858655914404	1.16192055912999
1273	0	1.07141948672181	0	0	0	100.025974925162	102.608462534932	90.4486042568513	106.559413617225	120.356416353431	100.025974925162	202.634437460094	293.083041716945	399.64245533417	519.998871687601	1.17033723199571	0.0161462535078913	1.1864834855036
1274	0	1.11589843853986	0	0	0	100.292294655841	102.478116047003	90.203999524028	106.840769782148	120.42216632468	100.292294655841	202.770410702844	292.974410226872	399.81518000902	520.2373463337	1.15797148518465	0.0167155118841114	1.17468699706876
1275	0	1.32172383956606	0	0	0	100.627153755884	102.147459517317	90.1230231801774	107.165602897938	120.507990928409	100.627153755884	202.7746132732	292.897636453378	400.063239351316	520.571230279725	1.14475691006215	0.0568056621106272	1.20156257217278
1276	0.74320029131661	0	0	0	0	100.877909084054	101.706117789681	90.1143257740511	107.455030926	120.538569128413	100.877909084054	202.584026873735	292.698352647786	400.153383573786	520.6919527022	1.13032216020871	0.0615165813125644	1.19183874152127
1277	0.816043656790859	0	0	0	0	100.881483620499	101.245481860637	90.0775194486493	107.620073287911	120.428139672841	100.881483620499	202.126965481136	292.204484929786	399.824558217697	520.252697890538	1.11350819263435	0.0535224701358943	1.16703066277024
1278	0.5722230695039	0	0	0	0	100.659297187851	100.736244498277	89.9828082512259	107.641363305866	120.160241633039	100.659297187851	201.395541686128	291.378349937354	399.01971324322	519.179954876259	1.09480390307697	0.0446849142186951	1.13948881729567
1279	0.733939946838047	0	0	0	0	100.236351778121	100.17205099779	89.8234384790012	107.521674651742	119.740266814186	100.236351778121	200.408402775912	290.231841254913	397.753515906655	517.493782720841	1.07467416787113	-0.00416300054463564	1.07051116732649
1280	0.426195917277125	0	0	0	0	99.6276970511907	99.5321713499177	89.5783618793463	107.248655050405	119.158217438314	99.6276970511907	199.159868401108	288.738230280455	395.986885330859	515.145102769173	1.05348084152697	-0.00867777981900269	1.04480306170797
1281	0	1.41281055126465	0	0	0	99.0565395479067	98.7653098942593	89.3902670137809	106.972922943981	118.566824950508	99.0565395479067	197.821849442166	287.212116455947	394.185039399928	512.751864350436	1.03426768512003	0.0281178819091204	1.06238556702915
1282	0.799995240217508	0	0	0	0	98.5300700837802	97.9604641245226	89.3169821553614	106.759530856565	118.033033821728	98.5300700837802	196.490534208303	285.807516363664	392.567047220229	510.600081041957	1.01730525671737	0.00977152069427914	1.02707677741165
1283	0	1.3744414092923	0	0	0	98.0455850520323	97.1221240872377	89.3428526904287	106.599398774601	117.549453787973	98.0455850520323	195.16770913927	284.510561829699	391.1099606043	508.659414392273	1.00234864168836	0.00885342200147354	1.01120206368984
1284	0.705515588553399	0	0	0	0	97.5894608116577	96.2422201853499	89.4338726031653	106.464497441806	117.089560540368	97.5894608116577	193.831680997008	283.265553600173	389.730051041979	506.819611582346	0.989045230218015	0.077331484022004	1.06637671424002
1285	0	1.49136043650414	0	0	0	97.1900843786623	95.325201991309	89.6096124373773	106.379824261156	116.67968766624	97.1900843786623	192.515286369971	282.124898807349	388.504723068505	505.184410734745	0.978325162242257	0.102357830802773	1.08068299304503
1286	0.943310054570728	0	0	0	0	96.8392574337278	94.4264194493211	89.8989821779958	106.379210523877	116.354848661	96.8392574337278	191.265676883049	281.164659061045	387.543869584921	503.898718245921	0.970244191318314	0.0822746665647783	1.05251885788309
1287	0.78853141870014	0	0	0	0	96.3287514469468	93.6186341489557	90.1578937509296	106.323024922104	115.976454060329	96.3287514469468	189.947385595902	280.105279346832	386.428304268936	502.404758329265	0.96152553474526	0.094613078588905	1.05613861333417
1288	0	0	1.52007459619728	0	0	95.8937226507218	93.0054222916068	90.2843717394433	106.329138563041	115.663288996695	95.8937226507218	188.899144942329	279.183516681772	385.512655244813	501.175944241508	0.95544160209333	0.116785491426678	1.07222709352001
1289	0	1.45095080853893	0	0	0	95.7227850763898	92.4853445898555	90.4227571064453	106.511098428588	115.529698204226	95.7227850763898	188.208129666245	278.630886772691	385.141985201279	500.671683405505	0.954311159076545	0.107530447582385	1.06184160665893
1290	0	1.38481329890852	0	0	0	95.7606893413892	91.8436629095746	90.7530422084201	106.822616459547	115.530085725403	95.7606893413892	187.604352250964	278.357394459384	385.180010918931	500.710096644333	0.956412260286033	0.06391137132991	1.02032363161594
1291	0	0	1.88862886715777	0	0	96.0671362535416	91.3821050727959	91.0445683051073	107.331599488726	115.732954612898	96.0671362535416	187.449241326338	278.493809631445	385.825409120171	501.558363733069	0.966647802320134	0.0299746883396067	0.996622490659741
1292	0.774138956638633	0	0	0	0	96.4137463180265	91.142134426356	91.1921092012567	107.892986861323	115.993753529016	96.4137463180265	187.555880744383	278.747989945639	386.640976806962	502.634730335979	0.98064473033007	0.00183279863052716	0.982477528960598
1293	0	0	2.43018604240821	0	0	96.9095597627236	91.210825733232	91.2005240039931	108.610589541782	116.416724101389	96.9095597627236	188.120385495956	279.320909499949	387.93149904173	504.348223143119	1.01246322980458	-0.0382517552722747	0.974211474532301
1294	0.936750561175082	0	0	0	0	97.5231104140506	91.5705208044335	91.1204064774732	109.482090529425	116.999908912407	97.5231104140506	189.093631218484	280.214037695957	389.696128225383	506.696037137789	1.05484438408783	-0.0363796964922558	1.01846468759557
1295	0	0	1.74276258448992	0	0	98.123029876287	92.0665319352944	90.9678753675144	110.366855191708	117.602968782422	98.123029876287	190.189561811581	281.157437179096	391.524292370804	509.127261153226	1.08942370045404	-0.101169116090572	0.988254584363465
1296	0	1.31891095048895	0	0	0	98.8748503254016	92.572468746985	90.8290961095892	111.326933540914	118.288191420032	98.8748503254016	191.447319072387	282.276415181976	393.60334872289	511.891540142922	1.11907430766447	-0.111165302615773	1.00790900504869
1297	0	0	1.88982883408497	0	0	99.7896165954185	93.1237481428343	90.6935136450419	112.381496970275	119.074933999463	99.7896165954185	192.913364738253	283.606878383295	395.98837535357	515.063309353033	1.14747944050163	-0.100644603825353	1.04683483667627
1298	0	0	2.17801902890771	0	0	101.004746408565	94.0412195265271	90.381543677529	113.675392578197	120.108182834568	101.004746408565	195.045965935092	285.427509612621	399.102902190818	519.211085025385	1.18703569636144	-0.151182629573612	1.03585306678783
1299	0.995717951123013	0	0	0	0	102.194231523446	95.1064027835607	90.0358272002275	115.003489092593	121.182904199314	102.194231523446	197.300634307006	287.336461507234	402.339950599827	523.522854799141	1.22659398700448	-0.156448895290961	1.07014509171352
1300	0.878428466190674	0	0	0	0	103.029177705607	96.0594996282489	89.7594539421224	116.118195624847	122.051567559351	103.029177705607	199.088677333856	288.848131275979	404.966326900825	527.017894460176	1.2523504095254	-0.119002619885714	1.13334778963969
1301	0	1.02530732379158	0	0	0	103.667465020838	96.7971519011367	89.551923985431	117.04679654197	122.741484535762	103.667465020838	200.464616921975	290.016540907406	407.063337449376	529.804821985138	1.26702915009177	-0.166327950302243	1.10070119978953
1302	0	1.37288218767807	0	0	0	104.31237130977	97.2534330086579	89.499222470056	117.900752015167	123.364113189314	104.31237130977	201.565804318428	291.065026788484	408.965778803651	532.329891992965	1.27486854971652	-0.138711928325534	1.13615662139099
1303	0.670979009019972	0	0	0	0	104.830962432743	97.5111975877905	89.5133362193187	118.615391314698	123.854754723035	104.830962432743	202.342160020533	291.855496239852	410.47088755455	534.325642277586	1.27654611351681	-0.194282455314927	1.08226365820188
1304	0	1.25287656741775	0	0	0	105.22089833669	97.5911501294622	89.5689633852415	119.186786262178	124.209430040068	105.22089833669	202.812048466152	292.381011851394	411.567798113572	535.777228153639	1.27281585204155	-0.176861803171778	1.09595404886978
1305	0	0	0	3.12619200277187	0	106.016893528785	97.9841347058118	90.1251020655547	119.550334948371	124.906623038886	106.016893528785	204.001028234597	294.126130300152	413.676465248523	538.583088287408	1.32603444779137	-0.206307195310585	1.11972725248078
1306	0	1.21815231645965	0	0	0	107.148103025568	98.6317189524205	91.1008246262583	119.729648555557	125.883198245484	107.148103025568	205.779821977989	296.880646604247	416.610295159804	542.493493405287	1.40535471638154	-0.159347988312304	1.24600672806924
1307	0	1.49655331802213	0	0	0	108.275372889044	99.0010098599489	92.1477615058774	119.970437843465	126.807017364696	108.275372889044	207.276382748993	299.424144254871	419.394582098336	546.201599463032	1.44822029338958	-0.199178372025724	1.24904192136386
1308	0.638553157743476	0	0	0	0	109.227656667819	99.1682965660011	93.1412130329277	120.152001763366	127.568174032482	109.227656667819	208.39595323382	301.537166266748	421.689168030114	549.257342062596	1.4641133559457	-0.181925616067034	1.28218773987866
1309	0	1.32326771941144	0	0	0	109.997542192485	99.1560326091334	94.0573505331548	120.254067695329	128.156308744104	109.997542192485	209.153574801618	303.210925334773	423.464993030103	551.621301774206	1.46042202114995	-0.192737880969855	1.26768414018009
1310	0.816192307103379	0	0	0	0	110.601868912663	99.0207869788561	94.9305071460741	120.314120846574	128.61800502769	110.601868912663	209.622655891519	304.553163037593	424.867283884167	553.485288911856	1.44378323635941	-0.119501151355028	1.32428208500438
1311	0.271868954677221	0	0	0	0	110.8524974714	98.7499033600722	95.5658272045228	120.140089184074	128.769536321748	110.8524974714	209.602400831473	305.168228035995	425.308317220069	554.077853541817	1.41655026448649	-0.145864125244612	1.27068613924188
1312	0.513249322179652	0	0	0	0	110.778311542704	98.3064237380951	95.9349592271098	119.7060691754	128.592649169305	110.778311542704	209.084735280799	305.019694507909	424.725763683309	553.318412852614	1.38204408783282	-0.105436142807067	1.27660794502576
1313	0	0	1.67555047235465	0	0	110.695956542438	97.9778904166726	96.0859101627381	119.309688813757	128.391979520116	110.695956542438	208.673846959111	304.759757121849	424.069445935606	552.461425455722	1.34856706816956	-0.115615343748948	1.23295172442062
1314	0.426714070202547	0	0	0	0	110.590250166983	97.7267387677782	96.0279280320303	118.922576628201	128.145571135759	110.590250166983	208.316988934761	304.344916966791	423.267493594992	551.413064730751	1.31683870415778	-0.102445117074855	1.21439358708293
1315	0	0	0	2.69372963820175	0	110.669205471636	97.7487531635141	96.2267943972933	118.2924916959	128.0634479164	110.669205471636	208.41795863515	304.644753032443	422.937244728343	551.000692644742	1.31701355679534	-0.159606918542946	1.15740663825239
1316	0	0	1.56803624271195	0	0	111.137394603193	98.2126087725847	96.6268999859376	117.668539906002	128.327263489443	111.137394603193	209.350003375777	305.976903361715	423.645443267717	551.97270675716	1.3399944511656	-0.172380891951919	1.16761355921368
1317	0.627960231739597	0	0	0	0	111.509341694974	98.6799664160387	96.8270575707164	117.104761010216	128.51049586702	111.509341694974	210.189308111013	307.016365681729	424.121126691945	552.631622558965	1.3479195739461	-0.122266155964719	1.22565341798138
1318	0	0	2.01929022542981	0	0	111.890315433182	99.2420666598495	96.8412653797243	116.689505736113	128.715133919685	111.890315433182	211.132382093031	307.973647472756	424.663153208869	553.378287128553	1.35214914364813	-0.163283840581631	1.1888653030665
1319	0.877872070151919	0	0	0	0	112.272786247972	99.9229517050177	96.7408091736425	116.444069535697	128.974984757245	112.272786247972	212.19573795299	308.936547126632	425.380616662329	554.355601419574	1.35395948752197	-0.123442328439225	1.23051715908275
1320	0	1.08216935728648	0	0	0	112.488911631057	100.406375325623	96.6747110832393	116.179609141605	129.112676165304	112.488911631057	212.895286956681	309.56999803992	425.749607181525	554.862283346829	1.34549869598011	-0.0975333042191805	1.24796539176093
1321	0	0	1.86820197496944	0	0	112.83404574199	100.906098559031	96.5395509576368	116.086661896992	129.329255577129	112.83404574199	213.740144301021	310.279695258658	426.36635715565	555.69561273278	1.33720381187748	-0.0726179182522665	1.26458589362522
1322	0.943096234781065	0	0	0	0	113.154817550971	101.510678619303	96.3227811787233	116.113135210562	129.582253371023	113.154817550971	214.665496170273	310.988277348997	427.101412559559	556.683665930582	1.32890526701383	-0.0956350683266065	1.23327019868722
1323	0.711137769195995	0	0	0	0	113.177667232257	101.992142169895	96.0964768849384	116.031428206495	129.652872971548	113.177667232257	215.169809402152	311.266286287091	427.297714493586	556.950587465134	1.31380922745686	-0.126224056465472	1.18758517099139
1324	0	0	1.61905620636537	0	0	113.170843114377	102.493785537121	95.7573697939765	115.985113350887	129.692735916658	113.170843114377	215.664628651498	311.421998445475	427.407111796361	557.09984771302	1.29778688437457	-0.0453593541405354	1.25242753023404
1325	0	1.31708891917596	0	0	0	113.309583337001	102.9449240482	95.4378674355956	116.078913008802	129.813917199121	113.309583337001	216.254507385202	311.692374820797	427.7712878296	557.585205028721	1.28336844982112	-0.0560559033153366	1.22731254650578
1326	0	0	1.69553306763665	0	0	113.593446382019	103.373749252519	95.1286249121801	116.313176759642	130.023477039725	113.593446382019	216.967195634538	312.095820546718	428.40899730636	558.432474346085	1.27190878969212	-0.0169785629314872	1.25493022676063
1327	0	1.46085758630743	0	0	0	114.029146686554	103.770154783539	94.8641961172692	116.695335126176	130.334965054678	114.029146686554	217.799301470093	312.663497587362	429.358832713539	559.693797768216	1.26413180857369	0.0127144441234461	1.27684625269713
1328	0	1.29230368158938	0	0	0	114.522412666163	103.899197434318	94.8066555043218	117.131763733331	130.660331119071	114.522412666163	218.421610100481	313.228265604803	430.360029338134	561.020360457205	1.25641417428673	-0.0518657679457548	1.20454840634098
1329	0.451169764902997	0	0	0	0	114.843691125354	103.802535607354	94.7408915574377	117.423263889178	130.805449184868	114.843691125354	218.646226732708	313.387118290146	430.810382179324	561.615831364192	1.24585820092351	-0.0315780914366653	1.21428010948685
1330	0	1.39098068893786	0	0	0	115.03822774852	103.505550850158	94.6933691548692	117.610857562878	130.815952275709	115.03822774852	218.543778598678	313.237147753547	430.848005316425	561.663957592134	1.23388443680491	0.00392854993713809	1.23781298674205
1331	0.869663235978949	0	0	0	0	115.129419616215	103.112771183569	94.7347885369683	117.778551493684	130.780033623002	115.129419616215	218.242190799784	312.976979336752	430.755530830437	561.535564453439	1.22140511947356	-0.0256171260433706	1.19578799343019
1332	0	0	1.52587851183928	0	0	115.16233520366	102.848664162391	94.6674490348343	117.95778967487	130.732933401483	115.16233520366	218.010999366051	312.678448400886	430.636238075756	561.369171477238	1.20993652964742	-0.028956802697985	1.18097972694943
1333	0.800202478772336	0	0	0	0	115.133345608501	102.680985250004	94.4946194088145	118.128311259394	130.657828310462	115.133345608501	217.814330858505	312.308950267319	430.437261526713	561.095089837175	1.19919827633371	-0.039637038259176	1.15956123807454
1334	0.657626198116127	0	0	0	0	114.835248841767	102.439064581855	94.2772988303169	118.130416906341	130.398127205272	114.835248841767	217.274313423622	311.551612253939	429.68202916028	560.080156365551	1.18575690930492	-0.0626819987123245	1.12307491059259
1335	0.979336732005637	0	0	0	0	114.30359555475	102.167633355094	94.0566859672997	118.018873417875	130.011402801162	114.30359555475	216.471228909843	310.527914877143	428.546788295018	558.55819109618	1.17059256100102	-0.0132444940019891	1.15734806699903
1336	0	0	0	3.08789280603649	0	114.088304408369	102.332313907186	94.2951862963911	117.732935240261	129.974979277662	114.088304408369	216.420618315555	310.715804611946	428.448739852207	558.423719129869	1.21255750196661	-0.0865135497931928	1.12604395217342
1337	0	1.38890850875512	0	0	0	114.322149041495	102.75454184065	95.000766672919	117.377316725475	130.310402236088	114.322149041495	217.076690882145	312.077457555064	429.454774280538	559.765176516626	1.28410661303712	-0.0906356321533599	1.19347098088376
1338	0.959958598112026	0	0	0	0	114.45165307882	103.017615811735	95.7238396987771	117.082379352308	130.58042986592	114.45165307882	217.469268890555	313.193108589332	430.27548794164	560.85591780756	1.32192137235173	-0.0539808350987108	1.26794053725301
1339	0.962966813794857	0	0	0	0	114.306596234692	103.242888615576	96.3818226929942	116.764165011906	130.713690739097	114.306596234692	217.549484850268	313.931307543263	430.695472555168	561.409163294265	1.3342670656596	-0.0830294873761743	1.25123757828342
1340	0.297389466392196	0	0	0	0	113.886609589495	103.307490859398	96.8534650829159	116.30005805765	130.59910262163	113.886609589495	217.194100448893	314.047565531809	430.347623589459	560.946726211089	1.32805420107398	-0.0435423307132065	1.28451187036078
1341	0	1.35504468056236	0	0	0	113.40933399814	103.126987811531	97.2385783976072	115.788518961142	130.345687015799	113.40933399814	216.536321809671	313.774900207279	429.563419168421	559.909106184219	1.31093382914947	-0.00742979596450171	1.30350403318496
1342	0.687309432011808	0	0	0	0	112.900650683509	102.804035193518	97.6120980970259	115.303149329936	130.036709161063	112.900650683509	215.704685877026	313.316783974052	428.619933303989	558.656642465052	1.28723182527082	0.0279568599105959	1.31518868518141
1343	0.826800976206304	0	0	0	0	112.188311792583	102.435986684359	97.8783658571133	114.746976950711	129.584032573857	112.188311792583	214.624298476942	312.502664334055	427.249641284766	556.833673858623	1.25793697503975	0.0508257137937199	1.30876268883347
1344	0	0	2.23503862687792	0	0	111.655664524332	102.323618695193	97.9804013000543	114.424424868033	129.300152524225	111.655664524332	213.979283219525	311.95968451958	426.384109387613	555.684261911838	1.24163385838883	0.0277968526374234	1.26943071102626
1345	0.58299005333636	0	0	0	0	111.260801565026	102.380405865084	97.8941156059735	114.252270665419	129.109214977057	111.260801565026	213.64120743011	311.535323036083	425.787593701502	554.896808678559	1.23435436941581	0.0752988423892901	1.3096532118051
1346	0.735527827866876	0	0	0	0	110.648009006143	102.313114883197	97.716295706877	113.940268321221	128.727693706579	110.648009006143	212.96112388934	310.677419596217	424.617687917438	553.345381624017	1.21960469778014	0.0616532020246543	1.28125789980479
1347	0.704274848125982	0	0	0	0	109.849695636232	102.158324618462	97.4801457570542	113.527694250074	128.200987507692	109.849695636232	212.008020254693	309.488166011748	423.015860261821	551.216847769513	1.19963925020289	0.0652517253338119	1.2648909755367
1348	0.562556105174044	0	0	0	0	108.88284480277	101.89395398806	97.1604968443063	112.994899114638	127.51501938012	108.88284480277	210.77679879083	307.937295635136	420.932194749774	548.447214129894	1.17584898121394	0.0319995519045712	1.20784853311851
1349	0.435995574738281	0	0	0	0	107.756180809874	101.483531015842	96.7180538259967	112.307599001432	126.640571550166	107.756180809874	209.239711825715	305.957765651712	418.265364653144	544.90593620331	1.14921375650745	-0.0403334847687438	1.10888027173871
1350	0	0	1.96363713794199	0	0	106.803864864946	101.21373219055	96.1301647664715	111.754435203277	125.870885824789	106.803864864946	208.017597055496	304.147761821968	415.902197025244	541.773082850033	1.13055183630498	-0.0738451429526829	1.05670669335229
1351	0.727330846054074	0	0	0	0	106.011540076698	101.113108079409	95.471966633252	111.365718687229	125.240445591522	106.011540076698	207.124648156107	302.596614789359	413.962333476588	539.20277906811	1.11827049662151	-0.100203701600164	1.01806679502134
1352	0.561777781256721	0	0	0	0	105.064370768406	100.904427802475	94.7903652200758	110.865791968039	124.477372402586	105.064370768406	205.96879857088	300.759163790956	411.624955758995	536.102328161581	1.10221415450469	-0.0842545830816236	1.01795957142306
1353	0.399065083400148	0	0	0	0	103.965756631524	100.539581650959	94.0291328789351	110.207947776884	123.538376736005	103.965756631524	204.505338282482	298.534471161417	408.742418938301	532.280795674306	1.08300147248884	-0.043499123200036	1.0395023492888
1354	0.799107275551856	0	0	0	0	102.74684406097	100.084483132548	93.2467326082512	109.459345907403	122.493704504652	102.74684406097	202.831327193519	296.07805980177	405.537405709174	528.031110213826	1.06178135407615	-0.0395875264603749	1.02219382761577
1355	0.608043122130832	0	0	0	0	101.438485594759	99.5880096650831	92.4852079969173	108.6699675524	121.396118802233	101.438485594759	201.026495259842	293.511703256759	402.181670809159	523.577789611392	1.03935433602802	0.0119721319145682	1.05132646794259
1356	0	0	1.85170286254438	0	0	100.33672079182	99.2590254211941	91.6634887903737	108.049650719271	120.457960637645	100.33672079182	199.595746213014	291.259235003387	399.308885722659	519.766846360304	1.02370974470581	0.0255846937583484	1.04929443846415
1357	0	0	1.64140786160783	0	0	99.6575002663722	99.2669412920868	90.7500095759659	107.768661771743	119.851743857141	99.6575002663722	198.924441558459	289.674451134425	397.443112906168	517.294856763308	1.01819857827163	0.0563970490394994	1.07459562731113
1358	0	1.02327940864319	0	0	0	99.1978613051455	99.2971482393822	89.8841294731018	107.632255595049	119.384736892656	99.1978613051455	198.495009544528	288.379139017629	396.011394612678	515.396131505334	1.01448739864791	0.0928788314555331	1.10736623010344
1359	0.957601930525651	0	0	0	0	98.7010566838888	99.2260120944155	89.1685180215032	107.498443437895	118.91675052087	98.7010566838888	197.927068778304	287.095586799808	394.594030237703	513.510780758573	1.00846332727172	0.0741035344536259	1.08256686172535
1360	0.820081502315162	0	0	0	0	98.0558069010553	99.1415822346084	88.550056368455	107.329134081037	118.411297404832	98.0558069010553	197.197389135664	285.747445504119	393.076579585156	511.487876989987	1.00019131552705	0.0696711744183995	1.06986248994545
1361	0.788893986562874	0	0	0	0	97.2785076549117	99.014563039565	87.9885622284809	107.097905185512	117.84338038453	97.2785076549117	196.293070694477	284.281632922958	391.37953810847	509.222918493	0.989840085986605	0.0609520010385171	1.05079208702512
1362	0.693442542443451	0	0	0	0	96.3834557260552	98.8264142846879	87.455514750859	106.788825945028	117.198330746252	96.3834557260552	195.209870010743	282.665384761602	389.45421070663	506.652541452882	0.977690511779923	0.0229780669888258	1.00066857876875
1363	0.988700003877761	0	0	0	0	95.3911226673494	98.6237402487989	86.9883742590733	106.450867453943	116.526232980007	95.3911226673494	194.014862916148	281.003237175222	387.454104629164	503.980337609171	0.964658458279504	0.0772539238564886	1.04191238213599
1364	0	1.04630648859854	0	0	0	94.446396307653	98.3506561295754	86.6462366156658	106.153641050201	115.897676375279	94.446396307653	192.797052437228	279.443289052894	385.596930103095	501.494606478374	0.951850023737302	0.0429907102003817	0.994840733937684
1365	0.924125960599946	0	0	0	0	93.5413676203248	98.0084823878749	86.4030831085722	105.88072600029	115.297094906583	93.5413676203248	191.5498500082	277.952933116772	383.833659117062	499.130754023645	0.939257654949389	-0.00953068284190187	0.929726972107487
1366	0	0	1.52254476168265	0	0	92.7705391114496	97.8166375603325	86.1238070599495	105.72208453229	114.815193493288	92.7705391114496	190.587176671782	276.710983731732	382.433068264021	497.24826175731	0.929828583534504	-0.0127484525811207	0.917080130953384
1367	0.978772676101773	0	0	0	0	92.113140402501	97.7642356133383	85.828117621386	105.670887301549	114.44578379102	92.113140402501	189.877376015839	275.705493637225	381.376380938774	495.822164729795	0.923208563547089	-0.0624782021310944	0.860730361415995
1368	0	0	0	2.53897998553859	0	91.7609511451257	98.0334271582221	85.9247010547038	105.488030611376	114.375266125278	91.7609511451257	189.794378303348	275.719079358052	381.207109969428	495.582376094706	0.942788359608203	-0.0152486011071951	0.927539758501008
1369	0.9381988217376	0	0	0	0	91.6629710273609	98.566308863745	86.3480846014748	105.186784012102	114.549575641423	91.6629710273609	190.229279891106	276.577364492581	381.764148504683	496.313724146106	0.978137437070924	-0.0660606759475049	0.912076761123419
1370	0	1.03489554683838	0	0	0	91.5195741979284	98.934490660024	86.7842094457758	104.915094535025	114.665032410621	91.5195741979284	190.454064857952	277.238274303728	382.153368838753	496.818401249374	1.00040944825853	-0.0954595533571387	0.904949894901396
1371	0	0	1.63630730543031	0	0	91.5685908457014	99.293066216362	87.123053200681	104.802967929949	114.860500625497	91.5685908457014	190.861657062063	277.984710262744	382.787678192694	497.648178818191	1.01685078968141	-0.0821127575209626	0.934738032160444
1372	0	1.45670028799341	0	0	0	91.8634365072144	99.6310856250723	87.4601677858939	104.908197472343	115.20188957232	91.8634365072144	191.494522132287	278.954689918181	383.862887390523	499.064776962844	1.03118036468985	-0.0830198783357392	0.948160486354107
1373	0.852659264816574	0	0	0	0	92.1375553148431	99.8097393335174	87.8762370977797	105.057094016712	115.522940748606	92.1375553148431	191.94729464836	279.82353174614	384.880625762852	500.403566511458	1.04006317187023	-0.0641910478382763	0.975872124031955
1374	0	1.03102041788719	0	0	0	92.3193545104001	99.8445895132834	88.2840476402557	105.167481612676	115.748276376633	92.3193545104001	192.163944023683	280.447991663939	385.615473276615	501.363749653247	1.04282412553101	-0.0492095012919209	0.993614624239092
1375	0.401400865183584	0	0	0	0	92.3926123544101	99.6695380711562	88.5956334435075	105.155956257098	115.80070718034	92.3926123544101	192.062150425566	280.657783869074	385.813740126172	501.614447306512	1.04034539094164	-0.0347783944058148	1.00556699653582
1376	0	1.16325105270103	0	0	0	92.4006640867122	99.3099306860261	88.851085548073	105.066734199972	115.730126117105	92.4006640867122	191.710594772738	280.561680320811	385.628414520783	501.358540637888	1.03440951421886	-0.0447117979836151	0.989697716235241
1377	0	1.0617699302677	0	0	0	92.4943370144135	98.7882031832567	89.1761529766539	105.029288798186	115.671187313513	92.4943370144135	191.28254019767	280.458693174324	385.48798197251	501.159169286023	1.02705173722804	-0.0205800441169332	1.0064716931111
1378	0.905992647693984	0	0	0	0	92.5169757137617	98.2212430049588	89.5133093070565	104.989450243224	115.574444768456	92.5169757137617	190.738218718721	280.251528025777	385.240978269001	500.815423037456	1.01806821223183	-0.0685734776937	0.949494734538126
1379	0	0	1.8918683141023	0	0	92.6402486814165	97.8970303366874	89.727587229857	105.107218613398	115.604201495124	92.6402486814165	190.537279018104	280.264866247961	385.372084861359	500.976286356483	1.01554440708984	-0.0642116925676916	0.951332714522145
1380	0.65477985075991	0	0	0	0	92.8335622720233	97.7331184968005	89.7886929533445	105.308431826227	115.690210883072	92.8335622720233	190.566680768824	280.355373722168	385.663805548395	501.354016431467	1.01740770872587	-0.0618582111142936	0.955549497611576
1381	0	1.3741875727197	0	0	0	93.0011265953236	97.4357146392005	89.9050701740063	105.493422153524	115.736364134296	93.0011265953236	190.436841234524	280.34191140853	385.835333562054	501.571697696351	1.01749361656565	-0.0643070895435249	0.953186527022126
1382	0.629693583799608	0	0	0	0	93.1364257787534	97.0185285636388	90.0596008688421	105.65310573171	115.736808383878	93.1364257787534	190.154954342392	280.214555211234	385.867660942944	501.604469326823	1.01614539112276	-0.0372105497436705	0.978934841379094
1383	0.970233006903603	0	0	0	0	93.0640069079466	96.6045782033656	90.1759498331193	105.718477223126	115.625467826643	93.0640069079466	189.668585111312	279.844534944431	385.563012167558	501.188479994201	1.01204456162411	0.0282666156415544	1.04031117726566
1384	0.842706171539128	0	0	0	0	92.8147255840286	96.2329953372677	90.2961561021075	105.738256685439	115.45371506104	92.8147255840286	189.047720921296	279.343877023404	385.082133708843	500.535848769883	1.00609867000397	-0.00334806316617869	1.00275060683779
1385	0.910682932329187	0	0	0	0	92.4092372918942	95.8898130116114	90.4089604876343	105.707268446183	115.218772590666	92.4092372918942	188.299050303506	278.70801079114	384.415279237323	499.634051827989	0.998618802436393	-0.0144412444699018	0.984177557966491
1386	0	1.34337003008917	0	0	0	92.0497560769658	95.4875626774941	90.6098259361171	105.726508982155	115.023801616479	92.0497560769658	187.53731875446	278.147144690577	383.873653672732	498.897455289211	0.991946818114723	-0.0424556893177343	0.949491128796989
1387	0	1.49862087081616	0	0	0	91.9360426392175	94.9391515879184	90.9967032912582	105.898956659536	114.973731099591	91.9360426392175	186.875194227136	277.871897518394	383.77085417793	498.744585277521	0.989004521791543	-0.0390970616717503	0.949907460119792
1388	0.441778048921055	0	0	0	0	91.8381571928542	94.2718972754894	91.3734576181177	106.033038745193	114.878742620411	91.8381571928542	186.110054468344	277.483512086461	383.516550831655	498.395293452066	0.986813236516828	0.00584813265730053	0.992661369174129
1389	0.360707631742022	0	0	0	0	91.5269047312619	93.4959021793973	91.5309050997063	105.923705936394	114.535361388573	91.5269047312619	185.022806910659	276.553712010365	382.477417946759	497.012779335332	0.981793640617581	-0.0249833245054073	0.956810316112174
1390	0	0	1.56620938098497	0	0	91.2715821186796	92.8416894654264	91.4838745157009	105.814701443981	114.188740538376	91.2715821186796	184.113271584106	275.597146099807	381.411847543788	495.600588082164	0.97864467925614	0.0190821987022375	0.997726877958378
1391	0.607187850133118	0	0	0	0	91.073241687278	92.3352723327044	91.3030452889009	105.744160268597	113.878274441958	91.073241687278	183.408514019982	274.711559308883	380.45571957748	494.333994019438	0.977085436916326	0.0102842324736188	0.987369669389944
1392	0.710329179662421	0	0	0	0	90.7064192885865	91.8053894343334	91.0647257633031	105.551928619889	113.44493107625	90.7064192885865	182.51180872292	273.576534486223	379.128463106112	492.573394182362	0.973136576336746	0.0232278283858754	0.996364404722622
1393	0.50235170663267	0	0	0	0	90.1859240036911	91.2358508505172	90.7556274502586	105.231987773875	112.883687818888	90.1859240036911	181.421774854208	272.177402304467	377.409390078342	490.29307789723	0.967076317490586	-0.0222505137548979	0.944825803735688
1394	0	1.35689903101934	0	0	0	89.7208171295991	90.5751487203672	90.5100101450589	104.925228254502	112.33631663346	89.7208171295991	180.295965849966	270.805975995025	375.731204249527	488.067520882987	0.961537104404709	0.0107492965569867	0.972286400961696
1395	0.876083679383131	0	0	0	0	89.3127897776043	89.908307245881	90.3861543525604	104.695972640602	111.867917014361	89.3127897776043	179.221097023485	269.607251376046	374.303224016648	486.171141031009	0.95695377781104	0.031497101946953	0.988450879757993
1396	0	0	1.89277047304288	0	0	89.0663537352521	89.5200786703098	90.1842021564008	104.641996935868	111.576946693016	89.0663537352521	178.586432405562	268.770634561963	373.412631497831	484.989578190846	0.959420864891906	-0.0161057495012917	0.943315115390614
1397	0.932482704009461	0	0	0	0	88.9530554436893	89.3825487742058	89.928621577749	104.746161720208	111.446861383411	88.9530554436893	178.335604217895	268.264225795644	373.010387515852	484.457248899264	0.967141252085127	-0.0030765492458258	0.964064702839301
1398	0.820202947139803	0	0	0	0	88.681310846738	89.2698918753837	89.709638632562	104.792498100488	111.262208640261	88.681310846738	177.951202722122	267.660841354684	372.453339455172	483.715548095433	0.971421298962942	-0.00549759836934752	0.965923700593595
1399	0.751688689038855	0	0	0	0	88.2665988275287	89.1459938192088	89.4901602038579	104.753901896204	110.996329316712	88.2665988275287	177.412592646737	266.902752850595	371.6566547468	482.652984063512	0.972469190454337	-0.0421848026230493	0.930284387831288
1400	0	1.30015546586755	0	0	0	87.9020166650836	88.9328166384359	89.3631278005149	104.732447617521	110.751678226698	87.9020166650836	176.83483330352	266.197961104034	370.930408721556	481.682086948253	0.972567371860284	-0.0506431337497683	0.921924238110516
1401	0	1.25663894952504	0	0	0	87.7444790615817	88.5771435592704	89.4104299685837	104.818367461787	110.618809282297	87.7444790615817	176.321622620852	265.732052589436	370.550420051223	481.169229333519	0.973487468949725	-0.0583632996288559	0.915124169320869
1402	0	0	1.9541751382873	0	0	87.8956964394684	88.3934056916453	89.4320377859076	105.124045907426	110.710375726066	87.8956964394684	176.289102131114	265.721139917021	370.845185824447	481.555561550513	0.982767005150236	-0.045068163011643	0.937698842138593
1403	0	1.02973001620336	0	0	0	88.2707342740294	88.350201599781	89.394455376652	105.574303455926	110.951419047152	88.2707342740294	176.62093587381	266.015391250462	371.589694706389	482.541113753541	0.997171527985709	0.0130936697678091	1.01026519775352
1404	0	1.05119348181395	0	0	0	88.6771366254882	88.1467883725051	89.4320138688862	105.985591839782	111.158568934376	88.6771366254882	176.823924997993	266.25593886688	372.241530706662	483.400099641037	1.0074924263573	0.012221038622598	1.0197134649799
1405	0	0	2.11646997538088	0	0	89.3170146126904	88.1300901567479	89.4047947982198	106.568148890209	111.542202492895	89.3170146126904	177.447104769438	266.851899567658	373.420048457867	484.962250950763	1.02671873808661	0.013592397894839	1.04031113598145
1406	0.873565371052688	0	0	0	0	90.0265190195429	88.3557460775052	89.291930097482	107.258006709261	112.038456399452	90.0265190195429	178.382265097048	267.67419519453	374.932201903791	486.970658303242	1.05112856976458	0.00203466943897585	1.05316323920355
1407	0.644840144752921	0	0	0	0	90.4718256205364	88.523627717288	89.1571552018101	107.769021868859	112.361260746885	90.4718256205364	178.995453337824	268.152608539634	375.921630408493	488.282891155378	1.06704392105307	0.0264726495983795	1.09351657065145
1408	0	0	1.59517742287921	0	0	90.912377150361	88.7792678576656	88.9118619939039	108.259523948052	112.668990915356	90.912377150361	179.691645008027	268.603507001931	376.863030949983	489.532021865339	1.07989135218792	-0.00327825439803059	1.07661309778988
1409	0	0	1.89444058490774	0	0	91.6317483359601	89.3427357230693	88.5176714324484	108.961282786863	113.193437872823	91.6317483359601	180.974484059029	269.492155491478	378.453438278341	491.646876151164	1.09847663876394	0.0831057642456333	1.18158240300957
1410	0	1.26044699615494	0	0	0	92.5289289934268	89.9461118092122	88.1605997549494	109.781174201834	113.841476672317	92.5289289934268	182.475040802639	270.635640557588	380.416814759423	494.258291431739	1.11879318974877	0.060113314505787	1.17890650425456
1411	0	1.27903844855424	0	0	0	93.4675754346996	90.3089223840014	88.0057839637141	110.59003989501	114.483928898507	93.4675754346996	183.776497818701	271.782281782415	382.372321677425	496.856250575932	1.13433288031567	0.0574786850840751	1.19181156539974
1412	0.284660690396262	0	0	0	0	94.2404018133242	90.4356557901311	87.8440287441334	111.199948971065	114.932826497503	94.2404018133242	184.676057603455	272.520086347589	383.720035318654	498.652861816157	1.14392829768367	0.0567439778422084	1.20067227552588
1413	0	0	1.90210199071684	0	0	94.9908805481681	90.6407038434156	87.5091648818316	111.758275974004	115.335491919135	94.9908805481681	185.631584391584	273.140749273415	384.89902524742	500.234517166555	1.1553848787846	0.0271830636507313	1.18256794243533
1414	0	1.3408150150339	0	0	0	95.9203413925815	90.9234792582741	87.2233634938283	112.458120508669	115.884959653417	95.9203413925815	186.843820650856	274.067184144684	386.525304653353	502.41026430677	1.17011175194075	0.0399825599085534	1.2100943118493
1415	0	0	2.14779928355656	0	0	97.0559339545116	91.332389901287	86.9706533392804	113.331788040868	116.613458770259	97.0559339545116	188.388323855799	275.358977195079	388.690765235947	505.304224006206	1.19319131289992	0.032071762632827	1.22526307553275
1416	0.33698889053693	0	0	0	0	98.1545035153724	91.8263242340502	86.5642349804041	114.158316677081	117.29994127752	98.1545035153724	189.980827749423	276.545062729827	390.703379406907	508.003320684428	1.21889883139939	0.077104527020376	1.29600335841977
1417	0	0	1.70846207461198	0	0	99.1471879830667	92.323737265121	86.0300681326716	114.870280383071	117.876886769736	99.1471879830667	191.470925248188	277.500993380859	392.371273763931	510.248160533667	1.23884979875167	0.0340458945259191	1.27289569327759
1418	0	0	2.31149661462118	0	0	100.425754945043	93.1886821029857	85.382882180369	115.844636747989	118.721151486221	100.425754945043	193.614437048029	278.997319228398	394.841955976387	513.563107462608	1.27261167262045	0.0807602414358012	1.35337191405626
1419	0	0	1.5354562130998	0	0	101.914913127103	94.3378861418729	84.6407149892687	117.009897840285	119.761140335995	101.914913127103	196.252799268976	280.893514258244	397.903412098529	517.664552434524	1.31312702759649	0.0766693488474151	1.38979637644391
1420	0	0	1.52948231488148	0	0	103.441713710423	95.591081053422	83.8282265496	118.196547895406	120.827225639815	103.441713710423	199.032794763845	282.861021313445	401.057569208851	521.884794848666	1.34451912093167	0.0231180551662934	1.36763717609796
1421	0.597833621974892	0	0	0	0	104.768617132646	96.7529056703627	82.9964793092753	119.219027416646	121.733732180212	104.768617132646	201.521522803009	284.518002112284	403.73702952893	525.470761709142	1.3649011666276	0.0436946699007851	1.40859583652839
1422	0.302368302926112	0	0	0	0	105.67467778062	97.6028081127987	82.1326418129749	119.865710500706	122.268915379894	105.67467778062	203.277485893419	285.410127706394	405.275838207099	527.544753586993	1.37262960516902	0.00753762610610102	1.38016723127512
1423	0	1.04845303570809	0	0	0	106.341143404038	98.1383770734153	81.3317523327422	120.266054549859	122.562111778504	106.341143404038	204.479520477454	285.811272810196	406.077327360055	528.639439138559	1.37101094353532	0.00163873033001555	1.37264967386534
1424	0.756059481674371	0	0	0	0	106.81510595421	98.4799211052204	80.6702189469025	120.528002770082	122.721142214612	106.81510595421	205.29502705943	285.965246006333	406.493248776415	529.214390991027	1.36235004482206	-0.0197456607243491	1.34260438409771
1425	0	1.38916755307676	0	0	0	107.187349370881	98.6452085895403	80.2015133517437	120.733899621468	122.828227886165	107.187349370881	205.832557960421	286.034071312165	406.767970933633	529.596198819798	1.34993446234697	0.00646211106128422	1.35639657340826
1426	0	1.36995556479379	0	0	0	107.650559546747	98.5882712158013	80.0172557042951	121.001781117209	123.001281192048	107.650559546747	206.238830762548	286.256086466843	407.257867584052	530.2591487761	1.33697535213443	0.0201773277816121	1.35715267991604
1427	0.899614212522858	0	0	0	0	108.002305627203	98.4311375626692	79.9919036401813	121.230254257233	123.138785646731	108.002305627203	206.433443189872	286.425346830054	407.655601087287	530.794386734018	1.32189349969343	0.0176375053868933	1.33953100508032
1428	0.625612482040625	0	0	0	0	108.066851401221	98.2257736991332	79.9687303301313	121.284651523512	123.105950800433	108.066851401221	206.292625100354	286.261355430485	407.546006953998	530.651957754431	1.30303158007172	0.00252003761433822	1.30555161768606
1429	0.929557056125243	0	0	0	0	107.878009282713	97.9863101741829	79.9553805013163	121.192750353288	122.93043208603	107.878009282713	205.864319456896	285.819699958212	407.0124503115	529.94288239753	1.28138809673066	-0.0604718295642138	1.22091626716645
1430	0.519895672474975	0	0	0	0	107.459843923379	97.6950461651195	79.9282620937589	120.949316182136	122.606874189235	107.459843923379	205.154890088498	285.083152182257	406.032468364393	528.639342553628	1.25758136023679	0.00638634949662349	1.26396770973341
1431	0	0	2.25819463499457	0	0	107.196721287242	97.6156686367958	79.7782599458599	120.82941391479	122.410222804191	107.196721287242	204.812389924038	284.590649869898	405.420063784688	527.830286588879	1.24871152959868	-0.0463443018697504	1.20236722772893
1432	0.698516646424951	0	0	0	0	107.065332420836	97.7446764860989	79.5556571172974	120.839917568085	122.347234522727	107.065332420836	204.810008906935	284.365666024232	405.205583592317	527.552818115044	1.24995004885855	-0.0146385197238284	1.23531152913472
1433	0.946746557128415	0	0	0	0	106.709897515653	97.8192114720809	79.3840724935421	120.727420370844	122.164387145675	106.709897515653	204.529108987734	283.913181481276	404.64060185212	526.804988997795	1.24371411791534	0.0390499400140096	1.28276405792935
1434	0.6815634319166	0	0	0	0	106.156755871923	97.8401773344858	79.2530712536327	120.501427174323	121.87107227316	106.156755871923	203.996933206409	283.250004460042	403.751431634365	525.622503907524	1.23163220091326	0.0115553798869735	1.24318758080023
1435	0.42888112120728	0	0	0	0	105.410329204155	97.7169249033499	79.0616432786497	120.079107395492	121.38434839913	105.410329204155	203.127254107505	282.188897386154	402.268004781646	523.652353180777	1.21432782225288	0.10842039509861	1.32274821735149
1436	0	1.31031160501493	0	0	0	104.677399826198	97.4146166052187	78.9393729855522	119.606603918049	120.85024993784	104.677399826198	202.092016431416	281.031389416969	400.637993335017	521.488243272858	1.19506138531828	0.0977994251129373	1.29286081043122
1437	0	0	1.62421178795977	0	0	104.206418586203	97.1833659310623	78.8630176219978	119.312725317686	120.497479551299	104.206418586203	201.389784517265	280.252802139263	399.565527456949	520.063007008248	1.17935615002292	0.0716616514961972	1.25101780151912
1438	0	1.21589617371321	0	0	0	103.948309063414	97.0067881562213	78.8166352471814	119.157412660959	120.285875029398	103.948309063414	200.955097219636	279.771732466817	398.929145127776	519.215020157174	1.16637367586523	0.143310024891798	1.30968370075703
1439	0.741151626256997	0	0	0	0	103.643484212867	96.7200687399668	78.8590202027962	118.959813631914	120.034483478993	103.643484212867	200.363552952834	279.22257315563	398.182386787544	518.216870266537	1.15169178315888	0.104166401523252	1.25585818468214
1440	0	1.34321527401798	0	0	0	103.329206046725	96.333740395197	79.0076767060247	118.753462147562	119.776740984993	103.329206046725	199.662946441922	278.670623147946	397.424085295509	517.200826280501	1.13666705635425	0.1587870208328	1.29545407718705
1441	0	1.45695722004954	0	0	0	103.207313634608	95.7968417234646	79.3817317062127	118.672068376962	119.646262659987	103.207313634608	199.004155358072	278.385887064285	397.057955441247	516.704218101234	1.12450645026346	0.135474537833711	1.25998098809717
1442	0	0	1.76776488123525	0	0	103.336097944987	95.3901450352733	79.767491134215	118.781586721052	119.708910641212	103.336097944987	198.72624298026	278.493734114475	397.275320835527	516.984231476739	1.11918668045167	0.148298538165608	1.26748521861728
1443	0	0	0	0	3.79229957563706	104.129284067821	95.7381530440259	80.6161430333074	119.502731175988	119.711713918576	104.129284067821	199.867437111847	280.483580145154	399.986311321143	519.698025239719	1.23616311903451	0.173690432600817	1.40985355163533
1444	0	1.17756928954079	0	0	0	105.378976823248	96.4760268595169	81.9986172103669	120.633974157096	119.560527428643	105.378976823248	201.855003682765	283.853620893132	404.487595050227	524.04812247887	1.39228983216889	0.147279832759905	1.5395696649288
1445	0	0	1.87960558097198	0	0	106.682966801008	97.217047640094	83.2138587491856	121.778901804305	119.575344228815	106.682966801008	203.900014441102	287.113873190287	408.892774994593	528.468119223407	1.46940291589737	0.140335555086359	1.60973847098373
1446	0	0	2.29716585033822	0	0	108.238563108112	98.3085736705261	84.1213096053455	123.140092328452	119.945129877952	108.238563108112	206.547136778638	290.668446383984	413.808538712436	533.753668590388	1.51433049124749	0.138925096471793	1.65325558771928
1447	0	0	1.57244162907452	0	0	109.949281195948	99.6443213580684	84.758006354294	124.625846031885	120.565654291097	109.949281195948	209.593602554017	294.351608908311	418.977454940196	539.543109231292	1.53801567705867	0.0941853431997038	1.63220102025838
1448	0.975329321008629	0	0	0	0	111.434006541619	100.944600058363	85.2758555751084	125.96979360349	121.159019341269	111.434006541619	212.378606599982	297.65446217509	423.624255778581	544.78327511985	1.53534142176083	0.068763252026777	1.60410467378761
1449	0.626005021084961	0	0	0	0	112.489123693437	102.032880876829	85.728108027873	127.007563673557	121.550251497835	112.489123693437	214.522004570267	300.250112598139	427.257676271696	548.807927769532	1.51323267753522	0.0862554565754264	1.59948813411065
1450	0.946427313883902	0	0	0	0	113.160647860816	102.927000100802	86.1179129581619	127.768077709184	121.758527180063	113.160647860816	216.087647961618	302.20556091978	429.973638628964	551.732165809027	1.47944896613638	0.080769885800388	1.56021885193676
1451	0.45043903069792	0	0	0	0	113.479995008451	103.610299913347	86.4151570787317	128.244775419585	121.768333620533	113.479995008451	217.090294921797	303.505452000529	431.750227420114	553.518561040647	1.43901837481051	0.067447371923613	1.50646574673412
1452	0.790527922982363	0	0	0	0	113.484568942146	104.078815481318	86.6035569702722	128.442880246366	121.576674464378	113.484568942146	217.563384423464	304.166941393737	432.609821640103	554.186496104481	1.39505922642487	0.06539998258272	1.46045920900759
1453	0.717967618815586	0	0	0	0	113.224051947163	104.404186255164	86.7434826091531	128.442383225298	121.25599806563	113.224051947163	217.628238202327	304.37172081148	432.814104036778	554.070102102408	1.35011106175148	0.078143078922255	1.42825414067373
1454	0	1.42611517231586	0	0	0	112.929919669283	104.526765023291	86.9618779563649	128.388112059778	120.944215017886	112.929919669283	217.456684692573	304.418562648938	432.806674708717	553.750889726603	1.3082057477768	-0.00434509288622805	1.30386065489057
1455	0.645713135363213	0	0	0	0	112.59622293691	104.458293410389	87.2296619348629	128.267269576469	120.622188807551	112.59622293691	217.054516347299	304.284178282162	432.551447858631	553.173636666182	1.26957137610639	0.113770056731254	1.38334143283765
1456	0	0	0	0	4.96555138199762	112.912299811758	105.091441803568	88.2214869664004	128.769319519026	120.077537544492	112.912299811758	218.003741615326	306.225228581726	434.994548100752	555.072085645244	1.47422627426242	0.052480380366729	1.52670665462915
1457	0.551637868830626	0	0	0	0	113.761781118594	106.291635210865	89.7989045022448	129.769269844679	119.322914826821	113.761781118594	220.053416329459	309.852320831703	439.621590676382	558.944505503203	1.72788866669982	0.0764901570218784	1.8043788237217
1458	0	0	0	3.10913312088732	0	114.761221963173	107.668576162187	91.5681259905512	130.345776362419	118.924983959873	114.761221963173	222.429798125359	313.99792411591	444.34370047833	563.268684438203	1.84897829069968	0.0848532610098199	1.9338315517095
1459	0.674765661832292	0	0	0	0	115.874202120344	109.200775372948	93.5045216851724	130.571392211554	118.847740369749	115.874202120344	225.074977493292	318.579499178464	449.150891390018	567.998631759767	1.89603942392886	0.0616199041717486	1.95765932810061
1460	0.962057122011792	0	0	0	0	116.587003753691	110.47379534553	95.1908348321634	130.613013462212	118.663322883112	116.587003753691	227.060799099221	322.251633931384	452.864647393596	571.527970276708	1.85763422372205	0.0791537984581518	1.9367880221802
1461	0.787674238793683	0	0	0	0	116.946838195932	111.532453732161	96.6693578798188	130.511137371933	118.404138495603	116.946838195932	228.479291928092	325.148649807911	455.659787179844	574.063925675448	1.77539602268076	0.0216528861411228	1.79704890882189
1462	0	1.29549801866849	0	0	0	117.165070929063	112.29179290948	98.0238451591614	130.347701982585	118.144727006778	117.165070929063	229.456863838543	327.480708997705	457.82841098029	575.973137987068	1.67560466136397	0.000683861193517509	1.67628852255748
1463	0.854234778519325	0	0	0	0	117.251850718521	112.799444713149	99.2726409667522	130.139223114623	117.894844231301	117.251850718521	230.05129543167	329.323936398422	459.463159513046	577.358003744346	1.57258248601705	0.0376719827352348	1.61025446875229
1464	0.730631891427684	0	0	0	0	117.052451334416	113.142446358689	100.319141171892	129.787263897263	117.549881700754	117.052451334416	230.194897693105	330.514038864996	460.30130276226	577.851184463014	1.47234963752755	0.0158236653354096	1.48817330286296
1465	0	0	1.89496929495881	0	0	116.888590558124	113.53816622242	101.089980645346	129.509216389924	117.321602130956	116.888590558124	230.426756780544	331.516737425891	461.025953815814	578.34755594677	1.38713962196502	0.0176912053242181	1.40483082728924
1466	0.653390002064136	0	0	0	0	116.742171727105	113.955423513266	101.602426079719	129.273845265182	117.173640363935	116.742171727105	230.697595240371	332.300021320089	461.573866585271	578.747506949206	1.31643228140448	0.0592744873021128	1.3757067687066
1467	0	1.11417106690602	0	0	0	116.47452750928	114.114761030724	102.025941757978	128.937588749862	116.957764738202	116.47452750928	230.589288540003	332.615230297981	461.552819047843	578.510583786045	1.25260190796514	0.0956843729812307	1.34828628094637
1468	0	1.24061907935039	0	0	0	116.26382984242	113.99921157123	102.477829102233	128.62183844206	116.791120278937	116.26382984242	230.26304141365	332.740870515883	461.362708957942	578.153829236879	1.19730570452799	0.0983595881509131	1.29566529267891
1469	0	0	1.5225634038494	0	0	116.181188485819	113.854962457058	102.813826801873	128.402297747338	116.745553240911	116.181188485819	230.036150942877	332.84997774475	461.252275492088	577.997828732999	1.1524445806258	0.0835060451485071	1.2359506257743
1470	0	0	2.40254513310242	0	0	116.431608297419	114.059192697283	102.87730882833	128.488146676851	117.026744551049	116.431608297419	230.490800994702	333.368109823032	461.856256499883	578.883001050932	1.13679836150303	0.126391992873195	1.26319035437622
1471	0	0	1.87302794762638	0	0	117.035753286197	114.630945487004	102.695247089583	128.90383948897	117.65597845004	117.035753286197	231.666698773201	334.361945862783	463.265785351754	580.921763801793	1.14618982490036	0.0633983006943677	1.20958812559472
1472	0	1.18624281832431	0	0	0	117.722498004836	115.147876294486	102.461406721485	129.381687152587	118.362698141695	117.722498004836	232.870374299322	335.331781020807	464.713468173394	583.076166315089	1.15566764797974	-0.0106617012595338	1.14500594672021
1473	0.786789158000064	0	0	0	0	118.199962479817	115.418517905094	102.257110224502	129.710798416875	118.9334220772	118.199962479817	233.61848038491	335.875590609413	465.586389026288	584.519811103488	1.15811391067939	-0.0539269127226471	1.10418699795674
1474	0	0	1.61313551099201	0	0	118.578325757166	115.698659888667	101.929454880623	129.991740111044	119.466381351169	118.578325757166	234.276985645833	336.206440526456	466.1981806375	585.664561988669	1.15828390813598	-0.033260674883537	1.12502323325244
1475	0	1.27555466173854	0	0	0	119.029384493653	115.90606808131	101.590247225793	130.316010964202	120.050972363316	119.029384493653	234.935452574963	336.525699800755	466.841710764957	586.892683128273	1.15832852612401	-0.0503055093126969	1.10802301681132
1476	0.885674287111699	0	0	0	0	119.312336143982	115.918926197177	101.331110584453	130.541224931455	120.542920605072	119.312336143982	235.23126234116	336.562372925612	467.103597857068	587.64651846214	1.15468112834958	-0.0146370988498504	1.14004402949973
1477	0.429000726893356	0	0	0	0	119.263708219483	115.761523163206	100.985159842394	130.51951363211	120.792665059198	119.263708219483	235.02523138269	336.010391225084	466.529904857194	587.322569916392	1.14625149215782	-0.0611760459683815	1.08507544618944
1478	0.52924096648222	0	0	0	0	118.909896175932	115.389627564897	100.499172523776	130.215039538091	120.762854740931	118.909896175932	234.29952374083	334.798696264605	465.013735802696	585.776590543627	1.13351795015819	-0.0688050539312568	1.06471289622694
1479	0.963600039099575	0	0	0	0	118.308124608599	114.930635691059	99.9923297908839	129.762864008644	120.587201374928	118.308124608599	233.238760299658	333.231090090542	462.993954099186	583.581155474114	1.11820716249053	-0.0913515317412031	1.02685563074933
1480	0.708188403427883	0	0	0	0	117.497041707472	114.427080232617	99.4996645523188	129.212513082688	120.314031024747	117.497041707472	231.924121940089	331.423786492408	460.636299575095	580.950330599843	1.1011823482065	-0.0728965524855493	1.02828579572095
1481	0.773460924620362	0	0	0	0	116.500323364133	113.851593949291	98.9869690074102	128.542994020261	119.921287578396	116.500323364133	230.351917313424	329.338886320835	457.881880341096	577.803167919492	1.08257693975318	-0.109642042340337	0.972934897412841
1482	0.858429751630369	0	0	0	0	115.347025671027	113.242721550092	98.4865545552787	127.798656139215	119.452381554399	115.347025671027	228.589747221119	327.076301776398	454.874957915613	574.327339470012	1.0631511632561	-0.0746625352790803	0.988488627977017
1483	0.900453645127184	0	0	0	0	114.062102551168	112.630076466649	98.0223604520134	127.014392905545	118.941381110929	114.062102551168	226.692179017816	324.71453946983	451.728932375375	570.670313486304	1.0435400625807	-0.0689707057466798	0.974569356834023
1484	0	0	1.76261697974044	0	0	112.927742223108	112.188478063586	97.4987082935828	126.369821081592	118.567180991737	112.927742223108	225.116220286694	322.614928580277	448.984749661869	567.551930653606	1.03003778761996	-0.0547694819918058	0.975268305628152
1485	0	1.1122325512076	0	0	0	112.057575835039	111.797836161359	96.9688088146843	125.884857617131	118.349070028471	112.057575835039	223.855411996398	320.824220811082	446.709078428213	565.058148456684	1.02204792020975	-0.0154297414075801	1.00661817880217
1486	0	1.00706309102953	0	0	0	111.284935257884	111.203765161229	96.5507709394559	125.403572772868	118.130575628146	111.284935257884	222.488700419113	319.039471358569	444.443044131437	562.573619759583	1.01348406582493	0.0125818847279085	1.02606595055284
1487	0	0	1.66977515753671	0	0	110.708467499528	110.673994260609	96.0940222313221	125.034442742682	118.019708455681	110.708467499528	221.382461760137	317.476483991459	442.510926734141	560.530635189822	1.00871530577864	0.0244849396882539	1.03320024546689
1488	0.578628186382731	0	0	0	0	110.174485986809	110.22761998411	95.5277413682485	124.678965963449	117.917571448007	110.174485986809	220.402105970918	315.929847339167	440.608813302615	558.526384750623	1.00613603776678	0.0135748861468449	1.01971092391362
1489	0.681457418756399	0	0	0	0	109.44043310308	109.676367635082	94.9228179053853	124.156619781984	117.643309780686	109.44043310308	219.116800738162	314.039618643547	438.196238425531	555.839548206217	1.0005815160262	0.0314664643062637	1.03204798033247
1490	0	1.0416938216877	0	0	0	108.666453621616	108.999409841834	94.3734471151307	123.576153087996	117.305397350841	108.666453621616	217.66586346345	312.03931057858	435.615463666577	552.920861017418	0.993508376247951	0.0159766249011694	1.00948500114912
1491	0.482965012000265	0	0	0	0	107.844402982409	108.178000954014	93.8345171037643	122.905727233539	116.871772055094	107.844402982409	216.022403936424	309.856921040188	432.762648273727	549.634420328822	0.985021092884933	0.0665326516778114	1.05155374456274
1492	0.822069072704861	0	0	0	0	106.862778385615	107.311749558807	93.2691175959679	122.120525804486	116.317440389221	106.862778385615	214.174527944423	307.443645540391	429.564171344877	545.881611734098	0.974902387153891	0.0736256589902538	1.04852804614414
1493	0	1.34789521707653	0	0	0	105.941616967507	106.390059045447	92.8447591671105	121.399067346419	115.820785435961	105.941616967507	212.331676012954	305.176435180064	426.575502526484	542.396287962445	0.965953583948393	0.105865611942885	1.07181919589128
1494	0.742382077382929	0	0	0	0	105.067630240704	105.410681233861	92.527384529256	120.717303185612	115.357660348306	105.067630240704	210.478311474565	303.005696003821	423.722999189434	539.080659537739	0.957902724922923	0.0505513882755079	1.00845411319843
1495	0.273727933623996	0	0	0	0	104.029086054392	104.357490474898	92.1054236706741	119.872752642446	114.725519594685	104.029086054392	208.38657652929	300.492000199964	420.36475284241	535.090272437095	0.94822647773218	0.114326277313846	1.06255275504603
1496	0.766711430833758	0	0	0	0	102.850700433662	103.251020666634	91.600725782861	118.895509034253	113.954421334419	102.850700433662	206.101721100296	297.702446883157	416.597955917411	530.55237725183	0.937273061825463	0.0913486284580454	1.02862169028351
1497	0	0	2.09755269882256	0	0	101.911506768837	102.445594953039	91.0345080935573	118.148630835052	113.407415264318	101.911506768837	204.357101721876	295.391609815433	413.540240650486	526.947655914803	0.938217667845521	0.130018752282934	1.06823642012846
1498	0	1.33546298234126	0	0	0	101.357072755703	101.828692364172	90.5276641159416	117.706417763657	113.158815683357	101.357072755703	203.185765119875	293.713429235817	411.419846999474	524.578662682831	0.949535022163782	0.22309709902016	1.17263212118394
1499	0.576357636372145	0	0	0	0	100.814534120449	101.103461918085	90.111652099542	117.250760238781	112.890548191243	100.814534120449	201.917996038534	292.029648138076	409.280408376856	522.170956568099	0.957114023597036	0.226906794226369	1.18402081782341
1500	0.981741352407976	0	0	0	0	100.113057998528	100.395016729344	89.7157656783545	116.723167512609	112.544175311277	100.113057998528	200.508074727872	290.223840406227	406.947007918835	519.491183230113	0.960241677199878	0.238259252360678	1.19850092956056
1501	0.688546112265824	0	0	0	0	99.2780911877569	99.7222334705848	89.3573816125211	116.15214534576	112.148271880898	99.2780911877569	199.000324658342	288.357706270863	404.509851616623	516.658123497521	0.959866784844495	0.201949272772254	1.16181605761675
1502	0	1.2137717290644	0	0	0	98.4841657310404	98.9748590456619	89.0799546111783	115.591277018224	111.756503986431	98.4841657310404	197.459024776702	286.538979387881	402.130256406104	513.886760392535	0.957597442692254	0.175583590997105	1.13318103368936
1503	0.838671739466964	0	0	0	0	97.7272219262521	98.1950403625177	88.8997152709053	115.066001038828	111.394404787878	97.7272219262521	195.92226228877	284.821977559675	399.887978598503	511.282383386381	0.954104404659767	0.203540204125308	1.15764460878508
1504	0	1.47065856779591	0	0	0	97.0610424472857	97.3841726461797	88.857943588731	114.625958471155	111.111720136209	97.0610424472857	194.445215093465	283.303158682196	397.929117153351	509.04083728956	0.951459368897962	0.174130327855659	1.12558969675362
1505	0.488730427165608	0	0	0	0	96.4545826505814	96.4853950509444	88.867137890619	114.191230143854	110.828644236794	96.4545826505814	192.939977701526	281.807115592145	395.998345735998	506.826989972792	0.949053233736523	0.209162212502361	1.15821544623888
1506	0	1.35892314890355	0	0	0	95.8906777561428	95.5123719243244	88.9075745129436	113.748959480147	110.532441080551	95.8906777561428	191.403049680467	280.310624193411	394.059583673558	504.592024754109	0.946291574150033	0.203196765814682	1.14948833996471
1507	0.573742138781312	0	0	0	0	95.3633915436066	94.4940878192501	88.9850391315997	113.311142210736	110.235232894817	95.3633915436066	189.857479362857	278.842518494456	392.153660705192	502.388893600009	0.943305327829238	0.23671279248481	1.18001812031405
1508	0.399017898675187	0	0	0	0	94.671201328734	93.4383953593333	88.9178354725134	112.701689047614	109.76106168013	94.671201328734	188.109596688067	277.027432160581	389.729121208195	499.490182888324	0.93773057447828	0.235174266583767	1.17290484106205
1509	0	0	1.82124331971434	0	0	94.1196833402834	92.5927545304553	88.6849258034871	112.1820133121	109.371475815837	94.1196833402834	186.712437870739	275.397363674226	387.579376986326	496.950852802163	0.937329899179583	0.224565178751812	1.16189507793139
1510	0.998371133033503	0	0	0	0	93.7062915080246	92.0393070954235	88.4209287455384	111.847022747478	109.161520955266	93.7062915080246	185.745598603448	274.166527348987	386.013550096464	495.175071051731	0.941616114299083	0.258841298802179	1.20045741310126
1511	0	0	0	3.45141657922721	0	93.7384636745746	92.0635449972314	88.7139870968143	111.386575841071	109.42849963048	93.7384636745746	185.802008671806	274.51599576862	385.902571609691	495.331071240171	1.03053028828612	0.253682226264813	1.28421251455094
1512	0.418690545015551	0	0	0	0	94.1190143969727	92.4690728176819	89.3691368705014	110.711830447527	109.986818245548	94.1190143969727	186.588087214655	275.957224085156	386.669054532683	496.655872778231	1.15225714087571	0.171331636243182	1.32358877711889
1513	0	1.18221020510142	0	0	0	94.3975774495417	92.6516156886985	89.9323999563949	110.023181782341	110.391036029828	94.3975774495417	187.04919313824	276.981593094635	387.004774876976	497.395810906804	1.21440758359414	0.192511437234542	1.40691902082868
1514	0.568290336085759	0	0	0	0	94.587873056983	92.6650196256182	90.4350992306022	109.347381303358	110.680246204449	94.587873056983	187.252892682601	277.687991913203	387.035373216561	497.71561942101	1.2367662004283	0.146099404492844	1.38286560492114
1515	0	0	0	2.87741559473392	0	95.029404267027	92.9999582963057	91.2106179988403	108.520056740351	111.194896565026	95.029404267027	188.029362563333	279.239980562173	387.760037302524	498.954933867551	1.27657067773057	0.203349720887436	1.47992039861801
1516	0	0	1.69687908986237	0	0	95.9321075438135	93.8156391873598	92.1703885226595	107.7791641528	112.104681613072	95.9321075438135	189.747746731173	281.918135253833	389.697299406632	501.801981019704	1.32868867470519	0.200302098845771	1.52899077355096
1517	0	0	1.58282933687391	0	0	97.0014082178452	94.8155314680202	92.8332680564898	107.352993710189	113.122648092095	97.0014082178452	191.816939685865	284.650207742355	392.003201452544	505.125849544639	1.35409100681547	0.221673969208346	1.57576497602381
1518	0	1.31361460356603	0	0	0	98.1419534699401	95.7279576690425	93.4099304401614	107.134366731033	114.160390132229	98.1419534699401	193.869911138983	287.279841579144	394.414208310177	508.574598442406	1.35932975526541	0.248632964663389	1.6079627199288
1519	0.639309759619708	0	0	0	0	99.1085944161173	96.3888478117563	93.9497084818177	106.922066645271	115.03395892851	99.1085944161173	195.497442227874	289.447150709691	396.369217354963	511.403176283472	1.34792625756924	0.246369414489983	1.59429567205922
1520	0.452692463302424	0	0	0	0	99.7311834426216	96.833395050468	94.2958540847183	106.557020220954	115.600156744373	99.7311834426216	196.56457849309	290.860432577808	397.417452798761	513.017609543134	1.32372431231669	0.225889314466011	1.5496136267827
1521	0.701589931517598	0	0	0	0	100.05024703742	97.0983815488284	94.4828701520204	106.071528850167	115.905872874027	100.05024703742	197.148628586248	291.631498738269	397.703027588436	513.608900462463	1.2914165673793	0.166770536130257	1.45818710350956
1522	0.285955518119239	0	0	0	0	100.084479003741	97.1699325008556	94.4947937761721	105.447545264	115.946457498661	100.084479003741	197.254411504596	291.749205280768	397.196750544768	513.14320804343	1.25419173200941	0.128937710981341	1.38312944299075
1523	0	0	1.98128413247175	0	0	100.176315246411	97.317550235616	94.2888257125644	104.950686796927	115.99982508345	100.176315246411	197.493865482026	291.782691194591	396.733377991518	512.733203074968	1.22440335514805	0.0861791669326271	1.31058252208068
1524	0.810367022946265	0	0	0	0	100.336448108065	97.6189600508974	93.9904637970547	104.655061769573	116.151364374855	100.336448108065	197.955408158962	291.945871956017	396.60093372559	512.752298100444	1.20145175684264	0.110184289600113	1.31163604644276
1525	0.718332635666257	0	0	0	0	100.260797966311	97.8232832676136	93.6773866439226	104.306424389971	116.157170855316	100.260797966311	198.084081233925	291.761467877847	396.067892267819	512.225063123135	1.17551952996215	0.0702354709887721	1.24575500095092
1526	0	0	1.59391370961753	0	0	100.208321475071	98.091244112986	93.2718145184566	104.062364695754	116.184308603396	100.208321475071	198.299565588057	291.571380106514	395.633744802268	511.818053405664	1.15195857759348	0.0418619762000016	1.19382055379348
1527	0.536372394961707	0	0	0	0	100.158828117583	98.3730860786784	92.7537451745392	103.87020910341	116.188777521945	100.158828117583	198.531914196261	291.285659370801	395.155868474211	511.344645996156	1.13057261349694	0.047365282654806	1.17793789615175
1528	0	0	1.83631099529694	0	0	100.168135511869	98.7205586187523	92.1334426840209	103.778992354704	116.227547093549	100.168135511869	198.888694130621	291.022136814642	394.801129169346	511.028676262894	1.11487286065942	-0.000764533240228573	1.11410832741919
1529	0	0	0	0	4.89971844008592	101.09081512004	99.9474016893097	92.2588047114151	104.599928292208	116.235346882449	101.09081512004	201.038216809349	293.297021520765	397.896949812973	514.132296695421	1.33960242925434	0.0190390820400048	1.35864151129434
1530	0.685463016064213	0	0	0	0	102.512939594003	101.704342102128	93.0691889978898	105.981393370956	116.008174661378	102.512939594003	204.217281696131	297.286470694021	403.267864064977	519.276038726354	1.60936773335988	-0.0328610388066292	1.57650669455325
1531	0.65286605533741	0	0	0	0	103.539215207615	103.145741272191	93.7043888174705	107.075562425056	115.64426583337	103.539215207615	206.684956479806	300.389345297276	407.464907722332	523.109173555702	1.68915062156655	-0.00723519340613416	1.68191542816041
1532	0	1.25418954187152	0	0	0	104.382191438627	104.248883425748	94.2911925935917	108.020571012958	115.269515008205	104.382191438627	208.631074864376	302.922267457967	410.942838470925	526.212353479131	1.66704645850667	-0.00711536145450066	1.65993109705217
1533	0.881908833820285	0	0	0	0	105.059863246814	105.094645151603	94.8722053957075	108.869416281784	114.925603196072	105.059863246814	210.154508398417	305.026713794125	413.896130075909	528.821733271981	1.5952221709108	0.0725804628353047	1.6678026337461
1534	0.675967344619515	0	0	0	0	105.424906692906	105.758683363133	95.3385561546187	109.522737761475	114.502711815999	105.424906692906	211.183590056039	306.522146210658	416.044883972132	530.547595788131	1.50223995026229	0.109913319820543	1.61215327008283
1535	0	1.36581911345338	0	0	0	105.698697668052	106.168724549483	95.7957725992374	110.094760499728	114.105403722647	105.698697668052	211.867422217535	307.663194816773	417.757955316501	531.863359039148	1.40718425318914	0.127608073401744	1.53479232659088
1536	0	1.28527309007287	0	0	0	106.059723317988	106.30215561278	96.3542520553661	110.703829058489	113.843099451774	106.059723317988	212.361878930768	308.716130986134	419.419960044622	533.263059496396	1.32045993061405	0.0829360006174872	1.40339593123154
1537	0.932864091882865	0	0	0	0	106.311778977028	106.292762024052	96.9182880335634	111.261492652992	113.619108666537	106.311778977028	212.60454100108	309.522829034644	420.784321687635	534.403430354173	1.24380330978556	0.0519287007035885	1.29573201048915
1538	0.953136966520676	0	0	0	0	106.30361925557	106.258615527439	97.4245578980215	111.711047054807	113.369122147371	106.30361925557	212.562234783009	309.986792681031	421.697839735838	535.066961883209	1.17709963950554	0.0394226077509676	1.21652224725651
1539	0	0	1.53499436666627	0	0	106.28310840348	106.317437603534	97.7738431724459	112.178143156723	113.211773963383	106.28310840348	212.600546007014	310.37438917946	422.552532336183	535.764306299567	1.12343745326972	0.0243783457116041	1.14781579898133
1540	0.50589620106447	0	0	0	0	106.227602617518	106.368456044747	97.9020753978986	112.569288617188	113.047100000678	106.227602617518	212.596058662266	310.498134060164	423.067422677352	536.114522678031	1.08051938485798	0.0420389711513393	1.12255835600932
1541	0.528950134793658	0	0	0	0	105.91926902012	106.228326947354	97.8603709229626	112.707819138893	112.692469176223	105.91926902012	212.147595967474	310.007966890436	422.715786029329	535.408255205553	1.04314460787875	0.0347582958096821	1.07790290368843
1542	0.891015827846132	0	0	0	0	105.402916011377	105.992988556406	97.7418614135726	112.695798030938	112.244445776073	105.402916011377	211.395904567783	309.137765981355	421.833564012293	534.078009788367	1.01094757609421	0.091363948315936	1.10231152441015
1543	0.874074182321902	0	0	0	0	104.716717414263	105.737378123421	97.618936979226	112.613775464965	111.778514131951	104.716717414263	210.454095537683	308.073032516909	420.686807981874	532.465322113824	0.983490524368459	0.0634002686753792	1.04689079304384
1544	0	1.08892932167078	0	0	0	104.016049480174	105.371368706945	97.5304393084248	112.508041893181	111.336299921066	104.016049480174	209.387418187119	306.917857495544	419.425899388725	530.762199309791	0.960494451015266	0.070808720351892	1.03130317136716
1545	0	1.08263892403165	0	0	0	103.432071826477	104.822369720929	97.5108446187444	112.419866833923	110.954779124187	103.432071826477	208.254441547406	305.76528616615	418.185153000073	529.13993212426	0.94173715138054	0.112220787157053	1.05395793853759
1546	0.933297539476691	0	0	0	0	102.8208028913	104.215108188494	97.522597246522	112.317884165813	110.598635624019	102.8208028913	207.035911079794	304.558508326316	416.87639249213	527.475028116149	0.926002007562982	0.0405398386033728	0.966541846166355
1547	0.464960469956897	0	0	0	0	102.043587538426	103.566654724165	97.4453150140706	112.087345362657	110.149488727802	102.043587538426	205.610242262591	303.055557276661	415.142902639318	525.29239136712	0.911583619942071	0.077366571455093	0.988950191397164
1548	0.387697660587699	0	0	0	0	101.099285067243	102.783577082607	97.1890713966078	111.643445965032	109.51919577201	101.099285067243	203.882862149849	301.071933546457	412.715379511489	522.2345752835	0.897422067813189	0.113494582365471	1.01091665017866
1549	0.971116398997554	0	0	0	0	100.02919223016	101.981421853649	96.87267066799	111.10964172248	108.828146114352	100.02919223016	202.010614083809	298.883284751798	409.992926474278	518.82107258863	0.884190985691608	0.0488372498763421	0.93302823556795
1550	0.877224275448543	0	0	0	0	98.8736497872121	101.254184581533	96.5931351390276	110.587173757113	108.174765744004	98.8736497872121	200.127834368746	296.720969507773	407.308143264886	515.48290900889	0.872325317853221	0.0613984794590559	0.933723797312277
1551	0	1.4708894448383	0	0	0	97.851729254064	100.485973011622	96.443270576725	110.172669057547	107.653098707274	97.851729254064	198.337702265686	294.780972842411	404.953641899959	512.606740607233	0.864210688621047	0.0628540604913602	0.927064749112408
1552	0	1.0478323282452	0	0	0	97.0689601306205	99.5969084252793	96.4365958716685	109.883102575547	107.277751517041	97.0689601306205	196.6658685559	293.102464427568	402.985567003115	510.263318520156	0.859634307375646	0.0661385258803566	0.925772833256002
1553	0.440042362441808	0	0	0	0	96.2785258859516	98.6132854180887	96.3631085897965	109.511592752449	106.839672276085	96.2785258859516	194.89181130404	291.254919893837	400.766512646286	507.60618492237	0.854810977650078	0.0378050487246786	0.892616026374757
1554	0.884579232960098	0	0	0	0	95.3644097683665	97.6417327846792	96.2043184192005	109.042462663478	106.321196612178	95.3644097683665	193.006142553046	289.210460972246	398.252923635724	504.574120247902	0.849345852332849	0.0319390465831491	0.881284898915999
1555	0	1.23442512852527	0	0	0	94.5234667916634	96.6734346581423	96.1188310240084	108.636849457056	105.881643017935	94.5234667916634	191.196901449806	287.315732473814	395.95258193087	501.834224948806	0.845168968799898	0.0127279105498085	0.857896879349707
1556	0	0	0	3.01782972008087	0	94.2451516632374	96.1222055736881	96.5028137568435	108.171618629307	105.917789122086	94.2451516632374	190.367357236925	286.870170993769	395.041789623076	500.959578745161	0.895266629513037	0.0124476664839134	0.907714295996951
1557	0.493017455001864	0	0	0	0	94.2752967468863	95.9392235985057	97.1453976068279	107.521152910962	106.219283338871	94.2752967468863	190.214520345392	287.35991795222	394.881070863182	501.100354202054	0.97128071497033	0.0235735578507167	0.994854272821047
1558	0	0	0	2.93475940705505	0	94.5829908080634	96.0860121410943	98.0178620502734	106.708382968976	106.757838627464	94.5829908080634	190.669002949158	288.686864999431	395.395247968407	502.153086595871	1.06290166512466	0.01221625571672	1.07511792084138
1559	0	1.42424339385011	0	0	0	95.3274256953243	96.4863024338868	99.2494384161663	105.934249050927	107.663044033556	95.3274256953243	191.813728129211	291.063166545377	396.997415596304	504.660459629861	1.15914739100647	-0.0421087138821635	1.11703867712431
1560	0.990967122050691	0	0	0	0	95.9828491503834	96.7579132658342	100.434857739065	105.322397459339	108.529920041463	95.9828491503834	192.740762416218	293.175620155283	398.498017614622	507.027937656085	1.21420106768702	-0.0145515680990539	1.19964949958796
1561	0.966143842147295	0	0	0	0	96.3689450718755	97.0193122810059	101.491158240817	104.772131382731	109.275732929814	96.3689450718755	193.388257352881	294.879415593698	399.651546976429	508.927279906242	1.23807254110049	-0.00569065695434332	1.23238188414615
1562	0	0	2.02759737071974	0	0	96.8265580757931	97.4687350375141	102.307568336769	104.476263397428	110.109828846778	96.8265580757931	194.295293113307	296.602861450077	401.079124847505	511.188953694283	1.25051675741236	-0.0381046272848848	1.21241213012747
1563	0	0	1.57900419391195	0	0	97.558957624025	98.1916057004626	102.802839502999	104.515186246117	111.127811234532	97.558957624025	195.750563324488	298.553402827487	403.068589073604	514.196400308135	1.25908107587754	-0.0176834195633659	1.24139765631417
1564	0	0	1.66233108285268	0	0	98.4654628938083	99.0874323868714	103.017605782809	104.783740761702	112.23850776143	98.4654628938083	197.55289528068	300.570501063488	405.354241825191	517.592749586621	1.26127924519053	0.0326764367631372	1.29395568195366
1565	0	1.37566024932693	0	0	0	99.4832474335907	99.9067407152208	103.17260209294	105.214942960529	113.387789317706	99.4832474335907	199.389988148811	302.562590241751	407.77753320228	521.165322519986	1.25857586278333	0.034295261279362	1.29287112406269
1566	0	0	1.97036768520225	0	0	100.656774434155	100.723954859383	103.261968421555	105.849396972219	114.628068237462	100.656774434155	201.380729293538	304.642697715093	410.492094687312	525.120162924774	1.25846853316431	-0.0104545633634134	1.2480139698009
1567	0	1.27848197288672	0	0	0	101.940728044037	101.524983684962	103.282267842815	106.638205537798	115.921287940304	101.940728044037	203.465711729	306.747979571815	413.386185109612	529.307473049916	1.26034956124261	-0.0597856686012628	1.20056389264135
1568	0.945557050353506	0	0	0	0	103.022439102125	102.125353454027	103.346946194125	107.370453816965	117.066480163569	103.022439102125	205.147792556151	308.494738750277	415.865192567242	532.931672730811	1.2559411701656	-0.0341054763138358	1.22183569385177
1569	0	0	1.78406769916179	0	0	104.024717824492	102.80607564666	103.279907597641	108.149104418414	118.175728099744	104.024717824492	206.830793471152	310.110701068793	418.259805487207	536.435533586951	1.25204922026926	-0.0225907929287353	1.22945842734053
1570	0.870524574659958	0	0	0	0	104.941348711986	103.534674903713	103.086737404128	108.945264394419	119.228496553494	104.941348711986	208.476023615698	311.562761019826	420.508025414245	539.736521967739	1.24859577583157	-0.00555296967651759	1.24304280615505
[truncated: 8,430 more rows]
