# Supplementary material for: Impulse Response Functions for Nonlinear, Nonstationary, and Heterogeneous Systems, Estimated by Deconvolution and Demixing of Noisy Time Series
Source: Sensors (Basel). 2022 Apr 25;22(9):3291. doi: 10.3390/s22093291 (PMC9105515; doi:10.3390/s22093291)
Supplement: Supplementary file 1 [file sensors-22-03291-s001.zip › File S1/IRF fig 12 curves with tau as function of x/tau_benchmk_test_Fig_12_ypeak_by_x.txt]

xknots	ybenchpk	ypeak	ypeak_se
0	0	0	0
1	0.0176020507926112	0.0232562041861972	0.00493466792959189
1.5	0.0403951351632901	0.0412044676439123	0.0056836027367442
2.5	0.139103665745062	0.136290575724759	0.00635790270483717
3.5	0.318242343380383	0.319132915092011	0.00938047227072868
5.99007611991815	0.832829519816912	0.873576104706246	0.0250419253804676
