# Supplementary material for: Impulse Response Functions for Nonlinear, Nonstationary, and Heterogeneous Systems, Estimated by Deconvolution and Demixing of Noisy Time Series
Source: Sensors (Basel). 2022 Apr 25;22(9):3291. doi: 10.3390/s22093291 (PMC9105515; doi:10.3390/s22093291)
Supplement: Supplementary file 1 [file sensors-22-03291-s001.zip › File S1/IRF fig 13 curves with alpha as function of x/alpha_benchmk_test_Fig_13_IRFpeak_by_x.txt]

xknot	benchpk	IRFpeak	IRFpeak_se	benchpeaklag	IRFpeaklag
0.8	0.040697493803076	0.0347168934147884	0.00408194640467247	13	13
1.8	0.0364904441654071	0.0348543340469629	0.00181155351073543	9	7
2.8	0.0373823867880561	0.0383845789058189	0.00145996059093947	4	5
3.8	0.0501885606418965	0.0499086872541551	0.00117696257868665	0	0
5.99007611991815	0.0956930171652674	0.0944042859529148	0.00221821232523403	0	0
