# Supplementary material for: Impulse Response Functions for Nonlinear, Nonstationary, and Heterogeneous Systems, Estimated by Deconvolution and Demixing of Noisy Time Series
Source: Sensors (Basel). 2022 Apr 25;22(9):3291. doi: 10.3390/s22093291 (PMC9105515; doi:10.3390/s22093291)
Supplement: Supplementary file 1 [file sensors-22-03291-s001.zip › File S1/IRF fig 13 curves with alpha as function of x/alpha_benchmk_test_Fig_13_IRFs.txt]

lags	bench1	bench2	bench3	bench4	bench5	IRF1	IRF2	IRF3	IRF4	IRF5	se1	se2	se3	se4	se5	ybench1	ybench2	ybench3	ybench4	ybench5	yIRF1	yIRF2	yIRF3	yIRF4	yIRF5	yse1	yse2	yse3	yse4	yse5	avg_benchmk	wtd_avg_benchmk	avg_IRF_x1	avg_se_x1	wtd_avg_IRF_x1	wtd_avg_se_x1	ensemble_IRF	ensemble_se
0	0.000472744441868453	0.00598943821034059	0.0237625125983382	0.0501885606418965	0.0956930171652674	-0.0011961439341627	0.00342300338165457	0.0203913850624496	0.0499086872541551	0.0944042859529148	0.00196431055227702	0.000977601433285892	0.000856071358732472	0.00117696257868665	0.00221821232523403	0.000378195553494762	0.0107809887786131	0.066535035275347	0.190716530439207	0.573208456964585	-0.00095691514733016	0.00616140608697823	0.0570958781748588	0.189653011565789	0.565488858904479	0.00157144844182161	0.00175968257991461	0.00239699980445092	0.00447245779900929	0.0132872606782925	0.00294920857497728	0.00590169811434646	0.00165853733025848	0.001822164621307	0.00515508450049448	0.00135767899357916	0.0288408737617529	0.000463379380581464
1	0.00297317490241088	0.0149154832642685	0.032593883863678	0.0469943232342198	0.0607832051084177	0.00326542656598926	0.0130561604056961	0.0316902189295879	0.0480854234623073	0.0618728982107981	0.00235330581329245	0.00116958099501301	0.00102219081599832	0.00140763531948166	0.00265536783023922	0.0023785399219287	0.0268478698756834	0.0912628748182984	0.178578428290035	0.36409602541202	0.00261234125279141	0.023501088730253	0.0887326130028462	0.182724609156768	0.370623370042628	0.00188264465063396	0.00210524579102342	0.0028621342847953	0.00534901421403029	0.0159058554295148	0.00719363188312469	0.0111719222960361	0.00737960457404348	0.00218284660272331	0.0122825502885438	0.00162567066802617	0.0353518048597015	0.000614329446353811
2	0.0070748442850102	0.0214617585858297	0.035677549174702	0.0444557061109136	0.0508605730246343	0.00856997956075187	0.020811064874502	0.0353595880096909	0.0455179119980376	0.0514159451130072	0.0027112201960379	0.00134672966167688	0.00117981183493407	0.00162312116665488	0.00307768834499229	0.00565987542800816	0.0386311654544935	0.0998971376891656	0.168931683221472	0.304658703920215	0.0068559836486015	0.0374599167741036	0.0990068464271345	0.172968065592543	0.307985425004446	0.00216897615683032	0.00242411339101838	0.00330347313781541	0.00616786043328853	0.0184355874598887	0.0118207927958352	0.0160394460084065	0.012753638566909	0.00251476994761287	0.0181814869886462	0.0018729564943172	0.039141998295385	0.000702959110015027
3	0.0119849596899778	0.0263845520069707	0.0369956570177517	0.0421446634479878	0.0447430689791361	0.0161207631498925	0.0270043943642902	0.0376647749220256	0.0418623885760437	0.0477422251306516	0.00296917303666732	0.00147409162762929	0.00129085198925096	0.00177645036227477	0.00338213305473496	0.0095879677519822	0.0474921936125473	0.103587839649705	0.160149721102353	0.268014389023773	0.012896610519914	0.0486079098557224	0.105461369781672	0.159077076588966	0.285979562666872	0.00237533842933385	0.00265336492973272	0.00361438556990268	0.00675051137664412	0.0202592344455537	0.0165369633325111	0.0205354536067569	0.0189497404855995	0.00275395497525365	0.0241790261264747	0.00205082163428038	0.0402304275280482	0.000761620384304314
4	0.0171286800625291	0.0300487788765075	0.0373823867880561	0.0399944837205777	0.0403006053491472	0.0197677483487713	0.0301885036652339	0.0379439591650541	0.0394741318552373	0.0423480285682007	0.00318942346200167	0.00158268297429561	0.00138332996564993	0.00190865907111133	0.00363688635281656	0.0137029440500233	0.0540878019777136	0.104670683006557	0.151979038138195	0.241403693720172	0.0158141986790171	0.054339306597421	0.106243085662151	0.150001701049902	0.25366791465199	0.00255153876960134	0.00284882935373209	0.0038733239038198	0.00725290447022306	0.0217852260928627	0.0210695621409997	0.0245559672355496	0.0219500038966563	0.00295816080163009	0.0270333722779018	0.00220245885807758	0.0403863049303094	0.00080320782515701
5	0.0221080208477776	0.0327037768228095	0.0372005515235085	0.0379767680310226	0.0368053608511878	0.0234709091958351	0.0329307276948467	0.0383845789058189	0.0372711063857595	0.0409151265013846	0.00337211739724593	0.00167349805184231	0.00145996059093947	0.00201570793981135	0.00382813303821372	0.0176864166782221	0.058866798281057	0.104161544265824	0.144311718517886	0.22046691311967	0.0187767273566681	0.0592753098507241	0.107476820936293	0.141630204265886	0.245084722199374	0.00269769391779674	0.00301229649331616	0.00408788965463052	0.00765969017128315	0.0229308082960737	0.0252248415812331	0.0280296818774556	0.0248737837618341	0.00312761694350863	0.0297589186554636	0.00232834015162994	0.0401012405892843	0.000831836152057621
6	0.0266618796402382	0.0345385222717913	0.0366474986730996	0.0360751298600943	0.0339217566993199	0.0257723999675359	0.0335127388434241	0.0376080082046957	0.0340595063949985	0.0349209642469033	0.00352521479607108	0.00174869763967151	0.00152235142935435	0.0021082525750667	0.00399570063049547	0.0213295037121906	0.0621693400892244	0.102612996284679	0.137085493468358	0.203193904750269	0.0206179199740287	0.0603229299181634	0.105302422973148	0.129426124300994	0.209179234019891	0.00282017183685687	0.00314765575140871	0.00426258400219217	0.00801135978525344	0.0239345509290728	0.0288777412311708	0.0309229360542301	0.0263148038167791	0.0032695303562143	0.0307651121475847	0.00243347680527224	0.03827152524158	0.000852506510306791
7	0.0306325617930109	0.0357031807376689	0.0358442611314247	0.0342783583508371	0.0314675700389219	0.0293968485582542	0.0348543340469629	0.036955959566833	0.0339937440139997	0.032067271272739	0.00365228380866173	0.00181155351073543	0.00157606406666011	0.00218636632331805	0.00413363347890336	0.0245060494344087	0.064265725327804	0.100363931167989	0.130257761733181	0.188493139841998	0.0235174788466033	0.0627378012845332	0.103476686787132	0.129176227253199	0.192085395881771	0.00292182704692938	0.00326079631932377	0.0044129793866483	0.00830819202860859	0.0247607791904732	0.0319583530585058	0.0332326167919837	0.0287753826352084	0.00338736365886928	0.0327762336703398	0.00252106691584704	0.0372372490763191	0.000868427935915893
8	0.033938825521568	0.0363201076448033	0.034870791879796	0.0325779299476025	0.0293328093097048	0.0307939078701743	0.0341468370379651	0.0354564328605307	0.0316880841384905	0.0295243705259213	0.00376011706697083	0.00186496408125845	0.00162393978661359	0.00225215401192327	0.00424637286673472	0.0271510604172544	0.065376193760646	0.0976382172634287	0.12379613380089	0.175705760576175	0.0246351262961395	0.0614643066683372	0.099278012009486	0.120414719726264	0.176853226842936	0.00300809365357667	0.0033569353462652	0.00454703140251806	0.00855818524530841	0.025436096705296	0.0344392852452718	0.0349781961982567	0.029310382832859	0.00348737093309842	0.0328020466816789	0.00259558024653783	0.0347736053879897	0.000880681233159986
9	0.0365546053020327	0.0364904441654071	0.0337825778461114	0.0309669090057891	0.0274459234104113	0.0318243621378316	0.0336966362060675	0.033997174846601	0.029301864134527	0.0252470991729875	0.00384287335457397	0.00190660361321516	0.00166228726215151	0.00230914774296403	0.00434494238477681	0.0292436842416262	0.0656827994977327	0.0945912179691119	0.117674254221998	0.164403170409807	0.0254594897102653	0.0606539451709215	0.0951920895704827	0.111347083711203	0.151232045853318	0.00307429868365918	0.00343188650378729	0.00465440433402423	0.00877476142326332	0.0260265356214718	0.0363247431048127	0.0361947985972978	0.0297010339928804	0.00356418808360245	0.0327822704792866	0.00265330442523924	0.0324012146128688	0.000889932895134651
10	0.0384924593852295	0.036298514226651	0.0326194580635508	0.029439394013932	0.0257576848731524	0.0325397142914163	0.0329044647235204	0.0324702261280261	0.0277529432051207	0.023731544995401	0.00391975191266527	0.00194481934474268	0.00169647217250905	0.00235976894748605	0.0044292304214057	0.0307939675081836	0.0653373256079719	0.0913344825779423	0.111869697252941	0.154290493063047	0.0260317714331331	0.0592280365023367	0.0909166331584732	0.105461184179459	0.142153760965715	0.00313580153013222	0.00350067482053683	0.00475012208302534	0.00896712200044699	0.0265314273768773	0.0376414469247835	0.03692758749886	0.0298196344144354	0.00363550097441281	0.0325111067561074	0.00270657787576163	0.0308511957448497	0.000896907028645533
11	0.0397908615440549	0.035814976377193	0.0314107229669235	0.027990210248446	0.0242327137161204	0.032787606898798	0.0321658933334396	0.0311929972589973	0.025046344512725	0.0231094905882607	0.00398381054431053	0.00197669912254087	0.0017253932725573	0.00240400520979078	0.00450192431547188	0.0318326892352439	0.0644669574789474	0.0879500243073859	0.106362798944095	0.145155799751746	0.0262300855190384	0.0578986080001912	0.0873403923251924	0.0951761091483552	0.138427607716213	0.00318704843544842	0.00355805842057357	0.00483110116316044	0.00913521979720498	0.0269668693357869	0.0384312817517559	0.0372273871123948	0.0296811041591131	0.00369492677494092	0.0320673010782033	0.00275107225596563	0.0293612704542885	0.000902243478381329
12	0.0405045779417151	0.0350992006911465	0.0301782615929371	0.0266147257109045	0.0228446757636505	0.0333325166100454	0.031453346136453	0.0300450156392838	0.024380166095055	0.0219431667010171	0.00403750068450124	0.00200335552239597	0.00174855345316788	0.0024418093560489	0.00456326469588429	0.0324036623533721	0.0631785612440637	0.0844991324602238	0.101135957701437	0.136841346759115	0.0266660132880363	0.0566160230456153	0.0841260437899945	0.092644631161209	0.131441238851146	0.00323000054760099	0.00360603994031274	0.00489594966887006	0.00927887555298581	0.027334302883682	0.0387454897394876	0.0371473632905843	0.0297464545155027	0.00374472559036688	0.0318291940722411	0.00278827436322426	0.0279030102616038	0.00090617436030177
13	0.040697493803076	0.0342011269712551	0.0289386058604312	0.0253087338038741	0.021573398198934	0.0347168934147884	0.0309799947939275	0.0289053004286298	0.0211406697955658	0.0228527966604673	0.00408194640467247	0.00202620131217944	0.00177030154114225	0.00247683335147754	0.00462210166492964	0.0325579950424608	0.0615620285482592	0.0810280964092075	0.0961731884547214	0.12922629737692	0.0277735147318307	0.0557639906290696	0.0809348412001634	0.0803345452231499	0.13688999154921	0.00326555712373798	0.003647162361923	0.0049568443151983	0.00941196673561465	0.0276867408069289	0.0386401892467595	0.0367405793060836	0.030349571400944	0.0037860311822993	0.0319820882425509	0.00281965272119724	0.0263331017826769	0.000909512393886971
14	0.040437367226712	0.033162755578401	0.0277043141324044	0.0240683744975738	0.0204030523581669	0.032178862773337	0.0290279219376647	0.0270247319312226	0.0197713685105999	0.0193013083228463	0.00412456759093644	0.00204810444846681	0.00178962726116917	0.0025074891702316	0.00467123649819385	0.0323498937813696	0.0596929600411218	0.0775720795707322	0.0914598230907805	0.122215836704095	0.0257430902186696	0.0522502594877965	0.0756692494074234	0.0751312003402797	0.115616306067859	0.00329965407274915	0.00368658800724026	0.00501095633127367	0.00952845884688008	0.027981062198321	0.0381730063617654	0.0360582571975966	0.0282270571109334	0.0038256370413669	0.0298031974997012	0.0028495215094233	0.0242909774434627	0.00091205401483865
15	0.0397920850414949	0.0320193663298143	0.0264849395948399	0.0228900788900485	0.0193209627962836	0.0298895737394421	0.0274929512027009	0.0245934954077677	0.0192873861953797	0.0168061503528555	0.00415730588934648	0.00206526114474122	0.00180586950707743	0.00253542194640097	0.00471429856633806	0.0318336680331959	0.0576348593936657	0.0741578308655517	0.0869822997821841	0.115734037859845	0.0239116589915537	0.0494873121648617	0.0688617871417496	0.0732920675424428	0.100670119896394	0.00332584471147718	0.0037174700605342	0.00505643461981681	0.00963460339632367	0.028239007264386	0.0374006198850648	0.0351485978050626	0.0263493844364331	0.00385609486083522	0.0278817270312134	0.00287280902494048	0.0231814431457469	0.000914366988456493
16	0.0388270779696019	0.0308005290576994	0.0252877271651987	0.0217705286316536	0.0183168003553248	0.0327511209408355	0.0274670415473509	0.0241561100796661	0.0187027857684964	0.0155875410572442	0.00419029803219975	0.00208215798569847	0.00182066042647926	0.00256063020262175	0.00475288836789069	0.0310616623756816	0.0554409523038589	0.0708056360625563	0.0827280088002838	0.109719028401739	0.0262008967526684	0.0494406747852316	0.0676371082230651	0.0710705859202861	0.0933705574552421	0.0033522384257598	0.00374788437425724	0.00509784919414191	0.00973039476996266	0.0284701631131387	0.036377042500424	0.0340560357135599	0.0279928908588123	0.00388674716014423	0.028989891342291	0.00289593365598299	0.0220700859457687	0.000916076556405157
17	0.0376036208136324	0.0295309501940377	0.0241181268427861	0.0207066251655649	0.0173820196036558	0.0327717671327228	0.0264578508688867	0.0233630447783744	0.0169217675643944	0.0167709674317243	0.00421751218746387	0.00209640800781283	0.00183362825835511	0.00258249078765219	0.00478831069987521	0.030082896650906	0.0531557103492679	0.0675307551598012	0.0786851756291465	0.104119620543808	0.0262174137061783	0.0476241315639961	0.0654165253794484	0.0643027167446985	0.100459371520697	0.0033740097499711	0.0037735344140631	0.00513415912339431	0.0098134649930783	0.028682345578071	0.0351524846570624	0.0328208267768824	0.0276776973134444	0.00391206323720692	0.0284211924987808	0.00291521143528585	0.0207604078559241	0.000917396553569004
18	0.0361777996929985	0.0282311875523575	0.0229801793368785	0.0196954656749697	0.0165094568290849	0.0345764122435435	0.0258613016214922	0.0233593434411756	0.0158022338355304	0.0143033816237407	0.00423933920592103	0.00210848217855068	0.00184516063487207	0.00260190594100039	0.00482012634573514	0.0289422397543988	0.0508161375942436	0.0643445021432597	0.0748427695648849	0.098892903104721	0.0276611297948348	0.0465503429186859	0.0654061616352916	0.0600484885750154	0.0856783446984454	0.00339147136473683	0.00379526792139123	0.0051664497776418	0.00988724257580148	0.0288729237185764	0.0337726711736947	0.0314788848714978	0.0285583586618213	0.00393243295066092	0.0288644828634852	0.0029310330465541	0.0197745096414722	0.000918363158908659
19	0.0345999743059642	0.0269182574003743	0.0218768106021519	0.0187343237545243	0.0156930364808152	0.034689677829508	0.0253116800160373	0.022022384432774	0.0161665199610324	0.015384800102231	0.00426262632733573	0.00212080881833248	0.00185588891942076	0.00261909238344002	0.0048464451484479	0.0276799794447713	0.0484528633206738	0.0612550696860252	0.0711904302671925	0.0940024830727355	0.0277517422636064	0.0455610240288672	0.0616626764117673	0.0614327758519231	0.0921561237020881	0.00341010106186859	0.00381745587299846	0.00519648897437812	0.00995255105707207	0.0290305753502109	0.0322785024468367	0.0300618008652647	0.0284183207347623	0.00395410780789649	0.0285385661244691	0.00294749243374571	0.0187032504075115	0.000919140472050714
20	0.0329146004502185	0.0256061523606316	0.0208100599978787	0.0178206335031025	0.0149275526669108	0.0329292369446483	0.0244071401056249	0.0223072837495576	0.0153107575374562	0.0121287027569488	0.00428528586304992	0.0021325807094296	0.00186528758042438	0.00263298009334047	0.00486907051740319	0.0263316803601748	0.0460910742491368	0.0582681679940603	0.0677184073117894	0.0894171767588829	0.0263433895557187	0.0439328521901248	0.0624603944987612	0.0581808786423336	0.0726518527499846	0.00342822869043993	0.00383864527697328	0.00522280522518827	0.0100053243546938	0.0291661030324943	0.0307059717638824	0.0285969905822823	0.0271402334779103	0.00397517442726151	0.027398583741988	0.00296327338544424	0.0179483896981597	0.000919497412928653
21	0.0311603080672155	0.0243062847236205	0.0197812591666844	0.0169519761579323	0.0142085037252055	0.0320621817082877	0.0234565412040392	0.0215256817437619	0.0133859157697717	0.0158383429606523	0.00430474104247792	0.00214291937224073	0.00187313157027833	0.00264556395000544	0.0048887298099275	0.0249282464537724	0.0437513125025169	0.0553875256667163	0.0644175094001428	0.0851100188641218	0.0256497453666302	0.0422217741672705	0.0602719088825333	0.0508664799251324	0.0948728799476771	0.00344379283398233	0.00385725487003331	0.00524476839677931	0.0100531430100207	0.0292838636911787	0.029086267353212	0.0271079300358755	0.0263228065707638	0.00399328393626186	0.0264957554025791	0.00297689632895021	0.0168808662386894	0.000919857063130056
22	0.02937015415161	0.0230278668620844	0.018791173719271	0.016126068661253	0.0135319650498387	0.0315000804395959	0.0229400615853841	0.0207734950664342	0.0143701913114248	0.0157391214042388	0.00432321082848145	0.00215219964842529	0.00187977519466354	0.00265649039354438	0.00490753927784026	0.023496123321288	0.0414501603517518	0.0526152864139587	0.0612790609127614	0.0810575007006056	0.0252000643516767	0.0412921108536914	0.0581657861860158	0.0546067269834143	0.0942785352720233	0.00345856866278516	0.00387395936716551	0.00526337054505792	0.0100946634954687	0.0293965338357513	0.0274460024596226	0.0256144456594968	0.0258263992358509	0.0040104226230458	0.0259799176674897	0.00298956544907331	0.0161699610270482	0.000920132028215933
23	0.0275719890623398	0.0217782382588638	0.0178401164380888	0.0153407537285729	0.0128944899710288	0.0286236990867658	0.0215431932347359	0.0196753483855884	0.012859323728216	0.0163486959343894	0.00433565051820538	0.00215874107872041	0.00188501240336304	0.0026656622904383	0.00492311171552979	0.0220575912498719	0.0392008288659549	0.0499523260266486	0.0582948641685771	0.0772389764539838	0.0228989592694127	0.0387777478225246	0.0550909754796476	0.0488654301672206	0.0979299331083891	0.0034685204145643	0.00388573394169674	0.00527803472941652	0.0101295167036655	0.0294898139228842	0.0258075290622157	0.0241330349681088	0.0236958247418219	0.00402199583017462	0.024006804167185	0.0029983087947077	0.0154869702753755	0.000920283976284729
24	0.0257888899885085	0.0205631469875169	0.0169280383914185	0.0145939911075116	0.0122930315285017	0.0299496856193199	0.0214427458085065	0.019227578737057	0.0129018104535315	0.012129764760679	0.0043472062937108	0.00216466905828869	0.00188916823717107	0.00267366666214042	0.00493760884966715	0.0206311119908068	0.0370136645775305	0.0473985074959719	0.055457166208544	0.0736361946002789	0.0239597484954559	0.0385969424553117	0.0538372204637597	0.0490268797234197	0.0726582142331682	0.00347776503496864	0.00389640430491963	0.005289671064079	0.0101599333161336	0.0295766528598877	0.0241893010735099	0.0226771992933507	0.0244215460044274	0.00403273071112551	0.0244457410325949	0.00300631243238959	0.0147843690408069	0.000920397946114817
25	0.0240396273120067	0.0193869921737321	0.016054602720309	0.013883849798031	0.0117248800271033	0.0290735803001294	0.0209860207289652	0.0179057249423142	0.0137695707343124	0.0132366696744713	0.00435905670414319	0.00217066944127341	0.00189402476522072	0.0026816293036536	0.00495100288327826	0.0192317018496054	0.0348965859127177	0.0449528876168652	0.0527586292325179	0.0702329238592565	0.0232588642401035	0.0377748373121373	0.0501360298384798	0.052324368790387	0.0792886589242952	0.00348724536331455	0.00390720499429213	0.00530326934261802	0.0101901913538837	0.029656884140771	0.0226062612221823	0.0212577751936053	0.023732606169341	0.00404373293892917	0.0237654874925869	0.0030145317348814	0.0144222697874294	0.000920610066280095
26	0.0223391389907314	0.0182530329204094	0.0152192446973409	0.0132085010626565	0.0111876126678427	0.0243435340772271	0.0189594630690575	0.0162147125181951	0.0121984721506957	0.00767560216338659	0.00436978480764627	0.00217593041269969	0.00189763095145967	0.00268896661099051	0.00496247095020944	0.0178713111925851	0.0328554592567369	0.0426138851525546	0.0501923040380946	0.0670146514805385	0.0194748272617817	0.0341270335243035	0.0454011950509462	0.0463541941726435	0.0459774412248941	0.00349582784611702	0.00391667474285944	0.00531336666408708	0.0102180731217639	0.0297255787346371	0.0210702325801318	0.0198832550565939	0.0203104358548077	0.00405367492386642	0.0206470559120321	0.00302185269599016	0.0131737813752815	0.000920909281413154
27	0.0206989953722925	0.0171635683342056	0.0144212208118052	0.0125662120958024	0.0106790525276763	0.0240490677637457	0.0177187898514723	0.0155192061978409	0.0106720184293377	0.00877556664507887	0.00437795295660539	0.00218023704905417	0.00190106847636652	0.00269563402956474	0.00497405799000476	0.016559196297834	0.0308944230015701	0.0403794182730545	0.0477516059640493	0.0639683375293854	0.0192392542109966	0.0318938217326502	0.0434537773539544	0.0405536700314831	0.0525663121994371	0.00350236236528431	0.0039244266882975	0.00532299173382626	0.010243409312346	0.0297949859850156	0.0195903010882691	0.0185600904713494	0.0197533187915801	0.00406127530707946	0.0198630332950056	0.00302761746991903	0.0122447342806136	0.000921173018451231
28	0.0191278424567265	0.0161200925995222	0.013659649014061	0.0119553402511373	0.0101972348558819	0.0224879246718962	0.0164897040368764	0.0162128439274094	0.00949270797576897	0.00865514185653019	0.00438733921443355	0.00218506708694591	0.00190479764681952	0.00270202821560384	0.00498357079601668	0.0153022739653812	0.0290161666791399	0.0382470172393709	0.0454302929543218	0.0610822129994149	0.017990339737517	0.0296814672663775	0.0453959629967463	0.0360722903079221	0.0518449585493055	0.00350987137154684	0.00393312075650264	0.00533343341109467	0.0102677072192946	0.029851968417141	0.0181731796851938	0.0172929743059392	0.0185207095675009	0.00406999699292765	0.0187138634248386	0.00303414143741138	0.0113794311048313	0.000921392138957054
29	0.0176318158995026	0.0151234284735342	0.01293354178775	0.0113743277474843	0.00974037915412895	0.0240162063082311	0.0176593893247886	0.016011725777813	0.00959647142344713	0.00913361788194901	0.00439518741874598	0.00218885300276698	0.00190750735879988	0.00270713396063256	0.00499207456589959	0.0141054527196021	0.0272221712523616	0.0362139170056999	0.0432224454404402	0.0583456125700964	0.0192129650465849	0.0317869007846196	0.0448328321778764	0.0364665914090991	0.0547110663631201	0.00351614993499678	0.00393993540498056	0.00534102060463967	0.0102871090504037	0.0299029066460459	0.0168235479452995	0.0160850992206059	0.0197305614688945	0.00407726415779098	0.019847893934975	0.00303947674302327	0.0117183649004977	0.00092150708974717
30	0.0162149212604656	0.0141738420980819	0.0122418333678489	0.0108216967898902	0.00930686587112861	0.021524698388955	0.0154921580652292	0.0156014702636013	0.0089443513101503	0.00743491385765071	0.00440420300633477	0.00219299846761846	0.00191014676984742	0.00271063649805636	0.00499716433127048	0.0129719370083725	0.0255129157765475	0.0342771334299769	0.0411224478015828	0.0557488350059287	0.017219758711164	0.0278858845174125	0.0436841167380838	0.0339885349785711	0.044535699952362	0.00352336240506782	0.00394739724171323	0.00534841095557279	0.0103004186926142	0.02993339472805	0.0155443636594879	0.0149383916849599	0.0176488518685771	0.00408559126667731	0.0177849511765538	0.00304542803466938	0.0112089118501621	0.000921580262585442
31	0.014879378385089	0.0132711416223195	0.011583402154637	0.0102960450547699	0.0088952168108356	0.0184863931932098	0.0150136536058758	0.0141630958437639	0.00982275914334777	0.00482596552317108	0.0044112141671257	0.00219642663714671	0.00191258087918091	0.00271330363341477	0.00500277242118251	0.0119035027080712	0.023888054920175	0.0324335260329837	0.0391249712081256	0.0532830258000808	0.0147891145545679	0.0270245764905765	0.039656668362539	0.0373264847447215	0.0289079008358954	0.00352897133370056	0.00395356794686408	0.00535522646170654	0.0103105538069761	0.0299669876135105	0.0143371446898704	0.0138537215455109	0.0156789776132929	0.00409208762043717	0.0161649936626478	0.00305015896489862	0.0114104234802105	0.000921651210225575
32	0.0136259295326683	0.0124147617897014	0.0109570891667106	0.00979604149719382	0.00850407855315694	0.0180187086017722	0.0139232423142143	0.0145407233628717	0.0080446950046839	0.00684332609338696	0.00442083438813674	0.00220087979500416	0.0019152608059426	0.00271567672222309	0.00500631187841349	0.0109007436261346	0.0223465712214624	0.0306798496667896	0.0372249576893365	0.0509400778631734	0.0144149668814178	0.0250618361655857	0.0407140254160408	0.0305698410177988	0.04099204421281	0.00353666751050939	0.00396158363100749	0.00536273025663928	0.0103195715444477	0.0299881892317472	0.0132022208243893	0.0128310878828365	0.0151078984452291	0.0041009756117954	0.015490127793379	0.00305646920030257	0.0110608760249627	0.000921642858918387
33	0.0124541120875568	0.0116038363532005	0.0103617132149332	0.00932042244575271	0.00813220833707073	0.0159824355913002	0.0133635765102042	0.0129837203267937	0.00901918446903966	0.00399201725552816	0.00442821073630936	0.00220424060317927	0.00191741298229739	0.00271643626741928	0.00500849610445442	0.00996328967004541	0.0208869054357609	0.0290127970018129	0.0354176052938603	0.0487125469620867	0.0127859484730402	0.0240544377183676	0.0363544169150224	0.0342729009823507	0.0239124872326404	0.00354256858904749	0.00396763308572268	0.0053687563504327	0.0103224578161933	0.0300012729119955	0.0121389563525945	0.0118697823688184	0.0136979512517799	0.00410778541945987	0.0142398856529024	0.00306127129410508	0.0105826283078847	0.00092158707172191
34	0.0113624975206476	0.010837259934799	0.00979608335232241	0.00886798795587507	0.00777846197031473	0.01571917486908	0.013173602460275	0.0119090870123011	0.00880956347448005	0.00434289175595435	0.00443573816434304	0.00220765941341025	0.00191959353440157	0.00271732277197733	0.00501112138752316	0.00908999801651804	0.0195070678826382	0.0274290333865027	0.0336983542323253	0.0465935792980737	0.012575339895264	0.023712484428495	0.033345443634443	0.0334763412030242	0.0260142521987315	0.00354859053147443	0.00397378694413845	0.00537486189632438	0.0103258265335139	0.0300169985574136	0.0111459447663539	0.0109685316345717	0.0134424447007506	0.00411473364139273	0.013924298729977	0.00306617099419431	0.00967357223616736	0.000921495960020656
35	0.0103488988018554	0.0101137407324962	0.00925900905430299	0.00843759839707903	0.00744178341838642	0.0156609475695006	0.0131630193575164	0.0111794918466321	0.00899214683984026	0.006080541623197	0.00444267552297981	0.00221092602808242	0.00192132813361225	0.00271814354905546	0.00501311218496463	0.00827911904148433	0.0182047333184931	0.0259252253520484	0.0320628739089003	0.0445768491440793	0.0125287580556005	0.0236934348435296	0.0313025771705699	0.034170157991393	0.0364229071732807	0.00355414041838385	0.00397966685054836	0.00537971877411431	0.0103289454864108	0.0300289235856273	0.0102211774299263	0.0101256203300487	0.0133763397268847	0.00412114780712406	0.0138290101303548	0.00307070064712119	0.00961006551039334	0.000921325566095849
36	0.00941054877383485	0.00943184529466601	0.00874930850337552	0.00802817125306055	0.00712119579346282	0.0137666602423011	0.0121409292341209	0.0109406068656723	0.00904081523979825	0.00549856680325167	0.00444848863396482	0.00221353781338289	0.00192293699075675	0.00271889209995269	0.00501371005214313	0.00752843901906788	0.0169773215303988	0.0244980638094515	0.0305070507616301	0.0426565048676832	0.0110133281938409	0.0218536726214177	0.0306336992238825	0.0343550979112334	0.0329368337019325	0.00355879090717186	0.0039843680640892	0.0053842235741189	0.0103317899798202	0.0300325048555361	0.00936218832018569	0.00933899662966068	0.0119745373116117	0.00412651072357681	0.0125632677049253	0.00307446531150987	0.00968229425054284	0.000921128002009843
37	0.00854425214052923	0.00879003642314014	0.00826581528757853	0.00763867811651253	0.00681579351735484	0.0145975478965822	0.011747212545316	0.0107437111746645	0.00904996130039139	0.00615549122388051	0.004455390512721	0.00221678406993155	0.00192488262612947	0.00271997129952749	0.00501466658282611	0.00683540171242338	0.0158220655616522	0.0231442828052199	0.0290269768427476	0.0408271219866001	0.0116780383172658	0.0211449825815689	0.0300823912890605	0.0343898529414873	0.0368718609865324	0.0035643124101768	0.00399021132587679	0.00538967135316251	0.0103358909382045	0.0300382345471382	0.00856617705617033	0.00860636194072192	0.0123447291109085	0.00413289224248	0.0127174317162111	0.00307899091222869	0.00882668194260034	0.000921001780158413
38	0.00774651374674906	0.00818670512908071	0.00780738376975076	0.00726814186279412	0.00652473547440768	0.0151602672725705	0.0121687322036219	0.0105675246416371	0.0076988352876686	0.00695820946345034	0.00446066358848728	0.00221923145943109	0.00192629626561821	0.00272073612236861	0.00501306400333886	0.00619721099739925	0.0147360692323453	0.0218606745553021	0.0276189390786177	0.0390836621540323	0.0121282138180564	0.0219037179665194	0.0295890689965839	0.0292555740931407	0.0416802043444023	0.00356853087078982	0.00399461662697597	0.005393629543731	0.0103387972650007	0.0300286349740214	0.00783011245446424	0.00792524652356769	0.0127718045977966	0.00413776442413202	0.0130825238547713	0.0030824218655907	0.00873239167755418	0.00092086918369243
39	0.00701364576209196	0.0076201974465675	0.00737289334192781	0.00691563398855888	0.00624723900357715	0.0146539383171658	0.0109701338519754	0.00989007321804673	0.00768010355946688	0.00624247146324525	0.00446613211961051	0.00222167676080743	0.00192759269080235	0.00272137952368955	0.0050124083888218	0.00561091660967357	0.0137163554038215	0.0206441013573979	0.0262794091565237	0.0374214371707487	0.0117231506537327	0.0197462409335557	0.0276922050105308	0.0291843935259741	0.0373928792412559	0.00357290569568841	0.00399901816945338	0.00539725953424657	0.0103412421900203	0.0300247077931588	0.00715081879233134	0.00729307264981841	0.0121142690817043	0.00414280785075391	0.0122657194490126	0.00308593600641714	0.00806397578072788	0.000920825128345458
40	0.00634185626135797	0.0070888368051899	0.00696125174424189	0.00658027210307111	0.00598257460535723	0.0130747308111813	0.0103387522277265	0.00853815694827859	0.0072201728835742	0.00780099495800394	0.00447082262364256	0.00222391142612117	0.00192875504974837	0.00272224057941954	0.0050130304604192	0.00507348500908638	0.0127599062493418	0.0194915048838773	0.0250050339916702	0.0358360772791791	0.010459784648945	0.0186097540099078	0.0239068394551801	0.0274366569575819	0.0467285536095413	0.00357665809891405	0.00400304056701811	0.00540051413929543	0.0103445142017942	0.0300284340493793	0.00652504685673113	0.00670720682073455	0.0109530624601108	0.00414714715159387	0.0111764821600911	0.0030890108085654	0.00771570410229321	0.000920762662121751
