# Supplementary material for: Impulse Response Functions for Nonlinear, Nonstationary, and Heterogeneous Systems, Estimated by Deconvolution and Demixing of Noisy Time Series
Source: Sensors (Basel). 2022 Apr 25;22(9):3291. doi: 10.3390/s22093291 (PMC9105515; doi:10.3390/s22093291)
Supplement: Supplementary file 1 [file sensors-22-03291-s001.zip › File S1/IRF fig 13 curves with alpha as function of x/alpha_benchmk_test_Fig_13_ypeak_by_x.txt]

xknots	ybenchpk	ypeak	ypeak_se
0	0	0	0
0.8	0.0325579950424608	0.0277735147318307	0.00326555712373798
1.8	0.0656827994977327	0.0627378012845332	0.00326079631932377
2.8	0.104670683006557	0.107476820936293	0.00408788965463052
3.8	0.190716530439207	0.189653011565789	0.00447245779900929
5.99007611991815	0.573208456964585	0.565488858904479	0.0132872606782925
