# Supplementary material for: Impulse Response Functions for Nonlinear, Nonstationary, and Heterogeneous Systems, Estimated by Deconvolution and Demixing of Noisy Time Series
Source: Sensors (Basel). 2022 Apr 25;22(9):3291. doi: 10.3390/s22093291 (PMC9105515; doi:10.3390/s22093291)
Supplement: Supplementary file 1 [file sensors-22-03291-s001.zip › File S1/IRF fig 14 average vs ensemble IRF/alpha_benchmk_test_Fig_14d_IRFpeak_by_x.txt]

xknot	benchpk	IRFpeak	IRFpeak_se	benchpeaklag	IRFpeaklag
0.8	0.040697493803076	0.0396512016932163	0.000909085477984186	13	13
1.8	0.0364904441654071	0.0371750127767537	0.000412962867276667	9	8
2.8	0.0373823867880561	0.0386349377636824	0.000321563415506873	4	5
3.8	0.0501885606418965	0.0490852639924077	0.000250604199955596	0	0
5.99007611991815	0.0956930171652674	0.0948630476133803	0.000472311809367147	0	0
