# Supplementary material for: Impulse Response Functions for Nonlinear, Nonstationary, and Heterogeneous Systems, Estimated by Deconvolution and Demixing of Noisy Time Series
Source: Sensors (Basel). 2022 Apr 25;22(9):3291. doi: 10.3390/s22093291 (PMC9105515; doi:10.3390/s22093291)
Supplement: Supplementary file 1 [file sensors-22-03291-s001.zip › File S1/IRF fig 14 average vs ensemble IRF/alpha_benchmk_test_Fig_14d_IRFs.txt]

lags	bench1	bench2	bench3	bench4	bench5	IRF1	IRF2	IRF3	IRF4	IRF5	se1	se2	se3	se4	se5	ybench1	ybench2	ybench3	ybench4	ybench5	yIRF1	yIRF2	yIRF3	yIRF4	yIRF5	yse1	yse2	yse3	yse4	yse5	avg_benchmk	wtd_avg_benchmk	avg_IRF_x1	avg_se_x1	wtd_avg_IRF_x1	wtd_avg_se_x1	ensemble_IRF	ensemble_se
0	0.000472744441868453	0.00598943821034059	0.0237625125983382	0.0501885606418965	0.0956930171652674	-0.00134149334160313	0.00361495440701912	0.0208358692415107	0.0490852639924077	0.0948630476133803	0.000418249894543821	0.000208155322438063	0.000182278588839627	0.000250604199955596	0.000472311809367147	0.000378195553494762	0.0107809887786131	0.066535035275347	0.190716530439207	0.573208456964585	-0.00107319467328251	0.00650691793263441	0.0583404338762299	0.186524003171149	0.568236876171567	0.000334599915635057	0.000374679580388514	0.000510380048750955	0.000952295959831265	0.00282918369044548	0.00294920857497728	0.00590169811434646	0.00163927268337645	0.000387983539476326	0.00520632797048147	0.000289083157055077	0.0289639797200118	0.000297366437975472
1	0.00297317490241088	0.0149154832642685	0.032593883863678	0.0469943232342198	0.0607832051084177	0.000590633683569349	0.0123110351091347	0.0315954386680015	0.0472398303093224	0.0618545314344288	0.000511894968715448	0.000254400219731578	0.000222329618965029	0.000306174318249301	0.000577579528585017	0.0023785399219287	0.0268478698756834	0.0912628748182984	0.178578428290035	0.36409602541202	0.000472506946855479	0.0221598631964425	0.0884672282704041	0.179511355175425	0.370513351654098	0.000409515974972359	0.000457920395516841	0.000622522933102082	0.00116346240934734	0.00345974534153069	0.00719363188312469	0.0111719222960361	0.00559613848700334	0.000474815489852383	0.0108066949793984	0.000353613612857627	0.0355952118768668	0.000381228584065819
2	0.0070748442850102	0.0214617585858297	0.035677549174702	0.0444557061109136	0.0508605730246343	0.00613208991875705	0.0199629959459386	0.03573965607365	0.045016367845736	0.051803980931881	0.000591550660185863	0.000293820778457867	0.00025737133420537	0.000354107085731149	0.000671416883511438	0.00565987542800816	0.0386311654544935	0.0998971376891656	0.168931683221472	0.304658703920215	0.00490567193500564	0.0359333927026895	0.10007103700622	0.171062197813797	0.310309789096755	0.00047324052814869	0.00052887740122416	0.000720639735775036	0.00134560692577836	0.00402183824043173	0.0118207927958352	0.0160394460084065	0.0111048854470149	0.000548686194737321	0.0168229796883152	0.000408642562181292	0.0395225024910282	0.000423991880879466
3	0.0119849596899778	0.0263845520069707	0.0369956570177517	0.0421446634479878	0.0447430689791361	0.013182197696153	0.0261752949235058	0.0379294151345742	0.0426788200261653	0.0461927056849217	0.000650769980820818	0.000323067578390879	0.000282898218236714	0.00038933246991665	0.000741294987029899	0.0095879677519822	0.0474921936125473	0.103587839649705	0.160149721102353	0.268014389023773	0.0105457581569224	0.0471155308623104	0.106202362376808	0.162179516099428	0.276697823237656	0.000520615984656654	0.000581521641103581	0.0007921150110628	0.00147946338568327	0.00444041339962283	0.0165369633325111	0.0205354536067569	0.0170173955715173	0.000603597739687325	0.0226366543424421	0.000449481739084824	0.0409525369749148	0.000448576129175706
4	0.0171286800625291	0.0300487788765075	0.0373823867880561	0.0399944837205777	0.0403006053491472	0.0192996613971206	0.030555109687263	0.0386341882430878	0.0407109418450717	0.041537166206366	0.000700882914064872	0.000347778629992253	0.000303963878449454	0.000419399187033744	0.000799275997086689	0.0137029440500233	0.0540878019777136	0.104670683006557	0.151979038138195	0.241403693720172	0.0154397291176965	0.0549991974370733	0.108175727080646	0.154701579011273	0.248810787381824	0.000560706331251898	0.000626001533986055	0.000851098859658472	0.00159371691072823	0.00478772406337274	0.0210695621409997	0.0245559672355496	0.0218172094094424	0.000650060490242857	0.0271077578611374	0.000483986217224231	0.0413418652151985	0.000463817791677027
5	0.0221080208477776	0.0327037768228095	0.0372005515235085	0.0379767680310226	0.0368053608511878	0.0246598745360161	0.0337398786345179	0.0386349377636824	0.0388312484583325	0.038269433686753	0.000742818539805565	0.000368618205385862	0.000321563415506873	0.000444001403372012	0.000843388255549282	0.0176864166782221	0.058866798281057	0.104161544265824	0.144311718517886	0.22046691311967	0.0197278996288129	0.0607317815421322	0.108177825738311	0.147558744141664	0.22923682084981	0.000594254831844452	0.000663512769694551	0.000900377563419244	0.00168720533281365	0.00505195984938518	0.0252248415812331	0.0280296818774556	0.0258151615852139	0.00068895694058036	0.030669645198296	0.000512881325921674	0.0406098637023753	0.000472744084109546
6	0.0266618796402382	0.0345385222717913	0.0366474986730996	0.0360751298600943	0.0339217566993199	0.0290351417454973	0.0355965960874343	0.0379531365618397	0.0367677153711491	0.0345602095015756	0.000778086604128758	0.000385954130007283	0.000335970119012795	0.000465283652625558	0.000881925956404467	0.0213295037121906	0.0621693400892244	0.102612996284679	0.137085493468358	0.203193904750269	0.0232281133963979	0.0640738729573817	0.106268782373151	0.139717318410367	0.207018285634756	0.000622469283303006	0.00069471743401311	0.000940716333235827	0.00176807787997712	0.00528280361099437	0.0288777412311708	0.0309229360542301	0.0288381793394711	0.000721649915158901	0.0331546047205146	0.00053710683468561	0.0392748893267782	0.000478307619095106
7	0.0306325617930109	0.0357031807376689	0.0358442611314247	0.0342783583508371	0.0314675700389219	0.032954786380699	0.0368817157983277	0.0370486299107326	0.0352130102841485	0.0319079403767036	0.000807548359013646	0.000400523266680687	0.000348410917039378	0.000483374341852278	0.00091396425495116	0.0245060494344087	0.064265725327804	0.100363931167989	0.130257761733181	0.188493139841998	0.0263638291045592	0.0663870884369898	0.103736163750051	0.133809439079764	0.191130991686265	0.000646038687210917	0.000720941880025237	0.000975550567710258	0.00183682249903865	0.00547471545804172	0.0319583530585058	0.0332326167919837	0.0314323462662488	0.000748969858976019	0.0351937749730939	0.000557412412444859	0.0377229289569351	0.000482153176843707
8	0.033938825521568	0.0363201076448033	0.034870791879796	0.0325779299476025	0.0293328093097048	0.0357230733329188	0.0371750127767537	0.0358286894910773	0.0331899893254712	0.029574182814318	0.000832661927196398	0.000412962867276667	0.000359536045416421	0.000498691222028234	0.000940306828661584	0.0271510604172544	0.065376193760646	0.0976382172634287	0.12379613380089	0.175705760576175	0.028578458666335	0.0669150229981567	0.100320330575016	0.126121959436791	0.17715160624214	0.000666129541757119	0.000743333161098001	0.00100670092716598	0.00189502664370729	0.00563250947976172	0.0344392852452718	0.0349781961982567	0.0330612103703827	0.000772260824487568	0.0362706025217765	0.000574764426204451	0.0355555319491544	0.000484822368325247
9	0.0365546053020327	0.0364904441654071	0.0337825778461114	0.0309669090057891	0.0274459234104113	0.0375215023256753	0.0369786195939052	0.0344820196834441	0.0311826547196489	0.0272321692452505	0.000852182980347762	0.000422775123148907	0.00036854924959176	0.000512016968857091	0.000963401712569108	0.0292436842416262	0.0656827994977327	0.0945912179691119	0.117674254221998	0.164403170409807	0.0300172018605403	0.0665615152690294	0.0965496551136434	0.118494087934666	0.163122766689544	0.00068174638427821	0.000760995221668032	0.00103193789885693	0.00194566448165694	0.00577084959234846	0.0363247431048127	0.0361947985972978	0.0339816142828797	0.00079037987588337	0.0367148356960563	0.000588371534890147	0.0333730528606661	0.000486601452690722
10	0.0384924593852295	0.036298514226651	0.0326194580635508	0.029439394013932	0.0257576848731524	0.038706200147132	0.0364308793019731	0.0330317229075601	0.0294917423768538	0.0254321572208577	0.000870236282083572	0.000431753342538633	0.000376582394773911	0.0005239033275681	0.000983299264500089	0.0307939675081836	0.0653373256079719	0.0913344825779423	0.111869697252941	0.154290493063047	0.0309649601177056	0.0655755827435516	0.0924888241411683	0.112068621032045	0.152340557646663	0.000696189025666858	0.000777156016569539	0.00105443070536695	0.00199083264475878	0.00589003744301506	0.0376414469247835	0.03692758749886	0.0344443740711006	0.000807126602340201	0.0367494721359931	0.000600883822988384	0.0317640566086196	0.000487775577326286
11	0.0397908615440549	0.035814976377193	0.0314107229669235	0.027990210248446	0.0242327137161204	0.0392955318970533	0.0356845540072386	0.0316087476551951	0.0276486566316443	0.02410692748106	0.000885479749483737	0.000439335368069832	0.000383443323799463	0.000534347053033766	0.00100054636040718	0.0318326892352439	0.0644669574789474	0.0879500243073859	0.106362798944095	0.145155799751746	0.0314364255176426	0.0642321972130295	0.0885044934345462	0.105064895200248	0.144402330628896	0.00070838379958699	0.000790803662525697	0.0010736413066385	0.00203051880152831	0.00599334886034609	0.0384312817517559	0.0372273871123948	0.0345040327261097	0.000821267182517706	0.0364498895570414	0.000611466569362404	0.0302638819129132	0.000488533042358904
12	0.0405045779417151	0.0350992006911465	0.0301782615929371	0.0266147257109045	0.0228446757636505	0.039636477794928	0.0347980427508602	0.0302508977966916	0.026264185976014	0.0224667290495571	0.000898336099792071	0.000445717593105386	0.000388995018621065	0.000543344109011614	0.0010152343365868	0.0324036623533721	0.0631785612440637	0.0844991324602238	0.101135957701437	0.136841346759115	0.0317091822359424	0.0626364769515483	0.0847025138307365	0.0998039067088533	0.134577417172423	0.000718668879833657	0.000802291667589694	0.00108918605213898	0.00206470761424413	0.00608133095570954	0.0387454897394876	0.0371473632905843	0.0343861111238842	0.000833191669219829	0.0360041616210779	0.000620373728910625	0.0285265015658863	0.000489075197400688
13	0.040697493803076	0.0342011269712551	0.0289386058604312	0.0253087338038741	0.021573398198934	0.0396512016932163	0.0337982203369104	0.0288617739215907	0.0244223819835413	0.0213648287120267	0.000909085477984186	0.000451224361858289	0.000394193344845051	0.000551673098642106	0.00102926789660243	0.0325579950424608	0.0615620285482592	0.0810280964092075	0.0961731884547214	0.12922629737692	0.0317209613545731	0.0608367966064387	0.0808129669804538	0.0928050515374569	0.127976950274053	0.000727268382387349	0.000812203851344921	0.00110374136556614	0.00209635777484	0.00616539304843659	0.0386401892467595	0.0367405793060836	0.034041075889508	0.00084317965136279	0.035358760078861	0.00062794759002364	0.0272023059515055	0.000489542262765657
14	0.040437367226712	0.033162755578401	0.0277043141324044	0.0240683744975738	0.0204030523581669	0.0385058265715353	0.032388958521923	0.0273089112575016	0.0230951546853353	0.0194452154108377	0.000919346671043993	0.000456489044835681	0.000398848829240913	0.000559027153603727	0.00104115470575555	0.0323498937813696	0.0596929600411218	0.0775720795707322	0.0914598230907805	0.122215836704095	0.0308046612572283	0.0583001253394614	0.0764649515210045	0.0877615878042741	0.116478320479123	0.000735477336835194	0.000821680280704226	0.00111677672187456	0.00212430318369416	0.00623659594008675	0.0381730063617654	0.0360582571975966	0.0329001668168854	0.000852714069462738	0.0340434011226476	0.000635135620270408	0.0252413571486547	0.000489858498920177
15	0.0397920850414949	0.0320193663298143	0.0264849395948399	0.0228900788900485	0.0193209627962836	0.0369525391099547	0.030871228676555	0.0256342237603597	0.0219235786412097	0.0181348562699875	0.00092740690091953	0.000460695397425633	0.000402795734168841	0.000565735088765987	0.00105160076665424	0.0318336680331959	0.0576348593936657	0.0741578308655517	0.0869822997821841	0.115734037859845	0.0295620312879638	0.055568211617799	0.0717758265290072	0.0833095988365969	0.108629169481	0.000741925520735624	0.00082925171536614	0.00112782805567275	0.00214979333731075	0.00629916864002315	0.0374006198850648	0.0351485978050626	0.0314869574523124	0.000860211002997348	0.0325046745044317	0.000640854519206607	0.0241480893442166	0.000490182819774557
16	0.0388270779696019	0.0308005290576994	0.0252877271651987	0.0217705286316536	0.0183168003553248	0.0364386989299097	0.0297075976857275	0.024480328368432	0.0208850429340581	0.0170692355550436	0.000935416020896605	0.000464792688442883	0.000406390851575534	0.000571816835097366	0.00106100095556107	0.0310616623756816	0.0554409523038589	0.0708056360625563	0.0827280088002838	0.109719028401739	0.0291509591439278	0.0534736758343095	0.0685449194316097	0.0793631631494209	0.102246020283525	0.000748332816717284	0.00083662683919719	0.00113789438441149	0.00217290397336999	0.00635547648711669	0.036377042500424	0.0340560357135599	0.0308045223166554	0.00086765167112862	0.0316165474399789	0.00064646633564425	0.0230461295450918	0.000490389911422401
17	0.0376036208136324	0.0295309501940377	0.0241181268427861	0.0207066251655649	0.0173820196036558	0.0352158534767636	0.0283680216868582	0.0233391043139437	0.0196375007948729	0.0165106295577499	0.000942151443106619	0.000468303573301347	0.00040956836367237	0.000577131064616006	0.00106964931556873	0.030082896650906	0.0531557103492679	0.0675307551598012	0.0786851756291465	0.104119620543808	0.0281726827814108	0.0510624390363448	0.0653494920790422	0.0746225030205171	0.0988999278386924	0.000753721154485295	0.000842946431942425	0.00114679141828264	0.00219309804554082	0.00640728082187503	0.0351524846570624	0.0328208267768824	0.0296575547450141	0.000873915702339872	0.030353792365413	0.000651227020731534	0.0218054699737045	0.000490507560513224
18	0.0361777996929985	0.0282311875523575	0.0229801793368785	0.0196954656749697	0.0165094568290849	0.0344096268091251	0.0271885517139613	0.0224072737266546	0.0185834949568244	0.0154498658501532	0.000947611419271052	0.000471295033084969	0.000412405492902978	0.000581868571262046	0.00107745295853231	0.0289422397543988	0.0508161375942436	0.0643445021432597	0.0748427695648849	0.098892903104721	0.0275277014473001	0.0489393930851302	0.0627403664346329	0.0706172808359329	0.0925458724849414	0.000758089135416842	0.000848331059552944	0.00115473538012834	0.00221110057079577	0.00645402523723954	0.0337726711736947	0.0314788848714978	0.0288091798905213	0.00087900822933259	0.0293610209375876	0.000655168074474607	0.0208986705397971	0.000490616695244512
19	0.0345999743059642	0.0269182574003743	0.0218768106021519	0.0187343237545243	0.0156930364808152	0.0332128654156119	0.0260548761614021	0.021270364217367	0.0179057200244706	0.0152670213961848	0.000953347726696954	0.000474321702426732	0.000415047555409718	0.000586088551598343	0.00108399261121563	0.0276799794447713	0.0484528633206738	0.0612550696860252	0.0711904302671925	0.0940024830727355	0.0265702923324896	0.0468987770905239	0.0595570198086275	0.0680417360929882	0.0914506202875659	0.000762678181357563	0.000853779064368117	0.00116213315514721	0.0022271364960737	0.00649319825461048	0.0322785024468367	0.0300618008652647	0.0277396431120278	0.000884346443063036	0.0282185814924315	0.000659219161803056	0.0197932709115282	0.000490758812649025
20	0.0329146004502185	0.0256061523606316	0.0208100599978787	0.0178206335031025	0.0149275526669108	0.03148912572016	0.0248177465881228	0.0204474132506127	0.0170397709582838	0.0139649355956414	0.000958931211885883	0.000477216321851754	0.000417377257549721	0.000589546365973764	0.00108965549773237	0.0263316803601748	0.0460910742491368	0.0582681679940603	0.0677184073117894	0.0894171767588829	0.025191300576128	0.044671943858621	0.0572527571017156	0.0647511296414786	0.0836510272276466	0.000767144969508707	0.000858989379333157	0.00116865632113922	0.0022402761907003	0.00652711937590421	0.0307059717638824	0.0285969905822823	0.0263441695123306	0.000889536869163415	0.0268349468553323	0.000663108010456123	0.0184161722123967	0.000490776549691665
21	0.0311603080672155	0.0243062847236205	0.0197812591666844	0.0169519761579323	0.0142085037252055	0.0300823776959347	0.023664238433069	0.01951942379057	0.0160740972516202	0.0141776759022671	0.000963783961329907	0.000479782561869341	0.000419345652609044	0.000592680832498292	0.00109460925214601	0.0249282464537724	0.0437513125025169	0.0553875256667163	0.0644175094001428	0.0851100188641218	0.0240659021567478	0.0425956291795242	0.0546543866135959	0.0610815695561569	0.0849253578581091	0.000771027169063926	0.000863608611364814	0.00117416782730532	0.00225218716349351	0.00655679274192128	0.029086267353212	0.0271079300358755	0.0251532941738436	0.000894052776047318	0.0256129491263641	0.00066650295464758	0.0173760919802141	0.00049074592775025
22	0.02937015415161	0.0230278668620844	0.018791173719271	0.016126068661253	0.0135319650498387	0.0288380449944875	0.0226519538409761	0.0187126515425898	0.0156729837610907	0.0137147472219051	0.000968378954449837	0.000482095445715116	0.000421025789277213	0.00059541992298864	0.00109932383538008	0.023496123321288	0.0414501603517518	0.0526152864139587	0.0612790609127614	0.0810575007006056	0.02307043599559	0.0407735169137569	0.0523954243192513	0.0595573382921448	0.0821523798246472	0.00077470316355987	0.000867771802287208	0.0011788722099762	0.00226259570735683	0.00658503345436703	0.0274460024596226	0.0256144456594968	0.0241060447777164	0.000898317070858111	0.0245470848453203	0.000669659018775008	0.016242771566941	0.000490719050564327
23	0.0275719890623398	0.0217782382588638	0.0178401164380888	0.0153407537285729	0.0128944899710288	0.0271152324048272	0.0214621058999359	0.0178488878064144	0.0147705117250244	0.0133094483586246	0.00097161035532413	0.000483782587462643	0.000422378896199596	0.000597747781212809	0.00110328978783657	0.0220575912498719	0.0392008288659549	0.0499523260266486	0.0582948641685771	0.0772389764539838	0.0216921859238617	0.0386317906198846	0.0499768858579602	0.0561279445550929	0.079724608782281	0.000777288284259304	0.000870808657432757	0.00118266090935887	0.00227144156860868	0.00660878981146941	0.0258075290622157	0.0241330349681088	0.0227228433884308	0.000901322197017519	0.023183474746284	0.000671924113898152	0.0154757317918532	0.000490709981233845
24	0.0257888899885085	0.0205631469875169	0.0169280383914185	0.0145939911075116	0.0122930315285017	0.0261531101829663	0.0205642501560527	0.0171015345576205	0.0142184483105757	0.0118736745169323	0.000974566365977553	0.000485299972226631	0.000423472794625778	0.000599787707619172	0.00110695827428989	0.0206311119908068	0.0370136645775305	0.0473985074959719	0.055457166208544	0.0736361946002789	0.020922488146373	0.0370156502808949	0.0478842967613373	0.0540301035801877	0.0711242141795568	0.000779653092782043	0.000873539950007937	0.00118572382495218	0.00227919328895285	0.00663076432456967	0.0241893010735099	0.0226771992933507	0.0218728583561613	0.000904068381328278	0.0222828178973131	0.000673973989967036	0.0148285179990693	0.000490715980473018
25	0.0240396273120067	0.0193869921737321	0.016054602720309	0.013883849798031	0.0117248800271033	0.0249108501657694	0.0196780584591487	0.0162719385413108	0.0138693321682087	0.0117115395213561	0.000977564344173349	0.000486819496814653	0.000424703977871257	0.000601799408847113	0.00111035986951572	0.0192317018496054	0.0348965859127177	0.0449528876168652	0.0527586292325179	0.0702329238592565	0.0199286801326155	0.0354205052264677	0.0455614279156701	0.0527034622391929	0.0701530132143526	0.00078205147533868	0.000876275094266375	0.00118917113803952	0.00228683775361903	0.00665114013890154	0.0226062612221823	0.0212577751936053	0.020861274143868	0.000906851934057382	0.0212737939584364	0.000676054042990299	0.0141560773594838	0.000490774194808439
26	0.0223391389907314	0.0182530329204094	0.0152192446973409	0.0132085010626565	0.0111876126678427	0.0227231549778783	0.0184161454599883	0.0153120595446788	0.0130094401275271	0.010231095532988	0.00098029177558953	0.000488163572021915	0.000425652861218471	0.000603658328942806	0.0011133048087806	0.0178713111925851	0.0328554592567369	0.0426138851525546	0.0501923040380946	0.0670146514805385	0.0181785239823027	0.0331490618279789	0.0428737667251008	0.049435872484603	0.0612850410327527	0.000784233420471624	0.000878694429639447	0.00119182801141172	0.00229390164998266	0.00666878054926674	0.0210702325801318	0.0198832550565939	0.0191810555919277	0.000909380213036997	0.019670493389387	0.000677919995548308	0.0132875264278133	0.000490868987914107
27	0.0206989953722925	0.0171635683342056	0.0144212208118052	0.0125662120958024	0.0106790525276763	0.0214355181272001	0.0173419075790606	0.0145706746588262	0.0121058997921119	0.0101191105275604	0.000982435979317215	0.00048928624905743	0.000426548185824938	0.000605357793660442	0.00111623959699179	0.016559196297834	0.0308944230015701	0.0403794182730545	0.0477516059640493	0.0639683375293854	0.0171484145017601	0.0312154336423092	0.0407978890447134	0.0460024192100251	0.060614242325952	0.000785948783453772	0.000880715248303374	0.00119433492030983	0.00230035961590968	0.00668636015404756	0.0195903010882691	0.0185600904713494	0.0180902691950147	0.000911374593048718	0.0185536698951894	0.000679428573122454	0.0128243822339975	0.000490942631910177
28	0.0191278424567265	0.0161200925995222	0.013659649014061	0.0119553402511373	0.0101972348558819	0.0199184271114883	0.0162879836823744	0.0141143994099429	0.0113894735397661	0.0097622096231083	0.000984815355806859	0.000490511202243652	0.000427502788498968	0.000606987903558794	0.0011187034355015	0.0153022739653812	0.0290161666791399	0.0382470172393709	0.0454302929543218	0.0610822129994149	0.0159347416891906	0.029318370628274	0.0395203183478401	0.0432799994511113	0.0584763787410161	0.000787852284645487	0.000882920164038574	0.00119700780779711	0.00230655403352342	0.00670111873426791	0.0181731796851938	0.0172929743059392	0.0168846620853748	0.000913585579086311	0.0173858813768525	0.000681083720782265	0.0116477941470939	0.00049100426778166
29	0.0176318158995026	0.0151234284735342	0.01293354178775	0.0113743277474843	0.00974037915412895	0.0191876459422258	0.0157980202261654	0.0135257523056182	0.0110437160437284	0.00954128943334787	0.000986847683461929	0.000491499949292592	0.000428223314956458	0.000608315866999694	0.00112090560920257	0.0141054527196021	0.0272221712523616	0.0362139170056999	0.0432224454404402	0.0583456125700964	0.0153501167537806	0.0284364364070978	0.0378721064557311	0.0419661209661677	0.0571530499879244	0.000789478146769543	0.000884699908726666	0.00119902528187808	0.00231160029459884	0.00671430992236664	0.0168235479452995	0.0160850992206059	0.0162924507405526	0.000915468295221192	0.0167903770388708	0.000682469736006268	0.0114432781463936	0.000491003661233114
30	0.0162149212604656	0.0141738420980819	0.0122418333678489	0.0108216967898902	0.00930686587112861	0.0176826592772627	0.0146917144643607	0.012927097975626	0.0105124205744893	0.00879862262028492	0.000989109136400323	0.000492551509865176	0.000428913808383277	0.000609266330940873	0.00112233393411295	0.0129719370083725	0.0255129157765475	0.0342771334299769	0.0411224478015828	0.0557488350059287	0.0141461274218101	0.0264450860358493	0.0361958743317528	0.0399471981830593	0.0527044192459403	0.000791287309120259	0.000886592717757317	0.00120095866347318	0.00231521205757532	0.00672286569730377	0.0155443636594879	0.0149383916849599	0.0150744477532374	0.000917558255540304	0.0155924078403264	0.000683970939290606	0.0112247608789015	0.000491011436975587
31	0.014879378385089	0.0132711416223195	0.011583402154637	0.0102960450547699	0.0088952168108356	0.0159526186509762	0.013852725981165	0.0121290886498044	0.0103121373980274	0.00793433115719603	0.000990930783780062	0.000493444336529892	0.000429555835320888	0.000610001677599831	0.00112381245073091	0.0119035027080712	0.023888054920175	0.0324335260329837	0.0391249712081256	0.0532830258000808	0.012762094920781	0.0249349067660971	0.0339614482194523	0.0391861221125041	0.0475272475922425	0.000792744627024049	0.000888199805753805	0.00120275633889849	0.00231800637487936	0.00673172212438993	0.0143371446898704	0.0138537215455109	0.0137921891451009	0.000919246375639531	0.0144056002373838	0.00068520267706238	0.0109650972187905	0.000491004700031032
32	0.0136259295326683	0.0124147617897014	0.0109570891667106	0.00979604149719382	0.00850407855315694	0.0150262185905272	0.0130191248872691	0.0117703118515477	0.009577085622893	0.00804943683341079	0.000993298298153477	0.000494550960510662	0.000430240760512679	0.000610655601833987	0.00112484438292174	0.0109007436261346	0.0223465712214624	0.0306798496667896	0.0372249576893365	0.0509400778631734	0.0120209748724217	0.0234344247970843	0.0329568731843336	0.0363929253669934	0.0482167393546035	0.000794638638522781	0.000890191728919192	0.0012046741294355	0.00232049128696915	0.00673790347676361	0.0132022208243893	0.0128310878828365	0.0129978488013073	0.000921434789474337	0.0135930268712425	0.000686763413373239	0.0106595883338827	0.000490986683920626
33	0.0124541120875568	0.0116038363532005	0.0103617132149332	0.00932042244575271	0.00813220833707073	0.013657861040776	0.0122519396215166	0.0109786690947668	0.00929418333169553	0.00722010425353012	0.000995187755102036	0.000495421091358495	0.000430806355355797	0.000610921125168011	0.00112549860231215	0.00996328967004541	0.0208869054357609	0.0290127970018129	0.0354176052938603	0.0487125469620867	0.0109262888326208	0.0220534913187299	0.0307402734653472	0.035317896660443	0.0432489740723902	0.000796150204081629	0.000891757964445291	0.00120625779499623	0.00232150027563844	0.00674182230071129	0.0121389563525945	0.0118697823688184	0.0119468258704139	0.000923180061162847	0.0125867788572546	0.00068799967374643	0.010037630405627	0.000490971113979144
34	0.0113624975206476	0.010837259934799	0.00979608335232241	0.00886798795587507	0.00777846197031473	0.0126347391241112	0.0115505877470239	0.0102579945307463	0.00888237115892204	0.00701087230908645	0.000997081779142902	0.000496289088425047	0.000431367493959126	0.000611198319756543	0.00112625152554122	0.00908999801651804	0.0195070678826382	0.0274290333865027	0.0336983542323253	0.0465935792980737	0.010107791299289	0.020791057944643	0.0287223846860896	0.0337530104039038	0.0419956587984542	0.000797665423314322	0.000893320359165084	0.00120782898308555	0.00232255361507486	0.00674633236816585	0.0111459447663539	0.0109685316345717	0.0111187527805449	0.000924929131884944	0.0117602225172686	0.000689237680218376	0.0091808684812037	0.000490917200807526
35	0.0103488988018554	0.0101137407324962	0.00925900905430299	0.00843759839707903	0.00744178341838642	0.0116901069655385	0.010966433729016	0.00971484213236347	0.00855334013699143	0.00708226091408136	0.000998846943406729	0.000497123362966552	0.000431829413541582	0.000611453786521542	0.00112684267517413	0.00827911904148433	0.0182047333184931	0.0259252253520484	0.0320628739089003	0.0445768491440793	0.0093520855724308	0.0197395807122287	0.0272015579706177	0.0325026925205674	0.0424232819764684	0.000799077554725383	0.000894822053339793	0.00120912235791643	0.00232352438878186	0.00674987339946524	0.0102211774299263	0.0101256203300487	0.0103777539616415	0.000926561523560261	0.011041185336391	0.00069039431191021	0.00892408848586793	0.000490813085360626
36	0.00941054877383485	0.00943184529466601	0.00874930850337552	0.00802817125306055	0.00712119579346282	0.0105740396074291	0.0102160533975786	0.00928168612497448	0.00826346920936785	0.00690532636124014	0.00100036067357008	0.000497812008822358	0.000432260671864045	0.000611690499965306	0.00112712033137482	0.00752843901906788	0.0169773215303988	0.0244980638094515	0.0305070507616301	0.0426565048676832	0.0084592316859433	0.0183888961156416	0.0259887211499285	0.0314011829955978	0.0413634305367059	0.000800288538856061	0.000896061615880244	0.00121032988121933	0.00232442389986816	0.00675153658124255	0.00936218832018569	0.00933899662966068	0.00949551500570379	0.000927958880536561	0.0101896514977564	0.000691379850703361	0.00878000454841322	0.000490703447576551
37	0.00854425214052923	0.00879003642314014	0.00826581528757853	0.00763867811651253	0.00681579351735484	0.0100441899739893	0.00957993334093398	0.00888467668897519	0.00798361554560362	0.00688452140095238	0.00100208527804749	0.000498626707590644	0.000432758042661658	0.000611993106371691	0.00112743764169579	0.00683540171242338	0.0158220655616522	0.0231442828052199	0.0290269768427476	0.0408271219866001	0.00803535197919144	0.0172438800136812	0.0248770947291305	0.0303377390732938	0.0412388072409103	0.000801668222437994	0.000897528073663158	0.00121172251945264	0.00232557380421243	0.00675343729421881	0.00856617705617033	0.00860636194072192	0.00898994876264912	0.000929553830820323	0.00963732847738784	0.000692513813198478	0.00803441562024509	0.000490642460231796
38	0.00774651374674906	0.00818670512908071	0.00780738376975076	0.00726814186279412	0.00652473547440768	0.00972565212101713	0.00927013063391288	0.00855666367491526	0.0074840248639147	0.0069274649394913	0.0010034451774256	0.000499262889426567	0.000433134494482426	0.000612225852164071	0.00112722448754543	0.00619721099739925	0.0147360692323453	0.0218606745553021	0.0276189390786177	0.0390836621540323	0.0077805216968137	0.0166862351410432	0.0239586582897627	0.0284392944828759	0.041496042305617	0.000802756141940479	0.000898673200967821	0.00121277658455079	0.00232645823822347	0.00675216048463285	0.00783011245446424	0.00792524652356769	0.00869927416326495	0.000930810856448425	0.00931810845216867	0.000693402813471342	0.00791597539153297	0.000490587727400451
39	0.00701364576209196	0.0076201974465675	0.00737289334192781	0.00691563398855888	0.00624723900357715	0.00916338704423229	0.00861044884020902	0.00811194065322865	0.00723617796149647	0.00654356008804854	0.00100482139723838	0.000499885346979934	0.000433479161304936	0.000612433072477218	0.00112717193477535	0.00561091660967357	0.0137163554038215	0.0206441013573979	0.0262794091565237	0.0374214371707487	0.00733070963538583	0.0154988079123762	0.0227134338290402	0.0274974762536866	0.039196423022669	0.000803857117790705	0.000899793624563881	0.00121374165165382	0.00232724567541343	0.00675184568953978	0.00715081879233134	0.00729307264981841	0.00816606404678528	0.000932080822199055	0.0087358449037537	0.000694292473702376	0.00759977116204039	0.000490577944186229
40	0.00634185626135797	0.0070888368051899	0.00696125174424189	0.00658027210307111	0.00598257460535723	0.008364877955917	0.00806047238625254	0.00755635568098302	0.00689686962385761	0.00674660604814173	0.00100603014616304	0.000500461118871221	0.000433785947126506	0.000612672513953168	0.00112740143084949	0.00507348500908638	0.0127599062493418	0.0194915048838773	0.0250050339916702	0.0358360772791791	0.0066919023647336	0.0145088502952546	0.0211577959067525	0.0262081045706589	0.0404126837794691	0.000804824116930433	0.000900830013968198	0.00121460065195422	0.00232815555302204	0.00675322038849309	0.00652504685673113	0.00670720682073455	0.00751955318360223	0.000933199073401671	0.00809162381860078	0.000695086075578482	0.00737440851808062	0.000490553163642429
