# Supplementary material for: Impulse Response Functions for Nonlinear, Nonstationary, and Heterogeneous Systems, Estimated by Deconvolution and Demixing of Noisy Time Series
Source: Sensors (Basel). 2022 Apr 25;22(9):3291. doi: 10.3390/s22093291 (PMC9105515; doi:10.3390/s22093291)
Supplement: Supplementary file 1 [file sensors-22-03291-s001.zip › File S1/IRF fig 14 average vs ensemble IRF/alpha_benchmk_test_Fig_14d_time_series.txt]

t	fx1	fx2	fx3	fx4	fx5	y_fx1	y_fx2	y_fx3	y_fx4	y_fx5	y_fxsum1	y_fxsum2	y_fxsum3	y_fxsum4	y_fxsum5	y_true	y_err	y
1	0	0.868602153634497	0	0	0	5.50663957278077	4.39781261392904	4.23695833031654	5.67290976491717	5.67298553401468	5.50663957278077	9.90445218670981	14.1414105170263	19.8143202819435	25.4873058159582	1.19627143436197	0.0210729403989089	1.21734437476088
2	0.518777697997139	0	0	0	0	5.52734546402141	4.38763886647671	4.26096644770985	5.68685165305748	5.68691976292094	5.52734546402141	9.91498433049813	14.175950778208	19.8628024312654	25.5497221941864	1.1884685084107	0.016736198324721	1.20520470673542
3	0	1.48823669240823	0	0	0	5.53101258598769	4.36413815165752	4.28119333616691	5.68580531185604	5.68586653001896	5.53101258598769	9.89515073764521	14.1763440738121	19.8621493856682	25.5480159156871	1.18096427285969	0.0124264280745016	1.19339070093419
4	0	1.14457712674999	0	0	0	5.53280644244307	4.33163821452625	4.30911653049781	5.68314202675973	5.68319704463322	5.53280644244307	9.86444465696932	14.1735611874671	19.8567032142269	25.5399002588601	1.17591221224543	0.0161859161327914	1.19209812837822
5	0	0.87052986623532	0	0	0	5.52908138271194	4.290750963444	4.33892212328264	5.67479732302737	5.67484676335579	5.52908138271194	9.81983234615594	14.1587544694386	19.833551792466	25.5083985558217	1.16951327957598	0.00837425540737165	1.17788753498335
6	0.753510844096293	0	0	0	0	5.51241176589135	4.24363785500429	4.36382095634026	5.65556448910864	5.65560891270627	5.51241176589135	9.75604962089564	14.1198705772359	19.7754350663445	25.4310439790508	1.16063982303519	0.00167120281114096	1.16231102584633
7	0.390889984204315	0	0	0	0	5.47504214437513	4.19165782906127	4.37717326095093	5.62021198008101	5.6202518919176	5.47504214437513	9.6666999734364	14.0438732343873	19.6640852144683	25.2843371063859	1.14904480153161	-0.000966614478910309	1.1480781870527
8	0.530786414114431	0	0	0	0	5.41493688959804	4.13192206295288	4.3738505460633	5.56484751283277	5.56488336752995	5.41493688959804	9.54685895255093	13.9207094986142	19.485557011447	25.050440378977	1.13426723728618	-0.00295044269741204	1.13131679458877
9	0.616390343145841	0	0	0	0	5.3354641484622	4.06781598114219	4.35673727823115	5.49342763953931	5.49345984633362	5.3354641484622	9.40328012960439	13.7600174078355	19.2534450473748	24.7469048937085	1.11662508125029	-0.00349328382014171	1.11313179743015
10	0.570920858345365	0	0	0	0	5.24013033411229	4.00186379514238	4.32860333538414	5.40964136049521	5.40967028771874	5.24013033411229	9.24199412925467	13.5705974646388	18.980238825134	24.3899091128528	1.0969979643005	-0.00425715512968131	1.09274080917082
11	0	0	1.94008513480848	0	0	5.14578567148407	3.94740963492064	4.29231526614126	5.32822839865598	5.32825437778056	5.14578567148407	9.09319530640471	13.385510572546	18.7137389712019	24.0419933489825	1.09086437293967	0.0041876189298547	1.09505199186953
12	0	1.06928339029693	0	0	0	5.07236424264374	3.91560786765538	4.25536471672437	5.26606538327818	5.26608871256511	5.07236424264374	8.98797211029911	13.2433368270235	18.5094022103017	23.7754909228668	1.08812368001897	0.00113769668330764	1.08926137670228
13	0	1.59899406615676	0	0	0	5.01587605188726	3.88867724929967	4.22997271958167	5.21838731363282	5.21840826142575	5.01587605188726	8.90455330118692	13.1345260207686	18.3529133344014	23.5713215958272	1.08675953387512	0.00383377205070811	1.09059330592583
14	0	1.0900995808482	0	0	0	4.97818910266116	3.86286705336072	4.22197091208942	5.18691041749744	5.18692922519289	4.97818910266116	8.84105615602188	13.0630270681113	18.2499374856087	23.4368667108016	1.08789691352079	0.00108685978000316	1.08898377330079
15	0	1.61417699049891	0	0	0	4.95560718409552	3.83631770903935	4.22896830775937	5.16803197127465	5.16804885600124	4.95560718409552	8.79192489313487	13.0208932008942	18.1889251721689	23.3569740281701	1.09242192909452	-0.00193808872951932	1.090483840365
16	0.505937000359899	0	0	0	0	4.94247892188154	3.80802901948299	4.24690714311451	5.15744007635856	5.15745523339297	4.94247892188154	8.75050794136453	12.997415084479	18.1548551608376	23.3123103942306	1.09756712598657	-0.00189670578254239	1.09567042020403
17	0	1.03475798291824	0	0	0	4.92384532804043	3.77561573608134	4.26180915354328	5.1413255857874	5.14133919073266	4.92384532804043	8.69946106412176	12.961270217665	18.1025958034524	23.2439349941851	1.09639711581315	-0.00115192512291747	1.09524519069023
18	0	1.0516168361629	0	0	0	4.90617091268757	3.74035374592149	4.27826361602828	5.12464174212184	5.12465395287097	4.90617091268757	8.64652465860906	12.9247882746373	18.0494300167592	23.1740839696302	1.09232989151277	0.000750840714650002	1.09308073222742
19	0	1.56936703713015	0	0	0	4.89557260205454	3.70392610285611	4.30175203881132	5.11331413542292	5.11332509392871	4.89557260205454	8.59949870491065	12.901250743722	18.0145648791449	23.1278899730736	1.09218519168253	0.00526428747015064	1.09744947915268
20	0.354453343822592	0	0	0	0	4.88891685367026	3.66534886435005	4.32936044022608	5.10489097729305	5.10490081116298	4.88891685367026	8.55426571802031	12.8836261582464	17.9885171355394	23.0934179467024	1.09372049887079	-0.00437638103013799	1.08934411784065
21	0.541029403267795	0	0	0	0	4.86692190198921	3.62124672357344	4.34328424157901	5.08201371153678	5.08202253546998	4.86692190198921	8.48816862556265	12.8314528671417	17.9134665786784	22.9954891141484	1.08905189461055	-0.00535258447672052	1.08369931013383
22	0	1.3792255684387	0	0	0	4.83684226346732	3.57558012908721	4.3506668127351	5.05223700389273	5.0522449209746	4.83684226346732	8.41242239255453	12.7630892052896	17.8153262091824	22.867571130157	1.08208489719867	-0.0119878146290421	1.07009708256963
23	0	0.835369232654691	0	0	0	4.81055069777176	3.53039683128819	4.36096647354551	5.02538652323793	5.02539362610612	4.81055069777176	8.34094752905996	12.7019140026055	17.7273005258434	22.7526941519495	1.07555759799633	-0.0141929748560222	1.06136462314031
24	0	1.1583745735877	0	0	0	4.78566018301816	3.48526129388993	4.37107214681311	4.9986710476605	4.99867741955511	4.78566018301816	8.27092147690808	12.6419936237212	17.6406646713817	22.6393420909368	1.06774736812352	-0.0140818531929542	1.05366551493057
25	0.569706339900787	0	0	0	0	4.75994208996149	3.44130097711549	4.37986845083377	4.97124747392859	4.97125318963776	4.75994208996149	8.20124306707698	12.5811115179107	17.5523589918393	22.5236121814771	1.05991187721161	-0.0154656977790081	1.0444461794326
26	0	1.37868869323789	0	0	0	4.73083811102732	3.39902747686861	4.38578222542904	4.9417693427808	4.94177446949211	4.73083811102732	8.12986558789594	12.515647813325	17.4574171561058	22.3991916255979	1.05291798686504	-0.0145148880272422	1.0384030988378
27	0.575009457762895	0	0	0	0	4.70375216884967	3.35936133793221	4.39339573051644	4.91500323482437	4.91500783289123	4.70375216884967	8.06311350678188	12.4565092372983	17.3715124721227	22.2865203050139	1.0476306996428	-0.00985898961683171	1.03777171002597
28	0.64247961146075	0	0	0	0	4.66577766465745	3.32162691968675	4.3921258736244	4.88051182000998	4.88051594364152	4.66577766465745	7.98740458434419	12.3795304579686	17.2600422779786	22.1405582216201	1.03932108914158	-0.00904404100476941	1.03027704813681
29	0.459761422010828	0	0	0	0	4.61455553882656	3.28502818827454	4.37953891637019	4.83597263759164	4.83597633547349	4.61455553882656	7.89958372710109	12.2791226434713	17.1150952810629	21.9510716165364	1.02802419917591	-0.00408786449254312	1.02393633468337
30	0	0.938624761838203	0	0	0	4.55460698502889	3.24769288675228	4.35756246544697	4.78339417108966	4.78339748694264	4.55460698502889	7.80229987178117	12.1598623372281	16.9432565083178	21.7266539952604	1.01460220536257	-0.00737327775638999	1.00722892760618
31	0	0	0	3.29146277328903	0	4.51866935531661	3.23627597849176	4.35660395399303	4.73006615863775	4.75324124467652	4.51866935531661	7.75494533380837	12.1115492878014	16.8416154464392	21.5948566911157	1.1201884646334	-0.00734508518248173	1.11284337945092
32	0	1.35072036039798	0	0	0	4.53077017190307	3.27200986594357	4.40011315460493	4.68123044318567	4.76898904357738	4.53077017190307	7.80278003784663	12.2028931924516	16.8841236356372	21.6531126792146	1.12098040772556	-0.00623477088623523	1.11474563683932
33	0	1.09382489688842	0	0	0	4.56185597798441	3.31637759749487	4.45895999195982	4.64437373505004	4.80152313999105	4.56185597798441	7.87823357547928	12.3371935674391	16.9815673024891	21.7830904424802	1.11287931715343	-0.000688944836087792	1.11219037231734
34	0	1.71646293803166	0	0	0	4.60545625888692	3.35940246404153	4.52680309717755	4.62266339436339	4.84449827562836	4.60545625888692	7.96485872292845	12.491661820106	17.1143252144694	21.9588234900978	1.11102230526493	0.00157365759307758	1.11259596285801
35	0	0.883904677717079	0	0	0	4.6596138224702	3.39750902073339	4.6019131511662	4.61761685931982	4.8961678137056	4.6596138224702	8.05712284320358	12.6590359943698	17.2766528536896	22.1728206673952	1.11135201561868	0.00296764765757305	1.11431966327625
36	0.347542438901343	0	0	0	0	4.70390752139126	3.42478224638688	4.66470322475011	4.6107229047867	4.93691656158871	4.70390752139126	8.12868976777815	12.7933929925283	17.404115897315	22.3410324589037	1.10589769859251	0.00131918164375013	1.10721688023626
37	0	0.830885121010037	0	0	0	4.72945147788678	3.43876067784443	4.70701840845789	4.59387126608079	4.95855258715227	4.72945147788678	8.1682121557312	12.8752305641891	17.4691018302699	22.4276544174222	1.09537974319531	0.002572586986878	1.09795233018218
38	0	1.29879108407916	0	0	0	4.74733117246482	3.44361123884782	4.73934693718337	4.57706241979062	4.9715202531458	4.74733117246482	8.19094241131264	12.930289348496	17.5073517682866	22.4788720214324	1.08399280396541	-0.00139586138145231	1.08259694258396
39	0	1.29550783396224	0	0	0	4.76746846358664	3.44297671984503	4.77165795327475	4.56950431360235	4.98573963478184	4.76746846358664	8.21044518343167	12.9821031367064	17.5516074503088	22.5373470850906	1.0762572864019	-0.000628122788289575	1.07562916361361
40	0.495962263563719	0	0	0	0	4.78366231396395	3.43684375521169	4.79902269529955	4.56538023568512	4.99622913052484	4.78366231396395	8.22050606917564	13.0195287644752	17.5849090001603	22.5811381306852	1.06988005319448	0.000428346914464467	1.07030840010895
41	0.784413979420415	0	0	0	0	4.78237125414925	3.42610775072471	4.81147236947122	4.55379344318193	4.99296454583859	4.78237125414925	8.20847900487395	13.0199513743452	17.5737448175271	22.5667093633657	1.06057372145594	-0.00145623854598307	1.05911748290996
42	0	1.00425810944077	0	0	0	4.76832259362308	3.41414225605858	4.81419728791786	4.53901834325331	4.98107925619495	4.76832259362308	8.18246484968166	12.9966621375995	17.5356804808528	22.5167597370478	1.04950972970875	0.00582629990783735	1.05533602961659
43	0.52673555825341	0	0	0	0	4.74535803957857	3.39856742257012	4.80807012323086	4.52105458411469	4.96138831980805	4.74535803957857	8.14392546214869	12.9519955853796	17.4730501694942	22.4344384893023	1.03811285880792	0.00773557315957863	1.0458484319675
44	0.573619255738396	0	0	0	0	4.70649354988868	3.37883515281698	4.78750593487975	4.49350452088896	4.92824921534098	4.70649354988868	8.08532870270567	12.8728346375854	17.3663391584744	22.2945883738153	1.02513763763856	0.00576906339512604	1.03090670103368
45	0	1.16222085543796	0	0	0	4.65907445244662	3.35656694145984	4.75882110494819	4.46194096408085	4.88792136019029	4.65907445244662	8.01564139390647	12.7744624988547	17.2364034629355	22.1243248231258	1.01197248425719	0.00025278340747827	1.01222526766467
46	0	1.14825043425139	0	0	0	4.61705323520073	3.33340172131009	4.73325600507775	4.43693306602477	4.85158924781892	4.61705323520073	7.95045495651082	12.6837109615886	17.1206440276133	21.9722332754323	1.00190971007748	-0.00742510025806549	0.994484609819416
47	0.35863904955755	0	0	0	0	4.57586093264484	3.30748775608355	4.70623659704201	4.41330753340826	4.81462442158316	4.57586093264484	7.8833486887284	12.5895852857704	17.0028928191787	21.8175172407618	0.993898387887753	0.000242579379143458	0.994140967266897
48	0	1.00712033559974	0	0	0	4.52873761029562	3.27691402061032	4.6714218382071	4.38419336338011	4.77063316981842	4.52873761029562	7.80565163090594	12.477073469113	16.8612668324932	21.6319000023116	0.985160139516605	0.00137773274872799	0.986537872265333
49	0	1.33794283806609	0	0	0	4.48869207428751	3.24602292543361	4.64103692998058	4.36135103855082	4.73178999235512	4.48869207428751	7.73471499972112	12.3757519297017	16.7371029682525	21.4688929606076	0.979138849633054	0.00281335087274633	0.9819522005058
50	0	0.982786678274175	0	0	0	4.46018327048427	3.21647493333545	4.61954426331146	4.34883864565425	4.70250870324764	4.46018327048427	7.67665820381972	12.2962024671312	16.6450411127854	21.3475498160331	0.976552609321807	0.000910342368703004	0.977462951690511
51	0	0.943336638196784	0	0	0	4.43804464967668	3.18745064215808	4.6019780864766	4.34134135864462	4.67777720442389	4.43804464967668	7.62549529183477	12.2274733783114	16.568814736956	21.2465919413799	0.974166405015533	0.00179277570453929	0.975959180720073
52	0.72434241907111	0	0	0	0	4.4159302520549	3.16018821859335	4.584426869577	4.334648541245	4.65363991300534	4.4159302520549	7.57611847064825	12.1605453402252	16.4951938814702	21.1488337944756	0.971263080985814	0.000649044086488216	0.971912125072302
53	0	0	2.39218171229325	0	0	4.40303913861038	3.15279021440159	4.5630232790745	4.33969518508694	4.64124437941245	4.40303913861038	7.55582935301197	12.1188526320865	16.4585478171734	21.0997921965859	1.00236803809584	0.00410643904268245	1.00647447713852
54	0	1.20087113256374	0	0	0	4.41838199143833	3.1770953257843	4.54177576815319	4.37212694271253	4.65641124185339	4.41838199143833	7.59547731722263	12.1372530853758	16.5093800280883	21.1657912699417	1.02141038449167	0.00357766348433957	1.02498804797601
55	0	0.967146821609079	0	0	0	4.44411218180089	3.20655338686169	4.52599397282333	4.41328973128748	4.68062842524805	4.44411218180089	7.65066556866258	12.1766595414859	16.5899492727734	21.2705776980214	1.02847183345522	0.00559645095897076	1.03406828441419
56	0	1.15177730621582	0	0	0	4.47328440119456	3.23372029435256	4.51484961910028	4.45602609577613	4.70685173765686	4.47328440119456	7.70700469554712	12.2218543146474	16.6778804104235	21.3847321480804	1.03124452536622	0.00513491583644095	1.03637944120266
57	0	1.32823047624265	0	0	0	4.50767525828539	3.257185985025	4.51235505539176	4.50210641165395	4.73693993091081	4.50767525828539	7.76486124331039	12.2772162987022	16.7793227103561	21.5162626412669	1.03455743857032	0.007080164387823	1.04163760295815
58	0.527499190386585	0	0	0	0	4.54066117218092	3.27553584265903	4.51401229755626	4.54621781753797	4.76564711770854	4.54066117218092	7.81619701483994	12.3302093123962	16.8764271299342	21.6420742476427	1.03771461668358	-0.000175502525154509	1.03753911415843
59	0	1.24319465861417	0	0	0	4.56410745832266	3.28753218088751	4.51291356202887	4.58132222775789	4.78598390728508	4.56410745832266	7.85163963921017	12.364553201239	16.9458754289969	21.731859336282	1.03816361203363	0.0012293128292881	1.03939292486292
60	0.753707821195462	0	0	0	0	4.58232780920396	3.29604089113449	4.51369833578181	4.61228776252494	4.80285161594055	4.58232780920396	7.87836870033846	12.3920670361203	17.0043547986452	21.8072064145858	1.03756992046063	-0.000649951593894434	1.03691996886674
61	0.630239307989653	0	0	0	0	4.58475535499721	3.30239814439282	4.50856495157101	4.63173057741794	4.80888655670556	4.58475535499721	7.88715349939003	12.395718450961	17.027449028379	21.8363355850845	1.03361018680659	-0.0043268446615312	1.02928334214505
62	0	1.79046793454956	0	0	0	4.58175506805211	3.30624604009843	4.50500463551831	4.647652267889	4.81209960845915	4.58175506805211	7.88800110815054	12.3930057436688	17.0406580115579	21.852757620017	1.03660842570981	0.00273985700816713	1.03934828271798
63	0	1.68376834020037	0	0	0	4.59551824902086	3.30920691652434	4.5211288303154	4.67870961918217	4.83114786023644	4.59551824902086	7.90472516554521	12.4258539958606	17.1045636150428	21.9357114752792	1.04909425449175	-0.00124260690081913	1.04785164759093
64	0	1.73657395651929	0	0	0	4.62921941282515	3.31168268773278	4.55867993028114	4.72719044798645	4.86831210220412	4.62921941282515	7.94090210055793	12.4995820308391	17.2267724788255	22.0950845810296	1.06821671839908	-0.00233081031789161	1.06588590808118
65	0	0.990755514023493	0	0	0	4.67627584508561	3.31267153394802	4.61035287064025	4.78631419132277	4.91679884314707	4.67627584508561	7.98894737903363	12.5993002496739	17.3856144409966	22.3024132841437	1.08389578514169	0.00793358441950027	1.0918293695612
66	0.563561487360015	0	0	0	0	4.71724587302381	3.30977881873128	4.65765822423879	4.83808281205558	4.95859244698136	4.71724587302381	8.02702469175509	12.6846829159939	17.5227657280495	22.4813581750308	1.09027248284726	0.00344076464797371	1.09371324749523
67	0.494558536313051	0	0	0	0	4.73832169576098	3.30178479258556	4.68869307480407	4.87104518121751	4.98222057013936	4.73832169576098	8.04010648834654	12.7287995631506	17.5998447443681	22.5820653145075	1.08874048491317	0.00736971853193248	1.09611020344511
68	0	0.868346574537147	0	0	0	4.74102718983087	3.28827100421968	4.70348878476892	4.88564207527259	4.98810005800887	4.74102718983087	8.02929819405055	12.7327869788195	17.6184290540921	22.6065291121009	1.08110383515151	0.0101626293920041	1.09126646454352
69	0	0.811488544902442	0	0	0	4.73367865947218	3.27026185777452	4.70797698065663	4.88817181276061	4.98250334327373	4.73367865947218	8.0039405172467	12.7119174979033	17.6000893106639	22.5825926539377	1.07010173045016	0.00969420754109064	1.07979593799125
70	0	1.64597309700428	0	0	0	4.72610525861611	3.24998249013919	4.71128426974564	4.88808617452676	4.97485500712104	4.72610525861611	7.9760877487553	12.6873720185009	17.5754581930277	22.5503132001487	1.06428526538916	0.00793362021213868	1.0722188856013
71	0	0.948244508747592	0	0	0	4.72727000484259	3.22993044454819	4.72212049876402	4.89438082813226	4.97412273907485	4.72727000484259	7.95720044939078	12.6793209481548	17.5737017762871	22.5478245153619	1.06230080393195	-0.00177890454838305	1.06052189938357
72	0	0.965894101318338	0	0	0	4.72870596188632	3.20883633151964	4.73194677755115	4.89876607596538	4.97198852861842	4.72870596188632	7.93754229340596	12.6694890709571	17.5682551469225	22.5402436755409	1.05778239490547	0.00411722058508781	1.06189961549055
73	0	1.60777389820781	0	0	0	4.73487683471218	3.18803142605415	4.74524706935443	4.90594145268166	4.97312362644411	4.73487683471218	7.92290826076633	12.6681553301208	17.5740967828024	22.5472204092465	1.05804118894543	-0.00130144392279699	1.05673974502263
74	0	0.811990690586062	0	0	0	4.74869975708167	3.16825031141403	4.76500811084784	4.91907874724451	4.98067186148299	4.74869975708167	7.9169500684957	12.6819581793435	17.6010369265881	22.581708788071	1.06100750595187	0.00273150407685258	1.06373901002872
75	0	1.62742693957097	0	0	0	4.765778452081	3.14868968044318	4.7869288523499	4.93403451400439	4.9904623878056	4.765778452081	7.91446813252418	12.7013969848741	17.6354314988785	22.6258938866841	1.0661962828432	0.00323070595960798	1.0694269888028
76	0	1.03163581789331	0	0	0	4.79149717767869	3.13104503213158	4.81650036260407	4.95643293469594	5.00809273180571	4.79149717767869	7.92254220981026	12.7390425724143	17.6954755071103	22.703568238916	1.07291651309402	-0.000276167703671881	1.07264034539035
77	0	1.30893133092945	0	0	0	4.81976032763447	3.1145286562141	4.84773686050581	4.98039964205969	5.02766275788632	4.81976032763447	7.93428898384858	12.7820258443544	17.7624254864141	22.7900882443004	1.07749263344929	0.00508021879302023	1.08257285224231
78	0.356147030339269	0	0	0	0	4.84346975298012	3.09710765004304	4.87423505724278	4.99962365864917	5.04283671280085	4.84346975298012	7.94057740302315	12.8148124602659	17.8144361189151	22.8572728317159	1.08060055120872	0.00917981846094606	1.08978036966967
79	0	1.24385549522192	0	0	0	4.85439832822134	3.07651001866737	4.88833227476515	5.00651790214222	5.0460038057313	4.85439832822134	7.93090834688871	12.8192406216539	17.8257585237961	22.8717623295274	1.08007076256224	0.00488420439525189	1.0849549669575
80	0	0.923011722283527	0	0	0	4.86266556197919	3.05614355737141	4.89931529231291	5.01043020493702	5.04648927690567	4.86266556197919	7.9188091193506	12.8181244116635	17.8285546166005	22.8750438935062	1.07813697726689	0.00280232432747596	1.08093930159437
81	0.725088643312282	0	0	0	0	4.86187051208141	3.03707053056535	4.90280332357222	5.00702825394023	5.03993936502236	4.86187051208141	7.89894104264676	12.801744366219	17.8087726201592	22.8487119851816	1.07337708558487	0.00803472839631732	1.08141181398119
82	0	1.63664641088306	0	0	0	4.85550346379919	3.02194006327545	4.90399390228552	5.00154723654846	5.03156896325468	4.85550346379919	7.87744352707464	12.7814374293602	17.7829846659086	22.8145536291633	1.07248339037443	0.00897957487749131	1.08146296525192
83	0.541026691430414	0	0	0	0	4.85079827793444	3.00943722135033	4.90800814059	4.99913666834534	5.02650844261011	4.85079827793444	7.86023549928477	12.7682436398748	17.7673803082201	22.7938887508302	1.07355707523531	0.0048004172054828	1.0783574924408
84	0	1.04353327450184	0	0	0	4.83688514485562	2.99707708673404	4.90415108621915	4.98912214169323	5.0140653846155	4.83688514485562	7.83396223158966	12.7381133178088	17.727235459502	22.7413008441176	1.06963003453011	0.00473188406811016	1.07436191859822
85	0.547689413409948	0	0	0	0	4.81595252088757	2.98467490712772	4.89365774468475	4.97275257526392	4.99547180576098	4.81595252088757	7.80062742801529	12.6942851727	17.667037747964	22.6625095537249	1.06305372046526	0.00503906411368337	1.06809278457895
86	0	0.828263549059332	0	0	0	4.78342849887464	2.97120359284529	4.87242306641123	4.94593127864313	4.96661518987108	4.78342849887464	7.75463209171994	12.6270551581312	17.5729864367743	22.5396016266454	1.05343125500164	0.00224785133917705	1.05567910634081
87	0	0	1.97748194299193	0	0	4.7564481119942	2.96969346209024	4.84397317507857	4.92360351821075	4.94242601632842	4.7564481119942	7.72614157408443	12.570114749163	17.4937182673738	22.4361442837022	1.05780330387549	-0.00572933540550899	1.05207396846998
88	0	0.881225808726994	0	0	0	4.74615410784572	2.99094306554601	4.80996603775258	4.91641267936158	4.93353388066812	4.74615410784572	7.73709717339173	12.5470632111443	17.4634758905059	22.397009771174	1.06308575050432	-0.00230423559658684	1.06078151490773
89	0	1.65408004298287	0	0	0	4.74502089002018	3.01582394586376	4.7808384407346	4.91675978078972	4.93232696448394	4.74502089002018	7.76084483588393	12.5416832766185	17.4584430574083	22.3907700218922	1.06763062581003	-0.00389460144455253	1.06373602436548
90	0	1.24430180339187	0	0	0	4.75866782127484	3.04125510515711	4.76698258354628	4.93034517038599	4.94449368520962	4.75866782127484	7.79992292643195	12.5669055099782	17.4972506803642	22.4417443655738	1.0741490474871	-0.0144317304809662	1.05971731700613
91	0	0	2.29164342286642	0	0	4.79056021068564	3.08001357942917	4.7594657955804	4.96078363047957	4.9736377543452	4.79056021068564	7.87057379011481	12.6300395856952	17.5908232161748	22.56446097052	1.10682383565583	-0.0132139371491207	1.09360989850671
92	0	1.01393885814042	0	0	0	4.84378906521927	3.14265163464558	4.75096160717532	5.01134399026494	5.02301774265544	4.84378906521927	7.98644069986485	12.7374023070402	17.7487462973051	22.7717640399605	1.12769389002619	-0.0223244063262602	1.10536948369993
93	0.613018730509948	0	0	0	0	4.89232385579658	3.20405677892396	4.73965530841119	5.05778817099184	5.06838607847481	4.89232385579658	8.09638063472054	12.8360359431317	17.8938241141236	22.9622101925984	1.13307491980958	-0.0191454527582318	1.11392946705135
94	0	0	1.90002030176542	0	0	4.93456406583006	3.27013513789248	4.72024660166646	5.09996110494758	5.10957892059334	4.93456406583006	8.20469920372254	12.924945805389	18.0249069103366	23.1344858309299	1.14291479752851	-0.0168912134574776	1.12602358407103
95	0.568433580799909	0	0	0	0	4.97794525335319	3.34802442673298	4.69239406171229	5.14432871794793	5.1530540957898	4.97794525335319	8.32596968008617	13.0183637417985	18.1626924597464	23.3157465555362	1.14974998163419	-0.0212561131041695	1.12849386853002
96	0	1.68763622160634	0	0	0	5.01301842504243	3.41919279012557	4.66450499307901	5.18203891132194	5.18995203726777	5.01301842504243	8.432211215168	13.096716208247	18.2787551195689	23.4687071568367	1.15330433745497	-0.0139910196641696	1.1393133177908
97	0.749037597393577	0	0	0	0	5.04617782957257	3.48180373051692	4.64702122232212	5.2194877184553	5.22666189926115	5.04617782957257	8.52798156008949	13.1750027824116	18.3944905008669	23.6211524001281	1.1547560518452	-0.0137809794953349	1.14097507234986
98	0	0.863382771335575	0	0	0	5.06423563795329	3.53383991663293	4.62886976216957	5.24477020791425	5.25127241997628	5.06423563795329	8.59807555458622	13.2269453167558	18.47171552467	23.7229879446463	1.14851499815039	-0.0121883962926373	1.13632660185776
99	0	0.886133010177301	0	0	0	5.0708995856253	3.5722005835736	4.60970829169556	5.25785703595351	5.26374843577201	5.0708995856253	8.6431001691989	13.2528084608945	18.510665496848	23.77441393262	1.13796525644918	-0.000202774166916777	1.13776248228226
100	0	1.11624894962914	0	0	0	5.07030030584001	3.59777036177119	4.59194281653157	5.26198724385824	5.26732364208578	5.07030030584001	8.6680706676112	13.2600134841428	18.522000728001	23.7893243700868	1.12616003474443	0.00165417746743563	1.12781421221186
101	0.438025739318497	0	0	0	0	5.06052365038991	3.61106057549859	4.5732549731407	5.2559088105908	5.26074111160245	5.06052365038991	8.6715842258885	13.2448391990292	18.50074800962	23.7614891212224	1.1144759877817	0.00107625435509558	1.11555224213679
102	0	1.27010597733994	0	0	0	5.03909581893842	3.61257311364595	4.55074335237036	5.23786810592584	5.24224271484909	5.03909581893842	8.65166893258437	13.2024122849547	18.4402803908806	23.6825231057297	1.10282252639745	0.00232888645610011	1.10515141285355
103	0.668551933704018	0	0	0	0	5.01316726522718	3.60702832770189	4.53107424805362	5.21567533464504	5.21963453376493	5.01316726522718	8.62019559292907	13.1512698409827	18.3669451756277	23.5865797093927	1.09249917819665	0.00821747852497943	1.10071665672163
104	0.712008968280194	0	0	0	0	4.97316501138056	3.59703432902261	4.50700861353688	5.18318306400006	5.18676536041689	4.97316501138056	8.57019934040317	13.0772079539401	18.2603910179401	23.447156378357	1.08040098411694	0.0135105613445738	1.09391154546151
105	0	0	2.23372236395509	0	0	4.93493318023699	3.5987495388239	4.47850497257535	5.15501340462459	5.15825385098959	4.93493318023699	8.5336827190609	13.0121876916362	18.1672010962608	23.3254549472504	1.09340149699607	0.00237942031835096	1.09578091731442
106	0.273146920207894	0	0	0	0	4.91033638837522	3.62025700712633	4.44219129829482	5.13946013698863	5.14239062708126	4.91033638837522	8.53059339550155	12.9727846937964	18.112244830785	23.2546354578663	1.10015962726858	0.00557884754680596	1.10573847481539
107	0	1.1561252552222	0	0	0	4.88009417233498	3.63595985150724	4.39887649466016	5.11659228531544	5.11924182615704	4.88009417233498	8.51605402384222	12.9149305185024	18.0315228038178	23.1507646299749	1.09489876569469	0.00415691355183898	1.09905567924653
108	0	0	1.99736730601264	0	0	4.8622122050583	3.65827325728594	4.35911256838378	5.10367267512009	5.10606763724405	4.8622122050583	8.52048546234424	12.879598030728	17.9832707058481	23.0893383430922	1.10243806851233	-0.00225806783811984	1.10018000067421
109	0.469997864019354	0	0	0	0	4.85745612113921	3.69552649029311	4.31676179296789	5.10239684520146	5.10456119262283	4.85745612113921	8.55298261143232	12.8697444044002	17.9721412496017	23.0767024422245	1.10792587764494	0.00683734199738795	1.11476321964233
110	0.712732374184564	0	0	0	0	4.84165313702105	3.72755678497489	4.26910082316753	5.09163710103014	5.09359260237793	4.84165313702105	8.56920992199595	12.8383107451635	17.9299478461936	23.0235404485715	1.10205743819855	0.00151641512640796	1.10357385332496
111	0	0.861581331607169	0	0	0	4.81518419168471	3.7518656951096	4.22119014563267	5.07211907238522	5.0738854945807	4.81518419168471	8.56704988679431	12.788240032427	17.8603591048122	22.9342445993929	1.09013895898457	0.00271692308535591	1.09285588206992
112	0.467872396100609	0	0	0	0	4.7796520764768	3.76461826394412	4.17312404305516	5.0429640389837	5.04455932476855	4.7796520764768	8.54427034042092	12.7173943834761	17.7603584224598	22.8049177472283	1.07513750616552	0.00529036039589227	1.08042786656141
113	0.633866025354795	0	0	0	0	4.72952529343032	3.76594564356409	4.12092425127946	5.00039401677886	5.00183444731854	4.72952529343032	8.4954709369944	12.6163951882739	17.6167892050527	22.6186236523713	1.05761075065276	0.0100257802393761	1.06763653089213
114	0.658401512930047	0	0	0	0	4.66642231667619	3.75947333431088	4.06703449997857	4.94757894646052	4.94887929017182	4.66642231667619	8.42589565098706	12.4929301509656	17.4405090974262	22.389388387598	1.03844365453807	0.00365637916816715	1.04210003370624
115	0	0.897111853729372	0	0	0	4.59639357761074	3.74627777561747	4.01503014351652	4.88905433857129	4.89022798724874	4.59639357761074	8.34267135322821	12.3577014967447	17.246755835316	22.1369838225648	1.01899874925994	0.0114387645387086	1.03043751379864
116	0.585367070688175	0	0	0	0	4.52428130317485	3.72619484124357	3.96669875430857	4.82764948816201	4.82870858140655	4.52428130317485	8.25047614441842	12.217174898727	17.044824386889	21.8735329682956	1.00061818152135	0.0011055111558828	1.00172369267724
117	0	1.60403767825205	0	0	0	4.45597481480279	3.70166369110145	3.92728805646822	4.76965094764777	4.77060648653239	4.45597481480279	8.15763850590424	12.0849265623725	16.8545775100202	21.6251839965526	0.989138567540796	0.00907236422271882	0.998210931763515
118	0	1.75768639948763	0	0	0	4.41250854340133	3.6759981830636	3.91444301310102	4.73369229282475	4.73455424366654	4.41250854340133	8.08850672646492	12.0029497395659	16.7366420323907	21.4711962760572	0.992530289196137	0.00953959570035752	1.00206988489649
119	0.52765034762984	0	0	0	0	4.38720243969947	3.64884266988253	3.92137767202918	4.71390039640104	4.71467778544707	4.38720243969947	8.036045109582	11.9574227816112	16.6713231780122	21.3860009634593	0.997982963701823	0.00878060982187764	1.0067635735237
120	0	1.25711025336864	0	0	0	4.3649227319411	3.61871519821603	3.93319022631098	4.69619816193805	4.69689916171338	4.3649227319411	7.98363793015713	11.9168281564681	16.6130263184062	21.3099254801195	0.998446351823415	0.0079489010400161	1.00639525286343
121	0.790979161137551	0	0	0	0	4.34779934863593	3.58893476688402	3.95215938566648	4.68359678511485	4.68422879312597	4.34779934863593	7.93673411551996	11.8888935011864	16.5724902863013	21.2567190794273	0.997489676490691	0.0093442894032618	1.00683396589395
122	0	1.05863773520697	0	0	0	4.32933643983093	3.56084960662694	3.97299050214568	4.67144286817588	4.67201257861005	4.32933643983093	7.89018604645787	11.8631765486035	16.5346194167794	21.2066319953895	0.994322630298239	0.00780819772185101	1.00213082802009
123	0.345592015945924	0	0	0	0	4.30892100272367	3.52970326448572	3.99125895161671	4.65586589402475	4.65637936303716	4.30892100272367	7.83862426720939	11.8298832188261	16.4857491128508	21.142128475888	0.990065163101661	0.0114048906701186	1.00147005377178
124	0.413450302546546	0	0	0	0	4.2751250662007	3.49152073595403	3.99553935257799	4.62591333838176	4.62637604351627	4.2751250662007	7.76664580215472	11.7621851547327	16.3880984931145	21.0144745366307	0.982716146700541	0.0137443987637778	0.996460545464319
125	0	0	1.84466073777638	0	0	4.2410041163255	3.46034411173154	3.98792075730803	4.5943543065295	4.59477120077575	4.2410041163255	7.70134822805704	11.6892689853651	16.2836232918946	20.8783944926703	0.983730528033643	0.0128160771147751	0.996546605148418
126	0	1.09300196635013	0	0	0	4.22564920306425	3.44936943282384	3.9778275465486	4.57903743304531	4.57941299399536	4.22564920306425	7.67501863588809	11.6528461824367	16.231883615482	20.8112966094774	0.987293140867852	0.0147991932089023	1.00209233407675
127	0	1.14129319281357	0	0	0	4.22163518103854	3.44206409031174	3.97371509105891	4.57244768903509	4.57278596356496	4.22163518103854	7.66369927135028	11.6374143624092	16.2098620514443	20.7826480150092	0.987169831693507	0.00986787159488406	0.997037703288391
128	0	1.10121813902122	0	0	0	4.22702735540368	3.43447986815487	3.97785396266597	4.57285302024957	4.57315766511695	4.22702735540368	7.66150722355855	11.6393611862245	16.2122142064741	20.785371871591	0.986559794419307	0.0129001419937569	0.999459936413064
129	0	1.70749150562965	0	0	0	4.24543144002903	3.4261639345583	3.99542534206571	4.58415802916208	4.58443234787903	4.24543144002903	7.67159537458733	11.667020716653	16.2511787458151	20.8356110936941	0.99349985776409	0.0178763514069028	1.01137620917099
130	0	1.11930394003702	0	0	0	4.28005282142118	3.41749364018107	4.03032133922857	4.60989633013658	4.61014330644648	4.28005282142118	7.69754646160225	11.7278678008308	16.3377641309674	20.9479074374139	1.00361626316033	0.00917952512120014	1.01279578828153
131	0	0.800694844944536	0	0	0	4.31818526080879	3.40604926579399	4.07010146302225	4.6376877505791	4.63791007883966	4.31818526080879	7.72423452660277	11.794335989625	16.4320237402041	21.0699338190438	1.00945491642958	0.0151446818432813	1.02459959827287
132	0	0.920713654727197	0	0	0	4.35236478878132	3.39035706184045	4.10734581297009	4.6603761696383	4.66057628238671	4.35236478878132	7.74272185062177	11.8500676635919	16.5104438332302	21.1710201156169	1.0110817620885	0.0169599633320761	1.02804172542058
133	0	1.16237083810911	0	0	0	4.38448645629941	3.3717004065584	4.14387342265397	4.68013822784583	4.680318320799	4.38448645629941	7.75618686285781	11.9000602855118	16.5801985133576	21.2605168341566	1.0110475534851	0.0164556270836848	1.02750318056878
134	0.797518275133677	0	0	0	0	4.41232065199567	3.35327077657666	4.17988972519951	4.69757037976056	4.69773243448169	4.41232065199567	7.76559142857233	11.9454811537718	16.6430515335324	21.3407839680141	1.01067380099405	0.00605809614619057	1.01673189714024
135	0.680407605461362	0	0	0	0	4.42525886885816	3.33739495721379	4.20858416974096	4.706252124289	4.70639792873172	4.42525886885816	7.76265382607195	11.9712379958129	16.6774901201019	21.3838880488336	1.00803691624915	0.00475459323040629	1.01279150947955
136	0	1.35130873733091	0	0	0	4.42920063695671	3.32277866509867	4.23313900646702	4.70973528845134	4.70986645557437	4.42920063695671	7.75197930205538	11.9851183085224	16.6948535969737	21.4047200525481	1.0056879111923	0.00370362570429655	1.00939153689659
137	0.518187510745443	0	0	0	0	4.43052039622861	3.30760872090461	4.25681346828346	4.71161764437393	4.71173562900248	4.43052039622861	7.73812911713322	11.9949425854167	16.7065602297906	21.4182958587931	1.00475071317089	0.00281388615058641	1.00756459932148
138	0.643307969677384	0	0	0	0	4.41724385491218	3.2903933689395	4.26899354181762	4.70158763238322	4.7016937464778	4.41724385491218	7.70763722385168	11.9766307656693	16.6782183980525	21.3799121445303	1.00056610242674	5.63268261275484e-05	1.00062242925287
139	0.636222605147563	0	0	0	0	4.38890994932018	3.27280092500809	4.26990323716808	4.68013402672267	4.68022945320182	4.38890994932018	7.66171087432827	11.9316141114964	16.611748138219	21.2919775914208	0.99317207335706	0.00302587977257089	0.996197953129631
140	0	1.71481486830869	0	0	0	4.35841472548623	3.25602798446617	4.27029865071112	4.65824053379086	4.65832633904129	4.35841472548623	7.6144427099524	11.8847413606635	16.5429818944544	21.2013082334957	0.991852184135715	-0.000977175582703076	0.990875008553012
141	0	0.975962746567405	0	0	0	4.34163891583215	3.24042546386802	4.28238128141763	4.64830094116909	4.64837808636497	4.34163891583215	7.58206437970017	11.8644456611178	16.5127466022869	21.1611246886519	0.994168306958729	-0.00422386543459289	0.989944441524136
142	0	0	2.03449623224765	0	0	4.34055288020417	3.23743659578404	4.29521809368903	4.65144961341202	4.65151896475395	4.34055288020417	7.5779894759882	11.8732075696772	16.5246571830892	21.1761761478432	1.0107916217193	-0.00871329788580587	1.0020783238335
143	0	0.95987082355334	0	0	0	4.36088859331324	3.25729567242296	4.30490341877461	4.67328373693948	4.6733460749141	4.36088859331324	7.61818426573621	11.9230876845108	16.5963714214503	21.2697174963644	1.02561911452549	-0.00502809578731007	1.02059101873818
144	0	1.56341648519111	0	0	0	4.39166965000419	3.27989376319036	4.31930022652853	4.7029587841985	4.70301481195015	4.39166965000419	7.67156341319454	11.9908636397231	16.6938224239216	21.3968372358717	1.03604245391265	-0.00992036328718643	1.02612209062546
145	0	1.29497329203105	0	0	0	4.43579820422564	3.30160555511456	4.34637198438164	4.74362926136069	4.74367961225869	4.43579820422564	7.7374037593402	12.0837757437218	16.8274050050825	21.5710846173412	1.04720673841384	-0.0105080813582122	1.03669865705563
146	0.746160992605707	0	0	0	0	4.48080602834648	3.32108076448657	4.37786025425337	4.7854181585002	4.78546340297727	4.48080602834648	7.80188679283305	12.1797470470864	16.9651652055866	21.7506286085639	1.0547829579984	-0.00968081365013442	1.04510214434826
147	0	1.72520645253545	0	0	0	4.52242024016424	3.33881769136849	4.41213607800019	4.82617011633757	4.82621076806829	4.52242024016424	7.86123793153273	12.2733740095329	17.0995441258705	21.9257548939388	1.06515983586751	-0.01087812082152	1.05428171504599
148	0	1.05004819108542	0	0	0	4.57143228708501	3.35336943499349	4.4567017123515	4.87337101856918	4.8734075400509	4.57143228708501	7.9248017220785	12.38150343443	17.2548744529992	22.1282819930501	1.07576438146709	-0.0106574893616172	1.06510689210548
149	0.662641779289029	0	0	0	0	4.61367642829187	3.36322941852051	4.49835156412621	4.91405598740001	4.91408879499294	4.61367642829187	7.97690584681238	12.4752574109386	17.3893133983386	22.3034021933315	1.07980160196308	-0.0134973532288508	1.06630424873423
150	0	1.65599407023369	0	0	0	4.6482779525276	3.3697249379423	4.53724202538615	4.94874908795847	4.94877855643641	4.6482779525276	8.0180028904699	12.5552449158561	17.5039940038145	22.4527725602509	1.08509043542115	-0.0105833223923867	1.07450711302876
151	0	1.64472912863466	0	0	0	4.69308491694522	3.37421866031536	4.58800395892803	4.99250303800184	4.99252950466021	4.69308491694522	8.06730357726058	12.6553075361886	17.6478105741904	22.6403400788507	1.09736348523593	-0.0123559810713488	1.08500750416458
152	0	0	2.02370119706098	0	0	4.75466661455303	3.389363415285	4.64439912878442	5.05132770286215	5.05135147122565	4.75466661455303	8.14403002983803	12.7884291586224	17.8397568614846	22.8911083327102	1.12484139605351	-0.0065737295742866	1.11826766647923
153	0	1.05350533562086	0	0	0	4.83000817289927	3.42399664217709	4.69365607695024	5.12217197465528	5.12219331782356	4.83000817289927	8.25400481507636	12.9476608920266	18.0698328666819	23.1920261845054	1.14560883175723	-0.00132328708975194	1.14428554466748
154	0	1.46266136168455	0	0	0	4.90613212279567	3.45814006161207	4.74120303307033	5.19219499562959	5.19221415929566	4.90613212279567	8.36427218440774	13.1054752174781	18.2976702131077	23.4898843724033	1.15731915079715	-0.00516106305943783	1.15215808773771
155	0	1.56505157946992	0	0	0	4.98634742846811	3.48835293526767	4.79504597446648	5.26491196806389	5.26492917323683	4.98634742846811	8.47470036373577	13.2697463382023	18.5346583062661	23.799587479503	1.16996433457417	-0.00808960248697833	1.16187473208719
156	0	0.952272227357912	0	0	0	5.06612250455258	3.51247873053691	4.85222603140633	5.33602125124691	5.33603669670738	5.06612250455258	8.57860123508949	13.4308272664958	18.7668485177427	24.1028852144501	1.17950888672989	-0.0157602661692758	1.16374862056061
157	0	0.91917555255938	0	0	0	5.13423831659098	3.52800664533272	4.90203437549405	5.39453413313961	5.39454799765396	5.13423831659098	8.66224496192369	13.5642793374177	18.9588134705574	24.3533614682113	1.18163179817877	-0.0100328663736238	1.17159893180515
158	0	0	2.09590536193863	0	0	5.19875497709753	3.54888118330444	4.94010385169324	5.44872908718168	5.44874153149808	5.19875497709753	8.74763616040197	13.6877400120952	19.1364690992769	24.585210630775	1.19844600935502	-0.0114754382478839	1.18697057110714
159	0	0	2.02820174012439	0	0	5.27847383900014	3.60046900047906	4.9633526249186	5.51760750521764	5.5176186738654	5.27847383900014	8.8789428394792	13.8422954643978	19.3599029696154	24.8775216434808	1.22743422561546	-0.00707420644187344	1.22036001917359
160	0.748477808754334	0	0	0	0	5.36128133948888	3.67362726843488	4.97192961838302	5.59153540238503	5.59154542529623	5.36128133948888	9.03490860792376	14.0068382263068	19.5983736286918	25.189919053988	1.24389013025434	-0.00760084062187747	1.23628928963246
161	0	1.03227347143739	0	0	0	5.42577797677543	3.74374025346158	4.96966134432908	5.65108104902221	5.65109004299285	5.42577797677543	9.16951823023701	14.1391795745661	19.7902606235883	25.4413506665812	1.24497835113941	-0.0029286248872104	1.2420497262522
162	0	1.01618611777812	0	0	0	5.47556605044278	3.80206860719334	4.96270317003792	5.69634739787627	5.69635546788287	5.47556605044278	9.27763465763612	14.240337827674	19.9366852255503	25.6330406934332	1.23910682126525	-0.00809692267222784	1.23100989859302
163	0.618020645044082	0	0	0	0	5.50641964393566	3.84650719596947	4.94935757874703	5.72391007588622	5.72391731627169	5.50641964393566	9.35292683990512	14.3022844186522	20.0261944945384	25.7501118108101	1.22895224524844	-0.00540697084481655	1.22354527440362
164	0.780944822449357	0	0	0	0	5.5107250085483	3.87885968955449	4.92566311540883	5.72969160868514	5.72969810422692	5.5107250085483	9.38958469810278	14.3152478135116	20.0449394221968	25.7746375264237	1.21467029021373	-0.00969385616408792	1.20497643404964
165	0.555416418610855	0	0	0	0	5.48900015897516	3.90063743824972	4.89218474848763	5.71489718666425	5.71490301353623	5.48900015897516	9.38963759722488	14.2818223457125	19.9967195323768	25.711622545913	1.19743966931398	-0.00318566718456237	1.19425400212942
166	0	1.67596306476105	0	0	0	5.4539275453304	3.9111930166892	4.85712623123081	5.68873303880877	5.6887382654474	5.4539275453304	9.3651205620196	14.2222467932504	19.9109798320592	25.5997180975066	1.18549631827949	0.00112295934829907	1.18661927762778
167	0	0	2.04512293779202	0	0	5.43280183493741	3.92620851338852	4.83135002570975	5.67521757611103	5.67522226399505	5.43280183493741	9.35901034832593	14.1903603740357	19.8655779501467	25.5408002141418	1.19517228994261	-0.00180799396917986	1.19336429597343
168	0	1.54667688785461	0	0	0	5.43291890282964	3.95686590092325	4.81064438782921	5.68077629912049	5.68078050347286	5.43291890282964	9.38978480375289	14.2004291915821	19.8812054907026	25.5619859941755	1.20647352464321	-0.00694946357108539	1.19952406107212
169	0.718287395801579	0	0	0	0	5.43790073782009	3.98481064156274	4.79836294028884	5.69096618826257	5.6909699586822	5.43790073782009	9.42271137938283	14.2210743196717	19.9120405079342	25.6030104666164	1.21050839077593	-0.00993055373568783	1.20057783704024
170	0	0.939058600131708	0	0	0	5.43189251936654	4.0048297853119	4.78423454224669	5.69167875796999	5.69168213900021	5.43189251936654	9.43672230467844	14.2209568469251	19.9126356048951	25.6043177438953	1.20610887814609	-0.00710039130388956	1.1990084868422
171	0.735439402432337	0	0	0	0	5.41432085308988	4.01516826089625	4.76741944633672	5.68138187742663	5.68138490906677	5.41432085308988	9.42948911398613	14.1969085603229	19.8782904377495	25.5596753468163	1.19665271676019	-0.0115555160291316	1.18509720073106
172	0	0.860251616560498	0	0	0	5.38231763524647	4.01665816122396	4.74584681386404	5.6583309955693	5.65833371373491	5.38231763524647	9.39897579647042	14.1448226103345	19.8031536059038	25.4614873196387	1.18360652605725	-0.0146309062401467	1.1689756198171
173	0	1.11620743016845	0	0	0	5.34434305075616	4.00801462682271	4.72366525496679	5.62742855903344	5.62743099597029	5.34434305075616	9.35235767757887	14.0760229325457	19.7034514915791	25.3308824875494	1.16964602788211	-0.0106217667290925	1.15902426115302
174	0	1.10499169500914	0	0	0	5.3069721875106	3.99105345800647	4.7057709550032	5.59449746650835	5.59449965116478	5.3069721875106	9.29802564551707	14.0037966005203	19.5982940670286	25.1927937181934	1.15741516813649	0.000829006644747923	1.15824417478124
175	0	1.00936526796424	0	0	0	5.27123167563075	3.96682940462684	4.69214945383816	5.56049488237351	5.56049684073538	5.27123167563075	9.23806108025758	13.9302105340957	19.4907054164693	25.0512022572046	1.14695701208969	-0.00189884359436404	1.14505816849533
176	0	0.921097265524671	0	0	0	5.23548921068258	3.93587268553022	4.68038772533043	5.52395592397253	5.52395767936433	5.23548921068258	9.17136189621281	13.8517496215432	19.3757055455158	24.8996632248801	1.13730503554495	0.00171201891219423	1.13901705445714
177	0.513322356517317	0	0	0	0	5.19341558394976	3.89834658364674	4.66469852577057	5.47998130653491	5.47998287989055	5.19341558394976	9.0917621675965	13.7564606933671	19.236441999902	24.7164248797925	1.12725313483533	-0.00558659554074865	1.12166653929458
178	0	1.23529913536906	0	0	0	5.14403683219053	3.85570245442063	4.64451942517437	5.42881779664628	5.42881920675255	5.14403683219053	8.99973928661116	13.6442587117855	19.0730765084318	24.5018957151844	1.11714365426367	-0.00718337318455629	1.10996028107911
179	0.549708471154411	0	0	0	0	5.09301175101218	3.81023683452686	4.6245805441881	5.37591817090911	5.37591943462446	5.09301175101218	8.90324858553904	13.5278291297271	18.9037473006363	24.2796667352607	1.10811317811014	-0.00567465551807537	1.10243852259206
180	0	1.10057975128523	0	0	0	5.03607655006564	3.76229151292836	4.60084337722027	5.31787880745866	5.31787993990995	5.03607655006564	8.79836806299399	13.3992114402143	18.7170902476729	24.0349701875829	1.09801000220763	-0.00555826286414505	1.09245173934349
181	0.707218878917344	0	0	0	0	4.97789962977024	3.71444377783103	4.57753915540494	5.25948076906754	5.25948178382676	4.97789962977024	8.69234340760127	13.2698825630062	18.5293633320738	23.7888451159005	1.08802461515951	-0.0110265476503183	1.07699806750919
182	0	1.26253407577162	0	0	0	4.9179694602062	3.66857576714653	4.55497954553642	5.20150553688467	5.20150644612784	4.9179694602062	8.58654522735273	13.1415247728892	18.3430303097738	23.5445367559017	1.07880610201468	-0.00844158193124597	1.07036452008343
183	0	1.50463889167042	0	0	0	4.8708053706383	3.62496364957537	4.5440374704004	5.1552221258112	5.15522294046109	4.8708053706383	8.49576902021367	13.0398064906141	18.1950286164253	23.3502515568864	1.07615503143082	-0.0140185109584409	1.06213652047238
184	0	1.40727462102395	0	0	0	4.84201253133208	3.58432014280033	4.54929132477514	5.12553817002312	5.1255388998775	4.84201253133208	8.42633267413241	12.9756239989076	18.1011621689307	23.2267010688082	1.07993331215074	-0.00450348419846858	1.07542982795227
185	0.787024357192622	0	0	0	0	4.82218113465498	3.54756959453058	4.56348477929635	5.10546672526061	5.10546737910743	4.82218113465498	8.36975072918556	12.9332355084819	18.0387022337425	23.1441696128499	1.08403177522884	-0.00423600808299495	1.07979576714585
186	0	1.24180207172141	0	0	0	4.80173524288672	3.51514243723347	4.57891795441555	5.08752428438393	5.08752487010484	4.80173524288672	8.31687768012019	12.8957956345357	17.9833199189197	23.0708447890245	1.08555501283845	-0.00297550338002342	1.08257950945842
187	0.398896900272724	0	0	0	0	4.78058819768448	3.48255202069608	4.59228760418318	5.0685774681015	5.0685779927648	4.78058819768448	8.26314021838055	12.8554278225637	17.9240052906652	22.99258328343	1.08562440568181	0.00202870888804502	1.08765311456986
188	0	0.965149926333652	0	0	0	4.75054608189686	3.44671145031223	4.59504176940658	5.04020374602671	5.0402042159708	4.75054608189686	8.1972575322091	12.7922993016157	17.8325030476424	22.8727072636132	1.08147298628485	0.00366325419003845	1.08513624047489
189	0	1.25108919116582	0	0	0	4.72269946682329	3.41057238933826	4.5969107998337	5.01222803339323	5.0122284543016	4.72269946682329	8.13327185616155	12.7301826559953	17.7424106893885	22.7546391436901	1.07642492480242	0.0108128549012872	1.08723777970371
190	0	0.894920473391336	0	0	0	4.70053752563035	3.37517789860315	4.60112862995203	4.98794902768703	4.98794940465556	4.70053752563035	8.0757154242335	12.6768440541855	17.6647930818726	22.6527424865281	1.07205030331928	0.00984016328315287	1.08189046660244
191	0	0.805804547186335	0	0	0	4.67853987428149	3.33918203777623	4.6022349188156	4.96194589806402	4.96194623566142	4.67853987428149	8.01772191205771	12.6199568308733	17.5819027289373	22.5438489645987	1.06608155534721	0.0126695995836235	1.07875115493083
192	0	1.53682902079398	0	0	0	4.66099951160969	3.30369583674366	4.60470798453178	4.9387152755677	4.93871557788977	4.66099951160969	7.96469534835334	12.5694033328851	17.5081186084528	22.4468341863426	1.06338648671711	0.00577431329469316	1.06916080001181
193	0	0.911904208778446	0	0	0	4.65383453057975	3.27051175880779	4.61470792118158	4.9244179586888	4.92441822940713	4.65383453057975	7.92434628938754	12.5390542105691	17.4634721692579	22.3878903986651	1.06364290640788	0.00341319291729043	1.06705609932517
194	0	0.924599247374584	0	0	0	4.64838096958127	3.23798741522822	4.62383501183737	4.91064048018484	4.91064072259051	4.64838096958127	7.88636838480949	12.5102033966469	17.4208438768317	22.3314845994222	1.06128151665448	0.00783154616364225	1.06911306281812
195	0.629116808309741	0	0	0	0	4.63822650480665	3.20652399094814	4.62762912823784	4.89289726072025	4.89289747776312	4.63822650480665	7.84475049575478	12.4723796239926	17.3652768847129	22.258174362476	1.05664359518181	0.00744623388902272	1.06408982907084
196	0	1.27617428504598	0	0	0	4.62247715823387	3.17748484775868	4.62678184616927	4.87184511422505	4.87184530854891	4.62247715823387	7.79996200599255	12.4267438521618	17.2985889663869	22.1704342749358	1.05137607879311	0.00940944475901436	1.06078552355212
197	0	1.21387291175936	0	0	0	4.61316030155841	3.15144309672982	4.63090398239759	4.85705284621284	4.85705302018705	4.61316030155841	7.76460339828824	12.3955073806858	17.2525602268987	22.1096132470857	1.04875367696287	0.0108399539121281	1.059593630875
198	0.609039425643059	0	0	0	0	4.60453764344589	3.12790850276252	4.63538160166419	4.84385902765347	4.84385918340131	4.60453764344589	7.73244614620841	12.3678277478726	17.2116867755261	22.0555459589274	1.04665549030495	0.011028891203669	1.05768438150862
199	0.663187000170408	0	0	0	0	4.58392922700799	3.10663571196811	4.63060916969636	4.82260665256898	4.82260679199307	4.58392922700799	7.6905649389761	12.3211741086725	17.1437807612414	21.9663875532345	1.04158560980004	0.0125954266490696	1.05418103644911
200	0	1.03281484718883	0	0	0	4.55491263266918	3.08765807162868	4.61922153267221	4.79587638982337	4.79587651462853	4.55491263266918	7.64257070429785	12.2617922369701	17.0576686267934	21.853545141422	1.03423876386452	0.0134440218771482	1.04768278574167
201	0.476597508024795	0	0	0	0	4.52138064557351	3.06873114033493	4.60270840237897	4.76510213602774	4.76510224774143	4.52138064557351	7.59011178590844	12.1928201882874	16.9579223243152	21.7230245720566	1.02614136488711	0.00484769207611733	1.03098905696322
202	0	0	2.13964481806924	0	0	4.49129750723552	3.06293454794111	4.57620632228173	4.73818773125556	4.73818783124628	4.49129750723552	7.55423205517663	12.1304383774584	16.8686261087139	21.6068139399602	1.03824355867656	0.0138541983757874	1.05209775705235
203	0	1.2227441775323	0	0	0	4.48495933343861	3.08361751971356	4.54816575465538	4.73362117406189	4.73362126355562	4.48495933343861	7.56857685315217	12.1167426078076	16.8503637818694	21.5839850454251	1.04859716887991	0.00600318446540192	1.05460035334531
204	0	1.26421412887595	0	0	0	4.49223860352554	3.10947277199508	4.52838554594881	4.74088775138902	4.74088783148403	4.49223860352554	7.60171137552061	12.1300969214694	16.8709846728585	21.6118725043425	1.05255092635783	0.00596752426482883	1.05851845062266
205	0	1.58394453593205	0	0	0	4.51351806120252	3.13549760243535	4.5225608400731	4.76036321127342	4.76036328295347	4.51351806120252	7.64901566363787	12.171576503711	16.9319397149844	21.6923029979379	1.0597899991711	0.00472302063034939	1.06451301980145
206	0	1.4654911342606	0	0	0	4.55112987796082	3.1603759271444	4.53501881229316	4.79451482495672	4.79451488910302	4.55112987796082	7.71150580510522	12.2465246173984	17.0410394423551	21.8355543314581	1.0711489221482	0.00687247142664993	1.07802139357485
207	0	1.0668502812416	0	0	0	4.59837590226284	3.18230983356531	4.55992037759023	4.83684077393589	4.83684083133768	4.59837590226284	7.78068573582815	12.3406061134184	17.1774468873543	22.0142877186919	1.08092247453771	0.00311473970522175	1.08403721424293
208	0.709485820153533	0	0	0	0	4.64092154074741	3.20045568833805	4.5853361493461	4.87531664458277	4.87531669594691	4.64092154074741	7.84137722908545	12.4267133784316	17.3020300230143	22.1773467189612	1.08542705973525	0.00598065361984157	1.09140771335509
209	0	1.21577922181026	0	0	0	4.67299174642796	3.21562913587884	4.6071595288405	4.90603376619812	4.90603381215765	4.67299174642796	7.8886208823068	12.4957804111473	17.4018141773454	22.3078479895031	1.08588102277088	0.00905655128141181	1.09493757405229
210	0.696215195914966	0	0	0	0	4.69753485248491	3.22764296801045	4.62691830680425	4.9308685162483	4.93086855737013	4.69753485248491	7.92517782049537	12.5520961272996	17.4829646435479	22.4138332009181	1.08437405064893	-0.000422998372230844	1.0839510522767
211	0	0	2.19197947218866	0	0	4.72021592197157	3.25132904376598	4.63750222732918	4.95641267636688	4.95641271315864	4.72021592197157	7.97154496573755	12.6090471930667	17.5654598694336	22.5218725825922	1.1036017156428	0.00545282139759487	1.1090545370404
212	0	0.895698370108529	0	0	0	4.75634666987603	3.29670438906035	4.64001100321775	4.99466350930333	4.99466354221958	4.75634666987603	8.05305105893638	12.6930620621541	17.6877255714575	22.682389113677	1.11624932221584	0.00247901028554043	1.11872833250138
213	0	1.15459124957298	0	0	0	4.79138624415305	3.34048154249607	4.63967449338549	5.03030454825901	5.03030457770676	4.79138624415305	8.13186778664912	12.7715422800346	17.8018468282936	22.8321514060004	1.1174087102346	-0.00299725431452571	1.11441145592007
214	0.390651206447443	0	0	0	0	4.81814804829853	3.37592527683012	4.63488505273345	5.05669003164126	5.0566900579849	4.81814804829853	8.19407332512865	12.8289583778621	17.8856484095034	22.9423384674882	1.11409695602208	-0.00234214439627076	1.1117548116258
215	0.380091521477965	0	0	0	0	4.82242266644957	3.39760392829172	4.61419330376759	5.0608832181764	5.06088324174217	4.82242266644957	8.22002659474129	12.8342198985089	17.8951031166853	22.9559863584274	1.10523268034576	-0.00439161209869935	1.10084106824706
216	0	1.36154880044444	0	0	0	4.81198806780029	3.40741369970646	4.58523450945098	5.05023449970529	5.05023452078526	4.81198806780029	8.21940176750675	12.8046362769577	17.854870776663	22.9051052974483	1.09433003340149	-0.00914215506603419	1.08518787833545
217	0.553675843565081	0	0	0	0	4.79684851139276	3.40990603969146	4.55794337136675	5.03494237157486	5.03494239043048	4.79684851139276	8.20675455108422	12.764697922451	17.7996402940258	22.8345826844563	1.08381164513347	-0.0143776401746366	1.06943400495884
218	0	1.1487567125181	0	0	0	4.77266564594635	3.40577440980066	4.52834025714647	5.01155524666434	5.01155526352966	4.77266564594635	8.17844005574701	12.7067803128935	17.7183355595578	22.7298908230875	1.07138909829479	-0.0149185517842948	1.0564705465105
219	0.702244918711948	0	0	0	0	4.74466489906473	3.39782044480591	4.50102468787556	4.98531899231932	4.98531900740383	4.74466489906473	8.14248534387064	12.6435100317462	17.6288290240655	22.6141480314694	1.05905987569551	-0.0144891347517161	1.0445707409438
220	0	1.23385685221693	0	0	0	4.71166538456589	3.38789888469884	4.4753571618626	4.95627775950866	4.95627777299988	4.71166538456589	8.09956426926473	12.5749214311273	17.531199190636	22.4874769636359	1.04727761086707	-0.0147005554876333	1.03257705537943
221	0	1.44557049288495	0	0	0	4.68757781387095	3.37644682459858	4.46132700593379	4.93509546192554	4.93509547399128	4.68757781387095	8.06402463846953	12.5253516444033	17.4604471063289	22.3955425803202	1.04133193383719	-0.015564437603485	1.02576749623371
222	0.568265375003506	0	0	0	0	4.6690319010259	3.36342062342069	4.45560827343673	4.91908526269708	4.91908527348757	4.6690319010259	8.03245252444659	12.4880607978833	17.4071460605804	22.326231334068	1.03850227471764	-0.0147306392122272	1.02377163550542
223	0.651306200069112	0	0	0	0	4.64005548612603	3.34808345897422	4.44442354699214	4.89505904597823	4.89505905562786	4.64005548612603	7.98813894510025	12.4325624920924	17.3276215380706	22.2226805936985	1.0323564954578	-0.0118661469787743	1.02049034847903
224	0	0.804231945561426	0	0	0	4.60158253333576	3.3306600522835	4.42746962982088	4.86324629383281	4.86324630246191	4.60158253333576	7.93224258561925	12.3597122154401	17.2229585092729	22.0862048117348	1.02317545830951	-0.019267722070037	1.00390773623947
225	0	1.6982641544528	0	0	0	4.56803243846327	3.31141615201925	4.41546834516066	4.83484280160187	4.83484280931807	4.56803243846327	7.87944859048252	12.2949169356432	17.1297597372451	21.9646025465631	1.02036667051757	-0.0112777623934602	1.00908890812411
226	0.33227095788412	0	0	0	0	4.54303550184866	3.29011876536813	4.41143575579107	4.81328077743816	4.81328078433779	4.54303550184866	7.83315426721679	12.2445900230079	17.057870800446	21.8711515847838	1.02070382024416	-0.0221406947822503	0.998563125461914
227	0	0	2.11256451731629	0	0	4.52281686974951	3.27767627030698	4.39896356677386	4.79509999423531	4.79510000040456	4.52281686974951	7.8004931400565	12.1994567068304	16.9945567010657	21.7896567014702	1.03633693793476	-0.0172669417516642	1.0190699961831
228	0	0	2.07266260071822	0	0	4.53369871542691	3.30268016439485	4.38123516606691	4.80594042693601	4.80594043245201	4.53369871542691	7.83637887982176	12.2176140458887	17.0235544728247	21.8294949052767	1.0662904291091	-0.0267368523670655	1.03955357674204
229	0.60507737138781	0	0	0	0	4.56367018161405	3.35496539404113	4.35781249229535	4.83537702619228	4.83537703112401	4.56367018161405	7.91863557565519	12.2764480679505	17.1118250941428	21.9472021252668	1.08360376852782	-0.0212419392734248	1.06236182925439
230	0	0	1.80488821618911	0	0	4.59639109252854	3.41897758219733	4.32811872992273	4.86849790305357	4.86849790746277	4.59639109252854	8.01536867472587	12.3434874046486	17.2119853077022	22.0804832151649	1.09546272537013	-0.0187103772488221	1.07675234812131
231	0	1.51531725581785	0	0	0	4.64507229487378	3.49710811110416	4.30191913881422	4.91628176640324	4.91628177034514	4.64507229487378	8.14218040597795	12.4440995447922	17.3603813111954	22.2766630815405	1.10753335283431	-0.00878134224689789	1.09875201058741
232	0	1.02576377915349	0	0	0	4.70181471817822	3.56998639402634	4.28881896593911	4.97044653385211	4.97044653737612	4.70181471817822	8.27180111220456	12.5606200781437	17.5310666119958	22.5015131493719	1.11420264416791	-0.00384760642931163	1.1103550377386
233	0	1.40366899285054	0	0	0	4.75972219363533	3.6317279286321	4.2865479265867	5.02412992180279	5.0241299249531	4.75972219363533	8.39145012226743	12.6779980488541	17.7021279706569	22.72625789561	1.11723710202498	-0.0018421385826722	1.11539496344231
234	0	1.25359222110523	0	0	0	4.82065298107913	3.68180986738666	4.2982381040577	5.07935373550594	5.07935373832208	4.82065298107913	8.50246284846579	12.8007009525235	17.8800546880294	22.9594084263515	1.12026921363455	0.00417027111034357	1.12443948474489
235	0.470199364763497	0	0	0	0	4.87358619111527	3.71830609258054	4.31384982802672	5.12629620426553	5.12629620678287	4.87358619111527	8.59189228369581	12.9057421117225	18.0320383159881	23.1583345227709	1.12048602110645	0.000895386841346638	1.1213814079478
236	0	1.46028855563329	0	0	0	4.91275254925741	3.74088342009884	4.3277684356281	5.16018871182338	5.16018871407353	4.91275254925741	8.65363596935625	12.9814044049843	18.1415931168077	23.3017818308813	1.11895162716812	-0.0025104671422758	1.11644116002584
237	0.562061835814877	0	0	0	0	4.94421380985219	3.75266776213525	4.34494396284013	5.18712192182766	5.18712192383893	4.94421380985219	8.69688157198744	13.0418255348276	18.2289474566552	23.4160693804942	1.11671508104135	-0.00592289245649319	1.11079218858485
238	0	1.07292730748289	0	0	0	4.96006710823455	3.75390671104122	4.35709618243797	5.20007000956024	5.20007001135794	4.96006710823455	8.71397381927577	13.0710700017137	18.271140011274	23.4712100226319	1.10987313192961	-0.00441091756038816	1.10546221436922
239	0.462607592336604	0	0	0	0	4.96307539064038	3.74514530750729	4.36455746683667	5.20063019061284	5.20063019221958	4.96307539064038	8.70822069814768	13.0727781649844	18.2734083555972	23.4740385478168	1.10056764037732	-0.00734823449870338	1.09321940587862
240	0.376967807014099	0	0	0	0	4.94370378399522	3.72461615525694	4.35753713191948	5.18022740244723	5.18022740388325	4.94370378399522	8.66831993925215	13.0258570711716	18.2060844736189	23.3863118775021	1.08765527898067	0.000354322198525923	1.08800960117919
241	0.743367130277613	0	0	0	0	4.90275414005063	3.69530381733023	4.33692144999486	5.14088084214842	5.14088084343183	4.90275414005063	8.59805795738087	12.9349794073757	18.0758602495242	23.216741092956	1.07134630833446	-0.00627635980953949	1.06506994852492
242	0	1.56744659516234	0	0	0	4.85530614874162	3.66420011565844	4.31719432909591	5.09810744206198	5.09810744320896	4.85530614874162	8.51950626440006	12.836700593496	17.934808035558	23.0329154787669	1.0588087668003	-0.0138816570771398	1.04492710972316
243	0	0	2.36796741208138	0	0	4.82972436124346	3.64846162209346	4.30708670009775	5.07640524032501	5.07640524135003	4.82972436124346	8.47818598333692	12.7852726834347	17.8616779237597	22.9380831651097	1.08422287933645	-0.0154548241951534	1.06876805514129
244	0	0	0	3.05246684171298	0	4.85039840739601	3.68293780480162	4.31756295480434	5.07823173310474	5.09923941545922	4.85039840739601	8.53333621219763	12.850899167002	17.9291309001067	23.0283703155659	1.18761201523897	-0.0101631593504998	1.17744885588847
245	0	1.5396585382534	0	0	0	4.91657826754557	3.76090878059076	4.37039501971609	5.08609454490007	5.16565348480874	4.91657826754557	8.67748704813632	13.0478820678524	18.1339766127525	23.2996300975612	1.20844317969367	-0.0109720763700252	1.19747110332364
246	0.599072080180399	0	0	0	0	4.99145043250746	3.84093368500701	4.43583449992932	5.09795610281007	5.24042452848725	4.99145043250746	8.83238411751447	13.2682186174438	18.3661747202539	23.6065992487411	1.21038010779027	-0.0135103325239793	1.19686977526629
247	0	1.1580043654723	0	0	0	5.05462498242168	3.91062729645836	4.49643074893283	5.10342727474245	5.30453934158519	5.05462498242168	8.96525227888005	13.4616830278129	18.5651103025553	23.8696496441405	1.2023482180731	-0.0144686232749591	1.18787959479814
248	0	1.58799424135001	0	0	0	5.11544018617672	3.96729020879573	4.55956078020694	5.11258326786914	5.36511394553345	5.11544018617672	9.08273039497244	13.6422911751794	18.7548744430485	24.119988388582	1.19605237384689	-0.0137751075388332	1.18227726630806
249	0.668161823303446	0	0	0	0	5.17115596423402	4.01098706032872	4.62363961543249	5.1251600428861	5.42088345389912	5.17115596423402	9.18214302456274	13.8057826399952	18.9309426828813	24.3518261367804	1.19031900159547	-0.0159454675495464	1.17437353404592
250	0.274110714545275	0	0	0	0	5.20196555897681	4.0379809375232	4.67011558155361	5.12327106350491	5.45388729336779	5.20196555897681	9.23994649650001	13.9100620780536	19.0333331415585	24.4872204349263	1.17854196569874	-0.0168137733846967	1.16172819231404
251	0	1.12606744984159	0	0	0	5.20955321935903	4.04584495153608	4.69742421306713	5.10565444616947	5.46326600649539	5.20955321935903	9.25539817089511	13.9528223839622	19.0584768301317	24.5217428366271	1.16274672879853	-0.0168216169688848	1.14592511182964
252	0	1.22821097874078	0	0	0	5.21024317677717	4.04105783277181	4.72001430211079	5.08684646010442	5.46420147423795	5.21024317677717	9.25130100954898	13.9713153116598	19.0581617717642	24.5223632460022	1.14765741118605	-0.01492386672628	1.13273354445977
253	0.408725821563032	0	0	0	0	5.20191689768081	4.02457534381373	4.73561132966719	5.0645285057242	5.45513220391569	5.20191689768081	9.22649224149454	13.9621035711617	19.0266320768859	24.4817642808016	1.1335829587646	-0.0138550236203764	1.11972793514422
254	0.413658710236061	0	0	0	0	5.17183145702238	3.99450664222813	4.73224741852228	5.0266080042854	5.42475666459526	5.17183145702238	9.16633809925051	13.8985855177728	18.9251935220582	24.3499501866535	1.11693483192928	-0.00902401362682269	1.10791081830246
255	0	1.00497771698109	0	0	0	5.12541138320875	3.953704549735	4.71431958912532	4.97730917573914	5.37807781235144	5.12541138320875	9.07911593294375	13.7934355220691	18.7707446978082	24.1488225101597	1.09810430013783	-0.00996637911859133	1.08813792101923
256	0.369389781894298	0	0	0	0	5.06927041922185	3.90483600184099	4.68719841	4.92180305158564	5.32100592500844	5.06927041922185	8.97410642106284	13.6613048310628	18.5831078826485	23.9041138076569	1.07900269677616	-0.00544395175490898	1.07355874502126
257	0	1.49511872614145	0	0	0	5.00692014808808	3.84948453600533	4.65421121459115	4.86320494123741	5.25734090289166	5.00692014808808	8.85640468409341	13.5106158986846	18.373820839922	23.6311617428136	1.06335378550769	-0.0110289247387424	1.05232486076895
258	0.630049463797976	0	0	0	0	4.9488425404499	3.7935035538865	4.62619644451899	4.8121383231066	5.19832869849202	4.9488425404499	8.7423460943364	13.3685425388554	18.180680861962	23.379009560454	1.05146920846249	-0.00979430198946053	1.04167490647303
259	0.714523180461837	0	0	0	0	4.88248545729696	3.7387414926972	4.59360583986534	4.75884339279747	5.13476737233974	4.88248545729696	8.62122694999416	13.2148327898595	17.973676182657	23.1084435549967	1.03753177738708	-0.0044772645803916	1.03305451280669
260	0.640281005323595	0	0	0	0	4.80649679792152	3.68673479149059	4.55564034428952	4.70231712224697	5.06614784234701	4.80649679792152	8.49323158941212	13.0488719337016	17.7511890559486	22.8173368982956	1.02211955281802	-0.000437423131917078	1.02168212968611
261	0.600487761773206	0	0	0	0	4.72100158420613	3.63660727364045	4.51123408264922	4.64129985079607	4.99164315747687	4.72100158420613	8.35760885784658	12.8688429404958	17.5101427912919	22.5017859487687	1.00574664392697	0.000657755286059311	1.00640439921303
262	0	0.879074135439394	0	0	0	4.63116030517662	3.58729288826804	4.4629084507096	4.57813090483737	4.91396798992553	4.63116030517662	8.21845319344466	12.6813616441543	17.2594925489916	22.1734605389172	0.989163799381333	0.00548989411404723	0.99465369349538
263	0	0	1.84591398479818	0	0	4.55491644021964	3.54999501804954	4.41481325850185	4.52708272139162	4.84771727722756	4.55491644021964	8.10491145826919	12.519724716771	17.0468074381627	21.8945247153902	0.985373176219889	0.00955726982735978	0.994930446047248
264	0	0.965971910525749	0	0	0	4.50267502856233	3.53447597921373	4.36832696119879	4.49747825372724	4.80248842426075	4.50267502856233	8.03715100777606	12.4054779689749	16.9029562227021	21.7054446469628	0.986708453926133	0.0101827590770461	0.996891213003179
265	0	0.967547741080162	0	0	0	4.46249926496666	3.52246077098836	4.3275724032118	4.47703768566272	4.76623284495611	4.46249926496666	7.98496003595502	12.3125324391668	16.7895701248295	21.5558029697857	0.984663002827631	0.0106560176984691	0.9953190205261
266	0.539376680233747	0	0	0	0	4.42571299550323	3.50899468445324	4.28946982883191	4.45832400384845	4.73170623070661	4.42571299550323	7.93470767995647	12.2241775087884	16.6825015126368	21.4142077433434	0.980994489617928	0.0143655871143618	0.995360076732289
267	0	0.931294515030842	0	0	0	4.38612217945138	3.49221598874768	4.25052054835945	4.43626827616524	4.69399829055686	4.38612217945138	7.87833816819905	12.1288587165585	16.5651269927237	21.2591252832806	0.975316062807362	0.011914078468343	0.987230141275705
268	0.521749704425997	0	0	0	0	4.34521256670481	3.47167966690225	4.21220132538626	4.41174744950047	4.65411471497046	4.34521256670481	7.81689223360706	12.0290935589933	16.4408410084938	21.0949557234643	0.968581223518621	0.00302016909076165	0.971601392609382
269	0	1.28000029307544	0	0	0	4.30343121805179	3.44809162328681	4.17575778477721	4.38587167430506	4.61326833822993	4.30343121805179	7.7515228413386	11.9272806261158	16.3131523004209	20.9264206386508	0.962364222418318	-0.00456745190033827	0.95779677051798
270	0.773153887301135	0	0	0	0	4.26734771644493	3.42506874291207	4.148274759121	4.36583328027871	4.57873161168721	4.26734771644493	7.69241645935699	11.840691218478	16.2065244987567	20.7852561104439	0.958238074072663	-0.0116932286263544	0.946544845446308
271	0	1.5223789185256	0	0	0	4.23602661253898	3.40464968467128	4.13020231186091	4.35231777671176	4.55125076310236	4.23602661253898	7.64067629721027	11.7708786090712	16.1231963857829	20.6744471488853	0.958081266156922	-0.00800941608450117	0.950071850072421
272	0.685134974007653	0	0	0	0	4.21467043509197	3.38608183094147	4.12463100345244	4.34871388233334	4.53425865787363	4.21467043509197	7.60075226603344	11.7253832694859	16.0740971518192	20.6083558096928	0.961038320103908	-0.00865303064865736	0.952385289455251
273	0.717266097676803	0	0	0	0	4.18809355451299	3.36927499007558	4.11892734690415	4.3427102946977	4.5154740890815	4.18809355451299	7.55736854458857	11.6762958914927	16.0190061861904	20.5344802752719	0.960509885666038	-0.0105159452773563	0.949993940388682
274	0.612644792657217	0	0	0	0	4.1529181920632	3.35365473262616	4.10947249721303	4.33101106363323	4.49161938132196	4.1529181920632	7.50657292468936	11.6160454219024	15.9470564855356	20.4386758668576	0.95684349449071	-0.00881816887287505	0.948025325617835
275	0	1.51152923753487	0	0	0	4.11806317664893	3.338249537827	4.10210624801042	4.31976565599936	4.46885241788799	4.11806317664893	7.45631271447592	11.5584189624863	15.8781846184857	20.3470370363737	0.955347006248146	-0.0103867444422814	0.944960261805864
276	0	0	1.88992947280343	0	0	4.10541439015419	3.33518949238974	4.10431704689918	4.32741672460361	4.46561612712864	4.10541439015419	7.44060388254393	11.5449209294431	15.8723376540467	20.3379537811754	0.969571170151528	-0.0060161186043483	0.963555051547179
277	0	1.06359297078892	0	0	0	4.11681216581181	3.35251535144669	4.10852084928151	4.35503865413802	4.48297852365172	4.11681216581181	7.4693275172585	11.57784836654	15.932887020678	20.4158655443298	0.98468392277492	-0.0085397730078685	0.976144149767051
278	0	0	1.89217097324829	0	0	4.1463177921156	3.38315742809809	4.11466871236071	4.39665479460248	4.51495123690714	4.1463177921156	7.52947522021369	11.6441439325744	16.0407987271769	20.555749964084	1.00541127822458	-0.00451487735887527	1.00089640086571
279	0	0	2.13671585497864	0	0	4.20560337025051	3.44589549714184	4.11763630757899	4.46417961122858	4.57343277712968	4.20560337025051	7.65149886739235	11.7691351749713	16.2333147861999	20.8067475633296	1.04559205129756	0.000829700133172123	1.04642175143073
280	0	1.36835951006486	0	0	0	4.29097430296244	3.53220530223513	4.12222047824685	4.55428519949551	4.65507600686656	4.29097430296244	7.82317960519757	11.9454000834444	16.4996852829399	21.1547612898065	1.07585796773623	0.0052332857732764	1.08109125350951
281	0.677206797664609	0	0	0	0	4.37882173509167	3.61557354963249	4.13210622849566	4.64570253071928	4.73859020175459	4.37882173509167	7.99439528472416	12.1265015132198	16.7722040439391	21.5107942456937	1.09222749580324	0.00344902279646922	1.09567651859971
282	0	1.45568874663746	0	0	0	4.45778041188634	3.68895529839083	4.14452900482717	4.72900499905315	4.81452528807008	4.45778041188634	8.14673571027717	12.2912647151043	17.0202697141575	21.8347950022276	1.1013991711935	0.0018832854881146	1.10328245668161
283	0.707695484441057	0	0	0	0	4.53033422349855	3.75046721152072	4.16341900407328	4.80612892891623	4.88479293126414	4.53033422349855	8.28080143501926	12.4442204390925	17.2503493680088	22.1351422992729	1.10675596206001	0.00520097697313365	1.11195693903314
284	0.692747778851266	0	0	0	0	4.58183462691248	3.79990719800252	4.17758874163272	4.86566205011667	4.93795549649768	4.58183462691248	8.381741824915	12.5593305665477	17.4249926166644	22.3629481131621	1.10484967714542	0.00156125002443876	1.10641092716986
285	0.795116732092728	0	0	0	0	4.61026378850385	3.83850520468747	4.18532640013631	4.90651455677836	4.97289750965283	4.61026378850385	8.44876899319132	12.6340953933276	17.540609950106	22.5135074597588	1.09743920621238	0.00427627831445956	1.10171548452684
286	0	1.79175736297617	0	0	0	4.62903699733101	3.86823381721265	4.19722657466867	4.94031942870651	5.00122630852668	4.62903699733101	8.49727081454367	12.6944973892123	17.6348168179188	22.6360431264455	1.09682871370406	0.0052814388383305	1.10211015254239
287	0	0.8262392539198	0	0	0	4.65246769560743	3.88747792189796	4.2214894252458	4.97650084119894	5.032340720078	4.65246769560743	8.53994561750539	12.7614350427512	17.7379358839501	22.7702766040281	1.09813878494565	0.00613032503000494	1.10426910997566
288	0.330099290257949	0	0	0	0	4.6643637524047	3.89192117378406	4.24000140506257	4.99822311806828	5.0493802272442	4.6643637524047	8.55628492618876	12.7962863312513	17.7945094493196	22.8438896765638	1.09295027390926	0.00415436567333432	1.09710463958259
289	0.642533600541939	0	0	0	0	4.6555336194735	3.8817227461949	4.24427337744738	4.99825192569484	5.04508633088354	4.6555336194735	8.5372563656684	12.7815297431158	17.7797816688106	22.8248679996942	1.08252935880202	0.00383469297638044	1.0863640517784
290	0	0.825908677407431	0	0	0	4.63154730637068	3.86197829717474	4.23942299679197	4.98289226497846	5.02574067052194	4.63154730637068	8.49352560354542	12.7329486003374	17.7158408653158	22.7415815358378	1.06848987935157	-0.000592670067881443	1.06789720928369
291	0.416654194199061	0	0	0	0	4.59612452532225	3.83230291422215	4.2262079863645	4.9539974683499	4.99317411704109	4.59612452532225	8.4284274395444	12.6546354259089	17.6086328942588	22.6018070112999	1.0526233115109	-0.000975623177570999	1.05164768833333
292	0	1.17939542507268	0	0	0	4.5520082237911	3.79424092492972	4.20659470872421	4.914526203708	4.95032384439907	4.5520082237911	8.34624914872082	12.552843857445	17.467370061153	22.4176939055521	1.03662889963164	-0.000964744672529122	1.03566415495911
293	0	1.04759204019068	0	0	0	4.51278056862482	3.7523319839776	4.19216594950026	4.8769467946333	4.90963769428675	4.51278056862482	8.26511255260242	12.4572785021027	17.334225296736	22.2438629910227	1.02336300873366	-0.00318126108907247	1.02018174764458
294	0	0.878133449531374	0	0	0	4.47836905156371	3.70749327472348	4.18205378497581	4.84117175461991	4.87100873541463	4.47836905156371	8.18586232628719	12.367916111263	17.2090878658829	22.0800966012975	1.01211006649606	-0.00161611623989277	1.01049395025616
295	0	0	2.00259989385839	0	0	4.4569083582055	3.67340591438861	4.17234347828613	4.81559847862775	4.84281596415223	4.4569083582055	8.13031427259411	12.3026577508802	17.118256229508	21.9610721936602	1.01838924159068	-0.0015158315756076	1.01687341001507
296	0	1.28867809226439	0	0	0	4.4599968650015	3.66243116734626	4.16524119434748	4.81217566785342	4.83699072536646	4.4599968650015	8.12242803234776	12.2876692266952	17.0998448945487	21.9368356199151	1.0282890107855	-0.00692085530899544	1.0213681554765
297	0.683292280080204	0	0	0	0	4.47027626243496	3.65606655290103	4.16359113574925	4.81587350775712	4.83848687602796	4.47027626243496	8.12634281533599	12.2899339510852	17.1058074588424	21.9442943348703	1.03281539111366	-0.0103385444436757	1.02247684666999
298	0	1.01340401212134	0	0	0	4.47567546364506	3.64920977190132	4.16157912433995	4.81652556258238	4.83712265698752	4.47567546364506	8.12488523554638	12.2864643598863	17.1029899224687	21.9401125794562	1.03252049867652	-0.00996511165664666	1.02255538701988
299	0	1.05302012166429	0	0	0	4.48165162662851	3.63898315769402	4.16320143624013	4.81684273497376	4.8355946233713	4.48165162662851	8.12063478432253	12.2838362205627	17.1006789555364	21.9362735789077	1.03037363748223	-0.0085191566625647	1.02185448081967
300	0	0.928191003800606	0	0	0	4.48840316152529	3.62450198740439	4.16842870374987	4.81653264896854	4.83359699343351	4.48840316152529	8.11290514892969	12.2813338526796	17.0978665016481	21.9314634950816	1.0275920524123	-0.0086605751659278	1.01893147724637
301	0	0	1.84420956770713	0	0	4.50241026682803	3.61707025154028	4.17327054755451	4.82207829668981	4.83760025751148	4.50241026682803	8.11948051836831	12.2927510659228	17.1148293626126	21.9524296201241	1.03532818665389	-0.00128510972094611	1.03404307693295
302	0	0.903675371044119	0	0	0	4.52966566191515	3.6262348654975	4.17536892772713	4.83962332126535	4.85373642071151	4.52966566191515	8.15590052741265	12.3312694551398	17.1708927764051	22.0246291971166	1.04513466743319	-0.005896526105014	1.03923814132817
303	0	1.7253734435442	0	0	0	4.56389502740901	3.6352497998831	4.18438437710112	4.86309754499603	4.87592448926896	4.56389502740901	8.19914482729211	12.3835292043932	17.2466267493893	22.1225512386582	1.05666696446408	-0.00230484298130486	1.05436212148277
304	0	1.74324232871963	0	0	0	4.6154364311073	3.64267169936886	4.214560730696	4.90305647600709	4.91470993457575	4.6154364311073	8.25810813047615	12.4726688611722	17.3757253371792	22.290435271755	1.07667718864097	-0.0142516890171911	1.06242549962378
305	0	1.03553973724008	0	0	0	4.67860935078352	3.64669162965317	4.26135757032822	4.95403109798231	4.96461444009758	4.67860935078352	8.32530098043669	12.5866585507649	17.5406896487472	22.5053040888448	1.09351918855175	-0.0108581595276472	1.0826610290241
306	0.686130843723784	0	0	0	0	4.73481946227269	3.64580285719404	4.30834975392131	4.99959300394182	5.0092009926462	4.73481946227269	8.38062231946673	12.688972073388	17.6885650773299	22.6977660699761	1.10134493814351	-0.0115105760284999	1.08983436211501
307	0	1.36481577509028	0	0	0	4.77925918450231	3.64114190005392	4.35204987101661	5.03666122687583	5.04538067122246	4.77925918450231	8.42040108455623	12.7724509555728	17.8091121824487	22.8544928536711	1.10466591987773	-0.0110530295222677	1.09361289035546
308	0	0	2.08275276031375	0	0	4.83101654285561	3.64616613107146	4.39567044539468	5.08136638545886	5.08927675197221	4.83101654285561	8.47718267392706	12.8728531193217	17.9542195047806	23.0434962567528	1.12592829066231	-0.0124692683274592	1.11345902233485
309	0	1.32547940994801	0	0	0	4.89745250067848	3.67155730992966	4.43553295698138	5.14039355699596	5.14756754165162	4.89745250067848	8.56900981060814	13.0045427675895	18.1449363245855	23.2925038662371	1.14442128574631	-0.0107478699592686	1.13367341578705
310	0	1.26639229246184	0	0	0	4.96715279278847	3.69692603089455	4.47886358994327	5.20216312755819	5.20866718974203	4.96715279278847	8.66407882368302	13.1429424136263	18.3451055411845	23.5537727309265	1.15480548846856	-0.00535067005202602	1.14945481841653
311	0.64939959839404	0	0	0	0	5.02845986405381	3.71710756750667	4.52021042660918	5.25680093017604	5.26269579021498	5.02845986405381	8.74556743156047	13.2657778581697	18.5225787883457	23.7852745785607	1.15956713035685	0.00347204005221078	1.16303917040906
312	0.409319696388359	0	0	0	0	5.06516007944055	3.72835801275678	4.54674179103212	5.29032933306105	5.295670435006	5.06516007944055	8.79351809219733	13.3402598832295	18.6305892162905	23.9262596512965	1.15688499557557	-0.00192306835233362	1.15496192722324
313	0.67389888250626	0	0	0	0	5.07407817349811	3.72895401699799	4.55512326849972	5.29935992128076	5.30419786267525	5.07407817349811	8.80303219049611	13.3581554589958	18.6575153802766	23.9617132429518	1.14753251070041	0.000369685996193877	1.14790219669661
314	0	1.49532399256856	0	0	0	5.0679758442904	3.72339885358583	4.55735741709311	5.29632451522043	5.30070544561178	5.0679758442904	8.79137469787624	13.3487321149693	18.6450566301898	23.9457620758016	1.1379421071068	-0.00445862219907385	1.13348348490773
315	0	1.25385186515214	0	0	0	5.06458123471759	3.71325976679241	4.5670512835856	5.29547871691669	5.29944470686636	5.06458123471759	8.77784100151	13.3448922850956	18.6403710020123	23.9398157088786	1.13183462246356	-0.00203358446788874	1.12980103799567
316	0	1.45244626233861	0	0	0	5.06677978584506	3.69922601877554	4.58547904543731	5.29883020219804	5.30241958452783	5.06677978584506	8.76600580462061	13.3514848500579	18.650315052256	23.9527346367838	1.12930165940914	0.00109006085253546	1.13039172026167
317	0.674920618854156	0	0	0	0	5.06939643898573	3.68245478002723	4.60840947118839	5.3028927484308	5.30614043340687	5.06939643898573	8.75185121901297	13.3602606902014	18.6631534386322	23.969293872039	1.12782536223827	0.0100439471582097	1.13786930939648
318	0.363729274636399	0	0	0	0	5.05500991637485	3.6605840034117	4.61983924777881	5.29237858613334	5.29531635224276	5.05500991637485	8.71559391978655	13.3354331675654	18.6278117536987	23.9231281059415	1.12156879732841	0.00533830230702461	1.12690709963543
319	0	1.06593088274746	0	0	0	5.02537229833058	3.63125737433266	4.61844423987393	5.26662733425602	5.26928409617515	5.02537229833058	8.65662967266324	13.2750739125372	18.5417012467932	23.8109853429683	1.11137180005049	0.0131232863617259	1.12449508641222
320	0	1.64908183324197	0	0	0	4.99905517880016	3.59940706029111	4.62062290753927	5.24263830484571	5.24504036013638	4.99905517880016	8.59846223909126	13.2190851466305	18.4617234514762	23.7067638116126	1.10673349350762	0.00970788818799015	1.11644138169561
321	0.687871316753544	0	0	0	0	4.97850191220791	3.56804144008517	4.62994036055197	5.22451034084157	5.22668159684428	4.97850191220791	8.54654335229308	13.1764837128451	18.4009940536866	23.6276756505309	1.10472835223109	0.00718251520102943	1.11191086743212
322	0	1.22192416443294	0	0	0	4.95367179076902	3.53739808347552	4.63746746404601	5.20378096813059	5.20574315045334	4.95367179076902	8.49106987424453	13.1285373382905	18.3323183064211	23.5380614568745	1.09937057147265	0.00106189381947963	1.10043246529213
323	0.469612274477469	0	0	0	0	4.92616052885659	3.50553751777473	4.64241024567518	5.18005844641589	5.18183129034517	4.92616052885659	8.43169804663132	13.0741082923065	18.2541667387224	23.4359980290676	1.09301280880045	-0.00226524902085144	1.0907475597796
324	0	0.893597525765214	0	0	0	4.88855595496748	3.47045963159346	4.63718662585499	5.14610266213755	5.14770408822571	4.88855595496748	8.35901558656094	12.9962022124159	18.1423048745535	23.2900089627792	1.08342708556001	0.00422102627620824	1.08764811183622
325	0	0	1.82766643168881	0	0	4.85677098629437	3.44521685495001	4.62567610574068	5.11621784364154	5.11766411865257	4.85677098629437	8.30198784124437	12.9276639469851	18.0438817906266	23.1615459092792	1.08306135330714	-0.000490400330976395	1.08257095297617
326	0.779350445362294	0	0	0	0	4.83624587348492	3.44183046413554	4.60730107153318	5.09804310238445	5.09934898670904	4.83624587348492	8.27807633762047	12.8853774091536	17.9834205115381	23.0827694982471	1.08497570730021	0.00305628928131367	1.08803199658153
327	0	1.20986798440881	0	0	0	4.81445294521783	3.4446300655589	4.58737068508173	5.08106484405981	5.08224372664135	4.81445294521783	8.25908301077673	12.8464536958585	17.9275185399183	23.0097622665596	1.08195145191835	0.00422010137286757	1.08617155329122
328	0	0.978804364223199	0	0	0	4.79711354036527	3.44683938863841	4.57189901851335	5.06728795294474	5.06835197469055	4.79711354036527	8.24395292900367	12.815851947517	17.8831399004618	22.9514918751523	1.07811530752614	0.00481750444247037	1.08293281196861
329	0	1.16709084142207	0	0	0	4.7833655901973	3.44597674246532	4.56055341192026	5.05506990917102	5.05603007575852	4.7833655901973	8.22934233266263	12.7898957445829	17.8449656537539	22.9009957295124	1.07400659743182	0.0032660929369282	1.07727269036875
330	0.664551169428333	0	0	0	0	4.7691018189296	3.44237934243874	4.55137928578218	5.04206144569348	5.04292773061861	4.7691018189296	8.21148116136834	12.7628604471505	17.804921892844	22.8478496234626	1.06995265130413	-0.000525256178878613	1.06942739512525
331	0.794206834917772	0	0	0	0	4.74325753938775	3.43784631571428	4.53742704645909	5.02133984715073	5.02212128580703	4.74325753938775	8.18110385510203	12.7185309015611	17.7398707487119	22.7619920345189	1.06351293099793	0.000603332460765136	1.0641162634587
332	0.473559858653481	0	0	0	0	4.70346953596284	3.43184665021731	4.51638905686153	4.99083239000386	4.99153716552391	4.70346953596284	8.13531618618015	12.6517052430417	17.6425376330455	22.6340747985695	1.05476507577541	0.000191376020116071	1.05495645179553
333	0.719126766184904	0	0	0	0	4.64908710690918	3.42186200952443	4.48566302601871	4.94827056600149	4.94890608753957	4.64908710690918	8.07094911643361	12.5566121424523	17.5048827084538	22.4537887959934	1.0434748316228	-0.00891106701706094	1.03456376460574
334	0	0	2.40406272722371	0	0	4.60102987589327	3.42700071961519	4.44968604533899	4.91362616641053	4.91419914049443	4.60102987589327	8.02803059550845	12.4777166408474	17.391342807258	22.3055419477524	1.06664372395494	-0.0064766229072897	1.06016710104765
335	0.431840127104757	0	0	0	0	4.57410735347955	3.4578245920095	4.40780484639446	4.89855665901683	4.8990731545501	4.57410735347955	8.03193194548905	12.4397367918835	17.3382934509003	22.2373666054504	1.07589345994008	-0.00912171002210186	1.06677174991798
336	0	1.73107526231951	0	0	0	4.55266098941793	3.48793887522852	4.36769931642498	4.88714935573101	4.88761486318177	4.55266098941793	8.04059986464645	12.4082991810714	17.2954485368024	22.1830633999842	1.07865566143206	-0.0102837650689722	1.06837189636309
337	0	0	2.34132983249752	0	0	4.55961788928818	3.53036078078929	4.34213907589932	4.90088523553964	4.90130472081099	4.55961788928818	8.08997867007746	12.4321177459768	17.3330029815164	22.2343077023274	1.11210931905851	-0.00720460207656653	1.10490471698194
338	0	0.837470713143133	0	0	0	4.59321881750095	3.59406155631198	4.31954616499299	4.93784477065923	4.93822272409714	4.59321881750095	8.18728037381293	12.5068265388059	17.4446713094651	22.3828940335623	1.12855951560692	-0.0120307707214605	1.11652874488546
339	0.411837838418497	0	0	0	0	4.62343261340743	3.65066380947215	4.29438942723161	4.96896884703944	4.96930932799771	4.62343261340743	8.27409642287958	12.5684858501112	17.5374546971506	22.5067640251483	1.12739003310481	-0.000855912131187767	1.12653412097363
340	0	1.04819108431681	0	0	0	4.64174750473481	3.69337959893824	4.26491725228863	4.98668619634286	4.98699287369116	4.64174750473481	8.33512710367305	12.6000443559617	17.5867305523045	22.5737234259957	1.11794604421619	0.00377808649631034	1.1217241307125
341	0	1.75454925236771	0	0	0	4.66345815957647	3.72476612364616	4.24715852376071	5.00545450864631	5.00573069757574	4.66345815957647	8.38822428322263	12.6353828069833	17.6408373156297	22.6465680132054	1.11429306609977	0.00300429006519496	1.11729735616496
342	0	1.24808089237007	0	0	0	4.69737451989108	3.74701790000691	4.25006185433853	5.03415683921035	5.03440553466196	4.69737451989108	8.44439241989799	12.6944542742365	17.7286111134469	22.7630166481088	1.11414809206504	0.00397860347762069	1.11812669554266
343	0	1.2630694586687	0	0	0	4.73711207920253	3.76020097635155	4.26687887743186	5.06667541271141	5.06689931972626	4.73711207920253	8.49731305555408	12.7641919329859	17.8308673456974	22.8977666654236	1.11260305645894	0.0115206509534511	1.12412370741239
344	0	0	1.84661089584027	0	0	4.78621912389177	3.77626842244627	4.2902115118668	5.10687078162085	5.10707234288491	4.78621912389177	8.56248754633804	12.8526990582048	17.9595698398257	23.0666421827106	1.12140844201625	0.0115025349867918	1.13291097700304
345	0	1.42415709021427	0	0	0	4.84925607167547	3.80522937292316	4.31573041939264	5.15961736936635	5.15979879020093	4.84925607167547	8.65448544459863	12.9702158639913	18.1298332333576	23.2896320235585	1.13344126848093	0.0129632629453779	1.14640453142631
346	0.549932353997866	0	0	0	0	4.90996573218548	3.82990137041562	4.34393528944964	5.2102737590555	5.21043703008233	4.90996573218548	8.73986710260111	13.0838023920507	18.2940761511062	23.5045131811886	1.13980497385571	0.0162386602893827	1.15604363414509
347	0	0.92246568947934	0	0	0	4.95357469087131	3.84470096825523	4.36449649884073	5.24537590087471	5.24552281856525	4.95357469087131	8.79827565912654	13.1627721579673	18.408148058842	23.6536708774072	1.138168395536	0.0085684888777041	1.14673688441371
348	0.551964553912823	0	0	0	0	4.98017187364046	3.84880357358509	4.37741548066601	5.26449922511339	5.26463141041398	4.98017187364046	8.82897544722555	13.2063909278916	18.4708901530049	23.7355215634189	1.13104819632281	0.00669441872397383	1.13774261504678
349	0.776343098338618	0	0	0	0	4.98378270939128	3.84457855789052	4.37944132260714	5.2648397876092	5.26495870281703	4.98378270939128	8.82836126728179	13.2078025898889	18.4726423774981	23.7376010803152	1.11934439882032	-0.000408069031215135	1.1189363297891
350	0.642426030354115	0	0	0	0	4.96580474452892	3.835482289546	4.37274721987631	5.24937701811212	5.24948398216165	4.96580474452892	8.80128703407492	13.1740342539512	18.4234112720633	23.672895254225	1.10463404045015	0.00135836337867401	1.10599240382883
351	0	1.22130056227186	0	0	0	4.93475893394787	3.82098535943209	4.36195818322775	5.22367920671348	5.22377540901901	4.93475893394787	8.75574429337997	13.1177024766077	18.3413816833212	23.5651570923402	1.08967351301557	-0.000135053926407727	1.08953845908916
352	0	0.99902893524514	0	0	0	4.90380744936367	3.80122274497145	4.35543452295475	5.19707528674619	5.19716179973347	4.90380744936367	8.70503019433512	13.0604647172899	18.2575400040361	23.4547018037695	1.07725405743603	-0.000799082397893017	1.07645497503813
353	0	1.31893543160066	0	0	0	4.87646506682406	3.7767659318615	4.35476190242672	5.17208547464454	5.17216326509237	4.87646506682406	8.65323099868556	13.0079929011123	18.1800783757568	23.3522416408492	1.06832400679199	-0.00569352967512851	1.06263047711686
354	0	0.908441559625114	0	0	0	4.85507580165296	3.74858798991071	4.36117491412713	5.15081337969024	5.15088331899247	4.85507580165296	8.60366379156368	12.9648387056908	18.115652085381	23.2665354043735	1.06278674229054	0.00320036809375534	1.0659871103843
355	0	1.33448599147915	0	0	0	4.83793313188855	3.71692635667472	4.37222910362816	5.13160259417753	5.13166546762565	4.83793313188855	8.55485948856327	12.9270885921914	18.058691186369	23.1903566539946	1.05943205212935	-0.000307858445044372	1.0591241936843
356	0	0.97431827195904	0	0	0	4.82762518750929	3.6832576681381	4.38999613025896	5.11722597856424	5.11728249374199	4.82762518750929	8.5108828556474	12.9008789859064	18.0181049644706	23.1353874582126	1.05862332621869	0.00189732682745448	1.06052065304615
357	0	1.59913301249698	0	0	0	4.82463209342843	3.64827077023043	4.41458730518387	5.10840910486484	5.10845989923804	4.82463209342843	8.47290286365886	12.8874901688427	17.9958992737076	23.1043591729456	1.06283811041925	0.00263959744139575	1.06547770786064
358	0.375709202039564	0	0	0	0	4.82593702412913	3.61139410186862	4.44337135518708	5.10305139272096	5.10309704049785	4.82593702412913	8.43733112599775	12.8807024811848	17.9837538739058	23.0868509144036	1.0689424028478	0.000794417297240628	1.06973682014505
359	0	1.00484860875692	0	0	0	4.81732636042739	3.56986969979806	4.46245918123481	5.08771624352787	5.08775726185882	4.81732636042739	8.38719606022545	12.8496552414603	17.9373714849881	23.0251287468469	1.06926627096895	-0.00374831554128195	1.06551795542767
360	0	0	2.02999093303308	0	0	4.81608691285335	3.54026920734755	4.47611416069163	5.07891660420499	5.07895345878381	4.81608691285335	8.35635612020091	12.8324702808925	17.9113868850975	22.9903403438813	1.08363282796791	-0.00442247493376526	1.07921035303414
361	0	1.68529513726968	0	0	0	4.83779916090534	3.535446675499	4.49022394237881	5.09219836622793	5.09223147635151	4.83779916090534	8.37324583640435	12.8634697787832	17.9556681450111	23.0478996213626	1.10324418128879	-0.0044331850473069	1.09881099624148
362	0	1.08265394954766	0	0	0	4.87373495999035	3.53609955582626	4.51466852419439	5.11895053530264	5.11898027844027	4.87373495999035	8.40983451581661	12.924503040011	18.0434535753136	23.1624338537539	1.11687043544442	-0.00604994263850492	1.11082049280592
363	0	1.42129197999218	0	0	0	4.91472314904508	3.53631242332355	4.54509567118323	5.15015518014845	5.15018189606747	4.91472314904508	8.45103557236864	12.9961312435519	18.1462864237003	23.2964683197678	1.12556747037812	-0.0127482335344536	1.11281923684367
364	0.353226288521675	0	0	0	0	4.95223851988366	3.53219764348625	4.57522614742071	5.17802302880445	5.17804702329456	4.95223851988366	8.48443616336991	13.0596623107906	18.2376853395951	23.4157323628896	1.13096529239911	-0.00500079567813411	1.12596449672097
365	0	1.61574528155155	0	0	0	4.9790468657663	3.52112788269549	4.59887288448153	5.19592443831039	5.19594598654499	4.9790468657663	8.50017474846179	13.0990476329433	18.2949720712537	23.4909180577987	1.13505693747536	-0.0105023774359728	1.12455456003939
366	0.655594561653776	0	0	0	0	5.00300437458405	3.50775268551281	4.62488181428321	5.21275285367572	5.21277220324505	5.00300437458405	8.51075706009686	13.1356388743801	18.3483917280558	23.5611639313008	1.13745346071498	-0.0133319575424526	1.12412150317253
367	0	1.26729694937066	0	0	0	5.0159011169768	3.49250909543768	4.64606574306557	5.22160915139424	5.2216265250419	5.0159011169768	8.50841021241447	13.15447595548	18.3760851068743	23.5977116319162	1.13427462343252	-0.0149874778724647	1.11928714556006
368	0	1.76431508201824	0	0	0	5.03348762490497	3.47651400285976	4.67492814856706	5.23539804160123	5.23541363969253	5.03348762490497	8.51000162776473	13.1849297763318	18.420327817933	23.6557414576255	1.1384751971436	-0.0216364946390425	1.11683870250456
369	0	0.833216357927762	0	0	0	5.05796370704469	3.45955444523488	4.71253912091699	5.2556335244444	5.2556475271925	5.05796370704469	8.51751815227957	13.2300572731966	18.485690797641	23.7413383248335	1.14305455624258	-0.0143258950447879	1.1287286611978
370	0	0.94690401799907	0	0	0	5.07651656957255	3.43922700250358	4.74545380315914	5.2693169760112	5.26932954548445	5.07651656957255	8.51574357207612	13.2611973752353	18.5305143512465	23.7998438967309	1.14042923167621	-0.0116913673178613	1.12873786435835
371	0	0.85691514816933	0	0	0	5.08741677261585	3.41566738824723	4.77150009290492	5.27470175711043	5.27471303904201	5.08741677261585	8.50308416086308	13.274584253768	18.5492860108784	23.8239990499205	1.13374643712295	-0.0155188152460733	1.11822762187688
372	0	1.04532035018167	0	0	0	5.09096872433213	3.3893793630672	4.79064770045089	5.2721495671243	5.27215969254349	5.09096872433213	8.48034808739933	13.2709957878502	18.5431453549745	23.815305047518	1.12493674139192	-0.013133577518496	1.11180316387343
373	0	0.915100586009616	0	0	0	5.08940471425824	3.3614178837299	4.80486733441939	5.26398335959577	5.26399244629808	5.08940471425824	8.45082259798814	13.2556899324075	18.5196732920033	23.7836657383014	1.11574574647436	-0.00832411747825308	1.1074216289961
374	0	0.914624317644096	0	0	0	5.08179153620703	3.33178528908627	4.81301864072885	5.24937304604261	5.2493811999145	5.08179153620703	8.41357682529331	13.2265954660222	18.4759685120648	23.7253497119793	1.10615909443555	-0.00307935926841403	1.10307973516714
375	0	0	2.39221350217196	0	0	5.08228163122495	3.31782607692748	4.81403279700638	5.24257527808011	5.24258259429257	5.08228163122495	8.40010770815242	13.2141405051588	18.4567157832389	23.6992983775315	1.13162732047213	-0.0101925536358473	1.12143476683629
376	0	1.46858281584848	0	0	0	5.10754797408918	3.33452005308946	4.81260128593944	5.26036207633662	5.26036864042027	5.10754797408918	8.44206802717864	13.2546693131181	18.5150313894547	23.775400029875	1.14804734558863	-0.00356210577569853	1.14448523981293
377	0.448544239946341	0	0	0	0	5.13555694775852	3.35533615711944	4.81127963710487	5.28169552555203	5.28170141436552	5.13555694775852	8.49089310487796	13.3021727419828	18.5838682675349	23.8655696819004	1.1534176564946	-0.00390939024379994	1.1495082662508
378	0	0.960012968989276	0	0	0	5.14965107071145	3.37106736487179	4.80022680295158	5.29071109720195	5.29071637980401	5.14965107071145	8.52071843558324	13.3209452385348	18.6116563357368	23.9023727155408	1.15008049455991	-0.00669157558760688	1.14338891897231
379	0	1.34055380682411	0	0	0	5.15905874816167	3.38190787157583	4.78930501389948	5.29527724079732	5.29528197923195	5.15905874816167	8.5409666197375	13.330271633637	18.6255488744343	23.9208308536662	1.14443501553263	-0.0102679748430711	1.13416704068956
380	0	0	2.42395348117341	0	0	5.18165266249583	3.40541936675312	4.78135200040997	5.31295449885847	5.31295874886188	5.18165266249583	8.58707202924895	13.3684240296589	18.6813785285174	23.9943372773793	1.17608958031295	-0.0121921362709346	1.16389744404201
381	0	1.48488105772493	0	0	0	5.22835527839019	3.45503726121334	4.77511432637524	5.35458735771454	5.3545911693515	5.22835527839019	8.68339253960353	13.4585068659788	18.8130942236933	24.1676853930448	1.19478303603279	-0.0114423810668191	1.18334065496597
382	0	0.983400330771852	0	0	0	5.28117256656924	3.50476621643926	4.77648358461149	5.40217901623593	5.40218243447244	5.28117256656924	8.7859387830085	13.56242236762	18.9646013838559	24.3667838183284	1.20100835052892	-0.00857643414536134	1.19243191638356
383	0	0	2.09182000779678	0	0	5.33782119315737	3.56047404453442	4.7765961706036	5.45347498774976	5.45347805296851	5.33782119315737	8.89829523769179	13.6748914082954	19.1283663960451	24.5818444490137	1.21901412175231	-0.00643533639451832	1.21257878535779
384	0	0.978557480447456	0	0	0	5.40307020517199	3.63095373656015	4.77209347734669	5.51328627755715	5.51328902602127	5.40307020517199	9.03402394173213	13.8061174190788	19.319403696636	24.8326927226572	1.23061953439343	-0.0029722261131045	1.22764730828033
385	0	0	2.39205438572792	0	0	5.47301135160238	3.71056474916398	4.76380935974392	5.57775054092097	5.57775300519123	5.47301135160238	9.18357610076636	13.9473854605103	19.5251360014312	25.1028890066225	1.26475869352919	0.0024217030638822	1.26718039659307
386	0	0.998900247707716	0	0	0	5.55425895372851	3.80735898708453	4.751142260291	5.65352713035171	5.6535293396619	5.55425895372851	9.36161794081304	14.112760201104	19.7662873314557	25.4198166711177	1.2796398058762	0.00740766579423629	1.28704747167044
387	0	0	2.24479241069178	0	0	5.63737327940961	3.90923643129365	4.73566188018647	5.73121792497657	5.73121990557107	5.63737327940961	9.54660971070326	14.2822715908897	20.0134895158663	25.7447094214374	1.304078502257	0.00666313615462762	1.31074163841163
388	0	1.37038319184676	0	0	0	5.73011279536801	4.0226419677164	4.72016805151035	5.8186183226365	5.81862009807391	5.73011279536801	9.75275476308441	14.4729228145948	20.2915411372313	26.1101612353052	1.31730444769142	0.0062198007696795	1.3235242484611
389	0	0.8610912708814	0	0	0	5.81485713732011	4.12223531476759	4.70997852447352	5.89813970359686	5.898141295023	5.81485713732011	9.93709245208769	14.6470709765612	20.5452106801581	26.4433519751811	1.31706430079396	0.00987344969107883	1.32693775048504
390	0.61534223000477	0	0	0	0	5.87585754420903	4.20091950761664	4.69616295867926	5.9556784647027	5.95567989109612	5.87585754420903	10.0767770518257	14.7729400105049	20.7286184752076	26.6842983663037	1.30753313982049	0.0101198472750609	1.31765298709555
391	0.7177103130711	0	0	0	0	5.90452701279308	4.25964703674689	4.67428118347042	5.98607823478586	5.98607951317852	5.90452701279308	10.16417404954	14.8384552330104	20.8245334677963	26.8106129809748	1.29117849135137	0.00417287716265241	1.29535136851403
392	0.791923746609713	0	0	0	0	5.90185953442599	4.3019428373757	4.64611250973471	5.99201590243034	5.992017048106	5.90185953442599	10.2038023718017	14.8499148815364	20.8419307839667	26.8339478320727	1.27046433797819	0.0091812010160979	1.27964553899429
393	0.668081835346448	0	0	0	0	5.87059161692902	4.32988449656291	4.61263210757117	5.9760824091091	5.97608343578166	5.87059161692902	10.2004761134919	14.8131082210631	20.7891906301722	26.7652740659538	1.24740785007581	0.00547838021059068	1.2528862302864
394	0.603966392600515	0	0	0	0	5.81317112004932	4.34286702653576	4.57230267734001	5.93865644649419	5.93865736646793	5.81317112004932	10.1560381465851	14.7283408239251	20.6669972704193	26.6056546368872	1.2228746334516	0.0116060205784183	1.23448065403002
395	0.510260229188518	0	0	0	0	5.73227306063244	4.34041840620747	4.52380365707097	5.8804115326233	5.88041235693692	5.73227306063244	10.0726914668399	14.5964951239109	20.4769066565342	26.3573190134711	1.19731227544393	0.00412274567073828	1.20143502111467
396	0.364913340078039	0	0	0	0	5.62995596057344	4.32124784181357	4.46505914876138	5.80122006834821	5.80122080690421	5.62995596057344	9.95120380238701	14.4162629511484	20.2174830194966	26.0187038264008	1.17088715662315	0.00487899350382228	1.17576615012697
397	0.582557722706698	0	0	0	0	5.50948094846692	4.28663832337528	4.39662612721229	5.70347260306853	5.7034732647495	5.50948094846692	9.79611927184219	14.1927453990545	19.896218002123	25.5996912668725	1.14365323066806	0.00479495280058846	1.14844818346864
398	0	0.81167267447862	0	0	0	5.37985641102057	4.24140838352389	4.32531068278726	5.59565779196813	5.59565838474116	5.37985641102057	9.62126479454446	13.9465754773317	19.5422332692998	25.137891654041	1.11638786122629	0.00202832291860558	1.1184161841449
399	0	0.852746860083773	0	0	0	5.25153663682268	4.18748051248799	4.25741071160541	5.48558888212312	5.48558941313368	5.25153663682268	9.43901714931067	13.6964278609161	19.1820167430392	24.6676061561729	1.09065290794032	0.00501145162337059	1.09566435956369
400	0.702520975391563	0	0	0	0	5.12546886611924	4.12848035040903	4.19408270815447	5.37576681462014	5.37576729027629	5.12546886611924	9.25394921652827	13.4480319246827	18.8237987393029	24.1995660295792	1.06720045682675	0.00574630969051337	1.07294676651726
401	0	1.26190846581226	0	0	0	5.00458398135739	4.06838074461947	4.13877150164137	5.27081402906717	5.27081445511525	5.00458398135739	9.07296472597686	13.2117362276182	18.4825502566854	23.7533647118007	1.04772509314271	-0.00549429228971856	1.04223080085299
402	0	1.33061655748205	0	0	0	4.9025428803171	4.00829635736092	4.10116307722383	5.18143603716639	5.18143641875903	4.9025428803171	8.91083923767802	13.0120023149019	18.1934383520682	23.3748747708273	1.03577645884748	-0.0028745376901568	1.03290192115732
403	0	1.0876977219848	0	0	0	4.82065724711407	3.94880586890212	4.08123638490298	5.10848464510427	5.10848498686135	4.82065724711407	8.76946311601618	12.8506995009192	17.9591841460234	23.0676691328848	1.02947682311313	-0.0030626973714784	1.02641412574165
404	0	1.29798046069909	0	0	0	4.75658503189462	3.89011626782084	4.07603704289224	5.04974438967395	5.04974469573745	4.75658503189462	8.64670129971546	12.7227383426077	17.7724827322817	22.8222274280191	1.02706303794529	-0.0052544952520261	1.02180854269326
405	0.797026817626109	0	0	0	0	4.70454154450458	3.83460914468897	4.08205126822841	5.00231963174513	5.00231990582825	4.70454154450458	8.53915068919355	12.621201957422	17.6235215891671	22.6258414949953	1.02705358813495	-0.00489503092448942	1.02215855721046
406	0	0.941008793707391	0	0	0	4.65427007100035	3.7829003524485	4.0909254196614	4.95836710956022	4.9583673549916	4.65427007100035	8.43717042344884	12.5280958431102	17.4864629526705	22.4448303076621	1.02560189275205	-0.00659206160501166	1.01900983114704
407	0.672957103987397	0	0	0	0	4.60493307963744	3.73269569881886	4.09965445504385	4.91529688175093	4.91529710151426	4.60493307963744	8.3376287784563	12.4372832335002	17.3525801152511	22.2678772167653	1.02269004667034	-0.0107878019139681	1.01190224475637
408	0.727281277654877	0	0	0	0	4.5490841108119	3.68563384326498	4.10348556298758	4.86868769269628	4.86868788946585	4.5490841108119	8.23471795407688	12.3382035170645	17.2068912097607	22.0755790992266	1.0175224675165	-0.00878901224102908	1.00873345527547
409	0	0	2.29903481474204	0	0	4.5025819758032	3.65743591300716	4.10251597843409	4.83312414967436	4.83312432584704	4.5025819758032	8.16001788881035	12.2625338672444	17.0956580169188	21.9287823427658	1.04045131232725	-0.013508546594213	1.02694276573304
410	0	1.37866006323381	0	0	0	4.48730301163834	3.65924510798871	4.10321001242785	4.82646642318791	4.82646658091173	4.48730301163834	8.14654811962705	12.2497581320549	17.0762245552428	21.9026911361545	1.05730547396712	-0.0158461827037189	1.0414592912634
411	0	0.861818080697399	0	0	0	4.48764786382344	3.66581052228692	4.11143368141725	4.83224638398675	4.83224652518667	4.48764786382344	8.15345838611036	12.2648920675276	17.0971384515144	21.929384976701	1.06437197542628	-0.00580328012379629	1.05856869530249
412	0	1.64263163269173	0	0	0	4.49829226715895	3.67017495136877	4.12752816780136	4.84506067449908	4.8450608009	4.49829226715895	8.16846721852772	12.2959953863291	17.1410560608282	21.9861168617282	1.07170059232777	-0.0101486623432541	1.06155192998452
413	0	1.67228326562009	0	0	0	4.52864408660112	3.67268798036084	4.16305159024279	4.87452111679811	4.87452122994561	4.52864408660112	8.20133206696196	12.3643836572047	17.2389047740029	22.1134260039485	1.08615592667782	-0.00616339058147242	1.07999253609635
414	0	0	2.11659957089396	0	0	4.58333268233541	3.68609070132982	4.21098789722343	4.92558179802686	4.92558189930572	4.58333268233541	8.26942338366523	12.4804112808887	17.4059930789155	22.3315749782212	1.11928313075871	-0.0148921378370118	1.10439099292169
415	0.665487556866951	0	0	0	0	4.65242862928734	3.72000564517533	4.25375851739417	4.99054849596713	4.99054858661803	4.65242862928734	8.37243427446267	12.6261927918568	17.616741287824	22.607289874442	1.14198418990511	-0.017441657938867	1.12454253196624
416	0	0	2.05088157719369	0	0	4.7214760015156	3.7659956322181	4.28639181336387	5.05681015593198	5.05681023706639	4.7214760015156	8.4874716337337	12.7738634470976	17.8306736030296	22.8874838400959	1.16627704835585	-0.0141406764881809	1.15213637186767
417	0	1.61425730997836	0	0	0	4.8059307670051	3.82936139484367	4.31706034566608	5.13723949008653	5.13723956270011	4.8059307670051	8.63529216184876	12.9523525075148	18.0895919976014	23.2268315603015	1.18770016183279	-0.00700681482941858	1.18069334700337
418	0.769074454594424	0	0	0	0	4.89036013701741	3.88960985652213	4.35267092252117	5.21838875290766	5.2183888178923	4.89036013701741	8.77996999353954	13.1326409160607	18.3510296689684	23.5694184868607	1.1984470229101	-0.00858668780222691	1.18986033510788
419	0	1.31204216273248	0	0	0	4.9612268411627	3.94133888358948	4.38670596212689	5.28866295100278	5.28866300915737	4.9612268411627	8.90256572475217	13.2892716868791	18.5779346378818	23.8665976470392	1.20003214581168	-0.00875803119297729	1.19127411461871
420	0	1.56532025432221	0	0	0	5.02995784224261	3.98181246770059	4.42824831243593	5.35585730538885	5.35585735742891	5.02995784224261	9.0117703099432	13.4400186223791	18.795875927768	24.1517332851969	1.2027640425866	-0.00378186874450248	1.1989821738421
421	0	1.25664603868339	0	0	0	5.0996716773675	4.01084787355443	4.47956657102148	5.42232978389171	5.42232983045808	5.0996716773675	9.11051955092193	13.5900861219434	19.0124159058351	24.4347457362932	1.2060700319235	-0.00573623084478981	1.20033380107871
422	0	0.831826515393859	0	0	0	5.1622033693303	4.02715446032361	4.53166996577957	5.47981578302849	5.47981582469508	5.1622033693303	9.18935782965391	13.7210277954335	19.200843578462	24.680659403157	1.20540359425466	-0.00257668183782099	1.20282691241684
423	0	1.28313626123607	0	0	0	5.21369439521285	4.03077282703776	4.57979465229584	5.52457353342471	5.52457357070547	5.21369439521285	9.24446722225061	13.8242618745464	19.3488354079712	24.8734089786766	1.20151555004757	-0.00930533662894826	1.19221021341862
424	0.457603253704464	0	0	0	0	5.25194552315123	4.02288560068579	4.62174903068371	5.5555486545053	5.55554868786046	5.25194552315123	9.27483112383702	13.8965801545207	19.452128809026	25.0076774968865	1.19600026606831	-0.00856991931808316	1.18743034675023
425	0.482791085944995	0	0	0	0	5.26339330260809	4.00215166490381	4.64483423260972	5.56119287456596	5.56119290440761	5.26339330260809	9.2655449675119	13.9103792001216	19.4715720746876	25.0327649790952	1.18537536870931	-0.00803474040660541	1.17734062830271
426	0	0.916215255279145	0	0	0	5.25218795624728	3.97076948483711	4.65166988022502	5.54523167956404	5.54523170626116	5.25218795624728	9.22295744108439	13.8746273213094	19.4198590008735	24.9650907071346	1.17033662072395	-0.0102719319138593	1.16006468881009
427	0.613896830343732	0	0	0	0	5.22503033816196	3.93221645073124	4.64774705746851	5.51418497517727	5.51418499906024	5.22503033816196	9.1572467888932	13.8049938463617	19.319178821539	24.8333638205992	1.1530450032959	-0.0104606493147002	1.1425843539812
428	0	0.86809891784422	0	0	0	5.18213365217344	3.88856761328182	4.63326779116455	5.4691901143313	5.46919013569587	5.18213365217344	9.07070126545526	13.7039690566198	19.1731591709511	24.642349306647	1.13419237913669	-7.42004368560435e-05	1.13411817869983
429	0	1.27446461377435	0	0	0	5.1358239954396	3.84129718517954	4.61717766453946	5.42002799173745	5.42002801084841	5.1358239954396	8.97712118061913	13.5942988451586	19.014326836896	24.4343548477445	1.11730239647	4.23166055428747e-05	1.11734471307555
430	0.546093464831839	0	0	0	0	5.0881546109087	3.79222515115977	4.60155107280855	5.36950802287129	5.36950803996567	5.0881546109087	8.88037976206847	13.481930834877	18.8514388577483	24.220946897714	1.10352360361481	0.00637225392646226	1.10989585754128
431	0	1.00866033047815	0	0	0	5.03304459826052	3.74116144426957	4.58062651948894	5.31250702942608	5.31250704471606	5.03304459826052	8.77420604253009	13.354832562019	18.6673395914451	23.9798466361612	1.08954915923928	0.00558433500789771	1.09513349424718
432	0	1.41967585577224	0	0	0	4.98317683448405	3.69021051437617	4.56457820043135	5.25974671653977	5.25974673021529	4.98317683448405	8.67338734886022	13.2379655492916	18.4977122658313	23.7574589960466	1.07975922346218	0.0051681130074519	1.08492733646963
433	0	0.818034202881417	0	0	0	4.94221486133541	3.64020411729284	4.55623463867549	5.21451946687166	5.2145194791027	4.94221486133541	8.58241897862825	13.1386536173037	18.3531730841754	23.5676925632781	1.07387429093449	-0.00560205380458776	1.0682722371299
434	0.783771401958832	0	0	0	0	4.89899334500224	3.59166524131905	4.54654399256874	5.16816138191284	5.16816139285156	4.89899334500224	8.49065858632129	13.03720257889	18.2053639608029	23.3735253536544	1.06670588798255	-0.00770371407470765	1.05900217390784
435	0.682371370589423	0	0	0	0	4.84638427464657	3.54785655046166	4.53210352670429	5.11758960134282	5.1175896111254	4.84638427464657	8.39424082510823	12.9263443518125	18.0439339531553	23.1615235642807	1.05795234135508	-0.0111329235171864	1.04681941783789
436	0	0	0	0	4.41989923297571	4.81946350748791	3.54259664980206	4.54549983702805	5.09565019267293	5.06237588229822	4.81946350748791	8.36206015728997	12.907559994318	18.003210186991	23.0655860692892	1.34035051945377	-0.00465907316672869	1.33569144628704
437	0	0.804211710298	0	0	0	4.85081120863368	3.60143711517702	4.61519384432801	5.13101043651097	5.00499608448553	4.85081120863368	8.4522483238107	13.0674421681387	18.1984526046497	23.2034486891352	1.26837882623169	-0.000896526638446822	1.26748229959325
438	0.508652723204238	0	0	0	0	4.88559918892817	3.66662906335805	4.68637824749862	5.1690230863965	4.94336564278381	4.88559918892817	8.55222825228622	13.2386064997848	18.4076295861813	23.3509952289652	1.22946927639817	0.00365805671985929	1.23312733311803
439	0.767709071530861	0	0	0	0	4.90527020093942	3.7255861214317	4.74346718727239	5.19422229441398	4.87567848185411	4.90527020093942	8.63085632237112	13.3743235096435	18.5685458040575	23.4442242859116	1.1958045642879	0.00395193315929978	1.1997564974472
440	0	0.9703099307717	0	0	0	4.91122208147826	3.77602127889377	4.78792319942997	5.20815625856474	4.80816988954882	4.91122208147826	8.68724336037203	13.475166559802	18.6833228183667	23.4914927079156	1.16538463358387	0.0112807700563012	1.17666540364017
441	0	0.984016900216216	0	0	0	4.9110471741172	3.81400938659608	4.82319673266238	5.21433186879687	4.74593200960312	4.9110471741172	8.72505656071328	13.5482532933757	18.7625851621725	23.5085171717756	1.13890849238825	0.00909444981995616	1.1480029422082
442	0	1.31844169290993	0	0	0	4.91018244617312	3.8398006565645	4.85378380407884	5.21727694283529	4.69360992786864	4.91018244617312	8.74998310273762	13.6037669068165	18.8210438496517	23.5146537775204	1.11843760461642	0.00844496288437579	1.1268825675008
443	0	0.878244440144315	0	0	0	4.91114749532694	3.8542858306995	4.88205677005176	5.21937505812583	4.65294981422786	4.91114749532694	8.76543332602644	13.6474900960782	18.866865154204	23.5198149684319	1.10350994045937	0.000766953288964759	1.10427689374834
444	0.602298736697129	0	0	0	0	4.90385026935514	3.85730030685572	4.89962228644865	5.21222708880095	4.61452995062539	4.90385026935514	8.76115057621086	13.6607728626595	18.8729999514605	23.4875299020858	1.08956718133735	-0.00307452716409178	1.08649265417326
445	0.64903813359414	0	0	0	0	4.88016766700598	3.85110473780799	4.90163896565359	5.19097199315711	4.57229010462373	4.88016766700598	8.73127240481397	13.6329113704676	18.8238833636247	23.3961734682484	1.07492252248055	-0.00334063436356544	1.07158188811698
446	0	1.05675240095261	0	0	0	4.84534331392729	3.8375195907742	4.89262668364093	5.16009884411475	4.52946639900378	4.84534331392729	8.68286290470149	13.5754895883424	18.7355884324572	23.2650548314609	1.06020806198206	-0.00375619637689069	1.05645186560517
447	0	0.987812013582309	0	0	0	4.8100783084897	3.81706369889966	4.8801840898747	5.12716669430732	4.49238443688813	4.8100783084897	8.62714200738936	13.5073260972641	18.6344927915714	23.1268772284595	1.04744126375995	-0.00132642208134243	1.04611484167861
448	0.284295105883416	0	0	0	0	4.7694946252703	3.7876879660072	4.8592150843407	5.0870330776638	4.45473085106374	4.7694946252703	8.5571825912775	13.4163976756182	18.503430753282	22.9581616043457	1.03589400477324	0.00197937044198141	1.03787337521522
449	0	1.2484183639279	0	0	0	4.72152372274108	3.74884062386891	4.82796246232366	5.03788938370624	4.4136126992736	4.72152372274108	8.47036434660998	13.2983268089336	18.3362161926399	22.7498288919135	1.02524189906938	0.000433532950259318	1.02567543201964
450	0	0	2.18385617230192	0	0	4.69049084602627	3.72127025743654	4.79715809208015	5.00362420344488	4.39193262834957	4.69049084602627	8.41176110346281	13.208919195543	18.2125433989878	22.6044760273374	1.04076939082115	0.00158330885810687	1.04235269967926
451	0	1.62564468954635	0	0	0	4.69017649533017	3.7189638396435	4.7703373017509	4.99811495244609	4.40268444489355	4.69017649533017	8.40914033497367	13.1794776367246	18.1775925891707	22.5802770340642	1.05867763266198	-0.00595001375354821	1.05272761890843
452	0	0	2.21164623505706	0	0	4.71898847727936	3.73551555074488	4.75361088730071	5.01999981663313	4.44372396785906	4.71898847727936	8.45450402802424	13.2081149153249	18.2281147319581	22.6718386998171	1.09454578612569	-0.00153187302855181	1.09301391309714
453	0.397462647748548	0	0	0	0	4.76559931172491	3.77389499480728	4.7315319584605	5.05894105154934	4.50402807881576	4.76559931172491	8.53949430653219	13.2710262649927	18.329967316542	22.8339953953578	1.11666188491531	-0.00339028502035362	1.11327159989495
454	0.529650786326718	0	0	0	0	4.79742870228769	3.80644147311378	4.696766719452	5.08442855145751	4.55249215729448	4.79742870228769	8.60387017540147	13.3006368948535	18.385065446311	22.9375576036055	1.11986326762023	-0.000966588862098046	1.11889667875813
455	0	0	2.77179782364134	0	0	4.83010890696919	3.84921925630013	4.65277761588278	5.11218071503912	4.60432378953474	4.83010890696919	8.67932816326933	13.3321057791521	18.4442864941912	23.048610283726	1.17606043679176	0.00615352272347805	1.18221395951524
456	0.694491980383904	0	0	0	0	4.88081086258856	3.91889934650969	4.60420700099526	5.1593775224545	4.67626824849228	4.88081086258856	8.79971020909825	13.4039172100935	18.563294732548	23.2395629810403	1.18552859971892	0.0135121302189611	1.19904072993788
457	0	1.59557916502652	0	0	0	4.92767024965141	3.98571997585547	4.55999600044054	5.2053445120992	4.74728482440669	4.92767024965141	8.91339022550688	13.4733862259474	18.6787307380466	23.4260155624533	1.18031130538038	0.0126013518780145	1.19291265725839
458	0.686173573000266	0	0	0	0	4.97212603535741	4.04241495990985	4.52762825391112	5.25028953464127	4.81727614058663	4.97212603535741	9.01454099526726	13.5421692491784	18.7924587838197	23.6097349244063	1.17223515228334	0.0157509614122219	1.18798611369556
459	0.710177514092181	0	0	0	0	4.99716828931162	4.0868512774068	4.49493213632146	5.28012247651198	4.87190080981604	4.99716828931162	9.08401956671842	13.5789517030399	18.8590741795519	23.7309749893679	1.15760265664344	0.0131531828213383	1.17075583946478
460	0.742772119418228	0	0	0	0	5.00020731651886	4.11949870218097	4.46000576974743	5.2929238665819	4.90903544246656	5.00020731651886	9.11970601869983	13.5797117884473	18.8726356550292	23.7816710974957	1.13902776975201	0.0147381742867441	1.15376594403875
461	0	0.93982540914069	0	0	0	4.98636156553696	4.14002804518634	4.424837771443	5.29154547771354	4.93136916924465	4.98636156553696	9.1263896107233	13.5512273821663	18.8427728598799	23.7741420291245	1.11892260851634	0.0148930669934036	1.13381567550975
462	0.499039447834921	0	0	0	0	4.95983338983669	4.14604671847132	4.38888138975122	5.27672185090946	4.93950962550394	4.95983338983669	9.10588010830802	13.4947614980592	18.7714833489687	23.7109929744726	1.09900216832792	0.00407629890931893	1.10307846723724
463	0.539138560504699	0	0	0	0	4.91490765267262	4.13756646033035	4.34597300430871	5.24374457500519	4.92865222736519	4.91490765267262	9.05247411300297	13.3984471173117	18.6421916923169	23.5708439196821	1.07848563383257	0.00563969903845804	1.08412533287102
464	0.525973755777969	0	0	0	0	4.85259248250317	4.11646052600271	4.29587312990474	5.19386540806782	4.89997880845493	4.85259248250317	8.96905300850587	13.2649261384106	18.4587915464784	23.3587703549334	1.05719465253071	5.08249813218689e-05	1.05724547751204
465	0.590889236313221	0	0	0	0	4.77532138629818	4.08496765026092	4.23967909352388	5.12962945888418	4.85598680889359	4.77532138629818	8.8602890365591	13.099968130083	18.2295975889672	23.0855843978607	1.03535962450396	0.0014269503543187	1.03678657485828
466	0	0	1.97878498043097	0	0	4.70054284830338	4.05880903790916	4.18091033061058	5.06734203759184	4.81295259319413	4.70054284830338	8.75935188621254	12.9402622168231	18.007604254415	22.8205568476091	1.02950693718188	0.00334736641312645	1.03285430359501
467	0.583561227704474	0	0	0	0	4.64213108103805	4.0498920054465	4.12190351341293	5.01958097962857	4.78344066590353	4.64213108103805	8.69202308648455	12.8139265998975	17.8335075795261	22.6169482454296	1.02634598862027	-0.00183787277753204	1.02450811584273
468	0	1.40170696545177	0	0	0	4.58869482555707	4.04013025338027	4.06885953538897	4.97562076030526	4.75672506589863	4.58869482555707	8.62882507893735	12.6976846143263	17.6733053746316	22.4300304405302	1.01957361451978	-0.000751475569848301	1.01882213894993
469	0	1.71215135554836	0	0	0	4.55546359124092	4.02746393630592	4.03848199591989	4.9484730528712	4.74582755608132	4.55546359124092	8.58292752754684	12.6214095234667	17.5698825763379	22.3157101324193	1.02218511660096	0.00319441047404742	1.02537952707501
470	0	0.870776126249808	0	0	0	4.54145631392179	4.01039309226788	4.03023903525001	4.93687354825874	4.74950239170351	4.54145631392179	8.55184940618966	12.5820884414397	17.5189619896984	22.2684643814019	1.02698484516257	-0.000441294872833692	1.02654355028973
471	0.723701892093437	0	0	0	0	4.52884879527705	3.98782174708188	4.02845629894821	4.92536527413409	4.75231787174232	4.52884879527705	8.51667054235893	12.5451268413071	17.4704921154412	22.2228099871836	1.02625672293738	-0.00424295609403412	1.02201376684334
472	0	1.05263107588618	0	0	0	4.51252995681123	3.96155522008434	4.02947688368922	4.91090575232499	4.75126198129725	4.51252995681123	8.47408517689556	12.5035620605848	17.4144678129098	22.165729794207	1.02223143916525	-0.00267421708470213	1.01955722208055
473	0	0.964389707821218	0	0	0	4.49873446327046	3.93043439211578	4.03575747143447	4.89672738249014	4.74960148407382	4.49873446327046	8.42916885538624	12.4649263268207	17.3616537093108	22.1112551933847	1.01753336400386	-0.00145930166732148	1.01607406233654
474	0	0	2.24758465450836	0	0	4.49906374898458	3.90992549064337	4.04384674233565	4.89397170105804	4.75851508755266	4.49906374898458	8.40898923962794	12.4528359819636	17.3468076830216	22.1053227705743	1.03962731923207	0.00233880896571551	1.04196612819779
475	0	1.41040373340578	0	0	0	4.52680709730981	3.91383330018318	4.05549912816169	4.91603584009703	4.79143898143766	4.52680709730981	8.44064039749299	12.4961395256547	17.4121753657517	22.2036143471894	1.05824887474592	0.000454159756666023	1.05870303450259
476	0	1.12464203951686	0	0	0	4.56768525566173	3.91967168363904	4.07772279826624	4.9489205294723	4.83441407096343	4.56768525566173	8.48735693930077	12.565079737567	17.5140002670393	22.3484143380027	1.0686333708467	0.0037258717740643	1.07235924262077
477	0	0.806328459927664	0	0	0	4.60976008575842	3.92018973038735	4.10389145779653	4.98102693394935	4.87588217713195	4.60976008575842	8.52994981614576	12.6338412739423	17.6148682078916	22.4907503850236	1.07355950881253	-0.00117185526652164	1.07238765354601
478	0	1.37577825242472	0	0	0	4.64976210180969	3.91343118105814	4.13241902297109	5.00943539781115	4.91296425891089	4.64976210180969	8.56319328286782	12.6956123058389	17.7050477036501	22.618011962561	1.07632578863871	0.00398293544659769	1.0803087240853
479	0	0.89707730906215	0	0	0	4.69043580361517	3.9003640287609	4.16651218477	5.03722683030687	4.94878137508817	4.69043580361517	8.59079983237607	12.7573120171461	17.7945388474529	22.7433202225411	1.07882928785801	0.00657173843492947	1.08540102629294
480	0	1.01029983630575	0	0	0	4.72566897056729	3.88018478609003	4.1999615495479	5.05860000001553	4.97757164000348	4.72566897056729	8.60585375665732	12.8058153062052	17.8644153062207	22.8419869462242	1.07839452986129	0.00311177677816436	1.08150630663945
481	0.384166617872866	0	0	0	0	4.7493531153747	3.85202404433859	4.22696466172423	5.06840379039673	4.99422221317716	4.7493531153747	8.60137715971329	12.8283418214375	17.8967456118342	22.8909678250114	1.07554847685323	0.000542666854371865	1.07609114370761
482	0.768668430623315	0	0	0	0	4.75191162816115	3.81695944137859	4.24039003157658	5.06025387472401	4.99238577024359	4.75191162816115	8.56887106953973	12.8092611011163	17.8695149758403	22.8619007460839	1.0689285605543	0.00180541276526458	1.07073397331956
483	0	1.23138716344549	0	0	0	4.74226826132836	3.78078216394742	4.24944169589844	5.04411701558004	4.98206465090288	4.74226826132836	8.52305042527578	12.7724921211742	17.8166091367543	22.7986737876571	1.06114155234293	-0.00434738899823279	1.05679416334469
484	0	1.25710810867668	0	0	0	4.73472130267627	3.74356685679527	4.2637794342298	5.03038660839215	4.97368629509339	4.73472130267627	8.47828815947154	12.7420675937013	17.7724542020935	22.7461404971869	1.05626619798202	-0.00127239110126226	1.05499380688076
485	0	0.871255667025364	0	0	0	4.72979171242565	3.70495246027534	4.28231283220085	5.01865243943221	4.96687293059813	4.72979171242565	8.43474417270099	12.7170570049018	17.735709444334	22.7025823749322	1.0531185590581	0.00116248651387523	1.05428104557198
486	0	0.83782907003646	0	0	0	4.72180551290109	3.66357882216961	4.29850923531768	5.00299653086218	4.95573737840548	4.72180551290109	8.38538433507071	12.6838935703884	17.6868901012506	22.642627479656	1.0487635094498	0.000457520725960443	1.04922103017577
487	0.637066470014651	0	0	0	0	4.70579615009854	3.62038610981309	4.30856817522377	4.98016293550233	4.93705283308411	4.70579615009854	8.32618225991164	12.6347504351354	17.6149133706377	22.5519662037218	1.04277116543925	0.000689189046195694	1.04346035448545
488	0.590921189439607	0	0	0	0	4.67521936061403	3.57712081576071	4.30841933979343	4.9465556827208	4.90725081490134	4.67521936061403	8.25234017637474	12.5607595161682	17.507315198889	22.4145660137903	1.03458908810899	0.00452229729486787	1.03911138540385
489	0	1.51636090131895	0	0	0	4.6395226275141	3.53481216497115	4.30569611863934	4.91021509822429	4.87439751245467	4.6395226275141	8.17433479248525	12.4800309111246	17.3902460093489	22.2646435218035	1.0291618892057	-0.00102726484448749	1.02813462436121
490	0	1.02860712346558	0	0	0	4.61350251987038	3.49462649759621	4.31191524361499	4.88300185016731	4.8503778648045	4.61350251987038	8.10812901746659	12.4200442610816	17.3030461112489	22.1534239760534	1.0275520369516	-0.00206597977157521	1.02548605718002
491	0	1.52097918188479	0	0	0	4.59764182569784	3.4563595889673	4.32656043271182	4.86468586671234	4.83498452532014	4.59764182569784	8.05400141466514	12.380561847377	17.2452477140893	22.0802322394094	1.02960476928305	-0.000571231478916002	1.02903353780414
492	0	1.18804118660756	0	0	0	4.59611242623303	3.42102044649669	4.35341443723734	4.85928402380337	4.83225560352642	4.59611242623303	8.01713287272972	12.3705473099671	17.2298313337704	22.0620869372968	1.03536539101397	0.000551918898235244	1.0359173099122
493	0.580246122817973	0	0	0	0	4.59675929151941	3.38733298890087	4.38163774469603	4.85614452850943	4.83155910822112	4.59675929151941	7.98409228042028	12.3657300251163	17.2218745536257	22.0534336618469	1.03929025168566	-0.00322278491488834	1.03606746677077
494	0.768042419035707	0	0	0	0	4.58566699053373	3.35588665944976	4.4008609342938	4.84504478524788	4.82269087742366	4.58566699053373	7.94155364998349	12.3424145842773	17.1874593695252	22.0101502469488	1.03874560358939	-0.00363268260324195	1.03511292098614
495	0	0	0	0	4.62080303364808	4.59952023032364	3.36532843844221	4.44743349582407	4.86244542611218	4.80708671528901	4.59952023032364	7.96484866876585	12.4122821645899	17.2747275907021	22.0818143059911	1.36252270545473	-0.00400655133392492	1.35851615412081
496	0.770969151134538	0	0	0	0	4.66879111369817	3.44421362251474	4.54995990249193	4.93703122118385	4.78586451387629	4.66879111369817	8.11300473621291	12.6629646387048	17.5999958598887	22.385860373765	1.27704031232322	-3.20053577794666e-05	1.27700830696545
497	0	1.13215409893832	0	0	0	4.74027838785467	3.53454130889981	4.65608644765419	5.01650234167566	4.76209414748649	4.74027838785467	8.27481969675448	12.9309061444087	17.9474084860843	22.7095026335708	1.23755990750285	-0.00432800084828742	1.23323190665456
498	0	1.02376269792439	0	0	0	4.80925915523053	3.61849434829298	4.7569947489964	5.09207186780693	4.74138775213766	4.80925915523053	8.42775350352351	13.1847482525199	18.2768201203268	23.0182078724645	1.20806015922622	-0.00113385026542091	1.2069263089608
499	0	1.13283665133992	0	0	0	4.87249303980429	3.68999866329435	4.84847563116359	5.15954325787498	4.72449746792903	4.87249303980429	8.56249170309864	13.4109673342622	18.5705105921372	23.2950080600662	1.18449280933642	-0.00175937744744644	1.18273343188897
500	0	1.68357835334162	0	0	0	4.93538367212311	3.74836718127253	4.9357549932062	5.22413940144174	4.71832728199647	4.93538367212311	8.68375085339564	13.6195058466018	18.8436452480436	23.56197253004	1.17268820242308	0.000711735582323086	1.1733999380054
501	0	0.844349941656935	0	0	0	4.99914817155934	3.79337861496117	5.02016445123847	5.2871760704903	4.72432718807725	4.99914817155934	8.79252678652051	13.812691237759	19.0998673082493	23.8241944963265	1.16631516173453	-0.00198136273294681	1.16433379900159
502	0	1.10588272634583	0	0	0	5.05340429946521	3.82366720651203	5.09157158239816	5.33849462202757	4.73167715265958	5.05340429946521	8.87707150597724	13.9686430883754	19.307137710403	24.0388148630626	1.15754905081151	0.00373994718318118	1.16128899799469
503	0	1.3516902758201	0	0	0	5.10232652942099	3.84170372540238	5.15446241783622	5.38254662909447	4.74376092333021	5.10232652942099	8.94403025482338	14.0984926726596	19.4810393017541	24.2248002250843	1.15083429592968	0.00481929408895065	1.15565359001863
504	0	0.893589238499117	0	0	0	5.14638437996879	3.84885517755479	5.20964021460279	5.42009449968598	4.76008636958412	5.14638437996879	8.99523955752358	14.2048797721264	19.6249742718124	24.3850606413965	1.14593038195025	0.00455069183091108	1.15048107378116
505	0	0.994955969299409	0	0	0	5.17995670252962	3.84509550978909	5.25181722043128	5.44580482663936	4.77400824976158	5.17995670252962	9.02505221231871	14.27686943275	19.7226742593894	24.4966825091509	1.13946762759359	0.00250573806795472	1.14197336566155
506	0	0.907738786339705	0	0	0	5.20316702795106	3.83183462472298	5.28143703740115	5.46007210230192	4.78462912707139	5.20316702795106	9.03500165267404	14.3164386900752	19.7765107923771	24.5611399194485	1.13203522386462	0.00516599450912238	1.13720121837375
507	0	1.00460463737574	0	0	0	5.2163523387715	3.81037557078584	5.29913611597557	5.46348135567335	4.79130738803693	5.2163523387715	9.02672790955734	14.3258640255329	19.7893453812063	24.5806527692432	1.12397141255357	0.00550842361522021	1.12947983616879
508	0	0	2.05638509817923	0	0	5.2316844708584	3.79614417979928	5.30526367852529	5.46842677976099	4.80530121089507	5.2316844708584	9.02782865065768	14.333092329183	19.801519108944	24.606820319839	1.1343415910294	0.00545354689147427	1.13979513792088
509	0	1.09127519026953	0	0	0	5.25900954342341	3.8014395122081	5.30039258351659	5.48495047122219	4.83561979258	5.25900954342341	9.06044905563151	14.3608416391481	19.8457921103703	24.6814119029503	1.14451876291784	0.00776525801195939	1.1522840209298
510	0	1.26622665770861	0	0	0	5.28705900609111	3.80672149537971	5.29258822470733	5.50195407340009	4.87023918774149	5.28705900609111	9.09378050147082	14.3863687261782	19.8883227995782	24.7585619873197	1.14808856711728	0.000756506056195468	1.14884507317348
511	0	1.5687656452088	0	0	0	5.3186388748147	3.80861015287209	5.28982134813491	5.52238938160994	4.91129179886309	5.3186388748147	9.12724902768679	14.4170703758217	19.9394597574316	24.8507515562947	1.15455542171995	0.00770237386641459	1.16225779558637
512	0	1.21830563234711	0	0	0	5.35513473135601	3.80636795403013	5.2953563379689	5.54776514954681	4.95956874164355	5.35513473135601	9.16150268538614	14.456859023355	20.0046241729018	24.9641929145454	1.16238599771302	0.00662189211615373	1.16900788982917
513	0	1.57001415605972	0	0	0	5.39423016725508	3.79959048537216	5.30760584407609	5.5758675560146	5.01223388349278	5.39423016725508	9.19382065262724	14.5014264967033	20.0772940527179	25.0895279362107	1.17184325774093	0.00250266283356223	1.17434592057449
514	0.629368361504637	0	0	0	0	5.42981882666535	3.78873060378902	5.32232479105368	5.60236044539991	5.06441657600432	5.42981882666535	9.21854943045437	14.5408742215081	20.143234666908	25.2076512429123	1.17982430337178	0.00573201801133526	1.18555632138311
515	0	1.03370264135676	0	0	0	5.44887750856641	3.7728523007895	5.32769967851295	5.6156154795075	5.10403383320757	5.44887750856641	9.22172980935591	14.5494294878689	20.1650449673764	25.2690788005839	1.18041952291109	0.00170490766846871	1.18212443057956
516	0.727214407077499	0	0	0	0	5.45311104483307	3.75300793034996	5.32468360795199	5.61691296421504	5.1319831309066	5.45311104483307	9.20611897518303	14.530802583135	20.1477155473501	25.2796986782567	1.17625503674191	0.00409211405181971	1.18034715079373
517	0	0	2.1033037528081	0	0	5.4506257527731	3.74464760903201	5.30955212573152	5.61542815569119	5.15712090269301	5.4506257527731	9.19527336180511	14.5048254875366	20.1202536432278	25.2773745459208	1.18834917647072	0.00113747818751793	1.18948665465824
518	0	0.995500907528387	0	0	0	5.45814063826369	3.75749719630077	5.28510444019422	5.62421953202443	5.19224339049506	5.45814063826369	9.21563783456446	14.5007422747587	20.1249618067831	25.3172051972782	1.19673063560563	-0.00116846888117152	1.19556216672446
519	0	1.04317775026965	0	0	0	5.46294635955551	3.76971791539448	5.25701954819662	5.62962057693796	5.22347149897322	5.46294635955551	9.23266427494999	14.4896838231466	20.1193044000846	25.3427758990578	1.1950129664864	-0.00110211273500922	1.19391085375139
520	0	0.900389233224363	0	0	0	5.46202612776258	3.77593636292638	5.22672375626599	5.62831321550381	5.24731784774117	5.46202612776258	9.23796249068896	14.4646862469549	20.0929994624588	25.3403173101999	1.18902323175033	0.00456973795055428	1.19359296970089
521	0.285978553225216	0	0	0	0	5.44677823098906	3.77159918890088	5.1873378429833	5.61201689146564	5.25537003135625	5.44677823098906	9.21837741988994	14.4057152628732	20.0177321543389	25.2731021856951	1.17952919911322	0.0025476771078972	1.18207687622112
522	0	0	2.03782918334074	0	0	5.4230118028134	3.7683149329837	5.13335257854098	5.5868899169206	5.25368671507744	5.4230118028134	9.1913267357971	14.3246793143381	19.9115692312587	25.1652559463361	1.1840448226321	0.00239545936754235	1.18644028199964
523	0	0	2.10835221183939	0	0	5.42062996071292	3.79583673791677	5.07196460561861	5.58232239830562	5.27158585215882	5.42062996071292	9.21646669862968	14.2884313042483	19.8707537025539	25.1423395547127	1.20707772765284	-0.00101246640979615	1.20606526124304
524	0	1.44389241580942	0	0	0	5.44035165494795	3.84692759821527	5.01233805642305	5.59899718380608	5.30970143971107	5.44035165494795	9.28727925316322	14.2996173095863	19.8986144933923	25.2083159331034	1.22226046510355	-0.00477621693490102	1.21748424816865
525	0.513402733266952	0	0	0	0	5.46130823890857	3.89512687647753	4.95896074422859	5.61728396198118	5.34837390889674	5.46130823890857	9.3564351153861	14.3153958596147	19.9326798215959	25.2810537304926	1.22587816302725	-0.00547491077422219	1.22040325225303
526	0	0	0	3.6744824773096	0	5.49279558244741	3.96041521767414	4.92834452088416	5.62087437504431	5.39791126369677	5.49279558244741	9.45321080012156	14.3815553210057	20.00242969605	25.4003409597468	1.39061756566084	-0.0129936424323928	1.37762392322845
527	0	0.948740382966953	0	0	0	5.55988789828453	4.06414835335582	4.94554961522769	5.61216536923689	5.48167186228093	5.55988789828453	9.62403625164035	14.569585866868	20.1817512361049	25.6634230983859	1.37107540045817	-0.00767489433688317	1.36340050612129
528	0	1.46392628681623	0	0	0	5.62896969816532	4.16211938467192	4.97664080570727	5.59924814681375	5.56569277909247	5.62896969816532	9.79108908283725	14.7677298885445	20.3669780353583	25.9326708144507	1.34905326158861	-0.0143206258459535	1.33473263574266
529	0	1.20855249168986	0	0	0	5.69694536198253	4.24494163209086	5.0177313805659	5.58990615231062	5.64684598548402	5.69694536198253	9.9418869940734	14.9596183746393	20.5495245269499	26.1963705124339	1.32981810977908	-0.0117011373161709	1.31811697246291
530	0	1.35085357979475	0	0	0	5.75940132759789	4.30954968891829	5.06334543360671	5.58352238075159	5.72079078659157	5.75940132759789	10.0689510165162	15.1322964501229	20.7158188308745	26.4366096174661	1.31294084121929	-0.0165201294423858	1.29642071177691
531	0	0.874260553032038	0	0	0	5.81263972859399	4.35502471026519	5.10860938265629	5.57775315898747	5.78394760201758	5.81263972859399	10.1676644388592	15.2762738215155	20.8540269805029	26.6379745825205	1.29744772040107	-0.0116228527601932	1.28582486764088
532	0	1.04265617617229	0	0	0	5.85031111178121	4.38092636186266	5.1459814396594	5.5664432696274	5.83010417328091	5.85031111178121	10.2312374736439	15.3772189133033	20.9436621829307	26.7737663562116	1.28046331584307	-0.0191620575371885	1.26130125830588
533	0	1.33735505649691	0	0	0	5.87706929673812	4.39013602673459	5.17896396580015	5.55383909138219	5.86405669938902	5.87706929673812	10.2672053234727	15.4461692892729	21.0000083806551	26.8640650800441	1.26549900242847	-0.0108015880798751	1.25469741434859
534	0.632034817079737	0	0	0	0	5.89093797356827	4.38559460615885	5.20620203499489	5.53894332247765	5.88566789424449	5.89093797356827	10.2765325797271	15.482734614722	21.0216779371997	26.9073458314442	1.25237064323455	-0.00996254103433565	1.24240810220022
535	0.688286907658248	0	0	0	0	5.87943467362306	4.36949737783567	5.21754506394096	5.5117227366865	5.88590700735936	5.87943467362306	10.2489320514587	15.4664771153997	20.9781998520862	26.8641068594456	1.23652438688164	-0.0124459447556365	1.22407844212601
536	0	1.16473179829372	0	0	0	5.84859997948658	4.34414927019222	5.21702105916773	5.47617168681557	5.86981435347409	5.84859997948658	10.1927492496788	15.4097703088465	20.8859419956621	26.7557563491362	1.21951922893634	-0.00797799644958591	1.21154123248675
537	0.413124612957187	0	0	0	0	5.80434785393266	4.30850761553	5.20670510461697	5.43423758687224	5.84036761892297	5.80434785393266	10.1128554694627	15.3195605740796	20.7537981609519	26.5941657798748	1.20313356109932	-0.00691828217555117	1.19621527892377
538	0.775972528096892	0	0	0	0	5.73892079898319	4.26374266152433	5.18015928533266	5.3792982834228	5.79192433966576	5.73892079898319	10.0026634605075	15.1828227458402	20.562121029263	26.3540453689287	1.18491775123016	-0.00941835786166751	1.17549939336849
539	0.545194433340155	0	0	0	0	5.65475645592262	4.21472120215766	5.14086339538754	5.31461778868037	5.72865805721181	5.65475645592262	9.86947765808029	15.0103410534678	20.3249588421482	26.05361689936	1.16519304785204	-0.00961361314950432	1.15557943470254
540	0.78095089334944	0	0	0	0	5.5540786866225	4.16220727047125	5.08973458169538	5.24088277306543	5.65208507609729	5.5540786866225	9.71628595709375	14.8060205387891	20.0469033118546	25.6989883879519	1.14426548631681	-0.0141891860231389	1.13007630029367
541	0.745535020834077	0	0	0	0	5.44121952283414	4.11050022152915	5.03176267029238	5.16284921881236	5.56770774616805	5.44121952283414	9.55171974436329	14.5834824146557	19.746331633468	25.3140393796361	1.12317769863474	-0.012027150131125	1.11115054850361
542	0.497377233928004	0	0	0	0	5.31794650776132	4.05824007361683	4.96649763921958	5.07983742264547	5.47551018307776	5.31794650776132	9.37618658137815	14.3426842205977	19.4225216432432	24.898031826321	1.10235378143736	-0.0148970983721921	1.08745668306516
543	0.451444748991637	0	0	0	0	5.18460662468415	4.00145859927492	4.89095146254803	4.98863872522328	5.37286828740706	5.18460662468415	9.18606522395907	14.0770166865071	19.0656554117304	24.4385236991374	1.08131466514966	-0.0133248292189344	1.06798983593073
544	0.750156291537648	0	0	0	0	5.04418247661532	3.94200727916093	4.80794714295134	4.89186757446461	5.2629066447491	5.04418247661532	8.98618975577625	13.7941368987276	18.6860044731922	23.9489111179413	1.05994098560936	-0.0145866196566046	1.04535436595276
545	0	0	2.05175969264499	0	0	4.9156690333247	3.89744338509896	4.72390419330905	4.80780631575523	5.16434900368431	4.9156690333247	8.81311241842366	13.5370166117327	18.3448229274879	23.5091719311723	1.05768917987204	-0.0141141992350785	1.04357498063696
546	0	1.18223426901803	0	0	0	4.81911558501174	3.87771569244992	4.64518477264149	4.75212792957879	5.09324707985054	4.81911558501174	8.69683127746166	13.3420160501031	18.0941439796819	23.1873910595325	1.05841383892033	-0.0110458710175046	1.04736796790282
547	0	1.34971028349901	0	0	0	4.7463132838836	3.86265057636793	4.58169556352522	4.71552668064225	5.04061733238977	4.7463132838836	8.60896386025153	13.1906594237768	17.906186104419	22.9468034368088	1.05681311886675	-0.0135646022944542	1.0432485165723
548	0	1.54685650664673	0	0	0	4.69852257911201	3.8479861129408	4.53958413028308	4.69904945766775	5.00777828200028	4.69852257911201	8.5465086920528	13.0860928223359	17.7851422800036	22.7929205620039	1.06066779882859	-0.00889716076127399	1.05177063806732
549	0	1.38351630193904	0	0	0	4.67545686171665	3.83242722185542	4.52053467246871	4.70254519659223	4.9948056291044	4.67545686171665	8.50788408357207	13.0284187560408	17.730963952633	22.7257695817374	1.06876897250509	-0.0093729895366792	1.05939598296842
550	0.45629557482249	0	0	0	0	4.66278973595614	3.81301109951189	4.51215757983714	4.71292628986644	4.9887989938481	4.66278973595614	8.47580083546803	12.9879584153052	17.7008847051716	22.6896836990197	1.07497908629104	-0.00575689752057459	1.06922218877047
551	0	0.892599699530567	0	0	0	4.64523774389931	3.7868071326731	4.50044329689753	4.7160295522101	4.97574780468909	4.64523774389931	8.43204487657241	12.9324881734699	17.6485177256801	22.6242655303691	1.07491629866181	-0.00215479332857856	1.07276150533323
552	0	1.16478644926249	0	0	0	4.62946474832408	3.75586627791954	4.49086418730518	4.71745870677499	4.96137828196249	4.62946474832408	8.38533102624362	12.8761952135488	17.5936539203238	22.5550322022863	1.07161627811551	-0.000102360067820353	1.07151391804769
553	0	0	2.21538791048591	0	0	4.6301926016366	3.73702842247371	4.48440632499992	4.73197055672366	4.96054368176526	4.6301926016366	8.36722102411031	12.8516273491102	17.5835979058339	22.5441415875992	1.09296425078648	-0.002623079584746	1.09034117120174
554	0	1.25569605432534	0	0	0	4.6564822524472	3.743024180362	4.47943009784184	4.76889854986407	4.98265152015918	4.6564822524472	8.3995064328092	12.878936530651	17.6478350805151	22.6304866006743	1.10923619610821	0.00267279593708051	1.11190899204529
555	0	0	0	2.86627152554124	0	4.70890138710262	3.77220268941283	4.49776355620946	4.80982409192568	5.02865979802681	4.70890138710262	8.48110407651545	12.9788676327249	17.7886917246506	22.8173515226774	1.18701230440413	-0.00134064522530846	1.18567165917882
556	0	0.855800201158741	0	0	0	4.79087300287131	3.834228176692	4.54832987666282	4.84330851312153	5.10237733281056	4.79087300287131	8.62510117956332	13.1734310562261	18.0167395693477	23.1191169021582	1.20744220450508	-0.00256618172538289	1.2048760227797
557	0.441182453197708	0	0	0	0	4.86500670777818	3.89221038125805	4.59648387710727	4.86369751493151	5.1676529441136	4.86500670777818	8.75721708903624	13.3537009661435	18.217398481075	23.3850514251886	1.20552939784	-0.00726421667164477	1.19826518116836
558	0.607671129451879	0	0	0	0	4.91515551873232	3.93696734140402	4.62896517615875	4.86536415237378	5.21094142658964	4.91515551873232	8.85212286013634	13.4810880362951	18.3464521886689	23.5573936152585	1.19362935313745	-0.00105533695083341	1.19257401618661
559	0	1.41888966431061	0	0	0	4.94839539352273	3.96924399845393	4.65273046153256	4.85825359510052	5.2394704751997	4.94839539352273	8.91763939197666	13.5703698535092	18.4286234486097	23.6680939238094	1.17914234230233	0.00309286116728747	1.18223520346962
560	0	0.976993519643097	0	0	0	4.97769091345528	3.98967548214261	4.67760389635609	4.85365138246675	5.26360158041996	4.97769091345528	8.96736639559789	13.644970291954	18.4986216744207	23.7622232548407	1.16589803225176	0.00276637840817918	1.16866441065994
561	0	1.43822708470666	0	0	0	5.00403962493728	3.99859175570028	4.70337660257869	4.85208168979666	5.28378103299591	5.00403962493728	9.00263138063756	13.7060079832163	18.5580896730129	23.8418707060088	1.15489354507935	0.00140266409359806	1.15629620917295
562	0	1.09295828185622	0	0	0	5.03196018066997	3.99796049003339	4.73380127764769	4.85763261552472	5.30445228169884	5.03196018066997	9.02992067070336	13.763721948351	18.6213545638758	23.9258068455746	1.14721271039325	0.00466952218845037	1.1518822325817
563	0	1.08362791489613	0	0	0	5.05721031725682	3.98809421406227	4.7640375831148	4.86556808511023	5.32145437373923	5.05721031725682	9.04530453131909	13.8093421144339	18.6749101995441	23.9963645732834	1.13968330176785	0.00480276386476703	1.14448606563261
564	0	1.49776730298876	0	0	0	5.08274111361735	3.97084058620309	4.79653938341232	4.87830868645761	5.33788259965997	5.08274111361735	9.05358169982043	13.8501210832328	18.7284297696904	24.0663123693503	1.13630965175371	0.00725934982048424	1.14356900157419
565	0.763473482676652	0	0	0	0	5.10618870699028	3.94944975469836	4.83090316217195	4.89533634108401	5.35392262359677	5.10618870699028	9.05563846168864	13.8865416238606	18.7818779649446	24.1358005885414	1.1351984923862	0.0134634309275349	1.14866192331374
566	0	1.06006206695924	0	0	0	5.11726373988388	3.92496050761118	4.85835335323832	4.90771487053295	5.36132917399295	5.11726373988388	9.04222424749505	13.9005776007334	18.8082924712663	24.1696216452593	1.13096738656374	0.0182024462128104	1.14916983277655
567	0	1.40873212578668	0	0	0	5.12599245171435	3.89658290262523	4.88484149319287	4.92121174793795	5.36652335451536	5.12599245171435	9.02257535433958	13.9074168475324	18.8286285954704	24.1951519499858	1.12841531737944	0.0155312757600374	1.14394659313947
568	0	1.46742642521866	0	0	0	5.14064537338311	3.86600870753974	4.91739529320345	4.94266180925921	5.3769428685932	5.14064537338311	9.00665408092285	13.9240493741263	18.8667111833855	24.2436540519787	1.13137743134257	0.0232922078433194	1.15466963918589
569	0.441450579452578	0	0	0	0	5.15342274598825	3.83192970737913	4.94853369327641	4.96439176437688	5.38546004781031	5.15342274598825	8.98535245336737	13.9338861466438	18.8982779110207	24.283737958831	1.13465353282233	0.0263540255048058	1.16100755832714
570	0	0.939072780904071	0	0	0	5.15133625860021	3.79203645431762	4.96565771525766	4.97361705440231	5.37977672613053	5.15133625860021	8.94337271291783	13.9090304281755	18.8826474825778	24.2624242087083	1.13224842352162	0.02931049241167	1.16155891593329
571	0	0.901780262724493	0	0	0	5.14095891512379	3.74834471873559	4.97378648769277	4.97518154667066	5.36516481813458	5.14095891512379	8.88930363385938	13.8630901215522	18.8382716682228	24.2034364863574	1.12611668421898	0.0241224683577989	1.15023915257678
572	0.704891390709595	0	0	0	0	5.11995288509345	3.70310603183535	4.97220457799462	4.96820694675746	5.34111839475076	5.11995288509345	8.8230589169288	13.7952634949234	18.7634704416809	24.1045888364316	1.11739958271585	0.0275357195811677	1.14493530229702
573	0	0.855778099869291	0	0	0	5.08602745740278	3.6580680436418	4.96009216996717	4.95172397129176	5.30698856989152	5.08602745740278	8.74409550104458	13.7041876710117	18.6559116423035	23.962900212195	1.10646611165894	0.0256209350703468	1.13208704672929
574	0	1.2128003580586	0	0	0	5.04895110965054	3.61250119306234	4.94391093387121	4.93205847819235	5.26937390107918	5.04895110965054	8.66145230271287	13.6053632365841	18.5374217147764	23.8067956158556	1.09602053508695	0.0230458135761743	1.11906634866312
575	0	1.70123817345718	0	0	0	5.02164033436022	3.56889253006282	4.93574840604873	4.92117561558982	5.24046903262566	5.02164033436022	8.59053286442305	13.5262812704718	18.4474568860616	23.6879259186872	1.09554106078491	0.0224833203445918	1.1180243811295
576	0	1.10533639995648	0	0	0	5.00883870971998	3.52818082095795	4.94011081127398	4.92347209456526	5.22486146460456	5.00883870971998	8.53701953067793	13.4771303419519	18.4006024365172	23.6254639011217	1.09958642063043	0.0204736855232859	1.12006010615372
577	0	1.44990642446565	0	0	0	5.00521345957087	3.48972738272611	4.951639755584	4.9334921349203	5.21725185200834	5.00521345957087	8.49494084229699	13.446580597881	18.3800727328013	23.5973245848096	1.10420530808265	0.0193765470020282	1.12358185508468
578	0	1.12726511394259	0	0	0	5.01111116835958	3.45388707131483	4.97075719264144	4.95157157274851	5.21810223192995	5.01111116835958	8.46499823967441	13.4357554323159	18.3873270050644	23.6054292369943	1.11004387869648	0.0164505318788629	1.12649441057535
579	0.564019186412937	0	0	0	0	5.01416236765663	3.41915894457996	4.98660113943214	4.96677266577267	5.21657466152418	5.01416236765663	8.43332131223659	13.4199224516687	18.3866951174414	23.6032697789656	1.11274671857899	0.0173542411363023	1.1301009597153
580	0.501904643814428	0	0	0	0	5.00031692203338	3.38376072499897	4.98747381375619	4.96733131066946	5.20098195407168	5.00031692203338	8.38407764703235	13.3715514607885	18.338882771458	23.5398647255297	1.11006717248937	0.0207366596786068	1.13080383216797
581	0	1.33691854806493	0	0	0	4.9755551831092	3.34804270896883	4.97820999448793	4.95802450181189	5.1761583338611	4.9755551831092	8.32359789207803	13.301807886566	18.2598323883779	23.4359907222389	1.10493857417316	0.0160616691903272	1.12100024336349
582	0	1.06638131718015	0	0	0	4.95390995677365	3.3141893460701	4.9706728276426	4.95066527328087	5.15395725539296	4.95390995677365	8.26809930284375	13.2387721304864	18.1894374037672	23.3433946591602	1.10062370977145	0.00764431493589401	1.10826802470735
583	0	1.41465984235384	0	0	0	4.93793905286275	3.28251091108311	4.96692043294286	4.94726849067289	5.13641976527114	4.93793905286275	8.22044996394586	13.1873703968887	18.1346388875616	23.2710586528328	1.09852182349083	0.0108430210165912	1.10936484450742
584	0	1.00875714696306	0	0	0	4.92979038282717	3.25338959718323	4.96902134120849	4.94986552982971	5.12559146093188	4.92979038282717	8.1831799800104	13.1522013212189	18.1020668510486	23.2276583119805	1.09850262054116	0.00979675109624882	1.10829937163741
585	0	1.00616364506651	0	0	0	4.92342363361201	3.22546998963514	4.97100996011887	4.95245904324154	5.11547926702113	4.92342363361201	8.14889362324715	13.119903583366	18.0723626266075	23.1878418936287	1.09690419805977	0.00815971907697044	1.10506391713674
586	0	1.21033984799552	0	0	0	4.91915703623303	3.1989235981614	4.9733482626851	4.95548400911906	5.10651424598116	4.91915703623303	8.11808063439443	13.0914288970795	18.0469129061986	23.1534271521797	1.09520026023376	0.00757549454434571	1.10277575477811
587	0	1.72305992127975	0	0	0	4.92460261843398	3.17530629483646	4.98382169707633	4.96670306067347	5.10644846238206	4.92460261843398	8.09990891327044	13.0837306103468	18.0504336710202	23.1568821334023	1.1021648526747	0.00360081739456303	1.10576567006926
588	0	0.882541306429713	0	0	0	4.94067233821694	3.15446430614923	5.00352457655914	4.98719135207001	5.11634117914884	4.94067233821694	8.09513664436617	13.0986612209253	18.0858525729953	23.2021937521442	1.11093183399025	0.00533630255816619	1.11626813654842
589	0	0.866294361295739	0	0	0	4.95385514311911	3.1335625507133	5.01912559574866	5.00360160419711	5.1228250497016	4.95385514311911	8.0874176938324	13.1065432895811	18.1101448937782	23.2329699434798	1.11329708721028	0.00292680515845465	1.11622389236873
590	0	1.07913580078002	0	0	0	4.96266851367252	3.11250313472775	5.02931290940354	5.0146087629732	5.12455175847618	4.96266851367252	8.07517164840028	13.1044845578038	18.119093320777	23.2436450792532	1.11186288619168	0.00075699108927502	1.11261987728096
591	0.484988411762009	0	0	0	0	4.96334109639837	3.0911092239952	5.03151967161106	5.01763516430049	5.11891802236002	4.96334109639837	8.05445032039357	13.0859699920046	18.1036051563051	23.2225231786651	1.1081385998045	0.00181085298431287	1.10994945278881
592	0	1.38257683672589	0	0	0	4.95413498766033	3.06930857262988	5.02497556278113	5.01190172928224	5.10511749366798	4.95413498766033	8.02344356029021	13.0484191230713	18.0603208523536	23.1654383460216	1.10374820125744	0.00420835731555611	1.107956558573
593	0	0.876151272253616	0	0	0	4.94595544197799	3.04892216776847	5.0190621515243	5.00678303302503	5.09249642354207	4.94595544197799	7.99487760974646	13.0139397612708	18.0207227942958	23.1132192178379	1.10024989902919	0.00502525629221892	1.10527515532141
594	0.650351303348007	0	0	0	0	4.92991474450771	3.02937609688484	5.00636595403388	4.99486010602061	5.07360695890265	4.92991474450771	7.95929084139255	12.9656567954264	17.960516901447	23.0341238603497	1.09400390562497	0.0062947919500907	1.10029869757506
595	0.483551857948676	0	0	0	0	4.89772984815255	3.01057712499565	4.98100631485929	4.97024808854753	5.04253520614463	4.89772984815255	7.9083069731482	12.8893132880075	17.859561376555	22.9020965826997	1.0844976227933	0.00604525715310243	1.0905428799464
596	0	0.864189633880502	0	0	0	4.85209916245616	2.99057311467926	4.94371285948234	4.93367348526877	4.99997882019848	4.85209916245616	7.84267227713542	12.7863851366178	17.7200586218865	22.720037442085	1.07209647041137	0.0105268069221528	1.08262327733352
597	0	0	2.19435021822781	0	0	4.81474357015823	2.98529652110003	4.90059658568144	4.90454905553086	4.96532216467854	4.81474357015823	7.80004009125826	12.7006366769397	17.6051857324706	22.5705078971491	1.083115098505	0.0109502606664811	1.09406535917148
598	0	1.36408700208896	0	0	0	4.80310736822858	3.00825294286699	4.85803585449682	4.89972374143934	4.95538645427347	4.80310736822858	7.81136031109557	12.6693961655924	17.5691199070317	22.5245063613052	1.0926769905438	0.0123960050243997	1.1050729955682
599	0	0.847260718303975	0	0	0	4.80269845262376	3.03635853308573	4.82241038907581	4.9045604722291	4.95550772593296	4.80269845262376	7.83905698570949	12.6614673747853	17.5660278470144	22.5215355729474	1.09453594384651	0.0141557029459367	1.10869164679244
600	0.600196260439012	0	0	0	0	4.79787868726881	3.06208399183746	4.78511929530119	4.90499650849981	4.95159730950346	4.79787868726881	7.85996267910627	12.6450819744075	17.5500784829073	22.5016757924107	1.09050084999694	0.0102055153941779	1.10070636539112
601	0	1.44314326779396	0	0	0	4.7880049281165	3.08475992722121	4.74872030767367	4.90171568276468	4.94431416048056	4.7880049281165	7.8727648553377	12.6214851630114	17.5232008457761	22.4675150062566	1.08559877531453	0.0120186861309879	1.09761746144552
602	0.44465094345203	0	0	0	0	4.77796972043092	3.10295177261206	4.71733255974904	4.89820376415364	4.93712028815917	4.77796972043092	7.88092149304299	12.598254052792	17.4964578169457	22.4335781051048	1.08137805184102	0.00606594491059052	1.08744399675161
603	0	1.14586498262963	0	0	0	4.75970801769199	3.11441201617681	4.68316347273568	4.88662201892103	4.92215435557365	4.75970801769199	7.87412003386879	12.5572835066045	17.4439055255255	22.3660598810991	1.07398128392074	0.00713378756525358	1.081115071486
604	0.580104269236134	0	0	0	0	4.73740375514082	3.1213161028559	4.65013166230376	4.871144856678	4.90356934526592	4.73740375514082	7.85871985799672	12.5088515203005	17.3799963769785	22.2835657222444	1.06534360322929	0.00326403070973603	1.06860763393903
605	0.757509099018084	0	0	0	0	4.70224688055943	3.12541327442714	4.6122270255287	4.8461721340776	4.87574486617154	4.70224688055943	7.82766015498657	12.4398871805153	17.2860593145929	22.1618041807644	1.05399289408164	0.00112856782378882	1.05512146190543
606	0	0.997171868795182	0	0	0	4.65920947015084	3.1285348637471	4.57350655733549	4.81624153019399	4.84319951893578	4.65920947015084	7.78774433389794	12.3612508912334	17.1774924214274	22.0206919403632	1.04130459482354	0.00220078793053282	1.04350538275407
607	0.779505201741492	0	0	0	0	4.61328267134716	3.13052364487284	4.53673974144679	4.78462478731613	4.80918711601485	4.61328267134716	7.74380631621999	12.2805460576668	17.0651708449829	21.8743579609978	1.02895868502371	-0.00336244662293233	1.02559623840078
608	0	0.928053375743947	0	0	0	4.56290229068231	3.13245194371884	4.50080553130208	4.75069537080674	4.77306431246561	4.56290229068231	7.69535423440115	12.1961597657032	16.94685513651	21.7199194489756	1.01688948496784	-0.00580321565384371	1.011086269314
609	0	1.35210705810234	0	0	0	4.51878283080102	3.13239693447076	4.47181863733278	4.72103752020703	4.74139962152015	4.51878283080102	7.65117976527179	12.1229984026046	16.8440359228116	21.5854355443317	1.00841736404368	-0.00250918393678507	1.00590818010689
610	0	1.18709429872772	0	0	0	4.48827677939726	3.13138797772606	4.45573991053885	4.70204700851918	4.72057413349947	4.48827677939726	7.61966475712333	12.0754046676622	16.7774516761814	21.4980258096808	1.00517977372419	-0.0012254743663339	1.00395429935786
611	0	1.13973959184631	0	0	0	4.46959493225476	3.12914030919297	4.45022266716691	4.69177272541089	4.70862305517587	4.46959493225476	7.59873524144773	12.0489579086146	16.7407306340255	21.4493536892014	1.00469868853196	-0.000593404148419137	1.00410528438354
612	0	0	1.87468332520674	0	0	4.46772468654151	3.13714336752577	4.44948939091613	4.69532789308817	4.71064687947314	4.46772468654151	7.60486805406728	12.0543574449834	16.7496853380716	21.4603322175447	1.017370442052	0.00152779129242355	1.01889823334442
613	0.51700355674957	0	0	0	0	4.4797687617513	3.16362374295299	4.44346769038441	4.71124758443781	4.7251688560548	4.4797687617513	7.64339250470429	12.0868601950887	16.7981077795265	21.5232766355813	1.03099563307702	-0.00484711647815434	1.02614851659887
614	0.563832901913125	0	0	0	0	4.48153258453677	3.18909090569925	4.42694887517843	4.71795476656832	4.73060098671182	4.48153258453677	7.67062349023602	12.0975723654145	16.8155271319828	21.5461281186946	1.03479674849419	-0.00129195497030733	1.03350479352388
615	0	1.51264812064023	0	0	0	4.47819983984308	3.2107919403083	4.4087561127811	4.72018624871912	4.73166992515793	4.47819983984308	7.68899178015137	12.0977478929325	16.8179341416516	21.5496040668095	1.03638035241156	-0.00215819338604031	1.03422215902552
616	0	0	2.41263975123444	0	0	4.49572290479655	3.24570339145331	4.39853821092643	4.74155119857379	4.75197544578369	4.49572290479655	7.74142629624987	12.1399645071763	16.8815157057501	21.6334911515338	1.07446125536754	-0.00174593032385041	1.07271532504369
617	0	1.11976231290927	0	0	0	4.54016200707442	3.30576713316533	4.39025767198564	4.78768031256312	4.79713956736496	4.54016200707442	7.84592914023975	12.2361868122254	17.0238671247885	21.8210066921535	1.09534053297529	-0.00831334179671753	1.08702719117857
618	0.631500341450311	0	0	0	0	4.58524416700245	3.36478671216773	4.38332861345985	4.83402522901084	4.84260592089872	4.58524416700245	7.95003087917018	12.33335949263	17.1673847216409	22.0099906425396	1.10022986323459	-0.0129764609797381	1.08725340225485
619	0	1.62722368164171	0	0	0	4.62508205903257	3.4171639500633	4.37931161640404	4.87621544824778	4.88399662593664	4.62508205903257	8.04224600909587	12.4215576254999	17.2977730737477	22.1817696996843	1.10310835354867	-0.0153900818098216	1.08771827173885
620	0.431454526278873	0	0	0	0	4.66360067299496	3.45975527793494	4.38225613716022	4.91657902493528	4.92363294083715	4.66360067299496	8.1233559509299	12.5056120880901	17.4221911130254	22.3458240538626	1.10469715194283	-0.0152088212964477	1.08948833064638
621	0	0	0	3.43816697119595	0	4.71052556018736	3.51560835413595	4.40237624761368	4.94056749098545	4.9714588028085	4.71052556018736	8.22613391432331	12.628510161937	17.5690776529224	22.5405364557309	1.23682142478218	-0.00908383133184748	1.22773759345033
622	0	0.872386396559665	0	0	0	4.79023037485536	3.60745868445118	4.46232214299057	4.95195617044158	5.05052755609547	4.79023037485536	8.39768905930654	12.8600112022971	17.8119673727387	22.8624949288342	1.23141183037547	-0.0105916522397691	1.2208201781357
623	0	1.05090185592004	0	0	0	4.86861565697724	3.69471741895477	4.527073166601	4.9551583763112	5.12654727528989	4.86861565697724	8.56333307593201	13.090406242533	18.0455646188442	23.1721118941341	1.21374231024917	-0.00774218711875614	1.20600012313042
624	0	1.25743186025444	0	0	0	4.94198853322847	3.76906548310207	4.59215213706488	4.95663238666162	5.19591420892872	4.94198853322847	8.71105401633054	13.3032061533954	18.259838540057	23.4557527489858	1.19557670991749	-0.0154982236782319	1.18007848623926
625	0	0.872501485417921	0	0	0	5.00823753573425	3.82799934515471	4.65471419684259	4.95790547058927	5.25670025564444	5.00823753573425	8.83623688088896	13.4909510777316	18.4488565483208	23.7055568039653	1.17895159720035	-0.00761621994137323	1.17133537725897
626	0.284497654843636	0	0	0	0	5.05501836126059	3.86731637964006	4.70211357958696	4.94840474205495	5.29716129906068	5.05501836126059	8.92233474090065	13.6244483204876	18.5728530625426	23.8700143616032	1.16131255076756	-0.00965830395274218	1.15165424681482
627	0	0.994208858101	0	0	0	5.07794103601445	3.88609054503797	4.72963128148059	4.92435438806153	5.31343146343358	5.07794103601445	8.96403158105242	13.693662862533	18.6180172505945	23.9314487140281	1.14205085388597	-0.0107690030526294	1.13128185083334
628	0.589550140407165	0	0	0	0	5.08363952435418	3.89030366348245	4.74422045854023	4.89302812597114	5.31325036033325	5.08363952435418	8.97394318783664	13.7181636463769	18.611191772348	23.9244421326813	1.12242892025197	-0.00601957267000069	1.11640934758196
629	0.558795350737766	0	0	0	0	5.06645573262704	3.88255132856667	4.74208863631373	4.85059489006467	5.29353670755194	5.06645573262704	8.94900706119371	13.6910956975074	18.5416905875721	23.835227295124	1.10169011488155	-0.00720232397420826	1.09448779090735
630	0	1.67241362595549	0	0	0	5.03880073801436	3.86593006802362	4.73384064166798	4.80741281650997	5.26552871654257	5.03880073801436	8.90473080603798	13.638571447706	18.4459842642159	23.7115129807585	1.08754390146888	-0.00836747123269495	1.07917643023619
631	0	1.67256521082636	0	0	0	5.02402994091721	3.84482941249276	4.73965369422703	4.78329605750602	5.2499604429704	5.02402994091721	8.86885935340997	13.608513047637	18.391809105143	23.6417695481134	1.08546183947949	-0.00635303569597631	1.07910880378352
632	0.664858988019954	0	0	0	0	5.01627888022448	3.82067487279982	4.7544073680594	4.77270229687326	5.24219534352385	5.01627888022448	8.83695375302431	13.5913611210837	18.364063417957	23.6062587614808	1.08466061958892	-0.00944076228662181	1.07521985730229
633	0	1.27230774210608	0	0	0	5.00360018234346	3.79365169811316	4.76706475226793	4.76415058011493	5.2316123928569	5.00360018234346	8.79725188045662	13.5643166327245	18.3284672128395	23.5600796056964	1.08004664257356	-0.0116352242147089	1.06841141835885
634	0	1.00629908304212	0	0	0	4.99340102263148	3.76369237816211	4.78177855638949	4.76135078836102	5.2227178544852	4.99340102263148	8.75709340079359	13.5388719571831	18.3002227455441	23.5229406000293	1.07531027785245	-0.0155519507574829	1.05975832709497
635	0	1.41378339939881	0	0	0	4.98690265864947	3.73119983701255	4.79882751388279	4.76415469801933	5.21608762312767	4.98690265864947	8.71810249566203	13.5169300095448	18.2810847075641	23.4971723306918	1.07259044678416	-0.0147451151515535	1.05784533163261
636	0	1.38344797786769	0	0	0	4.99011294262868	3.69811052320569	4.82386304934408	4.77781149310612	5.21761981579726	4.99011294262868	8.68822346583437	13.5120865151785	18.2898980082846	23.5075178240818	1.07475359947055	-0.0120648886075415	1.06268871086301
637	0.711496633363876	0	0	0	0	4.99495006875906	3.66546119876395	4.85077740613239	4.79584082383381	5.22140862166956	4.99495006875906	8.66041126752301	13.5111886736554	18.3070294974892	23.5284381191588	1.07735167906914	-0.011439028466452	1.06591265060269
638	0	1.06006143430357	0	0	0	4.99111635338309	3.63329152722783	4.8709180604524	4.80924950941183	5.21896412071585	4.99111635338309	8.62440788061091	13.4953259410633	18.3045754504751	23.523539571191	1.07644183505566	-0.0118212516606491	1.06462058339501
639	0	0.83015814723874	0	0	0	4.98317048667817	3.59954778999984	4.88558002667466	4.81902435875938	5.21170960891943	4.98317048667817	8.58271827667801	13.4682983033527	18.287322662112	23.4990322710315	1.07355269171006	-0.00773720891908789	1.06581548279097
640	0	0.813193908935194	0	0	0	4.96869666831259	3.5629001663193	4.89157927929644	4.82170493602232	5.19655962256543	4.96869666831259	8.53159683463189	13.4231761139283	18.2448810499507	23.4414406725161	1.06836578383309	-0.01507553948342	1.05329024434967
641	0.78109048884428	0	0	0	0	4.94472325462382	3.52570575155393	4.8882444409477	4.81637384016101	5.17291580149306	4.94472325462382	8.47042900617775	13.3586734471254	18.1750472872865	23.3479630887795	1.06124005200636	-0.00877554072250583	1.05246451128386
642	0	0	1.8877351616036	0	0	4.91966865271144	3.50289391608935	4.87532415437293	4.81320929227651	5.15122509706268	4.91966865271144	8.42256256880079	13.2978867231737	18.1110960154502	23.2623211125129	1.06548554890403	-0.0123963947879962	1.05308915411603
643	0.659092189643647	0	0	0	0	4.90338146607262	3.50246559285819	4.85231827451672	4.81990074405761	5.13940084888847	4.90338146607262	8.40584705893081	13.2581653334475	18.0780660775051	23.2174669263936	1.0714718708421	-0.00973969685671624	1.06173217398538
644	0	0.865295027640154	0	0	0	4.88010484347022	3.50522575094096	4.82087731789259	4.8211128396041	5.12229194235577	4.88010484347022	8.38533059441118	13.2062079123038	18.0273207519079	23.1496126942636	1.06975426673266	-0.00208439356141181	1.06766987317125
645	0	1.30806750147329	0	0	0	4.85717241693759	3.50567542044242	4.78964518471694	4.82097365580235	5.10417590036984	4.85717241693759	8.36284783738001	13.152493022097	17.9734666778993	23.0776425782691	1.06637785852003	-0.00876725831888789	1.05761060020114
646	0	0.837975280610924	0	0	0	4.83858021298977	3.50273069063728	4.76343537408139	4.82267169953145	5.08836034984115	4.83858021298977	8.34131090362705	13.1047462777084	17.9274179772399	23.015778327081	1.06371492477079	-0.00311535905409625	1.06059956571669
647	0	1.19789335078533	0	0	0	4.82139054983369	3.49509111324505	4.73973447814404	4.82307877583253	5.07180996284956	4.82139054983369	8.31648166307874	13.0562161412228	17.8792949170553	22.9511048799049	1.06046789828704	-0.00732965796023821	1.0531382403268
648	0	0.832196243468114	0	0	0	4.80702026022348	3.48329806721174	4.72013162638529	4.82365468267357	5.05605483007022	4.80702026022348	8.29031832743523	13.0104499538205	17.8341046364941	22.8901594665643	1.0577278131455	-0.016684258205347	1.04104355494015
649	0.519943297414948	0	0	0	0	4.78600556503695	3.4660785561823	4.69638108031309	4.8162797514202	5.03302629830596	4.78600556503695	8.25208412121925	12.9484652015323	17.7647449529525	22.7977712512585	1.05308904317557	-0.0116022760174154	1.04148676715815
650	0	1.19948330548543	0	0	0	4.7575054632323	3.44460138044921	4.66852461178923	4.80125733372562	5.00306239249974	4.7575054632323	8.20210684368151	12.8706314554707	17.6718887891964	22.6749511816961	1.0472325216816	-0.0146794619395543	1.03255305974204
651	0.560663501757327	0	0	0	0	4.72679548114605	3.42072769327979	4.64122563665968	4.7835796782753	4.9711762894778	4.72679548114605	8.14752317442584	12.7887488110855	17.5723284893608	22.5435047788386	1.0416697394996	-0.0135536370525783	1.02811610244702
652	0	0.823971710578634	0	0	0	4.68741541521472	3.3938313685983	4.60848941111316	4.7576074521044	4.93173812413153	4.68741541521472	8.08124678381301	12.6897361949262	17.4473436470306	22.3790817711621	1.03392826706022	-0.0163379292515058	1.01759033780872
653	0	0.915845576609295	0	0	0	4.64591177844761	3.36410428996474	4.57440629024671	4.72778832661313	4.88919557492921	4.64591177844761	8.01001606841236	12.5844223586591	17.3122106852722	22.2014062602014	1.02494808416231	-0.0168036552346868	1.00814442892763
654	0	0.897629967770221	0	0	0	4.6054886393226	3.33248440527399	4.54143264476838	4.69692301913538	4.84634164618243	4.6054886393226	7.93797304459658	12.479405689365	17.1763287085004	22.0226703546828	1.01599408861322	-0.0167933725811682	0.999200716032053
655	0	1.06493245543586	0	0	0	4.56853339163043	3.29997456144514	4.51163453955001	4.66740030556865	4.80555118828697	4.56853339163043	7.86850795307557	12.3801424926256	17.0475427981942	21.8530939864812	1.00811681263511	-0.0133349822551477	0.994781830379962
656	0	1.02219188905101	0	0	0	4.53784538137495	3.26780651215296	4.48765290507554	4.64215754207709	4.76974271837613	4.53784538137495	7.8056518935279	12.2933047986034	16.9354623406805	21.7052050590567	1.00235871057622	-0.0142631531679308	0.988095557408291
657	0	1.34438802798295	0	0	0	4.5162112461475	3.23701838546623	4.47220023433624	4.62417533266623	4.74187420105992	4.5162112461475	7.75322963161373	12.22542986595	16.8496051986162	21.5914793996761	1.00050446368822	-0.00967945928783542	0.990825004400385
658	0	1.3983721951632	0	0	0	4.50911852206409	3.209208313079	4.47073813367513	4.61915475629678	4.72762122410313	4.50911852206409	7.7183268351431	12.1890649688182	16.808219725115	21.5358409492181	1.00487829915976	-0.0169801492125019	0.987898149947255
659	0	1.3276504799955	0	0	0	4.51693046969208	3.18474576802526	4.48363264268416	4.62767345647977	4.72753389142445	4.51693046969208	7.70167623771734	12.1853088804015	16.8129823368813	21.5405162283057	1.01366820488031	-0.0211320687648669	0.992536136115442
660	0	0.816587041230438	0	0	0	4.53266554493666	3.16211934534731	4.50392217149295	4.64295502649779	4.73480688426581	4.53266554493666	7.69478489028397	12.1987070617769	16.8416620882747	21.5764689725405	1.02230314861139	-0.0175031901671895	1.0047999584442
661	0	0.877430376465098	0	0	0	4.54656766494499	3.13900579493995	4.52188058236755	4.65543393355585	4.73984494985227	4.54656766494499	7.68557345988493	12.2074540422525	16.8628879758083	21.6027329256606	1.02693401194412	-0.00897674517056893	1.01795726677355
662	0	0	1.84990989913351	0	0	4.56590521712027	3.12732887827241	4.53448555834152	4.67255195806832	4.75005980815829	4.56590521712027	7.69323409539268	12.2277196537342	16.9002716118025	21.6503314199608	1.03976566499802	-0.00175339703489829	1.03801226796313
663	0.78387727834265	0	0	0	0	4.59380664804645	3.13881340718617	4.53927230001693	4.70008993194543	4.77120227354117	4.59380664804645	7.73262005523262	12.2718923552496	16.971982287195	21.7431845607362	1.05273089623716	-0.00259133688879729	1.05013955934837
664	0	0	2.19214324058088	0	0	4.62552663041422	3.17150371938346	4.53652631833414	4.73540545614545	4.8006002829989	4.62552663041422	7.79703034979769	12.3335566681318	17.0689621242773	21.8695624072762	1.08152797020109	0.00172382850359277	1.08325179870468
665	0	1.36580329397327	0	0	0	4.677061552519	3.23035766411679	4.5321190002948	4.79067062923705	4.85039687299279	4.677061552519	7.90741921663579	12.4395382169306	17.2302088461676	22.0806057191604	1.10378159735121	-0.00025850754745657	1.10352308980375
666	0.598304710495382	0	0	0	0	4.72909871216067	3.29027818743022	4.52972618024311	4.84719001681097	4.90186834368459	4.72909871216067	8.0193768995909	12.549103079834	17.396293096645	22.2981614403296	1.1141596814878	0.00170393481067176	1.11586361629847
667	0	0	2.49405534465024	0	0	4.78173409518709	3.3608825532012	4.52031469232173	4.90600799864483	4.95603175542621	4.78173409518709	8.14261664838828	12.66293134071	17.5689393393548	22.5249710947811	1.1568642917077	0.00343584840791956	1.16030014011562
668	0.581088642116573	0	0	0	0	4.84611790093363	3.45335117110185	4.50331487955325	4.97726045285271	5.02299672369427	4.84611790093363	8.29946907203548	12.8027839515887	17.7800444044414	22.8030411281357	1.17445788599947	0.00744877605128849	1.18190666205076
669	0	1.22635783849134	0	0	0	4.89961618907563	3.53962250989752	4.48228714390051	5.03888514539538	5.08067588693155	4.89961618907563	8.43923869897315	12.9215258428737	17.960410988269	23.0410868752006	1.17357747431903	0.00501583824999957	1.17859331256902
670	0.740505730624768	0	0	0	0	4.94271537135584	3.61467831724046	4.46381266183895	5.09120609984845	5.12936932749446	4.94271537135584	8.5573936885963	13.0212063504353	18.1124124502837	23.2417817777782	1.16663087366943	0.00374275150863126	1.17037362517806
671	0.59131258878025	0	0	0	0	4.96401942987539	3.67708675051576	4.44082871149936	5.12555818050558	5.16038918338756	4.96401942987539	8.64110618039115	13.0819348918905	18.2074930723961	23.3678822557837	1.15431655662584	0.00362413136534826	1.15794068799119
672	0	1.19601042387283	0	0	0	4.96838578142341	3.72502747908919	4.41567587891462	5.14433251497812	5.17610508092897	4.96838578142341	8.6934132605126	13.1090891394272	18.2534216544053	23.4295267353343	1.13954864380034	-0.00154844410372387	1.13800019969661
673	0.464747940774711	0	0	0	0	4.96208083609214	3.75801640939533	4.3915500577449	5.15153939415378	5.1805070296421	4.96208083609214	8.72009724548748	13.1116473032324	18.2631866973862	23.4436937270283	1.12489187022154	0.000357872020313653	1.12524974224185
674	0.698450664959201	0	0	0	0	4.93628408691984	3.77656259805217	4.36047168129771	5.14037363529338	5.16677076810054	4.93628408691984	8.712846684972	13.0733183662697	18.2136920015631	23.3804627696636	1.10804136081684	-0.00311279244823633	1.1049285683686
675	0	0.854515164976413	0	0	0	4.89624443381859	3.78411613104678	4.32631019917138	5.1160257718242	5.14006892680533	4.89624443381859	8.68036056486537	13.0066707640368	18.122696535861	23.2627654626663	1.08971908424217	0.00654286228450321	1.09626194652667
676	0.260866961914002	0	0	0	0	4.84461987870901	3.77765351750063	4.28720764177347	5.07798529929403	5.09987423970474	4.84461987870901	8.62227339620964	12.9094810379831	17.9874663372771	23.0873405769819	1.07104856842844	0.00700887428610598	1.07805744271455
677	0.545534619041621	0	0	0	0	4.77583026990738	3.75634844012648	4.23709288145435	5.0214857197997	5.04140454848934	4.77583026990738	8.53217871003387	12.7692715914882	17.7907573112879	22.8321618597773	1.05126167275369	0.00442040317127595	1.05568207592497
678	0	1.18212187856893	0	0	0	4.70057657026344	3.72669804386998	4.18590013510547	4.95768398033868	4.97580219664378	4.70057657026344	8.42727461413342	12.6131747492389	17.5708587295776	22.5466609262213	1.03192524006414	0.00368567274238645	1.03561091280652
679	0	0	0	2.95457344586482	0	4.65080555764662	3.71426575152285	4.16246205919926	4.89641207564846	4.93300656576681	4.65080555764662	8.36507130916948	12.5275333683687	17.4239454440172	22.356952009784	1.09627231428037	-0.00558791421227625	1.09068440006809
680	0	1.19945733271244	0	0	0	4.64351646733098	3.73793609570402	4.18248846334988	4.83855093913459	4.92972389717403	4.64351646733098	8.38145256303499	12.5639410263849	17.4024919655195	22.3322158626935	1.10273495341014	-0.00278552478140578	1.09994942862874
681	0	1.47774999441443	0	0	0	4.65635097853275	3.76550593636952	4.22286628718089	4.79366850641847	4.94372575688322	4.65635097853275	8.42185691490227	12.6447232020832	17.4383917085016	22.3821174653849	1.09946133307681	-0.000704789588114147	1.0987565434887
682	0	1.0006067684107	0	0	0	4.68228724960833	3.7888966255028	4.2760707892686	4.7632868912408	4.96826333258779	4.68228724960833	8.47118387511113	12.7472546643797	17.5105415556205	22.4788048882083	1.09617610646171	0.00014110233741454	1.09631720879913
683	0	0.964181592118932	0	0	0	4.71019266182753	3.80394881690435	4.3306225634992	4.73944416428235	4.99253036106528	4.71019266182753	8.51414147873189	12.8447640422311	17.5842082065134	22.5767385675787	1.09020565005074	0.00800227571162637	1.09820792576237
684	0	1.19908598057234	0	0	0	4.73803040822737	3.81016416772706	4.38424475525011	4.72140922174997	5.01482784691403	4.73803040822737	8.54819457595443	12.9324393312045	17.6538485529545	22.6686763998685	1.08379732285789	0.0104458724542807	1.09424319531217
685	0	1.22048212999321	0	0	0	4.76829692347993	3.8088633320273	4.43927046338909	4.71208550676156	5.03797974693108	4.76829692347993	8.57716025550723	13.0164307188963	17.7285162256579	22.766495972589	1.07951063595778	0.0139135713819212	1.0934242073397
686	0	0.973736082980181	0	0	0	4.79893939055079	3.80043455596943	4.4935402417908	4.70934841588887	5.06023899194821	4.79893939055079	8.59937394652021	13.092914188311	17.8022626041999	22.8625015961481	1.07643511981069	0.00722743856775466	1.08366255837845
687	0	1.38477010641667	0	0	0	4.82922133841184	3.78562264255147	4.5462535867952	4.71212866355971	5.08114737553378	4.82922133841184	8.61484398096331	13.1610975677585	17.8732262313182	22.954373606852	1.07532796511257	0.00275819905096485	1.07808616416354
688	0	1.3350113943947	0	0	0	4.86444781068864	3.76672099068093	4.60268376621433	4.72526133875506	5.1062584361025	4.86444781068864	8.63116880136957	13.2338525675839	17.959113906339	23.0653723424415	1.0783622064608	0.00251846751294135	1.08088067397374
689	0	1.7064980010471	0	0	0	4.90793579152237	3.74523923214489	4.66614046511857	4.75153043716659	5.13910766762902	4.90793579152237	8.65317502366725	13.3193154887858	18.0708459259524	23.2099535935814	1.08977463591266	0.000309556290668309	1.09008419220333
690	0.762949710143219	0	0	0	0	4.95411938347407	3.72323831641592	4.73344928622946	4.78719969920623	5.17669901872962	4.95411938347407	8.67735769988999	13.4108069861195	18.1980066853257	23.3747057040553	1.10143854363664	-0.000729295246984731	1.10070924838965
691	0.499184481844239	0	0	0	0	4.98188090313736	3.69969938164675	4.78649494727682	4.81358827218196	5.20105448734165	4.98188090313736	8.68158028478411	13.4680752320609	18.2816635042429	23.4827179915846	1.10478902675353	0.00366313386729185	1.10845216062082
692	0	1.48350907482733	0	0	0	4.99554389798982	3.67258185536846	4.82674501234728	4.83161479185969	5.21374364231804	4.99554389798982	8.66812575335827	13.4948707657056	18.3264855575652	23.5402291998833	1.10557532270012	-0.00237561512683145	1.10319970757328
693	0.635767177072004	0	0	0	0	5.00386698745314	3.64428018906529	4.86199741342022	4.84855728015323	5.22263634218925	5.00386698745314	8.64814717651843	13.5101445899386	18.3587018700919	23.5813382122811	1.10555920977512	0.000808465574887471	1.10636767535001
694	0.729434234626652	0	0	0	0	4.99423491947819	3.61563182241983	4.88244571043474	4.8541254538809	5.21797262634891	4.99423491947819	8.60986674189802	13.4923124523328	18.3464379062137	23.5644105325626	1.09998733210585	-0.00126562308055035	1.0987217090253
695	0.659267389845973	0	0	0	0	4.96574557254974	3.58787675088955	4.88782072220594	4.84760582296047	5.19950844580481	4.96574557254974	8.55362232343928	13.4414430456452	18.2890488686057	23.4885573144105	1.09017476726256	-0.000541486563853903	1.08963328069871
696	0	1.04909414954662	0	0	0	4.92484253744496	3.55988215112697	4.8818247970817	4.83229702610071	5.17095354159598	4.92484253744496	8.48472468857193	13.3665494856536	18.1988465117543	23.3698000533503	1.07818074596984	-0.00671952228898581	1.07146122368085
697	0	0	0	3.73036991183055	0	4.90826497535789	3.55975648307293	4.89725234684388	4.81349807195527	5.16509513548423	4.90826497535789	8.46802145843082	13.3652738052747	18.17877187723	23.3438670127142	1.24606288748936	-0.00760031196409317	1.23846257552527
698	0.548255143020391	0	0	0	0	4.93321318146077	3.6098537153645	4.95161921469975	4.78704330067807	5.19943004502703	4.93321318146077	8.54306689682526	13.494686111525	18.2817294122031	23.4811594572301	1.22375963731221	-0.00795071353593699	1.21580892377628
699	0	0	2.34138956609892	0	0	4.96905580727517	3.68032119639415	5.00052566283768	4.76570806828363	5.24413452527767	4.96905580727517	8.64937700366932	13.649902666507	18.4156107347906	23.6597452600683	1.23130901444896	-0.00203682532320934	1.22927218912575
700	0	0	2.52820249074488	0	0	5.0386161552149	3.79090946809392	5.03707334832004	4.78124610724757	5.32004332399988	5.0386161552149	8.82952562330882	13.8665989716289	18.6478450788764	23.9678884028763	1.27262955557044	-0.0105159855198668	1.26211357005057
701	0	1.59074873184718	0	0	0	5.13773737516499	3.92761768087211	5.06709652349315	4.83282842594487	5.42268806520304	5.13773737516499	9.0653550560371	14.1324515795303	18.9652800054751	24.3879680706782	1.28630331061337	-0.0107305333241159	1.27557277728926
702	0	0.90135409123113	0	0	0	5.24183238472761	4.05494772130468	5.09786284735789	4.89711759866726	5.52758872736261	5.24183238472761	9.29678010603229	14.3946429533902	19.2917605520574	24.8193492794201	1.28436877221209	-0.0192260239074989	1.26514274830459
703	0.581503079906487	0	0	0	0	5.3286026495822	4.16139500815337	5.11757231359252	4.95350132929077	5.61415894544151	5.3286026495822	9.48999765773556	14.6075699713281	19.5610713006189	25.1752302460604	1.27218671952576	-0.0148953008710407	1.25729141865472
704	0.488562911925366	0	0	0	0	5.38489865829271	4.24350160640535	5.11863209445674	4.9907317399401	5.67176733032909	5.38489865829271	9.62840026469806	14.7470323591548	19.7377640990949	25.409531429424	1.25305445930315	-0.0157674447247761	1.23728701457838
705	0	1.04107853033084	0	0	0	5.41424459254084	4.3009236599465	5.10429460644805	5.0102739252426	5.70278807784463	5.41424459254084	9.71516825248734	14.8194628589354	19.829736784178	25.5325248620226	1.22993400057604	-0.0102399581351843	1.21969404244085
706	0.433312604047498	0	0	0	0	5.42270178335808	4.33527255515026	5.07933855984905	5.01604265765266	5.71217060696845	5.42270178335808	9.75797433850833	14.8373128983574	19.85335555601	25.5655261629785	1.20583264976457	-0.0141810073790921	1.19165164238548
707	0.635582568755539	0	0	0	0	5.40404185942087	4.34816023535263	5.03886453582746	5.00278499145671	5.69572470171479	5.40404185942087	9.7522020947735	14.791066630601	19.7938516220577	25.4895763237725	1.18012166149459	-0.0115862888388876	1.1685353726557
708	0	0.82649116285068	0	0	0	5.36464639634922	4.3441118074688	4.98833882199402	4.97590965278964	5.65989256896051	5.36464639634922	9.70875820381802	14.697097025812	19.6730066786017	25.3328992475622	1.15360950708814	-0.00382175171504022	1.1497877553731
709	0	0.837064541679912	0	0	0	5.31408976197156	4.32453673198033	4.93337448082378	4.94114553404703	5.61137435850339	5.31408976197156	9.63862649395188	14.5720009747757	19.5131465088227	25.1245208673261	1.12794677088736	-0.00671577919143738	1.12123099169593
710	0.715107568872872	0	0	0	0	5.25336519393618	4.29339812221425	4.87539224553728	4.90012836941496	5.55269712272432	5.25336519393618	9.54676331615042	14.4221555616877	19.3222839311027	24.874981053827	1.10392085777438	-0.00449331413045439	1.09942754364393
711	0	0	1.82007086564601	0	0	5.19159541488091	4.26620366032598	4.81400709668987	4.86281482000989	5.49462090203682	5.19159541488091	9.45779907520689	14.2718061718968	19.1346209919066	24.6292418939435	1.09243256204162	-0.00597046581642737	1.08646209622519
712	0	1.72980572311689	0	0	0	5.1511927402067	4.25357535889795	4.75950526864029	4.8477114339762	5.45636589085418	5.1511927402067	9.40476809910465	14.1642733677449	19.0119848017212	24.4683506925753	1.0950696762613	-0.013275155346691	1.08179452091461
713	0	1.77910399100972	0	0	0	5.13570278574622	4.24111164566277	4.72979188819515	4.85710444338874	5.44084435960599	5.13570278574622	9.376814431409	14.1066063196042	18.9637107629929	24.4045551225989	1.10779891482653	-0.0179137796020614	1.08988513522447
714	0	0.933332988263765	0	0	0	5.13756872614664	4.22433371369148	4.72058207434712	4.88286027990602	5.44046569771452	5.13756872614664	9.36190243983812	14.0824845141852	18.9653447940913	24.4058104918058	1.1182470844599	-0.011919092725932	1.10632799173397
715	0.51729999324399	0	0	0	0	5.13581603491215	4.19947105945385	4.71292672800281	4.90488247428523	5.43559922501422	5.13581603491215	9.33528709436599	14.0482138223688	18.953096296654	24.3886955216683	1.11988746177307	-0.0168663206835	1.10302114108957
716	0.584855786921958	0	0	0	0	5.11739489027604	4.16609945097803	4.69625798034427	4.912375461762	5.41584460847867	5.11739489027604	9.28349434125407	13.9797523215983	18.8921277833603	24.307972391839	1.11447508119549	-0.0169024846790146	1.09757259651647
717	0	1.00550959909156	0	0	0	5.08579418792233	4.12598871385637	4.67311143429565	4.90807006499414	5.3842641964414	5.08579418792233	9.2117829017787	13.8848943360744	18.7929644010685	24.1772285975099	1.10437305706317	-0.0155631490097963	1.08880990805337
718	0	1.06608522122583	0	0	0	5.05195039391097	4.08063452603482	4.6512067557802	4.90008744262771	5.34925375409498	5.05195039391097	9.1325849199458	13.783791675726	18.6838791183537	24.0331328724487	1.09332056032414	-0.0163053311267659	1.07701522919737
719	0	1.58473025501417	0	0	0	5.02465525709361	4.03241444086351	4.63810443268839	4.89648423853734	5.31909413883756	5.02465525709361	9.05706969795712	13.6951741306455	18.5916583691828	23.9107525080204	1.08843082977342	-0.0101962329379452	1.07823459683547
720	0	0.999398210033132	0	0	0	5.00841176102241	3.98298131966338	4.63757488942511	4.90155940918262	5.29826427162536	5.00841176102241	8.99139308068579	13.6289679701109	18.5305273792935	23.8287916509189	1.08770724822268	-0.0143810237278587	1.07332622449482
721	0.430490391442352	0	0	0	0	4.98886245151723	3.9300068646976	4.63557374756795	4.90179353268399	5.273386139127	4.98886245151723	8.91886931621484	13.5544430637828	18.4562365964668	23.7296227355938	1.08430160869406	-0.0202506159437235	1.06405099275033
722	0.441395525178361	0	0	0	0	4.95310209474314	3.87134550558438	4.62033276811351	4.88591902246465	5.23330021716789	4.95310209474314	8.82444760032751	13.444780368441	18.3306993909057	23.5639996080736	1.07676261879894	-0.0189177988897769	1.05784481990916
723	0	0	2.36485297020978	0	0	4.91800262084977	3.82529779397987	4.59296264691856	4.87032461770212	5.19447468040137	4.91800262084977	8.74330041482964	13.3362630617482	18.2065876794503	23.4010623598517	1.09905827943732	-0.00851106855670817	1.09054721088061
724	0	0.952299687907107	0	0	0	4.90491303860954	3.80804640939831	4.56117070246321	4.87480099582741	5.1767552530374	4.90491303860954	8.71295944800784	13.2741301504711	18.1489311462985	23.3256863993359	1.1084778540663	-0.0130129174037912	1.09546493666251
725	0	1.18404861514704	0	0	0	4.89847357294228	3.79521826618125	4.53232029566011	4.88369133940884	5.16451955361534	4.89847357294228	8.69369183912353	13.2260121347836	18.1097034741925	23.2742230278078	1.10562450526197	-0.00508291447224772	1.10054159078972
726	0.736652120092651	0	0	0	0	4.89201905410685	3.78272704459433	4.50774399849907	4.89258372533572	5.15337282925517	4.89201905410685	8.67474609870118	13.1824900972002	18.075073822536	23.2284466517911	1.0995144510559	-0.00745133378061323	1.09206311727529
727	0	0.908899153550104	0	0	0	4.87710124078891	3.76888691784003	4.482674213118	4.89491902399185	5.13675879847576	4.87710124078891	8.64598815862894	13.1286623717469	18.0235813957388	23.1603401942146	1.09028298991046	-0.0101352855852476	1.08014770432521
728	0	1.03525443186433	0	0	0	4.8595239171696	3.75078153104123	4.46000753776425	4.89314423493651	5.11711556226122	4.8595239171696	8.61030544821083	13.0703129859751	17.9634572209116	23.0805727831728	1.08013019829735	-0.00055874083146183	1.07957145746588
729	0	1.04935471686616	0	0	0	4.84278245650979	3.72856341302433	4.44234703529855	4.89003043114423	5.09719578887248	4.84278245650979	8.57134586953412	13.0136929048327	17.9037233359769	23.0009191248494	1.0709739895241	-0.00494847399821946	1.06602551552588
730	0	1.08901297381851	0	0	0	4.82839746566917	3.70274950202307	4.43062266435025	4.88697887877957	5.07837477209751	4.82839746566917	8.53114696769223	12.9617696320425	17.8487485108221	22.9271232829196	1.06362423631142	0.00132464386499032	1.06494888017641
731	0.626624185765131	0	0	0	0	4.81137422652028	3.6741591924585	4.42098144978531	4.88074998799265	5.05738104974075	4.81137422652028	8.48553341897878	12.9065148687641	17.7872648567567	22.8446459064975	1.05728454874697	-0.00765906569971962	1.04962548304725
732	0	1.07579052493552	0	0	0	4.78698295366192	3.6434528399432	4.40951391665939	4.86810007467107	5.03093459177672	4.78698295366192	8.43043579360512	12.8399497102645	17.7080497849356	22.7389843767123	1.05041524370729	-0.00393257824682201	1.04648266546047
733	0.701238339374535	0	0	0	0	4.75869915154454	3.61179086619303	4.39864083914832	4.85211645341775	5.00208310585871	4.75869915154454	8.37049001773757	12.7691308568859	17.6212473103036	22.6233304161623	1.04380381430173	0.00263869776826503	1.04644251207
734	0	1.14305481106175	0	0	0	4.72490595218338	3.58046363399728	4.38725029198615	4.8323247050522	4.97031032872003	4.72490595218338	8.30536958618066	12.6926198781668	17.524944583219	22.495254911939	1.03719542166773	0.00523740101255965	1.04243282268029
735	0	0	1.81856238279327	0	0	4.70221375160923	3.55993403744726	4.3780418161647	4.82207758473068	4.94892579260099	4.70221375160923	8.26214778905649	12.6401896052212	17.4622671899519	22.4111929825529	1.04258933847769	0.00379411544962105	1.04638345392731
736	0	0.84354720364678	0	0	0	4.69513314321274	3.55817143589059	4.3663503890083	4.82516768452486	4.94167820142	4.69513314321274	8.25330457910333	12.6196549681116	17.4448226526365	22.3865008540565	1.05091148500163	0.00470996258357074	1.0556214475852
737	0.451503033019534	0	0	0	0	4.68461517029974	3.55565521653704	4.34934888978986	4.82335526914927	4.93028385418521	4.68461517029974	8.24027038683678	12.5896192766266	17.4129745457759	22.3432583999611	1.05248041533179	0.00210649641549117	1.05458691174728
738	0.585085459864027	0	0	0	0	4.65970697597442	3.5477223609186	4.32209353255486	4.80799031983182	4.90604916748808	4.65970697597442	8.20742933689302	12.5295228694479	17.3375131892797	22.2435623567678	1.04837025193999	-0.00101590702609304	1.04735434491389
739	0.461074269125768	0	0	0	0	4.6190707622635	3.53409455384907	4.28515884485628	4.77859958504924	4.86845811082048	4.6190707622635	8.15316531611257	12.4383241609688	17.2169237460181	22.0853818568386	1.03955750587793	0.00491277052691219	1.04447027640484
740	0	1.79329939653486	0	0	0	4.5758278585452	3.51558574227523	4.25010268629695	4.74657981364669	4.82886574356391	4.5758278585452	8.09141360082043	12.3415162871174	17.0880961007641	21.916961844328	1.03743394855473	-0.00234959945220237	1.03508434910252
741	0.40686921397091	0	0	0	0	4.54168812229735	3.49389069949542	4.22715792201579	4.72239945868392	4.7977001537754	4.54168812229735	8.03557882179276	12.2627367438086	16.9851362024925	21.7828363562679	1.03707014495191	-0.00656428041729987	1.03050586453461
742	0.421446673640211	0	0	0	0	4.4972516245185	3.46506529526734	4.19749948458874	4.68765440656498	4.75651836369848	4.4972516245185	7.96231691978584	12.1598164043746	16.8474708109396	21.603989174638	1.02936786383299	-0.00367957965939945	1.02568828417359
743	0.600597230115226	0	0	0	0	4.44028637728394	3.43085158437242	4.15940493460174	4.64112121186312	4.70405969150808	4.44028637728394	7.87113796165636	12.0305428962581	16.6716641081212	21.3757237996293	1.01641996832657	-0.00172839111921473	1.01469157720735
744	0	0.971969585737453	0	0	0	4.37781158196224	3.39482491242135	4.119185191448	4.58962904187571	4.64711778127269	4.37781158196224	7.77263649438359	11.8918216858316	16.4814507277073	21.12856850898	1.00071748899473	-0.00629435731446363	0.994423131680268
745	0.409228702219802	0	0	0	0	4.31444894605873	3.35641867466019	4.07907545860715	4.53591752910492	4.5883985062498	4.31444894605873	7.67086762071891	11.7499430793261	16.285860608431	20.8742591146808	0.984706731011911	-0.00503942800741851	0.979667303004492
746	0.568808838262795	0	0	0	0	4.24308427580274	3.31495696909808	4.03296902765522	4.47435222036088	4.52223544021413	4.24308427580274	7.55804124490082	11.591010272556	16.0653624929169	20.587597933131	0.967714283369094	-0.00579645089879398	0.9619178324703
747	0	1.14584227186696	0	0	0	4.17137987055936	3.27379421688899	3.98799983881629	4.41249761328046	4.45616289279873	4.17137987055936	7.44517408744835	11.4331739262646	15.8456715395451	20.3018344323438	0.95125111476788	-0.00261709869245786	0.948634016075422
748	0	1.5832135888547	0	0	0	4.11668904570777	3.23564165273854	3.95879486020226	4.36536544870619	4.4051641817586	4.11668904570777	7.35233069844631	11.3111255586486	15.6764910073548	20.0816551891134	0.943308120544767	0.00103985337252753	0.944347973917295
749	0.701501403559663	0	0	0	0	4.07877239705863	3.20238540969377	3.94640676994996	4.33434668149795	4.37060356855723	4.07877239705863	7.28115780675241	11.2275645767024	15.5619112582003	19.9325148267575	0.940709314546437	0.00194052163375428	0.942649836180191
750	0	1.35006132928791	0	0	0	4.04820971044705	3.17398876406301	3.94279213716532	4.31169102629936	4.34470575706483	4.04820971044705	7.22219847451006	11.1649906116754	15.4766816379747	19.8213873950396	0.93854056999553	0.00327632654533502	0.941816896540866
751	0.46572745766181	0	0	0	0	4.02620801356715	3.14788020331336	3.94686164513237	4.29655978217757	4.32660866206283	4.02620801356715	7.17408821688051	11.1209498620129	15.4175096441905	19.7441183062533	0.937882534533556	-0.00753403335524076	0.930348501178315
752	0	0.885343105016248	0	0	0	4.00205683342295	3.12103879641672	3.94790299824792	4.27845202702853	4.30578954079258	4.00205683342295	7.12309562983967	11.0709986280876	15.3494506551161	19.6552401959087	0.934434550025815	-0.00742261297032173	0.927011937055493
753	0.781382647722647	0	0	0	0	3.9776926883473	3.0962473097382	3.94864440951342	4.26027171536822	4.28513202314015	3.9776926883473	7.0739399980855	11.0225844075989	15.2828561229671	19.5679881461073	0.929165132698115	0.00250556995225287	0.931670702650368
754	0	0.910516521003422	0	0	0	3.95143045083367	3.0754431422547	3.94901741439187	4.24209418647713	4.26469254907127	3.95143045083367	7.02687359308837	10.9758910074802	15.2179851939574	19.4826777430286	0.922926513582024	0.00273098093279294	0.925657494514817
755	0	1.6605821471847	0	0	0	3.93598484567948	3.05700283976088	3.95783993185567	4.23285284886108	4.25338698064399	3.93598484567948	6.99298768544036	10.950827617296	15.1836804661571	19.4370674468011	0.923914970325123	0.000704883132160436	0.924619853457283
756	0.70648941161128	0	0	0	0	3.93399303652681	3.0427064507074	3.97896931124893	4.23649568213706	4.25514703082982	3.93399303652681	6.97669948723422	10.9556687984831	15.1921644806202	19.44731151145	0.928948787519113	-0.00255610930488586	0.926392678214227
757	0.773080630675076	0	0	0	0	3.927660536415	3.03310675782657	3.99855709108769	4.2392432243526	4.25617817806486	3.927660536415	6.96076729424157	10.9593243853293	15.1985676096819	19.4547457877467	0.92976423161147	-0.000926087268208457	0.928838144343261
758	0.566540668795416	0	0	0	0	3.91256023963057	3.02706549494429	4.01233884008624	4.23688138399837	4.25225240652431	3.91256023963057	6.93962573457486	10.9519645746611	15.1888459586595	19.4410983651838	0.927378227025572	-0.00345358642050156	0.92392464060507
759	0	1.19441209687933	0	0	0	3.89374687061843	3.02154966967123	4.0220089838219	4.23113896762337	4.24508566361108	3.89374687061843	6.91529654028966	10.9373055241116	15.1684444917349	19.413530155346	0.923772667070223	0.000603424274893073	0.924376091345116
760	0	0.828050645583052	0	0	0	3.88098596351948	3.01580581082791	4.03413371792631	4.22860302395218	4.24125313600911	3.88098596351948	6.89679177434739	10.9309254922737	15.1595285162259	19.400781652235	0.921160753621784	-0.00313259308049364	0.91802816054129
761	0	0.982864365115758	0	0	0	3.87222014749011	3.00841103186319	4.04594951428941	4.22651951926853	4.23798985940713	3.87222014749011	6.8806311793533	10.9265806936427	15.1531002129112	19.3910900723184	0.918305965355806	-0.00250750902360087	0.915798456332205
762	0	1.05567492205622	0	0	0	3.86991050851629	3.00008962027732	4.05990097902079	4.22733311634428	4.23773043442111	3.86991050851629	6.87000012879361	10.9299011078144	15.1572342241587	19.3949646585798	0.916424056431863	3.89883152102218e-05	0.916463044747073
763	0	1.34294439408981	0	0	0	3.8779078827633	2.99200221473137	4.08009160502536	4.2351396164303	4.24456140840331	3.8779078827633	6.86991009749467	10.95000170252	15.1851413189503	19.4297027273537	0.918218746132549	-0.0017944528559031	0.916424293276646
764	0	1.603542446868	0	0	0	3.90302392164249	2.98581863108115	4.11370540450448	4.25710906790149	4.26564432683788	3.90302392164249	6.88884255272364	11.0025479572281	15.2596570251296	19.5253013519675	0.928956733569478	-0.0091643109890696	0.919792422580408
765	0	1.53092371964845	0	0	0	3.94865298080157	2.9823697836265	4.16455613109043	4.29703627011693	4.30476618293815	3.94865298080157	6.93102276442806	11.0955788955185	15.3926151656354	19.6973813485736	0.94708841300976	-0.0081167931724306	0.93897161983733
766	0	1.12632347310826	0	0	0	4.00885527650023	2.98082321808184	4.22713118277818	4.34938578236335	4.35638437532503	4.00885527650023	6.98967849458207	11.2168096773602	15.5661954597236	19.9225798350486	0.965147597974115	-0.00340606429228664	0.961741533681828
767	0	0.898060040617189	0	0	0	4.07229728896249	2.97904330772976	4.29051004210011	4.40321131239943	4.40954604827986	4.07229728896249	7.05134059669225	11.3418506387924	15.7450619511918	20.1546079994716	0.978536810331696	-0.0127793121651543	0.965757498166542
768	0	1.7595533998155	0	0	0	4.13974849860829	2.97707527256474	4.35584888037362	4.4596411285588	4.46537345847771	4.13974849860829	7.11682377117303	11.4726726515467	15.9323137801055	20.3976872385832	0.996195771287504	-0.00520345938886754	0.990992311898636
769	0	1.2515510199047	0	0	0	4.21848283630318	2.97676970827768	4.43077577652087	4.52627396190998	4.53145983462541	4.21848283630318	7.19525254458085	11.6260283211017	16.1523022830117	20.6837621176371	1.01502039636019	-0.0187487386168734	0.996271657743319
770	0	1.43264466880433	0	0	0	4.30267846606563	2.97757809626237	4.50978791315568	4.59757677594034	4.60226710738054	4.30267846606563	7.280256562328	11.7900444754837	16.387621251424	20.9898883588046	1.03152026967977	-0.0142084879108713	1.0173117817689
771	0.616704931352568	0	0	0	0	4.38350220160955	2.97915528120083	4.58596084198738	4.6665945093261	4.67083561500987	4.38350220160955	7.36265748281038	11.9486183247978	16.6152128341239	21.2860484491337	1.04490820942635	-0.0212252740221224	1.02368293540423
772	0	1.67307175937844	0	0	0	4.454823348644	2.98122691727427	4.65469231581917	4.72869430132871	4.7325282942156	4.454823348644	7.43605026591827	12.0907425817374	16.8194368830662	21.5519651772818	1.05812190831734	-0.0174862429800453	1.0406356653373
773	0	1.64164065066913	0	0	0	4.53351544150967	2.98515593227396	4.73050544209967	4.7983689658309	4.80183412202368	4.53351544150967	7.51867137378363	12.2491768158833	17.0475457817142	21.8493799037379	1.07647943658401	-0.0229400448630958	1.05353939172091
774	0	0	2.02883671226009	0	0	4.6255898749904	3.00320585860523	4.80707241074176	4.88111980742415	4.88425090202481	4.6255898749904	7.62879573359563	12.4358681443374	17.3169879517615	22.2012388537864	1.10861206061899	-0.0204736116410538	1.08813844897794
775	0	0.907959057961607	0	0	0	4.72667258569093	3.04335954143345	4.87061512107251	4.97247429844265	4.97530291373913	4.72667258569093	7.77003212712438	12.6406472481969	17.6131215466395	22.5884244603787	1.13227635751139	-0.0216693769744188	1.11060698053698
776	0	1.24854830669199	0	0	0	4.82078264654543	3.08439883591455	4.92394302590813	5.05648077360913	5.05903558164741	4.82078264654543	7.90518148245998	12.8291245083681	17.8856052819772	22.9446408636247	1.14290009935929	-0.0209945121532025	1.12190558720609
777	0.523637647310384	0	0	0	0	4.90112314021035	3.12109041077378	4.96643977556122	5.12762765395245	5.12993467542643	4.90112314021035	8.02221355098413	12.9886533265454	18.1162809804978	23.2462156559242	1.14690536809407	-0.0214666594236551	1.12543870867041
778	0	0.953589111823394	0	0	0	4.95856111693998	3.15027638172144	4.99171587882297	5.17782918574193	5.17991202701475	4.95856111693998	8.10883749866142	13.1005533774844	18.2783825632263	23.4582945902411	1.14375983558836	-0.018089491828877	1.12567034375949
779	0.590665151316386	0	0	0	0	4.99577599196013	3.17220053380382	5.00274005717277	5.20946450523775	5.21134457519245	4.99577599196013	8.16797652576395	13.1707165829367	18.3801810881745	23.5915256633669	1.13588029642388	-0.0225055969119676	1.11337469951191
780	0.684154954485956	0	0	0	0	5.00724869662814	3.18833974528148	4.99680216000258	5.21975828918237	5.22145499748781	5.00724869662814	8.19558844190962	13.1923906019122	18.4121488910946	23.6336038885824	1.12380341173049	-0.0208553645764884	1.102948047154
781	0	1.5931876226003	0	0	0	5.00497143720131	3.20109070352293	4.98477533205617	5.21978871502848	5.22131965329935	5.00497143720131	8.20606214072424	13.1908374727804	18.4106261878089	23.6319458411082	1.11482654664765	-0.0248365694385442	1.08998997720911
782	0	0	1.83491503486006	0	0	5.01243025687515	3.22217013691486	4.97590873505938	5.22934773563116	5.23072884285829	5.01243025687515	8.23460039379001	13.2105091288494	18.4398568644805	23.6705857073388	1.1201661747637	-0.0245423387394667	1.09562383602424
783	0	1.78790924702259	0	0	0	5.0383647663316	3.26057247566113	4.96955019850661	5.25621908050971	5.25746479403947	5.0383647663316	8.29893724199273	13.2684874404993	18.524706521009	23.7821713150485	1.13571201316317	-0.00984126827981569	1.12587074488336
784	0	1.42610878433505	0	0	0	5.08003187796744	3.30007719449168	4.97836888421223	5.29738848089379	5.29851187414252	5.08003187796744	8.38010907245911	13.3584779566713	18.6558664375651	23.9543783117077	1.15041875263216	-0.0177243553688613	1.1326943972633
785	0.673408386713723	0	0	0	0	5.12132377586985	3.33579796634105	4.99190774015387	5.33863418244204	5.3396470904445	5.12132377586985	8.4571217422109	13.4490294823648	18.7876636648068	24.1273107552513	1.15838166917929	-0.00791936432700021	1.15046230485229
786	0.514094422536982	0	0	0	0	5.14284391599059	3.36463224223488	4.99456896861644	5.36332282553827	5.36423595934645	5.14284391599059	8.50747615822547	13.5020451268419	18.8653679523802	24.2296039117266	1.15740681186784	-0.00952197839658946	1.14788483347125
787	0.771087972564998	0	0	0	0	5.14080872949298	3.38594545953356	4.98317097318795	5.36815825614794	5.36898130701924	5.14080872949298	8.52675418902654	13.5099251622145	18.8780834183624	24.2470647253817	1.14926624238112	-0.00445547664363813	1.14481076573748
788	0.764585652249843	0	0	0	0	5.11751801976418	3.40378090314419	4.9615640571932	5.35729215754095	5.35803389178255	5.11751801976418	8.52129892290837	13.4828629801016	18.8401551376425	24.1981890294251	1.13649838060286	-0.00468740263564821	1.13181097796721
789	0	1.32447025638186	0	0	0	5.082866464551	3.41832040583009	4.93662836802904	5.33810189485423	5.3387702401221	5.082866464551	8.50118687038109	13.4378152384101	18.7759171332644	24.1146873733865	1.12361083675084	-0.00989228448408345	1.11371855226675
790	0	0	2.19468763010834	0	0	5.06108138365105	3.44264639289127	4.91385272428971	5.32996336477244	5.33056548856089	5.06108138365105	8.50372777654233	13.417580500832	18.7475438656045	24.0781093541654	1.1374851946524	-0.00447582592850641	1.13300936872389
791	0	0.911626984135724	0	0	0	5.05893515664324	3.48707796957886	4.8877110211805	5.33842541601287	5.33896779701094	5.05893515664324	8.5460131262221	13.4337241474026	18.7721495634155	24.1111173604264	1.14656527598319	-0.00298683867023449	1.14357843731296
792	0	0.829586106029319	0	0	0	5.05711928876224	3.52762326126887	4.85905610140117	5.34390574551227	5.34439423844899	5.05711928876224	8.58474255003111	13.4437986514323	18.7877043969445	24.1320986353935	1.14403330693959	-0.00649131819580719	1.13754198874378
793	0	0	0	2.83220605926387	0	5.06854463018062	3.57960547270619	4.84579900565235	5.34038964346751	5.35984301960666	5.06854463018062	8.64815010288681	13.4939491085392	18.8343387520067	24.1941817716133	1.20518497724408	-0.00353148143056482	1.20165349581351
794	0	0.834563212010504	0	0	0	5.1065807448924	3.65847745472624	4.86293417172949	5.32653585195734	5.39893855999666	5.1065807448924	8.76505819961864	13.6279923713481	18.9545282233055	24.3534667833021	1.21645232592411	-0.0101660366310897	1.20628628929302
795	0.52996758249503	0	0	0	0	5.13794495823681	3.73071842050666	4.87892144224295	5.3006600940422	5.42996096298881	5.13794495823681	8.86866337874347	13.7475848209864	19.0482449150286	24.4782058780174	1.20830565336877	-0.0097532809466762	1.1985523724221
796	0	1.10975464072792	0	0	0	5.1549645288747	3.78919724236389	4.88705878532582	5.26422228580121	5.44656431175626	5.1549645288747	8.94416177123859	13.8312205565644	19.0954428423656	24.5420071541219	1.19371697423182	-0.00179007838323281	1.19192689584859
797	0.344029968104558	0	0	0	0	5.15914842868856	3.83098290103393	4.88720604941688	5.2203688993353	5.44921642080679	5.15914842868856	8.9901313297225	13.8773373791394	19.0977062784747	24.5469226992815	1.17703085310043	-0.00292580596215474	1.17410504713827
798	0	1.1862401322001	0	0	0	5.1473686052779	3.854657604374	4.87578591301067	5.16714348850064	5.43505466170072	5.1473686052779	9.0020262096519	13.8778121226626	19.0449556111632	24.4800102728639	1.15892821117263	-0.00173428894359028	1.15719392222904
799	0	0.888314988826307	0	0	0	5.13107401233276	3.86479777950311	4.86277601923002	5.11533244421198	5.4147981065436	5.13107401233276	8.99587179183588	13.8586478110659	18.9739802552779	24.3887783618215	1.14179511997639	-0.00700245314312484	1.13479266683326
800	0.429567563654011	0	0	0	0	5.10401256433098	3.86126625312729	4.84203475656602	5.05915306357986	5.38302799724253	5.10401256433098	8.96527881745827	13.8073135740243	18.8664666376041	24.2494946348467	1.12425131308439	0.00174970345779233	1.12600101654219
801	0	0.846626511346231	0	0	0	5.06248189718334	3.84462969822327	4.8100078203333	4.99514588817883	5.33686894783112	5.06248189718334	8.9071115954066	13.7171194157399	18.7122653039187	24.0491342517499	1.10545232213653	-0.00850455158390146	1.09694777055263
802	0.372996056012311	0	0	0	0	5.00972614508636	3.81658804734289	4.76885721290954	4.92540957180573	5.27910462024083	5.00972614508636	8.82631419242925	13.5951714053388	18.5205809771445	23.7996855973854	1.08607164749116	-0.000880659712123072	1.08519098777904
803	0	1.17555394991198	0	0	0	4.94773729607916	3.7788693745932	4.7204047458649	4.85160870373064	5.21211535297914	4.94773729607916	8.72660667067236	13.4470114165373	18.2986201202679	23.510735473247	1.06718258371389	-0.00946322879175175	1.05771935492214
804	0.552260715837837	0	0	0	0	4.88441897115812	3.73639716469819	4.6724772198352	4.78135963384619	5.14422212221854	4.88441897115812	8.62081613585632	13.2932933556915	18.0746529895377	23.2188751117562	1.05037528530037	-0.00806339335255174	1.04231189194782
805	0	0.979483298879761	0	0	0	4.81615198710411	3.69032864854139	4.62196839991407	4.71131871400841	5.07275018306241	4.81615198710411	8.50648063564549	13.1284490355596	17.839767749568	22.9125179326304	1.03377861218728	-0.00515942914122023	1.02861918304606
806	0	0.827982283206601	0	0	0	4.75040107951491	3.64181161738727	4.57395844716244	4.64631885914817	5.00315190294703	4.75040107951491	8.39221269690218	12.9661711440646	17.6124900032128	22.6156419061598	1.01845561709057	-0.00508562617751237	1.01336999091305
807	0.783862255371323	0	0	0	0	4.68407596275041	3.59339066545016	4.52713500051528	4.58480176499843	4.93443222467173	4.68407596275041	8.27746662820057	12.8046016287158	17.3894033937143	22.323835618386	1.00414717266191	-0.00193686516127512	1.00221030750063
808	0	1.4549845723494	0	0	0	4.62105369962097	3.54905368844687	4.48704622701126	4.5320780739976	4.87240657515301	4.62105369962097	8.17010738806784	12.6571536150791	17.1892316890767	22.0616382642297	0.994622107057213	-0.00247477526130065	0.992147331795912
809	0.770986902049831	0	0	0	0	4.56782911363001	3.50917199252643	4.45854040092183	4.49277133496327	4.82214544849486	4.56782911363001	8.07700110615643	12.5355415070783	17.0283128420415	21.8504582905364	0.989835667342991	0.00686229591996633	0.996697963262957
810	0.629141523723835	0	0	0	0	4.51071379379804	3.47374795632472	4.43045916995971	4.4555137749921	4.77267260466928	4.51071379379804	7.98446175012275	12.4149209200825	16.8704346950746	21.6431072997438	0.98385153598099	0.00056037428539303	0.984411910266383
811	0.442200936794849	0	0	0	0	4.44522459918139	3.43876416154637	4.39635742173734	4.41366738506663	4.71768965899347	4.44522459918139	7.88398876072777	12.2803461824651	16.6940135675317	21.4117032265252	0.975893541695968	-0.00112025052178641	0.974773291174181
812	0.727701677528387	0	0	0	0	4.37083869315945	3.40318088196155	4.35486111282192	4.36568209047968	4.65593834119577	4.37083869315945	7.774019575121	12.1288806879429	16.4945627784226	21.1505011196184	0.965753806206679	0.00351496084146539	0.969268767048145
813	0	1.01733831068612	0	0	0	4.29545104606586	3.36992837466145	4.31321366640761	4.3186418993383	4.59475098413249	4.29545104606586	7.66537942072731	11.9785930871349	16.2972349864732	20.8919859706057	0.954970436008766	-0.0005389025632209	0.954431533445545
814	0	0	1.8194351100354	0	0	4.23687443486844	3.34898072832101	4.27510543128544	4.28616237697802	4.54795236657451	4.23687443486844	7.58585516318944	11.8609605944749	16.1471229714529	20.6950753380274	0.95622709799506	-0.00659928361313123	0.949627814381929
815	0	1.53374585570943	0	0	0	4.20811891821032	3.35005491626213	4.24466082800106	4.28016500389684	4.52763832076979	4.20811891821032	7.55817383447245	11.8028346624735	16.0829996663704	20.6106379871401	0.96660449407201	-0.0105241758209733	0.956080318251036
816	0	0.806494383158341	0	0	0	4.19944409950096	3.3553355250076	4.22790017661849	4.29065063010324	4.52395322439645	4.19944409950096	7.55477962450857	11.7826798011271	16.0733304312303	20.5972836556267	0.975804317588524	-0.0110460966922766	0.964758220896247
817	0	1.57529502366108	0	0	0	4.20322932448451	3.35918915708182	4.22150351856826	4.31006465382191	4.52945894921463	4.20322932448451	7.56241848156633	11.7839220001346	16.0939866539565	20.6234456031711	0.985104336118866	-0.00207276480623523	0.98303157131263
818	0	0.931111339463354	0	0	0	4.22181447645029	3.36130509169982	4.22954093166722	4.34096948944509	4.54681080202128	4.22181447645029	7.58311956815011	11.8126604998173	16.1536299892624	20.7004407912837	0.994747450338115	-0.00477320705885444	0.989974243279261
819	0	0.842550561279003	0	0	0	4.24338488427662	3.35897606747587	4.24105357935084	4.37184803877308	4.56456416096857	4.24338488427662	7.60236095175249	11.8434145311033	16.2152625698764	20.779826730845	0.999366619491647	-0.00790047232672985	0.991466147164917
820	0	1.4586385339138	0	0	0	4.26872293716243	3.35271313705954	4.25725601845252	4.40381055660191	4.58388419984591	4.26872293716243	7.62143607422197	11.8786920926745	16.2825026492764	20.8663868491223	1.00387983962715	0.00182789959405596	1.0057077392212
821	0	1.37440169169269	0	0	0	4.30558104634749	3.34507232407504	4.28610005602221	4.44494167219285	4.61289547176979	4.30558104634749	7.65065337042253	11.9367534264447	16.3816950986376	20.9945905704074	1.01208149836876	-0.00186212209156449	1.01021937627719
822	0.658171283638529	0	0	0	0	4.34470872441758	3.33645591164111	4.3202273078478	4.48814021491352	4.64452401585462	4.34470872441758	7.68116463605869	12.0013919439065	16.48953215882	21.1340561746746	1.01943784027834	-0.000471251485529697	1.01896658879281
823	0	1.46331345012542	0	0	0	4.37889461923469	3.32720163798056	4.35384938475888	4.52793542570431	4.6733155870241	4.37889461923469	7.70609625721525	12.0599456419741	16.5878810676784	21.2611966547025	1.02558070084834	0.00244533443821074	1.02802603528655
824	0	1.29221693498202	0	0	0	4.41982888323966	3.31775999466634	4.39570619646447	4.57340730299404	4.70835777777942	4.41982888323966	7.737588877906	12.1332950743705	16.7067023773645	21.4150601551439	1.0336143057651	-0.0048857777300915	1.02872852803501
825	0	0.878431101696523	0	0	0	4.46288472547283	3.30686040848192	4.44033199462324	4.6194297597079	4.74452472936042	4.46288472547283	7.76974513395474	12.210077128578	16.8295068882859	21.5740316176463	1.03997562981869	0.00419942722322651	1.04417505704192
826	0.360696747391185	0	0	0	0	4.49497568156221	3.29097224897592	4.47488319851903	4.65348477210255	4.76929263367363	4.49497568156221	7.78594793053812	12.2608311290572	16.9143159011597	21.6836085348333	1.04179392013931	-0.00446231796188195	1.03733160217743
827	0.721666379692034	0	0	0	0	4.5064956089157	3.27020937376419	4.49219094716806	4.6687070762502	4.77578560178137	4.5064956089157	7.77670498267989	12.2688959298479	16.9376030060981	21.7133886078795	1.03831942639593	0.00798804998775139	1.04630747638368
828	0.597925344554771	0	0	0	0	4.49879753704132	3.2493692608806	4.49578134532829	4.66890031082397	4.76779281657672	4.49879753704132	7.74816679792193	12.2439481432502	16.9128484540742	21.6806412706509	1.03050198515437	0.00134775778020031	1.03184974293457
829	0.497146643507131	0	0	0	0	4.47228876239976	3.22697844440684	4.48464948053347	4.65330936818831	4.74454174941652	4.47228876239976	7.69926720680659	12.1839166873401	16.8372260555284	21.5817678049449	1.01920755311518	0.0011510946569639	1.02035864777214
830	0.732343076517354	0	0	0	0	4.42917081763109	3.20373185543136	4.46063929200787	4.62400017400932	4.70807867738248	4.42917081763109	7.63290267306246	12.0935419650703	16.7175421390796	21.4256208164621	1.00523917498689	-0.00392791499287178	1.00131125999402
831	0	1.36618372279941	0	0	0	4.38168536432097	3.18305561461457	4.4350224428813	4.59243947205451	4.6698490929402	4.38168536432097	7.56474097893554	11.9997634218168	16.5922028938713	21.2620519868115	0.992986441052772	0.00146696120302265	0.994453402255795
832	0	1.3263007377259	0	0	0	4.34663138368478	3.16479825441209	4.42032318932673	4.57132121897489	4.64252462454038	4.34663138368478	7.51142963809687	11.9317528274236	16.5030740463985	21.1455986709389	0.986839777810002	-0.00339939107188775	0.983440386738114
833	0	1.29685912251957	0	0	0	4.32698883293055	3.1487498515503	4.41838898961802	4.56263906732446	4.62807595885884	4.32698883293055	7.47573868448085	11.8941276740989	16.4567667414233	21.0848427002822	0.985852643184474	-0.00339122551213383	0.98246141767234
834	0	1.06897908669593	0	0	0	4.32037043409773	3.13419776873738	4.42652720043347	4.56382510388864	4.62391194293952	4.32037043409773	7.45456820283512	11.8810954032686	16.4449205071572	21.0688324500967	0.987476266476658	-0.00274747841214253	0.984728788064516
835	0	0.928214317922638	0	0	0	4.32060600888074	3.11970835329178	4.43858271134089	4.56882957239406	4.62395960533154	4.32060600888074	7.44031436217252	11.8788970735134	16.4477266459075	21.071686251239	0.988865649458142	-0.00195034219723729	0.986915307260904
836	0	1.29512613271904	0	0	0	4.32678666314804	3.10520010897386	4.45381598517406	4.57700096722473	4.62754449177155	4.32678666314804	7.4319867721219	11.885802757296	16.4628037245207	21.0903482162922	0.991039878638077	0.00390604956087519	0.994945928198953
837	0.43168650464502	0	0	0	0	4.33457647823713	3.08997178112107	4.46897819727487	4.58516313869604	4.63146796388351	4.33457647823713	7.4245482593582	11.8935264566331	16.4786895953291	21.1101575592126	0.993912541307324	0.00881824324712528	1.00273078455445
838	0	1.32798854036017	0	0	0	4.33726293127508	3.07268128135367	4.4782962949836	4.58760219904169	4.62999425705092	4.33726293127508	7.40994421262875	11.8882405076123	16.475842706654	21.105836963705	0.995565476863374	0.0123848521158464	1.00795032897922
839	0	1.11304970596517	0	0	0	4.34628761701197	3.05635529976495	4.49216353080746	4.59475876452191	4.63354283903377	4.34628761701197	7.40264291677692	11.8948064475844	16.4895652121063	21.1231080511401	0.998239817818817	0.0069211793904302	1.00516099720925
840	0.67584112179148	0	0	0	0	4.35442960915796	3.04151626818754	4.50520548368511	4.60129553997901	4.63675608106434	4.35442960915796	7.3959458773455	11.9011513610306	16.5024469010096	21.139202982074	0.999508404661152	0.00812466969163374	1.00763307435279
841	0.795999089705941	0	0	0	0	4.35081827645323	3.03026716308605	4.51076671786731	4.60058539412564	4.6329873944358	4.35081827645323	7.38108543953928	11.8918521574066	16.4924375515322	21.125424945968	0.997543043103409	0.00539001531594962	1.00293305841936
842	0.770509324765442	0	0	0	0	4.33429644670101	3.02449330492521	4.50930167443668	4.59310352399347	4.62269343513087	4.33429644670101	7.35878975162621	11.8680914260629	16.4611949500564	21.0838883851872	0.992931825152251	-0.000690082915973915	0.992241742236277
843	0	1.05847854166294	0	0	0	4.3104236026105	3.0223540769818	4.50364956074248	4.58170348026168	4.60871015178751	4.3104236026105	7.33277767959231	11.8364272403348	16.4181307205965	21.026840872384	0.987191955100764	-0.0013586968052491	0.985833258295515
844	0	1.40652524367774	0	0	0	4.29281532883816	3.0213301883021	4.50248528132793	4.57506910536953	4.59970473200048	4.29281532883816	7.31414551714026	11.8166307984682	16.3916999038377	20.9914046358382	0.985161645856877	0.00320714589779754	0.988368791754675
845	0.631338574983	0	0	0	0	4.28099956926418	3.02131070345592	4.50578139696822	4.57317738041288	4.59563844562669	4.28099956926418	7.3023102727201	11.8080916696883	16.3812690501012	20.9769074957279	0.986000277121932	0.00218469962487503	0.988184976746807
846	0	1.07381192831723	0	0	0	4.26618950482518	3.02110318091183	4.50579462795331	4.56828570680493	4.58875391336556	4.26618950482518	7.28729268573701	11.7930873136903	16.3613730204952	20.9501269338608	0.984934973635639	0.00539227227742627	0.990327245913065
847	0	1.32953720111576	0	0	0	4.25848274088818	3.02057209907179	4.51001658148526	4.56788331246909	4.58652649234164	4.25848274088818	7.27905483995997	11.7890714214452	16.3569547339143	20.943481226256	0.985673325262059	0.00771446394119491	0.993387789203254
848	0	1.32606518510498	0	0	0	4.26348990927355	3.02051858076224	4.52360275749927	4.57712084653744	4.59409384433132	4.26348990927355	7.28400849003579	11.8076112475351	16.3847320940725	20.9788259384038	0.99055295609793	0.00940129452677547	0.999954250624706
849	0	1.05091329108333	0	0	0	4.27905447980009	3.02046684168705	4.54447531488873	4.59391365377807	4.60935917927109	4.27905447980009	7.29952132148715	11.8439966363759	16.4379102901539	21.047269469425	0.996976483239239	0.00167398901435956	0.998650472253599
850	0	0	1.86903328359856	0	0	4.30721583221944	3.03107732066315	4.56444988851167	4.62055715498807	4.63460660147589	4.30721583221944	7.33829315288259	11.9027430413943	16.5233001963823	21.1579067978582	1.01383949423031	-0.000147216906815636	1.01369227732349
851	0	1.38451030529199	0	0	0	4.35502193049445	3.06209321396164	4.58265815895476	4.66442911347303	4.67720333968799	4.35502193049445	7.41711514445609	11.9997733034109	16.6642024168839	21.3414057565719	1.03370573317351	-0.000603096475989441	1.03310263669752
852	0	0	2.68831749019409	0	0	4.42697134800305	3.11489479574453	4.60281498545896	4.73038001937727	4.74199009355247	4.42697134800305	7.54186614374758	12.1446811292065	16.8750611485838	21.6170512421363	1.10422635911711	0.000778722300027155	1.10500508141713
853	0	1.2137517814345	0	0	0	4.52774778272683	3.19929744915437	4.62032429876607	4.82344048740007	4.83398839274205	4.52774778272683	7.7270452318812	12.3473695306473	17.1708100180473	22.0047984107894	1.13587988943136	0.00319488389320841	1.13907477332457
854	0	0	1.83344584516176	0	0	4.63889519485893	3.29467726965657	4.6363412548224	4.9254817630656	4.93506106446241	4.63889519485893	7.9335724645155	12.5699137193379	17.4953954824035	22.4304565468659	1.15858196966331	0.00243665289045758	1.16101862255376
855	0.470408835075187	0	0	0	0	4.74990234277137	3.39975630954892	4.64140807041868	5.02728151012475	5.03597798237228	4.74990234277137	8.14965865232029	12.791066722739	17.8183482328637	22.854326215236	1.17399560695591	0.0017304326287039	1.17572603958461
856	0	0	0	0	4.28618187498902	4.8710310035853	3.52690961281823	4.66546981003701	5.14014928581673	5.11594941989393	4.8710310035853	8.39794061640354	13.0634104264405	18.2035597122573	23.3195091321512	1.44506488583199	-0.00232841200164887	1.44273647383034
857	0	1.29835877786211	0	0	0	5.03423104084229	3.7002321943644	4.74398844116128	5.29471082677881	5.18033364428815	5.03423104084229	8.73446323520669	13.478451676368	18.7731625031468	23.9534961474349	1.39039788101574	-0.00397401019015235	1.38642387082559
858	0	1.63632807527184	0	0	0	5.20090018811896	3.86654193587969	4.83934904674184	5.45216505855963	5.24101857495338	5.20090018811896	9.06744212399865	13.9067911707405	19.3589562293001	24.5999748042535	1.36569841679615	-0.00277913706303888	1.36291927973312
859	0.581802418470483	0	0	0	0	5.35461528593933	4.01213692904484	4.93640780972357	5.59758933389788	5.29625036101656	5.35461528593933	9.36675221498417	14.3031600247077	19.9007493586056	25.1969997196222	1.34601447337448	7.34619608068832e-05	1.34608793533528
860	0	1.37332877675892	0	0	0	5.48110931667605	4.13206003717826	5.02125926861496	5.71797112987329	5.33753184257574	5.48110931667605	9.61316935385431	14.6344286224693	20.3523997523426	25.6899315949183	1.32475577571529	-0.00100636210717337	1.32374941360811
861	0.756506531175216	0	0	0	0	5.58394175457116	4.22793304508728	5.0964090085873	5.81702827243593	5.37010499952798	5.58394175457116	9.81187479965844	14.9082838082457	20.7253120806817	26.0954170802097	1.30405216375771	0.00219544693600511	1.30624761069372
862	0.702809629698243	0	0	0	0	5.65157623507134	4.30211010950772	5.15240632933644	5.88664955498205	5.3859673400347	5.65157623507134	9.95368634457906	15.1060926739155	20.9927422288975	26.3787095689322	1.28061985740058	-0.000957891955929245	1.27966196544465
863	0	1.7548603228108	0	0	0	5.69531578305782	4.3561582043423	5.19702168328753	5.93596176817588	5.39362686814912	5.69531578305782	10.0514739874001	15.2484956706877	21.1844574388635	26.5780843070126	1.26451531266451	0.00641891047485826	1.27093422313937
864	0	0.916223647994789	0	0	0	5.73123851533971	4.39104049544732	5.24084622240984	5.97686501068132	5.40399373090855	5.73123851533971	10.122279010787	15.3631252331969	21.3399902438782	26.7439839747867	1.25202738158058	0.00585879624190093	1.25788617782248
865	0	0	0	2.84251625281969	0	5.76956010226927	4.42745792268173	5.29178012664283	5.99937782775094	5.42503324155503	5.76956010226927	10.197018024951	15.4887981515938	21.4881759793448	26.9132092208998	1.30564755414859	0.0091198017661864	1.31476735591477
866	0	0.860948393455019	0	0	0	5.82393287376692	4.48373078709021	5.36205582823637	6.00181518655389	5.46888842834289	5.82393287376692	10.3076636608571	15.6697194890935	21.6715346756474	27.1404231039903	1.30934263371494	0.00963614565973894	1.31897877937468
867	0	0	2.59696250031132	0	0	5.88290942851114	4.5475144623256	5.42232512182705	6.00291336551665	5.52292064336037	5.88290942851114	10.4304238908367	15.8527490126638	21.8556623781804	27.3785830215408	1.34414234097517	0.00565085657094798	1.34979319754612
868	0.553182411016372	0	0	0	0	5.94943982465158	4.62755022917831	5.46281763965563	6.01494001425486	5.59042194875654	5.94943982465158	10.5769900538299	16.0398076934855	22.0547477077404	27.6451696564969	1.34735799905961	0.00335047393240178	1.35070847299201
869	0	0.980093771445897	0	0	0	5.99540102922028	4.69351107671277	5.48255801134947	6.01371879197869	5.64347641492939	5.99540102922028	10.688912105933	16.1714701172825	22.1851889092612	27.8286653241906	1.33135694638057	-0.00126708352171639	1.33008986285886
870	0.531790512157211	0	0	0	0	6.01851663147206	4.73876177202504	5.48488264240918	5.99724928285252	5.67822026662867	6.01851663147206	10.7572784034971	16.2421610459063	22.2394103287588	27.9176305953875	1.30902474437283	0.00141792256320983	1.31044266693604
871	0.791054441177067	0	0	0	0	6.01172818713504	4.76409994646194	5.46772216463009	5.96174171390611	5.68994220418286	6.01172818713504	10.775828133597	16.2435502982271	22.2052920121332	27.895234216316	1.28286133328559	0.00526398571503204	1.28812531900062
872	0.270875149915931	0	0	0	0	5.97489287631102	4.77005625280799	5.43165929762991	5.90711245363973	5.67816823637771	5.97489287631102	10.744949129119	16.1766084267489	22.0837208803886	27.7618891167664	1.25482811571924	0.00294819802568296	1.25777631374492
873	0.387812353471632	0	0	0	0	5.90718836526025	4.75167242205124	5.37209796286123	5.82854437666666	5.6380057640813	5.90718836526025	10.6588607873115	16.0309587501727	21.8595031268394	27.4975088909207	1.22510917151068	-0.00140820443031527	1.22370096708036
874	0	1.02412928844939	0	0	0	5.81947660178117	4.71380230246988	5.29818118933768	5.73517079372167	5.57870180715988	5.81947660178117	10.5332789042511	15.8314600935887	21.5666308873104	27.1453326944703	1.1947802042472	0.00527870814160193	1.2000589123888
875	0	0.970746737930056	0	0	0	5.72725819829047	4.66268700153359	5.2231424455929	5.64031775609629	5.51380785747404	5.72725819829047	10.3899451998241	15.613087645417	21.2534054015133	26.7672132589873	1.16660683089916	0.0083712328910526	1.17497806379021
876	0.777839026054775	0	0	0	0	5.6308905146385	4.60328032835598	5.14868599008419	5.54582810632757	5.44545452385486	5.6308905146385	10.2341708429945	15.3828568330787	20.9286849394062	26.3741394632611	1.14106369576183	0.0124127955768736	1.1534764913387
877	0	0	2.23617326289465	0	0	5.54121459206331	4.55485273716698	5.07316875237085	5.46388515649289	5.38614310664057	5.54121459206331	10.0960673292303	15.1692360816011	20.633121238094	26.0192643447346	1.14419470624736	0.0142873948956158	1.15848210114297
878	0	1.66728567551803	0	0	0	5.48204156178316	4.52993500175447	5.00518435563221	5.41399681998189	5.35570875257491	5.48204156178316	10.0119765635376	15.0171609191698	20.4311577391517	25.7868664917266	1.15114520143542	0.0158531753383386	1.16699837677376
879	0.704579960438483	0	0	0	0	5.43789807057233	4.50740485554766	4.95147116298145	5.38144455145163	5.33975578368621	5.43789807057233	9.94530292611999	14.8967740891014	20.2782186405531	25.6179744242393	1.15209572209145	0.0187629821417243	1.17085870423318
880	0	1.2655063715788	0	0	0	5.39390818844472	4.48174136548135	4.90369544550746	5.35240722692651	5.32477293835835	5.39390818844472	9.87564955392607	14.7793449994335	20.13175222636	25.4565251647184	1.14720917039289	0.0213314519240897	1.16854062231698
881	0	1.60632237581315	0	0	0	5.36131532098005	4.45133475981783	4.87136766951347	5.33457704567894	5.31874403067626	5.36131532098005	9.81265008079788	14.6840177503113	20.0185947959903	25.3373388266665	1.14690413528	0.0190584816128689	1.16596261689287
882	0	1.70627054068952	0	0	0	5.34764210264361	4.41699638390368	4.86158461042821	5.33448895451238	5.32847446471557	5.34764210264361	9.76463848654729	14.6262230969755	19.9607120514879	25.2891865162034	1.15597191258096	0.0202417257609155	1.17621363834187
883	0	0	1.96739864714163	0	0	5.35713983890441	4.3910366063334	4.86690029043539	5.35604951508174	5.35811879190962	5.35713983890441	9.7481764452378	14.6150767356732	19.9711262507549	25.3292450426645	1.17913967740165	0.0210496741946744	1.20018935159632
884	0	0.835817542257037	0	0	0	5.38233229878467	4.38145626137218	4.87050308413668	5.39168201477157	5.40032560051528	5.38233229878467	9.76378856015685	14.6342916442935	20.0259736590651	25.4262992595804	1.19579963464103	0.0231303511872816	1.21892998582831
885	0	0.873902829938346	0	0	0	5.40306877698398	4.36766107059811	4.86969847959759	5.42125760745208	5.43516916282956	5.40306877698398	9.77072984758208	14.6404283271797	20.0616859346317	25.4968550974613	1.19915788530455	0.0172511772745834	1.21640906257913
886	0.684611605128582	0	0	0	0	5.41105794891397	4.34664439627012	4.86237418526418	5.43853406910235	5.4565891693686	5.41105794891397	9.75770234518408	14.6200765304483	20.0586105995506	25.5151997689192	1.19464504369045	0.0124891101639125	1.20713415385436
887	0	0	2.51250991212603	0	0	5.41739882774597	4.33692965879958	4.8462264274506	5.45627570160271	5.47751190157182	5.41739882774597	9.75432848654555	14.6005549139962	20.0568306155989	25.5343425171707	1.22774489971115	0.0124458205891219	1.24019072030027
888	0	1.07491080898529	0	0	0	5.44196439492049	4.35194848880948	4.82549278630651	5.49139228115237	5.51499061062416	5.44196439492049	9.79391288372997	14.6194056700365	20.1107979511889	25.625788561813	1.23859668387085	0.0147371835039523	1.2533338673748
889	0	1.01377727149987	0	0	0	5.46584401867964	4.36428928969062	4.80564238243027	5.52430814453937	5.54957610485021	5.46584401867964	9.83013330837025	14.6357756908005	20.1600838353399	25.7096599401901	1.23423186777207	0.0069664650150086	1.24119833278708
890	0	0.973650713085041	0	0	0	5.4834249640954	4.36724126752744	4.78689280490884	5.54927191670111	5.5756279859542	5.4834249640954	9.85066623162283	14.6375590365317	20.1868309532328	25.762458939187	1.22481734344007	0.00642401299466524	1.23124135643474
891	0	1.09784744865122	0	0	0	5.49394401295719	4.35941895458869	4.77005200963154	5.56555780216348	5.59251741360926	5.49394401295719	9.85336296754588	14.6234149771774	20.1889727793409	25.7814901929502	1.21359436112493	0.00750223944983399	1.22109660057477
892	0	0	1.80405617543792	0	0	5.50590967511126	4.35258295215271	4.75382051286612	5.58178908906628	5.60895201863979	5.50590967511126	9.85849262726397	14.6123131401301	20.1941022291964	25.8030542478362	1.21238714909055	0.00540984483479587	1.21779699392535
893	0	1.02461296330173	0	0	0	5.52461036832762	4.35622915179167	4.73514378057861	5.60340307242706	5.63044215361165	5.52461036832762	9.88083952011929	14.6159833006979	20.219386373125	25.8498285267366	1.21389655424782	0.00824990687285122	1.22214646112067
894	0	1.52034567478981	0	0	0	5.54370606802622	4.35478627914909	4.72255841180306	5.62422049258674	5.65087156662549	5.54370606802622	9.89849234717531	14.6210507589784	20.2452712515651	25.8961428181906	1.21459384458908	0.00615639307374926	1.22075023766283
895	0	0.833094969444029	0	0	0	5.56277754411834	4.34514317574696	4.71877489942175	5.64398255368112	5.67003555852495	5.56277754411834	9.9079207198653	14.626695619287	20.2706781729682	25.9407137314931	1.21512053811662	0.0061710544424654	1.22129159255908
896	0.685174510221061	0	0	0	0	5.56778837310692	4.32589618911593	4.71214383852301	5.65077108367338	5.67606218433022	5.56778837310692	9.89368456222286	14.6058284007459	20.2565994844192	25.9326616687495	1.21016831233597	0.00529251803344251	1.21546083036941
897	0	1.7698213113327	0	0	0	5.56294576162521	4.30017466571959	4.70794333903209	5.65048237854194	5.67488704347911	5.56294576162521	9.8631204273448	14.5710637663769	20.2215461449188	25.8964331883979	1.21018105161766	0.00372474155557798	1.21390579317324
898	0	0	2.10287423836082	0	0	5.5725279308194	4.28283746602167	4.71399094826556	5.66442028382843	5.68784721589674	5.5725279308194	9.85536539684107	14.5693563451066	20.2337766289351	25.9216238448318	1.23151949299967	-0.00142162570661359	1.23009786729305
899	0	1.13319248895272	0	0	0	5.59740494498852	4.28414760668121	4.71950588371551	5.69276450775359	5.71515034309227	5.59740494498852	9.88155255166973	14.6010584353852	20.2938229431388	26.0089732862311	1.2457820548226	0.00421353550443652	1.24999559032704
900	0	0.903821901478599	0	0	0	5.62019580009002	4.28254147739338	4.72554570444767	5.7179602892025	5.73926498326903	5.62019580009002	9.9027372774834	14.6282829819311	20.3462432711336	26.0855082544026	1.2478801269389	0.00267045209893341	1.25055057903784
901	0	1.5820823696489	0	0	0	5.6396221192187	4.27361469497987	4.73486850010833	5.73872592736076	5.75892875325921	5.6396221192187	9.91323681419856	14.6481053143069	20.3868312416676	26.1457599949269	1.24855180616327	-0.00195714173785868	1.24659466442542
902	0.701349016675125	0	0	0	0	5.65516043843622	4.25868110795742	4.74981777283844	5.75665824417862	5.77575433458203	5.65516043843622	9.91384154639364	14.6636593192321	20.4203175634107	26.1960718979927	1.24820168299135	-0.00716097781294853	1.2410407051784
903	0.558608813847474	0	0	0	0	5.64946225246386	4.23697038011186	4.75579571612313	5.75748362607728	5.77548099607658	5.64946225246386	9.88643263257572	14.6422283486988	20.3997119747761	26.1751929708527	1.24076953629538	-0.00257319629471811	1.23819634000066
904	0.663562341672158	0	0	0	0	5.61943290279232	4.20777718920169	4.74873700017354	5.73791188984224	5.75482888388379	5.61943290279232	9.82721009199402	14.5759470921676	20.3138589820098	26.0686878658936	1.22750383092817	2.71161372380833e-06	1.22750654254189
905	0.588012671804819	0	0	0	0	5.56662379959472	4.17262825066951	4.72931938103638	5.69957913568055	5.71544224729531	5.56662379959472	9.73925205026422	14.4685714313006	20.1681505669812	25.8835928142765	1.21000786502926	-0.00352654294075424	1.2064813220885
906	0	1.04890794654644	0	0	0	5.49882968373019	4.1316493244928	4.7018421914182	5.64779145294815	5.66263347117826	5.49882968373019	9.630479008223	14.3323211996412	19.9801126525893	25.6427461237676	1.19045386555398	-0.00352072157242301	1.18693314398156
907	0	0.828635405660148	0	0	0	5.42721429839608	4.08527480725304	4.67318753893452	5.59041398418753	5.60427242545353	5.42721429839608	9.51248910564912	14.1856766445836	19.7760906287712	25.3803630542247	1.1714153210908	-0.000129821012367788	1.17128550007843
908	0	0	0	3.01096953591315	0	5.37265083016792	4.05635472548716	4.66245917083326	5.52683926632927	5.56038682144793	5.37265083016792	9.42900555565508	14.0914647264883	19.6183039928176	25.1786908142655	1.23957592398669	0.00267309078871308	1.24224901477541
909	0	1.63249880873627	0	0	0	5.35993876578839	4.06550956847654	4.69343988909114	5.46544853466624	5.55560019752728	5.35993876578839	9.42544833426493	14.1188882233561	19.5843367580223	25.1399369555496	1.24756112866013	-0.0087829336727118	1.23877819498742
910	0.580065888774679	0	0	0	0	5.36043925396629	4.07920131069143	4.73828319641388	5.41173487296775	5.56281550130736	5.36043925396629	9.43964056465773	14.1779237610716	19.5896586340394	25.1524741353467	1.24318815874185	0.00193655293965508	1.24512471168151
911	0	0	2.15251317644771	0	0	5.36436171513794	4.10170789366519	4.77496083395351	5.36573271022633	5.57359804202925	5.36436171513794	9.46606960880314	14.2410304427566	19.606763152983	25.1803611950122	1.25303621802011	0.000781634724609103	1.25381785274472
912	0	1.27101594060856	0	0	0	5.38626962787925	4.14231186359026	4.80525648433776	5.34288227425591	5.60048182991047	5.38626962787925	9.52858149146951	14.3338379758073	19.6767202500632	25.2772020799737	1.25779020773974	0.00199714390147043	1.25978735164121
913	0.48149708351641	0	0	0	0	5.40586564258583	4.17702908216822	4.82954685037242	5.32459141602924	5.62389129654739	5.40586564258583	9.58289472475405	14.4124415751265	19.7370329911557	25.3609242877031	1.25215860133706	0.00693079812442584	1.25908939946149
914	0	0	2.34425733718293	0	0	5.42289581643983	4.21482000811612	4.83874487762807	5.31157187700445	5.64446459362868	5.42289581643983	9.63771582455595	14.476460702184	19.7880325791885	25.4324971728172	1.27143508028884	0.00555676673015806	1.276991847019
915	0	1.21385960067757	0	0	0	5.45618311116805	4.26914873213606	4.8402142453412	5.32082265963923	5.67959476142644	5.45618311116805	9.72533184330412	14.5655460886453	19.8863687482845	25.565963509711	1.27760074111644	0.0105764174949398	1.28817715861138
916	0	1.09873390091793	0	0	0	5.49044199925291	4.31564125356682	4.84194415676556	5.33624657145445	5.71381724275772	5.49044199925291	9.80608325281973	14.6480274095853	19.9842739810397	25.6980912237975	1.27132674114817	0.0128344561151158	1.28416119726329
917	0	1.64357786784966	0	0	0	5.52520017122328	4.34935683162699	4.84940484984069	5.3567381561639	5.74676854174934	5.52520017122328	9.87455700285027	14.723961852691	20.0807000088549	25.8274685506042	1.2667647337144	0.012172826501394	1.2789375602158
918	0.528392305921704	0	0	0	0	5.55643168009377	4.36917088224694	4.8616370450589	5.37891917104975	5.77584558631024	5.55643168009377	9.92560256234071	14.7872396073996	20.1661587784494	25.9420043647596	1.26204253570732	0.0188557198066294	1.28089825551395
919	0	1.0943192765947	0	0	0	5.57071524414639	4.37356606324569	4.86658272205017	5.389796223706	5.78881798289333	5.57071524414639	9.94428130739208	14.8108640294423	20.2006602531483	25.9894782360416	1.25093895454998	0.0128809733786241	1.26381992792861
920	0.48884550628382	0	0	0	0	5.56977546738156	4.36355197043489	4.86481542737046	5.38972415627827	5.78676474445846	5.56977546738156	9.93332743781645	14.7981428651869	20.1878670214652	25.9746317659236	1.23653180619217	0.0160781301143451	1.25260993630651
921	0.662791247838526	0	0	0	0	5.54496393652242	4.34043432443455	4.84926126246685	5.37178584914563	5.76343922901998	5.54496393652242	9.88539826095698	14.7346595234238	20.1064453725695	25.8698846015894	1.21816137725372	0.0164903245236949	1.23465170177742
922	0	0	1.90913671011485	0	0	5.51108550339814	4.32015418564616	4.82274053110851	5.34998450942511	5.73345412385664	5.51108550339814	9.83123968904429	14.6539802201528	20.0039647295779	25.7374188534345	1.2104785572786	0.0136297728863593	1.22410833016496
923	0	1.06318371322286	0	0	0	5.48675145968959	4.31353806635797	4.79110789708291	5.33914738020808	5.71218272595283	5.48675145968959	9.80028952604756	14.5913974231305	19.9305448033386	25.6427275292914	1.20510888346048	0.00608562933738828	1.21119451279787
924	0.215092957587748	0	0	0	0	5.45554128565331	4.29939829702033	4.75355319976527	5.32184013604072	5.68267403026841	5.45554128565331	9.75493958267364	14.5084927824389	19.8303329184796	25.513006948748	1.19392984374451	0.00949580445275236	1.20342564819726
925	0	1.18179925318675	0	0	0	5.4108260937137	4.27162531432161	4.70701566438812	5.29103767878613	5.63832617175556	5.4108260937137	9.68245140803532	14.3894670724234	19.6805047512096	25.3188309229651	1.17936072145436	0.001505633773937	1.1808663552283
926	0	0	0	3.20207562835062	0	5.3859523794889	4.25983295410514	4.68525266708461	5.25706751767349	5.61219650381782	5.3859523794889	9.64578533359404	14.3310380006786	19.5881055183521	25.20030202217	1.2724121208231	0.000313858879873505	1.27272597970297
927	0	0	2.52062566105933	0	0	5.41175279996887	4.30232874540792	4.70273550047365	5.23291118722828	5.63518431226013	5.41175279996887	9.71408154537679	14.4168170458504	19.6497282330787	25.2849125453389	1.31382669883585	0.00092348678384791	1.31475018561969
928	0	0.976833044505522	0	0	0	5.46759330276753	4.37615944230107	4.72562869194025	5.23315935572081	5.68682214118084	5.46759330276753	9.84375274506859	14.5693814370088	19.8025407927297	25.4893629339105	1.31942406766711	-0.0031157300863258	1.31630833758079
929	0	0.949695918998654	0	0	0	5.52270573555031	4.44410905255714	4.7481899522615	5.23619748045984	5.73654067337866	5.52270573555031	9.96681478810745	14.7150047403689	19.9512022208288	25.6877428942074	1.30645841573798	-6.6500864779649e-05	1.3063919148732
930	0.723663347519552	0	0	0	0	5.56401247736609	4.49778176842287	4.76554906868364	5.2342815490923	5.77363369140193	5.56401247736609	10.061794245789	14.8273433144726	20.0616248635649	25.8352585549668	1.28696750099331	0.00103454407022862	1.28800204506354
931	0	0.849898957196416	0	0	0	5.58448133716491	4.53529767667231	4.77405997125442	5.22319301461783	5.79297173690337	5.58448133716491	10.1197790138372	14.8938389850916	20.1170319997095	25.9100037366129	1.26388771211932	-0.00258240103293757	1.26130531108638
932	0	1.20498325542484	0	0	0	5.59199405750793	4.55484171998877	4.77838771273883	5.20752732355982	5.79919665717908	5.59199405750793	10.1468357774967	14.9252234902355	20.1327508137953	25.9319474709744	1.24098241277654	0.00118212201505987	1.2421645347916
933	0	1.49454384170415	0	0	0	5.59725418749111	4.55920323067655	4.78788722670602	5.19673569715729	5.80228775529311	5.59725418749111	10.1564574181677	14.9443446448737	20.141080342031	25.9433680973241	1.2247314396125	-0.00216311006768616	1.22256832954482
934	0.495623916401482	0	0	0	0	5.59727287983074	4.54928724815702	4.7995826599027	5.18799478993243	5.80018655542478	5.59727287983074	10.1465601279878	14.9461427878905	20.1341375778229	25.9343241332477	1.21233290148455	-0.00574043529129912	1.20659246619325
935	0.695434279055507	0	0	0	0	5.57620643499429	4.52562103609246	4.79950084829431	5.16749602112761	5.77994904860421	5.57620643499429	10.1018274710868	14.9013283193811	20.0688243405087	25.8487733891129	1.196712040742	-0.00922358358647189	1.18748845715553
936	0	0	0	3.15154250523895	0	5.55845851275177	4.51567609947924	4.81097352111909	5.13682304249288	5.76594858581259	5.55845851275177	10.074134612231	14.8851081333501	20.021931175843	25.7878797616556	1.28087228645588	-0.00619708485094161	1.27467520160494
937	0.614140781632739	0	0	0	0	5.56494359583859	4.53899402029943	4.85202855543542	5.0969023315102	5.77721166556279	5.56494359583859	10.103937616138	14.9559661715734	20.0528685030836	25.8300801686464	1.27728950190788	-0.00968030347133307	1.26760919843654
938	0.596672329481718	0	0	0	0	5.55831849348001	4.5597824948228	4.88635932477824	5.04615177361747	5.77835709774482	5.55831849348001	10.1181009883028	15.0044603130811	20.0506120866985	25.8289691844433	1.25681883638008	-0.0114464353884285	1.24537240099165
939	0	0.83521642985582	0	0	0	5.53472835760497	4.56904190806683	4.90773564828283	4.98743474839151	5.76399200234749	5.53472835760497	10.1037702656718	15.0115059139546	19.9989406623461	25.7629326646936	1.23148296824861	-0.0157446194575333	1.21573834879108
940	0	0	2.02428556323204	0	0	5.51123739177829	4.57761300251415	4.9176111035627	4.93719127668445	5.74813298809501	5.51123739177829	10.0888503942924	15.0064614978551	19.9436527745396	25.6917857626346	1.22240657119784	-0.0112269030151099	1.21117966818273
941	0	1.79186335889197	0	0	0	5.50776064933335	4.59824650736566	4.92522546395071	4.9150714308066	5.74997346942868	5.50776064933335	10.106007156699	15.0312326206497	19.9463040514563	25.696277520885	1.22464606590643	-0.0118641589682175	1.21278190693822
942	0	0.84024853728316	0	0	0	5.51562377559184	4.61175005017336	4.93990099393216	4.91185057060013	5.76072530707917	5.51562377559184	10.1273738257652	15.0672748196974	19.9791253902975	25.7398506973767	1.22317549720859	-0.0127054698006002	1.21047002740799
943	0	0	0	3.30423379050286	0	5.54072027500827	4.63692536500279	4.97202196870051	4.90938581011974	5.78639731597594	5.54072027500827	10.1776456400111	15.1496676087116	20.0590534188313	25.8454507348073	1.33433476351325	-0.0112278828005047	1.32310688071274
944	0	1.69673419413711	0	0	0	5.60513560053277	4.69482733759216	5.0451573877473	4.91059709815226	5.84929336351447	5.60513560053277	10.2999629381249	15.3451203258722	20.2557174240245	26.105010787539	1.33905557632205	-0.0124228785405417	1.3266326977815
945	0	0	1.94890474015837	0	0	5.68870104462475	4.76024477605159	5.12846329206111	4.93125351410186	5.92950650176858	5.68870104462475	10.4489458206763	15.5774091127375	20.5086626268393	26.4381691286079	1.34671661870915	-0.0132785187318001	1.33343809997735
946	0	0	1.92800734347803	0	0	5.78822677199849	4.84471855092843	5.19901346760602	4.97690493265872	6.02412006870248	5.78822677199849	10.6329453229269	15.8319587905329	20.8088637231917	26.8329837918941	1.36155824411526	-0.0132357941724493	1.34832244994281
947	0	1.02007602063521	0	0	0	5.8916533508842	4.93575505047403	5.25356875027936	5.03800550118279	6.1213413993169	5.8916533508842	10.8274084013582	16.0809771516376	21.1189826528204	27.2403240521373	1.36681937087583	-0.010586040998863	1.35623332987697
948	0	1.47341990983939	0	0	0	5.98505132341694	5.00985338689676	5.29986854994873	5.10103500517426	6.20749149885058	5.98505132341694	10.9949047103137	16.2947732602624	21.3958082654367	27.6032997642873	1.36337992044297	-0.00851178143745879	1.35486813900551
949	0	0.843485922106696	0	0	0	6.06568239390326	5.06177527207853	5.34093885133207	5.16270902885087	6.28006104996059	6.06568239390326	11.1274576659818	16.4683965173139	21.6311055461647	27.9111665961253	1.35611741004667	-0.0110670262534079	1.34505038379326
950	0	1.70062231239164	0	0	0	6.1313362197922	5.09043776537935	5.37632147234037	5.21981571023545	6.33704492018004	6.1313362197922	11.2217739851716	16.5980954575119	21.8179111677474	28.1549560879274	1.35034703844624	-0.0046645769977739	1.34568246144847
951	0	1.34758831672706	0	0	0	6.19180492268933	5.09941505382224	5.41605648654393	5.28094661841938	6.38841619084456	6.19180492268933	11.2912199765116	16.7072764630555	21.9882230814749	28.3766392723194	1.34682770356277	-0.00338782412679149	1.34343987943598
952	0.791763450951985	0	0	0	0	6.23655246610631	5.09160800970489	5.45168348305236	5.33684966662274	6.42633773801052	6.23655246610631	11.3281604758112	16.7798439588636	22.1166936254863	28.5430313634968	1.33948600174898	0.00130694649636171	1.34079294824535
953	0	0.948245664278567	0	0	0	6.2558093069516	5.06929131511759	5.47461889826967	5.37852212742186	6.44317559935354	6.2558093069516	11.3251006220692	16.7997195203389	22.1782416477607	28.6214172471143	1.32686138365083	0.00178423054377712	1.32864561419461
954	0	0.80926328597643	0	0	0	6.2543890006785	5.03099568749422	5.48469242128798	5.40559859171384	6.43984283745843	6.2543890006785	11.2853846881727	16.7700771094607	22.1756757011745	28.615518538633	1.31097500187545	0.00315560077068525	1.31413060264613
955	0	1.02334709523427	0	0	0	6.23506944864187	4.97821648448587	5.48262529052704	5.41874363545766	6.41816956596256	6.23506944864187	11.2132859331277	16.6959112236548	22.1146548591124	28.532824425075	1.29327565046783	0.00115371985071107	1.29442937031854
956	0	1.62623852979289	0	0	0	6.20929827637646	4.91528561887876	5.47851337318356	5.42808233722901	6.38932409619689	6.20929827637646	11.1245838952552	16.6030972684388	22.0311796056678	28.4205037018647	1.28188161179897	-7.02943421516164e-05	1.28181131745682
957	0.464338434150294	0	0	0	0	6.17836405905296	4.844262902868	5.47355181289395	5.43489135797105	6.35550291064426	6.17836405905296	11.022626961921	16.4961787748149	21.931070132786	28.2865730434302	1.27373735889708	-0.00182780013945005	1.27190955875763
958	0.338243491910506	0	0	0	0	6.12390581217663	4.76217108653135	5.44980142209858	5.42134336645559	6.2996790739014	6.12390581217663	10.886076898708	16.3358783208066	21.7572216872622	28.0569007611636	1.26022248233101	-0.00562732807781484	1.25459515425319
959	0	1.0617282265044	0	0	0	6.05005080534409	4.6705498552739	5.40955596360721	5.38985975983742	6.22496197021562	6.05005080534409	10.720600660618	16.1301566242252	21.5200163840626	27.7449783542782	1.24274669765676	-0.000978389942555682	1.2417683077142
960	0	0	1.80791723780089	0	0	5.97844156378668	4.58644917561786	5.36263765314573	5.36036817537798	6.1518635066748	5.97844156378668	10.5648907394045	15.9275283925503	21.2878965679283	27.4397600746031	1.23472516405641	0.0013459218541592	1.23607108591057
961	0.759798357389754	0	0	0	0	5.9140878467799	4.52257130273604	5.3077040281581	5.33950866558529	6.08751375581446	5.9140878467799	10.4366591495159	15.744363177674	21.0838718432593	27.1713855990738	1.22927440339163	0.00415056804127123	1.23342497143291
962	0	1.13395783755791	0	0	0	5.8448527335554	4.46415685817641	5.24968358410959	5.31658670106431	6.02162360933262	5.8448527335554	10.3090095917318	15.5586931758414	20.8752798769057	26.8969034862383	1.21876726219362	0.00151085511435713	1.22027811730798
963	0	1.09875377825833	0	0	0	5.77810346643597	4.40571089694554	5.19592478807754	5.29497919579633	5.95790025248282	5.77810346643597	10.1838143633815	15.379739151459	20.6747183472554	26.6326185997382	1.20776539836341	0.00397295859207785	1.21173835695549
964	0	1.04019256460558	0	0	0	5.71463272123939	4.34562406561523	5.14738532336818	5.27435273593548	5.89627439732341	5.71463272123939	10.0602567868546	15.2076421102228	20.4819948461583	26.3782692434817	1.19722774584814	0.00582656662628587	1.20305431247442
965	0	0.897492324383756	0	0	0	5.65264713191992	4.28302886792391	5.1022238313281	5.25249519732857	5.83474031518804	5.65264713191992	9.93567599984383	15.0378998311719	20.2903950285005	26.1251353436885	1.18680796947522	0.00243730540113728	1.18924527487635
966	0	0.99971654632552	0	0	0	5.59077318959942	4.21773841204292	5.05885893299095	5.2278849071026	5.77193274652133	5.59077318959942	9.80851160164234	14.8673705346333	20.0952554417359	25.8671881882572	1.17618190694932	0.00229089719583361	1.17847280414515
967	0	1.76719230442223	0	0	0	5.53762515128387	4.15200181319404	5.02562118137888	5.20912895410375	5.71657226206041	5.53762515128387	9.68962696447791	14.7152481458568	19.9243770999605	25.640949362021	1.17516096818602	0.00658526756769838	1.18174623575372
968	0	1.10916789752681	0	0	0	5.50032765203546	4.08784594593801	5.00932562118445	5.20342537334565	5.67593380114611	5.50032765203546	9.58817359797347	14.5974992191579	19.8009245925036	25.4768583936497	1.17816913233243	0.0043596099025281	1.18252874223496
969	0	1.15740562691623	0	0	0	5.47016033551521	4.02448816863106	5.00094492048447	5.20217426813487	5.64146347227522	5.47016033551521	9.49464850414627	14.4955934246307	19.6977676927656	25.3392311650408	1.1782596541307	0.00229374989121857	1.18055340402191
970	0	0.915846631830306	0	0	0	5.44312932371858	3.96161510669345	4.99619673294379	5.20152894409501	5.6093347248305	5.44312932371858	9.40474443041202	14.4009411633558	19.6024701074508	25.2118048322813	1.17663152868869	0.00374310903444336	1.18037463772313
971	0.391883410757486	0	0	0	0	5.40864150780484	3.8968213131057	4.98492950618368	5.19176038880375	5.56981726833318	5.40864150780484	9.30546282091054	14.2903923270942	19.482152715898	25.0519699842312	1.17181474729394	0.00113592821878711	1.17295067551272
972	0	0	2.18596312491527	0	0	5.37289607961013	3.84406506711614	4.96043470590555	5.17978745236319	5.52981114129433	5.37289607961013	9.21696114672628	14.1773958526318	19.357183304995	24.8869944462893	1.1870596044713	0.00256149256112748	1.18962109703242
973	0	0.831455543645911	0	0	0	5.35305311095201	3.81778451577744	4.92814821305949	5.18182521126571	5.50549846025666	5.35305311095201	9.17083762672945	14.0989858397889	19.2808110510547	24.7863095113113	1.19560583468712	0.00283438017622343	1.19844021486335
974	0.685756965443807	0	0	0	0	5.32836945011309	3.79616906796013	4.88973700967138	5.17897150900692	5.4779328903516	5.32836945011309	9.12453851807321	14.0142755277446	19.1932470367515	24.6711799271031	1.19107575551783	0.00409289413202518	1.19516864964985
975	0.593394167447901	0	0	0	0	5.28877938819641	3.77526771843373	4.84339232727561	5.16428114488912	5.44011635510389	5.28877938819641	9.06404710663013	13.9074394339057	19.0717205787949	24.5118369338988	1.17972263414912	0.00228330447757531	1.1820059386267
976	0	0.80312388267133	0	0	0	5.23565062227925	3.751540875239	4.79028295814713	5.13731947674788	5.39155479512533	5.23565062227925	8.98719149751825	13.7774744556654	18.9147939324133	24.3063487275386	1.16398384216523	0.00247480880955422	1.16645865097478
977	0.792751866861065	0	0	0	0	5.17340082940297	3.72553381657043	4.73471099380988	5.10198561486659	5.33608319401496	5.17340082940297	8.8989346459734	13.6336456397833	18.7356312546499	24.0717144486648	1.14612398359255	-0.00174732336169539	1.14437666023085
978	0.424028458594558	0	0	0	0	5.09824738427531	3.69813296302877	4.67480703999323	5.05656029003637	5.27191499236528	5.09824738427531	8.79638034730408	13.4711873872973	18.5277476773337	23.799662669699	1.12723507247758	-0.00340301455998391	1.12383205791759
979	0	0.948912983019623	0	0	0	5.01389154551093	3.66554905633998	4.61030227879453	5.00119685105346	5.19913437991026	5.01389154551093	8.67944060185091	13.2897428806454	18.2909397316989	23.4900741116092	1.10762494471688	-0.000993296617363144	1.10663164809951
980	0	1.42340784939444	0	0	0	4.93624206753608	3.63072855549914	4.55427919576177	4.94952772547667	5.13130383120355	4.93624206753608	8.56697062303521	13.121249818797	18.0707775442737	23.2020813754772	1.0923192427721	-0.00135032006394785	1.09096892270815
981	0.742230010934065	0	0	0	0	4.86791802494787	3.59691967303244	4.51049346258787	4.90590599066892	5.07270656034034	4.86791802494787	8.46483769798031	12.9753311605682	17.8812371512371	22.9539437115774	1.0815144982711	-0.00182213852872213	1.07969235974238
982	0.565621357142191	0	0	0	0	4.7949133011721	3.56432595475685	4.46748592097301	4.85947104236662	5.01241290752905	4.7949133011721	8.35923925592895	12.826725176902	17.6861962192686	22.6986091267976	1.06963471440032	-0.000307098289627188	1.06932761611069
983	0	1.22465444318609	0	0	0	4.72102391825892	3.53126196628271	4.42617167203973	4.81171093808702	4.95184325764014	4.72102391825892	8.25228588454163	12.6784575565814	17.4901684946684	22.4420117523085	1.05786401694904	-0.00745873204769966	1.05040528490134
984	0	1.14777982720549	0	0	0	4.65890743851986	3.4986234826567	4.39582735822296	4.77243477529691	4.90074087092717	4.65890743851986	8.15753092117656	12.5533582793995	17.3257930546964	22.2265339256236	1.04919555601569	-0.0042983243489059	1.04489723166678
985	0	1.36882819799088	0	0	0	4.61193793648114	3.4669052557596	4.37876896219749	4.74444296866992	4.8618425081773	4.61193793648114	8.07884319224074	12.4576121544382	17.2020551231082	22.0638976312855	1.04514290246764	-0.0024723547943226	1.04267054767331
986	0.744807028283174	0	0	0	0	4.57545855043138	3.43767836878699	4.37220860111734	4.72538118819568	4.8327326278498	4.57545855043138	8.01313691921836	12.3853455203357	17.1107267085314	21.9434593363812	1.04381626466171	0.00471955806199864	1.04853582272371
987	0	1.40869245390397	0	0	0	4.54299001788458	3.41175861731787	4.37132307291963	4.71080899562502	4.80891220654555	4.54299001788458	7.95474863520245	12.3260717081221	17.0368807037471	21.8457929102927	1.04355508005204	0.00689370381313873	1.05044878386518
988	0.500587691022129	0	0	0	0	4.51676667741003	3.38659995728775	4.37585814674069	4.70080605362418	4.79040506929418	4.51676667741003	7.90336663469777	12.2792247814385	16.9800308350626	21.7704359043568	1.04443488913446	0.0106544368298941	1.05508932596435
989	0.764617462314869	0	0	0	0	4.48227606045838	3.36135192381159	4.37371351475302	4.68356008557366	4.76534591814238	4.48227606045838	7.84362798426997	12.217341499023	16.9009015845966	21.666247502739	1.04109065397138	0.0112696924597084	1.05236034643109
990	0	1.02686088094672	0	0	0	4.44338334314238	3.33829526039496	4.36869222971664	4.66311991660358	4.73773339878567	4.44338334314238	7.78167860353734	12.150370833254	16.8134907498576	21.5512241486432	1.03492325136422	0.00714489596899244	1.04206814733322
991	0	0.917111846610192	0	0	0	4.40804713591982	3.3150198338106	4.36456855242151	4.64346718987158	4.7115018071553	4.40804713591982	7.72306696973043	12.0876355221519	16.7311027120235	21.4426045191788	1.02815747161774	0.0112112221916305	1.03936869380937
992	0.63948747491629	0	0	0	0	4.37211762307311	3.2912851392713	4.35794732765705	4.62137965742207	4.68338434210419	4.37211762307311	7.66340276234442	12.0213500900015	16.6427297474235	21.3261140895277	1.02065761621686	0.0109870551997456	1.0316446714166
993	0	1.02338597449379	0	0	0	4.33325295727919	3.26788462749323	4.34767291307443	4.5958439268559	4.65232579125201	4.33325295727919	7.60113758477242	11.9488104978468	16.5446544247027	21.1969802159547	1.01232131601858	0.0123351971596929	1.02465651317827
994	0	0	1.87818810755984	0	0	4.30783628223427	3.25631191812685	4.33693541106617	4.58073120893626	4.63215820009079	4.30783628223427	7.56414820036112	11.9010836114273	16.4818148203635	21.1139730204543	1.01693937401318	0.0184104401470215	1.0353498141602
995	0	1.45715244925904	0	0	0	4.30787427130087	3.26683762591153	4.32896184202283	4.5876768941238	4.63448035656844	4.30787427130087	7.5747118972124	11.9036737392352	16.491350633359	21.1258309899275	1.02818243232454	0.0183830976161628	1.0465655299407
996	0	0	0	0	4.30494607169124	4.35456770372133	3.31588767583243	4.36171010877385	4.63801926751843	4.64833814694717	4.35456770372133	7.67045537955376	12.0321654883276	16.670184755846	21.3185229027932	1.30913916094512	0.0132234593896473	1.32236262033477
997	0.470863051999446	0	0	0	0	4.45570814583538	3.4232654380062	4.44854989260771	4.74084389122028	4.65739371997361	4.45570814583538	7.87897358384159	12.3275234764493	17.0683673676696	21.7257610876432	1.25980928570574	0.0177494690694399	1.27755875477518
998	0	1.01975524557163	0	0	0	4.5549150187351	3.53180051929934	4.53569459215587	4.84091410013587	4.65733848240545	4.5549150187351	8.08671553803444	12.6224101301903	17.4633242303262	22.1206627127316	1.23202935167056	0.0099305364595179	1.24195988813008
999	0	0	2.34724734382506	0	0	4.65989382252687	3.64487138468426	4.61548338857514	4.94474768844068	4.66790546067528	4.65989382252687	8.30476520721113	12.9202485957863	17.864996284227	22.5329017449022	1.23951646644061	0.00584561524202408	1.24536208168263
1000	0.413517634734804	0	0	0	0	4.77115102832225	3.76924468680731	4.67764538479216	5.05358786176402	4.69485640665448	4.77115102832225	8.54039571512956	13.2180410999217	18.2716289616857	22.9664853683402	1.23699383318464	0.00823961274956702	1.2452334459342
1001	0	0.974469753908991	0	0	0	4.8625796605825	3.87663106703585	4.71983229423942	5.14214176348795	4.71441178362773	4.8625796605825	8.73921072761835	13.4590430218578	18.6011847853457	23.3155965689735	1.2206291651906	0.0101308930207863	1.23076005821138
1002	0	0	0	2.95012663799051	0	4.95662784639926	3.98515222290316	4.76922144441174	5.21181213379206	4.74814698355031	4.95662784639926	8.94178006930242	13.7110015137142	18.9228136475062	23.6709606310565	1.28027813362351	-0.000410123687253304	1.27986800993625
1003	0.554257464477515	0	0	0	0	5.06368061539921	4.11140628876086	4.8391826918018	5.25847099035565	4.80710224509931	5.06368061539921	9.17508690416008	14.0142695959619	19.2727405863175	24.0798428314168	1.27768722250681	0.00648348753569842	1.28417071004251
1004	0	1.60380796746787	0	0	0	5.157609619137	4.22272967930594	4.90510827316713	5.28891850847102	4.86534682199843	5.157609619137	9.38033929844294	14.2854475716101	19.5743660800811	24.4397129020795	1.26244241056333	0.00378923285019615	1.26623164341353
1005	0	1.56678990243711	0	0	0	5.25052151535837	4.31436963103387	4.97687429984747	5.32159782418118	4.93190068321622	5.25052151535837	9.56489114639225	14.5417654462397	19.8633632704209	24.7952639536371	1.25175481261249	0.00997267277271325	1.2617274853852
1006	0.39361102341867	0	0	0	0	5.3323397170681	4.38269412411358	5.04414680511607	5.34963667824164	4.99583256559269	5.3323397170681	9.71503384118168	14.7591806462977	20.1088173245394	25.1046498901321	1.2402305446198	0.0131710182846847	1.25340156290449
1007	0	1.73967479733847	0	0	0	5.39550349716359	4.42652125141234	5.09916918154521	5.36700822175075	5.04894871176773	5.39550349716359	9.82202474857592	14.9211939301211	20.2882021518719	25.3371508636396	1.23124479249078	0.010435436008364	1.24168022849914
1008	0	0	1.93848617525398	0	0	5.46258273924481	4.46366636954436	5.15162000631177	5.39536033309864	5.11167781841967	5.46258273924481	9.92624910878918	15.0778691151009	20.4732294481996	25.5849072666193	1.23687947839776	0.0178857293345379	1.25476520773229
1009	0	0.970944791450216	0	0	0	5.53241179838397	4.50482626808083	5.19067858559171	5.43301770207634	5.18166584743333	5.53241179838397	10.0372380664648	15.2279166520565	20.6609343541328	25.8426002015662	1.23866496048262	0.0193769652850848	1.2580419257677
1010	0.573323057013116	0	0	0	0	5.58494181868968	4.53218039418946	5.21453124808322	5.46081286962137	5.23939545852816	5.58494181868968	10.1171222128791	15.3316534609624	20.7924663305837	26.0318617891119	1.23010890223145	0.0169125939154819	1.24702149614693
1011	0	1.58021951942077	0	0	0	5.61902055971108	4.54405431794633	5.22712242665511	5.47812615864059	5.28410381190072	5.61902055971108	10.1630748776574	15.3901973043125	20.8683234629531	26.1524272748538	1.2206664615451	0.0164950045175293	1.23716146606263
1012	0	0	1.93629589622319	0	0	5.65624880764574	4.55458861430383	5.23781695102058	5.50370860450422	5.33453023564985	5.65624880764574	10.2108374219496	15.4486543729701	20.9523629774744	26.2868932131242	1.22607614490421	0.020085999549073	1.24616214445329
1013	0	0	2.13640405353023	0	0	5.70876247487876	4.58783139133465	5.23677454204694	5.54852209791184	5.40170797113517	5.70876247487876	10.2965938662134	15.5333684082603	21.0818905061722	26.4835984773074	1.25107247675922	0.00268882861914496	1.25376130537837
1014	0	1.45535763171443	0	0	0	5.77531867210124	4.63772556532022	5.22963535578	5.6105621561407	5.48375495666878	5.77531867210124	10.4130442374215	15.6426795932015	21.2532417493422	26.7369967060109	1.26755834632238	0.00803198208059327	1.27559032840297
1015	0.508493516792048	0	0	0	0	5.8343431943024	4.67826366500733	5.22013536552378	5.66880636981633	5.55980078139789	5.8343431943024	10.5126068593097	15.7327422248335	21.4015485946498	26.9613493760477	1.27147400275896	0.0090223021393902	1.28049630489835
1016	0.59281583397658	0	0	0	0	5.86510890979707	4.70160932109855	5.19616481340677	5.70445576319545	5.61121349427113	5.86510890979707	10.5667182308956	15.7628830443024	21.4673388074979	27.078552301769	1.2640739224739	0.00841302258191026	1.27248694505581
1017	0	1.22803382470327	0	0	0	5.87225247186307	4.70826429353441	5.16348531603285	5.72112861967679	5.64178358424335	5.87225247186307	10.5805167653975	15.7440020814303	21.4651307011071	27.1069142853505	1.25055141055295	-0.00566703203150131	1.24488437852144
1018	0	0	2.53294232726688	0	0	5.88248675740507	4.71768931368503	5.12972738436531	5.74233679014453	5.67519369060206	5.88248675740507	10.6001760710901	15.7299034554554	21.4722402455999	27.147433936202	1.27991355348266	-0.000978220982163911	1.2789353325005
1019	0.765860063023342	0	0	0	0	5.90316296334957	4.74654821715536	5.09033572258106	5.77675505861665	5.72028363832797	5.90316296334957	10.6497111805049	15.740046903086	21.5168019617026	27.2370856000306	1.28576991342281	0.00275505597844832	1.28852496940126
1020	0.481185389979164	0	0	0	0	5.90403429679623	4.76838701182263	5.04244122614082	5.7965397069172	5.7493662673441	5.90403429679623	10.6724213086189	15.7148625347597	21.5114022416769	27.260768509021	1.27403759488216	0.00505929791990135	1.27909689280207
1021	0	1.09966537425101	0	0	0	5.88443106225865	4.77462072611013	4.98782115592658	5.79776202098159	5.75865932780188	5.88443106225865	10.6590517883688	15.6468729442954	21.444634965277	27.2032942930788	1.25579837857741	0.0046868785189963	1.2604852570964
1022	0	1.22682548701654	0	0	0	5.85775188785549	4.76627726368181	4.93833996712258	5.79104802724378	5.75892439639665	5.85775188785549	10.6240291515373	15.5623691186599	21.3534171459037	27.1123415423003	1.2375364865974	-0.000882507183403216	1.236653979414
1023	0.591304242812956	0	0	0	0	5.8225545329876	4.74452975581812	4.89293923981661	5.775616335508	5.74950445136573	5.8225545329876	10.5670842888057	15.4600235286223	21.2356398641303	26.9851443154961	1.22039580880027	0.00277782289353389	1.22317363169381
1024	0.477813334714326	0	0	0	0	5.76722659043526	4.70906629231977	4.84096599916153	5.74176248119548	5.72080832692273	5.76722659043526	10.476292882755	15.3172588819166	21.059021363112	26.7798296900348	1.20134010216842	0.00178174864684296	1.20312185081527
1025	0.749508640804994	0	0	0	0	5.69144310033473	4.66214289652307	4.78151626866482	5.6898287207899	5.67328087633878	5.69144310033473	10.3535859968578	15.1351022655226	20.8249309863125	26.4982118626513	1.18018482918687	0.000512844216300106	1.18069767340317
1026	0	0	2.4244065239615	0	0	5.61707509433467	4.62538134764708	4.71941371117978	5.64133355906273	5.6285330319359	5.61707509433467	10.2424564419817	14.9618701531615	20.6032037122243	26.2317367441601	1.19557296701967	0.00402571592024711	1.19959868293992
1027	0.478862106531245	0	0	0	0	5.56000114989741	4.61101253079622	4.65398131761125	5.60902635234563	5.5993970409215	5.56000114989741	10.1710136806936	14.8249949983049	20.4340213506505	26.033418391572	1.19680504636073	-0.00152371884577952	1.19528132751495
1028	0	1.11619370438567	0	0	0	5.49959447533394	4.59283984546534	4.58734178749318	5.57207738694777	5.56511722914031	5.49959447533394	10.0924343207993	14.6797761082925	20.2518534952402	25.8169707243805	1.18454491066348	-0.00283993314642296	1.18170497751706
1029	0.689759131263889	0	0	0	0	5.43732151439812	4.56801798922004	4.52623253069315	5.53211678666305	5.52738961316484	5.43732151439812	10.0053395036182	14.5315720343113	20.0636888209744	25.5910784341392	1.16911178775635	-0.00225106542650995	1.16686072232984
1030	0	1.23551893468401	0	0	0	5.37112949744364	4.53668220071666	4.47091238415672	5.48832333956004	5.48545142736903	5.37112949744364	9.90781169816029	14.378724082317	19.867047421877	25.3524988492461	1.15315703206255	-0.00677261480450965	1.14638441725804
1031	0.76962909405052	0	0	0	0	5.30588678793229	4.4998424242227	4.4253705618578	5.44492063294174	5.44357793870443	5.30588678793229	9.80572921215498	14.2310997740128	19.6760204069545	25.119598345659	1.13891580160738	-0.00380923604635587	1.13510656556102
1032	0	0	2.31316033969929	0	0	5.24879300976797	4.47451832059783	4.38298066101968	5.41043230379869	5.41033834578757	5.24879300976797	9.7233113303658	14.1062919913855	19.5167242951842	24.9270626409717	1.15495183297882	0.00318314192749371	1.15813497490632
1033	0	0	1.83225332873964	0	0	5.22416673641764	4.48301812938454	4.34175923192782	5.40538407865633	5.40629842950208	5.22416673641764	9.70718486580218	14.04894409773	19.4543281763863	24.8606266058884	1.17331178969366	0.00607725443798475	1.17938904413165
1034	0	0.85168868165887	0	0	0	5.21925545263265	4.50913605418221	4.30175148692772	5.41626589562697	5.41798324416818	5.21925545263265	9.72839150681486	14.0301429937426	19.4464088893695	24.8643921335377	1.1822155701268	0.00602956218241934	1.18824513230922
1035	0	1.27457868180681	0	0	0	5.21884813735801	4.52930109951468	4.26860099167764	5.42784807806096	5.43019381704918	5.21884813735801	9.7481492368727	14.0167502285503	19.4445983066113	24.8747921236605	1.18230007135228	0.0045898604874973	1.18688993183978
1036	0	1.50607756850337	0	0	0	5.22699069554119	4.53979261555957	4.25175652678983	5.44441393786953	5.4472402341675	5.22699069554119	9.76678331110076	14.0185398378906	19.4629537757601	24.9101940099276	1.18361920342923	0.00985440128635709	1.19347360471559
1037	0	0.802069807612342	0	0	0	5.24024818876721	4.53861723986754	4.24929745569594	5.46287373336616	5.46605603824536	5.24024818876721	9.77886542863475	14.0281628843307	19.4910366176969	24.9570926559422	1.18454810052515	0.00670374139098083	1.19125184191613
1038	0	0.831807317934098	0	0	0	5.24665179255673	4.5233423905638	4.24932425166226	5.471643619863	5.47507757870215	5.24665179255673	9.76999418312053	14.0193184347828	19.4909620546458	24.9660396333479	1.18003089937184	0.00907153211642831	1.18910243148827
1039	0	1.32539174642627	0	0	0	5.24853352748514	4.495922770087	4.25356797586775	5.47344483121345	5.47704355406552	5.24853352748514	9.74445629757214	13.9980242734399	19.4714691046533	24.9485126587189	1.17395183615561	0.00572215343734464	1.17967398959296
1040	0	0.946530578311169	0	0	0	5.25036706862659	4.45915590297684	4.26558704457392	5.47312506854533	5.47681672548804	5.25036706862659	9.70952297160343	13.9751100161773	19.4482350847227	24.9250518102107	1.16855626624502	0.00650139255758633	1.1750576588026
1041	0	0.862771233596513	0	0	0	5.24666481581324	4.41319053473025	4.27885163259864	5.46554509749065	5.46927080526443	5.24666481581324	9.65985535054349	13.9387069831421	19.4042520806328	24.8735228858972	1.16131701748348	0.00926668938353607	1.17058370686702
1042	0	1.35914159342252	0	0	0	5.23997131002564	4.36009512917078	4.2948418204915	5.45356697301981	5.45727894208599	5.23997131002564	9.60006643919642	13.8949082596879	19.3484752327077	24.8057541747937	1.15498370910142	0.00573875230623416	1.16072246140766
1043	0.752278191352393	0	0	0	0	5.23067390229145	4.30415036704474	4.3152393294335	5.44018428466071	5.4438441984092	5.23067390229145	9.53482426933618	13.8500635987697	19.2902478834304	24.7340920818396	1.15025175964847	0.00540527992472328	1.1556570395732
1044	0	1.14446493983049	0	0	0	5.21220703648784	4.24721817361823	4.33434913093268	5.42091073030533	5.42448833065415	5.21220703648784	9.45942521010607	13.7937743410387	19.2146850713441	24.6391734019982	1.14411623481518	-0.0111592548165897	1.13295697999859
1045	0.691767556345208	0	0	0	0	5.18738436982589	4.18911789512705	4.35244700750155	5.39711198297898	5.40058383900429	5.18738436982589	9.37650226495293	13.7289492724545	19.1260612554335	24.5266450944378	1.13760962939073	-0.0113196241389094	1.12629000525182
1046	0	0	2.02086043740864	0	0	5.16172631802641	4.1436936580826	4.36310857495593	5.37511955663527	5.37846799512832	5.16172631802641	9.30541997610901	13.6685285510649	19.0436481077002	24.4221161028285	1.14620775018582	-0.00708869108643688	1.13911905909939
1047	0.70721761541476	0	0	0	0	5.14598860372137	4.12154404182178	4.36572347883978	5.364447297454	5.36765947640839	5.14598860372137	9.26753264554315	13.6332561243829	18.9977034218369	24.3653628982453	1.15362637156582	-0.00673045465761353	1.1468959169082
1048	0	0.829564330369331	0	0	0	5.12228326830315	4.1023118967961	4.36114428518139	5.34805142541293	5.35111853339709	5.12228326830315	9.22459516509925	13.5857394502806	18.9337908756936	24.2849094090907	1.15082483362784	-0.00756383361177765	1.14326100001607
1049	0	1.12417086190345	0	0	0	5.09525860647478	4.07924241140513	4.35478100876939	5.32712146454779	5.33003803071287	5.09525860647478	9.1745010178799	13.5292820266493	18.8564034911971	24.18644152191	1.14391379597545	-0.00441388435822768	1.13949991161723
1050	0.572024413190053	0	0	0	0	5.06410540442396	4.05149802809673	4.34757381194708	5.30145730403549	5.30422060515144	5.06410540442396	9.11560343252068	13.4631772444678	18.7646345485033	24.0688551536547	1.13560460537799	-0.0096019473170363	1.12600265806095
1051	0	1.51000893742101	0	0	0	5.02863913763283	4.01942512462381	4.34043438398229	5.27184013070811	5.27444968311665	5.02863913763283	9.04806426225664	13.3884986462389	18.660338776947	23.9347884600637	1.12921743567962	-0.0132525392119388	1.11596489646768
1052	0.584359490372088	0	0	0	0	4.99582392646212	3.98433968008562	4.3393376714813	5.24455493375302	5.24701205948252	4.99582392646212	8.98016360654774	13.319501278029	18.5640562117821	23.8110682712646	1.12478795118306	-0.0141821780720027	1.11060577311106
1053	0	1.63409791720299	0	0	0	4.96221414663878	3.9464746902124	4.34110042368028	5.21692564373235	5.21923310124523	4.96221414663878	8.90868883685118	13.2497892605315	18.4667149042638	23.685948005509	1.12303786067911	-0.0199688083365484	1.10306905234256
1054	0	1.14216769044578	0	0	0	4.94109975550408	3.90752815588968	4.35613935107179	5.19995116836886	5.20211283951563	4.94109975550408	8.84862791139376	13.2047672624655	18.4047184308344	23.60683127035	1.12391346276592	-0.02215032304415	1.10176313972177
1055	0	0	2.31050459111336	0	0	4.93823944452353	3.88256689731552	4.37486841748214	5.19896714591865	5.20098777166334	4.93823944452353	8.82080634183905	13.1956747593212	18.3946419052398	23.5956296769032	1.15238355117175	-0.0241927958422138	1.12819075532953
1056	0	0.995506199523269	0	0	0	4.95925907360529	3.88380848092694	4.39110124860609	5.21963166591917	5.22151662428837	4.95925907360529	8.84306755453223	13.2341688031383	18.4538004690575	23.6753170933459	1.1692356570021	-0.0252198191963957	1.14401583780571
1057	0	1.17301806402068	0	0	0	4.98532293327354	3.88680996412146	4.40830800589411	5.24329637341204	5.24505149391175	4.98532293327354	8.87213289739499	13.2804409032891	18.5237372767012	23.7687887706129	1.17267542332401	-0.0263168085773551	1.14635861474666
1058	0	0	2.6048597216847	0	0	5.02714793871231	3.90459155831215	4.42591231505417	5.28092742631142	5.28255883576213	5.02714793871231	8.93173949702446	13.3576518120786	18.6385792383901	23.9211380741522	1.22089043639387	-0.0258974889845614	1.19499294740931
1059	0	0.874691958209886	0	0	0	5.0908240586607	3.94912069299833	4.43853470667106	5.33888314061064	5.34039713597876	5.0908240586607	9.03994475165902	13.4784794583301	18.8173625989407	24.1577597349195	1.23817042202445	-0.0309812283661397	1.20718919365831
1060	0	0	2.4671776505811	0	0	5.16419742759977	4.0075604221307	4.44569026281681	5.40527495141126	5.40667789577204	5.16419742759977	9.17175784973047	13.6174481125473	19.0227230639585	24.4294009597306	1.27605204060142	-0.0270727546891906	1.24897928591223
1061	0	1.04231913451335	0	0	0	5.25380249177612	4.08699853294656	4.44850669668402	5.48688772622593	5.48818596448624	5.25380249177612	9.34080102472268	13.7893077214067	19.2761954476326	24.7643814121189	1.28972648178736	-0.0272624220441288	1.26246405974323
1062	0	1.37996718234965	0	0	0	5.34052038768417	4.1590256373193	4.45481115511688	5.56483204340379	5.56603183484915	5.34052038768417	9.49954602500347	13.9543571801204	19.5191892235242	25.0852210583733	1.28825662753315	-0.0215879405853692	1.26666868694778
1063	0	1.33358052296615	0	0	0	5.42386327677985	4.21768589362991	4.47095071148957	5.63882579846813	5.63993326358316	5.42386327677985	9.64154917040977	14.1124998818993	19.7513256803675	25.3912589439506	1.28458134516991	-0.0264808384689911	1.25810050670092
1064	0	0.904453693755947	0	0	0	5.498242457046	4.26030840363793	4.49312356299621	5.70346162415424	5.70448270350437	5.498242457046	9.75855086068394	14.2516744236802	19.9551360478344	25.6596187513388	1.27834746322533	-0.0226401595302503	1.25570730369508
1065	0	1.13559618745838	0	0	0	5.5580136048963	4.28586898956626	4.5156112289826	5.75325267491919	5.75419309817943	5.5580136048963	9.84388259446257	14.3594938234452	20.1127464983644	25.8669395965438	1.26865633611229	-0.0219238957085478	1.24673244040374
1066	0	1.38077917655285	0	0	0	5.60824498907563	4.29676930466916	4.54253548909411	5.79340211489051	5.79426737836861	5.60824498907563	9.90501429374479	14.4475497828389	20.2409518977294	26.035219276098	1.26020859560503	-0.0215295378504602	1.23867905775457
1067	0	1.31336058299793	0	0	0	5.65367675794771	4.29550131197264	4.57727698156724	5.82876408779611	5.82955943902639	5.65367675794771	9.94917806992034	14.5264550514876	20.3552191392837	26.1847785783101	1.25489045484927	-0.0204407170030875	1.23444973784618
1068	0	0	1.89514659327192	0	0	5.70019604252411	4.29516732374092	4.61348556624826	5.86532070115992	5.86605112934447	5.70019604252411	9.99536336626504	14.6088489325133	20.4741696336732	26.3402207630177	1.26232764131294	-0.0140358692506395	1.2482917720623
1069	0	1.43656954024813	0	0	0	5.75371674724457	4.30660669318992	4.64708942115494	5.90906375981066	5.90973399105984	5.75371674724457	10.0603234404345	14.7074128615894	20.6164766214001	26.5262106124599	1.27244564417652	-0.0133973848386795	1.25904825933784
1070	0	1.44199712780365	0	0	0	5.80822791862201	4.31370486573051	4.6874929287581	5.9540450503863	5.95465954686247	5.80822791862201	10.1219327843525	14.8094257131106	20.7634707634969	26.7181303103594	1.27996826764275	-0.0155988719818495	1.2643693956609
1071	0	1.44154247526171	0	0	0	5.86217714868524	4.3132438533769	4.73613448550177	5.9987615780782	5.99932454027984	5.86217714868524	10.1754210020621	14.9115554875639	20.9103170656421	26.909641605922	1.28705124954935	-0.0134533672248411	1.27359788232451
1072	0	1.75242704875825	0	0	0	5.91774488440703	4.30521643893175	4.79541828926537	6.04543159341771	6.04594696495605	5.91774488440703	10.2229613233388	15.0183796126042	21.0638112060219	27.1097581709779	1.2995681711641	-0.0137282599004844	1.28583991126362
1073	0.732283278200583	0	0	0	0	5.96799560093611	4.29084160028485	4.85997820754484	6.08936031605302	6.08983179037316	5.96799560093611	10.258837201221	15.1188154087658	21.2081757248188	27.298007515192	1.30841363664652	-0.0122944743431516	1.29611916230337
1074	0	0.925525198730781	0	0	0	5.99640307697954	4.26959112892666	4.91404634322773	6.11578262244385	6.11621365102909	5.99640307697954	10.2659942059062	15.1800405491339	21.2958231715778	27.4120368226069	1.3064660525321	-0.0131591212025931	1.29330693132951
1075	0.484862906815061	0	0	0	0	6.00181473546124	4.23887323349137	4.95292226573506	6.1211079462377	6.1215017479099	6.00181473546124	10.2406879689526	15.1936102346877	21.3147181809254	27.4362199288353	1.29738271415386	-0.00923531593530227	1.28814739821856
1076	0	1.56629967847999	0	0	0	5.9882399285231	4.19993968258328	4.97942947641272	6.10926620031625	6.10962577130977	5.9882399285231	10.1881796111064	15.1676090875191	21.2768752878353	27.3865010591451	1.28788247893913	-0.011841786785367	1.27604069215377
1077	0	1.24874943379752	0	0	0	5.97348278983943	4.15690147782928	5.00836300810023	6.0960983296565	6.09642645419821	5.97348278983943	10.1303842676687	15.1387472757689	21.2348456054254	27.3312720596236	1.28067576396891	-0.00291833264859373	1.27775743132032
1078	0	1.47913881491842	0	0	0	5.95979404127556	4.11107090675113	5.04047856254444	6.08331676313492	6.08361602431018	5.95979404127556	10.0708649480267	15.1113435105711	21.194660273706	27.2782762980162	1.27564491499225	-0.00428403923866761	1.27136087575358
1079	0.782779710287309	0	0	0	0	5.942919693837	4.06494342390449	5.07299603690009	6.06899634821669	6.06926913894159	5.942919693837	10.0078631177415	15.0808591546416	21.1498555028583	27.2191246417999	1.27082744081418	-0.0066262052128753	1.2642012356013
1080	0	0.901825503230567	0	0	0	5.91154683738929	4.01884785090261	5.09579608093709	6.04376776866115	6.04401630261594	5.91154683738929	9.93039468829189	15.026190769229	21.0699585378901	27.1139748405061	1.26131823089273	-0.00737689695909402	1.25394133393364
1081	0	0.816494841128883	0	0	0	5.86940695235632	3.96958498942567	5.10808041360986	6.00748031639078	6.00770663879847	5.86940695235632	9.83899194178198	14.9470723553918	20.9545526717826	26.9622593105811	1.24858507154367	-0.00851108741259701	1.24007398413107
1082	0.789392088924746	0	0	0	0	5.81435037722718	3.91894954665474	5.10874059949729	5.95957636891192	5.95978236707109	5.81435037722718	9.73329992388192	14.8420405233792	20.8016168922911	26.7613992593622	1.23347377644692	-0.00924740583494524	1.22422637061197
1083	0.64568725523867	0	0	0	0	5.74228875100604	3.87038170035296	5.09673276321085	5.89947357576348	5.89966098926492	5.74228875100604	9.612670451359	14.7094032145699	20.6088767903333	26.5085377795983	1.21653286184479	-0.00596675585180113	1.21056610599299
1084	0	1.25645739680786	0	0	0	5.66066992249418	3.82277897240018	5.07650630350197	5.83200187453071	5.83217230510554	5.66066992249418	9.48344889489436	14.5599551983963	20.391957072927	26.2241293780326	1.19997940900541	-0.00605479470516067	1.19392461430025
1085	0	1.3957450429325	0	0	0	5.5860908013464	3.77651089193697	5.06061523292694	5.77002335903016	5.77017827999113	5.5860908013464	9.36260169328336	14.4232169262103	20.1932402852405	25.9634185652316	1.1888499225469	-0.00577549813799987	1.1830744244089
1086	0.547369909346512	0	0	0	0	5.5157636416405	3.73098551420401	5.04639686761984	5.7111193410468	5.71126010629725	5.5157636416405	9.24674915584451	14.2931460234643	20.0042653645112	25.7155254708084	1.180571129213	-0.000183855357001329	1.180387273856
1087	0.784324102469325	0	0	0	0	5.43565949193259	3.68643745471467	5.02295681476481	5.64458331613677	5.64471116873125	5.43565949193259	9.12209694664726	14.1450537614121	19.7896370775488	25.4343482462801	1.16943128277667	0.00331993208077376	1.17275121485744
1088	0.631785480596034	0	0	0	0	5.34472803956852	3.64522310549782	4.99077890749404	5.57103834425954	5.57115442450885	5.34472803956852	8.98995114506633	13.9807300525604	19.5517683968199	25.1229228213288	1.15573348813201	0.00279218057846182	1.15852566871047
1089	0	1.11554705951127	0	0	0	5.24905553904338	3.60544433628283	4.9529064902124	5.49362517548907	5.49373052860856	5.24905553904338	8.8544998753262	13.8074063655386	19.3010315410277	24.7947620696362	1.14101768276454	0.00265629532846621	1.143673978093
1090	0	0	2.77441090032715	0	0	5.17649867973871	3.58656114659372	4.91501304613628	5.43657010039121	5.43666568369706	5.17649867973871	8.76305982633243	13.6780728724687	19.1146429728599	24.551308656557	1.19113622557964	0.0132952659406289	1.20443149152027
1091	0	1.13915100031926	0	0	0	5.14251450734892	3.60429794194024	4.87713992742283	5.4145011607408	5.41458785040296	5.14251450734892	8.74681244928916	13.623952376712	19.0384535374528	24.4530413878558	1.20130913244226	0.0157883316583326	1.21709746410059
1092	0.722381119490105	0	0	0	0	5.11781879974469	3.6281460932465	4.84128442159417	5.40021249037404	5.40029108773776	5.11781879974469	8.74596489299119	13.5872493145854	18.9874618049594	24.3877528926972	1.19587426054937	0.00875363142040651	1.20462789196977
1093	0	1.32855854912088	0	0	0	5.09285894373229	3.65109584691519	4.80740233383607	5.38605494900116	5.38612618649184	5.09285894373229	8.74395479064748	13.5513571244836	18.9374120734847	24.3235382599766	1.18684864142283	0.0133559701981904	1.20020461162102
1094	0	1.2186783477888	0	0	0	5.07631846703088	3.66949409966034	4.78373080714716	5.37763013962702	5.37769468625447	5.07631846703088	8.74581256669122	13.5295433738384	18.9071735134654	24.2848681997199	1.17931441752187	0.00986819600779765	1.18918261352967
1095	0.31601214693563	0	0	0	0	5.05861137556839	3.67875372482139	4.76157182266778	5.36531474805333	5.36537321453333	5.05861137556839	8.73736510038978	13.4989369230576	18.8642516711109	24.2296248856442	1.17123784962616	0.00354615313846697	1.17478400276463
1096	0	0	1.94394435092907	0	0	5.03861526067236	3.6882613800779	4.72925188575024	5.34844243164265	5.34849537515406	5.03861526067236	8.72687664075026	13.4561285265005	18.8045709581431	24.1530663332972	1.17387890201001	0.00534839839783582	1.17922730040785
1097	0.719582218331074	0	0	0	0	5.02788064942533	3.71330490996539	4.69095397882884	5.34024602312601	5.34029395172256	5.02788064942533	8.74118555939072	13.4321395382196	18.7723855613456	24.1126795130681	1.17542675812071	0.000395980997475176	1.17582273911818
1098	0.33976489213084	0	0	0	0	5.0044660143139	3.73437264776136	4.64419604607689	5.32116529000471	5.32120866670029	5.0044660143139	8.73883866207526	13.3830347081521	18.7041999981569	24.0254086648572	1.16692442995097	0.000379737724693561	1.16730416767566
1099	0.740633747783784	0	0	0	0	4.96316102576235	3.7451889495044	4.58733508650683	5.28558255288116	5.28562179942777	4.96316102576235	8.70834997526675	13.2956850617736	18.5812676146547	23.8668894140825	1.15185287461157	-0.00111961230024323	1.15073326231133
1100	0	0	2.36613810884634	0	0	4.92453776081469	3.76576640514649	4.52744892297981	5.25445337899613	5.25448887937299	4.92453776081469	8.69030416596118	13.217753088941	18.4722064679371	23.7266953473101	1.16674779347374	-0.000529380835109799	1.16621841263863
1101	0	0.924959929540018	0	0	0	4.9083514512863	3.80773513879188	4.46878942140085	5.24377684642972	5.24380895006188	4.9083514512863	8.71608659007818	13.184876011479	18.4286528579088	23.6724618079706	1.16919645455068	0.00162461008933001	1.17082106464001
1102	0	0	0	2.84208162220614	0	4.91418448287609	3.86623732287125	4.43303299347538	5.23324254446691	5.25237437253161	4.91418448287609	8.78042180574734	13.2134547992227	18.4466973436896	23.6990717162212	1.22839340073061	-0.00204836729709477	1.22634503343351
1103	0.771030832082122	0	0	0	0	4.94794596758714	3.95384872079929	4.43379760172113	5.21608505378467	5.28845619593435	4.94794596758714	8.90179468838644	13.3355922901076	18.5516773438922	23.8401335398266	1.23489238048208	0.00509947013461785	1.2399918506167
1104	0	1.57958650494137	0	0	0	4.98328148413361	4.03871758826635	4.44810115397535	5.19822462839533	5.32779839175474	4.98328148413361	9.02199907239996	13.4701002263753	18.6683248547706	23.9961232465254	1.2273653350124	0.00659677180304952	1.23396210681545
1105	0	0.803095830419184	0	0	0	5.02221979554595	4.11005794547059	4.47432470545904	5.18599645460252	5.3688940399425	5.02221979554595	9.13227774101654	13.6066024464756	18.7925989010781	24.1614929410206	1.21777889308144	0.00671438781784641	1.22449328089929
1106	0.589367564899982	0	0	0	0	5.04872851149361	4.16288662125869	4.49654093263835	5.16689411202944	5.3965458375486	5.04872851149361	9.2116151327523	13.7081560653906	18.8750501774201	24.2715960149687	1.20243487962478	0.00392275597379121	1.20635763559857
1107	0	1.12033375176804	0	0	0	5.0601473178212	4.19797095062658	4.51225568988499	5.14034197606626	5.40926804497663	5.0601473178212	9.25811826844778	13.7703739583328	18.910715934399	24.3199839793757	1.18411691896135	0.00342318581619718	1.18754010477754
1108	0	0.865443173841681	0	0	0	5.06461444282196	4.21634922199143	4.52633957727648	5.11238941254334	5.41304268615515	5.06461444282196	9.28096366481338	13.8073032420899	18.9196926546332	24.3327353407884	1.16589389680002	0.00654461192536806	1.17243850872539
1109	0	0.923647406337783	0	0	0	5.06122103252533	4.21868532516099	4.53644230388055	5.08143782942406	5.40663708846782	5.06122103252533	9.27990635768632	13.8163486615669	18.8977864909909	24.3044235794588	1.1477104664964	0.013426614491464	1.16113708098786
1110	0	1.53623571997603	0	0	0	5.0571965186598	4.20826340396625	4.54882943895102	5.05423519527142	5.397386276075	5.0571965186598	9.26545992262606	13.8142893615771	18.8685245568485	24.2659108329235	1.13515148012689	0.014396394129954	1.14954787425685
1111	0	0.93589504448412	0	0	0	5.05823007059298	4.18812771853536	4.56844087473792	5.03602459006939	5.39122177123489	5.05823007059298	9.24635778912833	13.8147986638663	18.8508232539356	24.2420450251705	1.12739291221203	0.0121050185920602	1.13949793080409
1112	0.588796941000091	0	0	0	0	5.05178841571405	4.15847951531536	4.58362887051883	5.01533809788883	5.37739496483963	5.05178841571405	9.21026793102941	13.7938968015482	18.8092348994371	24.1866298642767	1.11804347979938	0.0188879517243057	1.13693143152369
1113	0.796629836673592	0	0	0	0	5.02884505664265	4.12289821464063	4.5886101186502	4.98648554957505	5.35092380037214	5.02884505664265	9.15174327128327	13.7403533899335	18.7268389395085	24.0777627398807	1.106312354771	0.0132727341244054	1.11958508889541
1114	0	0	2.72025158218515	0	0	5.01029663852683	4.10420652039469	4.58552570874168	4.96964152324517	5.33265506057494	5.01029663852683	9.11450315892152	13.7000288676632	18.6696703909084	24.0023254514833	1.15224903460691	0.0125447815706012	1.16479381617751
1115	0.503298184332357	0	0	0	0	5.01243490680482	4.11552922002436	4.57260229371862	4.97719034150988	5.33559557411587	5.01243490680482	9.12796412682918	13.7005664205478	18.6777567620577	24.0133523361735	1.16138905198187	0.0116641035391892	1.17305315552106
1116	0	1.23435180103798	0	0	0	5.01061274556817	4.12602638841416	4.5529641624973	4.98377572616233	5.33495508533708	5.01061274556817	9.13663913398232	13.6896032964796	18.673379022642	24.008334107979	1.15404142520102	0.00643657956002877	1.16047800476105
1117	0	1.22246543989209	0	0	0	5.01232116456787	4.13063277203021	4.53905895695243	4.99439016264517	5.33623335231866	5.01232116456787	9.14295393659808	13.6820128935505	18.6764030561957	24.0126364085143	1.1450360676132	0.0074282644329389	1.15246433204614
1118	0.526117624908872	0	0	0	0	5.01080353238359	4.1267149052455	4.52710865176103	5.00264013426702	5.33348600864256	5.01080353238359	9.13751843762909	13.6646270893901	18.6672672236571	24.0007532322997	1.13536847942336	0.0122439523991139	1.14761243182247
1119	0.711488724294965	0	0	0	0	4.99298032597609	4.11387072484489	4.50766538359436	4.99813094047745	5.31671182095557	4.99298032597609	9.10685105082098	13.6145164344153	18.6126473748928	23.9293591958484	1.12245450465972	0.0138372350963511	1.13629173975607
1120	0.512016320415106	0	0	0	0	4.95736487830647	4.0936039934381	4.48012416993352	4.98009938409712	5.28548889753213	4.95736487830647	9.05096887174456	13.5310930416781	18.5111924257752	23.7966813233073	1.10677487261574	0.00872063234687414	1.11549550496261
1121	0.637699415859879	0	0	0	0	4.90409809474765	4.0651654175385	4.4431411905113	4.94744907115954	5.23901409687195	4.90409809474765	8.96926351228616	13.4124047027975	18.359853773957	23.5988678708289	1.08879093873662	0.00967321951900077	1.09846415825562
1122	0.576305363792318	0	0	0	0	4.83566667114973	4.03064462771811	4.39869259948838	4.90261151182893	5.17996849004054	4.83566667114973	8.86631129886784	13.2650038983562	18.1676154101852	23.3475839002257	1.06927454094425	0.00847344581587826	1.07774798676013
1123	0	1.13407643940519	0	0	0	4.76065196722673	3.99088437716329	4.35242985165635	4.85179022046718	5.11476585037222	4.76065196722673	8.75153634439002	13.1039661960464	17.9557564165136	23.0705222668858	1.05019242109136	0.00151927881328337	1.05171169990465
1124	0	1.07931221339513	0	0	0	4.69268653319862	3.94752105976672	4.31422463979687	4.80544038082143	5.05403658892103	4.69268653319862	8.64020759296534	12.9544322327622	17.7598726135836	22.8139092025047	1.03456914165458	0.0112417431309551	1.04581088478553
1125	0	0.961125194567126	0	0	0	4.63344019859835	3.90111630303329	4.28437704978378	4.76443821468427	4.99880118030054	4.63344019859835	8.53455650163164	12.8189335514154	17.5833717660997	22.5821729464002	1.02219900315233	0.00347072359090016	1.02566972674323
1126	0.789159829603175	0	0	0	0	4.57753557426438	3.85391802155152	4.25936150479153	4.72580422373311	4.94619719272789	4.57753557426438	8.4314535958159	12.6908151006074	17.4166193243405	22.3628165170684	1.01172443496013	0.00328613668968686	1.01501057164981
1127	0	0	1.83944084978953	0	0	4.5294261200297	3.81986917791808	4.23501692067079	4.69611821199283	4.90289780030092	4.5294261200297	8.34929529794779	12.5843122186186	17.2804304306114	22.1833282309123	1.01335965264602	0.00497169028241506	1.01833134292844
1128	0	1.10909371043498	0	0	0	4.50294329044276	3.8061790054538	4.21293325744868	4.68548299968479	4.8790786772415	4.50294329044276	8.30912229589656	12.5220555533452	17.20753855303	22.0866172302715	1.01967203757455	0.00327554103427736	1.02294757860882
1129	0.328013156652563	0	0	0	0	4.48107887462375	3.79219588096631	4.19165501897569	4.67667489861878	4.85757134581561	4.48107887462375	8.27327475559007	12.4649297745658	17.1416046731845	21.9991760190002	1.02164040853299	0.00478873535015449	1.02642914388315
1130	0	1.52711312837097	0	0	0	4.45856091231539	3.77212899027122	4.17013661027276	4.6647990857546	4.8335211245172	4.45856091231539	8.2306899025866	12.4008265128594	17.065625598614	21.8991467231312	1.02361634033826	0.00968207610156133	1.03329841643982
1131	0.739075672080415	0	0	0	0	4.44319150605	3.75063065508756	4.15898592250894	4.65932683246191	4.81642664940308	4.44319150605	8.19382216113756	12.3528080836465	17.0121349161084	21.8285615655115	1.02602199819746	0.0009835010944216	1.02700549929189
1132	0.520264385234858	0	0	0	0	4.41949304873657	3.72730435681889	4.14601665694539	4.64784476391434	4.79389116161135	4.41949304873657	8.14679740555546	12.2928140625009	16.9406588264152	21.7345499880265	1.02326964110735	0.00262632587499464	1.02589596698235
1133	0	1.2561850519661	0	0	0	4.39089069041049	3.70025222173105	4.13212628396504	4.63143386196853	4.76700329470396	4.39089069041049	8.09114291214155	12.2232691961066	16.8547030580751	21.6217063527791	1.01798037327253	0.00358646725689976	1.02156684052943
1134	0.546027904483073	0	0	0	0	4.36359090019535	3.67047322500547	4.12196068589462	4.61511858507442	4.74078775627375	4.36359090019535	8.03406412520082	12.1560248110954	16.7711433961699	21.5119311524436	1.01254464267313	0.0082563716571909	1.02080101433032
1135	0	0	2.0389784848073	0	0	4.34143421814704	3.65080550086393	4.10749775603877	4.60328743912645	4.71962725846357	4.34143421814704	7.99223971901097	12.0997374750497	16.7030249141762	21.4226521726398	1.02235535095782	0.000929473643269636	1.02328482460109
1136	0	0.963902971535324	0	0	0	4.33990935269048	3.6527273987739	4.09231951829214	4.60941501624142	4.71698573445222	4.33990935269048	7.99263675146437	12.0849562697565	16.6943712859979	21.4113570204501	1.03109921560692	0.00356515993951342	1.03466437554643
1137	0	1.48984498020009	0	0	0	4.349882297116	3.6565558617494	4.08538024239713	4.62406335558051	4.723410714088	4.349882297116	8.00643815886539	12.0918184012625	16.715881756843	21.439292470931	1.0353117846915	0.00649167979047923	1.04180346448198
1138	0	0	2.03144799477007	0	0	4.38133971717877	3.6716527884143	4.08936200951437	4.65734295822958	4.74899520853816	4.38133971717877	8.05299250559306	12.1423545151074	16.799697473337	21.5486926818752	1.0565537521248	0.00956293077284005	1.06611668289764
1139	0	0	0	3.53316952983031	0	4.45665284322825	3.73295898995868	4.11882347437236	4.70653849390391	4.81636042292392	4.45665284322825	8.18961183318694	12.3084353075593	17.0149738014632	21.8313342243871	1.22459062807018	0.00388004488162482	1.2284706729518
1140	0	0.883049088281429	0	0	0	4.57535139814522	3.83989500048061	4.19258707542871	4.75154525782259	4.92533913140002	4.57535139814522	8.41524639862583	12.6078334740545	17.3593787318771	22.2847178632771	1.23003482034896	0.00461830412137187	1.23465312447033
1141	0	0.989245318194945	0	0	0	4.69419188479825	3.94371714956462	4.27234008222425	4.78951099396334	5.03300194998329	4.69419188479825	8.63790903436287	12.9102491165871	17.6997601105505	22.7327620605338	1.22128361079181	0.00435166896451641	1.22563527975632
1142	0.348405313667654	0	0	0	0	4.79656757421835	4.03015578195109	4.34352833864623	4.81512823476005	5.12360909269951	4.79656757421835	8.82672335616944	13.1702516948157	17.9853799295757	23.1089890222752	1.20696607894596	0.0109612227878244	1.21792730173378
1143	0	1.6524976005186	0	0	0	4.8798455292374	4.0950187524419	4.40422503368852	4.83008432754505	5.19525282932819	4.8798455292374	8.9748642816793	13.3790893153678	18.2091736429129	23.4044264722411	1.19504778327192	0.00437258104119997	1.19942036431312
1144	0	0	1.91493846643007	0	0	4.96661960563764	4.15449192054933	4.46494066109425	4.85756897158566	5.26989151956229	4.96661960563764	9.12111152618697	13.5860521872812	18.4436211588669	23.7135126784292	1.19836102858041	0.00289555568240673	1.20125658426281
1145	0.63245792937785	0	0	0	0	5.05175447916828	4.21859124079465	4.51284813469598	4.89425420729137	5.34408479082025	5.05175447916828	9.27034571996293	13.7831938546589	18.6774480619503	24.0215328527705	1.19926355836951	-0.00485505937776077	1.19440849899175
1146	0	0	0	0	4.50307680779713	5.1495606514974	4.30593880527937	4.57997516265641	4.95544279006911	5.39959112469541	5.1495606514974	9.45549945677677	14.0354746194332	18.9909174095023	24.3905085341977	1.49684472746595	-0.00891260020154886	1.4879321272644
1147	0	1.20955039605159	0	0	0	5.29274530126013	4.44178640464195	4.70001119272041	5.07053813564399	5.43980276845714	5.29274530126013	9.73453170590208	14.4345428986225	19.5050810342665	24.9448838027236	1.41499691603469	-0.00876956756540777	1.40622734846929
1148	0	0.883628558880859	0	0	0	5.43234913043948	4.56889523025275	4.82406824549771	5.18912927535887	5.46892206109291	5.43234913043948	10.0012443606922	14.8253126061899	20.0144418815488	25.4833639426417	1.37172418127951	-0.0153222439265892	1.35640193735292
1149	0	1.22105803660091	0	0	0	5.55465174112432	4.67311102899969	4.93799297153575	5.2964497689659	5.48707765399922	5.55465174112432	10.227762770124	15.1657557416598	20.4622055106257	25.9492831646249	1.33604402855102	-0.0132139630697266	1.3228300654813
1150	0.77529287912299	0	0	0	0	5.65448191305749	4.75356977070236	5.03836985604298	5.38888863951513	5.49636931424766	5.65448191305749	10.4080516837598	15.4464215398028	20.835310179318	26.3316794935656	1.30549479770678	-0.0137165286317508	1.29177826907503
1151	0	0	1.97601910456907	0	0	5.73405747972735	4.82392622673597	5.11714217987377	5.4698081620067	5.50265314181343	5.73405747972735	10.5579837064633	15.6751258863371	21.1449340483438	26.6475871901572	1.29214250843879	-0.0166529677759419	1.27548954066285
1152	0	1.65549919435668	0	0	0	5.81411224241508	4.89434931592715	5.18137906428452	5.55537802242873	5.52302729361914	5.81411224241508	10.7084615583422	15.8898406226267	21.4452186450555	26.9682459386746	1.28857930091864	-0.0149749841990395	1.2736043167196
1153	0	0	2.38530407674496	0	0	5.90137981862677	4.96384208067699	5.23903163739182	5.65070946580677	5.56268615940211	5.90137981862677	10.8652218993038	16.1042535366956	21.7549630025024	27.3176491619045	1.31739393072165	-0.0145072067354669	1.30288672398618
1154	0	1.33118930596496	0	0	0	5.99835567106778	5.04161508409459	5.28438557007393	5.75740818660021	5.62284787193386	5.99835567106778	11.0399707551624	16.3243563252363	22.0817645118365	27.7046123837704	1.32993796383893	-0.0159176315510311	1.3140203322879
1155	0	0.902112684394143	0	0	0	6.08483671146996	5.10206315433779	5.3217377854386	5.85467619905994	5.68207017894739	6.08483671146996	11.1868998658077	16.5086376512463	22.3633138503063	28.0453840292537	1.32785922692551	-0.0183080004007349	1.30955122652478
1156	0	0.822633633104076	0	0	0	6.14919238346381	5.13833002329936	5.34554164747437	5.93045718304794	5.72752455167968	6.14919238346381	11.2875224067632	16.6330640542375	22.5635212372855	28.2910457889652	1.31746628908351	-0.0171811553578863	1.30028513372562
1157	0	1.02415058001984	0	0	0	6.1903347686712	5.15030996889406	5.35637338021291	5.98334867345766	5.75698789595259	6.1903347686712	11.3406447375653	16.6970181177782	22.6803667912358	28.4373546871884	1.30235204259679	-0.0109613844166005	1.29139065818019
1158	0.504744188243468	0	0	0	0	6.20653841545066	5.13995890860277	5.35373906803119	6.01251588612539	5.76880579706252	6.20653841545066	11.3464973240534	16.7002363920846	22.71275227821	28.4815580752725	1.2848962495912	-0.0110633360335012	1.2738329135577
1159	0	1.0569461181663	0	0	0	6.19602465995969	5.1094208009321	5.3361362038534	6.01688928229375	5.76112038938278	6.19602465995969	11.3054454608918	16.6415816647452	22.6584709470389	28.4195913364217	1.26536450151855	-0.00859076300468806	1.25677373851386
1160	0	1.00102784903992	0	0	0	6.1705426950567	5.06281025831638	5.31258721958182	6.00630531695412	5.74302897341428	6.1705426950567	11.2333529533731	16.5459401729549	22.552245489909	28.2952744633233	1.24625221395788	-0.0115212396479679	1.23473097430992
1161	0	1.11974102175097	0	0	0	6.1349683665614	5.00323086373704	5.28641928968276	5.98507853215668	5.71816577388747	6.1349683665614	11.1381992302984	16.4246185199812	22.4096970521379	28.1278628260254	1.22889253225345	-0.0109543267644497	1.217938205489
1162	0	1.57036144989712	0	0	0	6.09815774454501	4.93461266108206	5.26521499208011	5.96183444296238	5.69453905503006	6.09815774454501	11.0327704056271	16.2979853977072	22.2598198406696	27.9543588956996	1.21901265099225	-0.0185041495769294	1.20050850141532
1163	0	1.43484320522779	0	0	0	6.06869616392865	4.8605925316148	5.25642548742118	5.94505416334571	5.68007639327271	6.06869616392865	10.9292886955434	16.1857141829646	22.1307683463103	27.8108447395831	1.21696078087845	-0.0150611166289289	1.20189966424952
1164	0	1.72154634355581	0	0	0	6.04938939635817	4.78339010607852	5.26184156505448	5.93750585101289	5.6770544467982	6.04938939635817	10.8327795024367	16.0946210674912	22.032126918504	27.7091813653023	1.22407589846617	-0.0142168899961789	1.20985900846999
1165	0.640607939755524	0	0	0	0	6.03318096445069	4.70439704176476	5.2752460512548	5.93387531056176	5.6797264276269	6.03318096445069	10.7375780062155	16.0128240574703	21.946699368032	27.6264257956589	1.23089089181425	-0.0115829766479122	1.21930791516634
1166	0.412444314663051	0	0	0	0	5.99802959717876	4.62142478922248	5.27594896019671	5.91429055250507	5.66784267205575	5.99802959717876	10.6194543864012	15.8954033465979	21.809693899103	27.4775365711588	1.22865831730225	-0.0117038677585313	1.21695444954372
1167	0.624514113639479	0	0	0	0	5.9393327322609	4.53342536174177	5.2581792313569	5.87371007148011	5.63603448579486	5.9393327322609	10.4727580940027	15.7309373253596	21.6046473968397	27.2406818826345	1.21900515356832	-0.0103692264247013	1.20863592714362
1168	0	0	2.73687791436535	0	0	5.88075618195845	4.46390669936234	5.22622766948123	5.83521885380271	5.60710555725096	5.88075618195845	10.3446628813208	15.570890550802	21.4061094046047	27.0132149618557	1.26466776171538	-0.00173581961511289	1.26293194210027
1169	0	0.916323358302269	0	0	0	5.84607722617505	4.42931917728288	5.18588751491532	5.81945686834354	5.60145588456558	5.84607722617505	10.2753964034579	15.4612839183733	21.2807407867168	26.8821966712824	1.27043605733158	-0.00577638906676074	1.26465966826481
1170	0	0.969388188014062	0	0	0	5.81297851329019	4.39882928455237	5.14221439884542	5.80328602515766	5.59574432735094	5.81297851329019	10.2118077978426	15.354022196688	21.1573082218456	26.7530525491966	1.25893236090132	-0.00843307568544665	1.25049928521588
1171	0	1.62905471079609	0	0	0	5.7836374771269	4.36650451941573	5.104205045492	5.78866021042111	5.59175447182486	5.7836374771269	10.1501419965426	15.2543470420346	21.0430072524557	26.6347617242806	1.24924405712593	-0.0131865718280364	1.23605748529789
1172	0	0.970495890470973	0	0	0	5.76196707408277	4.33123216173913	5.07798910898277	5.77949613998778	5.59326159884134	5.76196707408277	10.0931992358219	15.1711883448047	20.9506844847925	26.5439460836338	1.24175727383589	-0.0111840305260953	1.23057324330979
1173	0	1.28964141817706	0	0	0	5.74130388909595	4.29140051914354	5.05759487664357	5.76924311210358	5.59359885922568	5.74130388909595	10.0327044082395	15.0902992848831	20.8595423969866	26.4531412562123	1.23279426360131	-0.00775807408469987	1.22503618951661
1174	0.760685192997935	0	0	0	0	5.71756778332304	4.24912507651638	5.04130581431075	5.75635478753042	5.59112579222075	5.71756778332304	9.96669285983942	15.0079986741502	20.7643534616806	26.3554792539013	1.22386020251896	-0.0153632733617095	1.20849692915725
1175	0	0.980361983468113	0	0	0	5.68248479149925	4.20511757767892	5.02236457973202	5.73461026935614	5.57954645564494	5.68248479149925	9.88760236917816	14.9099669489102	20.6445772182663	26.2241236739113	1.21254096548673	-0.0105910774442649	1.20194988804246
1176	0.612378642084868	0	0	0	0	5.63712028160098	4.15754341427681	4.99918921324875	5.70313449282813	5.55792716689781	5.63712028160098	9.79466369587779	14.7938529091266	20.4969874019547	26.0549145688525	1.19969732013093	-0.0150481838507703	1.18464913628016
1177	0	1.03551841235033	0	0	0	5.57998538445625	4.10686198545554	4.97000422997373	5.66092082336369	5.5252167369336	5.57998538445625	9.6868473699118	14.6568515998855	20.3177724232492	25.8429891601828	1.18536482125762	-0.0062097074209124	1.17915511383671
1178	0.708557962856779	0	0	0	0	5.51592108579211	4.05452609341507	4.93828180013382	5.61221003487598	5.48562335042954	5.51592108579211	9.57044717920718	14.508728979341	20.120939014217	25.6065623646465	1.17091326066987	-0.00816243595558708	1.16275082471428
1179	0	1.52530496400558	0	0	0	5.44845449750576	4.00292410445196	4.90785542448642	5.56156834990593	5.44369075325254	5.44845449750576	9.45137860195772	14.3592340264441	19.9208023763501	25.3644931296026	1.16045669093661	-0.00386407275276214	1.15659261818385
1180	0	1.31792268642149	0	0	0	5.39316008548884	3.95248508868302	4.89024507602318	5.52119296526841	5.41160215006951	5.39316008548884	9.34564517417186	14.235890250195	19.7570832154635	25.168685365533	1.15606487044329	-0.00312395641962903	1.15294091402367
1181	0	0.867529537356051	0	0	0	5.34609943967568	3.90194819661476	4.88015074531585	5.48639592407733	5.38466265232494	5.34609943967568	9.24804763629045	14.1281983816063	19.6145943056836	24.9992569580086	1.15251650220342	0.00394230249513842	1.15645880469856
1182	0	0.899083941645643	0	0	0	5.29978782358202	3.84961372282121	4.86944058073821	5.44958883287805	5.35528275536932	5.29978782358202	9.14940154640323	14.0188421271414	19.4684309600195	24.8237137153888	1.14672082795978	-0.0018375771439145	1.14488325081586
1183	0	0	1.99042792848057	0	0	5.26316652542384	3.80893698908345	4.85517904222432	5.41983844641884	5.33253284833388	5.26316652542384	9.07210351450729	13.9272825567316	19.3471210031505	24.6796538514843	1.15520591281385	0.00195536940148406	1.15716128221533
1184	0	0.889274455161198	0	0	0	5.24389045152275	3.790779190516	4.83576407581547	5.40502613905617	5.32430175800682	5.24389045152275	9.03466964203875	13.8704337178542	19.2754598569104	24.5997616149172	1.1633851510932	-0.00305595534457912	1.16032919574862
1185	0	0	0	3.48589001099283	0	5.25002170764617	3.80178219883703	4.8373858271838	5.388552893008	5.33893056461757	5.25002170764617	9.0518039064832	13.889189733667	19.277742626675	24.6166731912926	1.30701385068638	0.00731224701271259	1.31432609769909
1186	0	0	1.97635994561641	0	0	5.30670523172489	3.87159608450262	4.87850151485185	5.37622011890641	5.40185648899394	5.30670523172489	9.1783013162275	14.0568028310793	19.4330229499858	24.8348794389797	1.31966410093209	-0.000193729409071282	1.31947037152302
1187	0	0.850479898244047	0	0	0	5.38238891107388	3.96611869113355	4.92023502044974	5.3761296655583	5.48181520634893	5.38238891107388	9.34850760220742	14.2687426226572	19.6448722882155	25.1266874945644	1.32115864142028	0.00807457513351812	1.3292332165538
1188	0	1.08258367333331	0	0	0	5.45264279200822	4.05357498520785	4.95678229775789	5.37434308993587	5.5546500143034	5.45264279200822	9.50621777721608	14.463000074974	19.8373431649098	25.3919931792132	1.31121422811301	0.00384122394251209	1.31505545205552
1189	0	1.01224700150086	0	0	0	5.51336052587346	4.1260332229859	4.98883822949574	5.37050225656398	5.61650784984505	5.51336052587346	9.63939374885937	14.6282319783551	19.9987342349191	25.6152420847641	1.29701797087958	0.00961515302973067	1.30663312390931
1190	0.754807883953237	0	0	0	0	5.55710513849124	4.1822552858208	5.01277718140908	5.36090681446811	5.66251789637418	5.55710513849124	9.73936042431203	14.7521376057211	20.1130444201892	25.7755623165634	1.28027397564465	0.00317627555332324	1.28345025119797
1191	0	1.5058502719286	0	0	0	5.58429970695429	4.22421196483176	5.03114641398543	5.34809591086807	5.69514890851456	5.58429970695429	9.80851167178605	14.8396580857715	20.1877539966396	25.8829029051541	1.2656815567826	0.00594214938037457	1.27162370616297
1192	0	0	2.56177710631228	0	0	5.62092894478142	4.26957334668798	5.04939122777921	5.35405436909658	5.73688073519027	5.62092894478142	9.8905022914694	14.9398935192486	20.2939478883452	26.0308286235355	1.30033286516896	0.000659113461883728	1.30099197863084
1193	0	1.09448621125938	0	0	0	5.67479362164808	4.33237388448738	5.06075467089933	5.38500311146538	5.7947177260785	5.67479362164808	10.0071675061355	15.0679221770348	20.4529252885002	26.2476430145787	1.30997401939968	0.00539578211571307	1.31536980151539
1194	0	1.05061099330576	0	0	0	5.724163605967	4.38526125029835	5.06868108983371	5.41810932542641	5.84674247163376	5.724163605967	10.1094248562653	15.1781059460991	20.5962152715255	26.4429577431592	1.30394746999464	-0.00205948127782807	1.30188798871681
1195	0	1.16299923754835	0	0	0	5.76449482212843	4.42255244334469	5.07459848286446	5.44788513645613	5.88842232504005	5.76449482212843	10.1870472654731	15.2616457483376	20.7095308847937	26.5979532098338	1.29351533912539	-0.00101918095722812	1.29249615816816
1196	0	1.58848226177021	0	0	0	5.80041896124311	4.44460380695981	5.0847519975487	5.47811933065737	5.92448614675426	5.80041896124311	10.2450227682029	15.3297747657516	20.807894096409	26.7323802431633	1.28702847685703	0.00182566795049639	1.28885414480753
1197	0	1.35405081407383	0	0	0	5.83728189362128	4.45325071873204	5.10464530120602	5.513399733694	5.96041436410985	5.83728189362128	10.2905326123533	15.3951779135593	20.9085776472533	26.8689920113632	1.28463509301671	0.00178539661964976	1.28642048963635
1198	0.559662216391677	0	0	0	0	5.86393579379003	4.44849445209667	5.12399826210739	5.5432609712157	5.98656868706298	5.86393579379003	10.3124302458867	15.4364285079941	20.9796894792098	26.9662581662728	1.28007170632088	0.0037859007965399	1.28385760711742
1199	0	1.04547052059929	0	0	0	5.8701611088596	4.43038622672215	5.13286551128921	5.55795050330692	5.99394925676918	5.8701611088596	10.3005473355818	15.433412846871	20.9913633501779	26.9853126069471	1.27031231298721	0.00881550138380676	1.27912781437101
1200	0	0.896151425262259	0	0	0	5.8631391300979	4.40059354164018	5.13535358696936	5.56196363720821	5.98772668275916	5.8631391300979	10.2637326717381	15.3990862587074	20.9610498959156	26.9487765786748	1.25777240989332	0.00697946987487891	1.2647518797682
1201	0.778512670162727	0	0	0	0	5.83982387583718	4.36227598656303	5.12937327174092	5.55369323560251	5.96689256348353	5.83982387583718	10.2020998624002	15.3314731341411	20.8851663697436	26.8520589332272	1.24298677885034	0.00743195559956886	1.25041873444991
1202	0	0.828506481754672	0	0	0	5.79835713516922	4.31848926731818	5.11389302688442	5.532622755137	5.93145571052115	5.79835713516922	10.1168464024874	15.2307394293718	20.7633621845088	26.69481789503	1.22637155993675	0.00925788368221006	1.23562944361896
1203	0	1.12421260934719	0	0	0	5.7477356533991	4.26810842319066	5.09308315515115	5.5034343573526	5.88655486458295	5.7477356533991	10.0158440765898	15.1089272317409	20.6123615890935	26.4989164536765	1.20981254974784	0.00800188220013068	1.21781443194797
1204	0	1.72332700520552	0	0	0	5.70146523334975	4.21428810674723	5.0786420358474	5.4783138840976	5.84476904838369	5.70146523334975	9.91575334009697	14.9943953759444	20.472709260042	26.3174783084257	1.20324187852232	0.00408675976867718	1.20732863829099
1205	0	1.51536924929305	0	0	0	5.67034857723165	4.15985533638198	5.08034265349764	5.4674854185079	5.81665783931396	5.67034857723165	9.83020391361363	14.9105465671113	20.3780319856192	26.1946898249331	1.20532522218954	0.00593175609476006	1.2112569782843
1206	0	1.2705059241003	0	0	0	5.65110337543463	4.10528074493967	5.09420144474078	5.46737411081532	5.79892994717021	5.65110337543463	9.7563841203743	14.8505855651151	20.3179596759304	26.1168896231006	1.20864284681202	0.00308656000822439	1.21172940682025
1207	0.284379310201093	0	0	0	0	5.62922178272202	4.04708786893581	5.10558866109185	5.46371434911288	5.77755698355202	5.62922178272202	9.67630965165783	14.7818983127497	20.2456126618626	26.0231696454146	1.20883236942668	0.00301317899470824	1.21184554842139
1208	0	1.4267844888685	0	0	0	5.59690151483065	3.98323939154915	5.10663253431334	5.44895418259226	5.74518320738123	5.59690151483065	9.58014090637979	14.6867734406931	20.1357276232854	25.8809108306666	1.20619528018632	0.00131999624195755	1.20751527642828
1209	0.609488542805743	0	0	0	0	5.56158743533529	3.91939020877031	5.10549069192702	5.43152852853039	5.71040370424296	5.56158743533529	9.48097764410559	14.5864683360326	20.017996864563	25.728400568806	1.20203012883707	0.00702780517716507	1.20905793401424
1210	0	1.59743331204336	0	0	0	5.52108894462575	3.85706950257501	5.10086871584625	5.41038043982339	5.67229023743283	5.52108894462575	9.37815844720076	14.479027163047	19.8894076028704	25.5616978403032	1.19831790473685	0.0053617535324924	1.20367965826934
1211	0	0.814279503701869	0	0	0	5.48588468302925	3.79684083193642	5.10053726226695	5.39348143458201	5.63891575740009	5.48588468302925	9.28272551496567	14.3832627772326	19.7767442118146	25.4156599692147	1.19494419063147	0.00965698708712685	1.2046011777186
1212	0	0	2.48089219499346	0	0	5.4619765494463	3.75445477573451	5.0938821534932	5.38623425375609	5.61576093723397	5.4619765494463	9.21643132518081	14.310313478674	19.6965477324301	25.3123086696641	1.22727794793246	0.00349014465120003	1.23076809258366
1213	0	1.08520095833139	0	0	0	5.4625283071732	3.74478565201594	5.08130679500935	5.40165576464378	5.61590046476845	5.4625283071732	9.20731395918914	14.2886207541985	19.6902765188423	25.3061769836107	1.23920614868706	0.0108507391674874	1.25005688785455
1214	0.455891830732311	0	0	0	0	5.46106815580042	3.73944376046099	5.06220980981709	5.41421953035527	5.6138486312005	5.46106815580042	9.20051191626141	14.2627217260785	19.6769412564338	25.2907898876343	1.23504631530451	0.00857819372778643	1.2436245090323
1215	0	1.21997393142332	0	0	0	5.44843594497244	3.73070158831969	5.03467002595256	5.41558641068626	5.60129260577679	5.44843594497244	9.17913753329213	14.2138075592447	19.6293939699309	25.2306865757077	1.22431679318961	0.00248618819839918	1.22680298138801
1216	0	0.905149513714441	0	0	0	5.43287112939805	3.71828745682205	5.00774001726217	5.41264471242759	5.58513494092901	5.43287112939805	9.1511585862201	14.1588986034823	19.5715433159099	25.1566782568389	1.21161747626245	0.00588036599373705	1.21749784225619
1217	0	1.6673144827527	0	0	0	5.41860979134654	3.70214868010399	4.98611532676574	5.4093857494803	5.56937119540309	5.41860979134654	9.12075847145052	14.1068737982163	19.5162595476966	25.0856307430997	1.20400992215897	0.00163820632486085	1.20564812848384
1218	0.619426507980605	0	0	0	0	5.40688932012637	3.68394863137404	4.97270236489067	5.4086959954634	5.55688388507354	5.40688932012637	9.09083795150041	14.0635403163911	19.4722363118545	25.029120196928	1.19863660996777	0.00817934344749861	1.20681595341527
1219	0	0	2.14853846426487	0	0	5.39531745174991	3.67698494393547	4.95326493662147	5.40956784865248	5.54665480743485	5.39531745174991	9.07230239568538	14.0255673323069	19.4351351809593	24.9817899883942	1.21019881070944	0.00721374695503957	1.21741255766448
1220	0	1.02921926893154	0	0	0	5.39880167372118	3.69238066532643	4.92959739477629	5.42445070592427	5.55111746130791	5.39880167372118	9.09118233904761	14.0207797338239	19.4452304397482	24.9963479010561	1.21640285993618	0.00592122852542683	1.22232408846161
1221	0	0	1.92558302635694	0	0	5.41110773938492	3.72009057863256	4.90377080961379	5.44657984179111	5.5634870811457	5.41110773938492	9.13119831801748	14.0349691276313	19.4815489694224	25.0450360505681	1.22534000746186	0.00870620194109167	1.23404620940295
1222	0.726096981948648	0	0	0	0	5.43038513837569	3.76561032229739	4.872095062002	5.47619664526108	5.58398186026536	5.43038513837569	9.19599546067309	14.0680905226751	19.5442871679362	25.1282690282015	1.23065520498483	0.00666540833751487	1.23732061332235
1223	0.532647111799152	0	0	0	0	5.43280796351684	3.8083321848933	4.83233195779576	5.49249425107799	5.59176941938623	5.43280796351684	9.24114014841014	14.0734721062059	19.5659663572839	25.1577357766701	1.22451388746741	0.0135106697518653	1.23802455721927
1224	0	1.03386628392336	0	0	0	5.4181831782796	3.84069267174436	4.78652208235488	5.49293834258171	5.58428831577848	5.4181831782796	9.25887585002396	14.0453979323788	19.5383362749606	25.122624590739	1.21179584814281	0.0142546403578711	1.22605048850068
1225	0.739890164497711	0	0	0	0	5.39197997896848	3.86318320269059	4.74077137465311	5.48254228967687	5.56652377286393	5.39197997896848	9.25516318165907	13.9959345563122	19.478476845989	25.045000618853	1.19623610384326	0.0126378836970559	1.20887398754032
1226	0	1.68670075817505	0	0	0	5.35946848808122	3.87817241873913	4.70129128953136	5.46769046175417	5.54483148483319	5.35946848808122	9.23764090682035	13.9389321963517	19.4066226581059	24.9514541429391	1.18625161783646	0.00778115694344562	1.19403277477991
1227	0.660410725289915	0	0	0	0	5.32948722377034	3.88586178937146	4.67431972964954	5.45537611218563	5.526175906084	5.32948722377034	9.2153490131418	13.8896687427913	19.345044854977	24.871220761061	1.17919783671651	0.00417459440284263	1.18337243111935
1228	0	1.08410997190553	0	0	0	5.29174223701592	3.88561266556238	4.64914245240336	5.43590790099903	5.50083710383987	5.29174223701592	9.1773549025783	13.8264973549817	19.2624052559807	24.7632423598206	1.16809908232353	0.00604368237900045	1.17414276470253
1229	0	0.982615640177029	0	0	0	5.25335892267534	3.87705305978626	4.62871192001476	5.41336186192884	5.47286299058172	5.25335892267534	9.13041198246159	13.7591239024764	19.1724857644052	24.6453487549869	1.15625187029137	0.00533839952105971	1.16159026981243
1230	0.417726921962841	0	0	0	0	5.20874019538228	3.85896447182664	4.60644521767705	5.38228551815719	5.43677364983526	5.20874019538228	9.06770466720892	13.674149884886	19.0564354030432	24.4932090528784	1.14361232834477	0.00247783125093265	1.1460901595957
1231	0.649291088647403	0	0	0	0	5.14878539152636	3.83170134461028	4.57452593355775	5.3359463536881	5.3858099703896	5.14878539152636	8.98048673613664	13.5550126696944	18.8909590233825	24.2767689937721	1.12863147784581	0.00603922748748215	1.13467070533329
1232	0	0	0	2.95411794438233	0	5.09788944100221	3.82125948097197	4.55667380135357	5.27895505659068	5.34467386811222	5.09788944100221	8.91914892197418	13.4758227233278	18.7547777799184	24.0994516480307	1.19260771629521	0.0105929078481822	1.2032006241434
1233	0.742226584844701	0	0	0	0	5.07643432777199	3.84718025735806	4.57175403450082	5.21525898419512	5.33312282269339	5.07643432777199	8.92361458513005	13.4953686196309	18.710627603826	24.0437504265194	1.19548457630566	0.0104455258465847	1.20593010215224
1234	0	0.965234472158637	0	0	0	5.05490229125771	3.87683329899781	4.59068309732283	5.14837288697461	5.32286999825371	5.05490229125771	8.93173559025552	13.5224186875784	18.670791574553	23.9936615728067	1.18144539949946	0.0114744131684139	1.19291981266787
1235	0.758424640542722	0	0	0	0	5.02945621148508	3.90137733578494	4.60770661869717	5.08152428303838	5.30886224058314	5.02945621148508	8.93083354727002	13.5385401659672	18.6200644490056	23.9289266895887	1.16370542399215	0.0116717422213497	1.1753771662135
1236	0	0	2.2895146781277	0	0	5.00860985121948	3.93510429811511	4.61770942029161	5.02720632435215	5.30073786945828	5.00860985121948	8.94371414933459	13.5614235696262	18.5886298939783	23.8893677634366	1.1738892912694	0.0118656768565745	1.18575496812597
1237	0	0.956180117538697	0	0	0	5.00845928787195	3.98730177762743	4.62136998900856	4.99873243644528	5.31083194663383	5.00845928787195	8.99576106549938	13.6171310545079	18.6158634909532	23.9266954375871	1.1765403410052	0.00836942935739924	1.1849097703626
1238	0	0	2.69584302861296	0	0	5.02729888329588	4.05229967563777	4.62033013618344	4.99371658320441	5.33666874235467	5.02729888329588	9.07959855893365	13.6999286951171	18.6936452783215	24.0303140206762	1.22488223586468	0.0146182950716311	1.23950053093631
1239	0	0.872111379138764	0	0	0	5.07266069466593	4.1395028100744	4.61352388017073	5.01928725749274	5.38574445403486	5.07266069466593	9.21216350474034	13.8256873849111	18.8449746424038	24.2307190964387	1.23515296705137	0.0166172578723604	1.25177022492373
1240	0	0.960996847812113	0	0	0	5.11709703189898	4.21648180862828	4.6034975165146	5.04761493179957	5.43083124151747	5.11709703189898	9.33357884052726	13.9370763570419	18.9846912888414	24.4155225303589	1.22691605952236	0.00885559800668671	1.23577165752905
1241	0.791170993505475	0	0	0	0	5.15078486499446	4.27802819364932	4.59101669861536	5.07103249816263	5.46497152467449	5.15078486499446	9.42881305864378	14.0198297572591	19.0908622554218	24.5558337800963	1.21283173248064	0.0106421659430103	1.22347389842365
1242	0	1.53956923780494	0	0	0	5.17396480252199	4.3253627773442	4.58104094998895	5.09140185509255	5.49077026391446	5.17396480252199	9.49932757986619	14.0803685298551	19.1717703849477	24.6625406488622	1.2006482425145	0.00260711268885897	1.20325535520336
1243	0.419349809503812	0	0	0	0	5.1911454378661	4.35536018455483	4.57565773420164	5.10965816820499	5.50989488543867	5.1911454378661	9.54650562242093	14.1221633566226	19.2318215248276	24.7417164102662	1.190638105524	0.00627175466123588	1.19690986018523
1244	0	1.14309539805174	0	0	0	5.19298917886375	4.36619001558995	4.56498000252934	5.1157092135424	5.51294855263465	5.19298917886375	9.5591791944537	14.124159196983	19.2398684105254	24.7528169631601	1.17741532568025	0.0047662409318344	1.18218156661208
1245	0.762884279548738	0	0	0	0	5.18489632946068	4.36341349923473	4.55456164383851	5.11540091388435	5.50642113231868	5.18489632946068	9.54830982869541	14.1028714725339	19.2182723864183	24.724693518737	1.1633029942104	0.00958160702753343	1.17288460123793
1246	0	1.20540915266234	0	0	0	5.1658609493644	4.3506452193789	4.54398171986919	5.10886393300742	5.4910285959292	5.1658609493644	9.5165061687433	14.0604878886125	19.1693518216199	24.6603804175491	1.14905772370994	0.00965425722131063	1.15871198093125
1247	0	0.841752595637093	0	0	0	5.14405198594052	4.32724755226753	4.53659311329624	5.10012646910043	5.47132337839378	5.14405198594052	9.47129953820805	14.0078926515043	19.1080191206047	24.5793424989985	1.13632842629227	0.00734786695570653	1.14367629324798
1248	0	1.48935407031433	0	0	0	5.12252575862158	4.29432291062862	4.53353537687139	5.09104637697804	5.44962711398718	5.12252575862158	9.4168486692502	13.9503840461216	19.0414304230996	24.4910575370868	1.12751579920821	0.0120060277285475	1.13952182693675
1249	0	1.41562052651408	0	0	0	5.11157194248067	4.2556610619597	4.54391994914795	5.09144787442871	5.43616986525385	5.11157194248067	9.36723300444037	13.9111529535883	19.002600828017	24.4387706932709	1.12554630021967	0.0201470898479775	1.14569339006765
1250	0	1.56392347598776	0	0	0	5.11341544922605	4.21317161633721	4.56910623821815	5.10336888810601	5.43334113228082	5.11341544922605	9.32658706556326	13.8956933037814	18.9990621918874	24.4324033241683	1.13033992052931	0.0187569990927796	1.14909691962209
1251	0	1.76322250165117	0	0	0	5.13192283492409	4.1687195944164	4.61228730377862	5.13063050798797	5.44526359070154	5.13192283492409	9.30064242934048	13.9129297331191	19.0435602411071	24.4888238318086	1.14526315005454	0.0184752834666528	1.1637384335212
1252	0	1.01137630751941	0	0	0	5.16267833147488	4.12248981373496	4.6685104776404	5.16884942995634	5.46781008562691	5.16267833147488	9.28516814520984	13.9536786228502	19.1225280528066	24.5903381384335	1.15878320741763	0.0184132490761878	1.17719645649382
1253	0	0.946030418714277	0	0	0	5.19142527685584	4.0728678480542	4.72308710832087	5.2038447273933	5.48701498615173	5.19142527685584	9.26429312491004	13.9873802332309	19.1912249606242	24.6782399467759	1.16413039504446	0.0144310047952459	1.17856139983971
1254	0.719786919400934	0	0	0	0	5.20917286347611	4.02118894800891	4.76882457591296	5.22887023433074	5.4963110276265	5.20917286347611	9.23036181148501	13.999186387398	19.2280566217287	24.7243676493552	1.16351166024312	0.0134039445723064	1.17691560481543
1255	0.420424407803222	0	0	0	0	5.20567534989462	3.96773285188158	4.79768968978699	5.23628040904988	5.48819941194631	5.20567534989462	9.17340820177619	13.9710978915632	19.2073783006131	24.6955777125594	1.15742545689722	0.0153520258584178	1.17277748275564
1256	0.735405767289147	0	0	0	0	5.17897708540716	3.91148920753834	4.80697638817381	5.22370175783188	5.46042518670953	5.17897708540716	9.0904662929455	13.8974426811193	19.1211444389512	24.5815696256607	1.14636145299633	0.0103046678798459	1.15666612087618
1257	0.794655125488594	0	0	0	0	5.1330728717648	3.85812049683411	4.8026710163436	5.19740252640223	5.41935057979891	5.1330728717648	8.99119336859891	13.7938643849425	18.9912669113447	24.4106174911437	1.13194823888716	0.0113206339263654	1.14326887281353
1258	0.739433182609516	0	0	0	0	5.07100515025959	3.80948787608568	4.78779409258144	5.16063918304769	5.36830480171575	5.07100515025959	8.88049302634527	13.6682871189267	18.8289263019744	24.1972311036902	1.11580699291771	0.00292085003862632	1.11872784295633
1259	0	1.41407097807256	0	0	0	5.00370485304603	3.76470771677449	4.76977837594325	5.12103924914647	5.31496987299721	5.00370485304603	8.76841256982051	13.5381909457638	18.6592301949102	23.9742000679074	1.10232116369728	-0.000248854159716484	1.10207230953757
1260	0.544608732185455	0	0	0	0	4.9395618967755	3.72141820324995	4.75327192481008	5.08340899636713	5.26419100640221	4.9395618967755	8.66098010002545	13.4142520248355	18.4976610212027	23.7618520276049	1.09234735514059	0.00728056003700977	1.0996279151776
1261	0	0	2.71378080894864	0	0	4.88744439444197	3.69714643721754	4.72881954745609	5.05636283295138	5.2246083823878	4.88744439444197	8.58459083165951	13.3134103791156	18.369773212067	23.5943815944548	1.13919549821345	0.00057443101057971	1.13976992922403
1262	0.541496992765206	0	0	0	0	4.86273410306567	3.70729511753288	4.69652163851336	5.05422318391689	5.21055914222214	4.86273410306567	8.57002922059855	13.2665508591119	18.3207740430288	23.5313331852509	1.14928613774686	-0.00175588396110304	1.14753025378575
1263	0	0	2.40413168380073	0	0	4.85108092740461	3.73746950982269	4.6557045303842	5.06320837246001	5.20826712730351	4.85108092740461	8.5885504372273	13.2442549676115	18.3074633400715	23.515730467375	1.17705589226174	-0.000523463487614132	1.17653242877413
1264	0.531599125394925	0	0	0	0	4.85987127395698	3.79327014582227	4.60843851337916	5.090010965438	5.22442284948762	4.85987127395698	8.65314141977925	13.2615799331584	18.3515908985964	23.576013748084	1.18535325011642	0.00526535852478902	1.19061860864121
1265	0.371477013802985	0	0	0	0	4.85760578133865	3.84334808139497	4.55105283972469	5.10451498373422	5.22890211498484	4.85760578133865	8.70095386273362	13.2520067024583	18.3565216861925	23.5854238011774	1.17556689305246	-0.00355639206135427	1.17201050099111
1266	0	0.995845285256088	0	0	0	4.84226808218989	3.87941890428349	4.48734049160529	5.10345406081525	5.21842540618876	4.84226808218989	8.72168698647337	13.2090274780787	18.3124815388939	23.5309069450827	1.15803385108973	0.00207731964640227	1.16011117073613
1267	0	1.54180303561207	0	0	0	4.82920619125561	3.90374613868731	4.4336855362037	5.10102091456344	5.20716840651525	4.82920619125561	8.73295232994292	13.1666378661466	18.2676587807101	23.4748271872253	1.14292550624388	0.00621506346780125	1.14914056971168
1268	0	0	2.1731301706735	0	0	4.83587479828674	3.93255496257919	4.39478455682055	5.11464839478669	5.21254394937652	4.83587479828674	8.76842976086593	13.1632143176865	18.2778627124732	23.4904066618497	1.15454950592052	-0.00325724189373056	1.15129226402679
1269	0.527399274865257	0	0	0	0	4.85822148720302	3.97619919273131	4.35726978349814	5.14178098988377	5.23197429210409	4.85822148720302	8.83442067993433	13.1916904634325	18.3334714533162	23.5654457454203	1.16014211319438	0.00599334402425546	1.16613545721864
1270	0.778928140224404	0	0	0	0	4.86845753809821	4.01359861454238	4.3169609272315	5.15843641308191	5.24145335114152	4.86845753809821	8.88205615264059	13.1990170798721	18.357453492954	23.5989068440955	1.15219096212171	0.000577272732415582	1.15276823485413
1271	0	1.34750628848307	0	0	0	4.87008662947688	4.04296612800835	4.28204778433602	5.16853799337734	5.24487963811784	4.87008662947688	8.91305275748523	13.1951005418213	18.3636385351986	23.6085181733164	1.14069795120367	0.00150240790745141	1.14220035911112
1272	0	1.54773625686282	0	0	0	4.87843221826959	4.06262982630781	4.26451631322976	5.18340826517207	5.25355030389167	4.87843221826959	8.9410620445774	13.2055783578072	18.3889866229792	23.6425369268709	1.13474912760935	-0.00213364077927519	1.13261548683007
1273	0	1.07141948672181	0	0	0	4.89514295837433	4.0723352386253	4.26466171284982	5.20388948467551	5.26828203041389	4.89514295837433	8.96747819699963	13.2321399098494	18.4360293945249	23.7043114249388	1.13153945432094	0.00194790041453357	1.13348735473547
1274	0	1.11589843853986	0	0	0	4.91336113282881	4.07146562479902	4.2745009881011	5.22306664670011	5.28213435457752	4.91336113282881	8.98482675762783	13.2593277457289	18.482394392429	23.7645287470066	1.12681406688237	0.00201657632294006	1.12883064320531
1275	0	1.32172383956606	0	0	0	4.93384315220973	4.06143479617067	4.29370034293327	5.24188843528785	5.29603086687945	4.93384315220973	8.99527794838041	13.2889782913137	18.5308667266015	23.826897593481	1.12342446409949	0.00685309274495567	1.13027755684444
1276	0.74320029131661	0	0	0	0	4.95177399220192	4.04493503744148	4.31867132790455	5.25810526216185	5.30769744721459	4.95177399220192	8.9967090296434	13.3153803575479	18.5734856197098	23.8811830669244	1.12073344747958	0.00742142281990482	1.12815487029948
1277	0	0.816043656790859	0	0	0	4.9565070989082	4.02260561514496	4.33957588905036	5.26318781080674	5.30858096296218	4.9565070989082	8.97911271405316	13.3186886031035	18.5818764139103	23.8904573768724	1.11489263703797	0.00645700513209553	1.12134964217006
1278	0.5722230695039	0	0	0	0	4.94746040605374	3.99259441884183	4.35276106754591	5.25471422990644	5.29623657956713	4.94746040605374	8.94005482489557	13.2928158924415	18.5475301223479	23.843766701915	1.10614294156345	0.00539083341454121	1.11153377497799
1279	0.733939946838047	0	0	0	0	4.92014770399332	3.95761337540017	4.35533302047042	5.23091942580879	5.26887713896349	4.92014770399332	8.87776107939349	13.2330940998639	18.4640135256727	23.7328906646362	1.09453858986563	-0.000502228611896625	1.09403636125373
1280	0.426195917277125	0	0	0	0	4.87481833061473	3.918637172398	4.34682802564846	5.1923551696775	5.22703332646213	4.87481833061473	8.79345550301273	13.1402835286612	18.3326386983387	23.5596720248008	1.08075650109488	-0.00104689616686652	1.07970960492801
1281	0	1.41281055126465	0	0	0	4.82093966702826	3.87436343504727	4.33252316974387	5.14519842516373	5.17686203625538	4.82093966702826	8.69530310207553	13.0278262718194	18.1730246969831	23.3498867332385	1.06847678952113	0.00339216981820663	1.07186895933934
1282	0.799995240217508	0	0	0	0	4.77003741462354	3.83027106358045	4.32355757871683	5.10137547084895	5.13027051353941	4.77003741462354	8.60030847820399	12.9238660569208	18.0252415277698	23.1555120413092	1.05923375303527	0.00117884617640291	1.06041259921167
1283	0	1.3744414092923	0	0	0	4.7198789976953	3.78865084153455	4.31858298479937	5.06021850715685	5.08657296619298	4.7198789976953	8.50852983922985	12.8271128240292	17.8873313311861	22.9739042973791	1.05183357011963	0.0010680858180681	1.05290165593769
1284	0.705515588553399	0	0	0	0	4.67524811019398	3.74868853459684	4.31980031870936	5.02451006146739	5.04853496253806	4.67524811019398	8.42393664479082	12.7437369635002	17.7682470249676	22.8167819875056	1.04694803003193	0.00932934873773272	1.05627737876966
1285	0	1.49136043650414	0	0	0	4.63315041805487	3.71074541750312	4.32450069745611	4.9920326549242	5.01392308106853	4.63315041805487	8.343895835558	12.6683965330141	17.6604291879383	22.6743522690068	1.04451434690653	0.0123485526195927	1.05686289952613
1286	0	0.943310054570728	0	0	0	4.60318783162822	3.67366633941325	4.3385324953207	4.96904482058776	4.98898090384621	4.60318783162822	8.27685417104147	12.6153866663622	17.5844314869499	22.5734123907961	1.04484252214966	0.00992569929790938	1.05476822144757
1287	0.78853141870014	0	0	0	0	4.57461502188973	3.63744308940643	4.3526837328525	4.94667231787323	4.96482020024399	4.57461502188973	8.21205811129616	12.5647418441487	17.5114141620219	22.4762343622659	1.0428692793759	0.0114142178501999	1.0542834972261
1288	0	1.52007459619728	0	0	0	4.54782184708468	3.60461289194015	4.36907711085512	4.92731162234712	4.94382438158367	4.54782184708468	8.15243473902483	12.52151184988	17.4488234722271	22.3926478538107	1.04325455800229	0.0140891202439224	1.05734367824621
1289	0	1.45095080853893	0	0	0	4.53717002397219	3.57422552280482	4.39812704998431	4.92159490129974	4.93661343832623	4.53717002397219	8.111395546777	12.5095225967613	17.431117498061	22.3677309363873	1.04968190153353	0.0129725823590184	1.06265448389255
1290	0	1.38481329890852	0	0	0	4.54314021047897	3.54577198322236	4.43946287932595	4.92932053562378	4.94297442138281	4.54314021047897	8.08891219370133	12.5283750730273	17.4576956086511	22.4006700300339	1.05935355264658	0.00771033271873853	1.06706388536532
1291	0	0	1.88862886715777	0	0	4.56830258135276	3.53014125321513	4.48490373293038	4.95308939827637	4.96549767868674	4.56830258135276	8.09844383456789	12.5833475674983	17.5364369657746	22.5019346444614	1.08064194673204	0.00361617683097187	1.08425812356301
1292	0.774138956638633	0	0	0	0	4.60632014775062	3.53693899958547	4.52234193606031	4.98927159915378	5.00054355756697	4.60632014775062	8.14325914733609	12.6656010833964	17.6548726825502	22.6554162401172	1.09941342713317	0.000221110687405941	1.09963453782058
1293	0	0	2.43018604240821	0	0	4.65118406282745	3.56531108164929	4.54942221267781	5.03413722173053	5.04437309885582	4.65118406282745	8.21649514447674	12.7659173571545	17.8000545788851	22.8444276777409	1.14450926143027	-0.00461473058843555	1.13989453084184
1294	0	0.936750561175082	0	0	0	4.71536243921181	3.62097350019712	4.56735935554104	5.09668050577805	5.10597217751556	4.71536243921181	8.33633593940893	12.90369529495	18.000375800728	23.1063479782436	1.16793954072458	-0.00438888351673884	1.16355065720784
1295	0	1.74276258448992	0	0	0	4.78447457360593	3.6759165895332	4.58695767800739	5.16189802693678	5.17032964093137	4.78447457360593	8.46039116313913	13.0473488411465	18.2092468680833	23.3795765090147	1.18153754662397	-0.0122051448699543	1.16933240175402
1296	0	1.31891095048895	0	0	0	4.8623993862777	3.72460034902988	4.6189425255925	5.23368297113511	5.24133154315705	4.8623993862777	8.58699973530757	13.2059422609001	18.4396252320352	23.6809567751922	1.19263090752465	-0.0134110949602757	1.17921981256437
1297	0	0	1.88982883408497	0	0	4.94734907419975	3.77546585620678	4.65329768237902	5.31045907561813	5.31739504710005	4.94734907419975	8.72281493040653	13.3761126127855	18.6865716884037	24.0039667355037	1.20957706771598	-0.0121418671778043	1.19743520053817
1298	0	0	2.17801902890771	0	0	5.04893196266739	3.85080623819693	4.67892105368258	5.40211967976385	5.40840743798927	5.04893196266739	8.89973820086432	13.5786592545469	18.9807789343107	24.3891863723	1.24582529167163	-0.0182388259092294	1.2275864657624
1299	0	0.995717951123013	0	0	0	5.16075523227297	3.9432688682328	4.69597937638204	5.50257716190759	5.50827552446408	5.16075523227297	9.10402410050577	13.8000034768878	19.3025806387954	24.8108561632595	1.26697327838885	-0.0188741535515741	1.24809912483728
1300	0	0.878428466190674	0	0	0	5.26083275259693	4.0251034038564	4.7073205764991	5.59014449068715	5.59530715587318	5.26083275259693	9.28593615645333	13.9932567329524	19.5834012236396	25.1787083795128	1.27065950562544	-0.0143565968720032	1.25630290875344
1301	0	1.02530732379158	0	0	0	5.34347237841931	4.08953488523591	4.71361439740911	5.65940909244561	5.66408505736415	5.34347237841931	9.43300726365522	14.1466216610643	19.8060307535099	25.4701158108741	1.26540819213838	-0.0200659727771469	1.24534221936123
1302	0	1.37288218767807	0	0	0	5.41307067386504	4.13663857531911	4.72097848398211	5.71502101820681	5.719254966294	5.41307067386504	9.54970924918414	14.2706877331663	19.9857087513731	25.7049637176671	1.25815077042744	-0.0167343478506642	1.24141642257677
1303	0.670979009019972	0	0	0	0	5.46798938140531	4.16840093556926	4.72965970075183	5.7574592541974	5.76129191392844	5.46798938140531	9.63639031697457	14.3660500177264	20.1235092719238	25.8848011858523	1.25026852026508	-0.0234384326407106	1.22683008762437
1304	0	1.25287656741775	0	0	0	5.50247822895725	4.1861775638198	4.73457662449662	5.78265886014312	5.78612733663293	5.50247822895725	9.68865579277706	14.4232324172737	20.2058912774168	25.9920186140497	1.23988720203673	-0.0213367874810764	1.21855041455566
1305	0	0	0	3.12619200277187	0	5.5460350320194	4.21424187875667	4.76102771128487	5.79562019987157	5.8204338499841	5.5460350320194	9.76027691077607	14.5213046220609	20.3169248219325	26.1373586719166	1.32851586883044	-0.0248891094810533	1.30362675934939
1306	0	1.21815231645965	0	0	0	5.61566719363875	4.27220673062205	4.82387098506987	5.79565350858505	5.88058026720294	5.61566719363875	9.8878739242608	14.7117449093307	20.5073984179157	26.3879786851187	1.33352399341135	-0.0192239030767681	1.31430009033459
1307	0	1.49655331802213	0	0	0	5.68758822094739	4.32581020410319	4.89764685512129	5.79306336031354	5.94262799324025	5.68758822094739	10.0133984250506	14.9110452801719	20.7041086404854	26.6467366337257	1.32748043286149	-0.0240290810029342	1.30345135185856
1308	0.638553157743476	0	0	0	0	5.75046026881541	4.36749235955716	4.97129203522971	5.78714637646721	5.99697286031475	5.75046026881541	10.1179526283726	15.0892446636023	20.8763910400695	26.8733639003842	1.31913491615614	-0.021947691009438	1.2971872251467
1309	0	1.32326771941144	0	0	0	5.79377423413987	4.39488871638547	5.03436973846775	5.77187863662612	6.03453536718457	5.79377423413987	10.1886629505253	15.2230326889931	20.9949113256192	27.0294466928038	1.30695815547031	-0.0232520936237013	1.28370606184661
1310	0	0.816192307103379	0	0	0	5.82438111706569	4.40720472045804	5.08985479527075	5.75250499821594	6.05952559187129	5.82438111706569	10.2315858375237	15.3214406327945	21.0739456310104	27.1334712228817	1.29382530848575	-0.0144167402145601	1.27940856827119
1311	0.271868954677221	0	0	0	0	5.8315290072367	4.40087378293259	5.12563128140714	5.71809323642467	6.06093299154937	5.8315290072367	10.2324027901693	15.3580340715764	21.0761273080011	27.1370602995505	1.27714532005068	-0.0175971961477436	1.25954812390293
1312	0.513249322179652	0	0	0	0	5.80731163248487	4.37507350663325	5.13410991414752	5.66161606979171	6.03214374811385	5.80731163248487	10.1823851391181	15.3164950532656	20.9781111230574	27.0102548711712	1.25636942935368	-0.0127199233048292	1.24364950604885
1313	0	1.67555047235465	0	0	0	5.76680907075015	4.33704296063952	5.12988755006265	5.59785613064277	5.98860503038299	5.76680907075015	10.1038520313897	15.2337395814523	20.8315957120951	26.8202007424781	1.2397781358779	-0.0139479524401713	1.22583018343773
1314	0.426714070202547	0	0	0	0	5.72246277182376	4.29042147401372	5.12359201901698	5.53739432100668	5.94167745965138	5.72246277182376	10.0128842458375	15.1364762648545	20.6738705858611	26.6155480455125	1.22570605574213	-0.0123590829240678	1.21334697281806
1315	0	0	2.69372963820175	0	0	5.68019165320347	4.25412140596789	5.10297982247578	5.48555937601804	5.89750464104593	5.68019165320347	9.93431305917136	15.0372928816471	20.5228522576652	26.4203568987111	1.26349178298385	-0.0192551406826533	1.2442366423012
1316	0	1.56803624271195	0	0	0	5.66736004184453	4.24835827708108	5.07953511930242	5.46754083383481	5.8820783991856	5.66736004184453	9.91571831892561	14.995253438228	20.4627942720628	26.3448726712484	1.27069928943544	-0.0207962058025845	1.24990308363286
1317	0.627960231739597	0	0	0	0	5.66140749584403	4.2454805412412	5.05971225573301	5.4614098793915	5.8742315694663	5.66140749584403	9.90688803708524	14.9666002928182	20.4280101722097	26.302241741676	1.26410510372768	-0.0147503131776485	1.24935479055003
1318	0	0	2.01929022542981	0	0	5.65458306072116	4.25072762890778	5.03222712043876	5.4600204809936	5.8675234774218	5.65458306072116	9.90531068962894	14.9375378100677	20.3975582910613	26.2650817684831	1.26578992154039	-0.0196987282901352	1.24609119325025
1319	0	0.877872070151919	0	0	0	5.65787702012639	4.27152392132986	4.99844569144727	5.47115456674077	5.8703774078045	5.65787702012639	9.92940094145625	14.9278466329035	20.3990011996443	26.2693786074488	1.26370620397121	-0.0148922078189989	1.24881399615221
1320	0	1.08216935728648	0	0	0	5.65742272322074	4.28649768480928	4.9631575479403	5.47980749478922	5.86836349530227	5.65742272322074	9.94392040803001	14.9070779559703	20.3868854507595	26.2552489460618	1.25204030606258	-0.0117665168347888	1.24027378922779
1321	0	0	1.86820197496944	0	0	5.6605462305382	4.30336053057217	4.92783129013754	5.49269996988678	5.86871134588878	5.6605462305382	9.96390676111037	14.8917380512479	20.3844380211347	26.2531493670235	1.24919717566446	-0.00876069937815741	1.2404364762863
1322	0	0.943096234781065	0	0	0	5.67170489965705	4.33015843591416	4.88992124494189	5.5139037038576	5.87593845847302	5.67170489965705	10.0018633355712	14.8917845805131	20.4056882843707	26.2816267428437	1.24711435431017	-0.011537511729659	1.23557684258051
1323	0.711137769195995	0	0	0	0	5.67306004798094	4.34955274463115	4.85029457153714	5.527420419185	5.87443321797966	5.67306004798094	10.0226127926121	14.8729073641492	20.4003277833342	26.2747610013139	1.2376266628278	-0.0152277983120378	1.22239886451576
1324	0	1.61905620636537	0	0	0	5.66466604370053	4.360001416103	4.81445603966263	5.53477901559959	5.8660567184874	5.66466604370053	10.0246674598035	14.8391234994662	20.3739025150658	26.2399592335531	1.22975973627096	-0.00547219853138943	1.22428753773957
1325	0	1.31708891917596	0	0	0	5.66133899403071	4.36101306675082	4.79461288322496	5.54735497048514	5.86246710735615	5.66133899403071	10.0223520607815	14.8169649440065	20.3643199144916	26.2267870218478	1.22571717396573	-0.00676264108275224	1.21895453288297
1326	0	1.69553306763665	0	0	0	5.66520140251362	4.35292274572933	4.79164942731144	5.56632546943935	5.86507969196009	5.66520140251362	10.0181241482429	14.8097735755544	20.3760990449937	26.2411787369538	1.22796030532887	-0.00204831106833944	1.22591199426053
1327	0	1.46085758630743	0	0	0	5.68003448428747	4.33719338157235	4.80819165137164	5.5951217256782	5.87752410021717	5.68003448428747	10.0172278658598	14.8254195172315	20.4205412429097	26.2980653431268	1.23430523074062	0.00153388344649242	1.23583911418711
1328	0	1.29230368158938	0	0	0	5.70080537315934	4.31426553947633	4.83803828900529	5.62857802420819	5.89479792447513	5.70080537315934	10.0150709126357	14.853109201641	20.4816872258491	26.3764851503243	1.23936875202955	-0.00625713889802741	1.23311161313152
1329	0.451169764902997	0	0	0	0	5.71445803031957	4.28274095011648	4.86790799685612	5.65452903125363	5.90486832579216	5.71445803031957	9.99719898043605	14.8651069772922	20.5196360085458	26.424504334338	1.24013593807499	-0.00380961300834257	1.23632632506665
1330	0	1.39098068893786	0	0	0	5.7135461396192	4.24226772601447	4.88999769837763	5.66628377271236	5.90114996898073	5.7135461396192	9.95581386563367	14.8458115640113	20.5120953367237	26.4132453057044	1.23687703136175	0.000473944252598729	1.23735097561435
1331	0	0.869663235978949	0	0	0	5.70792331486281	4.19605646747794	4.91172341760029	5.67231851092618	5.89220150515948	5.70792331486281	9.90397978234075	14.815703199941	20.4880217108672	26.3802232160267	1.23192101952478	-0.00309047609184711	1.22883054343293
1332	0	1.52587851183928	0	0	0	5.69841798870722	4.14519001507225	4.9326415243253	5.67317166761437	5.87862375140102	5.69841798870722	9.84360800377946	14.7762495281048	20.4494211957191	26.3280449471202	1.22745200284739	-0.00349337807383023	1.22395862477356
1333	0	0.800202478772336	0	0	0	5.68901151500043	4.09147123081468	4.95580718988941	5.67278930766637	5.86440809345097	5.68901151500043	9.78048274581511	14.7362899357045	20.4090792433709	26.2734873368219	1.22361312901697	-0.00478185253428587	1.21883127648269
1334	0.657626198116127	0	0	0	0	5.66677479734513	4.03461260540638	4.96937340038193	5.66011956413638	5.83853350926823	5.66677479734513	9.70138740275151	14.6707608031334	20.3308803672698	26.169413876538	1.21484719031884	-0.00756201995811944	1.20728517036072
1335	0	0.979336732005637	0	0	0	5.62956552715596	3.97664409188855	4.97202502415111	5.63454738467898	5.8004036147071	5.62956552715596	9.60620961904451	14.5782346431956	20.2127820278746	26.0131856425817	1.20239274962201	-0.00159782920193548	1.20079492042007
1336	0	0	0	3.08789280603649	0	5.60553709534354	3.94067993205936	4.98853035031638	5.60012138499155	5.77540415419256	5.60553709534354	9.54621702740289	14.5347473777193	20.1348687627108	25.9102729169034	1.28355332269113	-0.0104370824738116	1.27311624021732
1337	0	1.38890850875512	0	0	0	5.61679281031039	3.94641207076272	5.03983193875788	5.56151926347098	5.78500146962174	5.61679281031039	9.56320488107311	14.603036819831	20.164556083302	25.9495575529237	1.28916180132828	-0.0109343746743947	1.27822742665388
1338	0	0.959958598112026	0	0	0	5.63682942572908	3.95835018997066	5.09883498894747	5.52578377944024	5.80253929104604	5.63682942572908	9.59517961569975	14.6940146046472	20.2197983840875	26.0223376751335	1.28152707571372	-0.00651230274653231	1.27501477296718
1339	0	0.962966813794857	0	0	0	5.65239885904925	3.96598951360569	5.15193601925304	5.48844142580029	5.81477607093242	5.65239885904925	9.61838837265494	14.770324391908	20.2587658177083	26.0735418886407	1.26893818590375	-0.0100167616468746	1.25892142425687
1340	0.297389466392196	0	0	0	0	5.65339463442947	3.96356024711254	5.18922739289295	5.44289938845419	5.81209802693858	5.65339463442947	9.61695488154201	14.806182274435	20.2490816628891	26.0611796898277	1.25337351668119	-0.00525299098051198	1.24812052570067
1341	0	1.35504468056236	0	0	0	5.63743306704952	3.94906956013658	5.20852533791171	5.38824389692741	5.79255530516551	5.63743306704952	9.58650262718609	14.7950279650978	20.1832718620252	25.9758271671907	1.23711612640222	-0.000896338127732202	1.23621978827449
1342	0.687309432011808	0	0	0	0	5.61351119361327	3.92854885059113	5.22007804846739	5.33500240057175	5.76657770932583	5.61351119361327	9.5420600442044	14.7621380926718	20.0971404932435	25.8637182025694	1.22184487834983	0.00337274396083845	1.22521762231066
1343	0	0.826800976206304	0	0	0	5.57451989059081	3.90276133472598	5.21813933222314	5.27718076643949	5.72855538329201	5.57451989059081	9.47728122531679	14.6954205575399	19.9726013239794	25.7011567072714	1.20415091801891	0.00613166570928452	1.21028258372819
1344	0	0	2.23503862687792	0	0	5.53884701724058	3.88608657196448	5.20426571411647	5.22946549877815	5.69380478803159	5.53884701724058	9.42493358920505	14.6291993033215	19.8586648020997	25.5524695901313	1.21170725244453	0.00335344052096685	1.21506069296549
1345	0.58299005333636	0	0	0	0	5.51550681424279	3.89196750400063	5.17738841935182	5.20086398960658	5.67207574997906	5.51550681424279	9.40747431824342	14.5848627375952	19.7857267272018	25.4578024771809	1.21308401124853	0.0090841287876665	1.2221681400362
1346	0.735527827866876	0	0	0	0	5.47964703722542	3.89864580718342	5.13739514201303	5.16894154312112	5.64171016054396	5.47964703722542	9.37829284440884	14.5156879864219	19.684629529543	25.3263396900869	1.20168570258959	0.00743790488130585	1.20912360747089
1347	0.704274848125982	0	0	0	0	5.4276768789829	3.90298864546459	5.08778384633331	5.13083643718212	5.60061041808482	5.4276768789829	9.33066552444749	14.4184493707808	19.5492858079629	25.1498962260477	1.18472404210875	0.00787203438646883	1.19259607649522
1348	0.562556105174044	0	0	0	0	5.35909068267558	3.90212589249726	5.02892556515433	5.08426471087281	5.54721689751633	5.35909068267558	9.26121657517283	14.2901421403272	19.3744068512	24.9216237487163	1.16471031355588	0.00386045842704865	1.16857077198293
1349	0.435995574738281	0	0	0	0	5.27371826920364	3.89219059130478	4.95898936498623	5.02605327337101	5.479025881954	5.27371826920364	9.16590886050842	14.1248982254946	19.1509514988657	24.6299773808197	1.14261053484341	-0.00486587254821818	1.13774466229519
1350	0	0	1.96363713794199	0	0	5.18743566543573	3.88514107108739	4.88003309300291	4.96886657923967	5.40930883534717	5.18743566543573	9.07257673652312	13.952609829526	18.9214764087657	24.3307852441129	1.13443641656586	-0.00890875301186871	1.12552766355399
1351	0.727330846054074	0	0	0	0	5.11573691917792	3.89524668974687	4.79842982999552	4.92764437673752	5.35354775285711	5.11573691917792	9.01098360892479	13.8094134389203	18.7370578156578	24.0906055685149	1.1281213913768	-0.0120886762857626	1.11603271509104
1352	0.561777781256721	0	0	0	0	5.03921458780616	3.90459809690656	4.71483605176799	4.88508799860945	5.2949222507243	5.03921458780616	8.94381268471272	13.6586487364807	18.5437367350902	23.8386589858145	1.11455071371774	-0.0101645584364718	1.10438615528127
1353	0.399065083400148	0	0	0	0	4.95239949553359	3.90512587259218	4.6263426819253	4.83366831952597	5.22632031687521	4.95239949553359	8.85752536812578	13.4838680500511	18.3175363695771	23.5438566864523	1.0969999058314	-0.00524777838225972	1.09175212744914
1354	0.799107275551856	0	0	0	0	4.85545576586303	3.89647369269741	4.53455902060466	4.77349592039572	5.14821245246855	4.85545576586303	8.75192945856044	13.2864884791651	18.0599843995608	23.2081968520294	1.07686933335499	-0.00477587938061515	1.07209345397437
1355	0.608043122130832	0	0	0	0	4.75187510870108	3.88333781051336	4.44498010263109	4.70966206100743	5.06599725766004	4.75187510870108	8.63521291921444	13.0801930218455	17.789855082853	22.855852340513	1.05586390439619	0.00144433014803344	1.05730823454422
1356	0	0	1.85170286254438	0	0	4.65553040442607	3.87592157475898	4.35768013877734	4.65269727055278	4.99046490090188	4.65553040442607	8.53145197918504	12.8891321179624	17.5418293885152	22.532294289417	1.0465643153124	0.00308656342805744	1.04965087874046
1357	0	1.64140786160783	0	0	0	4.58936553677309	3.88471067688573	4.28348269008371	4.62194309211554	4.94117376029578	4.58936553677309	8.47407621365882	12.7575589037425	17.3795019958581	22.3206757561538	1.04838349227285	0.00680379724923931	1.05518728952208
1358	0	1.02327940864319	0	0	0	4.54838134231257	3.89291790072774	4.23236703512438	4.61154978160629	4.91245287530674	4.54838134231257	8.44129924304031	12.6736662781647	17.285216059771	22.1976689350777	1.05042803029412	0.0112049965154582	1.06163302680958
1359	0	0.957601930525651	0	0	0	4.52005140390386	3.8946829435299	4.19540946100116	4.60890749403438	4.89183763933125	4.52005140390386	8.41473434743376	12.6101438084349	17.2190513024693	22.1108889418006	1.0485331327241	0.00893992562485616	1.05747305834896
1360	0	0.820081502315162	0	0	0	4.49795765550114	3.88799830923407	4.16730547241644	4.60782165084649	4.87324936634682	4.49795765550114	8.38595596473521	12.5532614371516	17.1610830879981	22.034332454345	1.04406651078166	0.00840520121056649	1.05247171199223
1361	0.788893986562874	0	0	0	0	4.47466714384441	3.87454925833967	4.1434591768619	4.60375116237761	4.85223737445641	4.47466714384441	8.34921640218409	12.492675579046	17.0964267414236	21.94866411588	1.03736347229723	0.00735331128249357	1.04471678357973
1362	0.693442542443451	0	0	0	0	4.44312055845635	3.85834894981359	4.1207589225869	4.59406098836813	4.82623505832461	4.44312055845635	8.30146950826993	12.4222284308568	17.016289419225	21.8425244775496	1.02880252876625	0.00277209732838881	1.03157462609464
1363	0	0.988700003877761	0	0	0	4.4061473177444	3.83833513574827	4.09940324699267	4.57961824522913	4.7961591620607	4.4061473177444	8.24448245349267	12.3438857004853	16.9235039457145	21.7196631077752	1.0191868625293	0.00931999180062748	1.02850685432993
1364	0	1.04630648859854	0	0	0	4.37303460699278	3.81336681735996	4.08416782963078	4.56594076154498	4.76756116610616	4.37303460699278	8.18640142435274	12.2705692539835	16.8365100155285	21.6040711816347	1.01060099037933	0.0051864429218511	1.01578743330118
1365	0	0.924125960599946	0	0	0	4.34564186739297	3.78370224429026	4.0753984017695	4.5541245485321	4.74155727277714	4.34564186739297	8.12934411168324	12.2047425134527	16.7588670619848	21.500424334762	1.0036339007384	-0.00114979125339853	1.002484109485
1366	0	1.52254476168265	0	0	0	4.32800468762677	3.75069954412559	4.07639205628333	4.5481881931218	4.72217501953368	4.32800468762677	8.07870423175237	12.1550962880357	16.7032844811575	21.4254595006912	1.00215432927922	-0.00153798626135096	1.00061634301787
1367	0	0.978772676101773	0	0	0	4.32447460968436	3.71617675737328	4.09107531648969	4.55273057004216	4.7140129395253	4.32447460968436	8.04065136705765	12.1317266835473	16.6844572535895	21.3984701931148	1.00502265446036	-0.00753743373166978	0.997485220728688
1368	0	0	2.53897998553859	0	0	4.34127141588624	3.69738479580817	4.10904279041921	4.57432918908501	4.72364060934241	4.34127141588624	8.03865621169441	12.1476990021136	16.7220281911986	21.445668800541	1.05120897849126	-0.00183960671763549	1.04936937177363
1369	0	0.9381988217376	0	0	0	4.38687218929156	3.70878891495761	4.12573424505754	4.62185862626832	4.7599185561656	4.38687218929156	8.09566110424917	12.2213953493067	16.843253975575	21.6031725317406	1.0739090214605	-0.00796962700973464	1.06593939445076
1370	0	1.03489554683838	0	0	0	4.43740810646603	3.72229497697159	4.14305504550812	4.67185068385527	4.79935969193347	4.43740810646603	8.15970308343762	12.3027581289457	16.974608812801	21.7739685047345	1.08014959139958	-0.0115163374255633	1.06863325397402
1371	0	1.63630730543031	0	0	0	4.49327807101821	3.73252171624191	4.16808393050225	4.72508822400119	4.84272424077294	4.49327807101821	8.22579978726012	12.3938837177624	17.1189719417636	21.9616961825365	1.08714521463888	-0.00990616642649675	1.07723904821238
1372	0	1.45670028799341	0	0	0	4.56049192277006	3.73918363870035	4.20912680248783	4.78793784640608	4.89635335013978	4.56049192277006	8.29967556147041	12.5088023639582	17.2967402103643	22.1930935605041	1.09794131567847	-0.0100156024024816	1.08792571327599
1373	0	0.852659264816574	0	0	0	4.63051686302776	3.74028038129716	4.25844186294854	4.85219120657371	4.95201120082157	4.63051686302776	8.37079724432492	12.6292391072735	17.4814303138472	22.4334415146687	1.10607972723212	-0.00774407317662963	1.09833565405549
1374	0	1.03102041788719	0	0	0	4.69303658553869	3.7338875036071	4.30579589675148	4.9078223186538	4.99964297677456	4.69303658553869	8.42692408914579	12.7327199858973	17.6405423045511	22.6401852813256	1.10851910533178	-0.00593668419232209	1.10258242113945
1375	0.401400865183584	0	0	0	0	4.741568365258	3.71914613301639	4.34516311925558	4.94934037303314	5.03372824041147	4.741568365258	8.46071449827439	12.80587761753	17.7552179905631	22.7889462309746	1.10683461667532	-0.00419570080742194	1.1026389158679
1376	0	1.16325105270103	0	0	0	4.77212064896333	3.69576577561822	4.3726690133266	4.97355658073861	5.05104823936023	4.77212064896333	8.46788642458155	12.8405554379082	17.8141120186468	22.865160258007	1.10151097499865	-0.00539407669923298	1.09611689829942
1377	0	1.0617699302677	0	0	0	4.79658133254399	3.66781066172223	4.39849440274531	4.99139018606307	5.06249229864095	4.79658133254399	8.46439199426621	12.8628863970115	17.8542765830746	22.9167688817155	1.09555646510542	-0.00248279741470063	1.09307366769072
1378	0	0.905992647693984	0	0	0	4.81524027479814	3.63607860060306	4.42205749212414	5.00299433234889	5.06818399439898	4.81524027479814	8.45131887540121	12.8733763675254	17.8763706998742	22.9445546942732	1.08899671533224	-0.00827277396333981	1.0807239413689
1379	0	0	1.8918683141023	0	0	4.83571828123612	3.61310211904697	4.43963367699371	5.01602602071315	5.07575135894386	4.83571828123612	8.44882040028308	12.8884540772768	17.9044800979899	22.9802314569338	1.09420111167442	-0.00774656377774439	1.08645454789667
1380	0.65477985075991	0	0	0	0	4.86147859581105	3.61018468471823	4.44752465665236	5.03584147814347	5.09052244235111	4.86147859581105	8.47166328052928	12.9191879371816	17.9550294153251	23.0455518576762	1.10061721562017	-0.00746263738600091	1.09315457823417
1381	0	1.3741875727197	0	0	0	4.87994737563281	3.61030979864378	4.45096642913835	5.05138651143963	5.1014158148902	4.87994737563281	8.49025717427659	12.9412236034149	17.9926101148546	23.0940259297448	1.1015090618661	-0.00775807256575395	1.09375098930035
1382	0.629693583799608	0	0	0	0	4.89394445084474	3.60919163218223	4.45556424935228	5.06440070512396	5.11014487524752	4.89394445084474	8.50313608302696	12.9587003323792	18.0231010375032	23.1332459127507	1.1007767545379	-0.00448911849645449	1.09628763604145
1383	0	0.970233006903603	0	0	0	4.89512007863579	3.60433243005595	4.45468836402228	5.06720509181468	5.10900559903284	4.89512007863579	8.49945250869174	12.954140872714	18.0213459645287	23.1303515635615	1.09564765225621	0.00341011320667886	1.09905776546289
1384	0	0.842706171539128	0	0	0	4.88923103738215	3.59402048603402	4.45136529680156	5.06271148554052	5.10088592327815	4.88923103738215	8.48325152341617	12.9346168202177	17.9973283057582	23.0982142290364	1.08812008625072	-0.000403913739252061	1.08771617251147
1385	0	0.910682932329187	0	0	0	4.8769407858175	3.57775694858181	4.4452456627364	5.05086985027249	5.08571314375171	4.8769407858175	8.4546977343993	12.8999433971357	17.9508132474082	23.0365263911599	1.07906932803105	-0.00174220639330072	1.07732712163775
1386	0	1.34337003008917	0	0	0	4.86425363032372	3.557307458437	4.4416556481813	5.03749553544142	5.06928116079487	4.86425363032372	8.42156108876072	12.863216736942	17.9007122723834	22.9699934331783	1.07199952265709	-0.00512189745942642	1.06687762519766
1387	0	1.49862087081616	0	0	0	4.86090921242326	3.53547134835574	4.44976904709814	5.03232772070064	5.06130891933951	4.86090921242326	8.396380560779	12.8461496078771	17.8784773285778	22.9397862479173	1.07205545387479	-0.00471670921060581	1.06733874466418
1388	0.441778048921055	0	0	0	0	4.86047411468195	3.51129494329011	4.46353850372972	5.0298987340351	5.05630971012932	4.86047411468195	8.37176905797205	12.8353075617018	17.8652062957369	22.9215160058662	1.07432942552278	0.000705524660679677	1.07503495018346
1389	0.360707631742022	0	0	0	0	4.84355211985577	3.48040494406448	4.46442808271802	5.01223206531045	5.03628915673886	4.84355211985577	8.32395706392025	12.7883851466383	17.8006172119487	22.8369063686876	1.07132339564568	-0.00301401363088504	1.06830938201479
1390	0	1.56620938098497	0	0	0	4.81776089854115	3.4444772240676	4.45875954162026	4.98616973298496	5.008072548245	4.81776089854115	8.26223812260875	12.720997664229	17.707167397214	22.715239945459	1.06861594058417	0.00230209582329015	1.07091803640746
1391	0.607187850133118	0	0	0	0	4.79416279143728	3.40880498927832	4.45753449131996	4.96318491062936	4.98311742600325	4.79416279143728	8.2029677807156	12.6605022720356	17.6236871826649	22.6068046086682	1.0665546740491	0.0012407002459568	1.06779537429505
1392	0.710329179662421	0	0	0	0	4.75893665841943	3.37441952615395	4.44961770467085	4.93256145205789	4.95069306485771	4.75893665841943	8.13335618457338	12.5829738892442	17.5155353413021	22.4662284061598	1.05911578523749	0.00280222879688147	1.06191801403437
1393	0.50235170663267	0	0	0	0	4.70994807643283	3.34147086441869	4.43277835217207	4.89243489367546	4.90892142866874	4.70994807643283	8.05141894085152	12.4841972930236	17.376632186699	22.2855536153678	1.04768524473522	-0.00268432456765081	1.04500092016757
1394	0	1.35689903101934	0	0	0	4.65545470241293	3.30859483866889	4.4119595891503	4.8480639725364	4.8630486397201	4.65545470241293	7.96404954108181	12.3760091302321	17.2240731027685	22.0871217424886	1.03615605469988	0.00129680604909772	1.03745286074898
1395	0	0.876083679383131	0	0	0	4.60854097028123	3.27708835050269	4.39724591737731	4.80980118870588	4.82341549147786	4.60854097028123	7.88562932078392	12.2828752381612	17.0926764268671	21.916091918345	1.02699231552389	0.00379984235408483	1.03079215787797
1396	0	0	1.89277047304288	0	0	4.57453247297019	3.25789872618581	4.38234547804011	4.7822689329124	4.79463352641248	4.57453247297019	7.83243119915599	12.2147766771961	16.9970456101085	21.791679136521	1.0301513016507	-0.00194301397005857	1.02820828768064
1397	0	0.932482704009461	0	0	0	4.56074424706233	3.26083688753587	4.365836131715	4.77264429342461	4.78386979340292	4.56074424706233	7.8215811345982	12.1874172663132	16.9600615597378	21.7439313531407	1.03572902151859	-0.000371158024265388	1.03535786349433
1398	0	0.820202947139803	0	0	0	4.55204555252502	3.26628159233505	4.34941161283418	4.76588384800292	4.77607159104266	4.55204555252502	7.81832714486007	12.1677387576943	16.9336226056972	21.7096941967398	1.0348961617824	-0.000663235848325889	1.03423292593408
1399	0.751688689038855	0	0	0	0	4.53978354985103	3.27077110428461	4.3311996031551	4.75584519066139	4.76508794695242	4.53978354985103	7.81055465413564	12.1417542572907	16.8975994479521	21.6626873949045	1.03020083751622	-0.00508921741358107	1.02511162010264
1400	0	1.30015546586755	0	0	0	4.52435092698121	3.27552336148561	4.31507072651366	4.74498423394745	4.75336687409236	4.52435092698121	7.79987428846683	12.1149450149805	16.8599292489279	21.6132961230203	1.02507039529616	-0.00610963906743072	1.01896075622873
1401	0	1.25663894952504	0	0	0	4.5174481435675	3.2790298597602	4.30975801373965	4.74159219630644	4.74919231385422	4.5174481435675	7.7964780033277	12.1062360170674	16.8478282133738	21.597020527228	1.02328771433023	-0.00704100771643607	1.01624670661379
1402	0	0	1.9541751382873	0	0	4.52696528513765	3.29281986717022	4.31122487492652	4.75285702933964	4.75974552089571	4.52696528513765	7.81978515230787	12.1310100272344	16.883867056574	21.6436125774697	1.03761291950661	-0.00543706893798866	1.03217585056862
1403	0	1.02973001620336	0	0	0	4.55557557300395	3.32578936844794	4.31299161273806	4.78136147912914	4.78760308399426	4.55557557300395	7.8813649414519	12.19435655419	16.9757180333191	21.7633211173133	1.05240703690936	0.00157963361321038	1.05398667052257
1404	0	1.05119348181395	0	0	0	4.58856097375302	3.35809609528485	4.31781912899095	4.81249420867938	4.81814801003178	4.58856097375302	7.94665706903787	12.2644761980288	17.0769704067082	21.89511841674	1.05937419289674	0.00147435850597507	1.06084855140271
1405	0	0	2.11646997538088	0	0	4.63189024808743	3.39898297972963	4.32345802089605	4.85241145255028	4.85753134221339	4.63189024808743	8.03087322781706	12.3543312487131	17.2067427012634	22.0642740434768	1.08306075055153	0.00163980068075372	1.08470055123229
1406	0	0.873565371052688	0	0	0	4.69001485421003	3.45760494844398	4.32582704381627	4.90578247107903	4.91041757991727	4.69001485421003	8.14761980265401	12.4734468464703	17.3792293175493	22.2896468974666	1.10115684162117	0.000245464586672247	1.10140230620784
1407	0.644840144752921	0	0	0	0	4.73966803318162	3.51158013796607	4.32373435337017	4.95132502389064	4.95552011985308	4.73966803318162	8.25124817114768	12.5749825245179	17.5263075484085	22.4818276682616	1.10596313271115	0.00319368732203314	1.10915682003319
1408	0	1.59517742287921	0	0	0	4.77969715075612	3.55760108748903	4.32249442947339	4.98948747205212	4.99328332784384	4.77969715075612	8.33729823824515	12.6597926677185	17.6492801397707	22.6425634676145	1.10892790571613	-0.00039549193859426	1.10853241377753
1409	0	0	1.89444058490774	0	0	4.8297753303649	3.60666178023294	4.32973316491821	5.03735858244417	5.04079231475096	4.8297753303649	8.43643711059785	12.7661702755161	17.8035288579602	22.8443211727112	1.12431627655536	0.0100259637658408	1.1343422403212
1410	0	1.26044699615494	0	0	0	4.8920660334907	3.66707950568514	4.33861520032071	5.09655817772389	5.099663559851	4.8920660334907	8.55914553917584	12.8977607394965	17.9943189172204	23.0939824770714	1.13842536829299	0.00725213128776784	1.14567749958075
1411	0	1.27903844855424	0	0	0	4.95669802713911	3.7210886603184	4.35547943611743	5.15712614449019	5.15993389420348	4.95669802713911	8.67778668745751	13.0332661235749	18.1903922680651	23.3503261622686	1.1464111246968	0.00693428691971139	1.15334541161651
1412	0.284660690396262	0	0	0	0	5.01145462644922	3.76132828761833	4.37206228300848	5.20728457848059	5.20982262276023	5.01145462644922	8.77278291406755	13.144845197076	18.3521297755566	23.5619523983168	1.14967648362178	0.00684565109219304	1.15652213471397
1413	0	0	1.90210199071684	0	0	5.05331463593112	3.79591173920001	4.3755092371042	5.24442769780088	5.24672141613618	5.05331463593112	8.84922637513113	13.2247356122353	18.4691633100362	23.7158847261724	1.15884582765539	0.00327939239450646	1.16212522004989
1414	0	1.3408150150339	0	0	0	5.10186660495168	3.83989930484442	4.37596778233641	5.28767317824661	5.28974562601688	5.10186660495168	8.94176590979609	13.3177336921325	18.6054068703791	23.895152496396	1.16775187985871	0.00482353661683317	1.17257541647554
1415	0	0	2.14779928355656	0	0	5.16001195565412	3.89126703729099	4.37950827406023	5.33990395808064	5.34177607148298	5.16001195565412	9.05127899294511	13.4307872670053	18.770691225086	24.112467296569	1.19195639113019	0.00386917000261227	1.1958255611328
1416	0.33698889053693	0	0	0	0	5.2226581035881	3.95457519074478	4.37480955868454	5.39663576498448	5.39832654888519	5.2226581035881	9.17723329433287	13.5520428530174	18.9486786180019	24.3470051668871	1.20632607194677	0.00930196841465428	1.21562804036142
1417	0	1.70846207461198	0	0	0	5.27304707112902	4.00589259273461	4.36637009229442	5.44163160762062	5.44315830762471	5.27304707112902	9.27893966386363	13.645309756158	19.0869413637787	24.5300996714034	1.21199821172549	0.00410733127829264	1.21610554300378
1418	0	0	2.31149661462118	0	0	5.33485821710788	4.06063851125504	4.36748716866125	5.49784402265467	5.49922228260716	5.33485821710788	9.39549672836292	13.7629838970242	19.2608279196788	24.760050202286	1.24350665146433	0.00974299751293661	1.25324964897727
1419	0	1.5354562130998	0	0	0	5.41416982893565	4.13057063043531	4.37363933549437	5.57123801480001	5.57248202085449	5.41416982893565	9.54474045937096	13.9183797948653	19.4896178096653	25.0620998305198	1.26211766523581	0.00924946807808443	1.27136713331389
1420	0	1.52948231488148	0	0	0	5.49920583251658	4.19278567864715	4.39516546552976	5.65005781984734	5.65118043216181	5.49920583251658	9.69199151116373	14.0871569766935	19.7372147965408	25.3883952287026	1.27112681217847	0.00278898564423161	1.2739157978227
1421	0.597833621974892	0	0	0	0	5.57603249034301	4.24123259244147	4.424461753258	5.72196450624676	5.72297737929481	5.57603249034301	9.81726508278448	14.2417268360425	19.9636913422893	25.6866687215841	1.27277999576869	0.00527136933475306	1.27805136510344
1422	0.302368302926112	0	0	0	0	5.62295050676125	4.27054833496841	4.44215848527181	5.76696916510719	5.76788285752318	5.62295050676125	9.89349884172965	14.3356573270015	20.1026264921087	25.8705093496318	1.26387060280153	0.000909346865481665	1.26477994966701
1423	0	1.04845303570809	0	0	0	5.64107371026788	4.27892559310721	4.44656714813879	5.78416987940214	5.7849939542139	5.64107371026788	9.91999930337509	14.3665664515139	20.150736330916	25.9357302851299	1.24761027124533	0.000197698090618108	1.24780796933595
1424	0.756059481674371	0	0	0	0	5.63937632032857	4.27351241285861	4.44637193837899	5.78364002174437	5.78438313778445	5.63937632032857	9.91288873318717	14.3592606715662	20.1429006933105	25.927283831095	1.22793067198034	-0.00238213655517058	1.22554853542517
1425	0	1.38916755307676	0	0	0	5.62180137614998	4.25897671426889	4.44539747572091	5.77083394108046	5.77150393630889	5.62180137614998	9.88077809041886	14.3261755661398	20.0970095072202	25.8685134435291	1.2090032379832	0.000779595638634406	1.20978283362184
1426	0	1.36995556479379	0	0	0	5.60443416457471	4.23650837027366	4.45426556633944	5.75805594617104	5.75865991358667	5.60443416457471	9.84094253484837	14.2952081011878	20.0532640473589	25.8119239609455	1.19558929008012	0.00243421330717823	1.1980235033873
1427	0	0.899614212522858	0	0	0	5.58716298341467	4.20644466097451	4.47028926679669	5.74425178971035	5.74479614647684	5.58716298341467	9.79360764438919	14.2638969111859	20.0081487008962	25.7529448473731	1.18460519161323	0.00212780655510435	1.18673299816833
1428	0.625612482040625	0	0	0	0	5.55941512413278	4.16881902303954	4.4827719404335	5.72025188866928	5.72074243903272	5.55941512413278	9.72823414717232	14.2110060876058	19.9312579762751	25.6520004153078	1.17193576525229	0.000304019896083665	1.17223978514838
1429	0	0.929557056125243	0	0	0	5.51755034336753	4.12519917467652	4.48796715478372	5.68370277345219	5.68414476598223	5.51755034336753	9.64274951804405	14.1307166728278	19.81441944628	25.4985642122622	1.15729233633158	-0.0072953829083735	1.14999695342321
1430	0.519895672474975	0	0	0	0	5.4643505975297	4.07557797648036	4.4860484043245	5.63602498929115	5.63642316893534	5.4643505975297	9.53992857401006	14.0259769783346	19.6620019676257	25.2984251365611	1.14172833139629	0.000770455686562168	1.14249878708285
1431	0	0	2.25819463499457	0	0	5.41095559596477	4.03633796828187	4.47357635115063	5.58874572550472	5.58910438090615	5.41095559596477	9.44729356424664	13.9208699153973	19.509615640902	25.0987200218081	1.15263258736683	-0.00559102362534042	1.14704156374149
1432	0.698516646424951	0	0	0	0	5.3723413489573	4.02282945118867	4.45373264805987	5.55691853245634	5.55724153894839	5.3723413489573	9.39517080014597	13.8489034482058	19.4058219806622	24.9630635196106	1.15661137103217	-0.00176600588020417	1.15484536515196
1433	0	0.946746557128415	0	0	0	5.32906920390281	4.01248393945149	4.42935745337317	5.52230044088398	5.52259129954186	5.32906920390281	9.34155314335429	13.7709105967275	19.2932110376114	24.8158023371533	1.14850678440365	0.00471102440597905	1.15321780880963
1434	0.6815634319166	0	0	0	0	5.28009550426928	3.99901663616427	4.40311900406836	5.4825651468125	5.48282701990992	5.28009550426928	9.27911214043355	13.6822311445019	19.1647962913144	24.6476233112243	1.13622321452514	0.0013940527603464	1.13761726728548
1435	0.42888112120728	0	0	0	0	5.21720796123868	3.98001661384097	4.3698251745641	5.43115257292737	5.43138831611751	5.21720796123868	9.19722457507965	13.5670497496438	18.9982023225711	24.4295906386886	1.12105117150349	0.013079946530832	1.13413111803433
1436	0	1.31031160501493	0	0	0	5.14678585679372	3.95344870760141	4.33350701107563	5.3719173036458	5.37212949515896	5.14678585679372	9.10023456439513	13.4337415754708	18.8056588791166	24.1777883742755	1.1059257066629	0.0117986219295721	1.11772432859248
1437	0	1.62421178795977	0	0	0	5.08886614113314	3.92341814128779	4.3118475795464	5.32288784795592	5.32307881508145	5.08886614113314	9.01228428242093	13.3241318619673	18.6470197099232	23.9700985250047	1.09961557786402	0.00864533438592305	1.10826091224995
1438	0	1.21589617371321	0	0	0	5.04882103493965	3.89142672890477	4.30921977848519	5.28901796533337	5.28918980843046	5.04882103493965	8.94024776384442	13.2494675423296	18.538485507663	23.8276753160934	1.0986035141005	0.0172890668883105	1.11589258098881
1439	0.741151626256997	0	0	0	0	5.01440635653794	3.85815533043886	4.31499282649756	5.26034924372409	5.26050385798515	5.01440635653794	8.8725616869768	13.1875545134744	18.4479037571984	23.7084076151836	1.09621165335317	0.0125667404273348	1.10877839378051
1440	0	1.34321527401798	0	0	0	4.97951962790939	3.8249711505761	4.32435507432129	5.23275625833235	5.23289535350312	4.97951962790939	8.80449077848549	13.1288458528068	18.3616021111391	23.5944974646423	1.09315025905354	0.0191562273905582	1.1123064864441
1441	0	1.45695722004954	0	0	0	4.95640628929361	3.7915726026753	4.34559498430603	5.21518479578892	5.21530991403188	4.95640628929361	8.74797889196892	13.0935738762749	18.3087586720639	23.5240685860957	1.09469627678874	0.016343785775199	1.11104006256394
1442	0	1.76776488123525	0	0	0	4.951530509689	3.75881414703601	4.38394131470188	5.21346910943186	5.21358164150299	4.951530509689	8.71034465672501	13.0942859714269	18.3077550808588	23.5213367223617	1.10692015319421	0.0178908861938981	1.12481103938811
1443	0	0	0	3.79229957563706	0	4.98856664650169	3.75606448735586	4.4625062309402	5.22357602747837	5.25136508281141	4.98856664650169	8.74463113385755	13.2071373647977	18.4307133922761	23.6820784750875	1.30793014899376	0.0209541901158861	1.32888433910964
1444	0	1.17756928954079	0	0	0	5.07604595880252	3.80512536771667	4.58952282461037	5.23242009911787	5.33736876145242	5.07604595880252	8.8811713265192	13.4706941511296	18.7031142502474	24.0404830116999	1.29876853024252	0.0177679885395855	1.3165365187821
1445	0	0	1.87960558097198	0	0	5.17867696676913	3.87120101293901	4.71896846304909	5.24870346567744	5.43655684301837	5.17867696676913	9.04987797970814	13.7688464427572	19.0175499084347	24.454106751453	1.2993411573586	0.0169302238313623	1.31627138118996
1446	0	0	2.29716585033822	0	0	5.30026457538392	3.96694542245095	4.83204638277946	5.28787938956811	5.55301607159057	5.30026457538392	9.26720999783487	14.0992563806143	19.3871357701824	24.940151841773	1.32851142271302	0.0167600646722327	1.34527148738526
1447	0	1.57244162907452	0	0	0	5.43786994146521	4.08304549394101	4.93133614099828	5.35119092889557	5.68408924546693	5.43786994146521	9.52091543540622	14.4522515764045	19.8034425053001	25.487531750767	1.34565810837785	0.0113626154186186	1.35702072379647
1448	0	0.975329321008629	0	0	0	5.57156060765742	4.18929813027213	5.02373305488869	5.42029230129957	5.81011139659349	5.57156060765742	9.76085873792955	14.7845917928182	20.2048840941178	26.0149954907113	1.3488454294661	0.00829566853153719	1.35714109799764
1449	0.626005021084961	0	0	0	0	5.68154445454651	4.27636953308953	5.09850106105752	5.4774049967473	5.913206361124	5.68154445454651	9.95791398763604	15.0564150486936	20.5338200454409	26.4470264065649	1.34098337671093	0.0104059458460094	1.35138932255694
1450	0	0.946427313883902	0	0	0	5.76016233344957	4.34218733552719	5.15188116761971	5.51587536676141	5.98725081633633	5.76016233344957	10.1023496689768	15.2542308365965	20.7701062033579	26.7573570196942	1.32543478653237	0.00974416101887112	1.33517894755124
1451	0.45043903069792	0	0	0	0	5.80905275823611	4.38514102049	5.18459228076751	5.53496133659611	6.03235353532339	5.80905275823611	10.1941937787261	15.3787860594936	20.9137473960897	26.9461009314131	1.30540637551189	0.0081369194200373	1.31354329493193
1452	0.790527922982363	0	0	0	0	5.82314636978242	4.40769820746591	5.19407824695283	5.5313334436189	6.04618285841984	5.82314636978242	10.2308445772483	15.4249228242012	20.9562562678201	27.0024391262399	1.2816096088901	0.00788992029148479	1.28949952918158
1453	0.717967618815586	0	0	0	0	5.80645673797731	4.41662214569947	5.18631270879479	5.5105644279339	6.03535406771625	5.80645673797731	10.2230788836768	15.4093915924716	20.9199560204055	26.9553100881217	1.25574461341089	0.00942726037041331	1.2651718737813
1454	0	1.42611517231586	0	0	0	5.77118019147365	4.4135810975598	5.17000117783431	5.48117236915026	6.0094115629861	5.77118019147365	10.1847612890334	15.3547624668678	20.835934836018	26.8453463990041	1.23269232086554	-0.000524196416842701	1.23216812444869
1455	0.645713135363213	0	0	0	0	5.72779501626351	4.39960589314208	5.15203042860056	5.44998156460123	5.97615391903015	5.72779501626351	10.1274009094056	15.2794313380061	20.7294129026074	26.7055668216375	1.21364343650567	0.0137253351410596	1.22736877164673
1456	0	0	0	0	4.96555138199762	5.70776021439146	4.41580074941322	5.16317741625716	5.44777906923355	5.92921944228703	5.70776021439146	10.1235609638047	15.2867383800618	20.7345174492954	26.6637368915824	1.58341702724351	0.00633128636443551	1.58974831360795
1457	0.551637868830626	0	0	0	0	5.74363561460589	4.49436439870165	5.233363469015	5.50453674141273	5.86944907761588	5.74363561460589	10.2380000133075	15.4713634823225	20.9759002237353	26.8453493013512	1.45160420840387	0.00922785019433985	1.46083205859821
1458	0	0	0	3.10913312088732	0	5.79583587454631	4.59569717366945	5.3225382758173	5.55875408356139	5.81770686674759	5.79583587454631	10.3915330482158	15.7140713240331	21.2728254075944	27.090532274342	1.48745321081458	0.0102367835494948	1.49768999436407
1459	0.674765661832292	0	0	0	0	5.87010709172008	4.72441318888925	5.43546080470676	5.59832861274538	5.79510198129004	5.87010709172008	10.5945202806093	16.0299810853161	21.6283096980615	27.4234116793515	1.4549790994177	0.00743388779452802	1.46241298721223
1460	0	0.962057122011792	0	0	0	5.92942445304501	4.83999652653123	5.53557925782126	5.62078314056491	5.77109117815699	5.92942445304501	10.7694209795762	16.3050002373975	21.9257833779624	27.6968745561194	1.41272205289313	0.0095491946012854	1.42227124749441
1461	0.787674238793683	0	0	0	0	5.96844879148818	4.93281274731596	5.61656461120856	5.62869684457652	5.74172632433485	5.96844879148818	10.9012615388041	16.5178261500127	22.1465229945892	27.8882493189241	1.37143346462066	0.00261222616562582	1.37404569078629
1462	0	1.29549801866849	0	0	0	5.98674270414993	5.0026091379614	5.67893227186301	5.62568237504135	5.70814770737182	5.98674270414993	10.9893518421113	16.6682841139743	22.2939664890157	28.0021141963875	1.33440530252794	8.25017086276477e-05	1.33448780423657
1463	0	0.854234778519325	0	0	0	5.99305916623001	5.04720741582964	5.72708277513004	5.61722233369399	5.67444542103436	5.99305916623001	11.0402665820596	16.7673493571897	22.3845716908837	28.059017111918	1.30299304633336	0.00454478624099401	1.30753783257436
1464	0.730631891427684	0	0	0	0	5.98049174360529	5.06780015343535	5.75517078121749	5.59759455494243	5.63395680654618	5.98049174360529	11.0482918970406	16.8034626782581	22.4010572332006	28.0350140397468	1.27369837662564	0.00190898304992056	1.27560735967556
1465	0	0	1.89496929495881	0	0	5.95687206000484	5.08037516243786	5.76172993764079	5.57566712329508	5.59484483697937	5.95687206000484	11.0372472224427	16.7989771600835	22.3746442833786	27.9694891203579	1.25879437459124	0.00213428497005827	1.2609286595613
1466	0.653390002064136	0	0	0	0	5.93318536049817	5.095885019262	5.74762785325709	5.56010463672977	5.5652117563092	5.93318536049817	11.0290703797602	16.7766982330173	22.336802869747	27.9020146260562	1.24792468623185	0.00715093432235661	1.25507562055421
1467	0	1.11417106690602	0	0	0	5.89705664033957	5.09832665857887	5.71806535666655	5.53843713427384	5.53212236592698	5.89705664033957	10.9953832989184	16.713448655585	22.2518857898588	27.7840081557858	1.23220113502099	0.0115434598932459	1.24374459491424
1468	0	1.24061907935039	0	0	0	5.85823475634318	5.08519762528112	5.68425141470643	5.51668083058068	5.5011995953341	5.85823475634318	10.9434323816243	16.6276837963307	22.1443646269114	27.6455642222455	1.21755896185853	0.0118662005671394	1.22942516242567
1469	0	1.5225634038494	0	0	0	5.82409081540761	5.05811194683532	5.65448304052336	5.50083381361842	5.47810489594018	5.82409081540761	10.8822027622429	16.5366858027663	22.0375196163847	27.5156245123249	1.20939254244779	0.0100742540603204	1.21946679650811
1470	0	0	2.40254513310242	0	0	5.80897897492767	5.03540471456064	5.62849106821077	5.50451012322528	5.47616215558304	5.80897897492767	10.8443836894883	16.4728747576991	21.9773848809244	27.4535470365074	1.24026823713385	0.0152480583307511	1.2555162954646
1471	0	0	1.87302794762638	0	0	5.82364319232132	5.04241775966041	5.5948440200031	5.53798247582934	5.50539313298813	5.82364319232132	10.8660609519817	16.4609049719848	21.9988874478142	27.5042805808023	1.26709411478548	0.00764843535640804	1.27474255014189
1472	0	1.18624281832431	0	0	0	5.85417708431066	5.0640365178528	5.5554074959405	5.58702846422766	5.55135808575048	5.85417708431066	10.9182136021635	16.473621098104	22.0606495623316	27.6120076480821	1.28134437492562	-0.00128623846348807	1.28005813646213
1473	0.786789158000064	0	0	0	0	5.879248277995	5.07862056102631	5.51424051122937	5.63261379970782	5.59483453981672	5.879248277995	10.9578688390213	16.4721093502507	22.1047231499585	27.6995576897752	1.28371753188589	-0.0065057974963431	1.27721173438954
1474	0	1.61313551099201	0	0	0	5.8934903681891	5.08263876717802	5.47439591493128	5.671204620667	5.63212587727381	5.8934903681891	10.9761291353671	16.4505250502984	22.1217296709654	27.7538555482392	1.28382091409937	-0.00401260158349698	1.27980831251587
1475	0	1.27555466173854	0	0	0	5.90908933372591	5.07378785108241	5.44625240910891	5.71092036924348	5.6712110402738	5.90908933372591	10.9828771848083	16.4291295939172	22.1400499631607	27.8112610034345	1.28441161262893	-0.0060689077125931	1.27834270491634
1476	0	0.885674287111699	0	0	0	5.91975279269182	5.05054234216274	5.42298539302596	5.74437725203322	5.70458524196009	5.91975279269182	10.9702951348546	16.3932805278805	22.1376577799137	27.8422430218738	1.28105582490449	-0.00176583446452502	1.27928999043997
1477	0.429000726893356	0	0	0	0	5.9134733787853	5.01105971147002	5.39275258487678	5.76001440507886	5.72058372352435	5.9134733787853	10.9245330902553	16.3172856751321	22.077300080211	27.7978838037353	1.27232623030123	-0.00738034029027818	1.26494589001095
1478	0.52924096648222	0	0	0	0	5.8809348324497	4.95558515144505	5.34727473450318	5.75026855648993	5.71155429522705	5.8809348324497	10.8365199838948	16.1837947183979	21.9340632748879	27.6456175701149	1.25799481753591	-0.00830071155573005	1.24969410598018
1479	0	0.963600039099575	0	0	0	5.82811060913413	4.88791096469953	5.29124077975262	5.72075895272955	5.68304038709104	5.82811060913413	10.7160215738337	16.0072623535863	21.7280213063158	27.4110616934069	1.23953752953778	-0.0110207415274385	1.22851678801034
1480	0.708188403427883	0	0	0	0	5.76245812442657	4.81252511660394	5.23095459827495	5.67880641840869	5.64229844813401	5.76245812442657	10.5749832410305	15.8059378393055	21.4847442577141	27.1270427058482	1.21948816380585	-0.00879431409492435	1.21069384971093
1481	0.773460924620362	0	0	0	0	5.68056389278908	4.73449544474365	5.16553278869012	5.62455495041934	5.58941806998136	5.68056389278908	10.4150593375327	15.5805921262228	21.2051470766422	26.7945651466235	1.19832354575434	-0.0132273272942649	1.18509621846007
1482	0	0.858429751630369	0	0	0	5.58750271290112	4.65492022229316	5.09759040383919	5.5616119759688	5.52796094345224	5.58750271290112	10.2424229351943	15.3400133390335	20.9016253150023	26.4295862584545	1.17705000231986	-0.00900736405192502	1.16804263826794
1483	0	0.900453645127184	0	0	0	5.49189097265463	4.57161637120754	5.03017051512477	5.49395156550005	5.46186292098836	5.49189097265463	10.0635073438622	15.0936778589869	20.587629424487	26.0494923454753	1.15683767903351	-0.00832069595890897	1.1485169830746
1484	0	1.76261697974044	0	0	0	5.4056084183258	4.4868212218453	4.97314280297201	5.43229889108171	5.40181745954367	5.4056084183258	9.8924296401711	14.8655724431431	20.2978713342248	25.6996887937685	1.14765920473315	-0.00660744590833325	1.14105175882481
1485	0	1.1122325512076	0	0	0	5.33872866015565	4.40332329230986	4.93553891777152	5.38645935899148	5.35760385840625	5.33872866015565	9.74205195246551	14.677590870237	20.0640502292285	25.4216540876348	1.14460169970207	-0.00186145966736381	1.14274024003471
1486	0	1.00706309102953	0	0	0	5.2821432847977	4.32036159546152	4.90762351673872	5.34738853026705	5.32015639290573	5.2821432847977	9.60250488025922	14.5101283969979	19.857516927265	25.1776733201707	1.13991877833545	0.00151789134644322	1.14143666968189
1487	0	1.66977515753671	0	0	0	5.23791914691997	4.23902294800657	4.89107262806399	5.31737263078885	5.29174413399205	5.23791914691997	9.47694209492654	14.3680147229905	19.6853873537794	24.9771314877714	1.14132841519356	0.00295388798059373	1.14428230317416
1488	0.578628186382731	0	0	0	0	5.20400436258186	4.1605393733035	4.88504019874103	5.29609926198973	5.27204105430765	5.20400436258186	9.36454373588536	14.2495839346264	19.5456831966161	24.8177242509238	1.1447821383092	0.00163768804569814	1.1464198263549
1489	0.681457418756399	0	0	0	0	5.16067185045956	4.08426784579277	4.87274254118978	5.26724718157591	5.24471528066388	5.16067185045956	9.24493969625233	14.1176822374421	19.384929419018	24.6296446996819	1.14164200443622	0.00379614619800938	1.14543815063423
1490	0	1.0416938216877	0	0	0	5.10986658535067	4.01110120218539	4.85529691718751	5.23233081716115	5.21127314726367	5.10986658535067	9.12096778753606	13.9762647047236	19.2085955218847	24.4198686691484	1.134206763127	0.0019274362472152	1.13613419937421
1491	0.482965012000265	0	0	0	0	5.05477784806222	3.9390495714057	4.83323779538463	5.19222265920972	5.17258118834285	5.05477784806222	8.99382741946793	13.8270652148526	19.0192878740623	24.1918690624051	1.12479980388205	0.00802656664097878	1.13282637052303
1492	0	0.822069072704861	0	0	0	4.99075901845693	3.86654000523296	4.80174179274563	5.14238428301527	5.1240968130033	4.99075901845693	8.85729902368989	13.6590408164355	18.8014250994508	23.9255219124541	1.11266353605697	0.00888227424382569	1.1215458103008
1493	0	1.34789521707653	0	0	0	4.92950617116414	3.7955455487531	4.77055394276785	5.09279847262969	5.07580012890418	4.92950617116414	8.72505171991724	13.4956056626851	18.5884041353148	23.664204264219	1.10162580917105	0.0127717348973624	1.11439754406841
1494	0.742382077382929	0	0	0	0	4.87404046282098	3.72952940116423	4.74448733499914	5.04847438517208	5.03269884763972	4.87404046282098	8.6035698639852	13.3480571989843	18.3965315841564	23.4292304317962	1.0931373843768	0.00609857080027785	1.09923595517708
1495	0.273727933623996	0	0	0	0	4.80993260368423	3.66601317247263	4.71118741268715	4.9972169811994	4.98259749247509	4.80993260368423	8.47594577615686	13.187133188844	18.1843501700434	23.1669476625185	1.08290000932107	0.0137924381568072	1.09669244747787
1496	0.766711430833758	0	0	0	0	4.73339731859694	3.60205183872205	4.66606657741293	4.93456634031975	4.92103652314997	4.73339731859694	8.33544915731899	13.0015157347319	17.9360820750517	22.8571185982016	1.07000887015828	0.011020391272411	1.08102926143069
1497	0	0	2.09755269882256	0	0	4.66354903578445	3.5570087497473	4.61635819864748	4.88031199193128	4.86780650365107	4.66354903578445	8.22055778553175	12.8369159841792	17.7172279761105	22.5850344797616	1.07573047199607	0.0156855942677529	1.09141606626383
1498	0	1.33546298234126	0	0	0	4.62177421074119	3.54106454494503	4.56960169691633	4.85187437046366	4.8403294187926	4.62177421074119	8.16283875568622	12.7324404526026	17.5843148230662	22.4246442418588	1.082452903493	0.0269146605093384	1.10936756400234
1499	0.576357636372145	0	0	0	0	4.59168051659376	3.53225439658078	4.52960485222238	4.8334409132742	4.82279465462016	4.59168051659376	8.12393491317454	12.6535397653969	17.4869806786711	22.3097753332913	1.08246542480296	0.027374266006539	1.1098396908095
1500	0	0.981741352407976	0	0	0	4.56031651339318	3.52340350776666	4.48952861380729	4.81309811591514	4.80329095457924	4.56031651339318	8.08372002115984	12.5732486349671	17.3863467508823	22.1896377054615	1.07683380727059	0.028743838080642	1.10557764535123
1501	0.688546112265824	0	0	0	0	4.52816676000394	3.513224232028	4.45147558134077	4.7912185325448	4.78219333677037	4.52816676000394	8.04139099203194	12.4928665733727	17.2840851059175	22.0662784426879	1.06819183004994	0.0243633652819566	1.0925551953319
1502	0	1.2137717290644	0	0	0	4.49426644789752	3.50223758145959	4.41632366081298	4.7680991026532	4.75980135130263	4.49426644789752	7.99650402935711	12.4128276901701	17.1809267928233	21.9407281441259	1.05863216026456	0.0211825826667094	1.07981474293127
1503	0	0.838671739466964	0	0	0	4.46617923112462	3.48876315572732	4.38868079587572	4.74830634827521	4.74068422001974	4.46617923112462	7.95494238685195	12.3436231827277	17.0919295310029	21.8326137510226	1.05025045288488	0.0245552968554695	1.07480574974035
1504	0	1.47065856779591	0	0	0	4.44552231230195	3.47237081029925	4.36939465586157	4.73292085609154	4.72592527133293	4.44552231230195	7.91789312260121	12.2872877784628	17.0202086345543	21.7461339058872	1.04526717856112	0.0210072595260028	1.06627443808712
1505	0.488730427165608	0	0	0	0	4.43166202503436	3.45367947184861	4.35857259324522	4.72242049219327	4.71600511647718	4.43166202503436	7.88534149688297	12.2439140901282	16.9663345823215	21.6823396987986	1.04310194145501	0.0252335416534234	1.06833548310843
1506	0	1.35892314890355	0	0	0	4.41652504924673	3.43174292323502	4.34879084315018	4.70981287513015	4.70393409153572	4.41652504924673	7.84826797248175	12.1970588156319	16.9068716907621	21.6108057822978	1.0402272171542	0.0245138641090241	1.06474108126323
1507	0.573742138781312	0	0	0	0	4.40438231294455	3.40859909523124	4.34394343843936	4.69943946983467	4.69405632671254	4.40438231294455	7.81298140817578	12.1569248466151	16.8563643164498	21.5504206431624	1.03779684028227	0.0285572715912832	1.06635411187355
1508	0.399017898675187	0	0	0	0	4.38073333873103	3.38186070180387	4.33085112200251	4.67855806700338	4.67363220646661	4.38073333873103	7.76259404053489	12.0934451625374	16.7720032295408	21.4456354360074	1.03146842120497	0.0283716622647018	1.05984008346967
1509	0	0	1.82124331971434	0	0	4.35546705142992	3.36200414779992	4.30741946242104	4.65556951454393	4.65106508627567	4.35546705142992	7.71747119922984	12.0248906616509	16.6804601761948	21.3315252624705	1.03224844530375	0.0270917711385289	1.05934021644228
1510	0	0.998371133033503	0	0	0	4.34601791968759	3.36119987419094	4.28130422559176	4.64644441419839	4.64232797841218	4.34601791968759	7.70721779387853	11.9885220194703	16.6349664336687	21.2772944120809	1.03486683059075	0.0312268770578112	1.06609370764856
1511	0	0	0	3.45141657922721	0	4.36589469017365	3.38902894492843	4.28139467974948	4.63986407845609	4.66072284125218	4.36589469017365	7.75492363510208	12.0363183148516	16.6761823933077	21.3369052345598	1.17190591146789	0.03060448130952	1.20251039277741
1512	0.418690545015551	0	0	0	0	4.42442229223623	3.46070870571548	4.32176440229382	4.62668538385322	4.71648672036502	4.42442229223623	7.88513099795171	12.2068954002455	16.8335807840987	21.5500675044638	1.16992163462992	0.0206696225286999	1.19059125715862
1513	0	1.18221020510142	0	0	0	4.4813985873214	3.53226533949225	4.36422135327872	4.60644783584505	4.77027218315425	4.4813985873214	8.01366392681365	12.3778852800924	16.9843331159374	21.7546052990917	1.15558260107791	0.0232247752215921	1.17880737629951
1514	0.568290336085759	0	0	0	0	4.53245320745502	3.5951668084234	4.40505773723678	4.58529647387832	4.81811991911341	4.53245320745502	8.12762001587842	12.5326777531152	17.1179742269935	21.9360941461069	1.13878729710555	0.0176255804751009	1.15641287758065
1515	0	0	0	2.87741559473392	0	4.58685534906138	3.6668362554869	4.45443270680901	4.55759367725258	4.87034885929752	4.58685534906138	8.25369160454828	12.7081243113573	17.2657179886099	22.1360668479074	1.19256089706509	0.024532316764278	1.21709321382936
1516	0	1.69687908986237	0	0	0	4.67196266045284	3.76463326807866	4.53728473966791	4.53451870239107	4.95225527038258	4.67196266045284	8.4365959285315	12.9738806681994	17.5083993705905	22.4606546409731	1.20150657338284	0.0241646485472889	1.22567122193013
1517	0	1.58282933687391	0	0	0	4.7725884079598	3.85752547627162	4.63761057246963	4.53128149093482	5.04828271943292	4.7725884079598	8.63011388423142	13.2677244567011	17.7990059476359	22.8472886670688	1.2029877359517	0.0267429726841092	1.22973070863581
1518	0	1.31361460356603	0	0	0	4.87937120875276	3.93740385338064	4.74559218714687	4.54603986291506	5.14908883269245	4.87937120875276	8.81677506213339	13.5623672492803	18.1084071121953	23.2574959448878	1.2022095429626	0.0299953332640185	1.23220487622662
1519	0.639309759619708	0	0	0	0	4.97645351326523	4.00129419696169	4.84677862443979	4.56679085089743	5.24069275631195	4.97645351326523	8.97774771022692	13.8245263346667	18.3913171855641	23.6320099418761	1.19688615916292	0.0297222562731897	1.22660841543611
1520	0.452692463302424	0	0	0	0	5.04575613092436	4.04689307021023	4.92511959221731	4.57796599393865	5.30748927003641	5.04575613092436	9.09264920113458	14.0177687933519	18.5957347872905	23.903224057327	1.18512821152836	0.0272515162153251	1.21237972774369
1521	0.701589931517598	0	0	0	0	5.08385041529815	4.07427404254313	4.97701149818209	4.57551140368487	5.34628428248173	5.08385041529815	9.15812445784128	14.1351359560234	18.7106473597082	24.05693164219	1.1680010917741	0.0201193667807425	1.18812045855484
1522	0.285955518119239	0	0	0	0	5.0915016715625	4.08478349584786	5.00287958308505	4.55893547467869	5.35787197916209	5.0915016715625	9.17628516741036	14.1791647504954	18.7381002251741	24.0959722043362	1.14723400704946	0.015555176347678	1.16278918339714
1523	0	0	1.98128413247175	0	0	5.08391146272477	4.08975206256539	5.00277538621365	4.53860050150647	5.35407892013737	5.08391146272477	9.17366352529016	14.1764389115038	18.7150394130103	24.0691183331477	1.13976227057761	0.0103967421860544	1.15015901276367
1524	0	0.810367022946265	0	0	0	5.08183736004262	4.10481780224823	4.98665797505052	4.53225905907506	5.35416089945159	5.08183736004262	9.18665516229085	14.1733131373414	18.7055721964164	24.059733095868	1.13303713572951	0.0132927445541625	1.14632988028367
1525	0.718332635666257	0	0	0	0	5.06999718796189	4.11323016167108	4.95886846242837	4.52495225827987	5.34462075942083	5.06999718796189	9.18322734963298	14.1420958120613	18.6670480703412	24.011668829762	1.11876136493317	0.00847327852167842	1.12723464345485
1526	0	1.59391370961753	0	0	0	5.0517489113403	4.11478886882102	4.92894095692761	4.52034939028647	5.3305023563266	5.0517489113403	9.16653778016132	14.0954787370889	18.6158281273754	23.946330483702	1.10718705206541	0.0050502713061779	1.11223732337159
1527	0.536372394961707	0	0	0	0	5.0342601785835	4.10813159604247	4.90351322165965	4.52238845886577	5.31700677870869	5.0342601785835	9.14239177462596	14.0459049962856	18.5682934551514	23.8853002338601	1.09848359856137	0.00571419578372805	1.1041977943451
1528	0	0	1.83631099529694	0	0	5.01482453759225	4.10310124894834	4.87039886793156	4.52755368896944	5.30175898264932	5.01482453759225	9.11792578654059	13.9883246544721	18.5158783434416	23.8176373260909	1.09726059878831	-9.22340662394586e-05	1.09716836472207
1529	0	0	0	0	4.89971844008592	5.04345867238602	4.15014165887797	4.86944926504106	4.58279634292127	5.29524751278926	5.04345867238602	9.19360033126399	14.0630495963051	18.6458459392263	23.9410934520156	1.47525521431741	0.00229689418538726	1.4775521085028
1530	0.685463016064213	0	0	0	0	5.13367844477526	4.26461556314643	4.93158695784218	4.70232885291867	5.28307825647668	5.13367844477526	9.39829400792169	14.3298809657639	19.0322098186825	24.3152880751592	1.36358217223431	-0.00396438908147657	1.35961778315283
1531	0.65286605533741	0	0	0	0	5.21719395164692	4.3811716918241	4.99568456442763	4.82047920347396	5.25956234861343	5.21719395164692	9.59836564347102	14.5940502078987	19.4145294113726	24.674091759986	1.31360564586323	-0.00087286107753426	1.3127327847857
1532	0	1.25418954187152	0	0	0	5.28463553019253	4.48262547294091	5.05184899178139	4.92571318577691	5.22922289388783	5.28463553019253	9.76726100313344	14.8191099949148	19.7448231806917	24.9740460745796	1.27409332280681	-0.000858404429238284	1.27323491837757
1533	0	0.881908833820285	0	0	0	5.34145592919731	4.56272775574774	5.102149065871	5.01951158646666	5.19939333018363	5.34145592919731	9.90418368494505	15.0063327508161	20.0258443372827	25.2252376674663	1.24185277414711	0.00875618071863118	1.25060895486574
1534	0.675967344619515	0	0	0	0	5.37922739849396	4.61977294606737	5.13891444429589	5.09413537867428	5.16460469415277	5.37922739849396	9.99900034456132	15.1379147888572	20.2320501675315	25.3966548616843	1.21274063130437	0.0132600544848721	1.22600068578924
1535	0	1.36581911345338	0	0	0	5.39919204125028	4.65635638631298	5.16420243033651	5.1518515529108	5.12766106925893	5.39919204125028	10.0555484275633	15.2197508578998	20.3716024108106	25.4992634800695	1.18818905973443	0.015394767520255	1.20358382725469
1536	0	1.28527309007287	0	0	0	5.4156988829285	4.67441112676261	5.18879791349338	5.20380425972678	5.09932313302109	5.4156988829285	10.0901100096911	15.2789079231845	20.4827121829113	25.5820353159324	1.17093875239058	0.0100054833094008	1.18094423569998
1537	0	0.932864091882865	0	0	0	5.42814319574879	4.67502248391807	5.21086401637084	5.24859054251734	5.07730851149514	5.42814319574879	10.1031656796669	15.3140296960377	20.562620238555	25.6399287500502	1.15765560993415	0.0062647311698205	1.16392034110397
1538	0	0.953136966520676	0	0	0	5.43201209961689	4.6589308135801	5.22523717035088	5.28150993724596	5.05578415074091	5.43201209961689	10.090942913197	15.3161800835479	20.5976900207938	25.6534741715347	1.14519148549537	0.00475598342009021	1.14994746891546
1539	0	1.53499436666627	0	0	0	5.43283701336406	4.62943083760024	5.23702913879284	5.30813844573004	5.03908582267755	5.43283701336406	10.0622678509643	15.2992969897571	20.6074354354872	25.6465212581647	1.13815804240809	0.0029410283750387	1.14109907078313
1540	0.50589620106447	0	0	0	0	5.43042031622782	4.58907283821196	5.24688351531252	5.32956784505024	5.02704645564794	5.43042031622782	10.0194931544398	15.2663766697523	20.5959445148025	25.6229909704505	1.13463572954883	0.00507162415678889	1.13970735370562
1541	0.528950134793658	0	0	0	0	5.40795309938962	4.53726836487104	5.2399030176656	5.33132278725214	5.00396757055149	5.40795309938962	9.94522146426066	15.1851244819263	20.5164472691784	25.5204148397299	1.12693126065839	0.00419327609238082	1.13112453675077
1542	0	0.891015827846132	0	0	0	5.36799207245935	4.4760607123819	5.21767471570316	5.31538042508887	4.97067118494358	5.36799207245935	9.84405278484125	15.0617275005444	20.3771079256333	25.3477791105769	1.11552747760205	0.0110222394756193	1.12654971707767
1543	0	0.874074182321902	0	0	0	5.3199444043001	4.40767257611891	5.18709402100101	5.28899183893007	4.93333918353205	5.3199444043001	9.727616980419	14.91471100142	20.2037028403501	25.1370420238821	1.10257574579618	0.00764867277563512	1.11022441857182
1544	0	1.08892932167078	0	0	0	5.26896308737651	4.33443138900922	5.15257399019509	5.25689078519323	4.89573059730168	5.26896308737651	9.60339447638573	14.7559684665808	20.012859251774	24.9085898490757	1.09010679028341	0.00854243590679607	1.09864922619021
1545	0	1.08263892403165	0	0	0	5.22045665962594	4.25896613323226	5.11924342814094	5.22449255319356	4.86238281029537	5.22045665962594	9.47942279285821	14.5986662209991	19.8231587741927	24.6855415844881	1.08009145662488	0.0135384296868417	1.09362988631172
1546	0	0.933297539476691	0	0	0	5.17470928502476	4.18233738901317	5.08728930585482	5.19223796533177	4.83295389741814	5.17470928502476	9.35704667403792	14.4443359798927	19.6365739452245	24.4695278426427	1.07218180133145	0.00489076728431396	1.07707256861577
1547	0.464960469956897	0	0	0	0	5.12454352655807	4.10391645200771	5.05049858039149	5.15413727591861	4.80076232444858	5.12454352655807	9.22845997856578	14.2789585589573	19.4330958348759	24.2338581593245	1.06458308746284	0.00933358172128061	1.07391666918412
1548	0.387697660587699	0	0	0	0	5.05986092901707	4.02199365012054	5.00027217350236	5.10178649576459	4.75679755020802	5.05986092901707	9.0818545791376	14.08212675264	19.1839132484046	23.9407107986126	1.05515298860803	0.0136921016339157	1.06884509024195
1549	0	0.971116398997554	0	0	0	4.98501628646502	3.93757104065267	4.9400558656229	5.03880074080421	4.7041468258968	4.98501628646502	8.92258732711769	13.8626431927406	18.9014439335448	23.6055907594416	1.04374271188349	0.00589177540364475	1.04963448728714
1550	0	0.877224275448543	0	0	0	4.91122063135937	3.85420440641909	4.87966688184592	4.97514327361786	4.65231733802209	4.91122063135937	8.76542503777845	13.6450919196244	18.6202351932422	23.2725525312643	1.03219866977133	0.007407174892403	1.03960584466373
1551	0	1.4708894448383	0	0	0	4.84578928449413	3.77405795344873	4.82609964118046	4.9179336372787	4.60803741817025	4.84578928449413	8.61984723794286	13.4459468791233	18.363880516402	22.9719179345723	1.02504921313449	0.00758277766581585	1.0326319908003
1552	0	1.0478323282452	0	0	0	4.79560736449449	3.69927861424523	4.78619525482124	4.87411942101743	4.57792157428274	4.79560736449449	8.49488597873973	13.281081233561	18.1552006545784	22.7331222288611	1.02276280045856	0.00797901890466551	1.03074181936322
1553	0.440042362441808	0	0	0	0	4.74876644573224	3.62757778724951	4.74897913596056	4.83281599230275	4.55080381609356	4.74876644573224	8.37634423298175	13.1253233689423	17.9581393612451	22.5089431773386	1.01996777041826	0.00456083945704634	1.02452860987531
1554	0	0.884579232960098	0	0	0	4.6968682188488	3.55714434096604	4.70684860324388	4.78649606250781	4.5189212252227	4.6968682188488	8.25401255981483	12.9608611630587	17.7473572255665	22.2662784507892	1.01468224672077	0.00385315900364855	1.01853540572442
1555	0	1.23442512852527	0	0	0	4.64963287454152	3.49031256277882	4.66827315032452	4.74369175284855	4.49061048122242	4.64963287454152	8.13994543732034	12.8082185876449	17.5519103404934	22.0425208217158	1.00951641462516	0.00153550804983961	1.011051922675
1556	0	0	0	3.01782972008087	0	4.63083657772008	3.45105482226639	4.65680609556466	4.70731396662558	4.48931607566902	4.63083657772008	8.08189139998648	12.7386974955511	17.4460114621767	21.9353275378457	1.09343083522579	0.00150169912123207	1.09493253434702
1557	0.493017455001864	0	0	0	0	4.6466174275582	3.45556420062303	4.67967539170896	4.66834357393097	4.52217799771109	4.6466174275582	8.10218162818122	12.7818570198902	17.4502005938212	21.9723785915323	1.10771833445642	0.00284393795049731	1.11056227240692
1558	0	0	0	2.93475940705505	0	4.67977923965163	3.48906766427193	4.72062041582916	4.62330156204816	4.57286570509225	4.67977923965163	8.16884690392356	12.8894673197527	17.5127688818009	22.0856345868931	1.18174701929771	0.00147378149135445	1.18322080078907
1559	0	1.42424339385011	0	0	0	4.74910173490358	3.56153738545029	4.79683337542462	4.58220500138376	4.65851700372767	4.74910173490358	8.31063912035387	13.1074724957785	17.6896774971623	22.3481945008899	1.19490418790285	-0.00508003799063689	1.18982414991222
1560	0	0.990967122050691	0	0	0	4.82833298418526	3.63625942200944	4.88174580918432	4.55292183165758	4.75252229742928	4.82833298418526	8.46459240619471	13.346338215379	17.8992600470366	22.6517823444659	1.19201483311314	-0.00175551594791989	1.19025931716522
1561	0	0.966143842147295	0	0	0	4.90283321672801	3.70162536972124	4.96069200789057	4.52997363277618	4.84018601399317	4.90283321672801	8.60445858644925	13.5651505943398	18.095124227116	22.9353102411092	1.1825887841826	-0.000686526632008853	1.18190225755059
1562	0	0	2.02759737071974	0	0	4.97753818238317	3.76726630727075	5.02682855338492	4.52125760983399	4.92649248441661	4.97753818238317	8.74480448965392	13.7716330430388	18.2928906528728	23.2193831372894	1.18727354542101	-0.00459698091867556	1.18267656450234
1563	0	1.57900419391195	0	0	0	5.06432536880861	3.84400934469099	5.08281487026706	4.53931978162038	5.02341481360508	5.06432536880861	8.9083347134996	13.9911495837667	18.530469365387	23.5538841789921	1.19582321339002	-0.00213334568796512	1.19368986770205
1564	0	1.66233108285268	0	0	0	5.15841690547866	3.91322498629895	5.14271185312697	4.57894300739492	5.12629196779948	5.15841690547866	9.07164189177761	14.2143537449046	18.7932967522995	23.919588720099	1.20555949977842	0.00394211850354553	1.20950161828196
1565	0	1.37566024932693	0	0	0	5.256213501845	3.97046039948526	5.20790886576294	4.63552625449604	5.23164911664803	5.256213501845	9.22667390133025	14.4345827670932	19.0701090215892	24.3017581382373	1.21436195458134	0.00413741513657995	1.21849936971792
1566	0	0	1.97036768520225	0	0	5.35699341797707	4.02626187289151	5.26811923108879	4.70707520876326	5.3388889288321	5.35699341797707	9.38325529086858	14.6513745219574	19.3584497307206	24.6973386595527	1.23296463542311	-0.00126124913741801	1.23170338628569
[truncated: 8,434 more rows]
