# Supplementary material for: Impulse Response Functions for Nonlinear, Nonstationary, and Heterogeneous Systems, Estimated by Deconvolution and Demixing of Noisy Time Series
Source: Sensors (Basel). 2022 Apr 25;22(9):3291. doi: 10.3390/s22093291 (PMC9105515; doi:10.3390/s22093291)
Supplement: Supplementary file 1 [file sensors-22-03291-s001.zip › File S1/IRF fig 14 average vs ensemble IRF/alpha_benchmk_test_Fig_14d_ypeak_by_x.txt]

xknots	ybenchpk	ypeak	ypeak_se
0	0	0	0
0.8	0.0325579950424608	0.0317209613545731	0.000727268382387349
1.8	0.0656827994977327	0.0669150229981567	0.000743333161098001
2.8	0.104670683006557	0.108177825738311	0.000900377563419244
3.8	0.190716530439207	0.186524003171149	0.000952295959831265
5.99007611991815	0.573208456964585	0.568236876171567	0.00282918369044548
