# Supplementary material for: Impulse Response Functions for Nonlinear, Nonstationary, and Heterogeneous Systems, Estimated by Deconvolution and Demixing of Noisy Time Series
Source: Sensors (Basel). 2022 Apr 25;22(9):3291. doi: 10.3390/s22093291 (PMC9105515; doi:10.3390/s22093291)
Supplement: Supplementary file 1 [file sensors-22-03291-s001.zip › File S1/IRF fig 14 average vs ensemble IRF/benchmark_test5_Fig_14b_IRFpeak_by_x.txt]

knot	benchpk	IRFpeak	IRFpeak_se	benchpeaklag	IRFpeaklag
0.35	0.0545006579513248	0.0606114071617892	0.00268694466926373	5	5
1	0.0367879441171442	0.0381437688229206	0.000944507222245483	5	5
2	0.0245252960780962	0.0251529870843906	0.000474263677783681	5	5
3	0.0183939720585721	0.0185268847352594	0.000321897869843535	5	5
5.99007611991815	0.0105257635213206	0.010983836791596	0.000208766066206671	5	5
