# Supplementary material for: Impulse Response Functions for Nonlinear, Nonstationary, and Heterogeneous Systems, Estimated by Deconvolution and Demixing of Noisy Time Series
Source: Sensors (Basel). 2022 Apr 25;22(9):3291. doi: 10.3390/s22093291 (PMC9105515; doi:10.3390/s22093291)
Supplement: Supplementary file 1 [file sensors-22-03291-s001.zip › File S1/IRF fig 14 average vs ensemble IRF/benchmark_test5_Fig_14b_IRFs.txt]

lags	bench1	bench2	bench3	bench4	bench5	IRF1	IRF2	IRF3	IRF4	IRF5	se1	se2	se3	se4	se5	ybench1	ybench2	ybench3	ybench4	ybench5	yIRF1	yIRF2	yIRF3	yIRF4	yIRF5	yse1	yse2	yse3	yse4	yse5	avg_benchmk	wtd_avg_benchmk	avg_IRF_x1	avg_se_x1	wtd_avg_IRF_x1	wtd_avg_se_x1	alt_avg_IRFx1	alt_avg_sex1	ensemble_IRF	ensemble_se
0	0	0	0	0	0	-0.00152304936569199	-0.000526007518606127	-0.00028932147117981	-0.000193176317363219	-3.73452361792224e-05	0.00149897967992804	0.000526958361854984	0.000264665654040145	0.000179732870154281	0.000117171043353474	0	0	0	0	0	-0.000533067277992197	-0.000526007518606127	-0.00057864294235962	-0.000579528952089656	-0.000223700807429863	0.000524642887974813	0.000526958361854984	0.00052933130808029	0.000539198610462842	0.000701863468737536	0	0	-0.000695869351629865	0.000731509127805365	-0.000477367691321745	0.000466752638482495	-0.000603262604110711	0.000593603616123152	2.59546492790754e-06	3.28572307227118e-05
1	0.0242586889800884	0.0163746150615596	0.0109164100410398	0.00818730753077982	0.00468510350406639	0.0283228038367303	0.0175340724719699	0.0114214451390564	0.00843533236133355	0.00496943079633479	0.00182767646335658	0.000642517668123307	0.000322698412466891	0.000219136940424672	0.000142826894589309	0.00849054114303092	0.0163746150615596	0.0218328200820795	0.0245619225923395	0.0280641266190529	0.00991298134285561	0.0175340724719699	0.0228428902781128	0.0253059970840006	0.0297672687427108	0.000639686762174805	0.000642517668123307	0.000645396824933783	0.000657410821274017	0.000855543970561485	0.0164202020809427	0.0144975333036088	0.0184341536167676	0.000891918748179435	0.0151572665693887	0.000569104232593018	0.0172828631575721	0.00072377221285014	0.00605574599170147	5.26464989491755e-05
2	0.0397226693947046	0.0268128018414256	0.0178752012276171	0.0134064009207128	0.00767167664026513	0.046360132486507	0.0286656794519997	0.0187230404466241	0.0137675544094802	0.00812902910657236	0.0021207218517407	0.000745518072799466	0.000374405929364065	0.000254231750816933	0.000165664954247739	0.0139029342881466	0.0268128018414256	0.0357504024552341	0.0402192027621384	0.045953927042586	0.0162260463702774	0.0286656794519997	0.0374460808932481	0.0413026632284406	0.0486935031293986	0.000742252648109244	0.000745518072799466	0.00074881185872813	0.0007626952524508	0.000992345686346714	0.0268874488308457	0.0237391527188734	0.0301593890631014	0.00103491515485897	0.0247995978492357	0.000660332749020069	0.028274678334982	0.000839804461160887	0.00995851093806046	7.27133144632327e-05
3	0.0487832565416913	0.0329286981656416	0.0219524654437611	0.0164643490828208	0.00942155638958255	0.0561588213479226	0.0348843240428988	0.0228627375901615	0.016768694418503	0.00993712222928853	0.00234746674020435	0.000825207165265974	0.000414395715257516	0.000281347844151843	0.000183205187278367	0.0170741397895919	0.0329286981656416	0.0439049308875221	0.0493930472484624	0.0564358399417006	0.0196555874717729	0.0348843240428988	0.045725475180323	0.050306083255509	0.059524118566369	0.000821613359071521	0.000825207165265974	0.000828791430515033	0.000844043532455529	0.00109741301736128	0.033020371844436	0.0291539615744347	0.0366582286848467	0.00114555414071128	0.0301901368416428	0.000730909312087949	0.0343894139758336	0.000929576859371586	0.0122112006339367	8.97176369905474e-05
4	0.0532538031546337	0.0359463171293777	0.0239642114195852	0.0179731585646889	0.0102849572773461	0.0595797626500785	0.0374639632601287	0.0246287375745031	0.0181200758746738	0.0107150693143783	0.00253374372040638	0.000890661983277709	0.000447235071014626	0.000303584500007838	0.000197550683919839	0.0186388311041218	0.0359463171293777	0.0479284228391703	0.0539194756940666	0.0616076769814093	0.0208529169275275	0.0374639632601287	0.0492574751490061	0.0543602276240214	0.064184080823325	0.000886810302142234	0.000890661983277709	0.000894470142029251	0.000910753500023514	0.00118334363422172	0.0360463918761467	0.0318256598867246	0.0392185784923036	0.00123644004705169	0.032407232957386	0.000788877938189369	0.036845884944277	0.0010033182977422	0.0132977934017051	0.000104393928236847
5	0.0545006579513248	0.0367879441171442	0.0245252960780962	0.0183939720585721	0.0105257635213206	0.0606114071617892	0.0381437688229206	0.0251529870843906	0.0185268847352594	0.010983836791596	0.00268694466926373	0.000944507222245483	0.000474263677783681	0.000321897869843535	0.000208766066206671	0.0190752302829637	0.0367879441171442	0.0490505921561923	0.0551819161757164	0.0630501247129679	0.0212139925066262	0.0381437688229206	0.0503059741687812	0.0555806542057781	0.0657940184704178	0.000940430634242306	0.000944507222245483	0.000948527355567362	0.000965693609530606	0.00125052462783383	0.0368903619581271	0.0325708081078272	0.0399368800579768	0.00131119563553713	0.033026969515887	0.000836562460638474	0.0375288779176856	0.00106397502052904	0.0135821448264755	0.000116394919555768
6	0.0535456376732804	0.0361433054294643	0.0240955369529762	0.0180716527147321	0.0103413195534379	0.0591623881567804	0.0372808243302234	0.0245984781663514	0.0181681940205705	0.0106116832658516	0.0028202365155928	0.000991331629690365	0.000497753172632561	0.00033774850516799	0.000218583312419939	0.0187409731856481	0.0361433054294643	0.0481910739059523	0.0542149581441964	0.0619452913054907	0.0207068358548731	0.0372808243302234	0.0491969563327028	0.0545045820617114	0.0635647905229127	0.00098708278045748	0.000991331629690365	0.000995506345265122	0.00101324551550397	0.00130933067993929	0.036243928592756	0.0320000667005758	0.0390200024420455	0.00137622267880982	0.0322830762606844	0.000878027513065974	0.0366735178326307	0.00111673159251055	0.0132737316645296	0.00012617701845345
7	0.0511460369656665	0.0345235749518249	0.0230157166345499	0.0172617874759125	0.0098778824034406	0.0566294701672214	0.0356497773761011	0.0235231650115566	0.0174137954783602	0.0102124713360003	0.00293200381198639	0.00103060231261996	0.000517457501640062	0.000351062408747376	0.00022649378805027	0.0179011129379833	0.0345235749518249	0.0460314332690999	0.0517853624277374	0.0591692675002092	0.0198203145585275	0.0356497773761011	0.0470463300231132	0.0522413864350805	0.0611734806751239	0.00102620133419524	0.00103060231261996	0.00103491500328012	0.00105318722624213	0.00135671503110972	0.0346196887764604	0.0305660118263594	0.037327439155652	0.00143075335094983	0.0308796421855637	0.000912801704538729	0.0350792925510048	0.00116097386360603	0.0127062344306404	0.000134100469491239
8	0.047856952413548	0.0323034428791449	0.0215356285860966	0.0161517214395724	0.00924265839883962	0.0540527661201325	0.0336813159655007	0.022142645963451	0.0164113347481203	0.00962233697187556	0.00302786128356275	0.00106427198661642	0.000534342604237534	0.000362491547664641	0.00023319612513555	0.0167499333447418	0.0323034428791449	0.0430712571721932	0.0484551643187173	0.0553642273594501	0.0189184681420464	0.0336813159655007	0.0442852919269021	0.0492340042443609	0.0576385309130373	0.00105975144924696	0.00106427198661642	0.00106868520847507	0.00108747464299392	0.0013968625404319	0.0323933758437449	0.028600381578498	0.0353760372187833	0.00147751526383512	0.029181475261339	0.00094261755488753	0.0332030451172899	0.00119891097321016	0.0118598415802615	0.000140453195484439
9	0.0440797035257564	0.0297537998798856	0.0198358665865904	0.0148768999399428	0.00851315475524006	0.0504160584974687	0.0311765208902354	0.0204926138896011	0.0151806407056754	0.00881788072623173	0.0031135895304692	0.00109437024502728	0.000549438206473755	0.000372690494367577	0.000239110438487544	0.0154278962340147	0.0297537998798856	0.0396717331731808	0.0446306998198284	0.0509944450045311	0.017645620474114	0.0311765208902354	0.0409852277792021	0.0455419221170263	0.0528197767664872	0.00108975633566422	0.00109437024502728	0.00109887641294751	0.00111807148310273	0.00143228972760739	0.0298366346241983	0.0263430134415914	0.0328325352605753	0.00151932830362561	0.027035463686136	0.000969273258364044	0.0307893125212459	0.00123283116279045	0.0109178369105906	0.00014547993310089
10	0.0400993431812186	0.0270670566473225	0.0180447044315484	0.0135335283236613	0.00774442400425233	0.0461337227020262	0.0284126304642603	0.0186806918886034	0.0138389093394528	0.00804106102990368	0.00318840393073172	0.00112064470553699	0.000562615464358353	0.000381595939179814	0.000244343653295992	0.0140347701134265	0.0270670566473225	0.0360894088630967	0.0406005849709838	0.0463896892903928	0.0161468029457092	0.0284126304642603	0.0373613837772069	0.0415167280183585	0.0481665676540304	0.0011159413757561	0.00112064470553699	0.00112523092871671	0.00114478781753944	0.00146363708266188	0.027142411483536	0.0239642613704195	0.0299662185708879	0.00155582266371122	0.0246542646191503	0.000992540741596006	0.0280889489041701	0.00126243769399181	0.00994653095266553	0.000149421501748884
11	0.0361136219847607	0.0243766948397135	0.0162511298931423	0.0121883474198567	0.00697465790687238	0.0404537009092982	0.0252036970826895	0.0166351482959268	0.0123384485185155	0.00714141246498533	0.00325339670144008	0.00114347256901423	0.000574069062954725	0.000389340685523699	0.000248923280257265	0.0126397676946662	0.0243766948397135	0.0325022597862846	0.0365650422595702	0.0417787317725545	0.0141587953182544	0.0252036970826895	0.0332702965918536	0.0370153455555466	0.0427776042689944	0.00113868884550403	0.00114347256901423	0.00114813812590945	0.0011680220565711	0.00149106939676074	0.0244445596936947	0.0215823055346373	0.0264880333270041	0.0015875277549669	0.0218643602581973	0.00101275725587047	0.0248644213175976	0.00128816003424613	0.0089653440708162	0.000152498285246543
12	0.03225527228068	0.021772308789459	0.014514872526306	0.0108861543947295	0.00622949118605992	0.035091785837596	0.022158161229033	0.0146734433294834	0.0109442778939251	0.00629516756152382	0.00331243216018644	0.00116420363985275	0.000584460399833394	0.00039632036773624	0.000252994025366716	0.011289345298238	0.021772308789459	0.029029745052612	0.0326584631841885	0.0373151263928581	0.0122821250431586	0.022158161229033	0.0293468866589668	0.0328328336817754	0.0377085328811672	0.00115935125606525	0.00116420363985275	0.00116892079966679	0.00118896110320872	0.00151545346983113	0.0218329230181946	0.0192764697420357	0.0231907003945226	0.00161632385274135	0.019214374850928	0.00103111123659405	0.0218046705482617	0.00131151902515023	0.00800753997868927	0.000154839978671087
13	0.0286090819788545	0.0193111303357268	0.0128740868904845	0.0096555651678634	0.00552529901089345	0.0320705455915673	0.0199436199061841	0.0131821407973212	0.00976819132677969	0.00562327354150465	0.00336536670148301	0.0011827810892644	0.000593773811037835	0.000402594759254265	0.000256604928745672	0.0100131786925991	0.0193111303357268	0.0257481737809691	0.0289666955035902	0.0330969616605602	0.0112246909570486	0.0199436199061841	0.0263642815946424	0.0293045739803391	0.0336838365567345	0.00117787834551905	0.0011827810892644	0.00118754762207567	0.00120778427776279	0.00153708305593275	0.0193648926299617	0.0170974251376303	0.0209774842447135	0.0016421378570881	0.017312096443379	0.00104756323471417	0.0196886037159501	0.0013324583005204	0.00705550623085026	0.000156676216376832
14	0.0252249148667571	0.017026817535061	0.0113512116900407	0.00851340876753052	0.00487171162172134	0.028970403249742	0.0177990297619308	0.0117228778969047	0.00871494802341577	0.00484726195638981	0.00341086745419258	0.00119875795696726	0.000601793915811085	0.000408000129698247	0.000259762254970871	0.00882872020336498	0.017026817535061	0.0227024233800814	0.0255402263025916	0.0291819234484007	0.0101396411374097	0.0177990297619308	0.0234457557938094	0.0261448440702473	0.0290354680919583	0.0011938036089674	0.00119875795696726	0.00120358783162217	0.00122400038909474	0.0015559956803571	0.0170742202897569	0.0150749714323669	0.0187935404765151	0.0016643317658471	0.0154582420950379	0.00106171341394515	0.0176125205515983	0.0013504636893823	0.00617508265175969	0.000158076004861221
15	0.0221275859412729	0.0149361205103592	0.00995741367357279	0.00746806025517959	0.00427352156231858	0.0263564125623977	0.0158703133059248	0.0104444533279675	0.0077139540511797	0.00429063727455716	0.00345388201947926	0.00121385342260896	0.000609365749383434	0.000413095380204995	0.000262697222818052	0.0077446550794455	0.0149361205103592	0.0199148273471456	0.0224041807655388	0.0255987194583998	0.00922474439683918	0.0158703133059248	0.0208889066559351	0.0231418621535391	0.0257012438775555	0.00120885870681774	0.00121385342260896	0.00121873149876687	0.00123928614061499	0.00157357636117123	0.0149777027529129	0.0132239386215545	0.0168748709150582	0.00168530804116672	0.0138124038402454	0.0010750827581082	0.0157780255463622	0.00136747914971383	0.00540486235845371	0.000159190231241662
16	0.0193243041082625	0.0130439052730772	0.00869593684871813	0.0065219526365386	0.00373212109547955	0.0233629262579875	0.0140068139889724	0.00917954661954247	0.00677796520609428	0.00368541829045908	0.00349051950502955	0.00122671118524977	0.000615819799118947	0.000417436950842587	0.000265185497757515	0.00676350643789188	0.0130439052730772	0.0173918736974363	0.0195658579096158	0.0223556894506748	0.00817702419029562	0.0140068139889724	0.0183590932390849	0.0203338956182828	0.0220759360935885	0.00122168182676034	0.00122671118524977	0.00123163959823789	0.00125231085252776	0.0015884813174659	0.0130802195778885	0.0115486349080345	0.0149079537526521	0.00170317481925028	0.0121801487437398	0.00108647140128191	0.0139296699952605	0.00138197288516478	0.00467581187974786	0.000160040933000385
17	0.0168102396837198	0.0113469117865109	0.00756460785767391	0.00567345589325543	0.00324657745977271	0.0185720239670947	0.0116135655918779	0.0076718505411663	0.00569604842039823	0.00307631901372493	0.0035220355385702	0.00123777097732036	0.000621373096218379	0.000421179747503264	0.000267386036628299	0.00588358388930193	0.0113469117865109	0.0151292157153478	0.0170203676797663	0.019447246113249	0.00650020838848315	0.0116135655918779	0.0153437010823326	0.0170881452611947	0.0184273850613638	0.00123271243849957	0.00123777097732036	0.00124274619243676	0.00126353924250979	0.00160166271280673	0.0113785016520194	0.0100461739649826	0.0121906002263803	0.00171854377425656	0.0100701131601477	0.00109626907031868	0.011448127933554	0.00139444080774379	0.00398543379154592	0.00016070482019698
18	0.0145726519718894	0.00983654008102532	0.00655769338735022	0.00491827004051266	0.00281443003259899	0.0175560696693095	0.0105983476925793	0.00688198770167761	0.00514584248427577	0.00255330750528741	0.0035507655020554	0.00124784865265579	0.000626433310448874	0.000424589100340969	0.00026935111653406	0.00510042819016128	0.00983654008102532	0.0131153867747004	0.014754810121538	0.0168586501294517	0.00614462438425834	0.0105983476925793	0.0137639754033552	0.0154375274528273	0.0152945063142299	0.00124276792571939	0.00124784865265579	0.00125286662089775	0.00127376730102291	0.00161343369102396	0.00986392506330734	0.00870894166860276	0.0112395125962068	0.00173255161427858	0.00918342874193081	0.00110519763651016	0.0105062747618457	0.00140580393305489	0.00337361134299037	0.000161200504951842
19	0.0125939160079155	0.00850089330534293	0.00566726220356195	0.00425044665267147	0.00243227488785701	0.0168809593669505	0.00977753824942116	0.00623661920079738	0.00463238932537303	0.00236209228091689	0.00357429141246301	0.00125610751521648	0.000630586626343319	0.000427409314084177	0.000271049729784674	0.00440787060277041	0.00850089330534293	0.0113345244071239	0.0127513399580144	0.0145695117228289	0.00590833577843267	0.00977753824942116	0.0124732384015948	0.0138971679761191	0.0141491125649632	0.00125100199436205	0.00125610751521648	0.00126117325268664	0.00128222794225253	0.00162360851369344	0.00852455983957453	0.00752640494700554	0.010501298478949	0.00174402609113503	0.00847167838460229	0.00111251686400345	0.00976330511968081	0.00141511437422995	0.00282327429983512	0.000161567124857094
20	0.0108537119340647	0.00732625555549367	0.00488417037032912	0.00366312777774684	0.00209618763223982	0.0146089113661482	0.00845104314764853	0.00541367364274924	0.00407043357179965	0.00189145419305293	0.00359438824337815	0.00126316309396054	0.000634134365777358	0.00042981257566224	0.000272469395434359	0.00379879917692265	0.00732625555549367	0.00976834074065823	0.0109893833332405	0.0125563234787475	0.00511311897815187	0.00845104314764853	0.0108273472854985	0.012211300715399	0.0113299545937254	0.00125803588518235	0.00126316309396054	0.00126826873155472	0.00128943772698672	0.00163211241899989	0.00734665189169808	0.00648642020024388	0.00908725957635384	0.00175382833936846	0.0073357166744672	0.00111876883803877	0.00844888523393674	0.0014230677619612	0.00236664090810526	0.000161812650041511
21	0.00933058113274168	0.00629814226460064	0.00419876150973376	0.00314907113230032	0.00180202394267329	0.0110536950581595	0.00674520622068301	0.00440250298686053	0.0033025703053391	0.0015676832849751	0.00361238417480443	0.00126948144937599	0.00063731322141899	0.000431967385303896	0.00027377089241608	0.00326570339645959	0.00629814226460064	0.00839752301946752	0.00944721339690096	0.010794260586528	0.00386879327035582	0.00674520622068301	0.00880500597372106	0.0099077109160173	0.00939054220892415	0.00126433446118155	0.00126948144937599	0.00127462644283798	0.00129590215591169	0.00163990848499024	0.00631567632768634	0.00557616328009221	0.00713082174454504	0.00176260614235491	0.00584567767278127	0.00112436827687721	0.00667499006400634	0.00143019031215356	0.00196942052026001	0.000162010667692724
22	0.0080030067516298	0.00540202955735011	0.00360135303823341	0.00270101477867506	0.00154562824915657	0.00915284131930264	0.00570788398532935	0.00374267110831377	0.00279189778762139	0.00144933961142574	0.00362668651704165	0.00127450995089889	0.000639843005588275	0.000433682849683795	0.000274809053222693	0.00280105236307043	0.00540202955735011	0.00720270607646682	0.00810304433602517	0.00925843086554366	0.00320349446175592	0.00570788398532935	0.00748534221662754	0.00837569336286418	0.00868165459605275	0.00126934028096458	0.00127450995089889	0.00127968601117655	0.00130104854905139	0.00164612714724657	0.00541706883767596	0.00478277523595738	0.00599134798536896	0.00176958623867186	0.00493975812242474	0.00112882268429588	0.00562306291652252	0.0014358549793862	0.00165645749087442	0.000162156104159835
23	0.00685013991486141	0.00462384444253145	0.00308256296168763	0.00231192222126572	0.00132297398861104	0.00921829118637879	0.00531340798634193	0.00343954348625635	0.00252805624703264	0.00135880131796892	0.00364155510314764	0.00127972404897003	0.000642461470090146	0.000435449279513868	0.000275875417743407	0.00239754897020149	0.00462384444253145	0.00616512592337526	0.00693576666379717	0.00792471489645186	0.00322640191523258	0.00531340798634193	0.0068790869725127	0.00758416874109791	0.00813932332647895	0.00127454428610167	0.00127972404897003	0.00128492294018029	0.0013063478385416	0.00165251475189722	0.00463671725117051	0.00409379631486257	0.00572751669675236	0.00177683493630242	0.00462660570808406	0.00113344320005792	0.00532510321819728	0.0014417351252541	0.00138928732856811	0.000162244816356774
24	0.00585226456819202	0.00395027858352962	0.00263351905568641	0.00197513929176481	0.00113025338086758	0.00785954721079817	0.00458999514041658	0.00294224817795305	0.00216142729276292	0.00108077297768317	0.00365441883459626	0.00128423646583981	0.000644730045331348	0.000436987356575613	0.0002767808992768	0.00204829259886721	0.00395027858352962	0.00526703811137282	0.00592541787529442	0.00677030378619165	0.00275084152377936	0.00458999514041658	0.00588449635590609	0.00648428187828876	0.00647391240467281	0.00127904659210869	0.00128423646583981	0.0012894600906627	0.00131096206972684	0.00165793865520743	0.00396127618107183	0.00349744376328553	0.00491702275125766	0.00178310710463533	0.00397572878681515	0.00113744269258571	0.00457648742872255	0.00144682379140563	0.00117498344208339	0.000162297675567637
25	0.00499107185117442	0.00336897349954273	0.00224598233302849	0.00168448674977137	0.000963930418423594	0.00863309242068753	0.004604652324	0.00285671268105052	0.00205629072875922	0.00117605352849279	0.00366499043677225	0.00128794735716738	0.000646596010685776	0.000438261928003425	0.000277610202757258	0.00174687514791105	0.00336897349954273	0.00449196466605698	0.0050534602493141	0.00577401658066187	0.00302158234724064	0.004604652324	0.00571342536210103	0.00616887218627765	0.00704465015677016	0.00128274665287029	0.00128794735716738	0.00129319202137155	0.00131478578401028	0.00166290624618188	0.00337835274049876	0.00298277579808609	0.00508350673250501	0.00178826309893345	0.00400006741605508	0.00114073233830065	0.00467596004474657	0.00145100761698512	0.00100516028421819	0.000162339683217311
26	0.00424979777599348	0.0028686134987956	0.00191240899919707	0.0014343067493978	0.000820767456486352	0.00797266593141946	0.00411927868861415	0.00253733416529698	0.00181578536085012	0.000894640113102118	0.0036739815320418	0.00129110379220983	0.000648180566000927	0.000439335401445628	0.000278296103000837	0.00148742922159772	0.0028686134987956	0.00382481799839414	0.0043029202481934	0.00491645954110485	0.00279043307599681	0.00411927868861415	0.00507466833059397	0.00544735608255035	0.00535896237741386	0.00128589353621463	0.00129110379220983	0.00129636113200185	0.00131800620433688	0.0016670148408516	0.00287659973472728	0.002539773886447	0.00460053531538931	0.00179264833241977	0.00358553972034604	0.00114352885893671	0.00421432856706942	0.00145456542580171	0.000825630286626791	0.000162382625361478
27	0.00361326475409013	0.00243895370901084	0.00162596913934056	0.00121947685450542	0.000697833233049084	0.00613898304257129	0.00329595192776476	0.00201573936812805	0.00146957227309929	0.000707169138653809	0.00368160311332794	0.00129377259881962	0.000649521421545196	0.000440247825810347	0.000278943222038473	0.00126464266393155	0.00243895370901084	0.00325193827868112	0.00365843056351626	0.00418007418497259	0.00214864406489995	0.00329595192776476	0.00403147873625609	0.00440871681929788	0.00423599697019327	0.00128856108966478	0.00129377259881962	0.00129904284309039	0.00132074347743104	0.00167089113314568	0.00244574376969862	0.00215936756311002	0.00362320126964552	0.00179636181825168	0.00284801368929695	0.00114589629813923	0.00333337056231003	0.00145757778830014	0.000669010405833746	0.000162423163236636
28	0.00306785730552658	0.00207080368123044	0.00138053578748696	0.00103540184061522	0.000592498177617754	0.00508407139093126	0.00272301445496869	0.00168848223548617	0.00129450708385752	0.000495261620023283	0.00368745661576318	0.00129582777245379	0.000650556248254847	0.000440958306961939	0.00027945441557221	0.0010737500569343	0.00207080368123044	0.00276107157497392	0.00310620552184566	0.00354910918484313	0.00177942498682594	0.00272301445496869	0.00337696447097234	0.00388352125157257	0.00296665480321344	0.00129060981551711	0.00129582777245379	0.00130111249650969	0.00132287492088582	0.00167395322132477	0.00207656881019377	0.00183341991375121	0.00300329817162652	0.00179921700434657	0.00236803862160302	0.00114771903997259	0.00276395594600003	0.00145989505192675	0.000566310670515547	0.000162458936075603
29	0.00260145444787848	0.00175598175231797	0.00117065450154532	0.000877990876158987	0.00050242135341397	0.00548698260585051	0.00283329481042196	0.00170889099344154	0.00125587209579967	0.000470733243963106	0.0036925779204689	0.00129762741084196	0.000651460112691319	0.000441575083148316	0.000279941191634142	0.000910509056757468	0.00175598175231797	0.00234130900309063	0.00263397262847696	0.00300954215122198	0.00192044391204768	0.00283329481042196	0.00341778198688309	0.003767616287399	0.002819727963515	0.00129240227216412	0.00129762741084196	0.00130292022538264	0.00132472524944495	0.00167686904698911	0.00176087041528063	0.00155468716907562	0.00315778521307756	0.00180171581846819	0.0024523201231162	0.00114931400643423	0.00289013047590319	0.00146192290901515	0.000550455211170317	0.000162490030078687
30	0.00220333526814787	0.00148725130599981	0.000991500870666543	0.000743625652999907	0.000425532220389391	0.00537965150101515	0.00257904330551848	0.00153392101057856	0.00116564722956393	0.000360193282173917	0.0036955837893431	0.00129868768279311	0.000651994564354742	0.000441939827850022	0.000280289200447657	0.000771167343851756	0.00148725130599981	0.00198300174133309	0.00223087695899972	0.00254897039161024	0.0018828780253553	0.00257904330551848	0.00306784202115711	0.00349694168869179	0.00215758517810492	0.00129345432627009	0.00129868768279311	0.00130398912870948	0.00132581948355007	0.00167895364627246	0.00149139182190563	0.00131676227248754	0.00295980016406414	0.00180318477549806	0.0022534806461592	0.00115025351999662	0.00268350165485821	0.00146311585097854	0.000453850518415516	0.000162511721217974
31	0.00186406962148645	0.00125824699450335	0.000838831329668903	0.000629123497251677	0.000360009525766964	0.00334173536088577	0.00177275982134752	0.00113755689379841	0.000856525924737152	0.00021665180604892	0.00369721675048236	0.00129926977399567	0.000652291599164759	0.000442153537671967	0.000280544153668875	0.000652424367520258	0.00125824699450335	0.00167766265933781	0.00188737049175503	0.00215648446323975	0.00116960737631002	0.00177275982134752	0.00227511378759682	0.00256957777421145	0.00129776080975077	0.00129402586266883	0.00129926977399567	0.00130458319832952	0.0013264606130159	0.00168048083547457	0.00126174996113258	0.00111400955921101	0.00197031483610138	0.00180398635838617	0.00155706327078914	0.00115076983917764	0.00181342666884199	0.00146376842775955	0.000400542999378619	0.000162530931449263
32	0.00157540245160195	0.00106339665483132	0.000708931103220879	0.000531698327415659	0.000304258962731802	0.00341407458397003	0.00169395072210557	0.00105484230430844	0.000828924276324919	0.000139691802656821	0.00369929858086155	0.00130000836021122	0.000652665410284546	0.000442414607826547	0.000280816766341614	0.000551390858060683	0.00106339665483132	0.00141786220644176	0.00159509498224698	0.00182253434693083	0.00119492610438951	0.00169395072210557	0.00210968460861688	0.00248677282897476	0.00083676453124294	0.00129475450330154	0.00130000836021122	0.00130533082056909	0.00132724382347964	0.00168211380613553	0.00106635715703142	0.000941495623585962	0.00192767043774754	0.00180500618880004	0.00149250812520322	0.00115142416137523	0.00175812008070083	0.00146459754863232	0.00033442865515203	0.000162541849224313
33	0.0013301376367135	0.00089784290478161	0.000598561936521074	0.000448921452390805	0.000256890737490888	0.00105740720698356	0.000821257169560838	0.000610305194354494	0.000494842394167276	8.24170916403015e-06	0.00370111621799543	0.00130065298455133	0.000652990024164236	0.00044263926855266	0.000281042900947694	0.000465548172849724	0.00089784290478161	0.00119712387304215	0.00134676435717242	0.00153879507207233	0.000370092522444247	0.000821257169560838	0.00122061038870899	0.00148452718250183	4.93684652507675e-05	0.0012953906762984	0.00130065298455133	0.00130598004832847	0.00132791780565798	0.0016834683696393	0.00090034250442101	0.000794919902821852	0.000818826267373432	0.00180589640484673	0.000722862081033733	0.00115199460214206	0.000790306695264362	0.00146532096349449	0.000291864783004143	0.000162545021968036
34	0.00112202533412514	0.000757367100534466	0.000504911400356311	0.000378683550267233	0.000216697812024209	0.00456776245918768	0.00196926860738444	0.0011639262111562	0.000831922440424493	0.000200369135702018	0.00370281537538572	0.00130125651439258	0.000653293864237313	0.000442848506527184	0.000281270313778622	0.000392708866943797	0.000757367100534466	0.00100982280071262	0.0011360506508017	0.00129803638904472	0.00159871686071569	0.00196926860738444	0.0023278524223124	0.00249576732127348	0.0012002263749373	0.001295985381385	0.00130125651439258	0.00130658772847463	0.00132854551958155	0.00168483058980721	0.000759475614753722	0.000670547351603526	0.00236272290516384	0.00180672910826468	0.00174474404919174	0.00115252841960611	0.00211329000924387	0.00146599773788877	0.000241572930055978	0.000162545960566503
35	0.000945655371686165	0.000638317375888162	0.000425544917258774	0.000319158687944081	0.000182635314676841	0.00340079998147888	0.00155424071989545	0.000935620803958659	0.000635680032373499	0.00020913518361491	0.00370444792005945	0.00130183511173034	0.000653586807645743	0.000443047145123863	0.000281472838610162	0.000330979380090158	0.000638317375888162	0.000851089834517549	0.000957476063832243	0.00109399943709948	0.00119027999351761	0.00155424071989545	0.00187124160791732	0.0019070400971205	0.00125273566920637	0.00129655677202081	0.00130183511173034	0.00130717361529149	0.00132914143537159	0.0016860437289643	0.000640094455012021	0.000565144730451413	0.00182028432150275	0.00180752851310586	0.00136708219195393	0.00115304072054014	0.00164098222543955	0.0014666474287186	0.000232988674826956	0.000162545434537021
36	0.000796358195601791	0.000537541782031209	0.000358361188020806	0.000268770891015605	0.000153801410116119	0.00460501966724036	0.00186805504870837	0.00109343612592434	0.000770144205420643	0.000250587876350268	0.00370613140773404	0.00130242866336005	0.000653885061674623	0.000443251261455101	0.000281694590519665	0.000278725368460627	0.000537541782031209	0.000716722376041612	0.000806312673046814	0.0009212821539463	0.00161175688353413	0.00186805504870837	0.00218687225184868	0.00231043261626193	0.00150104045406674	0.00129714599270692	0.00130242866336005	0.00130777012334925	0.0013297537843653	0.00168737203978197	0.000539038301341405	0.000475921409925125	0.00230159571399519	0.00180835104031529	0.00167000672203056	0.00115356667317494	0.00204215344386625	0.00146731529708345	0.000220595730862965	0.000162538207167898
37	0.000670114138127235	0.000452327043235884	0.000301551362157256	0.000226163521617942	0.000129419776115737	0.00313789364248808	0.00129348618019361	0.000809834039504711	0.000525441787109076	0.000232119371298333	0.00370749723600303	0.00130291190639965	0.000654129851569022	0.000443418564041859	0.000281860037310917	0.000234539948344532	0.000452327043235884	0.000603102724314512	0.000678490564853826	0.00077523431035603	0.00109826277487083	0.00129348618019361	0.00161966807900942	0.00157632536132723	0.00139041270298456	0.00129762403260106	0.00130291190639965	0.00130825970313804	0.00133025569212558	0.00168836307865536	0.000453586324239434	0.000400475146974875	0.00159218825570093	0.00180901938489974	0.00117120733391911	0.0011539948820434	0.00141905737529459	0.00146785842039502	0.000197033287837838	0.00016252166586102
38	0.000563471243577577	0.000380343089414865	0.00025356205960991	0.000190171544707432	0.00010882373321546	0.00356236832834451	0.00148662815695658	0.000887555579514206	0.000556583463274391	0.000184717377769883	0.0037098643453476	0.00130374356476718	0.000654546812589821	0.00044369601524638	0.000282014339830548	0.000197214935252152	0.000380343089414865	0.00050712411921982	0.000570514634122297	0.000651862445614269	0.00124682891492058	0.00148662815695658	0.00177511115902841	0.00166975038982317	0.00110647115351328	0.00129845252087166	0.00130374356476718	0.00130909362517964	0.00133108804573914	0.00168928736249345	0.000381401966690707	0.000336742975933154	0.00180939505831286	0.00181017424022193	0.00132231233165578	0.00115473085418216	0.00161192328977919	0.00146879520494844	0.000193204175394717	0.000162497223204666
39	0.000473471531265532	0.000319593283604234	0.000213062189069489	0.000159796641802117	9.14420038126784e-05	0.0017109551624665	0.000836890375843854	0.000506980681870537	0.000317808018397369	0.000104083834723067	0.00371170382144699	0.00130439164235222	0.000654872069115927	0.000443910962242427	0.000282168578741031	0.000165715035942936	0.000319593283604234	0.000426124378138978	0.000479389925406351	0.000547744563395789	0.000598834306863275	0.000836890375843854	0.00101396136374107	0.000953424055192106	0.000623470092844152	0.00129909633750645	0.00130439164235222	0.00130974413823185	0.00133173288672728	0.00169021126530789	0.000320483033082898	0.000282957141602616	0.000952098115328258	0.00181107269562548	0.000726204822039708	0.00115530406604679	0.000865504758492678	0.00146952428026078	0.000163226348799939	0.000162473288623662
40	0.000397585336773348	0.00026837010232201	0.000178913401548006	0.000134185051161005	7.67860314302707e-05	0.00290089919852978	0.00119655369982434	0.000691106058183093	0.000371730951188591	0.000283818660001952	0.00371300504368311	0.00130485127588749	0.000655104002070181	0.000444068356818518	0.00028231819828821	0.000139154867870672	0.00026837010232201	0.000357826803096013	0.000402555153483015	0.000459954173213749	0.00101531471948542	0.00119655369982434	0.00138221211636619	0.00111519285356577	0.00170009537766486	0.00129955176528909	0.00130485127588749	0.00131020800414036	0.00133220507045555	0.00169110749778452	0.000269117246179156	0.000237605860136516	0.00145726849872891	0.00181170897029797	0.00105349752230781	0.0011557111720927	0.00129451451127007	0.00147004108640407	0.000111812273391995	0.000162444727802309
