# Supplementary material for: Impulse Response Functions for Nonlinear, Nonstationary, and Heterogeneous Systems, Estimated by Deconvolution and Demixing of Noisy Time Series
Source: Sensors (Basel). 2022 Apr 25;22(9):3291. doi: 10.3390/s22093291 (PMC9105515; doi:10.3390/s22093291)
Supplement: Supplementary file 1 [file sensors-22-03291-s001.zip › File S1/IRF fig 14 average vs ensemble IRF/benchmark_test5_Fig_14b_ypeak_by_x.txt]

xknots	ybenchpk	ypeak	ypeak_se
0	0	0	0
0.35	0.0190752302829637	0.0212139925066262	0.000940430634242306
1	0.0367879441171442	0.0381437688229206	0.000944507222245483
2	0.0490505921561923	0.0503059741687812	0.000948527355567362
3	0.0551819161757164	0.0555806542057781	0.000965693609530606
5.99007611991815	0.0630501247129679	0.0657940184704178	0.00125052462783383
