# Supplementary material for: Impulse Response Functions for Nonlinear, Nonstationary, and Heterogeneous Systems, Estimated by Deconvolution and Demixing of Noisy Time Series
Source: Sensors (Basel). 2022 Apr 25;22(9):3291. doi: 10.3390/s22093291 (PMC9105515; doi:10.3390/s22093291)
Supplement: Supplementary file 1 [file sensors-22-03291-s001.zip › File S1/IRF fig 14 average vs ensemble IRF/benchmark_test_Fig_14a_IRFpeak_by_x.txt]

knot	benchpk	IRFpeak	IRFpeak_se	benchpeaklag	IRFpeaklag
1	0.0735758882342885	0.0933966002673095	0.00244697714619145	5	5
2	0.147151776468577	0.153651371441319	0.00148836347211973	5	5
3	0.220727664702865	0.227437424369594	0.00153013282774925	5	5
4	0.294303552937154	0.294209937615865	0.00222186473717908	5	5
6.73225387621793	0.495331558761466	0.475089025379499	0.00325982932752593	5	5
