# Supplementary material for: Impulse Response Functions for Nonlinear, Nonstationary, and Heterogeneous Systems, Estimated by Deconvolution and Demixing of Noisy Time Series
Source: Sensors (Basel). 2022 Apr 25;22(9):3291. doi: 10.3390/s22093291 (PMC9105515; doi:10.3390/s22093291)
Supplement: Supplementary file 1 [file sensors-22-03291-s001.zip › File S1/IRF fig 14 average vs ensemble IRF/benchmark_test_Fig_14a_IRFs.txt]

lags	bench1	bench2	bench3	bench4	bench5	IRF1	IRF2	IRF3	IRF4	IRF5	se1	se2	se3	se4	se5	ybench1	ybench2	ybench3	ybench4	ybench5	yIRF1	yIRF2	yIRF3	yIRF4	yIRF5	yse1	yse2	yse3	yse4	yse5	avg_benchmk	wtd_avg_benchmk	avg_IRF_x1	avg_se_x1	wtd_avg_IRF_x1	wtd_avg_se_x1	alt_avg_IRFx1	alt_avg_sex1	ensemble_IRF	ensemble_se
0	0	0	0	0	0	-6.34483061116328e-05	0.000121830317877899	0.000117556408477205	-0.000930974632054056	-0.00291850968068359	0.00137857587188721	0.000835899399240288	0.000865443088848794	0.00125666583713925	0.00184220813590743	0	0	0	0	0	-6.34483061116328e-05	0.000243660635755798	0.000352669225431616	-0.00372389852821622	-0.0196481481105616	0.00137857587188721	0.00167179879848058	0.00259632926654638	0.00502666334855701	0.012402212863763	0	0	-1.99355284497275e-05	0.00133521141203835	-2.02029412656812e-05	0.00111547994871133	-2.15115238756629e-05	0.00120883174284787	0.000157636915744746	0.000632442922261911
1	0.0327492301231193	0.0654984602462386	0.0982476903693578	0.130996920492477	0.220476131439523	0.0420328745068183	0.0681164341775519	0.10196424125784	0.130360767671123	0.211158848878311	0.00168063685944436	0.00101951517921147	0.00105888942567502	0.00153503613755876	0.00224773386558156	0.0327492301231193	0.130996920492477	0.294743071108074	0.523987681969909	1.48430129049726	0.0420328745068183	0.136232868355104	0.305892723773519	0.521443070684492	1.42157497885872	0.00168063685944436	0.00203903035842293	0.00317666827702507	0.00614014455023503	0.0151323150292678	0.0374565867565452	0.0484363274150206	0.0437643666099687	0.00162780532187816	0.0594578666037212	0.00136034611817604	0.0514506020115102	0.00147390176284101	0.113142166356208	0.00102184513181204
2	0.0536256036828512	0.107251207365702	0.160876811048553	0.214502414731405	0.361021178258401	0.0666962148571657	0.111299822356918	0.165852180562461	0.212699516878988	0.345691501237225	0.00194705698087368	0.00118134983942752	0.00122238517799355	0.00177653137148291	0.00259945143104032	0.0536256036828512	0.214502414731405	0.48263043314566	0.858009658925618	2.43048622672689	0.0666962148571657	0.222599644713836	0.497556541687384	0.850798067515953	2.32728294917991	0.00194705698087368	0.00236269967885504	0.00366715553398066	0.00710612548593164	0.0175001669726614	0.061333718965834	0.079312621641663	0.070269598446552	0.00188585555987337	0.0960214187248033	0.00157568998713963	0.0826270478156038	0.00170744801344178	0.184129928059961	0.00141819053413662
3	0.0658573963312832	0.131714792662566	0.19757218899385	0.263429585325133	0.443368711728902	0.082177763943287	0.136790345448297	0.203501042224741	0.262241372180796	0.425021957381821	0.00214342644761663	0.00130314416346412	0.00134536234612779	0.00195651278049935	0.00286047005428372	0.0658573963312832	0.263429585325133	0.592716566981549	1.05371834130053	2.98487072813065	0.082177763943287	0.273580690896595	0.610503126674224	1.04896548872318	2.8613557200615	0.00214342644761663	0.00260628832692823	0.00403608703838336	0.00782605112199739	0.0192574106107569	0.0753237028769559	0.0974035236679018	0.0864841346482246	0.0020762105170128	0.118115066536695	0.00173527876349777	0.101691488605209	0.0018800796729625	0.226101626743377	0.00175972656145535
4	0.0718926342587555	0.143785268517511	0.215677902776266	0.287570537035022	0.483999465660024	0.0913093006556426	0.150194008660738	0.221996758821742	0.287420624658953	0.466695660930269	0.00230716786460737	0.001403832478524	0.00144720573771706	0.00210543334451238	0.00307865397397432	0.0718926342587555	0.287570537035022	0.647033708328799	1.15028214814009	3.25840727877711	0.0913093006556426	0.300388017321476	0.665990276465227	1.14968249863581	3.14191367231189	0.00230716786460737	0.00280766495704799	0.00434161721315117	0.00842173337804951	0.0207262801498223	0.0822264426414296	0.106329680380094	0.0955664005058944	0.00223488357240945	0.130126472509113	0.00186805738690837	0.112365996027041	0.00202385966972999	0.247184431444957	0.00206081259259354
5	0.0735758882342885	0.147151776468577	0.220727664702865	0.294303552937154	0.495331558761466	0.0933966002673095	0.153651371441319	0.227437424369594	0.294209937615865	0.475089025379499	0.00244697714619145	0.00148836347211973	0.00153013282774925	0.00222186473717908	0.00325982932752593	0.0735758882342885	0.294303552937154	0.662182994108596	1.17721421174862	3.33469780648495	0.0933966002673095	0.307302742882639	0.682312273108782	1.17683975046346	3.19841993265973	0.00244697714619145	0.00297672694423946	0.00459039848324776	0.00888745894871631	0.0219459986260453	0.0841516466334264	0.108819224115169	0.0977674485650792	0.00237027078437468	0.133134530579171	0.00198053838133957	0.114953189944271	0.00214620820095361	0.253385240286036	0.00230730008637851
6	0.0722866108589285	0.144573221717857	0.216859832576786	0.289146443435714	0.486651816153679	0.0913541545963187	0.151347159091398	0.222545657550425	0.289734927268892	0.466825922278908	0.00256173512464435	0.00155753239681273	0.00159827058977292	0.00232011119317575	0.00341196791549111	0.0722866108589285	0.289146443435714	0.650579497730357	1.15658577374286	3.2762635756691	0.0913541545963187	0.302694318182796	0.667636972651276	1.15893970907557	3.14279062478119	0.00256173512464435	0.00311506479362547	0.00479481176931876	0.00928044477270301	0.0229702342245962	0.0826770492251249	0.106912374371009	0.0958578661564369	0.00248138660761325	0.130657312260572	0.00207288371288054	0.112715523645083	0.00224661995035382	0.24980143692445	0.00251173717389772
7	0.0690471499036498	0.1380942998073	0.207141449710949	0.276188599614599	0.464842942580647	0.0874299623489349	0.144814558843923	0.21322209224592	0.27679007027918	0.446454668485425	0.00265774301011583	0.00161532190979918	0.00165466447303832	0.00240275040114128	0.00354106499564929	0.0690471499036498	0.276188599614599	0.621424349132848	1.1047543984584	3.12944070202111	0.0874299623489349	0.289629117687845	0.63966627673776	1.10716028111672	3.00564617246659	0.00265774301011583	0.00323064381959836	0.00496399341911497	0.00961100160456512	0.0238393485428995	0.0789719499034106	0.10212119024582	0.0917380441143096	0.00257434177496142	0.125040533806142	0.00215009572296318	0.107870845957175	0.00233060011397866	0.240838559649318	0.00268011983441276
8	0.0646068857582897	0.12921377151658	0.193820657274869	0.258427543033159	0.434949957076615	0.0822886201956523	0.134987249335205	0.200121575611313	0.259579067931551	0.417884113600543	0.00274449714809443	0.00166755738193523	0.00170501242061236	0.00247470817727971	0.00365129639171438	0.0646068857582897	0.258427543033159	0.581461971824608	1.03371017213264	2.92819353448986	0.0822886201956523	0.269974498670409	0.60036472683394	1.0383162717262	2.81330194359715	0.00274449714809443	0.00333511476387047	0.00511503726183707	0.00989883270911883	0.0245814542863397	0.0738934445902354	0.0955540102802055	0.0860551535270915	0.00265833703230228	0.117146666254746	0.00221974465047392	0.101178866623837	0.00240644961816861	0.226804990338275	0.00281666560960893
9	0.0595075997597711	0.119015199519542	0.178522799279313	0.238030399039085	0.400620269147144	0.0761106981625287	0.124855152024219	0.184005817266901	0.237848317278866	0.386262258902506	0.00281527340449183	0.00171173731662858	0.00174735569181948	0.00253523676464827	0.00374435177700822	0.0595075997597711	0.238030399039085	0.53556839783794	0.952121596156338	2.69707735985733	0.0761106981625287	0.249710304048438	0.552017451800703	0.951393269115463	2.60041558973309	0.00281527340449183	0.00342347463325715	0.00524206707545845	0.0101409470585931	0.0252079267646871	0.0680611899790007	0.0880121326458755	0.079542348165855	0.00272695852777868	0.108200055865997	0.00227710773746961	0.0935253985274512	0.0024686342183152	0.209475951629924	0.00292794539153851
10	0.0541341132946451	0.10826822658929	0.162402339883935	0.21653645317858	0.364444594063495	0.0668654477437585	0.112787466067593	0.166648438270327	0.216141413098409	0.352738755991438	0.00288099754153579	0.00175159875027968	0.00178421670907495	0.00258923611300145	0.00382529960119581	0.0541341132946451	0.21653645317858	0.487207019651806	0.866145812714321	2.45353353105063	0.0668654477437585	0.225574932135185	0.499945314810981	0.864565652393635	2.37472685731565	0.00288099754153579	0.00350319750055936	0.00535265012722485	0.0103569444520058	0.0257528880678454	0.0619153214743232	0.0800647107123966	0.0707262472478439	0.00279060754208842	0.096822292398482	0.00232983788783431	0.0831717251741951	0.00252610327359215	0.190753236175068	0.00301778777382911
11	0.0487533896794269	0.0975067793588538	0.146260169038281	0.195013558717708	0.328220196648085	0.0611558398078978	0.102184281229558	0.149756200021702	0.195926781600651	0.319026346982657	0.00293704292906389	0.00178552344689705	0.00181483304221753	0.00263545073476814	0.00389268724146556	0.0487533896794269	0.195013558717708	0.438780507114842	0.780054234870831	2.20966169113708	0.0611558398078978	0.204368562459115	0.449268600065105	0.783707126402606	2.14776636108964	0.00293704292906389	0.0035710468937941	0.00544449912665258	0.0105418029390726	0.0262065587702606	0.0557611755555118	0.0721065849861843	0.0643889832895348	0.00284487803462265	0.0879203328302084	0.00237472601062643	0.0757172607691754	0.00257507531206633	0.171736396660801	0.00308880291534099
12	0.043544617578918	0.087089235157836	0.130633852736754	0.174178470315672	0.293153420484098	0.05328566208364	0.0906334694419218	0.133747861854259	0.173418529716861	0.286800196921234	0.00298768107046533	0.00181694880518266	0.00184319309630253	0.0026783946856201	0.00395234481325696	0.043544617578918	0.174178470315672	0.391901558210262	0.696713881262688	1.97358325138061	0.05328566208364	0.181266938883844	0.401243585562778	0.693674118867445	1.93081173742304	0.00298768107046533	0.00363389761036531	0.00552957928890758	0.0107135787424804	0.026608188689199	0.0498036973691757	0.0644027766846766	0.0565570023300894	0.00289396015400421	0.0775628228870387	0.00241555008530002	0.0665131894864238	0.00261947453416424	0.153142672678677	0.00314678786528115
13	0.0386222606714536	0.0772445213429072	0.115866782014361	0.154489042685815	0.260014864113693	0.0486538590444537	0.0811529605343103	0.118348534892581	0.155344304326559	0.254182877159776	0.00303010837888444	0.00184298550980457	0.0018679497150659	0.00271578885426706	0.00400539936120499	0.0386222606714536	0.154489042685815	0.347600346043083	0.617956170743258	1.75048607680369	0.0486538590444537	0.162305921068621	0.355045604677742	0.621377217306236	1.71122366002713	0.00303010837888444	0.00368597101960913	0.00560384914519769	0.0108631554170682	0.0269653653752731	0.0441738035408942	0.0571225783433049	0.0511679349139167	0.0029350680877436	0.069817013869645	0.00244978955506296	0.0601709097039482	0.00265666548366569	0.136305093900158	0.00319251747432455
14	0.0340536350701221	0.0681072701402441	0.102160905210366	0.136214540280488	0.22925771670014	0.0454165605963622	0.0721497354872928	0.105087867209991	0.138272655524117	0.224811531506814	0.00306675858648261	0.00186621636488622	0.00188893424082803	0.00274795153284433	0.00405182630675887	0.0340536350701221	0.136214540280488	0.306482715631099	0.544858161121953	1.54342115190739	0.0454165605963622	0.144299470974586	0.315263601629973	0.55309062209647	1.51348830440524	0.00306675858648261	0.00373243272977244	0.00566680272248408	0.0109918061313773	0.0272779233594392	0.0389484861654594	0.0503655509374447	0.0468079418390092	0.00297062214317218	0.0632125184475525	0.0024795298852319	0.0550277038943967	0.00268890174696161	0.121489333523707	0.00323052790547735
15	0.0298722410207184	0.0597444820414367	0.0896167230621551	0.119488964082873	0.201107510403048	0.0394736716575313	0.0636276833566379	0.0926357348549568	0.12326459748544	0.198069516878028	0.00310115976491735	0.00188784582112953	0.00190748064126321	0.00277412680812077	0.00409090505950351	0.0298722410207184	0.119488964082873	0.268850169186465	0.477955856331494	1.35390681644745	0.0394736716575313	0.127255366713276	0.27790720456487	0.493058389941761	1.33345427276272	0.00310115976491735	0.00377569164225906	0.00572244192378962	0.0110965072324831	0.0275410114440821	0.0341660607958863	0.0441812415516445	0.040933343190301	0.00300398149923793	0.055465107224039	0.0025072194247175	0.0481246878054733	0.00271907114572835	0.108299465684143	0.00326063321565214
16	0.0260878105461544	0.0521756210923088	0.0782634316384631	0.104351242184618	0.175629763671387	0.0344222788078334	0.0551158419383532	0.080271753402201	0.108554779569446	0.174136423230866	0.00313184995582703	0.00190670668402222	0.00192346894124949	0.00279911700015251	0.00412615236660971	0.0260878105461544	0.104351242184618	0.234790294915389	0.41740496873847	1.18238415725593	0.0344222788078334	0.110231683876706	0.240815260206603	0.434219118277784	1.17233061028672	0.00313184995582703	0.00381341336804444	0.00577040682374846	0.01119646800061	0.027778305263974	0.0298376583307991	0.038584043911998	0.0356135217489565	0.00303371542015583	0.0482282484687463	0.00253180662353513	0.0418672032377856	0.0027459096491758	0.0945058414217633	0.00328409247787101
17	0.0226938235730217	0.0453876471460435	0.0680814707190652	0.0907752942920869	0.152780581715681	0.0289383983471198	0.0475200956224127	0.068621277232124	0.0955605331932972	0.151672063569629	0.00315847240164496	0.00192319336183578	0.00193656242874195	0.00281786436325827	0.00415563891269782	0.0226938235730217	0.0907752942920869	0.204244412157196	0.363101177168348	1.02855766346623	0.0289383983471198	0.0950401912448255	0.205863831696372	0.382242132773189	1.02109483788061	0.00315847240164496	0.00384638672367157	0.00580968728622584	0.0112714574530331	0.027976816178172	0.0259558215049623	0.033564314786918	0.0302486890144834	0.003059514227252	0.0411915689166055	0.00255304963278748	0.0355652950348744	0.00276917138406616	0.0822836428900073	0.00330190075604293
18	0.0196730801620506	0.0393461603241013	0.0590192404861519	0.0786923206482026	0.132444170178112	0.0246060695654758	0.0416845796573325	0.0591323008021562	0.0833083247813064	0.132510091653039	0.00318251395536986	0.00193808069497117	0.00194888819882344	0.0028365350758387	0.0041820541302432	0.0196730801620506	0.0786923206482026	0.177057721458456	0.31476928259281	0.891647778064059	0.0246060695654758	0.0833691593146651	0.177396902406469	0.333233299125226	0.892091578169167	0.00318251395536986	0.00387616138994234	0.00584666459647032	0.0113461403033548	0.028154650128883	0.022500878069134	0.0290966153527481	0.0260183712674553	0.00308281298316292	0.0356081249381959	0.00257230218993156	0.0305996150449782	0.00279020212344697	0.0717133847512905	0.0033153711483288
19	0.0170017866106859	0.0340035732213717	0.0510053598320576	0.0680071464427434	0.11446034381242	0.020925420292125	0.0358543505075993	0.0503898703328939	0.0729666813995477	0.113915678209239	0.00320207667413176	0.00195090513044419	0.0019600706144073	0.00285335591074294	0.00420509011416911	0.0170017866106859	0.0680071464427434	0.153016079496173	0.272028585770974	0.770576093304402	0.020925420292125	0.0717087010151987	0.151169610998682	0.291866725598191	0.766909266186143	0.00320207667413176	0.00390181026088838	0.00588021184322191	0.0114134236429718	0.0283097342209607	0.0194456142268167	0.02514575456643	0.0222265418334253	0.00310181602514488	0.0304906660488182	0.00258827067201571	0.0261417846219302	0.00280747428808005	0.0611628994175509	0.00332628671611444
20	0.0146525111109873	0.0293050222219747	0.043957533332962	0.0586100444439494	0.0986444247232709	0.0190045998586573	0.031400125863661	0.0437866612041417	0.0621764114591749	0.0984634139166191	0.00321775803500451	0.00196151507925321	0.00196947991571599	0.002866990415067	0.0042253224944127	0.0146525111109873	0.0586100444439494	0.131872599998886	0.234440177775798	0.664099310710528	0.0190045998586573	0.062800251727322	0.131359983612425	0.2487056458367	0.662880700005809	0.00321775803500451	0.00392303015850643	0.00590843974714796	0.011467961660268	0.0284459437412807	0.0167586551368269	0.0216711606030393	0.0198554637586966	0.00311706933949275	0.0269858040596241	0.00260119742664575	0.0233498907327275	0.00282138834077706	0.0519506526321514	0.00333502920675782
21	0.0125962845292013	0.0251925690584026	0.0377888535876038	0.0503851381168051	0.0848013853476592	0.018033691245394	0.0270016322300868	0.0388187081060147	0.0540438443387647	0.0872747266322286	0.00323024205440481	0.00197086774249109	0.00197804564140969	0.00288112818262325	0.00424347791747777	0.0125962845292013	0.0503851381168051	0.113366560762811	0.20154055246722	0.570904455215429	0.018033691245394	0.0540032644601737	0.116456124318044	0.216175377355059	0.587555616665681	0.00323024205440481	0.00394173548498218	0.00593413692422907	0.011524512730493	0.0285681706585849	0.0144068676577859	0.0186299879226303	0.0181536511554861	0.00312926918943252	0.0242404085666801	0.00261187239832199	0.0213332810977234	0.00283266506215985	0.0455581278859066	0.00334172338413506
22	0.0108040591147002	0.0216081182294005	0.0324121773441007	0.0432162364588009	0.0727356688538283	0.0156663914174482	0.022837647505797	0.0335901742855799	0.0471285094836518	0.0737939218996699	0.00324134922320192	0.00197883774588658	0.00198499156928851	0.00289318043099387	0.00426240690921596	0.0108040591147002	0.0432162364588009	0.097236532032302	0.172864945835204	0.489674988580489	0.0156663914174482	0.045675295011594	0.10077052285674	0.188514037934607	0.496799416750376	0.00324134922320192	0.00395767549177317	0.00595497470786553	0.0115727217239755	0.0286956054365873	0.0123570287310945	0.0159792747103825	0.0156424270214728	0.00314010130949559	0.0208247870993964	0.00262123425157187	0.018376735570719	0.00284262115581181	0.0389650908053667	0.00334668760558166
23	0.0092476888850629	0.0184953777701258	0.0277430666551887	0.0369907555402516	0.0622577893425222	0.0146888913648022	0.0199897357144436	0.0292194131088366	0.0408095308558111	0.0649560147184062	0.00325275132991087	0.00198701497130052	0.00199206138565457	0.00290420760071645	0.00427890719010966	0.0092476888850629	0.0369907555402516	0.0832291999655661	0.147963022161006	0.419135243625954	0.0146888913648022	0.0399794714288872	0.0876582393265098	0.163238123423244	0.437300381871659	0.00325275132991087	0.00397402994260104	0.00597618415696372	0.0116168304028658	0.0288066895165925	0.0105769466860342	0.013677392872602	0.0142797542923387	0.00315122058097647	0.0187248303942702	0.00263079933117027	0.016769974866608	0.00285282864968992	0.0339649049287658	0.00335013305716379
24	0.00790055716705923	0.0158011143341185	0.0237016715011777	0.0316022286682369	0.0531885566122159	0.0115581234112976	0.0160929761630589	0.0250707492168188	0.0342442919199671	0.054145511148861	0.003261736880925	0.00199369360794234	0.0019973800357463	0.00291393731931667	0.00429347402702775	0.00790055716705923	0.0316022286682369	0.0711050145035331	0.126408914672948	0.358078866423027	0.0115581234112976	0.0321859523261178	0.0752122476504563	0.136977167679868	0.364521327311721	0.003261736880925	0.00398738721588468	0.0059921401072389	0.0116557492772667	0.0289047571608986	0.00903617898315384	0.0116849761739779	0.0113958673636255	0.00315999706086473	0.0151118066037803	0.00263840860425177	0.0133809767072163	0.00286091182524026	0.0295951587388288	0.00335276643296764
25	0.00673794699908547	0.0134758939981709	0.0202138409972564	0.0269517879963419	0.0453615698023441	0.00830980144571691	0.0133600576540297	0.0206670930920137	0.0299046251252917	0.0481013198241697	0.00326777131593378	0.00199882959602101	0.00200214810514041	0.00292163907106506	0.00430543204629237	0.00673794699908547	0.0269517879963419	0.0606415229917692	0.107807151985367	0.305385604133161	0.00830980144571691	0.0267201153080594	0.062001279276041	0.119618500501167	0.323830296837465	0.00326777131593378	0.00399765919204203	0.00600644431542124	0.0116865562842602	0.0289852615824447	0.00770645585815101	0.00996546806522834	0.00868307620139903	0.00316593244403969	0.0118991472597363	0.00264380233265997	0.0102030989162959	0.00286648893693912	0.0260826790529238	0.00335473189652615
26	0.00573722699759121	0.0114744539951824	0.0172116809927736	0.0229489079903648	0.0386244686932755	0.00980482567837612	0.0118057337378335	0.0181465938729389	0.0246161900288207	0.039254414306975	0.00327300249480517	0.00200311664906346	0.00200570245248496	0.00292761690546371	0.00431599712377013	0.00573722699759121	0.0229489079903648	0.0516350429783208	0.0917956319614593	0.260029729077162	0.00980482567837612	0.0236114674756669	0.0544397816188168	0.0984647601152826	0.264270682876797	0.00327300249480517	0.00400623329812692	0.00601710735745488	0.0117104676218549	0.0290563883662469	0.00656189290463845	0.00848539658077174	0.00915842308125317	0.00317106679072536	0.0117582099214443	0.00264838229076085	0.0107461362609555	0.00287127655094271	0.0218339064393161	0.00335624337433971
27	0.00487790741802168	0.00975581483604336	0.014633722254065	0.0195116296720867	0.0328393111228086	0.00902097177384924	0.0106625006355071	0.0150952928212329	0.022271032659797	0.0324392822875396	0.00327914936286488	0.00200801302520544	0.0020086147262266	0.00293228511269917	0.00432482958523863	0.00487790741802168	0.0195116296720867	0.0439011667621951	0.0780465186883469	0.221082579598855	0.00902097177384924	0.0213250012710141	0.0452858784636987	0.0890841306391882	0.218389483922016	0.00327914936286488	0.00401602605041089	0.00602584417867979	0.0117291404507967	0.0291158507392048	0.005579055193256	0.0072144572532306	0.00832705537144773	0.0031770889940471	0.0105792265126278	0.00265357730688045	0.00977188435967616	0.00287682685046206	0.0181106658309804	0.00335743521494477
28	0.00414160736246089	0.00828321472492177	0.0124248220873827	0.0165664294498435	0.0278823522197	0.00702316073104889	0.00816075287857524	0.0124492807975324	0.0176861730930489	0.0300006498267579	0.00328410023923003	0.00201168014059619	0.00201103637417079	0.00293648036529361	0.00433258700638181	0.00414160736246089	0.0165664294498435	0.037274466262148	0.0662657177993742	0.187711073809149	0.00702316073104889	0.0163215057571505	0.0373478423925973	0.0707446923721956	0.201971991085248	0.00328410023923003	0.00402336028119238	0.00603310912251236	0.0117459214611744	0.0291680756677654	0.00473691976575804	0.00612546461331923	0.00648515516817978	0.00318192300089304	0.00828307220425075	0.00265770688139642	0.00760776134552649	0.00288125720507122	0.0149538190758551	0.00335836292504263
29	0.00351196350463595	0.0070239270092719	0.0105358905139078	0.0140478540185438	0.0236434299172213	0.00609692793843318	0.00692386650039953	0.0109323917128534	0.0143236415153349	0.0248079157474505	0.0032871143311942	0.00201444614788713	0.00201318013029509	0.00294002181416325	0.00434013899438081	0.00351196350463595	0.0140478540185438	0.0316076715417235	0.0561914160741752	0.1591735727073	0.00609692793843318	0.0138477330007991	0.0327971751385601	0.0572945660613397	0.167013186951662	0.0032871143311942	0.00402889229577426	0.00603954039088526	0.011760087256653	0.0292189175682448	0.00401677124019938	0.00519421719352308	0.00559369527568653	0.00318489936314606	0.00711358950315566	0.00266043727544442	0.00656102171256607	0.00288406878643431	0.0124342386105057	0.00335905888177737
30	0.00297450261199963	0.00594900522399926	0.00892350783599889	0.0118980104479985	0.0200251067394549	0.00388192528614025	0.00594749069416664	0.00875475644522881	0.0115776110238351	0.0237347001255728	0.00329004006281508	0.00201675240194119	0.0020147497542029	0.00294285542532675	0.00434609483479276	0.00297450261199963	0.0118980104479985	0.0267705235079967	0.0475920417919941	0.134814102468373	0.00388192528614025	0.0118949813883333	0.0262642693356864	0.0463104440953404	0.159788026921258	0.00329004006281508	0.00403350480388237	0.00604424926260871	0.011771421701307	0.0292590137979443	0.00340205600941078	0.00439930898741767	0.00395211720628865	0.00318776471660788	0.00532548780198073	0.00266293635371895	0.00464504341990591	0.00288671690093713	0.0112302890280333	0.00335914662451453
31	0.00251649398900671	0.00503298797801342	0.00754948196702013	0.0100659759560268	0.0169416764119695	0.00308637120393059	0.00479142782863425	0.00666818252557142	0.011078221471357	0.0192857495370475	0.00329261138911758	0.00201830999607374	0.00201597128607868	0.00294554947593817	0.00435144343094979	0.00251649398900671	0.0100659759560268	0.0226484459010604	0.0402639038241074	0.114055666694112	0.00308637120393059	0.0095828556572685	0.0200045475767142	0.0443128858854281	0.129836562076556	0.00329261138911758	0.00403661999214749	0.00604791385823605	0.0117821979037527	0.0292950219051548	0.00287821347455164	0.00372191121230091	0.00315852150542105	0.00319025443679266	0.00427888130865555	0.00266500506582136	0.00371192918847249	0.00288896423921574	0.00945141359640789	0.00335884562365426
32	0.00212679330966264	0.00425358661932527	0.00638037992898791	0.00850717323865054	0.0143181125028906	0.00252449795564658	0.00403980540778091	0.00593363221121393	0.00925386446938919	0.0167663215432054	0.00329601466837258	0.00202036176960927	0.00201734619229684	0.00294785645218834	0.00435606297131095	0.00212679330966264	0.00850717323865054	0.0191411397869637	0.0340286929546022	0.0963931683977099	0.00252449795564658	0.00807961081556183	0.0178008966336418	0.0370154578775568	0.112875133199161	0.00329601466837258	0.00404072353921854	0.00605203857689052	0.0117914258087533	0.0293261218236575	0.00243249743023366	0.0031455413365022	0.00262579353485958	0.00319354855811406	0.00359402940181254	0.00266768767328617	0.00308590503319384	0.00289192071042677	0.0078717817643732	0.00335819396393122
33	0.00179568580956322	0.00359137161912644	0.00538705742868966	0.00718274323825288	0.0120890127519015	0.0020617797886118	0.00352334268299141	0.00529109242891383	0.00597615530457934	0.0153835617989757	0.00329744904102972	0.00202149208725902	0.00201837593912343	0.00294992588011113	0.00436052010207767	0.00179568580956322	0.00718274323825288	0.016161172286069	0.0287309729530115	0.081386302958637	0.0020617797886118	0.00704668536598282	0.0158732772867415	0.0239046212183173	0.103566043551192	0.00329744904102972	0.00404298417451804	0.0060551278173703	0.0117997035204445	0.0293561283595386	0.00205379671706907	0.00265583115937463	0.00219428802823144	0.00319495383393246	0.00302224904832446	0.00266895113623016	0.00258127228397041	0.00289323154416783	0.00608868141118179	0.0033575660452398
34	0.00151473420106893	0.00302946840213787	0.0045442026032068	0.00605893680427573	0.0101975751965862	0.00315482553298502	0.00355904827550753	0.0047752258245545	0.00461994701557855	0.0125455228995965	0.00329923957469935	0.00202251386967964	0.00201942547521628	0.00295205915584182	0.00436473317138635	0.00151473420106893	0.00605893680427573	0.0136326078096204	0.0242357472171029	0.0686526651452412	0.00315482553298502	0.00711809655101506	0.0143256774736635	0.0184797880623142	0.0844596451699893	0.00329923957469935	0.00404502773935927	0.00605827642564883	0.0118082366233673	0.0293844918117227	0.00173246127625429	0.00224030187683436	0.00284025713211286	0.00319668412025001	0.00352477364516928	0.00267039638499945	0.00333501285070565	0.00289479363864055	0.00429284518645518	0.00335667325393997
35	0.00127663475177632	0.00255326950355265	0.00382990425532897	0.00510653900710529	0.00859462925616067	0.00126613046095976	0.00202007372895401	0.00279256580152678	0.00296744284876556	0.0110884524968587	0.003301298293259	0.00202370864564086	0.0020205532436473	0.00295378469989656	0.00436804753640255	0.00127663475177632	0.00510653900710529	0.0114897127659869	0.0204261560284212	0.0578612261244437	0.00126613046095976	0.00404014745790801	0.00837769740458034	0.0118697713950622	0.0746502773032357	0.003301298293259	0.00404741729128172	0.00606165973094191	0.0118151387995863	0.0294068049584503	0.00146013754083865	0.00188815122047034	0.00130025501820077	0.00319867455135943	0.00175759538000808	0.00267203638874683	0.00152986267004769	0.00289658509262676	0.00180506806064247	0.00335550119094433
36	0.00107508356406242	0.00215016712812484	0.00322525069218726	0.00430033425624967	0.0072377354914174	0.00387448122078242	0.00247203097819804	0.00342452902901537	0.00273293069193473	0.00793584426619712	0.00330321915723363	0.00202469630094367	0.00202109512229134	0.00295447457517066	0.00437148561575719	0.00107508356406242	0.00430033425624967	0.00967575207656177	0.0172013370249987	0.0487262728171349	0.00387448122078242	0.00494406195639607	0.0102735870870461	0.0109317227677389	0.0534261183221674	0.00330321915723363	0.00404939260188735	0.00606328536687401	0.0118178983006827	0.0294299509815123	0.00122961549436278	0.00159005568410824	0.0030014657591293	0.00320052306591821	0.0033414920110049	0.00267348138884182	0.00351367436897229	0.00289821636652402	7.3747789886657e-05	0.00335428948067863
37	0.000904654086471768	0.00180930817294354	0.0027139622594153	0.00361861634588707	0.00609036098028595	0.00320868969862968	0.00131233563159321	0.0027366643139662	0.0010551335079464	0.006795079798462	0.00330476744704393	0.00202570313516529	0.00202152115385953	0.0029551495807154	0.00437426563106716	0.000904654086471768	0.00361861634588707	0.00814188677824591	0.0144744653835483	0.0410018563170965	0.00320868969862968	0.00262467126318643	0.0082099929418986	0.00422053403178561	0.0457462023124059	0.00330476744704393	0.00405140627033058	0.00606456346157859	0.0118205983228616	0.0294486667503588	0.00103468857579866	0.00133798936234381	0.00232795728693884	0.00320202574266175	0.00247447817642568	0.00267470242731982	0.00271917378319778	0.0028995662269466	-0.00159881271848361	0.00335303027565403
38	0.000760686178829729	0.00152137235765946	0.00228205853648919	0.00304274471531892	0.00512113247601185	0.0026641778274335	0.000911101206495008	0.00267104986412439	0.000323124278967524	0.00522377532464178	0.00330544089145603	0.00202632889562545	0.00202188135402699	0.00295621805957482	0.00437677122597474	0.000760686178829729	0.00304274471531892	0.00684617560946756	0.0121709788612757	0.0344767639622563	0.0026641778274335	0.00182220241299002	0.00801314959237318	0.0012924971158701	0.0351677816778112	0.00330544089145603	0.0040526577912509	0.00606564406208098	0.0118248722382993	0.0294655350513875	0.000870026798942251	0.00112505987711348	0.00190644533660722	0.0032026910611739	0.00201150394642294	0.00267531558078122	0.00222471997740158	0.00290019479036013	-0.00225490349216226	0.00335182516017532
39	0.000639186567208468	0.00127837313441694	0.0019175597016254	0.00255674626883387	0.00430316624471564	0.00176869766203882	0.000986740985952402	0.00216381713042524	-0.000872342125212511	0.00454854308927705	0.00330539397889195	0.00202646395325646	0.00202188945675468	0.00295741690859367	0.00437892585018381	0.000639186567208468	0.00255674626883387	0.00575267910487621	0.0102269850753355	0.028970007630997	0.00176869766203882	0.0019734819719048	0.00649145139127571	-0.00348936850085004	0.0306219468439297	0.00330539397889195	0.00405292790651291	0.00606566837026403	0.0118296676343747	0.0294800405285709	0.00073106289883012	0.000945361149932387	0.0013479272847623	0.00320265569333884	0.00148138234650231	0.00267535750861481	0.00157720078788185	0.00290019090031882	-0.00227851051539137	0.00335121188227647
40	0.000536740204644019	0.00107348040928804	0.00161022061393206	0.00214696081857608	0.0036134713232367	0.00449545588061211	0.00226238979814934	0.00276430448190925	-0.00158722368825859	0.00272676759515874	0.00330512884919838	0.00202635613589152	0.00202192239198646	0.0029590349718635	0.00438078935901587	0.000536740204644019	0.00214696081857608	0.00483066184179617	0.00858784327430431	0.0243268063224626	0.00449545588061211	0.00452477959629869	0.00829291344572774	-0.00634889475303436	0.0183572917120529	0.00330512884919838	0.00405271227178305	0.00606576717595938	0.011836139887454	0.0294925861431289	0.000613890951493904	0.000793842303810062	0.00328205017360638	0.00320240264980336	0.00340750342956519	0.0026752179757397	0.00384170634101108	0.00289998573880441	-0.0016398666137068	0.00335079053148083
