# Supplementary material for: Impulse Response Functions for Nonlinear, Nonstationary, and Heterogeneous Systems, Estimated by Deconvolution and Demixing of Noisy Time Series
Source: Sensors (Basel). 2022 Apr 25;22(9):3291. doi: 10.3390/s22093291 (PMC9105515; doi:10.3390/s22093291)
Supplement: Supplementary file 1 [file sensors-22-03291-s001.zip › File S1/IRF fig 14 average vs ensemble IRF/benchmark_test_Fig_14a_time_series.txt]

t	fx1	fx2	fx3	fx4	fx5	y_fx1	y_fx2	y_fx3	y_fx4	y_fx5	y_fxsum1	y_fxsum2	y_fxsum3	y_fxsum4	y_fxsum5	y_true	y_err	y
1	0.510808403166946	0	0	0	0	0.216993814518582	0.488095915895962	0.891070343043749	2.04802635445901e-05	-1.22213350550737e-16	0.216993814518582	0.705089730414544	1.59616007345829	1.59618055372184	1.59618055372184	1.59618055372184	0.0152548485358585	1.6114354022577
2	0	1.3646360688026	0	0	0	0.228582954845859	0.475133555102326	0.845035265828729	1.6993911470999e-05	-1.17950094136177e-16	0.228582954845859	0.703716509948185	1.54875177577691	1.54876876968839	1.54876876968838	1.54876876968839	0.0208097069919029	1.56957847668029
3	0	1.49247726366205	0	0	0	0.228840485785936	0.511819081169921	0.786410405768738	1.40985446707646e-05	-1.22213350550737e-16	0.228840485785936	0.740659566955856	1.52706997272459	1.52708407126927	1.52708407126927	1.52708407126926	-0.00870722584407942	1.51837684542519
4	0.499350908933527	0	0	0	0	0.221493749709262	0.592541026639236	0.721272689194748	1.16944646716689e-05	-1.22213350550737e-16	0.221493749709262	0.814034776348498	1.53530746554325	1.53531916000792	1.53531916000792	1.53531916000792	0.053385397804456	1.58870455781237
5	0.699647648857949	0	0	0	0	0.217457188132167	0.627180531888144	0.653909604600188	9.69869862219923e-06	-1.22213350550737e-16	0.217457188132167	0.844637720020311	1.4985473246205	1.49855702331912	1.49855702331912	1.49855702331912	-0.0234727138335174	1.4750843094856
6	0.850415244140305	0	0	0	0	0.223637046207719	0.629791850122442	0.587268263813202	8.04221155661935e-06	-1.26476606965298e-16	0.223637046207719	0.853428896330162	1.44069716014336	1.44070520235492	1.44070520235492	1.44070520235492	0.0157103054579673	1.45641550781289
7	0	1.41244394429693	0	0	0	0.2441155847409	0.610848228458327	0.523300459522418	6.66757974139784e-06	-1.05160324892495e-16	0.2441155847409	0.854963813199227	1.37826427272165	1.37827094030139	1.37827094030139	1.37827094030139	-0.000273706321530095	1.37799723397986
8	0	1.13345892236074	0	0	0	0.249821477956745	0.643413003421201	0.463226668987152	5.52704954482408e-06	2.8421709430404e-17	0.249821477956745	0.893234481377946	1.3564611503651	1.35646667741464	1.35646667741464	1.35646667741464	-0.0119833388546166	1.34448333856003
9	0	1.654793347444	0	0	0	0.245437483563624	0.686174102922427	0.407737050973773	4.5809185130878e-06	0	0.245437483563624	0.93161158648605	1.33934863745982	1.33935321837834	1.33935321837834	1.33935321837834	-0.012223550091607	1.32712966828673
10	0	1.33191444849829	0	0	0	0.234434086898564	0.781969606292797	0.357143603522702	3.7961856226346e-06	-3.97903932025656e-17	0.234434086898564	1.01640369319136	1.37354729671406	1.37355109289969	1.37355109289969	1.37355109289969	-0.0198497576737431	1.35370133522594
11	0.632607406955568	0	0	0	0	0.219355127745981	0.878585879483764	0.311494584159076	3.14542631891754e-06	5.6843418860808e-17	0.219355127745981	1.09794100722975	1.40943559138882	1.40943873681514	1.40943873681514	1.40943873681514	-0.0335658796485687	1.37587285716657
12	0	1.92619917954638	0	0	0	0.215145694142352	0.914480655018188	0.270659874181875	2.60585519631888e-06	1.33582034322899e-16	0.215145694142352	1.12962634916054	1.40028622334242	1.40028882919761	1.40028882919761	1.40028882919761	0.000701500292204126	1.40099032948982
13	0	1.63945383221586	0	0	0	0.205254653044467	1.03000075450082	0.234394061240473	2.15854525950476e-06	3.41060513164848e-17	0.205254653044467	1.23525540754529	1.46964946878576	1.46965162733102	1.46965162733102	1.46965162733102	-0.0474709377278753	1.42218068960314
14	0	0	2.28636756701587	0	0	0.191880121717842	1.16161554318022	0.202382513231243	1.78777779664188e-06	4.83169060316868e-17	0.191880121717842	1.35349566489806	1.5558781781293	1.5558799659071	1.5558799659071	1.5558799659071	-0.0104337276463653	1.54544623826074
15	0.486556320832584	0	0	0	0	0.17661000463169	1.21167058373633	0.345470372837341	1.48050116594618e-06	1.3926637620898e-16	0.17661000463169	1.38828058836802	1.73375096120536	1.73375244170652	1.73375244170652	1.73375244170652	-0.00747594274773564	1.72627649895879
16	0	0	2.64766525842363	0	0	0.168323948401763	1.20540975462948	0.430033381452519	1.22588037399112e-06	1.27897692436818e-16	0.168323948401763	1.37373370303125	1.80376708448376	1.80376831036414	1.80376831036414	1.80376831036414	0.00309917201341534	1.80686748237755
17	0	0	2.38325711650198	0	0	0.157238759637	1.16160499088052	0.702163796080003	1.01492231382281e-06	9.9475983006414e-17	0.157238759637	1.31884375051752	2.02100754659752	2.02100856151984	2.02100856151984	2.02100856151983	0.0423872834625527	2.06339584498239
18	0	1.21378267721836	0	0	0	0.144641499339727	1.09407313571046	1.04751901754034	8.40164031916402e-07	7.8159700933611e-17	0.144641499339727	1.23871463505018	2.28623365259053	2.28623449275456	2.28623449275456	2.28623449275456	0.0388624794384627	2.32509697219302
19	0	0	0	3.12682147706064	0	0.131444594763026	1.06110393913882	1.24459760007572	6.9541348911315e-07	1.25055521493778e-16	0.131444594763026	1.19254853390185	2.43714613397757	2.43714682939106	2.43714682939106	2.43714682939105	0.0388510482653044	2.47599787765636
20	0	0	2.15748168729442	0	0	0.118279367620655	1.00413769967449	1.33580766471723	0.320190209431204	2.20268248085631e-16	0.118279367620655	1.12241706729515	2.45822473201238	2.77841494144358	2.77841494144358	2.77841494144358	-0.00308571684298283	2.7753292246006
21	0.788753124313291	0	0	0	0	0.105567964638605	0.932957588764844	1.50549364327268	0.524298676442011	1.17950094136177e-16	0.105567964638605	1.03852555340345	2.54401919667613	3.06831787311814	3.06831787311814	3.06831787311814	0.00912143921897745	3.07743931233712
22	0.42373187209687	0	0	0	0	0.113952774599737	0.854588509406592	1.5697692333135	0.643888984476228	9.09494701772928e-17	0.113952774599737	0.968541284006329	2.53831051731983	3.18219950179606	3.18219950179606	3.18219950179606	0.00635213025766178	3.18855163205372
23	0.489968020256374	0	0	0	0	0.121709040686261	0.773975613906349	1.56127412483391	0.702895513388644	1.93978166862507e-16	0.121709040686261	0.89568465459261	2.45695877942652	3.15985429281516	3.15985429281516	3.15985429281516	0.0166867091274841	3.17654100194265
24	0	1.10973135099097	0	0	0	0.130771103779649	0.694507465508122	1.50427849523283	0.719352652307693	1.78346226675785e-16	0.130771103779649	0.82527856928777	2.3295570645206	3.04890971682829	3.04890971682829	3.04890971682829	0.00435853033621698	3.05326824716451
25	0.982241485283233	0	0	0	0	0.132548638800933	0.65874866849456	1.41664478724906	0.706747324612122	2.27373675443232e-17	0.132548638800933	0.791297307295493	2.20794209454455	2.91468941915667	2.91468941915667	2.91468941915667	0.022280375315487	2.93696979447216
26	0	1.76322105683716	0	0	0	0.160981204132984	0.613133310639838	1.31135327684195	0.675075035620311	1.15107923193136e-16	0.160981204132984	0.774114514772822	2.08546779161477	2.76054282723508	2.76054282723508	2.76054282723508	0.0359956719131622	2.79653849914824
27	0.793400227068378	0	0	0	0	0.174750515319394	0.664225426236164	1.19768511279523	0.631662485425563	-4.83169060316868e-17	0.174750515319394	0.838975941555558	2.03666105435079	2.66832353977635	2.66832353977635	2.66832353977635	0.0205128191340269	2.68883635891038
28	0.8485790661006	0	0	0	0	0.198853427616237	0.676648017857675	1.08213687979658	0.581806675812643	1.70530256582424e-17	0.198853427616237	0.875501445473912	1.95763832527049	2.53944500108313	2.53944500108313	2.53944500108313	0.0300515925237044	2.56949659360684
29	0	0	2.10069814152358	0	0	0.232058335866357	0.662741464166009	0.96912514511352	0.529270009358316	-7.105427357601e-18	0.232058335866357	0.894799800032366	1.86392494514589	2.3931949545042	2.3931949545042	2.3931949545042	0.0119060562859538	2.40510101079016
30	0.580022170061123	0	0	0	0	0.246691153409711	0.631642905625001	1.00604722460322	0.476662588972476	-7.46069872548105e-17	0.246691153409711	0.878334059034712	1.88438128363793	2.36104387261041	2.36104387261041	2.36104387261041	0.0169744118890816	2.37801828449949
31	0.767668632845046	0	0	0	0	0.259411596487064	0.590042054827957	0.997739591776023	0.425736343828722	-2.91322521661641e-17	0.259411596487064	0.849453651315021	1.84719324309104	2.27292958691977	2.27292958691977	2.27292958691977	0.0172234099938143	2.29015299691358
32	0.74312097588387	0	0	0	0	0.278714094990479	0.542768250217311	0.959386552790946	0.377610386207616	-8.17124146124115e-17	0.278714094990479	0.82148234520779	1.78086889799874	2.15847928420635	2.15847928420635	2.15847928420635	0.0167578134452886	2.17523709765164
33	0.36807895004902	0	0	0	0	0.300579876024598	0.493245099139236	0.902153700627957	0.332942866145343	-6.25277607468888e-17	0.300579876024598	0.793824975163834	1.69597867579179	2.02892154193713	2.02892154193713	2.02892154193713	0.0235740040516178	2.05249554598875
34	0	1.15960167633406	0	0	0	0.309797266442181	0.443841424468229	0.834145919181631	0.292061315596013	-9.59232693276135e-17	0.309797266442181	0.75363869091041	1.58778461009204	1.87984592568805	1.87984592568805	1.87984592568805	0.0190112124274488	1.8988571381155
35	0	1.08905748121494	0	0	0	0.305796382177219	0.440178275171321	0.761150123040849	0.255060884363955	-1.63424829224823e-17	0.305796382177219	0.74597465734854	1.50712478038939	1.76218566475334	1.76218566475334	1.76218566475334	0.0338062240470197	1.79599188880036
36	0	0	2.47892787838876	0	0	0.293066486633715	0.462101277212083	0.687209295938995	0.221877825356526	-2.94875235340442e-17	0.293066486633715	0.755167763845798	1.44237705978479	1.66425488514132	1.66425488514132	1.66425488514132	0.024594322432487	1.68884920757381
37	0.718706973000863	0	0	0	0	0.274903645628515	0.461612731703563	0.816311334507997	0.192343974342169	-9.09494701772928e-17	0.274903645628515	0.736516377332078	1.55282771184007	1.74517168618224	1.74517168618224	1.74517168618224	-0.0165362217197074	1.72863546446254
38	0.932276373037421	0	0	0	0	0.270612074736897	0.446117329502154	0.876028220405703	0.166226699819078	-4.45865566689463e-17	0.270612074736897	0.716729404239051	1.59275762464475	1.75898432446383	1.75898432446383	1.75898432446383	0.0261623074442582	1.78514663190809
39	0.808973148397068	0	0	0	0	0.28730707192935	0.421071686722704	0.887272637893837	0.143257800513363	-9.41469124882133e-17	0.28730707192935	0.708378758652053	1.59565139654589	1.73890919705925	1.73890919705925	1.73890919705925	0.0328961699804467	1.7718053670397
40	0.980818465046791	0	0	0	0	0.310489898419512	0.39044728949141	0.865655512985746	0.123154044722125	-1.27897692436818e-17	0.310489898419512	0.700937187910922	1.56659270089667	1.68974674561879	1.68974674561879	1.68974674561879	0.0519551543607936	1.74170189997959
41	0.985633241071878	0	0	0	0	0.347332485614967	0.357089614296851	0.822720944626694	0.105631432124807	4.19220214098459e-17	0.347332485614967	0.704422099911818	1.52714304453851	1.63277447666332	1.63277447666332	1.63277447666332	0.0757373876021505	1.70851186426547
42	0	1.21715806731871	0	0	0	0.392430961128711	0.322995852592802	0.766907633818873	0.0904147790168886	-6.29718499567389e-17	0.392430961128711	0.715426813721513	1.48233444754039	1.57274922655727	1.57274922655727	1.57274922655727	0.0851617858193863	1.65791101237666
43	0.882667275866121	0	0	0	0	0.409766664924954	0.338046073689505	0.704295387678908	0.0772438537830418	7.46069872548105e-17	0.409766664924954	0.747812738614459	1.45210812629337	1.52935198007641	1.52935198007641	1.52935198007641	0.0742395065188617	1.60359148659527
44	0	1.04260783362153	0	0	0	0.433437775354897	0.337026838194399	0.639183025880853	0.0658769983239678	1.22923893286497e-16	0.433437775354897	0.770464613549296	1.40964763943015	1.47552463775412	1.47552463775412	1.47552463775412	0.0387539740536746	1.51427861180779
45	0	0	2.82762548092469	0	0	0.435062862761154	0.360868845879333	0.574534283576574	0.0560929452727793	6.82121026329696e-17	0.435062862761154	0.795931708640487	1.37046599221706	1.42655893748984	1.42655893748984	1.42655893748984	0.0183352458216154	1.44489418331146
46	0	1.06228888061713	0	0	0	0.421856660999925	0.364992998204621	0.774165929392833	0.0476913661018774	-3.67705865755852e-17	0.421856660999925	0.786849659204546	1.56101558859738	1.60870695469926	1.60870695469926	1.60870695469926	0.0303508315763055	1.63905778627556
47	0	1.06085450504798	0	0	0	0.39914268530841	0.392720482978051	0.882545061342117	0.0404925505102917	-3.97903932025656e-17	0.39914268530841	0.791863168286461	1.67440822962858	1.71490078013887	1.71490078013887	1.71490078013887	0.0121024067402442	1.72700318687911
48	0	1.46965416162792	0	0	0	0.370801806234333	0.435258935966272	0.926194623965943	0.0343365140257659	-1.57740487338742e-16	0.370801806234333	0.806060742200605	1.73225536616655	1.76659188019231	1.76659188019231	1.76659188019231	0.0052290704745566	1.77182095066687
49	0.555603037612027	0	0	0	0	0.339620340931101	0.520205857651309	0.925020397805456	0.0290817516506166	-1.05160324892495e-16	0.339620340931101	0.859826198582411	1.78484659638787	1.81392834803848	1.81392834803848	1.81392834803848	0.0423225836280559	1.85625093166654
50	0	1.22693511072484	0	0	0	0.317668866084678	0.560054277186533	0.893838470840698	0.0246037951970176	-1.27897692436818e-16	0.317668866084678	0.877723143271211	1.77156161411191	1.79616540930893	1.79616540930893	1.79616540930893	0.0338206027238453	1.82998601203277
51	0.717146298427854	0	0	0	0	0.292516217350299	0.617662606686922	0.843566373082094	0.0207936864352231	-5.11590769747272e-17	0.292516217350299	0.910178824037221	1.75374519711931	1.77453888355454	1.77453888355454	1.77453888355454	0.0319256788032585	1.8064645623578
52	0.879622551555233	0	0	0	0	0.282887127089901	0.635983133375653	0.782149618887167	0.017556443979639	-1.93267624126747e-16	0.282887127089901	0.918870260465554	1.70101987935272	1.71857632333236	1.71857632333236	1.71857632333236	0.063143410338832	1.78171973367119
53	0	1.40409234186691	0	0	0	0.292476549772458	0.627366272518215	0.715280442943787	0.0148095763531329	-1.02318153949454e-16	0.292476549772458	0.919842822290673	1.63512326523446	1.64993284158759	1.64993284158759	1.64993284158759	0.0259351580255564	1.67586799961315
54	0	1.56583984177977	0	0	0	0.289294179651917	0.665540176695638	0.646953622887435	0.0124816748640789	-3.97903932025656e-17	0.289294179651917	0.954834356347555	1.60178797923499	1.61426965409907	1.61426965409907	1.61426965409907	0.0300996872738998	1.64436934137297
55	0	1.36230513315533	0	0	0	0.277655188827163	0.749556575768638	0.579894834303845	0.0105111062194835	-1.13686837721616e-16	0.277655188827163	1.0272117645958	1.60710659889965	1.61761770511913	1.61761770511913	1.61761770511913	-0.00643332925486027	1.61118437586427
56	0	1.44156145910868	0	0	0	0.260729995866829	0.842023604113715	0.515889486514408	0.00884481495202967	-2.8421709430404e-16	0.260729995866829	1.10275359998054	1.61864308649495	1.62748790144698	1.62748790144698	1.62748790144698	-0.00590577316440018	1.62158212828258
57	0.813355262943009	0	0	0	0	0.240817492775478	0.944394597427343	0.456034043571527	0.00743723880809135	-3.97903932025656e-17	0.240817492775478	1.18521209020282	1.64124613377435	1.64868337258244	1.64868337258244	1.64868337258244	-0.00957619258348264	1.63910717999896
58	0	0	2.17908827075637	0	0	0.241221979454983	0.981984498836333	0.400927127495386	0.00624933549451764	-1.08002495835535e-16	0.241221979454983	1.22320647829132	1.6241336057867	1.63038294128122	1.63038294128122	1.63038294128122	0.0109009047592866	1.64128384604051
59	0	1.31107761876467	0	0	0	0.233566912952833	0.974915186463044	0.506321262668281	0.00524771605110902	-1.4210854715202e-16	0.233566912952833	1.20848209941588	1.71480336208416	1.72005107813527	1.72005107813527	1.72005107813527	0.0150081884614561	1.73505926659672
60	0	1.3345247464803	0	0	0	0.220760900698873	0.994435649883035	0.560332086807949	0.00440387817255056	-1.19371179607697e-16	0.220760900698873	1.21519655058191	1.77552863738986	1.77993251556241	1.77993251556241	1.77993251556241	0.0251650940140684	1.80509760957648
61	0.323888879629582	0	0	0	0	0.204922893115779	1.03316985203604	0.578124930711433	0.0036935317203909	7.105427357601e-17	0.204922893115779	1.23809274515182	1.81621767586325	1.81991120758364	1.81991120758364	1.81991120758364	0.0143123167497624	1.8342235243334
62	0.61199569482877	0	0	0	0	0.191008417532581	1.02518571142079	0.571055489564705	0.00309600819454651	-1.19371179607697e-16	0.191008417532581	1.21619412895337	1.78724961851808	1.79034562671262	1.79034562671262	1.79034562671262	0.0180979392462981	1.80844356595892
63	0.904580486094339	0	0	0	0	0.187670862989046	0.986147676333227	0.547552651872415	0.00259374588846674	8.5265128291212e-18	0.187670862989046	1.17381853932227	1.72137119119469	1.72396493708315	1.72396493708315	1.72396493708315	-0.000456623500005083	1.72350831358315
64	0	1.56512406498352	0	0	0	0.206064619552226	0.927576326106146	0.513806447980778	0.00217184269361962	-9.66338120633736e-17	0.206064619552226	1.13364094565837	1.64744739363915	1.64961923633277	1.64961923633277	1.64961923633277	-0.00132471860386288	1.64829451772891
65	0.97846285539578	0	0	0	0	0.211623340779078	0.938058923167472	0.474302761373198	0.0018176689448663	9.66338120633736e-17	0.211623340779078	1.14968226394655	1.62398502531975	1.62580269426461	1.62580269426461	1.62580269426461	0.0249934324463182	1.65079612671093
66	0	0	2.2788113602172	0	0	0.239749600063212	0.91426237157581	0.432237752148206	0.00152053323378443	8.24229573481716e-17	0.239749600063212	1.15401197163902	1.58624972378723	1.58777025702101	1.58777025702101	1.58777025702101	0.0477534278183424	1.63552368483935
67	0	0	2.18507403929215	0	0	0.25072537368655	0.868269739420487	0.559904168661527	0.0012713947083526	5.6843418860808e-18	0.25072537368655	1.11899511310704	1.67889928176856	1.68017067647692	1.68017067647692	1.68017067647692	0.0330464744976904	1.71321715097461
68	0.488855089890914	0	0	0	0	0.249844185076896	0.808909880257767	0.783446682834554	0.00106261598678852	1.30739863379858e-16	0.249844185076896	1.05875406533466	1.84220074816922	1.84326336415601	1.84326336415601	1.843263364156	0.0516510456937325	1.89491440984974
69	0.761627946957067	0	0	0	0	0.248870379623192	0.74254017917163	0.907548797154421	0.000887751414760038	6.67910171614494e-17	0.248870379623192	0.991410558794822	1.89895935594924	1.899847107364	1.899847107364	1.899847107364	0.0204683518404863	1.92031545920449
70	0.680024289388049	0	0	0	0	0.259037180418888	0.673652451994626	0.960916203794384	0.000741365971522652	-6.82121026329696e-17	0.259037180418888	0.932689632413515	1.8936058362079	1.89434720217942	1.89434720217942	1.89434720217942	0.0239524943907053	1.91829969657013
71	0.91851779803284	0	0	0	0	0.272484933125345	0.60534039158314	0.965115142866683	0.000618880671131902	1.32160948851379e-16	0.272484933125345	0.877825324708485	1.84294046757517	1.8435593482463	1.8435593482463	1.8435593482463	0.0118374653841028	1.8553968136304
72	0.979825340144446	0	0	0	0	0.300175479229745	0.53965884670571	0.936217501488563	0.000516440803722534	-1.13686837721616e-17	0.300175479229745	0.839834325935455	1.77605182742402	1.77656826822774	1.77656826822774	1.77656826822774	0.0125078499587626	1.7890761181865
73	0.423047786416166	0	0	0	0	0.340314829870747	0.47789878878388	0.886084093080949	0.000430803816339943	6.96331881044898e-17	0.340314829870747	0.818213618654627	1.70429771173558	1.70472851555192	1.70472851555192	1.70472851555192	-0.0102778307314636	1.69445068482045
74	0	0	2.05865555761093	0	0	0.36189990386601	0.420796727504852	0.823363234939987	0.000359244042635817	8.5265128291212e-18	0.36189990386601	0.782696631370862	1.60605986631085	1.60641911035348	1.60641911035348	1.60641911035348	-0.0306154316583583	1.57580367869513
75	0.990042575230692	0	0	0	0	0.364477309236566	0.368693305107608	0.89305896353121	0.000299471857130729	8.02913291408913e-17	0.364477309236566	0.733170614344174	1.62622957787538	1.62652904973251	1.62652904973251	1.62652904973252	-0.0750319206727067	1.55149712905981
76	0	1.14466960148678	0	0	0	0.386329084751389	0.321652612938426	0.910432793960874	0.00024956515503099	1.63424829224823e-16	0.386329084751389	0.707981697689815	1.61841449165069	1.61866405680572	1.61866405680572	1.61866405680572	-0.0689817546726176	1.5496823021331
77	0.94509774203734	0	0	0	0	0.388282558282464	0.322461543305568	0.892163328506173	0.000207911345582644	4.90274487674469e-17	0.388282558282464	0.710744101588032	1.60290743009421	1.60311534143979	1.60311534143979	1.60311534143979	-0.0667239260017113	1.53639141543808
78	0.652173985883215	0	0	0	0	0.40608554421294	0.312408170066142	0.850601755272628	0.000173158298875572	1.91846538655227e-17	0.40608554421294	0.718493714279083	1.56909546955171	1.56926862785059	1.56926862785059	1.56926862785059	-0.112538577512911	1.45673005033768
79	0.596383987556519	0	0	0	0	0.418605124292423	0.295403916138622	0.794792667892057	0.000144172906137791	1.54898316395702e-16	0.418605124292423	0.714009040431044	1.5088017083231	1.50894588122924	1.50894588122924	1.50894588122924	-0.0961648300770758	1.41278105115216
80	0	1.11740978163053	0	0	0	0.424890541727269	0.274299082504072	0.731266991295901	0.000120006105157697	1.13686837721616e-16	0.424890541727269	0.69918962423134	1.43045661552724	1.4305766216324	1.4305766216324	1.4305766216324	-0.0691608038367205	1.36141581779568
81	0.582899212756259	0	0	0	0	0.415142500221706	0.292029862145074	0.664656091239333	9.98633886200992e-05	5.32907051820075e-17	0.415142500221706	0.70717236236678	1.37182845360611	1.37192831699473	1.37192831699473	1.37192831699473	-0.0770936285586711	1.29483468843606
82	0.801967697460971	0	0	0	0	0.406094470980033	0.294319484298929	0.598165840966682	8.30799568057387e-05	6.3948846218409e-17	0.406094470980033	0.700413955278962	1.29857979624564	1.29866287620245	1.29866287620245	1.29866287620245	-0.0264596769659332	1.27220319923652
83	0	0	2.74647259069925	0	0	0.407748463234106	0.286183355414303	0.533941237202935	6.90997999454566e-05	2.25952589971712e-16	0.407748463234106	0.693931818648408	1.22787305585134	1.22794215565129	1.22794215565129	1.22794215565129	-0.0514676608636245	1.17647449478766
84	0	1.03709988333091	0	0	0	0.395459148257944	0.271325977929028	0.720376769043451	5.74581020231165e-05	1.20792265079217e-16	0.395459148257944	0.666785126186972	1.38716189523042	1.38721935333245	1.38721935333245	1.38721935333245	-0.0204941138756292	1.36672523945682
85	0	1.42533753685423	0	0	0	0.37422716388356	0.287675695943895	0.821677714535458	4.77664491990339e-05	1.25055521493778e-16	0.37422716388356	0.661902859827455	1.48358057436291	1.48362834081211	1.48362834081211	1.48362834081211	-0.0305829452569652	1.45304539555515
86	0	1.52998005929857	0	0	0	0.34769838095177	0.355715549604146	0.86258263902981	3.97004042560837e-05	4.40536496171262e-17	0.34769838095177	0.703413930555916	1.56599656958573	1.56603626998998	1.56603626998998	1.56603626998998	-0.0314580152743838	1.5345782547156
87	0.475637835302069	0	0	0	0	0.31849074483906	0.46629640836727	0.861658823855872	3.29890753223026e-05	1.76925141204265e-16	0.31849074483906	0.78478715320633	1.6464459770622	1.64647896613752	1.64647896613752	1.64647896613752	0.00648250927745756	1.65296147541498
88	0	1.58449366183475	0	0	0	0.295856042569153	0.525099155573942	0.832726721199607	2.74063641553767e-05	2.36610731008113e-16	0.295856042569153	0.820955198143095	1.6536819193427	1.65370932570686	1.65370932570686	1.65370932570686	0.0183451951411774	1.67205452084803
89	0	1.07698384832985	0	0	0	0.270962150328184	0.629482701759829	0.785970768637743	2.27636278391515e-05	2.07478478841949e-16	0.270962150328184	0.900444852088014	1.68641562072576	1.6864383843536	1.6864383843536	1.68643838435359	0.00557014254263878	1.69200852689623
90	0.888310532526058	0	0	0	0	0.245371854712771	0.71675484517264	0.728803464518491	1.89035290447123e-05	2.30215846386272e-16	0.245371854712771	0.962126699885411	1.6909301644039	1.69094906793295	1.69094906793295	1.69094906793295	0.0420163319026513	1.7329653998356
91	0.789292664166119	0	0	0	0	0.245997879169834	0.751703594698688	0.666535656886214	1.56948850804838e-05	2.38742359215394e-16	0.245997879169834	0.997701473868522	1.66423713075474	1.66425282563982	1.66425282563982	1.66425282563982	0.0147112908248626	1.67896411646468
92	0.715622094814617	0	0	0	0	0.258736595462441	0.750430559545775	0.602894908744587	1.30283557032158e-05	1.86162196769146e-16	0.258736595462441	1.00916715500822	1.6120620637528	1.61207509210851	1.61207509210851	1.61207509210851	0.04138012909922	1.65345522120773
93	0	1.97242419737793	0	0	0	0.275545277028036	0.724919166095706	0.540424993118311	1.08128348628043e-05	3.68061137123732e-16	0.275545277028036	1.00046444312374	1.54088943624205	1.54090024907692	1.54090024907692	1.54090024907692	0.052080875832499	1.59298112490942
94	0	0	2.02680164965963	0	0	0.277758457755003	0.811408060933727	0.480792580211512	8.9724328655393e-06	1.90425453183707e-16	0.277758457755003	1.08916651868873	1.56995909890024	1.56996807133311	1.56996807133311	1.56996807133311	-0.00402221945383346	1.56594585187927
95	0.693234547812102	0	0	0	0	0.270115259800728	0.842721616774238	0.559553015040763	7.44395347098816e-06	1.29318777908338e-16	0.270115259800728	1.11283687657497	1.67238989161573	1.6723973355692	1.6723973355692	1.6723973355692	0.0168968390715483	1.68929417464075
96	0.960524337834795	0	0	0	0	0.271854711005648	0.836021119114549	0.593961618281783	6.17478565076226e-06	2.98427949019242e-17	0.271854711005648	1.1078758301202	1.70183744840198	1.70184362318763	1.70184362318763	1.70184362318763	-0.00891955691653899	1.69292406627109
97	0	1.4994500550882	0	0	0	0.294302620227562	0.804059207932168	0.597509683269017	5.12114257851408e-06	2.27373675443232e-16	0.294302620227562	1.09836182815973	1.69587151142875	1.69587663257133	1.69587663257133	1.69587663257133	-0.014981419688505	1.68089521288282
98	0	1.28568772022713	0	0	0	0.29967954938716	0.829846033471809	0.58025472659841	4.24659123817719e-06	1.81898940354586e-16	0.29967954938716	1.12952558285897	1.70978030945738	1.70978455604862	1.70978455604862	1.70978455604862	0.00495750472417456	1.71474206077279
99	0	1.75419720604139	0	0	0	0.29343678036429	0.873998175900429	0.549622060174322	3.52082515594816e-06	1.13686837721616e-16	0.29343678036429	1.16743495626472	1.71705701643904	1.7170605372642	1.7170605372642	1.7170605372642	0.0100586494129197	1.72711918667712
100	0.917924721106638	0	0	0	0	0.279610222995727	0.975652125741127	0.511028591423746	2.91864042851557e-06	1.54187773659942e-16	0.279610222995727	1.25526234873685	1.7662909401606	1.76629385880103	1.76629385880103	1.76629385880103	0.0194770194397977	1.78577087824082
101	0	1.06085550945833	0	0	0	0.288748456814536	1.01173430179569	0.468366962323232	2.41908167135705e-06	1.08879572024989e-16	0.288748456814536	1.30048275861023	1.76884972093346	1.76885214001513	1.76885214001513	1.76885214001513	0.0355604369276674	1.8044125769428
102	0	1.54488783895691	0	0	0	0.28538614544521	1.03953325136723	0.4243801626308	2.0047299306583e-06	8.11795075605915e-17	0.28538614544521	1.32491939681244	1.74929955944324	1.74930156417317	1.74930156417317	1.74930156417317	0.0138574555868314	1.76315901976
103	0.955072425911833	0	0	0	0	0.273754948692119	1.10217178102376	0.380950416538061	1.66110915460536e-06	1.08946185406467e-16	0.273754948692119	1.37592672971588	1.75687714625394	1.75687880736309	1.75687880736309	1.75687880736309	0.0215034608421226	1.77838226820521
104	0	1.03504964732416	0	0	0	0.286835783540454	1.1079438876857	0.339321112683866	1.37619163851355e-06	4.22717416626028e-17	0.286835783540454	1.39477967122616	1.73410078391002	1.73410216010166	1.73410216010166	1.73410216010166	-0.00734845760945688	1.7267537024922
105	0.431187013558041	0	0	0	0	0.286179124325792	1.11049278782756	0.300266559494751	1.13998606836105e-06	5.10660957964149e-17	0.286179124325792	1.39667191215335	1.6969384716481	1.69693961163417	1.69693961163417	1.69693961163417	0.0124300033990831	1.70936961503326
106	0	1.74800960680133	0	0	0	0.282424334565817	1.07571219513307	0.264221188883432	9.4419446184304e-07	7.9480866332915e-17	0.282424334565817	1.35813652969888	1.62235771858232	1.62235866277678	1.62235866277678	1.62235866277678	0.00760603868767421	1.62996470146445
107	0.508810929210688	0	0	0	0	0.270627372460734	1.1171182381105	0.231377331923898	7.81926571869462e-07	4.13044598523982e-17	0.270627372460734	1.38774561057124	1.61912294249514	1.61912372442171	1.61912372442171	1.61912372442171	0.0211532129552119	1.64027693737692
108	0.764461771894957	0	0	0	0	0.262305613051683	1.10816666456802	0.201758714926522	6.47462187023962e-07	-8.3245910165175e-17	0.262305613051683	1.37047227761971	1.57223099254623	1.57223164000842	1.57223164000842	1.57223164000842	0.0346210047600674	1.60685264476848
109	0.831057074126233	0	0	0	0	0.26724710050951	1.0657535068379	0.175275265436843	5.36053352101362e-07	1.30739863379858e-16	0.26724710050951	1.33300060734741	1.50827587278426	1.50827640883761	1.50827640883761	1.50827640883761	-4.63804238172602e-05	1.50823002841379
110	0	1.19363838883025	0	0	0	0.284396576809836	1.0023040128894	0.151763589056462	4.43759846436365e-07	1.13686837721616e-16	0.284396576809836	1.28670058969923	1.43846417875569	1.43846462251554	1.43846462251554	1.43846462251554	-0.0145996013571222	1.42386502115842
111	0.66703507889088	0	0	0	0	0.286547358292209	0.973498504664044	0.131016511119496	3.67312358852701e-07	1.93267624126747e-16	0.286547358292209	1.26004586295625	1.39106237407575	1.39106274138811	1.39106274138811	1.39106274138811	-0.0421530063325312	1.34890973505558
112	0.914057029010726	0	0	0	0	0.293144847223266	0.922201855626038	0.112804317626167	3.03998727801513e-07	1.02318153949454e-16	0.293144847223266	1.2153467028493	1.32815102047547	1.3281513244742	1.3281513244742	1.3281513244742	-0.0379690384538433	1.29018228602036
113	0.563363718427384	0	0	0	0	0.315296954684215	0.857514477031209	0.0968897340759905	2.51569377191174e-07	5.6843418860808e-17	0.315296954684215	1.17281143171542	1.26970116579141	1.26970141736079	1.26970141736079	1.26970141736079	-0.106805607247307	1.16289581011348
114	0	1.04929781370698	0	0	0	0.330179666220406	0.785976556792669	0.083038214506931	2.08158730225705e-07	1.81898940354586e-16	0.330179666220406	1.11615622301308	1.19919443752001	1.19919464567874	1.19919464567874	1.19919464567874	-0.0751636034534259	1.12403104222531
115	0	1.5028300816048	0	0	0	0.32930662437252	0.748254963400424	0.0710247487888222	1.72219911442539e-07	2.8421709430404e-16	0.32930662437252	1.07756158777294	1.14858633656177	1.14858650878168	1.14858650878168	1.14858650878168	-0.0722846153092884	1.07630189347239
116	0	1.63471809042034	0	0	0	0.317900872071268	0.77234693668482	0.0606381123550907	1.42470505790016e-07	1.47792889038101e-16	0.317900872071268	1.09024780875609	1.15088592111118	1.15088606358169	1.15088606358169	1.15088606358168	-0.087267772025609	1.06361829155608
117	0	1.53023564639813	0	0	0	0.299809609180885	0.850633950312505	0.0516832619096284	1.17847510165348e-07	1.13686837721616e-16	0.299809609180885	1.15044355949339	1.20212682140302	1.20212693925053	1.20212693925053	1.20212693925053	-0.0594852974796588	1.14264164177087
118	0	1.82882507209645	0	0	0	0.27783136700778	0.951847004674455	0.0439824096242147	9.7469925498217e-08	2.61479726759717e-16	0.27783136700778	1.22967837168223	1.27366078130645	1.27366087877637	1.27366087877638	1.27366087877637	-0.0581855707599532	1.21547530801642
119	0.488268815013567	0	0	0	0	0.253969777649872	1.09794895371698	0.0373751762051008	8.06077025714558e-08	1.13686837721616e-16	0.253969777649872	1.35191873136686	1.38929390757196	1.38929398817966	1.38929398817966	1.38929398817966	-0.0626490118929263	1.32664497628673
120	0.576677069775892	0	0	0	0	0.23743742713191	1.15980701944351	0.0317181214775871	6.66559652245269e-08	9.09494701772928e-17	0.23743742713191	1.39724444657542	1.42896256805301	1.42896263470897	1.42896263470897	1.42896263470897	-0.0377312608177796	1.39123137389119
121	0.870644872615816	0	0	0	0	0.229444581477648	1.16316215570788	0.0268838731327343	5.51136179637979e-08	5.11590769747272e-17	0.229444581477648	1.39260673718553	1.41949061031826	1.41949066543188	1.41949066543188	1.41949066543188	-0.0524250669347132	1.36706559849717
122	0.725654237057368	0	0	0	0	0.241372255981525	1.12719136072321	0.0227600147422129	4.55655985206249e-08	3.97903932025656e-17	0.241372255981525	1.36856361670474	1.39132363144695	1.39132367701255	1.39132367701255	1.39132367701255	-0.0579599266658825	1.33336375034666
123	0	1.5348572644244	0	0	0	0.258681370857959	1.0660415534948	0.0192478489439649	3.76681507987087e-08	1.30739863379858e-16	0.258681370857959	1.32472292435276	1.34397077329672	1.34397081096487	1.34397081096487	1.34397081096487	-0.050822427659304	1.29314838330557
124	0	1.16990403847029	0	0	0	0.261784125398302	1.06717324775929	0.0162611175922755	3.11366126879875e-08	6.25277607468888e-17	0.261784125398302	1.32895737315759	1.34521849074987	1.34521852188648	1.34521852188648	1.34521852188648	-0.0305314014084303	1.31468712047805
125	0	1.8426984372887	0	0	0	0.255262119840355	1.0776891579689	0.013724735114221	2.5735287954376e-08	3.69482222595252e-17	0.255262119840355	1.33295127780925	1.34667601292348	1.34667603865876	1.34667603865876	1.34667603865876	-0.0217912131696437	1.32488482548912
126	0.569404747435872	0	0	0	0	0.242502748229963	1.1605281311971	0.011573572338679	2.1269048056638e-08	-2.8421709430404e-17	0.242502748229963	1.40303087942707	1.41460445176574	1.41460447303479	1.41460447303479	1.41460447303479	-0.0560688052210687	1.35853566781372
127	0	1.12541145419109	0	0	0	0.236599612679894	1.17792349566455	0.0097513141197066	1.75763679635566e-08	-4.83169060316868e-17	0.236599612679894	1.41452310834445	1.42427442246415	1.42427444004052	1.42427444004052	1.42427444004052	-0.00657008768908376	1.41770435235144
128	0.529308004265709	0	0	0	0	0.224868304777459	1.19235767925449	0.00820940396259484	1.45235564559698e-08	3.41060513164848e-17	0.224868304777459	1.41722598403195	1.42543538799455	1.4254354025181	1.4254354025181	1.4254354025181	-0.0010184478892734	1.42441695462883
129	0	1.17098039608284	0	0	0	0.218790982120654	1.16285406950837	0.00690608164760351	1.19999731396092e-08	-7.95807864051312e-17	0.218790982120654	1.38164505162902	1.38855113327663	1.3885511452766	1.3885511452766	1.3885511452766	0.0196142409414672	1.40816538621806
130	0	1.1945925821504	0	0	0	0.207528078706246	1.14977310512889	0.00580551481418906	9.91406295725028e-09	8.5265128291212e-17	0.207528078706246	1.35730118383513	1.36310669864932	1.36310670856338	1.36310670856338	1.36310670856338	0.0263465314293369	1.38945323999272
131	0	1.00202812296824	0	0	0	0.193159259120684	1.14995964297499	0.00487702206370536	8.19007395875815e-09	5.6843418860808e-18	0.193159259120684	1.34311890209568	1.34799592415938	1.34799593234945	1.34799593234945	1.34799593234945	0.0341584716567211	1.38215440400618
132	0	1.77641491933735	0	0	0	0.177180620095666	1.14518089200544	0.00409438293648314	6.76533568366722e-09	-6.25277607468888e-17	0.177180620095666	1.32236151210111	1.32645589503759	1.32645590180293	1.32645590180293	1.32645590180293	-0.00985268770918277	1.31660321409375
133	0.780120279013473	0	0	0	0	0.160647921577511	1.20769373433904	0.00343522879569291	5.58800591079489e-09	-2.55795384873636e-17	0.160647921577511	1.36834165591655	1.37177688471224	1.37177689030025	1.37177689030025	1.37177689030025	0.00879322302614857	1.3805701133264
134	0.688391019514773	0	0	0	0	0.164217843199018	1.2099142929577	0.00288050795931513	4.61520462522458e-09	4.2632564145606e-18	0.164217843199018	1.37413213615672	1.37701264411603	1.37701264873124	1.37701264873124	1.37701264873124	-0.0217562036490005	1.35525644508224
135	0.526563357309001	0	0	0	0	0.176734151754801	1.17164676086705	0.0024140181770822	3.81146742256533e-09	-5.82645043323282e-17	0.176734151754801	1.34838091262185	1.35079493079893	1.3507949346104	1.3507949346104	1.3507949346104	-0.0272019183967592	1.32359301621364
136	0.596971541240084	0	0	0	0	0.188397203388887	1.10749666517753	0.00202199961223901	3.14746680487588e-09	2.41584530158434e-17	0.188397203388887	1.29589386856641	1.29791586817865	1.29791587132612	1.29791587132612	1.29791587132612	-0.0431445179527488	1.25477135337337
137	0.354863045225763	0	0	0	0	0.201695731250906	1.02810484674239	0.0016927817549109	2.59895298313495e-09	-5.54223333892878e-17	0.201695731250906	1.2298005779933	1.23149335974821	1.23149336234716	1.23149336234716	1.23149336234716	-0.0654673162065591	1.1660260461406
138	0.80812899920637	0	0	0	0	0.208106611705217	0.941104895246928	0.00141647808882956	2.14587522577858e-09	-5.6843418860808e-18	0.208106611705217	1.14921150695215	1.15062798504097	1.15062798718685	1.15062798718685	1.15062798718685	-0.0191726597108116	1.13145532747604
139	0.678081483384313	0	0	0	0	0.226953494900121	0.851863751023961	0.00118472280089168	1.77165791228617e-09	-3.41060513164848e-17	0.226953494900121	1.07881724592408	1.08000196872497	1.08000197049663	1.08000197049663	1.08000197049663	0.0037899865340822	1.08379195703071
140	0.913103448372364	0	0	0	0	0.247187493875854	0.764052624085077	0.000990444324212694	1.46259837947582e-09	1.13686837721616e-17	0.247187493875854	1.01124011796093	1.01223056228514	1.01223056374774	1.01223056374774	1.01223056374774	-0.00766875152727341	1.00456181222047
141	0.649759038059099	0	0	0	0	0.279933458452855	0.680085411814294	0.000827671012455858	1.20737093993739e-09	-3.97903932025656e-17	0.279933458452855	0.960018870267149	0.960846541279605	0.960846542486976	0.960846542486976	0.960846542486975	0.00203183888583956	0.962878381372815
142	0.912770352142764	0	0	0	0	0.306511823142419	0.601453892593772	0.000691364737655681	9.9661424428632e-10	1.13686837721616e-16	0.306511823142419	0.907965715736191	0.908657080473846	0.908657081470461	0.908657081470461	0.908657081470461	0.000237232605543477	0.908894314076005
143	0	1.984461788361	0	0	0	0.341541314588497	0.528982712294441	0.000577278673452793	8.22592596705363e-10	-4.83169060316868e-17	0.341541314588497	0.870524026882938	0.871101305556391	0.871101306378984	0.871101306378984	0.871101306378984	0.025863490551135	0.896964796930119
144	0	1.95689587023812	0	0	0	0.353799736001275	0.591991597293968	0.000481835963331173	6.7891307935497e-10	3.97903932025656e-17	0.353799736001275	0.945791333295243	0.946273169258574	0.946273169937487	0.946273169937487	0.946273169937487	0.00139413611492207	0.947667306052409
145	0.56220932713555	0	0	0	0	0.350391458872195	0.740186995668728	0.000402026375271839	5.60293801754597e-10	9.09494701772928e-17	0.350391458872195	1.09057845454092	1.0909804809162	1.09098048147649	1.09098048147649	1.09098048147649	0.0028316382541221	1.09381211973061
146	0	1.45409298669278	0	0	0	0.346944825299333	0.81520387801397	0.00033531840884566	4.62370542209101e-10	1.08713038571295e-16	0.346944825299333	1.1621487033133	1.16248402172215	1.16248402218452	1.16248402218452	1.16248402218452	0.0636385387316699	1.22612256091619
147	0	0	2.14057391604087	0	0	0.33323437734596	0.90794731614491	0.000279584648410128	3.81537654448039e-10	-1.13686837721616e-17	0.33323437734596	1.24118169349087	1.24146127813928	1.24146127852082	1.24146127852082	1.24146127852082	0.0297700699014278	1.27123134842225
148	0.483593821169571	0	0	0	0	0.313094394165383	0.940281278766154	0.15029186742735	3.14817003754797e-10	0	0.313094394165383	1.25337567293154	1.40366754035889	1.4036675406737	1.4036675406737	1.4036675406737	0.0454245859244043	1.44909212659811
149	0	1.83194632747979	0	0	0	0.296965167751986	0.931059112182491	0.245909736406187	2.59748418329764e-10	-9.09494701772928e-17	0.296965167751986	1.22802427993448	1.47393401634066	1.47393401660041	1.47393401660041	1.47393401660041	0.0393458486042796	1.51327986520469
150	0.634655577290409	0	0	0	0	0.276395582152584	1.00419137796434	0.301924075861408	2.14299893741554e-10	1.81898940354586e-16	0.276395582152584	1.28058696011693	1.58251103597833	1.58251103619263	1.58251103619263	1.58251103619263	0.0469963065578759	1.62950734275051
151	0	1.82249253000892	0	0	0	0.266716408464479	1.02021713929025	0.329550826176361	1.76793247419482e-10	0	0.266716408464479	1.28693354775473	1.6164843739311	1.61648437410789	1.61648437410789	1.61648437410789	0.011570541104127	1.62805491521202
152	0.920619824492953	0	0	0	0	0.251464352568187	1.10621256364127	0.337241031755	1.45842653864747e-10	0	0.251464352568187	1.35767691620946	1.69491794796446	1.6949179481103	1.6949179481103	1.6949179481103	0.0594190146297225	1.75433696274002
153	0.781060038274319	0	0	0	0	0.260734153004273	1.12750849081329	0.331314682821512	1.20303656103715e-10	9.09494701772928e-17	0.260734153004273	1.38824264381757	1.71955732663908	1.71955732675938	1.71955732675938	1.71955732675938	0.0795688727971305	1.79912619955651
154	0.45735988206907	0	0	0	0	0.278359366983765	1.10473529498555	0.31645561561338	9.92314170389363e-11	9.09494701772928e-17	0.278359366983765	1.38309466196932	1.6995502775827	1.69955027768193	1.69955027768193	1.69955027768193	0.0744350422398881	1.77398531992182
155	0.837625737138897	0	0	0	0	0.28787783934915	1.05316997656316	0.296097015532599	8.1845591637375e-11	0	0.28787783934915	1.34104781591231	1.6371448314449	1.63714483152675	1.63714483152675	1.63714483152675	0.102036749040046	1.7391815805668
156	0.599905942781458	0	0	0	0	0.30777642923316	0.983999082269434	0.272720922196098	6.750213401574e-11	0	0.30777642923316	1.29177551150259	1.56449643369869	1.56449643376619	1.56449643376619	1.56449643376619	0.0784118984605404	1.64290833222674
157	0	1.81466844935987	0	0	0	0.322787795618527	0.905299672135826	0.248090246936639	5.56694232045629e-11	9.09494701772928e-17	0.322787795618527	1.22808746775435	1.47617771469099	1.47617771474666	1.47617771474666	1.47617771474666	0.0629491527335223	1.53912686748018
158	0	1.12148882559803	0	0	0	0.322243879770019	0.93064297609207	0.223427928290103	4.59085477189092e-11	-4.54747350886464e-17	0.322243879770019	1.25288685586209	1.47631478415219	1.4763147841981	1.4763147841981	1.4763147841981	0.0557933009389876	1.53210808513709
159	0.529252555058441	0	0	0	0	0.311290818699003	0.958241455959847	0.199554766227658	3.78571066050881e-11	1.81898940354586e-16	0.311290818699003	1.26953227465885	1.46908704088651	1.46908704092437	1.46908704092437	1.46908704092436	0.0489924158970818	1.51807945682145
160	0	1.41331231621137	0	0	0	0.302893530613797	0.945254855160313	0.176995028890672	3.12161098747765e-11	-1.36424205265939e-16	0.302893530613797	1.24814838577411	1.42514341466478	1.425143414696	1.425143414696	1.425143414696	0.0428081865924778	1.46795160128848
161	0.985725482688584	0	0	0	0	0.287312020922978	0.970904987446214	0.156056986505084	2.57390020408366e-11	0	0.287312020922978	1.25821700836919	1.41427399487428	1.41427399490002	1.41427399490002	1.41427399490002	0.0155042504674081	1.42977824536742
162	0.575845407314525	0	0	0	0	0.299247713394314	0.956196265051542	0.136893992254701	2.12216981765323e-11	4.54747350886464e-17	0.299247713394314	1.25544397844586	1.39233797070056	1.39233797072178	1.39233797072178	1.39233797072178	-0.0194963726232734	1.37284159809851
163	0.595926833717361	0	0	0	0	0.308275181416968	0.914917500470826	0.119550516362815	1.74962963228609e-11	0	0.308275181416968	1.22319268188779	1.34274319825061	1.3427431982681	1.3427431982681	1.3427431982681	-0.0296515290737121	1.31309166919439
164	0	1.07248277609365	0	0	0	0.315827196359527	0.857184663920953	0.103996581395004	1.44243557542723e-11	-1.36424205265939e-16	0.315827196359527	1.17301186028048	1.27700844167548	1.27700844168991	1.27700844168991	1.27700844168991	-0.0437900021121978	1.23321843957771
165	0	1.40686570768291	0	0	0	0.31051184283682	0.827988146515455	0.0901532911742277	1.18909042612358e-11	1.13686837721616e-16	0.31051184283682	1.13849998935228	1.2286532805265	1.22865328053839	1.22865328053839	1.22865328053839	-0.0279887675116882	1.20066451302671
166	0.566782490074557	0	0	0	0	0.296745889047818	0.846030259458992	0.0779115507228202	9.80220988822111e-12	2.04636307898909e-16	0.296745889047818	1.14277614850681	1.22068769922963	1.22068769923943	1.22068769923943	1.22068769923943	0.00429811836600558	1.22498581760544
167	0	0	2.42606945201766	0	0	0.288288098630807	0.830324930418039	0.0671456069033631	8.08009872343973e-12	1.13686837721616e-16	0.288288098630807	1.11861302904885	1.18575863595221	1.18575863596029	1.18575863596029	1.18575863596029	-0.0194952487515438	1.16626338720875
168	0.954122555084937	0	0	0	0	0.27314594618342	0.792514068693072	0.250478516285101	6.66012169858732e-12	4.54747350886464e-17	0.27314594618342	1.06566001487649	1.31613853116159	1.31613853116825	1.31613853116825	1.31613853116825	-0.0142168400905862	1.30192169107767
169	0.313300001165174	0	0	0	0	0.283833937626356	0.74112783498959	0.36513988222536	5.48934622202069e-12	1.36424205265939e-16	0.283833937626356	1.02496177261595	1.39010165484131	1.3901016548468	1.3901016548468	1.39010165484679	-0.0318802714657523	1.35822138338104
170	0	1.07844445323384	0	0	0	0.284886506386402	0.68233023392593	0.430001730939181	4.52440076514904e-12	1.47792889038101e-16	0.284886506386402	0.967216740312332	1.39721847125151	1.39721847125604	1.39721847125604	1.39721847125604	-0.0507855545050125	1.34643291675103
171	0.70781421308701	0	0	0	0	0.276231109694813	0.658585392539884	0.459350699330592	3.72882027477317e-12	2.27373675443232e-17	0.276231109694813	0.934816502234697	1.39416720156529	1.39416720156902	1.39416720156902	1.39416720156902	-0.0686285539596692	1.32553864760935
172	0	1.51469549152227	0	0	0	0.277760068591201	0.621028594983938	0.46393030790111	3.07304617308546e-12	4.54747350886464e-17	0.277760068591201	0.898788663575139	1.36271897147625	1.36271897147932	1.36271897147932	1.36271897147932	-0.0672278610422688	1.29549111043705
173	0	1.81538802734111	0	0	0	0.269658170098229	0.650584066181427	0.451756038805366	2.53230041380448e-12	1.53477230924182e-16	0.269658170098229	0.920242236279656	1.37199827508502	1.37199827508755	1.37199827508755	1.37199827508755	-0.0544576162037691	1.31754065888379
174	0	1.16760580399197	0	0	0	0.255366731391391	0.756947914620634	0.428751338367686	2.08675601243158e-12	9.09494701772928e-17	0.255366731391391	1.01231464601202	1.44106598437971	1.4410659843818	1.4410659843818	1.4410659843818	-0.0520750903840308	1.38899089399777
175	0.460845617491002	0	0	0	0	0.237395915612141	0.848020665105469	0.399242683561046	1.71966405559942e-12	6.82121026329696e-17	0.237395915612141	1.08541658071761	1.48465926427866	1.48465926428038	1.48465926428038	1.48465926428038	-0.0880097176764239	1.39664954660395
176	0.847994975536927	0	0	0	0	0.224504472759357	0.881203834559899	0.366343909073149	1.41688474286639e-12	-8.5265128291212e-17	0.224504472759357	1.10570830731926	1.4720522163924	1.47205221639382	1.47205221639382	1.47205221639382	-0.0880709306105888	1.38398128578323
177	0.493550457336519	0	0	0	0	0.232036014328549	0.874492106896192	0.33225367509795	1.16756098123005e-12	1.25055521493778e-16	0.232036014328549	1.10652812122474	1.43878179632269	1.43878179632386	1.43878179632386	1.43878179632386	-0.0755583359693806	1.36322346035448
178	0.606603305664037	0	0	0	0	0.237437645220143	0.841258567530767	0.298484937256954	9.62052126851632e-13	2.27373675443232e-17	0.237437645220143	1.07869621275091	1.37718115000786	1.37718115000883	1.37718115000883	1.37718115000883	-0.0337483749629177	1.34343277504591
179	0.314941174248549	0	0	0	0	0.245307266995929	0.791338931703079	0.266041296138472	7.92798005022633e-13	-1.98951966012828e-17	0.245307266995929	1.03664619869901	1.30268749483748	1.30268749483827	1.30268749483827	1.30268749483827	-0.014673370002492	1.28801412483578
180	0	1.59888960180772	0	0	0	0.245770322390106	0.731874557271276	0.235551944591561	6.53045617582393e-13	-1.53477230924182e-16	0.245770322390106	0.977644879661382	1.21319682425294	1.2131968242536	1.2131968242536	1.2131968242536	-0.00858086155428855	1.20461596269931
181	0.499526691440637	0	0	0	0	0.238005063763752	0.751687768237151	0.207374428093942	5.38051381226978e-13	9.9475983006414e-17	0.238005063763752	0.989692832000903	1.19706726009485	1.19706726009538	1.19706726009538	1.19706726009538	-0.0462909082396219	1.15077635185576
182	0.736502014084937	0	0	0	0	0.233151170740975	0.740269598214225	0.181672453022538	4.4331045501167e-13	-3.5527136788005e-17	0.233151170740975	0.9734207689552	1.15509322197774	1.15509322197818	1.15509322197818	1.15509322197818	-0.0398634637236326	1.11522975825455
183	0	1.17262800212789	0	0	0	0.240000837644978	0.70829159184418	0.158474412366788	3.65302810223511e-13	3.26849658449646e-17	0.240000837644978	0.948292429489158	1.10676684185595	1.10676684185631	1.10676684185631	1.10676684185631	-0.0286230501435588	1.07814379171275
184	0.888960130118025	0	0	0	0	0.236706229584485	0.70861470512839	0.137717062887827	3.00934033248268e-13	-4.2632564145606e-18	0.236706229584485	0.945320934712875	1.0830379976007	1.083037997601	1.083037997601	1.083037997601	-0.0586034048521327	1.02443459274887
185	0	1.7117667472429	0	0	0	0.252600049476611	0.685547249892151	0.119277813826501	2.47950993070845e-13	1.35713662530179e-16	0.252600049476611	0.938147299368762	1.05742511319526	1.05742511319551	1.05742511319551	1.05742511319551	-0.0840454180845509	0.97337969511096
186	0.950851096649365	0	0	0	0	0.254953926759048	0.743518596485743	0.102998320744471	2.04329353437061e-13	1.25055521493778e-16	0.254953926759048	0.998472523244791	1.10147084398926	1.10147084398947	1.10147084398947	1.10147084398947	-0.0691116565451656	1.0323591874443
187	0	1.70757854504278	0	0	0	0.277763526270061	0.757947016749199	0.0887014757625664	1.68199676409131e-13	1.47082346302341e-16	0.277763526270061	1.03571054301926	1.12441201878183	1.124412018782	1.124412018782	1.12441201878199	-0.0361927702257868	1.08821924855621
188	0	1.67853173619638	0	0	0	0.283926354159273	0.838204650947336	0.0762034129974013	1.38567202156992e-13	1.86872739504906e-16	0.283926354159273	1.12213100510661	1.19833441810401	1.19833441810415	1.19833441810415	1.19833441810415	-0.0666470977374683	1.13168732036668
189	0.859859388091847	0	0	0	0	0.278728015802647	0.95673070479663	0.0653217781043566	1.13936948764604e-13	6.03961325396085e-17	0.278728015802647	1.23545872059928	1.30078049870363	1.30078049870375	1.30078049870375	1.30078049870375	-0.0847900346773487	1.2159904640264
190	0	1.64583351082554	0	0	0	0.290298280537267	1.00474432065164	0.0558812218510552	9.40190147957765e-14	5.40012479177676e-17	0.290298280537267	1.29504260118891	1.35092382303996	1.35092382304006	1.35092382304006	1.35092382304006	-0.0600521236248229	1.29087169941524
191	0.705662288763194	0	0	0	0	0.288515283298788	1.0926244433055	0.0477168523920218	7.74633690525661e-14	4.83169060316868e-17	0.288515283298788	1.38113972660429	1.42885657899631	1.42885657899639	1.42885657899639	1.42885657899639	-0.0459272301677496	1.38292934882864
192	0	1.578459189869	0	0	0	0.29414769615269	1.1156302073246	0.0406762057831349	6.38578967482317e-14	-5.6843418860808e-18	0.29414769615269	1.40977790347729	1.45045410926042	1.45045410926049	1.45045410926049	1.45045410926049	-0.0191887500315145	1.43126535922897
193	0	1.85179324130315	0	0	0	0.288257951591662	1.17598925359982	0.0346201584942661	5.2480686463241e-14	-2.27373675443232e-17	0.288257951591662	1.46424720519149	1.49886736368575	1.4988673636858	1.4988673636858	1.4988673636858	-0.0274846442461635	1.47138271943964
194	0	1.44138332329263	0	0	0	0.274838202348368	1.29010947880555	0.029423100738273	4.32422098128882e-14	4.2277292777726e-17	0.274838202348368	1.56494768115392	1.59437078189219	1.59437078189223	1.59437078189223	1.59437078189223	-0.00526751964847148	1.58910326224376
195	0.793001131538839	0	0	0	0	0.256811893385493	1.39225477789804	0.0249726086150337	3.58170382241951e-14	2.55795384873636e-17	0.256811893385493	1.64906667128354	1.67403927989857	1.67403927989861	1.67403927989861	1.67403927989861	-0.0328594022522027	1.6411798776464
196	0	1.86258805132272	0	0	0	0.256884412677443	1.41497736034582	0.0211687910740259	2.95813151751645e-14	-6.25277607468888e-17	0.256884412677443	1.67186177302326	1.69303056409729	1.69303056409731	1.69303056409731	1.69303056409731	0.00927112621816743	1.70230169031548
197	0.906597856243815	0	0	0	0	0.248492177094132	1.49732942360372	0.0179234403591159	2.43460362980841e-14	8.81072992342524e-17	0.248492177094132	1.74582160069785	1.76374504105696	1.76374504105699	1.76374504105699	1.76374504105699	-0.039381025430043	1.72436401562695
198	0.587771481650155	0	0	0	0	0.261618839752774	1.50333160385939	0.0151590786386747	1.99690930458019e-14	2.55795384873636e-17	0.261618839752774	1.76495044361216	1.78010952225084	1.78010952225086	1.78010952225086	1.78010952225086	-0.00104325782025862	1.7790662644306
199	0	1.14458166007088	0	0	0	0.273135542372161	1.45795770414689	0.0128079663729813	1.64675384439761e-14	-1.30739863379858e-16	0.273135542372161	1.73109324651905	1.74390121289204	1.74390121289205	1.74390121289205	1.74390121289205	-0.0153203698792797	1.72858084301277
200	0.787020859630717	0	0	0	0	0.271880583890574	1.42253999968046	0.0108111176169629	1.37958977575181e-14	7.105427357601e-17	0.271880583890574	1.69442058357104	1.705231701188	1.70523170118801	1.70523170118801	1.70523170118801	-0.0116560715191732	1.69357562966884
201	0	1.15828806306969	0	0	0	0.282390694238919	1.35205621508211	0.00911735232754123	1.1397105481592e-14	2.8421709430404e-17	0.282390694238919	1.63444690932103	1.64356426164857	1.64356426164859	1.64356426164859	1.64356426164859	0.00168426182466264	1.64524852347325
202	0	1.69249049831623	0	0	0	0.280156886003163	1.30432031840505	0.0076824046157114	9.39337496674852e-15	1.47792889038101e-16	0.280156886003163	1.58447720440821	1.59215960902392	1.59215960902393	1.59215960902393	1.59215960902393	0.0304834408071485	1.62264304983108
203	0.996787371168297	0	0	0	0	0.269453973352435	1.32327488726355	0.00646809780102145	7.92397258919664e-15	1.4210854715202e-17	0.269453973352435	1.59272886061598	1.599196958417	1.59919695841701	1.59919695841701	1.59919695841701	0.0176593492830699	1.61685630770008
204	0.816881092542531	0	0	0	0	0.285964878208126	1.29249963407844	0.0054415913515567	6.44035935692955e-15	-2.1316282072803e-17	0.285964878208126	1.57846451228657	1.58390610363812	1.58390610363813	1.58390610363813	1.58390610363813	0.059584028845868	1.643490132484
205	0.960348996391726	0	0	0	0	0.309489468680344	1.22940071417581	0.00457470075466148	5.38591393706156e-15	-3.12638803734444e-17	0.309489468680344	1.53889018285615	1.54346488361081	1.54346488361082	1.54346488361082	1.54346488361082	0.0390583007198654	1.58252318433068
206	0.584959803336359	0	0	0	0	0.345292740047189	1.14670793088703	0.00384328862265814	4.57589521829505e-15	-1.19371179607697e-16	0.345292740047189	1.49200067093422	1.49584395955687	1.49584395955688	1.49584395955688	1.49584395955688	0.033247558288406	1.52909151784529
207	0.752884141536587	0	0	0	0	0.369152640421385	1.05359815230868	0.00322672355618593	3.91651155950967e-15	-9.09494701772928e-17	0.369152640421385	1.42275079273007	1.42597751628626	1.42597751628626	1.42597751628626	1.42597751628626	0.0217102891767093	1.44768780546297
208	0	1.06682966435779	0	0	0	0.391579987665253	0.956565104340896	0.00270740220779295	3.33102434524335e-15	-1.25055521493778e-16	0.391579987665253	1.34814509200615	1.35085249421394	1.35085249421395	1.35085249421395	1.35085249421394	0.0239296945031335	1.37478218871708
209	0	1.04836465065126	0	0	0	0.393746741461439	0.897363309512808	0.00227032941421545	2.70574673777446e-15	-1.89004367712187e-16	0.393746741461439	1.29111005097425	1.29338038038846	1.29338038038847	1.29338038038847	1.29338038038846	-0.0245732636635297	1.26880711672493
210	0	1.3898405138824	0	0	0	0.382261216959043	0.864186756872761	0.0019027510495068	2.28510543820448e-15	-8.02913291408913e-17	0.382261216959043	1.2464479738318	1.24835072488131	1.24835072488131	1.24835072488131	1.24835072488131	0.00204245433071087	1.25039317921202
211	0	1.81222598502693	0	0	0	0.362001694203951	0.876812201847235	0.00159383428191226	1.92699189938139e-15	-6.89226453687297e-17	0.362001694203951	1.23881389605119	1.2404077303331	1.2404077303331	1.2404077303331	1.2404077303331	-0.0141614240734276	1.22624630625967
212	0	1.39226270374363	0	0	0	0.336526482872588	0.964018332532603	0.0013343901127235	1.61435309564695e-15	-6.18172180111287e-17	0.336526482872588	1.30054481540519	1.30187920551791	1.30187920551792	1.30187920551792	1.30187920551792	-0.00133214438251705	1.3005470611354
213	0	1.41816045798446	0	0	0	0.308392169182144	1.05427907345483	0.00111663337455518	1.09992015495664e-15	-1.24344978758018e-16	0.308392169182144	1.36267124263697	1.36378787601153	1.36378787601153	1.36378787601153	1.36378787601153	-0.0175044796344193	1.34628339637711
214	0.759249712087117	0	0	0	0	0.279399858344334	1.14600515314567	0.00093397572553265	9.32232069317251e-16	-1.54543045027822e-16	0.279399858344334	1.42540501149	1.42633898721554	1.42633898721554	1.42633898721554	1.42633898721554	0.0212799839777421	1.44761897119328
215	0	1.0023990635912	0	0	0	0.269663685121466	1.16983492707975	0.000780847563207226	7.04858393874019e-16	-8.5265128291212e-17	0.269663685121466	1.43949861220122	1.44027945976442	1.44027945976442	1.44027945976442	1.44027945976442	-0.00225118744480408	1.43802827231962
216	0	1.99258052334317	0	0	0	0.254276578086838	1.18027598821895	0.000652545175592377	5.6843418860808e-16	-1.98951966012828e-17	0.254276578086838	1.43455256630578	1.43520511148138	1.43520511148138	1.43520511148138	1.43520511148138	-0.00136417299618748	1.43384093848519
217	0	1.60484435492717	0	0	0	0.235607134709497	1.27851948987366	0.000545099831544212	4.49063009000383e-16	-2.1316282072803e-17	0.235607134709497	1.51412662458316	1.5146717244147	1.5146717244147	1.5146717244147	1.5146717244147	0.0268881334736104	1.54155985788831
218	0	1.26108951228425	0	0	0	0.21535092613355	1.38671026890912	0.000455165879022297	3.89377419196535e-16	1.4495071809506e-16	0.21535092613355	1.60206119504267	1.60251636092169	1.60251636092169	1.60251636092169	1.60251636092169	0.00987179484062517	1.61238815576232
219	0	1.06334763172511	0	0	0	0.194696666473929	1.46575007417337	0.000379925261640165	2.1316282072803e-16	1.46371803566581e-16	0.194696666473929	1.6604467406473	1.66082666590894	1.66082666590894	1.66082666590894	1.66082666590894	0.00691556404172018	1.66774222995066
220	0	1.51643756622499	0	0	0	0.174454254008286	1.50759945539288	0.00031700617817196	1.25055521493778e-16	1.32160948851379e-16	0.174454254008286	1.68205370940116	1.68237071557933	1.68237071557933	1.68237071557933	1.68237071557933	-0.00462166228275439	1.67774905329658
221	0.420565829404165	0	0	0	0	0.155153047089934	1.56142398703665	0.000264413895097141	2.89901436190121e-16	5.6843418860808e-17	0.155153047089934	1.71657703412658	1.71684144802168	1.71684144802168	1.71684144802168	1.71684144802168	0.0133205895280996	1.73016203754978
222	0	0	2.00975967158925	0	0	0.142909498874419	1.54619753721882	0.000220471978968908	2.71427325060358e-16	2.72137867796118e-16	0.142909498874419	1.68910703609324	1.68932750807221	1.68932750807221	1.68932750807221	1.68932750807221	0.038682944957728	1.72801045302994
223	0.807948219531649	0	0	0	0	0.130006605603006	1.48518514923742	0.132462299263226	1.87583282240666e-16	1.76925141204265e-16	0.130006605603006	1.61519175484043	1.74765405410365	1.74765405410365	1.74765405410365	1.74765405410365	0.0347684346432834	1.78242248874694
224	0.628125555841499	0	0	0	0	0.138463763454314	1.39548630706206	0.216754129273352	2.44426701101474e-16	2.06057393370429e-16	0.138463763454314	1.53395007051637	1.75070419978973	1.75070419978973	1.75070419978973	1.75070419978973	0.0534444130436341	1.80414861283336
225	0.772454123159307	0	0	0	0	0.152503986182899	1.28950573257359	0.266134408445355	1.30739863379858e-16	1.33582034322899e-16	0.152503986182899	1.44200971875649	1.70814412720184	1.70814412720185	1.70814412720185	1.70814412720185	0.0443904594579756	1.75253458665982
226	0	1.35004651716876	0	0	0	0.176445357188237	1.17609355346476	0.290490211379929	2.18847162614111e-16	2.60769184023957e-16	0.176445357188237	1.35253891065299	1.64302912203292	1.64302912203292	1.64302912203292	1.64302912203292	0.0428564441610062	1.68588556619393
227	0	1.30435677943681	0	0	0	0.186696001296939	1.12111596456897	0.297271310128986	-4.12114786740858e-17	1.90070181815827e-16	0.186696001296939	1.30781196586591	1.6050832759949	1.6050832759949	1.6050832759949	1.6050832759949	0.033175202534558	1.63825847852945
228	0.474832227624928	0	0	0	0	0.187432655523787	1.10314294260453	0.292048915355668	1.81898940354586e-16	1.89004367712187e-16	0.187432655523787	1.29057559812831	1.58262451348398	1.58262451348398	1.58262451348398	1.58262451348398	0.0267827697239042	1.60940728320789
229	0	1.97057283595323	0	0	0	0.189151512505785	1.05484759932137	0.278951938518772	8.5265128291212e-17	7.069900220813e-17	0.189151512505785	1.24399911182715	1.52295105034592	1.52295105034592	1.52295105034592	1.52295105034592	0.0591393016007774	1.5820903519467
230	0	1.39791525476133	0	0	0	0.184088454280114	1.11498392276002	0.261006819006204	1.36424205265939e-16	2.51532128459075e-16	0.184088454280114	1.29907237704014	1.56007919604634	1.56007919604634	1.56007919604634	1.56007919604634	0.0626852349186294	1.62276443096497
231	0	0	2.29075013817628	0	0	0.17464570704085	1.18265522889503	0.240401542697241	1.93267624126747e-16	1.98951966012828e-16	0.17464570704085	1.35730093593588	1.59770247863312	1.59770247863313	1.59770247863313	1.59770247863313	0.0881015294504988	1.68580400808362
232	0.711799365347943	0	0	0	0	0.162577441347108	1.18915633793619	0.390542939703006	1.08002495835535e-16	2.19557705349871e-16	0.162577441347108	1.3517337792833	1.7422767189863	1.7422767189863	1.7422767189863	1.74227671898631	0.0528428336936612	1.79511955267997
233	0	1.55952415711759	0	0	0	0.165738454047823	1.1544402206947	0.478353057096807	2.23110419028671e-16	1.00364161426114e-16	0.165738454047823	1.32017867474252	1.79853173183933	1.79853173183933	1.79853173183933	1.79853173183933	0.0596315500482419	1.85816328188757
234	0	1.04179530124545	0	0	0	0.162411420624959	1.17288600471698	0.521495956027435	1.80477854883065e-16	1.3944401189292e-16	0.162411420624959	1.33529742534193	1.85679338136937	1.85679338136937	1.85679338136937	1.85679338136937	0.0349520872924033	1.89174546866177
235	0.915811056642634	0	0	0	0	0.154844641286263	1.18225522785302	0.533279910356508	2.41584530158434e-16	1.84208204245806e-16	0.154844641286263	1.33709986913928	1.87037977949579	1.87037977949579	1.87037977949579	1.87037977949579	0.0640977030263888	1.93447748252218
236	0	1.38938905699207	0	0	0	0.172151611833	1.14968842538452	0.523656131963374	3.69482222595252e-17	1.17772458452237e-16	0.172151611833	1.32184003721752	1.84549616918089	1.84549616918089	1.8454961691809	1.8454961691809	0.0488186830431963	1.89431485222409
237	0.684533101271943	0	0	0	0	0.17809617052386	1.1533003396259	0.499998544492497	2.1316282072803e-16	4.81392703477468e-17	0.17809617052386	1.33139651014976	1.83139505464226	1.83139505464226	1.83139505464226	1.83139505464226	0.0635134578196615	1.89490851246192
238	0	1.36306191886107	0	0	0	0.191574763815046	1.11782571294362	0.46771116725594	1.30739863379858e-16	9.37028232783632e-17	0.191574763815046	1.30940047675866	1.7771116440146	1.7771116440146	1.7771116440146	1.7771116440146	0.0342345021587234	1.81134614617333
239	0	0	2.80175439266386	0	0	0.194314868073733	1.11816227117697	0.430699985018912	2.41584530158434e-16	-2.1316282072803e-18	0.194314868073733	1.31247713925071	1.74317712426962	1.74317712426962	1.74317712426962	1.74317712426962	0.0551006228074746	1.79827774707709
240	0.563428645163447	0	0	0	0	0.189766712044743	1.08164669332803	0.648814288018756	5.96855898038484e-17	-3.16191517413245e-17	0.189766712044743	1.27141340537278	1.92022769339153	1.92022769339153	1.92022769339153	1.92022769339153	0.0558617654469726	1.97608945883851
241	0	0	2.52238344480675	0	0	0.190878838112372	1.02162823849488	0.773701587489276	1.22213350550737e-16	-4.9471537977297e-17	0.190878838112372	1.21250707660725	1.98620866409653	1.98620866409653	1.98620866409653	1.98620866409653	0.0747322975065889	2.06094096160311
242	0.652255037602141	0	0	0	0	0.185352318594921	0.947827452871341	1.04035764251973	1.46371803566581e-16	6.33271213246189e-17	0.185352318594921	1.13317977146626	2.17353741398599	2.17353741398599	2.17353741398599	2.17353741398599	0.0839887278790468	2.25752614186504
243	0.589219107181152	0	0	0	0	0.189490097457429	0.867213080695481	1.18491790851756	6.25277607468888e-17	9.01057006785777e-17	0.189490097457429	1.05670317815291	2.24162108667047	2.24162108667047	2.24162108667047	2.24162108667047	0.102266879313107	2.34388796598358
244	0	1.47266335796685	0	0	0	0.197407215733473	0.784680295431216	1.24288488032499	-5.6843418860808e-17	8.04689648248314e-17	0.197407215733473	0.982087511164689	2.22497239148968	2.22497239148968	2.22497239148968	2.22497239148968	0.0689551919874216	2.2939275834771
245	0.652710571291575	0	0	0	0	0.196227705950026	0.77459794530561	1.24090192112948	1.98951966012828e-16	-2.66453525910038e-18	0.196227705950026	0.970825651255636	2.21172757238512	2.21172757238512	2.21172757238512	2.21172757238512	0.0802776722006618	2.29200524458578
246	0.399228368003414	0	0	0	0	0.202941491198175	0.742387386428727	1.19879847856807	9.9475983006414e-17	1.31894495325469e-17	0.202941491198175	0.945328877626902	2.14412735619497	2.14412735619497	2.14412735619497	2.14412735619497	0.0431411758067573	2.18726853200173
247	0	1.65391609535718	0	0	0	0.205993194989064	0.696402237576405	1.13118492939632	1.02318153949454e-16	2.18847162614111e-16	0.205993194989064	0.902395432565468	2.03358036196179	2.03358036196179	2.03358036196179	2.03358036196179	0.0531443148820777	2.08672467684386
248	0	1.23374128825732	0	0	0	0.201270177602169	0.732278213087509	1.04869312688902	-7.105427357601e-17	2.50111042987555e-16	0.201270177602169	0.933548390689678	1.9822415175787	1.9822415175787	1.9822415175787	1.9822415175787	0.0684888160823412	2.05073033366104
249	0.599293332557978	0	0	0	0	0.191490800212628	0.782113184230798	0.95893869310334	2.07478478841949e-16	5.34328137291595e-16	0.191490800212628	0.973603984443427	1.93254267754677	1.93254267754677	1.93254267754677	1.93254267754677	0.0305759589645905	1.96311863651136
250	0	1.41093572106275	0	0	0	0.190405347236275	0.789819467127285	0.867265171626721	8.5265128291212e-17	6.79278855386656e-16	0.190405347236275	0.98022481436356	1.84748998599028	1.84748998599028	1.84748998599028	1.84748998599028	0.0230030241009941	1.87049301009128
251	0.882535069469475	0	0	0	0	0.18342130465173	0.83422801814427	0.777317505262115	1.20792265079217e-16	9.18021214602049e-16	0.18342130465173	1.017649322796	1.79496682805812	1.79496682805812	1.79496682805812	1.79496682805812	-0.01432750049256	1.78063932756556
252	0	1.03629617955142	0	0	0	0.198220136893306	0.836584445503416	0.691482263157968	-1.37845290737459e-16	9.89075488178059e-16	0.198220136893306	1.03480458239672	1.72628684555469	1.72628684555469	1.72628684555469	1.72628684555469	0.0172165172765038	1.74350336283119
253	0	1.13318491871112	0	0	0	0.201626866529688	0.845844780880589	0.611224082199172	1.25055521493778e-16	5.11590769747272e-16	0.201626866529688	1.04747164741028	1.65869572960945	1.65869572960945	1.65869572960945	1.65869572960945	0.0115950708279342	1.67029080043738
254	0.540931556560147	0	0	0	0	0.1972853012617	0.866312495212047	0.537341483763775	-3.97903932025656e-17	7.56017470848747e-16	0.1972853012617	1.06359779647375	1.60093928023752	1.60093928023752	1.60093928023752	1.60093928023752	0.0368210230121576	1.63776030324968
255	0.971104531986348	0	0	0	0	0.197475208396793	0.851566650752768	0.470160240406071	-1.06581410364015e-16	7.44648787076585e-16	0.197475208396793	1.04904185914956	1.51920209955563	1.51920209955563	1.51920209955563	1.51920209955563	0.00406439175060304	1.52326649130624
256	0.833704704362755	0	0	0	0	0.221997725312651	0.813700978862029	0.409678527256583	-9.66338120633736e-17	7.16227077646181e-16	0.221997725312651	1.03569870417468	1.44537723143126	1.44537723143126	1.44537723143126	1.44537723143126	-0.00902572048372253	1.43635151094754
257	0.525782920161265	0	0	0	0	0.253903934497878	0.761581833872989	0.355674984288196	3.76587649952853e-17	5.17275111633353e-16	0.253903934497878	1.01548576837087	1.37116075265906	1.37116075265906	1.37116075265906	1.37116075265906	0.0128736776260223	1.38403443028509
258	0.897769532388353	0	0	0	0	0.276001842211376	0.701620859144645	0.307788366224103	-2.05346850634669e-16	4.20641299569979e-16	0.276001842211376	0.977622701356021	1.28541106758012	1.28541106758012	1.28541106758012	1.28541106758012	-0.0240050671012228	1.2614060004789
259	0.801993995731009	0	0	0	0	0.30814105153992	0.638373578823783	0.265575529892814	-9.80548975348938e-17	2.95585778076202e-16	0.30814105153992	0.946514630363703	1.21209016025652	1.21209016025652	1.21209016025652	1.21209016025652	-0.0102792200000075	1.20181094025651
260	0	1.19357787095988	0	0	0	0.340623663196441	0.575001635269562	0.228552995359881	-1.64135371960583e-16	2.89901436190121e-16	0.340623663196441	0.915625298466003	1.14417829382588	1.14417829382588	1.14417829382588	1.14417829382588	-0.00283958228789365	1.14133871153799
261	0	1.71958676177062	0	0	0	0.351205012716297	0.560283911587258	0.196226130594757	-1.17239551400417e-17	4.43378667114303e-16	0.351205012716297	0.911488924303555	1.10771505489831	1.10771505489831	1.10771505489831	1.10771505489831	0.00106388292050672	1.10877893781882
262	0.755326660141774	0	0	0	0	0.346757819497285	0.628846988782339	0.168109080979629	-3.5527136788005e-19	3.12638803734444e-16	0.346757819497285	0.975604808279624	1.14371388925925	1.14371388925925	1.14371388925925	1.14371388925925	0.00555675087489851	1.14927064013415
263	0	1.2404172009939	0	0	0	0.351066858269859	0.654143199984973	0.143737840045725	4.51194637207664e-17	3.29691829392686e-16	0.351066858269859	1.00521005825483	1.14894789830056	1.14894789830056	1.14894789830056	1.14894789830056	-0.0357647868395592	1.113183111461
264	0	0	2.32094118517031	0	0	0.342419748975368	0.69999467322482	0.122678293151604	4.90274487674469e-17	3.46744855050929e-16	0.342419748975368	1.04241442220019	1.16509271535179	1.16509271535179	1.16509271535179	1.16509271535179	0.0225471665982983	1.18763988195009
265	0	1.56558778536513	0	0	0	0.325372005297714	0.707729031992038	0.280943131481418	7.105427357601e-18	4.12114786740858e-16	0.325372005297714	1.03310103728975	1.31404416877117	1.31404416877117	1.31404416877117	1.31404416877117	-0.0240355478101681	1.290008620961
266	0.951240631856452	0	0	0	0	0.3032533119591	0.769929080550023	0.377799844106779	-9.39692768042732e-17	2.50111042987555e-16	0.3032533119591	1.07318239250912	1.4509822366159	1.4509822366159	1.4509822366159	1.4509822366159	-0.00613037625931781	1.44485186035658
267	0.609876998744391	0	0	0	0	0.308095674472636	0.786324274565056	0.430310888928554	-5.40012479177676e-17	3.75166564481333e-16	0.308095674472636	1.09441994903769	1.52473083796625	1.52473083796625	1.52473083796625	1.52473083796625	-0.0150811888652677	1.50964964910098
268	0	0	2.33943516326195	0	0	0.313399107753864	0.771476834237824	0.451370707406348	-1.25055521493778e-16	2.21689333557151e-16	0.313399107753864	1.08487594199169	1.53624664939803	1.53624664939803	1.53624664939803	1.53624664939803	-0.0173087508036683	1.51893789859437
269	0	1.13555891061044	0	0	0	0.306656268314698	0.736174695030112	0.629891267926819	-5.6843418860808e-18	2.34479102800833e-16	0.306656268314698	1.04283096334481	1.67272223127163	1.67272223127163	1.67272223127163	1.67272223127163	-0.0394566534206593	1.63326557785097
270	0	1.5073765519963	0	0	0	0.292060130649654	0.730551274917075	0.728859870926177	5.6843418860808e-17	2.81374923361e-16	0.292060130649654	1.02261140556673	1.75147127649291	1.75147127649291	1.75147127649291	1.75147127649291	-0.0250014269662168	1.72646984952669
271	0.303969297038386	0	0	0	0	0.272679377527865	0.777189214461427	0.771251238309266	7.95807864051312e-17	2.38742359215394e-16	0.272679377527865	1.04986859198929	1.82111983029856	1.82111983029856	1.82111983029856	1.82111983029856	-0.0191597749704957	1.80196005532806
272	0	1.07880277510117	0	0	0	0.253754165541127	0.78291425744637	0.774324832073778	1.19371179607697e-16	1.13686837721616e-16	0.253754165541127	1.0366684229875	1.81099325506128	1.81099325506128	1.81099325506128	1.81099325506128	0.00201550819835196	1.81300876325963
273	0.385883611634005	0	0	0	0	0.232730225202876	0.79914050843112	0.750941940212982	9.09494701772928e-17	4.77484718430787e-16	0.232730225202876	1.031870733634	1.78281267384698	1.78281267384698	1.78281267384698	1.78281267384698	-0.0232612183112438	1.75955145553573
274	0	0	2.28675174060923	0	0	0.215866843318625	0.783758699472455	0.710593063374597	9.09494701772928e-17	3.41060513164848e-16	0.215866843318625	0.99962554279108	1.71021860616568	1.71021860616568	1.71021860616568	1.71021860616568	-0.00237773903494149	1.70784086713074
275	0	1.28322244120322	0	0	0	0.197469911117773	0.747694798100513	0.831450723901819	-9.09494701772928e-17	3.29691829392686e-16	0.197469911117773	0.945164709218286	1.77661543312011	1.77661543312011	1.77661543312011	1.77661543312011	-0.0158208330333602	1.76079460008675
276	0.946279837628739	0	0	0	0	0.178649505728484	0.752879124556748	0.885143779700874	0	3.18323145620525e-16	0.178649505728484	0.931528630285232	1.81667240998611	1.81667240998611	1.81667240998611	1.81667240998611	-0.0124370845430198	1.80423532544309
277	0	1.52769388594772	0	0	0	0.189488800573862	0.731615773766732	0.892050779151343	0	2.72848410531878e-16	0.189488800573862	0.921104574340594	1.81315535349194	1.81315535349194	1.81315535349194	1.81315535349194	-0.0521054722554775	1.76104988123646
278	0.983723251306056	0	0	0	0	0.190528271883202	0.769754442581352	0.867369193239509	0	2.72848410531878e-16	0.190528271883202	0.960282714464554	1.82765190770406	1.82765190770406	1.82765190770406	1.82765190770406	-0.0640351457400179	1.76361676196405
279	0.565903406878403	0	0	0	0	0.216656374002086	0.770026549767789	0.822324146208394	-1.81898940354586e-16	2.78532752417959e-16	0.216656374002086	0.986682923769875	1.80900706997827	1.80900706997827	1.80900706997827	1.80900706997827	-0.0679965307728522	1.74101053920542
280	0	1.00957090844283	0	0	0	0.237539384270171	0.744907000575574	0.76510917745661	4.54747350886464e-17	2.61479726759717e-16	0.237539384270171	0.982446384845745	1.74755556230235	1.74755556230235	1.74755556230236	1.74755556230235	-0.0700751091630844	1.67748045313927
281	0	1.53184035311173	0	0	0	0.243732487343401	0.736971416613298	0.701616466549223	9.09494701772928e-17	2.78532752417959e-16	0.243732487343401	0.980703903956698	1.68232037050592	1.68232037050592	1.68232037050592	1.68232037050592	-0.060983386820957	1.62133698368497
282	0	1.00400081015836	0	0	0	0.239875154825206	0.784283441288525	0.636001937004512	1.81898940354586e-16	1.47792889038101e-16	0.239875154825206	1.02415859611373	1.66016053311824	1.66016053311824	1.66016053311824	1.66016053311824	-0.0867549578409605	1.57340557527728
283	0	0	2.40342250979887	0	0	0.229407560173068	0.823239032342503	0.57112110752888	1.81898940354586e-16	2.50111042987555e-16	0.229407560173068	1.05264659251557	1.62376770004445	1.62376770004445	1.62376770004445	1.62376770004445	-0.0563402271982552	1.5674274728462
284	0	1.05772964284995	0	0	0	0.214852924179318	0.82230131335642	0.698037936252567	4.54747350886464e-17	1.17950094136177e-16	0.214852924179318	1.03715423753574	1.7351921737883	1.7351921737883	1.73519217378831	1.7351921737883	-0.0658450431633613	1.66934713062494
285	0	0	0	3.85635875499989	0	0.198036906532545	0.83129269760603	0.760176323359444	2.50111042987555e-16	5.11590769747272e-17	0.198036906532545	1.02932960413857	1.78950592749802	1.78950592749802	1.78950592749802	1.78950592749802	-0.0401928252336606	1.74931310226436
286	0.74919906030345	0	0	0	0	0.180257589218476	0.810004738454181	0.776850645828815	0.487030269021683	1.02318153949454e-16	0.180257589218476	0.990262327672657	1.76711297350147	2.25414324252316	2.25414324252316	2.25414324252316	-0.0276478037383997	2.22649543878476
287	0.696769398298445	0	0	0	0	0.180798872949453	0.769119419694286	0.762501600507579	0.79749331785579	-2.8421709430404e-17	0.180798872949453	0.949918292643739	1.71241989315132	2.50991321100711	2.50991321100711	2.50991321100711	-0.0437625772156981	2.46615063379141
288	0.964490345834786	0	0	0	0	0.191120264259004	0.716441029816714	0.727828458538686	0.979398457054093	8.5265128291212e-17	0.191120264259004	0.907561294075717	1.6353897526144	2.6147882096685	2.6147882096685	2.6147882096685	-0.0319405214081982	2.5828476882603
289	0.603318020448305	0	0	0	0	0.222223664051361	0.657588442939228	0.680670975987442	1.06915151507642	1.36424205265939e-16	0.222223664051361	0.879812106990589	1.56048308297803	2.62963459805445	2.62963459805445	2.62963459805445	-0.0433772520166905	2.58625734603775
290	0.710684667036953	0	0	0	0	0.24769142983196	0.596530978117463	0.626694515703345	1.09418403136622	-1.59161572810262e-16	0.24769142983196	0.844222407949423	1.47091692365277	2.56510095501899	2.56510095501899	2.56510095501899	-0.0191442005866498	2.54595675443234
291	0.619978602198684	0	0	0	0	0.273164946986394	0.536001798553383	0.569920745624257	1.07501053920764	-1.13686837721616e-16	0.273164946986394	0.809166745539777	1.37908749116403	2.45409803037168	2.45409803037168	2.45409803037168	-0.0172805774961568	2.43681745287552
292	0	1.39354172232723	0	0	0	0.293852490003799	0.477815639648146	0.513137385902876	1.02683488638761	-5.6843418860808e-18	0.293852490003799	0.771668129651945	1.28480551555482	2.31164040194244	2.31164040194244	2.31164040194244	-0.00387230166945482	2.30776810027298
293	0	1.5098269703431	0	0	0	0.298064201030058	0.486709613531298	0.45821341634194	0.960801485507287	-2.04636307898909e-16	0.298064201030058	0.784773814561356	1.2429872309033	2.20378871641058	2.20378871641058	2.20378871641058	0.000898930209844006	2.20468764662043
294	0	1.08968244707663	0	0	0	0.29109344092282	0.551333262756347	0.406340554723119	0.884967439261302	-2.95585778076202e-16	0.29109344092282	0.842426703679167	1.24876725840229	2.13373469766359	2.13373469766359	2.13373469766359	-0.0412598696182365	2.09247482804535
295	0.674104122544848	0	0	0	0	0.276855895249558	0.615422476732303	0.358217378412692	0.805055619995444	-1.13686837721616e-16	0.276855895249558	0.892278371981861	1.25049575039455	2.05555137039	2.05555137039	2.05555137039	-0.0733500935559779	1.98220127683402
296	0	1.18587729335375	0	0	0	0.273096888711832	0.638160877600497	0.314188948638738	0.725036173431384	-2.50111042987555e-16	0.273096888711832	0.911257766312328	1.22544671495107	1.95048288838245	1.95048288838245	1.95048288838245	-0.0363041755036009	1.91417871287885
297	0.965924110410099	0	0	0	0	0.261603586267662	0.678489253461998	0.274352019467186	0.647573904307915	-2.07478478841949e-16	0.261603586267662	0.94009283972966	1.21444485919685	1.86201876350476	1.86201876350476	1.86201876350476	-0.0406619027724335	1.82135686073233
298	0.657620904637507	0	0	0	0	0.275858822496379	0.683228006033209	0.23863372049826	0.574371059543307	-2.33058017329313e-16	0.275858822496379	0.959086828529589	1.19772054902785	1.77209160857116	1.77209160857116	1.77209160857116	-0.057231274675969	1.71486033389519
299	0.834263832413385	0	0	0	0	0.290512979111885	0.663954612191742	0.206849873067468	0.506428730905021	-1.05160324892495e-16	0.290512979111885	0.954467591303627	1.16131746437109	1.66774619527612	1.66774619527612	1.66774619527612	-0.0604024133030672	1.60734378197305
300	0	1.85838530936408	0	0	0	0.313583459560848	0.62921869084167	0.178747738191176	0.444245117393779	-1.96109795069788e-16	0.313583459560848	0.942802150402518	1.12154988859369	1.56579500598747	1.56579500598747	1.56579500598747	-0.0489593756397435	1.51683563034773
301	0.568402354335401	0	0	0	0	0.318744170465874	0.698361907779929	0.154036924163444	0.387964948816027	-1.59161572810262e-16	0.318744170465874	1.0171060782458	1.17114300240925	1.55910795122527	1.55910795122527	1.55910795122527	-0.0496729376589687	1.5094350135663
302	0	1.2198212225762	0	0	0	0.322310692160425	0.721762839543803	0.132411341751229	0.337491261881507	-1.3926637620898e-16	0.322310692160425	1.04407353170423	1.17648487345546	1.51397613533696	1.51397613533696	1.51397613533696	-0.0577419620136291	1.45623417332334
303	0.709699927335364	0	0	0	0	0.314110744414905	0.76246254954808	0.113564436999672	0.292568267644395	-7.105427357601e-17	0.314110744414905	1.07657329396298	1.19013773096266	1.48270599860705	1.48270599860705	1.48270599860705	-0.00624503037474117	1.47646096823231
304	0	0	2.89452191121515	0	0	0.314787869945348	0.764690974940699	0.0971994173569117	0.252842117989395	-9.80548975348938e-17	0.314787869945348	1.07947884488605	1.17667826224296	1.42952038023235	1.42952038023235	1.42952038023235	-0.00610646496678772	1.42341391526557
305	0.866702100526769	0	0	0	0	0.304898290983849	0.74105810425675	0.357417255323687	0.217904860706621	-7.95807864051312e-17	0.304898290983849	1.0459563952406	1.40337365056429	1.62127851127091	1.62127851127091	1.6212785112709	-0.0170033013259463	1.60427520994496
306	0	1.1294479952231	0	0	0	0.312850917387334	0.700866430020053	0.520102279311133	0.187325681240968	-1.32160948851379e-16	0.312850917387334	1.01371734740739	1.53381962671852	1.72114530795949	1.72114530795949	1.72114530795949	0.0207382755477015	1.74188358350719
307	0.581765062151806	0	0	0	0	0.307901897938858	0.69267234380441	0.612063510593451	0.160672595886277	-1.35713662530179e-16	0.307901897938858	1.00057424174327	1.61263775233672	1.773310348223	1.773310348223	1.77331034822299	-0.0226406959373221	1.75066965228567
308	0.513188683281757	0	0	0	0	0.305551260378541	0.664419481722674	0.65359545410838	0.137527031584828	-1.63424829224823e-16	0.305551260378541	0.969970742101215	1.6235661962096	1.76109322779442	1.76109322779442	1.76109322779442	0.02462432963228	1.7857175574267
309	0	1.91585493384751	0	0	0	0.302560535826904	0.623649167874389	0.659958956103262	0.117493158404896	-1.08713038571295e-16	0.302560535826904	0.926209703701292	1.58616865980455	1.70366181820945	1.70366181820945	1.70366181820945	0.033803350769199	1.73746516897865
310	0.914942366872604	0	0	0	0	0.290614095775286	0.696033861509195	0.642539251375351	0.100203397981616	-7.24753590475302e-17	0.290614095775286	0.986647957284481	1.62918720865983	1.72939060664145	1.72939060664145	1.72939060664145	0.00947773648174696	1.73886834312319
311	0.882830769366376	0	0	0	0	0.300472022956694	0.721684116282749	0.609749572484636	0.0853211876300798	-9.87654402706539e-17	0.300472022956694	1.02215613923944	1.63190571172408	1.71722689935416	1.71722689935416	1.71722689935416	0.0102629403137802	1.72748983966794
312	0	1.5418143354134	0	0	0	0.322731345155617	0.715164509927978	0.567734512777017	0.0725418140558017	-9.16600129130529e-17	0.322731345155617	1.03789585508359	1.60563036786061	1.67817218191641	1.67817218191641	1.67817218191641	0.0407644208511069	1.71893660276752
313	0	1.069365016379	0	0	0	0.327047734261503	0.765146215201408	0.520916048890464	0.0615919256830883	3.5527136788005e-18	0.327047734261503	1.09219394946291	1.61310999835337	1.67470192403646	1.67470192403646	1.67470192403646	-0.0301287746744395	1.64457314936202
314	0	1.25217397306595	0	0	0	0.31919478538688	0.810958471746921	0.472416153256282	0.0522281752586824	-1.77635683940025e-17	0.31919478538688	1.1301532571338	1.60256941039008	1.65479758564877	1.65479758564877	1.65479758564876	-0.0179734077729601	1.6368241778758
315	0	1.26927305942077	0	0	0	0.303442521750708	0.866369251084834	0.424382795970478	0.0442353240635481	-1.13153930669796e-16	0.303442521750708	1.16981177283554	1.59419456880602	1.63842989286957	1.63842989286957	1.63842989286957	-0.0180070857861141	1.62042280708345
316	0	1.20600490051698	0	0	0	0.282912785462808	0.927805360095306	0.378240474677768	0.0374240475226372	-4.40536496171262e-17	0.282912785462808	1.21071814555811	1.58895862023588	1.62638266775852	1.62638266775852	1.62638266775852	-0.031604902164881	1.59477776559364
317	0	1.61189045552968	0	0	0	0.259855190645604	0.986132932451762	0.33488192202334	0.031628612760191	-6.16395823271887e-17	0.259855190645604	1.24598812309737	1.58087004512071	1.6124986578809	1.6124986578809	1.6124986578809	-0.0175797919992703	1.59491886588163
318	0	1.07018285782097	0	0	0	0.235860760481495	1.07791693489476	0.294814084022199	0.026704546629712	-7.56728013584507e-17	0.235860760481495	1.31377769537625	1.60859177939845	1.63529632602816	1.63529632602816	1.63529632602816	-0.0179104617747126	1.61738586425345
319	0	1.45095506463767	0	0	0	0.212026772744959	1.14153022499758	0.258268648671792	0.0225263739840456	-7.61168905683007e-17	0.212026772744959	1.35355699774254	1.61182564641433	1.63435202039837	1.63435202039837	1.63435202039837	-0.0204309175473079	1.61392110285107
320	0	0	2.46172388380592	0	0	0.189083482820393	1.2156084634635	0.225285180073263	0.0189854773459584	-8.43769498715119e-17	0.189083482820393	1.40469194628389	1.62997712635716	1.64896260370311	1.64896260370311	1.64896260370311	-0.00236014548766137	1.64660245821545
321	0.975581694072252	0	0	0	0	0.167491128501106	1.22532147250743	0.3942362590145	0.0159881082840016	-7.30082660993503e-17	0.167491128501106	1.39281260100854	1.78704886002304	1.80303696830704	1.80303696830704	1.80303696830704	-0.0221544589182393	1.7808825093888
322	0.845567239002901	0	0	0	0	0.178683222165935	1.1915700227071	0.494533526189319	0.0134535658227545	-8.4909856923332e-17	0.178683222165935	1.37025324487303	1.86478677106235	1.8782403368851	1.8782403368851	1.8782403368851	-0.0565180685861004	1.821722268299
323	0	1.36427165699897	0	0	0	0.203729411223949	1.12979249821262	0.545515145347064	0.0113125466743411	-9.9609209769369e-17	0.203729411223949	1.33352190943657	1.87903705478363	1.89034960145797	1.89034960145797	1.89034960145797	-0.0213327101554256	1.86901689130255
324	0.881263270857822	0	0	0	0	0.213824122842969	1.11221253716425	0.561764315489501	0.00950566485417396	-7.71382957509559e-17	0.213824122842969	1.32603666000722	1.88780097549672	1.89730664035089	1.89730664035089	1.89730664035089	-0.0724234707211425	1.82488316962975
325	0	1.9129198651615	0	0	0	0.238998731223318	1.06388265685792	0.55419770480393	0.00798213348160487	-1.94066984704477e-17	0.238998731223318	1.30288138808124	1.85707909288517	1.86506122636677	1.86506122636677	1.86506122636677	-0.0605487790349738	1.8045124473318
326	0	1.08020310624523	0	0	0	0.248020626530669	1.11636656532173	0.53091552659632	0.00669859861047746	-5.79536418854332e-17	0.248020626530669	1.3643871918524	1.89530271844872	1.9020013170592	1.9020013170592	1.9020013170592	-0.0255629930116588	1.87643832404754
327	0.69221987818846	0	0	0	0	0.245918588160582	1.15307847671698	0.497863906824981	0.00561811328699472	-5.54667423102728e-17	0.245918588160582	1.39899706487756	1.89686097170254	1.90247908498954	1.90247908498954	1.90247908498953	-0.0142258291904504	1.88825325579908
328	0	1.0439096384282	0	0	0	0.252121418848821	1.1397987317419	0.459349662501244	0.00470923931572748	-3.89022147828655e-17	0.252121418848821	1.39192015059072	1.85126981309196	1.85597905240769	1.85597905240769	1.85597905240769	0.0159280857001649	1.87190713810785
329	0	1.32005512244467	0	0	0	0.247994958905549	1.12913331658825	0.418439233269117	0.00394526414560843	-7.105427357601e-17	0.247994958905549	1.37712827549379	1.79556750876291	1.79951277290852	1.79951277290852	1.79951277290852	-0.00624079244979377	1.79327198045872
330	0	1.17009290383878	0	0	0	0.237080157839254	1.14194942733944	0.377266850229305	0.00330352065513972	6.53699316899292e-17	0.237080157839254	1.37902958517869	1.756296435408	1.75959995606314	1.75959995606314	1.75959995606314	0.000142649174166841	1.7597426052373
331	0	1.74525846357786	0	0	0	0.221973640064984	1.15785507340589	0.337271738691122	0.00276479826387542	1.25055521493778e-16	0.221973640064984	1.37982871347087	1.71710045216199	1.71986525042587	1.71986525042587	1.71986525042587	-0.00102784573562231	1.71883740469024
332	0.869976888159457	0	0	0	0	0.204553708670785	1.23022328739473	0.299379956807577	0.00231283461174982	1.47792889038101e-16	0.204553708670785	1.43477699606551	1.73415695287309	1.73646978748484	1.73646978748484	1.73646978748484	0.0177550916317468	1.75422487911659
333	0	1.80193423685226	0	0	0	0.210942018563203	1.23830981097748	0.26414314758109	0.00193387794732545	-1.98951966012828e-17	0.210942018563203	1.44925182954068	1.71339497712177	1.7153288550691	1.7153288550691	1.71532885506909	-0.0024167268463139	1.71291212822278
334	0.693081581273997	0	0	0	0	0.20829298401512	1.30937698681706	0.231843849849506	0.00161631129292846	3.12638803734444e-17	0.20829298401512	1.51766997083218	1.74951382068169	1.75113013197462	1.75113013197462	1.75113013197462	-0.0153720454173202	1.7357580865573
335	0	0	2.90731181620901	0	0	0.21540456797769	1.31399052345862	0.202574932721014	0.0013503303694568	2.55795384873636e-17	0.21540456797769	1.52939509143631	1.73197002415732	1.73332035452678	1.73332035452678	1.73332035452678	-0.0343517306076932	1.69896862391909
336	0.633621293811714	0	0	0	0	0.213093725679706	1.27390725953599	0.453110697374411	0.00112766814029505	-1.13686837721616e-17	0.213093725679706	1.4870009852157	1.94011168259011	1.94123935073041	1.94123935073041	1.94123935073041	-0.0310878351686195	1.91015151556179
337	0	0	2.73654439029361	0	0	0.217690801158809	1.20517991172765	0.606161286750866	0.000941359656034348	-5.6843418860808e-17	0.217690801158809	1.42287071288646	2.02903199963732	2.02997335929336	2.02997335929336	2.02997335929336	0.00940761418310557	2.03938097347646
338	0	1.18464922548776	0	0	0	0.213619311134276	1.11951014058916	0.934084937496903	0.000785541640488893	-9.66338120633736e-17	0.213619311134276	1.33312945172344	2.26721438922034	2.26799993086083	2.26799993086083	2.26799993086083	0.0212900391567717	2.2892899700176
339	0.554341406334033	0	0	0	0	0.203870891099622	1.07125857315402	1.12320606699141	0.000655281949813849	-8.5265128291212e-17	0.203870891099622	1.27512946425364	2.39833553124505	2.39899081319487	2.39899081319487	2.39899081319487	-0.00878410440057546	2.39020670879429
340	0.851651246422071	0	0	0	0	0.200701084777793	1.00371458770217	1.21307083987516	0.000546434659883744	-2.34479102800833e-16	0.200701084777793	1.20441567247997	2.41748651235512	2.41803294701501	2.41803294701501	2.41803294701501	-0.00780799821884789	2.41022494879616
341	0.949754380555899	0	0	0	0	0.215734894502056	0.925457904456838	1.23344926200266	0.000455517094423558	-2.8421709430404e-17	0.215734894502056	1.14119279895889	2.37464206096155	2.37509757805598	2.37509757805598	2.37509757805598	-0.0377355159526373	2.33736206210334
342	0.825355304165264	0	0	0	0	0.248264523745296	0.842591685480673	1.20657998509623	0.000379605601145732	-1.60582658281783e-16	0.248264523745296	1.09085620922597	2.2974361943222	2.29781579992335	2.29781579992335	2.29781579992335	-0.0313811406018386	2.26643465932151
343	0.728020900883712	0	0	0	0	0.284221324747288	0.759358465262121	1.14892251360507	0.000316247319693406	-5.40012479177676e-17	0.284221324747288	1.04357979000941	2.19250230361447	2.19281855093417	2.19281855093417	2.19281855093417	-0.0359797605224377	2.15683879041173
344	0	0	2.05065282373454	0	0	0.316342356122562	0.678614158839741	1.07252163842886	0.00026338556838742	-1.76214598468505e-16	0.316342356122562	0.994956514962304	2.06747815339116	2.06774153895955	2.06774153895955	2.06774153895955	-0.050372863536758	2.01736867542279
345	0.486561200257316	0	0	0	0	0.327479179428465	0.602191361240428	1.12378341463121	0.000219296811616042	-1.77635683940025e-17	0.327479179428465	0.929670540668893	2.0534539553001	2.05367325211172	2.05367325211172	2.05367325211172	-0.0361613075848127	2.01751194452691
346	0.917501468055342	0	0	0	0	0.331937039402778	0.53117649917697	1.12121932866926	0.000182537461117443	-7.105427357601e-17	0.331937039402778	0.863113538579748	1.98433286724901	1.98451540471013	1.98451540471013	1.98451540471013	-0.0188948958313737	1.96562050887875
347	0	1.06849532401731	0	0	0	0.351586860682171	0.466120129388025	1.08265894042427	0.00015189901715315	-2.55795384873636e-17	0.351586860682171	0.817706990070195	1.90036593049446	1.90051782951162	1.90051782951162	1.90051782951161	-0.00809680660589163	1.89242102290572
348	0.671044445182114	0	0	0	0	0.35320589890387	0.444584728712581	1.02123654723071	0.0001263702740718	-6.60804744256893e-17	0.35320589890387	0.797790627616451	1.81902717484716	1.81915354512123	1.81915354512123	1.81915354512123	0.0517630610318742	1.87091660615311
349	0	1.15852991588879	0	0	0	0.357432342090915	0.415540712902124	0.946507543983826	0.000105105503144259	-1.31450406115619e-16	0.357432342090915	0.77297305499304	1.71948059897687	1.71958570448001	1.71958570448001	1.71958570448001	0.0752753772172805	1.79486108169729
350	0	1.08036141293027	0	0	0	0.348520706815743	0.426373606265024	0.86531433920677	8.73976875502621e-05	-3.17967874252645e-16	0.348520706815743	0.774894313080767	1.64020865228754	1.64029604997509	1.64029604997509	1.64029604997509	0.0605173437254672	1.70081339370055
351	0	0	2.23421973520827	0	0	0.331095177504038	0.457849369740611	0.782455940719552	7.26560233843912e-05	-2.94164692604682e-16	0.331095177504038	0.788944547244649	1.5714004879642	1.57147314398759	1.57147314398758	1.57147314398759	0.0810099771443178	1.6524831211319
352	0	1.05330537762926	0	0	0	0.308535191799636	0.463903943188067	0.864679506250498	6.03870195403829e-05	-3.06954461848363e-16	0.308535191799636	0.772439134987704	1.6371186412382	1.63717902825774	1.63717902825774	1.63717902825774	0.0757690394072904	1.71294806766503
353	0.788735313779376	0	0	0	0	0.283274765239667	0.489052944938169	0.891383504443147	5.01786310289333e-05	-3.76232378584973e-16	0.283274765239667	0.772327710177836	1.66371121462098	1.66376139325201	1.66376139325201	1.66376139325201	0.0542366380664774	1.71799803131849
354	0	1.97107796888249	0	0	0	0.27740760702444	0.489841259254524	0.879994169312148	4.16869470230779e-05	-4.18154399994819e-16	0.27740760702444	0.767248866278964	1.64724303559111	1.64728472253814	1.64728472253814	1.64728472253813	0.0386545603891522	1.68593928292729
355	0	0	2.07610024534097	0	0	0.264359524341173	0.601509831276335	0.843444346156597	3.46250287983935e-05	-3.17790238568705e-16	0.264359524341173	0.865869355617508	1.7093137017741	1.7093483268029	1.7093483268029	1.7093483268029	0.0123957910841189	1.72174411788702
356	0	1.22358521303226	0	0	0	0.246926664983112	0.656598778835719	0.932385394504635	2.8753555559399e-05	-3.50119933045789e-16	0.246926664983112	0.903525443818831	1.83591083832347	1.83593959187903	1.83593959187903	1.83593959187902	0.0344147444217981	1.87035433630082
357	0	1.41960878516677	0	0	0	0.227127420226981	0.720981990244795	0.961367539459192	2.38729894952257e-05	-2.52597942562716e-16	0.227127420226981	0.948109410471776	1.90947694993097	1.90950082292046	1.90950082292046	1.90950082292046	0.0257824393931181	1.93528326231358
358	0	1.56688881788407	0	0	0	0.206392514175284	0.806448098597693	0.949205718564997	1.98170166491991e-05	-3.09441361423524e-16	0.206392514175284	1.01284061277298	1.96204633133797	1.96206614835462	1.96206614835462	1.96206614835462	0.043644414103697	2.00571056245832
359	0	1.5172966305113	0	0	0	0.185711734338271	0.917643000707904	0.909863892265839	1.64470585121649e-05	-2.76134670684769e-16	0.185711734338271	1.10335473504617	2.01321862731201	2.01323507437053	2.01323507437053	2.01323507437053	0.0472116853380836	2.06044675970861
360	0	1.19257234570051	0	0	0	0.165746776616994	1.03742168295062	0.853595478460767	1.3647681690793e-05	-3.05711012060783e-16	0.165746776616994	1.20316845956761	2.05676393802838	2.05677758571007	2.05677758571007	2.05677758571007	0.00827156994815057	2.06504915565822
361	0	1.50205161041139	0	0	0	0.14691766816877	1.13020047125444	0.787829731658485	1.13227603978999e-05	-6.13731288012786e-17	0.14691766816877	1.27711813942321	2.0649478710817	2.0649591938421	2.0649591938421	2.0649591938421	0.0193414296454859	2.08430062348758
362	0	1.58231192267692	0	0	0	0.129468639268395	1.22914268725108	0.717858698578317	9.39226967568629e-06	-8.93507490218326e-17	0.129468639268395	1.35861132651948	2.0764700250978	2.07647941736747	2.07647941736747	2.07647941736747	0.0264272484544056	2.10290666582188
363	0.71580561768018	0	0	0	0	0.11351805496605	1.33707241240288	0.64736792378765	7.78960677812393e-06	-1.25499610703628e-16	0.11351805496605	1.45059046736893	2.09795839115658	2.09796618076336	2.09796618076336	2.09796618076336	0.0687901102456026	2.16675629100896
364	0	1.50860414627757	0	0	0	0.115875995653717	1.36548562355029	0.578844979644282	6.45935460599958e-06	-2.66142663463143e-16	0.115875995653717	1.48136161920401	2.06020659884829	2.0602130582029	2.06021305820289	2.0602130582029	0.101483461786143	2.16169651998904
365	0	1.44873048668558	0	0	0	0.113649054539738	1.41419723448365	0.513892675723811	5.35541494781455e-06	-3.2129854332652e-16	0.113649054539738	1.52784628902339	2.0417389647472	2.04174432016215	2.04174432016214	2.04174432016214	0.0749327018150847	2.11667702197723
366	0.658058442853475	0	0	0	0	0.108421949278816	1.46911588746191	0.453468081390577	4.43945094952483e-06	-3.16213721873737e-16	0.108421949278816	1.57753783674072	2.0310059181313	2.03101035758225	2.03101035758225	2.03101035758225	0.109920159576969	2.14093051715922
367	0	1.00831166329248	0	0	0	0.115537285447685	1.45765595847848	0.398063965498905	3.67958804407635e-06	-2.93032265119564e-16	0.115537285447685	1.57319324392616	1.97125720942507	1.97126088901311	1.97126088901311	1.97126088901311	0.0845698920959554	2.05583078110907
368	0.742319203878792	0	0	0	0	0.116510451414488	1.43537358562261	0.347845675298828	3.04933081574461e-06	-4.54747350886464e-16	0.116510451414488	1.55188403703709	1.89972971233592	1.89973276166674	1.89973276166674	1.89973276166674	0.0878196671010562	1.98755242876779
369	0.722018929376334	0	0	0	0	0.131380484489338	1.37327298421866	0.302753647706303	2.52666020344208e-06	-3.63797880709171e-16	0.131380484489338	1.504653468708	1.8074071164143	1.80740964307451	1.80740964307451	1.80740964307451	0.0326062299968854	1.84001587307139
370	0.553681329002207	0	0	0	0	0.154103739710946	1.2865219611091	0.262579514887766	2.09328124913952e-06	-2.72848410531878e-16	0.154103739710946	1.44062570082005	1.70320521570781	1.70320730898906	1.70320730898906	1.70320730898906	0.0264226590903024	1.72962996807937
371	0	1.14261981997163	0	0	0	0.174311672015803	1.18609777813948	0.227022008865877	1.73399648305903e-06	0	0.174311672015803	1.36040945015528	1.58743145902116	1.58743319301764	1.58743319301764	1.58743319301764	0.0413230699634483	1.62875626298109
372	0.417308530325164	0	0	0	0	0.182129827102255	1.12256473564359	0.195727488060488	1.43618410969353e-06	-1.81898940354586e-16	0.182129827102255	1.30469456274584	1.50042205080633	1.50042348699044	1.50042348699044	1.50042348699044	0.0402502045117287	1.54067369150217
373	0	1.47688638014865	0	0	0	0.187089133831848	1.0430914255393	0.168318823961573	1.18936359296242e-06	-9.09494701772928e-17	0.187089133831848	1.23018055937114	1.39849938333272	1.39850057269631	1.39850057269631	1.39850057269631	0.0060046780692639	1.40450525076557
374	0	0	2.71117735980787	0	0	0.184265980782065	1.02697681538769	0.144415536191371	9.84834101811316e-07	0	0.184265980782065	1.21124279616976	1.35565833236113	1.35565931719523	1.35565931719523	1.35565931719523	0.0244564094423794	1.38011572663761
375	0.919932033786589	0	0	0	0	0.176318853621774	0.982429910525105	0.364370048260946	8.15373673182762e-07	9.09494701772928e-17	0.176318853621774	1.15874876414688	1.52311881240782	1.5231196277815	1.5231196277815	1.5231196277815	0.0516674543609882	1.57478708214249
376	0.908615394410729	0	0	0	0	0.192913007874317	0.920288014812894	0.499837299155428	6.74988962475709e-07	0	0.192913007874317	1.11320102268721	1.61303832184264	1.6130389968316	1.6130389968316	1.6130389968316	0.0395866262593513	1.65262562309095
377	0	1.68619170190154	0	0	0	0.224734735127757	0.848393735982826	0.574219789183692	5.58707125091473e-07	-1.81898940354586e-16	0.224734735127757	1.07312847111058	1.64734826029428	1.6473488190014	1.6473488190014	1.6473488190014	0.0380574991022543	1.68540631810365
378	0.783148768312422	0	0	0	0	0.238681021548673	0.865438581753307	0.605211839481091	4.62402777999671e-07	4.54747350886464e-17	0.238681021548673	1.10411960330198	1.70933144278307	1.70933190518585	1.70933190518585	1.70933190518585	0.0297058794373073	1.73903778462316
379	0	1.13146670791319	0	0	0	0.260272610137745	0.848427035402896	0.606100054699941	3.82654163612983e-07	9.09494701772928e-17	0.260272610137745	1.10869964554064	1.71479970024058	1.71480008289475	1.71480008289475	1.71480008289475	0.0234014032759696	1.73820148617071
380	0	1.28196196295598	0	0	0	0.266193706854955	0.851071899522014	0.586779880347899	3.16623611530531e-07	9.09494701772928e-17	0.266193706854955	1.11726560637697	1.70404548672487	1.70404580334848	1.70404580334848	1.70404580334848	0.019427337913001	1.72347314126148
381	0.530960951145287	0	0	0	0	0.261416000146605	0.878700776811895	0.554548450087819	2.61958219522285e-07	-2.72848410531878e-16	0.261416000146605	1.1401167769585	1.69466522704632	1.69466548900454	1.69466548900454	1.69466548900454	0.00516695982875961	1.6998324488333
382	0	0	2.23369615572428	0	0	0.258856307117833	0.868348142591587	0.514721423909664	2.16707346515932e-07	-4.54747350886464e-16	0.258856307117833	1.12720444970942	1.64192587361908	1.64192609032643	1.64192609032643	1.64192609032643	0.0317476518738586	1.67367374220029
383	0.851048465711605	0	0	0	0	0.248634853278413	0.832875912271651	0.634510535633626	1.79254092382308e-07	-3.18323145620525e-16	0.248634853278413	1.08151076555006	1.71602130118369	1.71602148043778	1.71602148043778	1.71602148043778	-0.00274680872199296	1.71327467171579
384	0.513519631293453	0	0	0	0	0.257333156349105	0.781731078832406	0.693958488779809	1.48258397450718e-07	-5.91171556152403e-16	0.257333156349105	1.03906423518151	1.73302272396132	1.73302287221972	1.73302287221972	1.73302287221972	-0.0294091277695304	1.70361374445019
385	0	1.16746494376347	0	0	0	0.263344262449187	0.721761129897929	0.711005180791072	1.22609807496588e-07	-4.32009983342141e-16	0.263344262449187	0.985105392347116	1.69611057313819	1.696110695748	1.696110695748	1.696110695748	-0.0361359735664299	1.65997472218157
386	0.87021484836262	0	0	0	0	0.258720519417149	0.70248241620811	0.699069328077139	1.01388264215529e-07	-3.18323145620525e-16	0.258720519417149	0.961202935625259	1.6602722637024	1.66027236509066	1.66027236509066	1.66027236509066	-0.0864747806376584	1.573797584453
387	0	1.59980192258621	0	0	0	0.271920089908121	0.666476961472297	0.668098089341179	8.38315678777235e-08	-4.54747350886464e-16	0.271920089908121	0.938397051380418	1.6064951407216	1.60649522455316	1.60649522455316	1.60649522455316	-0.0534142058762049	1.55308101867696
388	0	1.37493452687149	0	0	0	0.271833129488949	0.70425959595394	0.625384719453757	6.93083794772065e-08	-1.81898940354586e-16	0.271833129488949	0.976092725442889	1.60147744489665	1.60147751420503	1.60147751420503	1.60147751420502	-0.0430225377471299	1.55845497645789
389	0.931954048909085	0	0	0	0	0.262842798450837	0.768355728026615	0.576203862640173	5.72958230293352e-08	-3.86535248253495e-16	0.262842798450837	1.03119852647745	1.60740238911762	1.60740244641345	1.60740244641345	1.60740244641345	-0.00513075592425141	1.6022716904892
390	0.594711112065256	0	0	0	0	0.276623731031772	0.786073602897138	0.524303730837433	4.73609085545945e-08	-3.18323145620525e-16	0.276623731031772	1.06269733392891	1.58700106476634	1.58700111212725	1.58700111212725	1.58700111212725	0.00639604579860011	1.59339715792585
391	0.607771625236121	0	0	0	0	0.28835470500316	0.772121018766845	0.472286177049381	3.91451259815767e-08	-4.66116034658626e-16	0.28835470500316	1.06047572377	1.53276190081939	1.53276193996451	1.53276193996451	1.53276193996451	0.0283175097218299	1.56107944968634
392	0.666275850664918	0	0	0	0	0.298840415971336	0.737397552643225	0.421899133816316	3.23516704099802e-08	-4.54747350886464e-16	0.298840415971336	1.03623796861456	1.45813710243088	1.45813713478255	1.45813713478255	1.45813713478255	0.0207944117275719	1.47893154651012
393	0	1.23547196046301	0	0	0	0.310587891663562	0.68989191034202	0.374260699163023	2.67348523209421e-08	-4.32009983342141e-16	0.310587891663562	1.00047980200558	1.37474050116861	1.37474052790346	1.37474052790346	1.37474052790346	0.00655004600810762	1.38129057391156
394	0.548503117873629	0	0	0	0	0.308256995486005	0.685367214132678	0.33003004134432	2.20913183333948e-08	-3.97903932025656e-16	0.308256995486005	0.993624209618683	1.323654250963	1.32365427305432	1.32365427305432	1.32365427305432	0.00350317459881518	1.32715744765314
395	0	0	2.13007601176398	0	0	0.306418465854655	0.659814053623533	0.289537039484096	1.82527759832851e-08	-3.97903932025656e-16	0.306418465854655	0.966232519478189	1.25576955896228	1.25576957721506	1.25576957721506	1.25576957721506	-0.0279311272424636	1.2278384499726
396	0.987801471132325	0	0	0	0	0.295117599207377	0.621004731500528	0.401470591121254	1.5079964472875e-08	-2.61479726759717e-16	0.295117599207377	0.916122330707905	1.31759292182916	1.31759293690912	1.31759293690912	1.31759293690912	-0.00695106561703777	1.31064187129209
397	0.646801417372769	0	0	0	0	0.309800386838326	0.574584756172947	0.463310157178732	1.24576599034754e-08	-3.69482222595252e-16	0.309800386838326	0.884385143011273	1.34769530019	1.34769531264766	1.34769531264766	1.34769531264766	-0.0213268852707751	1.32636842737689
398	0	1.28651226982016	0	0	0	0.32316367368141	0.524588500049426	0.489538762668888	1.02905359426586e-08	-3.58113538823091e-16	0.32316367368141	0.847752173730836	1.33729093639972	1.33729094669026	1.33729094669026	1.33729094669026	-0.0383620814499062	1.29892886524035
399	0	1.02219393333453	0	0	0	0.321502666273931	0.528041498577969	0.491034793752698	8.49973719141417e-09	-4.32009983342141e-16	0.321502666273931	0.849544164851899	1.3405789586046	1.34057896710433	1.34057896710433	1.34057896710433	-0.0522522010829141	1.28832676602142
400	0.457365859554473	0	0	0	0	0.309825151530899	0.547224469965221	0.475902927024836	7.02004006996049e-09	-2.50111042987555e-16	0.309825151530899	0.857049621496121	1.33295254852096	1.332952555541	1.332952555541	1.332952555541	-0.0315738086337586	1.30137874690724
401	0	1.43143074407301	0	0	0	0.298667676758568	0.542102203159138	0.450122258116711	5.79750117140065e-09	-7.67386154620908e-17	0.298667676758568	0.840769879917706	1.29089213803442	1.29089214383192	1.29089214383192	1.29089214383192	-0.0641746456225476	1.22671749820937
402	0.811664126233107	0	0	0	0	0.281374813987995	0.587958933387208	0.418050598778329	4.78751136370192e-09	-6.53699316899292e-17	0.281374813987995	0.869333747375203	1.28738434615353	1.28738435094104	1.28738435094104	1.28738435094104	-0.0647572628381976	1.22262708810285
403	0.984361378141342	0	0	0	0	0.282112644591524	0.599378146844417	0.382815790342506	3.95318417645285e-09	1.84741111297626e-17	0.282112644591524	0.881490791435941	1.26430658177845	1.26430658573163	1.26430658573163	1.26430658573163	-0.086352551138819	1.17795403459281
404	0.636095985507305	0	0	0	0	0.305070351488162	0.58733798379365	0.346618424016209	3.26402219457123e-09	1.13686837721616e-17	0.305070351488162	0.892408335281812	1.23902675929802	1.23902676256204	1.23902676256204	1.23902676256204	-0.0757908920532495	1.16323587050879
405	0.999739074762188	0	0	0	0	0.323686127681381	0.559968152579851	0.310965228445431	2.69481222403556e-09	-3.97903932025656e-17	0.323686127681381	0.883654280261233	1.19461950870666	1.19461951140148	1.19461951140148	1.19461951140147	-0.0708440308160599	1.12377548058541
406	0	0	2.01159283685657	0	0	0.358260944252728	0.523221870187737	0.276848313389042	2.22471164761373e-09	2.55795384873636e-17	0.358260944252728	0.881482814440466	1.15833112782951	1.15833113005422	1.15833113005422	1.15833113005422	-0.0507898339613811	1.10754129609284
407	0	1.50345747792794	0	0	0	0.369665205364449	0.481397793795535	0.377402177687852	1.83649298151067e-09	1.98951966012828e-17	0.369665205364449	0.851062999159984	1.22846517684784	1.22846517868433	1.22846517868433	1.22846517868433	-0.0632978923841208	1.16516728630021
408	0	1.6784187447538	0	0	0	0.365163051305264	0.511570096864767	0.432404564127459	1.51591794974593e-09	-1.4210854715202e-17	0.365163051305264	0.876733148170031	1.30913771229749	1.30913771381341	1.30913771381341	1.30913771381341	-0.0288924404875849	1.28024527332582
409	0	0	2.27422366932719	0	0	0.350146442505154	0.607243261765756	0.45506558372319	1.25121908354231e-09	-1.13686837721616e-17	0.350146442505154	0.95738970427091	1.4124552879941	1.41245528924532	1.41245528924532	1.41245528924532	0.00101808879628658	1.41347337804161
410	0	1.60347603551764	0	0	0	0.328575207758182	0.651421775133169	0.624685002429817	1.03267306599264e-09	-2.27373675443232e-17	0.328575207758182	0.979996982891351	1.60468198532117	1.60468198635384	1.60468198635384	1.60468198635384	0.0206469803255233	1.62532896667936
411	0.487294116193606	0	0	0	0	0.303319075121952	0.743833454647697	0.717858061921205	8.52244872362462e-10	-8.5265128291212e-18	0.303319075121952	1.04715252976965	1.76501059169085	1.7650105925431	1.7650105925431	1.7650105925431	0.0212747973594516	1.78628538990255
412	0	0	2.33017963201712	0	0	0.284199247841267	0.781337574680728	0.75672606369317	7.03296825577127e-10	-1.13686837721616e-17	0.284199247841267	1.06553682252199	1.82226288621516	1.82226288691846	1.82226288691846	1.82226288691846	0.00493714153073963	1.8272000284492
413	0	0	2.31448949905096	0	0	0.262044472019319	0.78080372629066	0.935734861256398	5.80344683953627e-10	-1.30739863379858e-16	0.262044472019319	1.04284819830998	1.97858305956638	1.97858306014672	1.97858306014672	1.97858306014672	0.00827841168597957	1.9868614718327
414	0.883442119049196	0	0	0	0	0.238583282936346	0.754789806634732	1.2004142600503	4.78858052588294e-10	-5.6843418860808e-18	0.238583282936346	0.993373089571078	2.19378734962138	2.19378735010024	2.19378735010024	2.19378735010024	0.00339540556445295	2.19718275566469
415	0	0	0	3.50151918782255	0	0.240577070177424	0.712550863851323	1.33839030699852	3.95095059957384e-10	-1.64845914696343e-16	0.240577070177424	0.953127934028747	2.29151824102727	2.29151824142236	2.29151824142236	2.29151824142236	-0.00986103979277978	2.28165720162958
416	0	1.1207655097923	0	0	0	0.234008534478088	0.660823872804096	1.38690086586358	0.401526410538367	-5.6843418860808e-18	0.234008534478088	0.894832407282184	2.28173327314577	2.68325968368414	2.68325968368414	2.68325968368413	0.010805215327601	2.69406489901174
417	0	1.23093355696749	0	0	0	0.22191633456339	0.645573336141943	1.37384692850509	0.657484040696712	1.13686837721616e-17	0.22191633456339	0.867489670705332	2.24133659921043	2.89882063990714	2.89882063990714	2.89882063990714	0.00171869675628021	2.90053933666342
418	0.326211525553098	0	0	0	0	0.206518843830694	0.663759547537808	1.31995400852515	0.807453605556144	1.70530256582424e-17	0.206518843830694	0.870278391368503	2.19023239989365	2.9976860054498	2.9976860054498	2.9976860054498	-0.052281005013024	2.94540500043677
419	0.619171290130119	0	0	0	0	0.192896664712829	0.654139960034612	1.24045674249474	0.881449464677509	-7.38964445190504e-17	0.192896664712829	0.847036624747441	2.08749336724218	2.96894283191969	2.96894283191969	2.96894283191969	0.0174224879607936	2.98636531988048
420	0.709916087347366	0	0	0	0	0.189982315662812	0.626197673732939	1.14640853412725	0.902087229983164	-1.56319401867222e-16	0.189982315662812	0.816179989395751	1.962588523523	2.86467575350616	2.86467575350616	2.86467575350616	-0.0319157732697309	2.83275998023643
421	0.811108498980155	0	0	0	0	0.198291212447289	0.586891457857947	1.04569682422776	0.886279868551576	6.11066752753686e-17	0.198291212447289	0.785182670305236	1.830879494533	2.71715936308457	2.71715936308457	2.71715936308457	-0.0180263511655983	2.69913301191898
422	0.727251230797819	0	0	0	0	0.218890892966298	0.541259317050069	0.943827675410673	0.846562014903696	8.81072992342524e-17	0.218890892966298	0.760150210016367	1.70397788542704	2.55053990033074	2.55053990033074	2.55053990033074	-0.019568488965452	2.53097141136528
423	0	1.04116466748915	0	0	0	0.242827719491578	0.492886187468492	0.844529943573967	0.792121549690681	-4.54747350886464e-17	0.242827719491578	0.73571390696007	1.58024385053404	2.37236540022472	2.37236540022472	2.37236540022472	-0.0306709741525698	2.34169442607215
424	0.870601038306174	0	0	0	0	0.250894089845147	0.479766135581605	0.750218662567447	0.729601057012829	-1.93267624126747e-16	0.250894089845147	0.730660225426752	1.4808788879942	2.21047994500703	2.21047994500703	2.21047994500703	-0.0386834864337022	2.17179645857333
425	0	1.57220648166358	0	0	0	0.272879279608627	0.455207087097871	0.662348830499027	0.663718692054731	0	0.272879279608627	0.728086366706497	1.39043519720552	2.05415388926026	2.05415388926026	2.05415388926025	-0.0238061731801208	2.03034771608013
426	0	1.07177335549039	0	0	0	0.278649978331627	0.504737859342755	0.581684105160571	0.597747595031315	-5.6843418860808e-18	0.278649978331627	0.783387837674382	1.36507194283495	1.96281953786627	1.96281953786627	1.96281953786627	0.0181236987168544	1.98094323658312
427	0.696190350862719	0	0	0	0	0.273362161939806	0.558973359049406	0.508499632391453	0.533884733048241	-6.82121026329696e-17	0.273362161939806	0.832335520989213	1.34083515338067	1.87471988642891	1.87471988642891	1.87471988642891	0.0344518233671877	1.90917170979609
428	0	1.20434028658211	0	0	0	0.276708280869995	0.576961453299534	0.442734057786029	0.473533503671764	-1.47792889038101e-16	0.276708280869995	0.853669734169529	1.29640379195556	1.76993729562732	1.76993729562732	1.76993729562732	0.0387900686474584	1.80872736427478
429	0	1.48075887004612	0	0	0	0.269859021383316	0.617561769359039	0.384102480095108	0.417519245303055	-1.79056769411545e-16	0.269859021383316	0.887420790742355	1.27152327083746	1.68904251614052	1.68904251614052	1.68904251614052	0.0477650478716423	1.73680756401216
430	0.599410481122664	0	0	0	0	0.256400652032882	0.696292292716822	0.3321795115781	0.366252692282367	-2.92743607133161e-16	0.256400652032882	0.952692944749703	1.2848724563278	1.65112514861017	1.65112514861017	1.65112514861017	0.0520185800367562	1.70314372864693
431	0	1.25177903752386	0	0	0	0.250720852898831	0.726187792690274	0.286459571203072	0.319853165406053	-2.35900188272353e-16	0.250720852898831	0.976908645589105	1.26336821679218	1.58322138219823	1.58322138219823	1.58322138219823	0.0603666422045781	1.64358802440281
432	0	1.83220521799978	0	0	0	0.238675248538178	0.773682306053509	0.246399935421846	0.278240724423154	-3.69482222595252e-16	0.238675248538178	1.01235755459169	1.25875749001353	1.53699821443669	1.53699821443669	1.53699821443669	0.0283955005979028	1.56539371503459
433	0	1.66328360950886	0	0	0	0.222758318296235	0.890035137790101	0.211450816416395	0.241204487128234	-1.4210854715202e-16	0.222758318296235	1.11279345608634	1.32424427250273	1.56544875963097	1.56544875963097	1.56544875963096	0.0215748831241515	1.58702364275512
434	0	0	2.09007033726779	0	0	0.204769367798443	1.02938466834824	0.181075756271949	0.208452727580257	-1.33582034322899e-16	0.204769367798443	1.23415403614669	1.41522979241864	1.62368251999889	1.62368251999889	1.62368251999889	0.0221415839229932	1.64582410392189
435	0	1.55169504983381	0	0	0	0.185982591234689	1.08896937491058	0.297826400455625	0.179649114350086	-2.54374299402116e-16	0.185982591234689	1.27495196614526	1.57277836660089	1.75242748095098	1.75242748095098	1.75242748095098	0.0344469692314172	1.78687445018239
436	0	1.30171624673102	0	0	0	0.167278321912602	1.17198045987784	0.366300556982927	0.154438467415424	-2.58637555816676e-16	0.167278321912602	1.33925878179044	1.70555933877337	1.85999780618879	1.85999780618879	1.85999780618879	0.0232109037278462	1.88320870991664
437	0.919974818157963	0	0	0	0	0.149243953827988	1.24460731784025	0.400164055278988	0.132464642861068	-2.52953213930596e-16	0.149243953827988	1.39385127166824	1.79401532694723	1.9264799698083	1.9264799698083	1.9264799698083	0.0462646267019566	1.97274459651025
438	0	1.03501807122489	0	0	0	0.159968647949473	1.25239457742526	0.409714630446934	0.113382553024115	-1.69109171110904e-16	0.159968647949473	1.41236322537473	1.82207785582166	1.93546040884578	1.93546040884578	1.93546040884578	0.012188281754264	1.94764869060004
439	0	1.00503118268587	0	0	0	0.161901289208561	1.2515456955754	0.402653947909352	0.0968658605459504	-1.18660636871937e-16	0.161901289208561	1.41344698478396	1.81610093269331	1.91296679323926	1.91296679323926	1.91296679323926	-0.0057419577973737	1.90722483544189
440	0.995455663338852	0	0	0	0	0.157876937418292	1.24293230272237	0.384690410060628	0.0826115197419024	-2.19557705349871e-16	0.157876937418292	1.40080924014066	1.78549965020129	1.86811116994319	1.86811116994319	1.86811116994319	0.00490496509284781	1.87301613503604
441	0	0	2.54288088556463	0	0	0.182443987469919	1.19631763219186	0.360008725362603	0.0703420554419653	-1.47792889038101e-16	0.182443987469919	1.37876161966178	1.73877034502438	1.80911240046635	1.80911240046635	1.80911240046635	0.0136293358559657	1.82274173632231
442	0	1.33288785753354	0	0	0	0.192916930553398	1.12576163346978	0.543399222809151	0.0598062503336406	-8.5265128291212e-17	0.192916930553398	1.31867856402318	1.86207778683233	1.92188403716597	1.92188403716597	1.92188403716597	-0.0131434020952281	1.90874063507074
443	0	1.22121529928127	0	0	0	0.193598185587191	1.09965760570923	0.64847424446676	0.050778742906764	-1.13686837721616e-17	0.193598185587191	1.29325579129643	1.94173003576319	1.99250877866995	1.99250877866995	1.99250877866995	-0.00918506538821016	1.98332371328174
444	0.791204668573257	0	0	0	0	0.187693490791056	1.09486752409481	0.697600220998731	0.0430589083639516	-1.76214598468505e-16	0.187693490791056	1.28256101488587	1.9801612358846	2.02322014424855	2.02322014424855	2.02322014424855	-0.00609230870964662	2.0171278355389
445	0	1.06430679709224	0	0	0	0.198069297607513	1.05568088816309	0.70760822316743	0.0364692956601737	-1.13686837721616e-16	0.198069297607513	1.2537501857706	1.96135840893803	1.9978277045982	1.9978277045982	1.9978277045982	0.0246739288503333	2.02250163344854
446	0	1.96301710685897	0	0	0	0.198516140996002	1.03182182430573	0.691065814621744	0.0308538183633868	-2.27373675443232e-16	0.198516140996002	1.23033796530173	1.92140377992347	1.95225759828686	1.95225759828686	1.95225759828686	0.00457556795787561	1.95683316624474
447	0	0	2.06660883710125	0	0	0.192292718541068	1.10812152458805	0.65726969293463	0.026075839942159	-2.33058017329313e-16	0.192292718541068	1.30041424312912	1.95768393606375	1.98375977600591	1.98375977600591	1.98375977600591	-0.0243009121965358	1.95945886380937
448	0	1.05147785144591	0	0	0	0.181802575753825	1.1228554878866	0.752886325429733	0.0220162512002487	-2.67164068645798e-16	0.181802575753825	1.30465806364042	2.05754438907015	2.0795606402704	2.0795606402704	2.0795606402704	-0.010689368158151	2.06887127211225
449	0.840348295897586	0	0	0	0	0.168797055572125	1.13204430159575	0.792241325576628	0.0185716056198215	-2.38742359215394e-16	0.168797055572125	1.30084135716787	2.0930826827445	2.11165428836432	2.11165428836432	2.11165428836432	-0.0373906958302373	2.07426359253408
450	0	1.65436760759069	0	0	0	0.177659793440606	1.10100642479474	0.79258987789604	0.0156523547918844	-3.5242919693701e-16	0.177659793440606	1.27866621823534	2.07125609613138	2.08690845092327	2.08690845092327	2.08690845092327	-0.011825365046231	2.07508308587704
451	0.741177458154805	0	0	0	0	0.177763022888825	1.13365607210016	0.76678017339176	0.013181208918372	-4.49063009000383e-16	0.177763022888825	1.31141909498899	2.07819926838075	2.09138047729912	2.09138047729912	2.09138047729912	-0.0587743297231628	2.03260614757596
452	0	1.68958180059297	0	0	0	0.189981780154936	1.11829150193004	0.724284134173947	0.0110916350237719	-5.51381162949838e-16	0.189981780154936	1.30827328208498	2.03255741625893	2.0436490512827	2.0436490512827	2.0436490512827	-0.0372622850264081	2.00638676625629
453	0	1.1213533757498	0	0	0	0.19192973418842	1.16473568702007	0.67199926810216	0.0093264968227891	-4.88853402202949e-16	0.19192973418842	1.35666542120849	2.02866468931065	2.03799118613344	2.03799118613344	2.03799118613344	-0.0374362791815121	2.00055490695192
454	0.665613236683409	0	0	0	0	0.186928956000895	1.19877661684833	0.614870759519904	0.00783683423485787	-3.33244543071487e-16	0.186928956000895	1.38570557284922	2.00057633236913	2.00841316660398	2.00841316660398	2.00841316660398	-0.0113770509498244	1.99703611565416
455	0.927839686486408	0	0	0	0	0.191943872616367	1.18220488522637	0.556372619644568	0.00658077661010168	-5.18696197104873e-16	0.191943872616367	1.37414875784274	1.9305213774873	1.93710215409741	1.9371021540974	1.93710215409741	-0.0717967681860614	1.86530538591134
456	0	1.25411362712865	0	0	0	0.217191845928368	1.13225099495549	0.498878551919783	0.00552258129456953	-3.95061761082616e-16	0.217191845928368	1.34944284088386	1.84832139280364	1.85384397409821	1.85384397409821	1.85384397409821	-0.0691675824457555	1.78467639165245
457	0	1.27736472251455	0	0	0	0.226979461630198	1.11306980800909	0.443946705002358	0.00463178780424091	-4.06430444854777e-16	0.226979461630198	1.34004926963929	1.78399597464165	1.78862776244589	1.78862776244589	1.78862776244589	-0.0743795522038184	1.71424821024207
458	0.937927983970549	0	0	0	0	0.226082082946185	1.11707405481317	0.392537346337076	0.0038824772865157	-3.46744855050929e-16	0.226082082946185	1.34315613775935	1.73569348409643	1.73957596138294	1.73957596138294	1.73957596138294	-0.0609885319561276	1.67858742942682
459	0	1.31250838934361	0	0	0	0.24686161419631	1.08305275933658	0.345178418621023	0.00325262689102827	-3.41060513164848e-16	0.24686161419631	1.32991437353289	1.67509279215392	1.67834541904495	1.67834541904495	1.67834541904495	-0.0881989537338364	1.59014646531111
460	0	1.04266928855891	0	0	0	0.252679038345662	1.08107645786309	0.302090721180338	0.00272354897451706	-2.67164068645798e-16	0.252679038345662	1.33375549620875	1.63584621738909	1.63856976636361	1.63856976636361	1.63856976636361	-0.0944397942029332	1.54412997216067
461	0	1.54446934085523	0	0	0	0.248275910111026	1.07983273776966	0.263281913839144	0.00227940559857119	-3.63797880709171e-16	0.248275910111026	1.32810864788069	1.59139056171983	1.5936699673184	1.5936699673184	1.5936699673184	-0.0440149161408168	1.54965505117758
462	0	0	0	0	4.5028079538818	0.237166421096538	1.12163686032238	0.228616533050125	0.00190678945059821	4.83169060316868e-17	0.237166421096538	1.35880328141892	1.58741981446904	1.58932660391964	1.58932660391964	1.58932660391964	-0.0477540102491723	1.54157259367047
463	0	1.93906406195648	0	0	0	0.221926565603193	1.11280365217098	0.197867627935407	0.00159436305993078	0.663999793158561	0.221926565603193	1.33473021777417	1.53259784570958	1.53419220876951	2.19819200192807	2.19819200192807	-0.0308148358640874	2.16737716606398
464	0.710229256638961	0	0	0	0	0.204418802061086	1.1934535768208	0.170754379099951	0.00133254894516842	1.08727410139267	0.204418802061086	1.39787237888188	1.56862675798183	1.569959306927	2.65723340831967	2.65723340831967	-0.0375239217110841	2.61970948660858
465	0.722643785701423	0	0	0	0	0.202485643793564	1.20829969607632	0.146969085317107	0.0011132640830517	1.33527711575311	0.202485643793564	1.41078533986989	1.557754425187	1.55886768927005	2.89414480502315	2.89414480502315	-0.0283146279608768	2.86583017706228
466	0.920254981506179	0	0	0	0	0.211638534255687	1.17854838366902	0.126196136542649	0.000929692811912884	1.45764325139778	0.211638534255687	1.3901869179247	1.51638305446735	1.51731274727927	2.97495599867705	2.97495599867705	-0.0376581423169117	2.93729785636014
467	0	1.55383272307266	0	0	0	0.23855408232348	1.11988010350162	0.10812499177861	0.00077609296065624	1.49177169616993	0.23855408232348	1.3584341858251	1.46655917760371	1.46733527056436	2.95910696673429	2.95910696673429	-0.0253448478166079	2.93376211891768
468	0	0	0	3.55015734656539	0	0.248757574915872	1.12282556870964	0.0924587118341162	0.000647630619793074	1.46563123707075	0.248757574915872	1.37158314362551	1.46404185545963	1.46468948607942	2.93032072315017	2.93032072315017	-0.0347780511027869	2.89554267204738
469	0	0	0	3.18233252020672	0	0.247423369844384	1.08790556435611	0.0789192320704909	0.413298999128459	1.39995026087181	0.247423369844384	1.3353289342005	1.41424816627099	1.82754716539945	3.22749742627125	3.22749742627125	-0.0351043767921087	3.19239304947914
470	0.49834176878639	0	0	0	0	0.238399054774248	1.02875099705857	0.0672502766377774	1.00798640390578	1.30992266440605	0.238399054774248	1.26715005183282	1.3344003284706	2.34238673237638	3.65230939678243	3.65230939678243	-0.01296710305892	3.63934229372351
471	0.556930396011093	0	0	0	0	0.232649522419151	0.955295249121366	0.0572185959981114	1.37349633100202	1.20653321569096	0.232649522419151	1.18794477154052	1.24516336753863	2.61865969854065	3.82519291423161	3.82519291423161	-0.0482339587187026	3.77695895551291
472	0	1.16456383067116	0	0	0	0.231308848733496	0.874666781742395	0.0486140398514527	1.57337387819283	1.09758427588474	0.231308848733496	1.10597563047589	1.15458967032734	2.72796354852018	3.82554782440492	3.82554782440492	0.000967839803621174	3.82651566420854
473	0.585674003958223	0	0	0	0	0.222809697256177	0.836294428323361	0.0412488470119372	1.65565703650504	0.988488600837828	0.222809697256177	1.05910412557954	1.10035297259148	2.75601000909651	3.74449860993434	3.74449860993434	-0.00179839631354618	3.74270021362079
474	0.958406313455106	0	0	0	0	0.221024790019571	0.783093256788805	0.0349564337241593	1.65641061421176	0.882879290806861	0.221024790019571	1.00411804680838	1.03907448053254	2.6954850947443	3.57836438555116	3.57836438555116	-0.00121407487225786	3.5771503106789
475	0	1.3009623587776	0	0	0	0.242647344046259	0.721700144028911	0.029589885587844	1.60248851823063	0.783077128859194	0.242647344046259	0.96434748807517	0.993937373663014	2.59642589189364	3.37950302075284	3.37950302075284	0.00536281103316424	3.384865831786
476	0	0	2.18566849860938	0	0	0.249168338025794	0.712261269055525	0.025020300358434	1.51368802348721	0.690446968000495	0.249168338025794	0.961429607081319	0.986449907439753	2.50013793092697	3.19058489892746	3.19058489892746	0.0202295502059796	3.21081444913344
477	0	1.26551322780161	0	0	0	0.245352183238582	0.682530336634831	0.177582964660485	1.40442569347768	0.605668035076559	0.245352183238582	0.927882519873413	1.1054654845339	2.50989117801158	3.11555921308814	3.11555921308814	0.029779561373933	3.14533877446207
478	0.609253442530505	0	0	0	0	0.234732223688428	0.692622815533425	0.274013659892508	1.28503758573855	0.528937649571725	0.234732223688428	0.927355039221852	1.20136869911436	2.48640628485291	3.01534393442464	3.01534393442464	0.023202442949132	3.03854637737377
479	0.585923932499057	0	0	0	0	0.232056672559804	0.676629432047565	0.329649399188532	1.16278488510488	0.460123615175479	0.232056672559804	0.908686104607369	1.2383355037959	2.40112038890078	2.86124400407626	2.86124400407626	0.0379279681446547	2.89917197222091
480	0	0	2.94144417591366	0	0	0.233881188761044	0.643675691316361	0.356111352585123	1.04262903566943	0.398877198312265	0.233881188761044	0.877556880077405	1.23366823266253	2.27629726833196	2.67517446664422	2.67517446664422	0.0165168137920228	2.69169128043625
481	0	1.83812244808734	0	0	0	0.227419204177041	0.600435894939678	0.645497443537114	0.927826893396157	0.34471597501316	0.227419204177041	0.827855099116719	1.47335254265383	2.40117943604999	2.74589541106315	2.74589541106315	0.0324714774249179	2.77836688848807
482	0	1.38468164851296	0	0	0	0.215614943383355	0.662371577558148	0.818268637855434	0.820385679124454	0.297083757705827	0.215614943383355	0.877986520941503	1.69625515879694	2.51664083792139	2.81372459562722	2.81372459562722	-0.00142768256045358	2.81229691306676
483	0.304124720044803	0	0	0	0	0.200617518528899	0.744915260185707	0.907193520115262	0.721409003873495	0.255393189107415	0.200617518528899	0.945532778714606	1.85272629882987	2.57413530270336	2.82952849181078	2.82952849181078	-0.0185920927924571	2.81093639901832
484	0	1.20184112692808	0	0	0	0.187001482004528	0.775769117540774	0.936992596826093	0.631358507839484	0.219055317955992	0.187001482004528	0.962770599545302	1.8997631963714	2.53112170421088	2.75017702216687	2.75017702216687	0.0205668285984047	2.77074385076528
485	0.637859391830032	0	0	0	0	0.171729784120685	0.818264147700894	0.926179306688946	0.550250336484217	0.187499476592021	0.171729784120685	0.989993931821579	1.91617323851052	2.46642357499474	2.65392305158676	2.65392305158676	0.00153199981406921	2.65545505140083
486	0	1.14137515099104	0	0	0	0.16917457146911	0.819862453144773	0.888498041861848	0.477801480702317	0.160186004527213	0.16917457146911	0.989037024613882	1.87753506647573	2.35533654717805	2.51552255170526	2.51552255170526	0.0169282348288861	2.53245078653415
487	0	1.48957550804332	0	0	0	0.16190293180363	0.836657987719777	0.834044786346735	0.413537701351139	0.136613758457415	0.16190293180363	0.998560919523406	1.83260570587014	2.24614340722128	2.38275716567869	2.3827571656787	-0.0405618045211161	2.34219536115758
488	0	1.07195723645391	0	0	0	0.151708712027005	0.893090155753051	0.770138183729445	0.356872156766437	0.116323880756359	0.151708712027005	1.04479886778006	1.8149370515095	2.17180920827594	2.2881330890323	2.2881330890323	-0.0255190954443357	2.26261399358796
489	0.93027405987848	0	0	0	0	0.139890395392807	0.939204019443179	0.701994690698106	0.30716180831673	0.0989009361269383	0.139890395392807	1.07909441483599	1.78108910553409	2.08825091385082	2.18715184997776	2.18715184997776	-0.0204887436995848	2.16666310627817
490	0.861075547119995	0	0	0	0	0.155713252265003	0.939254193946802	0.633250220772686	0.263747076727386	0.0839722467270044	0.155713252265003	1.0949674462118	1.72821766698449	1.99196474371188	2.07593699043888	2.07593699043888	-0.0210461591092485	2.05489083132963
491	0.664285785052865	0	0	0	0	0.185485072931109	0.908425305533426	0.56636174689451	0.225978968010997	0.0712060415433239	0.185485072931109	1.09391037846453	1.66027212535904	1.88625109337004	1.95745713491337	1.95745713491337	-0.054980062700938	1.90247707221243
492	0.576375509331333	0	0	0	0	0.213798388775013	0.857910554503368	0.502915241958582	0.193236908705191	0.0603088717411734	0.213798388775013	1.07170894327838	1.57462418523696	1.76786109394215	1.82816996568333	1.82816996568333	-0.0150997179080997	1.81307024777523
493	0.74902573018846	0	0	0	0	0.236631849145368	0.795859816099077	0.443860717315137	0.164939767333107	0.0510226189105322	0.236631849145368	1.03249166524445	1.47635238255958	1.64129214989269	1.69231476880322	1.69231476880322	-0.00949807143126751	1.68281669737195
494	0	1.34355895080252	0	0	0	0.262535811450521	0.728115170769445	0.389690670556609	0.140551946303235	0.0431213287273608	0.262535811450521	0.990650982219966	1.38034165277658	1.52089359907981	1.56401492780717	1.56401492780717	-0.00472596317880486	1.55928896462837
495	0.921936366362661	0	0	0	0	0.271273213225027	0.717897069801659	0.340574735880458	0.119585969255012	0.0364080316283841	0.271273213225027	0.989170283026686	1.32974501890714	1.44933098816216	1.48573901979054	1.48573901979054	-0.0238758208081996	1.46186319898234
496	0.947108670916517	0	0	0	0	0.296052180953639	0.687458622392956	0.296460551746319	0.101602634215049	0.0307116592487452	0.296052180953639	0.983510803346595	1.27997135509291	1.38157398930796	1.41228564855671	1.41228564855671	-0.012567059807237	1.39971858874947
497	0	0	2.41963356293267	0	0	0.332310722587588	0.644466234365175	0.257148668944392	0.0862095300349517	0.0258841263727938	0.332310722587588	0.976776956952763	1.23392562589715	1.32013515593211	1.3460192823049	1.3460192823049	-0.00274687318276775	1.34327240912213
498	0	1.06544752512962	0	0	0	0.345696304754253	0.594471355380219	0.414082109177693	0.0730585044516559	0.0217976197144761	0.345696304754253	0.940167660134472	1.35424976931217	1.42730827376382	1.4491058934783	1.4491058934783	0.00686191940900871	1.45596781288731
499	0.762864420227361	0	0	0	0	0.343309852992402	0.578601544655121	0.505671606561536	0.061842512595171	0.0183421144264777	0.343309852992402	0.921911397647523	1.42758300420906	1.48942551680423	1.50776763123071	1.50776763123071	0.0119889281204392	1.51975655935115
500	0.861386981158447	0	0	0	0	0.349488317552214	0.548951690469805	0.550450252014032	0.0522921537512288	0.0154231248643903	0.349488317552214	0.898440008022019	1.44889026003605	1.50118241378728	1.51660553865167	1.51660553865167	0.0343204560236657	1.55092599467534
501	0	1.07534862515521	0	0	0	0.366445710791939	0.511039047834037	0.562379284137583	0.0441721129518716	0.0129596862833284	0.366445710791939	0.877484758625976	1.43986404276356	1.48403615571543	1.49699584199876	1.49699584199876	-0.00632025524059941	1.49067558675816
502	0.826207526007801	0	0	0	0	0.365771720407243	0.506703826576809	0.551896591364464	0.0372776556944368	0.010882557651696	0.365771720407243	0.872475546984052	1.42437213834852	1.46164979404295	1.47253235169465	1.47253235169465	-0.0392293623167525	1.4333029893779
503	0.754933668245717	0	0	0	0	0.375656449137242	0.487148292971331	0.526735316105403	0.0314312734519857	0.00913263173712742	0.375656449137242	0.862804742108573	1.38954005821398	1.42097133166596	1.43010396340309	1.43010396340309	-0.0520571481295365	1.37804681527355
504	0	1.8864256271453	0	0	0	0.388603458390608	0.458032845172742	0.492561455525151	0.026479540485893	0.00765953637337401	0.388603458390608	0.84663630356335	1.3391977590885	1.36567729957439	1.37333683594777	1.37333683594777	-0.083068344412949	1.29026849153482
505	0.543754738605078	0	0	0	0	0.384513155994441	0.540007350600677	0.453469181498217	0.0222902155790543	0.00642040983994359	0.384513155994441	0.924520506595118	1.37798968809334	1.40027990367239	1.40670031351233	1.40670031351233	-0.0812542239528247	1.32544608955951
506	0.551927131210077	0	0	0	0	0.378819742620538	0.57721265178785	0.412364511388381	0.0187496031771132	0.00537883319224082	0.378819742620538	0.956032394408387	1.36839690579677	1.38714650897388	1.39252534216612	1.39252534216612	-0.0809905770362557	1.31153476512987
507	0.673731482117095	0	0	0	0	0.372532056892832	0.58318574605458	0.371261531285659	0.0157601751251263	0.00450390288084971	0.372532056892832	0.955717802947412	1.32697933423307	1.3427395093582	1.34724341223905	1.34724341223905	-0.0878448500670708	1.25939856217198
508	0	1.11515138940479	0	0	0	0.370941773302888	0.568026998784438	0.331510267939461	0.0132384452328384	0.00376942788181553	0.370941773302888	0.938968772087326	1.27047904002679	1.28371748525963	1.28748691314144	1.28748691314144	-0.0852354825216048	1.20225143061984
509	0.405333129658824	0	0	0	0	0.357687169282557	0.579926967281365	0.293971255903652	0.0111130831547227	0.00315323667027279	0.357687169282557	0.937614136563922	1.23158539246757	1.2426984756223	1.24585171229257	1.24585171229257	-0.0825985423314799	1.16325316996109
510	0	1.41724333150194	0	0	0	0.342429797383732	0.568848201330334	0.259148637392087	0.00932325066265209	0.0026365805961043	0.342429797383732	0.911277998714066	1.17042663610615	1.17974988676881	1.18238646736491	1.18238646736491	-0.0702328662011707	1.11215360116374
511	0.987130518710985	0	0	0	0	0.320950731996807	0.608509765898342	0.227291092311822	0.00781714166046427	0.0022036214840202	0.320950731996807	0.929460497895149	1.15675159020697	1.16456873186744	1.16677235335146	1.16677235335146	-0.054411135428278	1.11236121792318
512	0.60145045876137	0	0	0	0	0.327918634429341	0.615100965275473	0.198467887806014	0.00655070674378771	0.00184099252766405	0.327918634429341	0.943019599704814	1.14148748751083	1.14803819425462	1.14987918678228	1.14987918678228	-0.0711471892992397	1.07873199748304
513	0.760386100144595	0	0	0	0	0.333661225014473	0.59930785874785	0.172625751028476	0.00548654337335915	0.00153742274255691	0.333661225014473	0.932969083762323	1.1055948347908	1.11108137816416	1.11261880090671	1.11261880090671	-0.0932031720112518	1.01941562889546
514	0.781817912469404	0	0	0	0	0.345482157745952	0.569029041676339	0.14963101858967	0.00459293352966884	0.0012834163637307	0.345482157745952	0.91451119942229	1.06414221801196	1.06873515154163	1.07001856790536	1.07001856790536	-0.0879005612104031	0.982118006694957
515	0	0	2.43531690050775	0	0	0.362071541462173	0.530035080164443	0.129300531691147	0.00384301184855917	0.00107097960841279	0.362071541462173	0.892106621626616	1.02140715331776	1.02525016516632	1.02632114477473	1.02632114477473	-0.108768610101759	0.917552534672976
516	0	1.7947217594085	0	0	0	0.361294595734103	0.486480467269467	0.305652071432066	0.00321404855467063	0.000893388166634996	0.361294595734103	0.84777506300357	1.15342713443564	1.15664118299031	1.15753457115694	1.15753457115694	-0.103694827550531	1.05383974360641
517	0.601633002167105	0	0	0	0	0.348902180555656	0.546786027364076	0.413820762891199	0.00268683290794779	0.000744989632505536	0.348902180555656	0.895688207919731	1.30950897081093	1.31219580371888	1.31294079335138	1.31294079335138	-0.0927385325813187	1.22020226077006
518	0.237368093738585	0	0	0	0	0.340984865681933	0.569243462697108	0.472730859089202	0.00224514428511002	0.000621035848726664	0.340984865681933	0.910228328379041	1.38295918746824	1.38520433175335	1.38582536760208	1.38582536760208	-0.0852025646055571	1.30062280299652
519	0	1.18935064265264	0	0	0	0.326318675916828	0.56559262276311	0.496686231698875	0.00187529938408807	0.000517540811475719	0.326318675916828	0.891911298679938	1.38859753037881	1.3904728297629	1.39099037057438	1.39099037057438	-0.0731352215275293	1.31785514904685
520	0.504306194026262	0	0	0	0	0.305765279692219	0.590886429437706	0.496423613817429	0.00156576533341058	0.000431160377947877	0.305765279692219	0.896651709129925	1.39307532294735	1.39464108828077	1.39507224865871	1.39507224865871	-0.0496647422005818	1.34540750645813
521	0	1.80606446575093	0	0	0	0.290269864901092	0.588425709786201	0.479935820675216	0.00130682969166064	0.000359090541295616	0.290269864901092	0.878695574687293	1.35863139536251	1.35993822505417	1.36029731559546	1.36029731559546	-0.0517818531130503	1.30851546248241
522	0	1.75396419964636	0	0	0	0.270345133813242	0.674265124170645	0.45311373211376	0.00109031942482338	0.000298981494201359	0.270345133813242	0.944610257983887	1.39772399009765	1.39881430952247	1.39911329101667	1.39911329101667	-0.0438066635030819	1.35530662751359
523	0.663736967059844	0	0	0	0	0.248106040792508	0.810399054505353	0.420245692837784	0.000909361948487617	0.000248865099635779	0.248106040792508	1.05850509529786	1.47875078813565	1.47966015008413	1.47990901518377	1.47990901518377	-0.0709593462726844	1.40894966891108
524	0	1.22763564896374	0	0	0	0.239473895969742	0.875023827303413	0.384404927379839	0.000758182218770298	0.00020709373192217	0.239473895969742	1.11449772327315	1.49890265065299	1.49966083287176	1.49986792660369	1.49986792660369	-0.0321919903963746	1.46767593620731
525	0	1.48902629933852	0	0	0	0.225818833693896	0.938947116518502	0.347749159191862	0.000631930654715006	0.000172288749144321	0.225818833693896	1.1647659502124	1.51251510940426	1.51314704005897	1.51331932880812	1.51331932880812	-0.0769787341437672	1.43634059466435
526	0	1.63072833598735	0	0	0	0.209245494568019	1.02355531817837	0.311751533357196	0.000526537381866274	0.000143297114751629	0.209245494568019	1.23280081274639	1.54455234610359	1.54507888348545	1.54522218060021	1.54522218060021	-0.0504850775648917	1.49473710303531
527	0	1.10863183452973	0	0	0	0.191260551694291	1.13372656441901	0.277377902959162	0.000438588908798101	0.000119154907091473	0.191260551694291	1.3249871161133	1.60236501907246	1.60280360798126	1.60292276288835	1.60292276288835	-0.0972262006367221	1.50569656225163
528	0	0	2.13383812908683	0	0	0.17292034149397	1.2105748773463	0.245222336562215	0.000365223893131952	9.90566450745415e-05	0.17292034149397	1.38349521884027	1.62871755540249	1.62908277929562	1.62918183594069	1.62918183594069	-0.0631467290838231	1.56603510685687
529	0	1.33941674616292	0	0	0	0.154944621011201	1.22231011912087	0.364726096463307	0.000304045128595499	8.23295204317825e-05	0.154944621011201	1.37725474013207	1.74198083659537	1.74228488172397	1.7423672112444	1.7423672112444	-0.0325780206608116	1.70978919058359
530	0.393775777885834	0	0	0	0	0.137803881221029	1.24876649889697	0.432847495315842	0.000253045297352037	6.84117656406485e-05	0.137803881221029	1.386570380118	1.81941787543384	1.81967092073119	1.81973933249683	1.81973933249683	-0.0388861792029641	1.78085315329387
531	0	1.32861355225797	0	0	0	0.126864140178926	1.22546809680201	0.464287897844031	0.0002105443891307	5.68345048789144e-05	0.126864140178926	1.35233223698094	1.81662013482497	1.8168306792141	1.81688751371898	1.81688751371898	-0.02788913613788	1.7889983775811
532	0	1.32480970893642	0	0	0	0.115362442050596	1.22739301706793	0.470107207507147	0.000175136997168602	4.72065360669754e-05	0.115362442050596	1.34275545911852	1.81286266662567	1.81303780362284	1.81308501015891	1.81308501015891	-0.0150753621741663	1.79800964798474
533	0.97387718244169	0	0	0	0	0.103861981828989	1.24583184113315	0.458560971002827	0.000145647966552542	3.92015777218532e-05	0.103861981828989	1.34969382296214	1.80825479396496	1.80840044193152	1.80843964350924	1.80843964350924	0.0107984022607409	1.81923804576998
534	0	1.04281160401358	0	0	0	0.1238008136546	1.21725553929415	0.435753653264753	0.000121095098675232	3.25475870705195e-05	0.1238008136546	1.34105635294875	1.7768100062135	1.77693110131218	1.77696364889925	1.77696364889925	0.0167160930166755	1.79367974191592
535	0.77391880164478	0	0	0	0	0.133098298349235	1.19371637979897	0.406147222195103	0.000100657811020255	2.70178175629913e-05	0.133098298349235	1.32681467814821	1.73296190034331	1.73306255815433	1.73308957597189	1.73308957597189	0.0390717244305615	1.77216130040246
536	0.892644377788458	0	0	0	0	0.154572334558447	1.13871383205188	0.372956033260028	8.3650818721253e-05	2.24233361762447e-05	0.154572334558447	1.29328616661033	1.66624219987035	1.66632585068908	1.66634827402525	1.66634827402525	0.080126678952342	1.74647495297759
537	0	1.73426582993159	0	0	0	0.189982834845941	1.06442804785196	0.33845252327285	6.95020470972168e-05	1.86067651157533e-05	0.189982834845941	1.2544108826979	1.59286340597075	1.59293290801785	1.59295151478296	1.59295151478296	0.0722066476716424	1.6651581624546
538	0.55725700007305	0	0	0	0	0.20747664447356	1.07815638404659	0.304203073136517	5.77341060647996e-05	1.5437049892946e-05	0.20747664447356	1.28563302852015	1.58983610165666	1.58989383576273	1.58990927281262	1.58990927281262	0.0614103103771779	1.6513195831898
539	0	1.28800558169997	0	0	0	0.222555510253222	1.05193211845484	0.271249311334258	4.79487608637101e-05	1.28050873194032e-05	0.222555510253222	1.27448762870806	1.54573694004232	1.54578488880318	1.5457976938905	1.5457976938905	0.0663589066347345	1.61215660052524
540	0.470679201669004	0	0	0	0	0.225350327147713	1.05411812377303	0.240246887892109	3.98139215468973e-05	1.0620073573579e-05	0.225350327147713	1.27946845092074	1.51971533881285	1.5197551527344	1.51976577280797	1.51976577280797	0.0664047405149617	1.58617051332293
541	0	1.07887460715236	0	0	0	0.227074294999367	1.02094666455066	0.211571180036381	3.3052748352543e-05	8.80645494799218e-06	0.227074294999367	1.24802095955003	1.45959213958641	1.45962519233476	1.45963399878971	1.45963399878971	0.0152818435619215	1.47491584235163
542	0	1.69647158387864	0	0	0	0.220768575431165	1.00328348885971	0.185397358169809	2.74345333758106e-05	7.30138277625051e-06	0.220768575431165	1.22405206429088	1.40944942246069	1.40947685699406	1.40948415837684	1.40948415837684	0.00855228760979686	1.41803644598664
543	0.953120286276028	0	0	0	0	0.209287592159936	1.05272988046348	0.161760634204271	2.27670725452413e-05	6.05258995156474e-06	0.209287592159936	1.26201747262341	1.42377810682768	1.42380087390023	1.42380692649018	1.42380692649018	-0.011752971808041	1.41205395468214
544	0.658702513396287	0	0	0	0	0.224465428519725	1.05128362119987	0.140601246057597	1.889028722494e-05	5.0166198196482e-06	0.224465428519725	1.2757490497196	1.41635029577719	1.41636918606442	1.41637420268424	1.41637420268424	-0.00449473065236064	1.41187947203188
545	0.894778561136009	0	0	0	0	0.241473360999219	1.01577051983167	0.121797732370317	1.5670893054687e-05	4.15734947063373e-06	0.241473360999219	1.25724388083089	1.3790416132012	1.37905728409426	1.37906144144373	1.37906144144373	-0.0312412712358712	1.34782017020786
546	0	1.36390079075925	0	0	0	0.271159629690163	0.958588639953177	0.105191264563484	1.29979459416859e-05	3.44475889752095e-06	0.271159629690163	1.22974826964334	1.33493953420682	1.33495253215277	1.33495597691166	1.33495597691166	-0.0227641098002026	1.31219186711146
547	0.932484238127767	0	0	0	0	0.282149021179772	0.949681605172368	0.0906031849370649	1.07791223850654e-05	2.85390540401936e-06	0.282149021179772	1.23183062635214	1.3224338112892	1.32244459041159	1.32244744431699	1.32244744431699	-0.0377993198240444	1.28464812449295
548	0.977294823027256	0	0	0	0	0.308720760776103	0.912505890311504	0.0778474143648324	8.93761425343769e-06	2.3640692984441e-06	0.308720760776103	1.22122665108761	1.29907406545244	1.29908300306669	1.29908536713599	1.29908536713599	-0.0431430886100153	1.25594227852598
549	0.524510154681591	0	0	0	0	0.347667176096572	0.857602652227323	0.0667390132781964	7.4095374836304e-06	1.95804247239499e-06	0.347667176096572	1.2052698283239	1.27200884160209	1.27201625113958	1.27201820918205	1.27201820918205	-0.0519843633381211	1.22003384584393
550	0.448410861019358	0	0	0	0	0.37135957348739	0.792620340198102	0.0570998828210888	6.14177041001085e-06	1.62153613492209e-06	0.37135957348739	1.16397991368549	1.22107979650658	1.22108593827699	1.22108755981313	1.22108755981313	-0.0243298679473354	1.19675769186579
551	0	0	2.27461401469742	0	0	0.381623692075222	0.723017046749331	0.0487623616725356	5.09015111919098e-06	1.34268788155137e-06	0.381623692075222	1.10464073882455	1.15340310049709	1.15340819064821	1.15340953333609	1.15340953333609	-0.0388493758177036	1.11456015751839
552	0	1.14861204656833	0	0	0	0.375964339214449	0.65260327941622	0.211011517859055	4.21797469401497e-06	1.11165154419043e-06	0.375964339214449	1.02856761863067	1.23957913648972	1.23958335446442	1.23958446611596	1.23958446611596	0.00712677308182706	1.24671123919779
553	0	1.78556000946258	0	0	0	0.359817122310871	0.627166303565498	0.312836849328603	3.4947408628426e-06	9.20256009462563e-07	0.359817122310871	0.986983425876369	1.29982027520497	1.29982376994584	1.29982469020184	1.29982469020184	0.00135629597367851	1.30118098617552
554	0	1.10456835275903	0	0	0	0.337170253869875	0.693919519132058	0.370813048117369	2.89511064590613e-06	7.61721476844287e-07	0.337170253869875	1.03108977300193	1.4019028211193	1.40190571622995	1.40190647795142	1.40190647795142	-0.0395401931241463	1.36236628482728
555	0	1.64767691989425	0	0	0	0.31091068174092	0.755820749470105	0.397491281028957	2.39803738267597e-06	6.30423546068233e-07	0.31091068174092	1.06673143121102	1.46422271223998	1.46422511027736	1.46422574070091	1.46422574070091	-0.0149328715710664	1.44929286912984
556	0.964666002681231	0	0	0	0	0.283092293107561	0.861388113569192	0.402313252232889	1.98604320293043e-06	5.21697114026077e-07	0.283092293107561	1.14448040667675	1.54679365890964	1.54679564495285	1.54679616664996	1.54679616664996	-0.0429023670789332	1.50389379957103
557	0.317843057541789	0	0	0	0	0.285618864990971	0.903848078250362	0.392326090149675	1.64461676577048e-06	4.31673401611323e-07	0.285618864990971	1.18946694324133	1.58179303339101	1.58179467800777	1.58179510968118	1.58179510968117	-0.036581674633261	1.54521343504791
558	0.873722126905774	0	0	0	0	0.281235922982476	0.902610715605757	0.372740232723269	1.36171207497569e-06	3.57144544787163e-07	0.281235922982476	1.18384663858823	1.5565868713115	1.55658823302358	1.55658859016812	1.55658859016812	-0.030944014998672	1.52564457516945
559	0	1.79154571293525	0	0	0	0.294057393713783	0.872122816426309	0.347363740069857	1.12733151928381e-06	2.9545110971683e-07	0.294057393713783	1.16618021014009	1.51354395020995	1.51354507754147	1.51354537299258	1.51354537299258	-0.0283434512447762	1.4852019217478
560	0	1.64848933315406	0	0	0	0.292989585966379	0.928142593437034	0.318939503040359	9.33179066574041e-07	2.44388671436354e-07	0.292989585966379	1.22113217940341	1.54007168244377	1.54007261562284	1.54007286001151	1.54007286001151	-0.0146114153466569	1.52546144466485
561	0	1.06640065312316	0	0	0	0.282646603033177	1.02419295478759	0.289406280786363	7.72371883899581e-07	2.02130240761911e-07	0.282646603033177	1.30683955782076	1.59624583860713	1.59624661097901	1.59624681310925	1.59624681310925	-0.00480026732148356	1.59144654578777
562	0.715720447951382	0	0	0	0	0.266426139559626	1.09216671592864	0.260100102066837	6.39200593371214e-07	1.67161862691267e-07	0.266426139559626	1.35859285548827	1.61869295755511	1.6186935967557	1.61869376391756	1.61869376391756	-9.51664020368389e-05	1.61859859751553
563	0	1.44937802689467	0	0	0	0.263574845559157	1.10184388703534	0.231909073421964	5.28930009742368e-07	1.3822916320645e-07	0.263574845559157	1.36541873259449	1.59732780601646	1.59732833494647	1.59732847317563	1.59732847317563	-0.0083336558755753	1.58899481730006
564	0	0	2.01298274205739	0	0	0.253002881459416	1.14092190600962	0.205391868265447	4.37633559122475e-07	1.14292986176113e-07	0.253002881459416	1.39392478746904	1.59931665573449	1.59931709336805	1.59931720766103	1.59931720766103	0.0065357701889	1.60585297784993
565	0	1.33113070775199	0	0	0	0.237602976727284	1.12962765753924	0.313571116846227	3.62055718576926e-07	9.44925864490184e-08	0.237602976727284	1.36723063426652	1.68080175111275	1.68080211316847	1.68080220766105	1.68080220766105	0.0207226581814313	1.70152486584248
566	0	1.02653788436892	0	0	0	0.219472824991973	1.14296763527514	0.375782346686991	2.9949775458249e-07	7.8115093014299e-08	0.219472824991973	1.36244046026711	1.7382228069541	1.73822310645186	1.73822318456695	1.73822318456695	-0.00176511512969794	1.73645806943725
567	0.816908429288258	0	0	0	0	0.200108264273623	1.1488639267779	0.405136121913092	2.47722838537356e-07	6.45701830098027e-08	0.200108264273623	1.34897219105152	1.75410831296461	1.75410856068745	1.75410862525763	1.75410862525763	0.0768148880343399	1.83092351329197
568	0.823624350572088	0	0	0	0	0.202407396645722	1.11506633801511	0.411500364455394	2.04877263473691e-07	5.33690763700479e-08	0.202407396645722	1.31747373466083	1.72897409911623	1.72897430399349	1.72897435736257	1.72897435736257	0.0669222559701602	1.79589661333273
569	0.612014524040849	0	0	0	0	0.21951341146769	1.0557716850236	0.402245142673374	1.69425047818095e-07	4.4107120245185e-08	0.21951341146769	1.27528509649128	1.67753023916466	1.67753040858971	1.67753045269683	1.67753045269683	0.0705344931073375	1.74806494580416
570	0.376629235006091	0	0	0	0	0.23603363577696	0.981334174484474	0.382823993920441	1.40093657387297e-07	3.64493495109435e-08	0.23603363577696	1.21736781026143	1.60019180418187	1.60019194427553	1.60019198072488	1.60019198072488	0.0817263829004	1.68191836362528
571	0.588982698386397	0	0	0	0	0.243997217222291	0.899192010885526	0.357226571123178	1.15828965255105e-07	3.01185201578901e-08	0.243997217222291	1.14318922810782	1.50041579923099	1.50041591505996	1.50041594517848	1.50041594517848	0.0713114043415955	1.57172734952007
572	0.801215028792709	0	0	0	0	0.25267870141214	0.814584335451244	0.328330161961992	9.57578852819552e-08	2.48851876149007e-08	0.25267870141214	1.06726303686338	1.39559319882538	1.39559329458326	1.39559331946845	1.39559331946845	0.0347903479541025	1.43038366742255
573	0	1.99823580968473	0	0	0	0.271218642745224	0.731104062687384	0.298171869922273	7.91573733749829e-08	2.05594888967054e-08	0.271218642745224	1.00232270543261	1.30049457535488	1.30049465451225	1.30049467507174	1.30049467507174	0.0462526112714826	1.34674728634323
574	0	1.25215488593666	0	0	0	0.274734488484359	0.781888469326892	0.268158669935014	6.54287220584138e-08	1.69843314827142e-08	0.274734488484359	1.05662295781125	1.32478162774627	1.32478169317499	1.32478171015932	1.32478171015932	0.0384494514469553	1.36323116160627
575	0	1.27568453306976	0	0	0	0.268063856215885	0.841585812950633	0.239228917987738	5.40762394564354e-08	1.40297516962503e-08	0.268063856215885	1.10964966916652	1.34887858715426	1.34887864123049	1.34887865526025	1.34887865526025	0.0336056166722192	1.38248427193247
576	0.636595397442677	0	0	0	0	0.254784210776825	0.907244006368529	0.211976012388568	4.46895766060607e-08	1.15882403165361e-08	0.254784210776825	1.16202821714535	1.37400422953392	1.3740042742235	1.37400428581174	1.37400428581174	0.0444156941172329	1.41841997992897
577	0.761416335775558	0	0	0	0	0.250782507765282	0.921445296239174	0.186742621196123	3.69290738490236e-08	9.57087366358036e-09	0.250782507765282	1.17222780400446	1.35897042520058	1.35897046212965	1.35897047170053	1.35897047170053	0.0357001394788927	1.39467061117942
578	0	1.17445054714003	0	0	0	0.258846263537625	0.900687358505616	0.16369208338456	3.05136180116961e-08	7.90410724422743e-09	0.258846263537625	1.15953362204324	1.3232257054278	1.32322573594142	1.32322574384553	1.32322574384553	0.0366247002575107	1.35985044410304
579	0	1.32116289848597	0	0	0	0.255746250405006	0.902349754693889	0.142862162967688	2.52105762086785e-08	6.527123103276e-09	0.255746250405006	1.15809600509889	1.30095816806658	1.30095819327716	1.30095819980428	1.30095819980428	0.0668984210232264	1.36785662082751
580	0.797983107347242	0	0	0	0	0.245264801091227	0.930977041477236	0.124205207675762	2.08274584821311e-08	5.38963125889618e-09	0.245264801091227	1.17624184256846	1.30044705024422	1.30044707107168	1.30044707646131	1.30044707646131	0.024274164997244	1.32472124145856
581	0	1.50345645342303	0	0	0	0.251033790064316	0.919575939427282	0.107617874775915	1.72050068925955e-08	4.45005247742897e-09	0.251033790064316	1.1706097294916	1.27822760426751	1.27822762147252	1.27822762592257	1.27822762592257	0.0528761899568828	1.33110381587946
582	0	1.11590645818204	0	0	0	0.246652255216361	0.955743377098293	0.092962886792791	1.42114737798238e-08	3.67401127128676e-09	0.246652255216361	1.20239563231465	1.29535851910744	1.29535853331892	1.29535853699293	1.29535853699293	0.0476115254944814	1.34297006248741
583	0.952980457204666	0	0	0	0	0.235610591610935	0.989363691591502	0.0800847298502809	1.17378802272583e-08	3.03309307790677e-09	0.235610591610935	1.22497428320244	1.30505901305272	1.3050590247906	1.30505902782369	1.30505902782369	0.0688914439293558	1.37395047175305
584	0.705927029371087	0	0	0	0	0.250209248825587	0.979391016034661	0.0688207758061852	9.69409129254473e-09	2.50380948274017e-09	0.250209248825587	1.22960026486025	1.29842104066643	1.29842105036052	1.29842105286433	1.29842105286433	0.0976573396852188	1.39607839254955
585	0.632456380995057	0	0	0	0	0.26809353195953	0.94052477293813	0.0590089714064254	8.00556435223143e-09	2.06674868564975e-09	0.26809353195953	1.20861830489766	1.26762727630409	1.26762728430965	1.2676272863764	1.2676272863764	0.12073379117415	1.38836107755055
586	0.90871546140808	0	0	0	0	0.284372290659195	0.883567680317021	0.0504929735892694	6.61066035974045e-09	1.70586769158179e-09	0.284372290659195	1.16793997097622	1.21843294456548	1.21843295117615	1.21843295288201	1.21843295288201	0.135413948604249	1.35384690148626
587	0.52580416034132	0	0	0	0	0.312983339066425	0.816355455509093	0.0431254041541076	5.45841144941051e-09	1.40790958908017e-09	0.312983339066425	1.12933879457552	1.17246419872963	1.17246420418804	1.17246420559595	1.17246420559595	0.105683347109311	1.27814755270526
588	0	1.4204844895059	0	0	0	0.330931902967933	0.744477505590849	0.036769736858934	4.50668060523185e-09	1.16192049064062e-09	0.330931902967933	1.07540940855878	1.11217914541772	1.1121791499244	1.11217915108632	1.11217915108632	0.0875748507667451	1.19975400185306
589	0	1.85561402917237	0	0	0	0.332089246017536	0.737914447702844	0.0313012058001019	3.72063302549464e-09	9.58850162861525e-10	0.332089246017536	1.07000369372038	1.10130489952048	1.10130490324112	1.10130490419997	1.10130490419997	0.0612185235620162	1.16252342776198
590	0	1.63820191331264	0	0	0	0.321953068529947	0.822033843387198	0.0266070278899335	3.07147535920649e-09	7.91221389201136e-10	0.321953068529947	1.14398691191714	1.17059393980708	1.17059394287855	1.17059394366977	1.17059394366978	0.0235142867412814	1.19410823041106
591	0.872440955965592	0	0	0	0	0.304579677828165	0.9392992180392	0.0225861582500889	2.53540751842252e-09	6.52858170412589e-10	0.304579677828165	1.24387889586737	1.26646505411745	1.26646505665286	1.26646505730572	1.26646505730572	0.0698746103012814	1.336339667607
592	0	1.06359455499697	0	0	0	0.30785308429734	0.987040548559428	0.019148740546416	2.09276100520128e-09	5.38658600527187e-10	0.30785308429734	1.29489363285677	1.31404237340318	1.31404237549595	1.3140423760346	1.3140423760346	0.0815153589445678	1.39555773497917
593	0	1.39576368294408	0	0	0	0.299931711424985	1.02365683040391	0.0162153708981561	1.72728076108797e-09	4.44408928743626e-10	0.299931711424985	1.32358854182889	1.33980391272705	1.33980391445433	1.33980391489874	1.33980391489874	0.135375369326263	1.475179284225
594	0	1.63484276020472	0	0	0	0.284766538295486	1.07836620698015	0.0137162610091739	1.42553651016897e-09	3.66628692729733e-10	0.284766538295486	1.36313274527564	1.37684900628481	1.37684900771035	1.37684900807697	1.37684900807697	0.144386488019217	1.52123549609619
595	0	1.5983232495256	0	0	0	0.265244006090202	1.16713468248702	0.0115903612439735	1.17643021440017e-09	3.0244404486052e-10	0.265244006090202	1.43237868857722	1.4439690498212	1.44396905099763	1.44396905130007	1.44396905130007	0.134034693522249	1.57800374482232
596	0	0	2.54349847555489	0	0	0.243442130651664	1.27195003143637	0.00978448566834245	9.70793257693003e-10	2.4948199496685e-10	0.243442130651664	1.51539216208803	1.52517664775638	1.52517664872717	1.52517664897665	1.52517664897665	0.148225170127311	1.67340181910396
597	0	0	2.74195319473139	0	0	0.220828743545629	1.30041544013643	0.220119828743424	8.01051919552265e-10	2.05783015519528e-10	0.220828743545629	1.52124418368206	1.74136401242549	1.74136401322654	1.74136401343232	1.74136401343232	0.134687406635676	1.876051420068
598	0	1.28387614689408	0	0	0	0.198414426783317	1.27676662160682	0.600097786053071	6.6094960970986e-10	1.69728635482105e-10	0.198414426783317	1.47518104839013	2.0752788344432	2.07527883510415	2.07527883527388	2.07527883527388	0.150928639990573	2.22620747526445
599	0	1.1061745173449	0	0	0	0.176870052584184	1.27294345671942	0.835086290854671	5.45318425793084e-10	1.3998383711961e-10	0.176870052584184	1.4498135093036	2.28489980015827	2.28489980070359	2.28489980084357	2.28489980084357	0.149192078839891	2.43409187968347
600	0	1.18963963694119	0	0	0	0.156616735002855	1.26862632983803	0.965164080020107	4.49890097797834e-10	1.15445667467746e-10	0.156616735002855	1.42524306484089	2.39040714486099	2.39040714531088	2.39040714542633	2.39040714542633	0.129357955100049	2.51976510052638
601	0.933517328122127	0	0	0	0	0.137894332996448	1.27039536548866	1.02064394722793	3.71139367416617e-10	9.52034982707528e-11	0.137894332996448	1.40828969848511	2.42893364571303	2.42893364608417	2.42893364617938	2.42893364617938	0.124193093967396	2.55312674014677
602	0	1.21458964157736	0	0	0	0.149352792481285	1.22983784876756	1.02429634452578	3.06156636042942e-10	7.85067707590066e-11	0.149352792481285	1.37919064124885	2.40348698577463	2.40348698608079	2.4034869861593	2.4034869861593	0.0830293409791715	2.48651632713847
603	0.62886790383844	0	0	0	0	0.152126112882771	1.21055323746453	0.993087737365418	2.52537319056501e-10	6.47349866862219e-11	0.152126112882771	1.3626793503473	2.35576708771272	2.35576708796526	2.35576708802999	2.35576708802999	0.0210299033430311	2.37679699137302
604	0.728945787013039	0	0	0	0	0.161937979753791	1.1578493640984	0.939536569354735	2.08297296921955e-10	5.33765241422022e-11	0.161937979753791	1.31978734385219	2.25932391320693	2.25932391341523	2.2593239134686	2.2593239134686	0.010118636354073	2.26944254982267
605	0	1.74586995816778	0	0	0	0.180595720360639	1.08447566177248	0.872768348115995	1.71797881876046e-10	4.40086125705216e-11	0.180595720360639	1.26507138213312	2.13783973024911	2.13783973042091	2.13783973046492	2.13783973046492	-0.0315307064342697	2.10630902403065
606	0.87196758148439	0	0	0	0	0.187168266223574	1.09947919241805	0.799334377409237	1.41686615506842e-10	3.62830606765706e-11	0.187168266223574	1.28664745864162	2.08598183605086	2.08598183619255	2.08598183622883	2.08598183622883	-0.0365304080272629	2.04945142820157
607	0.739032176255778	0	0	0	0	0.210324038589016	1.07340907888014	0.723845154267207	1.16846905484636e-10	2.99121596679536e-11	0.210324038589016	1.28373311746916	2.00757827173637	2.00757827185321	2.00757827188312	2.00757827188312	-0.030622855655069	1.97695541622806
608	0	0	0	0	4.61138633210945	0.236821475954312	1.02066310414767	0.649458719867247	9.63568908218804e-11	2.46593468327064e-11	0.236821475954312	1.25748458010198	1.90694329996923	1.90694330006559	1.90694330009025	1.90694330009025	-0.010806840084538	1.89613646000571
609	0	1.20680682662661	0	0	0	0.246801631476836	0.951768920625454	0.578255736488878	7.94557138306118e-11	0.69640857653272	0.246801631476836	1.19857055210229	1.77682628859117	1.77682628867062	2.47323486520334	2.47323486520334	0.0138764868051335	2.48711135200848
610	0.500001375683051	0	0	0	0	0.245381988535886	0.922009444060222	0.511526310214745	6.55158757467689e-11	1.14034223661267	0.245381988535886	1.16739143259611	1.67891774281085	1.67891774287637	2.81925997948904	2.81925997948904	0.0105873469277296	2.82984732641677
611	0	1.70526545225388	0	0	0	0.244554832141697	0.871765186271928	0.44998823045904	5.40190143283326e-11	1.40044988721601	0.244554832141697	1.11632001841362	1.56630824887267	1.56630824892668	2.9667581361427	2.9667581361427	0.0234149289559987	2.9901730650987
612	0.479335172863061	0	0	0	0	0.235964657924769	0.904672999292952	0.393952065788329	4.45375121671532e-11	1.5287885210741	0.235964657924769	1.14063765721772	1.53458972300605	1.53458972305059	3.06337824412468	3.06337824412468	0.0077661938625729	3.07114443798726
613	0	1.01762134614842	0	0	0	0.229977573247152	0.897005532206803	0.343445211642211	3.67181471006006e-11	1.56458272144269	0.229977573247152	1.12698310545396	1.47042831709617	1.47042831713288	3.03501103857558	3.03501103857558	0.00537314471924508	3.04038418329482
614	0.943591908015252	0	0	0	0	0.21840758310846	0.896305153451346	0.298304346662641	3.02704506793816e-11	1.537166387734	0.21840758310846	1.11471273655981	1.41301708322245	1.41301708325272	2.95018347098672	2.95018347098672	-0.0224965967829813	2.92768687420374
615	0	1.4842347807777	0	0	0	0.232634223345062	0.866384396902706	0.258243674700351	2.49537016827617e-11	1.46827962660721	0.232634223345062	1.09901862024777	1.35726229494812	1.35726229497307	2.82554192158028	2.82554192158028	-0.0188423265277431	2.80669959505254
616	0	1.4703515791687	0	0	0	0.234526604578232	0.890004798702748	0.222904693142555	2.05698071908955e-11	1.37385792505207	0.234526604578232	1.12453140328098	1.34743609642354	1.34743609644411	2.72129402149617	2.72129402149617	-0.0399592258561368	2.68133479564004
617	0.646781753129186	0	0	0	0	0.228088903864189	0.94739543577905	0.191891942648889	1.69551483963915e-11	1.26542220029953	0.228088903864189	1.17548433964324	1.36737628229213	1.36737628230908	2.63279848260861	2.63279848260861	-0.0613323116451665	2.57146617096344
618	0	0	2.39614676312589	0	0	0.229978790956372	0.954735499557682	0.164798185260167	1.39751449523828e-11	1.15115563445833	0.229978790956372	1.18471429051405	1.34951247577422	1.3495124757882	2.50066811024652	2.50066811024652	-0.0376268184715357	2.46304129177499
619	0.796455132576088	0	0	0	0	0.223688852884887	0.928284476960921	0.329252005971499	1.15184430882209e-11	1.03673517146076	0.223688852884887	1.15197332984581	1.48122533581731	1.48122533582883	2.51796050728958	2.51796050728958	-0.0476391974299706	2.47032130985961
620	0.864792591035321	0	0	0	0	0.232896664336064	0.880051753770266	0.428669958472779	9.49318277321254e-12	0.925971237460703	0.232896664336064	1.11294841810633	1.54161837657911	1.5416183765886	2.46758961404931	2.4675896140493	-0.0253654712300785	2.44222414281923
621	0.22715331072478	0	0	0	0	0.255908243719497	0.818803176893244	0.481226336044508	7.82359350637307e-12	0.821297889289162	0.255908243719497	1.07471142061274	1.55593775665725	1.55593775666507	2.37723564595423	2.37723564595423	-0.0220550244995013	2.35518062145473
622	0.769612454261572	0	0	0	0	0.26461441073504	0.750842351179869	0.500643534723788	6.44757172096888e-12	0.724146596275809	0.26461441073504	1.01545676191491	1.5161002966387	1.51610029664515	2.24024689292095	2.24024689292095	0.00675044172442599	2.24699733464538
623	0.571901690736751	0	0	0	0	0.28115296389064	0.680615264019467	0.497208856685143	5.31324459984717e-12	0.635229737258216	0.28115296389064	0.961768227910107	1.45897708459525	1.45897708460056	2.09420682185878	2.09420682185878	0.0054280398101914	2.09963486166897
624	0	1.96814531121679	0	0	0	0.293712152983817	0.611176615925657	0.478568966098244	4.37830411925688e-12	0.554754262573744	0.293712152983817	0.904888768909474	1.38345773500772	1.3834577350121	1.93821199758584	1.93821199758584	0.0463291231342309	1.98454112072007
625	0	1.02752879046163	0	0	0	0.292479876702962	0.671405412627481	0.45034919632422	3.60752068218062e-12	0.482581523618309	0.292479876702962	0.963885289330442	1.41423448565466	1.41423448565827	1.89681600927658	1.89681600927658	0.0427597915872091	1.93957580086379
626	0.904698993633765	0	0	0	0	0.282043395517004	0.724293722879891	0.416635101922983	2.9725917727319e-12	0.418345765680178	0.282043395517004	1.00633711839689	1.42297222031988	1.42297222032285	1.84131798600303	1.84131798600303	0.0276725007281157	1.86899048673114
627	0.737419578918302	0	0	0	0	0.292584677491985	0.735946583265186	0.380345847500086	2.4489837713304e-12	0.361541018436859	0.292584677491985	1.02853126075717	1.40887710825726	1.40887710825971	1.77041812669656	1.77041812669656	0.0485246069437504	1.81894273364032
628	0.982591777208436	0	0	0	0	0.307845431226082	0.719575599019574	0.34352282360658	2.01771337415835e-12	0.311583947677229	0.307845431226082	1.02742103024566	1.37094385385224	1.37094385385425	1.68252780153148	1.68252780153148	0.030344458185884	1.71287225971737
629	0	1.51876499083017	0	0	0	0.339578611858013	0.684957596589581	0.307551954136058	1.66250115896105e-12	0.267858528135209	0.339578611858013	1.02453620844759	1.33208816258365	1.33208816258531	1.59994669072052	1.59994669072052	0.0299922874118908	1.62993897813241
630	0.782113875996449	0	0	0	0	0.349691941600045	0.714786665708261	0.273334251106584	1.36946898265933e-12	0.229747062766033	0.349691941600045	1.06447860730831	1.33781285841489	1.33781285841626	1.56755992118229	1.56755992118229	0.0271021021151896	1.59466202329748
631	0.380491649407806	0	0	0	0	0.365013515981422	0.711294842532459	0.241416074446167	1.12800604412655e-12	0.196651030521145	0.365013515981422	1.07630835851388	1.31772443296005	1.31772443296118	1.51437546348232	1.51437546348232	0.00161211844379255	1.51598758192611
632	0.548805794893321	0	0	0	0	0.368031296866576	0.685582093510947	0.212088101087997	9.29222876422386e-13	0.168004430934397	0.368031296866576	1.05361339037752	1.26570149146552	1.26570149146645	1.43370592240085	1.43370592240085	-0.0382480546566371	1.39545786774421
633	0	1.03284028684318	0	0	0	0.367824873432508	0.645819095842724	0.185460067308813	7.65359375876073e-13	0.143281660686823	0.367824873432508	1.01364396927523	1.19910403658404	1.19910403658481	1.34238569727163	1.34238569727163	0.00325573293662596	1.34564143020826
634	0.677412876480217	0	0	0	0	0.355600315394262	0.632880026779941	0.161516815462358	6.30280627689217e-13	0.122001466034636	0.355600315394262	0.988480342174203	1.14999715763656	1.14999715763719	1.27199862367183	1.27199862367183	-0.0276087228286505	1.24438990084318
635	0	1.81522308115357	0	0	0	0.350749677376266	0.60341119581112	0.14015996706029	5.19082909988811e-13	0.103728134938657	0.350749677376266	0.954160873187386	1.09432084024768	1.0943208402482	1.19804897518685	1.19804897518685	-0.00502441061435605	1.1930245645725
636	0	1.41866050357515	0	0	0	0.33597307521489	0.671740290891989	0.121238591589056	4.27552948600862e-13	0.0880707997386501	0.33597307521489	1.00771336610688	1.12895195769593	1.12895195769636	1.21702275743501	1.21702275743501	0.00194043352084487	1.21896319095586
637	0.327200645364998	0	0	0	0	0.31502843788338	0.761381270661965	0.104571491215436	3.5198153280902e-13	0.0746814962011385	0.31502843788338	1.07640970854534	1.18098119976078	1.18098119976113	1.25566269596227	1.25566269596227	-0.00195335210516707	1.2537093438571
638	0.448934053475083	0	0	0	0	0.294143594301696	0.796451539502371	0.0899631332113308	2.89896995298022e-13	0.0632524527162896	0.294143594301696	1.09059513380407	1.1805582670154	1.18055826701569	1.24381071973198	1.24381071973198	-0.0159770824225769	1.2278336373094
639	0.91924678053355	0	0	0	0	0.277079274242605	0.793789609052986	0.0772148008011888	2.38680342157238e-13	0.0535129525213167	0.277079274242605	1.07086888329559	1.14808368409678	1.14808368409702	1.20159663661834	1.20159663661834	-0.0187493065485812	1.18284733006975
640	0.828147261700239	0	0	0	0	0.284209877070581	0.765922496186471	0.0661321724217179	1.9657609984236e-13	0.0452260128177576	0.284209877070581	1.05013237325705	1.11626454567877	1.11626454567897	1.16149055849672	1.16149055849672	-0.0452551063982519	1.11623545209847
641	0	1.76898568463622	0	0	0	0.302111276804803	0.722075516921224	0.0565302578313465	1.62079283327898e-13	0.0381850502684021	0.302111276804803	1.02418679372603	1.08071705155737	1.08071705155754	1.11890210182594	1.11890210182594	-0.0286238959667517	1.09027820585919
642	0.642138024672609	0	0	0	0	0.304184008461758	0.771440165451702	0.0482364002697388	1.33472244367994e-13	0.0322106469311316	0.304184008461758	1.07562417391346	1.1238605741832	1.12386057418333	1.15607122111446	1.15607122111447	-0.0411551215909455	1.11491609952352
643	0.835716209918776	0	0	0	0	0.309082217916101	0.779181881485907	0.0410918836053135	1.097621382673e-13	0.0271474897843198	0.309082217916101	1.08826409940201	1.12935598300732	1.12935598300743	1.15650347279175	1.15650347279175	-0.0320679322043444	1.12443554058741
644	0.855061763445191	0	0	0	0	0.325082364681215	0.758768530008025	0.0349525515697377	9.03662866758026e-14	0.0228615271768722	0.325082364681215	1.08385089468924	1.11880344625898	1.11880344625907	1.14166497343594	1.14166497343594	-0.0340120781436282	1.10765289529231
645	0	0	2.55683235753002	0	0	0.349069816855038	0.720153025302918	0.0296887444273719	7.44029338139995e-14	0.0192373641220895	0.349069816855038	1.06922284215796	1.09891158658533	1.0989115865854	1.11814895070749	1.11814895070749	-0.0407410186163066	1.07740793209118
646	0.469061143300203	0	0	0	0	0.35367916240255	0.670605101509916	0.239279325524685	6.11659056737324e-14	0.0161759032801814	0.35367916240255	1.02428426391247	1.26356358943715	1.26356358943721	1.27973949271739	1.27973949271739	-0.0383942308696811	1.24134526184771
647	0	1.17333975014818	0	0	0	0.352352950036739	0.615357030480544	0.371909724234338	5.03193403611491e-14	0.0135922281446756	0.352352950036739	0.967709980517282	1.33961970475162	1.33961970475167	1.35321193289635	1.35321193289635	-0.0343733606706518	1.31883857222569
648	0.828450319245137	0	0	0	0	0.339886159842132	0.603190129572669	0.448594128697724	4.13730660842049e-14	0.0114137181383567	0.339886159842132	0.943076289414801	1.39167041811253	1.39167041811257	1.40308413625092	1.40308413625092	-0.0449276966583179	1.35815643959261
649	0	1.30348032416288	0	0	0	0.342838034392926	0.575214465068401	0.485257074160235	3.41462053077279e-14	0.00957838109800732	0.342838034392926	0.918052499461327	1.40330957362156	1.4033095736216	1.4128879547196	1.4128879547196	-0.0766413667465738	1.33624658797303
650	0.989043827294979	0	0	0	0	0.333551577852336	0.59320404713442	0.493888142527278	2.82456807942921e-14	0.0080333862713379	0.333551577852336	0.926755624986756	1.42064376751403	1.42064376751406	1.4286771537854	1.4286771537854	-0.0405131354715183	1.38816401831388
651	0	1.69478372187243	0	0	0	0.348402210877425	0.585771005773525	0.48344527744508	2.31887425927724e-14	0.00673377992483447	0.348402210877425	0.93417321665095	1.41761849409603	1.41761849409605	1.42435227402089	1.42435227402089	-0.0368796342785722	1.38747263974232
652	0	1.70237613347848	0	0	0	0.346908899950179	0.65560625642514	0.460559909713867	1.89748161627534e-14	0.00564136556261692	0.346908899950179	1.00251515637532	1.46307506608919	1.4630750660892	1.46871643165182	1.46871643165182	-0.0277616630288347	1.44095476862299
653	0	1.39167964606149	0	0	0	0.334508983777054	0.775785996736142	0.430086062802425	1.57367827102739e-14	0.00472373128173022	0.334508983777054	1.1102949805132	1.54038104331562	1.54038104331564	1.54510477459737	1.54510477459737	0.0225880405127465	1.56769281511011
654	0	0	2.16158258337395	0	0	0.315205594613499	0.894281490376271	0.395526832291578	1.2962465822941e-14	0.00395340771562087	0.315205594613499	1.20948708498977	1.60501391728135	1.60501391728136	1.60896732499698	1.60896732499698	0.0391003239862644	1.64806764898325
655	0	1.19413005566613	0	0	0	0.291908950299836	0.944326611112954	0.512383441829707	1.0760459190351e-14	0.00330714118223968	0.291908950299836	1.23623556141279	1.7486190032425	1.74861900324251	1.75192614442475	1.75192614442475	0.0116172960139419	1.76354344043869
656	0	1.84646859097434	0	0	0	0.266701040726365	0.993542318152451	0.573878597957828	8.79936123965308e-15	0.00276526793940793	0.266701040726365	1.26024335887882	1.83412195683664	1.83412195683665	1.83688722477606	1.83688722477606	0.0149324960685311	1.85181972084459
657	0.979113309389903	0	0	0	0	0.241040266837954	1.10554298335548	0.596243221047509	7.08268999005668e-15	0.00231117677546272	0.241040266837954	1.34658325019343	1.94282647124094	1.94282647124095	1.94513764801641	1.94513764801641	0.00441740005190997	1.94955504806832
658	0	1.20223465402366	0	0	0	0.247314575509331	1.14429274620311	0.591642994569778	5.87760951020755e-15	0.00193084847129685	0.247314575509331	1.39160732171244	1.98325031628222	1.98325031628223	1.98518116475352	1.98518116475352	-0.00927297621967442	1.97590818853385
659	0	1.15096018915538	0	0	0	0.243393974544572	1.18000239477757	0.569118845613849	4.7066350816749e-15	0.00161246192344393	0.243393974544572	1.42339636932214	1.99251521493599	1.992515214936	1.99412767685944	1.99412767685944	-0.0535096070750229	1.94061806978442
660	0	1.56594605446206	0	0	0	0.232768346506342	1.20854934388633	0.53532004276392	3.84261511499062e-15	0.00134605789361422	0.232768346506342	1.44131769039267	1.97663773315659	1.97663773315659	1.9779837910502	1.9779837910502	-0.0168523944429494	1.96113139660725
661	0.658679154125455	0	0	0	0	0.217997347034193	1.26828100717197	0.495074192708058	3.17186277243309e-15	0.00112325243509704	0.217997347034193	1.48627835420616	1.98135254691422	1.98135254691422	1.98247579934932	1.98247579934932	-0.0455237916093146	1.93695200774
662	0	1.55151969701	0	0	0	0.215141498419025	1.26664647640259	0.451829177541373	2.67164068645798e-15	0.000936993034952957	0.215141498419025	1.48178797482161	1.93361715236299	1.93361715236299	1.93455414539794	1.93455414539794	-0.0769690327324706	1.85758511266547
663	0.854023017789132	0	0	0	0	0.20615793033826	1.30276504852014	0.407994729934985	2.04067873710301e-15	0.000781351402268069	0.20615793033826	1.5089229788584	1.91691770879339	1.91691770879339	1.91769906019566	1.91769906019566	-0.0761736061706185	1.84152545402504
664	0.433542713979718	0	0	0	0	0.217247841042894	1.28416909414408	0.365205509893258	1.67119651450776e-15	0.000651347629670113	0.217247841042894	1.50141693518697	1.86662244508023	1.86662244508023	1.8672737927099	1.8672737927099	-0.061222195632425	1.80605159707748
665	0.500808620634718	0	0	0	0	0.223698705521436	1.22950793175846	0.324522918133953	1.26760824059602e-15	0.000542801162772594	0.223698705521436	1.45320663727989	1.77772955541385	1.77772955541385	1.77827235657662	1.77827235657662	-0.0414018580909361	1.73687049848568
666	0	1.42939150932572	0	0	0	0.228886247106935	1.1524676234637	0.286589212105634	1.08926201392023e-15	0.000452204636430952	0.228886247106935	1.38135387057064	1.66794308267627	1.66794308267627	1.6683952873127	1.6683952873127	-0.0240376972733701	1.64435759003933
667	0	1.25433730662348	0	0	0	0.224842692342866	1.12986947696067	0.251744585479371	9.66338120633736e-16	0.00037661718464301	0.224842692342866	1.35471216930354	1.60645675478291	1.60645675478291	1.60683337196755	1.60683337196755	-0.0239817779989895	1.58285159396856
668	0.70957014307121	0	0	0	0	0.214744213954265	1.1291220218741	0.220115574253693	7.67386154620908e-16	0.000313574309699698	0.214744213954265	1.34386623582836	1.56398181008206	1.56398181008206	1.56429538439176	1.56429538439176	-0.0316399426377373	1.53265544175402
669	0	1.17699737232405	0	0	0	0.217407723067608	1.09151968676129	0.191681337618082	7.44648787076585e-16	0.000261011812905372	0.217407723067608	1.30892740982889	1.50060874744698	1.50060874744698	1.50086975925988	1.50086975925988	0.00507566837999935	1.50594542763988
670	0.955698337345776	0	0	0	0	0.212049426280514	1.075816600246	0.166322929931198	6.25277607468888e-16	0.000217201650570814	0.212049426280514	1.28786602652652	1.45418895645772	1.45418895645772	1.45440615810829	1.45440615810829	0.00166860814083767	1.45607476624913
671	0.717373648643808	0	0	0	0	0.231401832295578	1.02994074390778	0.143859552297087	6.08224581810646e-16	0.000180697891440786	0.231401832295578	1.26134257620336	1.40520212850044	1.40520212850044	1.40538282639188	1.40538282639188	-0.0314252043469785	1.37395762204491
672	0	1.00508161004339	0	0	0	0.253624182624348	0.965346888767819	0.124074885131047	4.03588273911737e-16	0.000150291221068017	0.253624182624348	1.21897107139217	1.34304595652321	1.34304595652321	1.34319624774428	1.34319624774428	-0.0736262172714146	1.26957003047287
673	0.464716087785316	0	0	0	0	0.260186549200537	0.923411357006547	0.106735906564363	3.69482222595252e-16	0.0001249706703031	0.260186549200537	1.18359790620708	1.29033381277145	1.29033381277145	1.29045878344175	1.29045878344175	-0.106677189368368	1.18378159407338
674	0.903320182031736	0	0	0	0	0.263108642833088	0.864959180526258	0.0916060556108934	2.27373675443232e-16	0.000103891443794794	0.263108642833088	1.12806782335935	1.21967387897024	1.21967387897024	1.21977777041403	1.21977777041403	-0.101223907889615	1.11855386252442
675	0.572986174880561	0	0	0	0	0.283144972482322	0.797356219169493	0.0784541719917412	1.98951966012828e-16	8.63478945622717e-05	0.283144972482322	1.08050119165182	1.15895536364356	1.15895536364356	1.15904171153812	1.15904171153812	-0.102069985458494	1.05697172607963
676	0	1.60206828852636	0	0	0	0.298023998643223	0.725840637874793	0.0670603112195785	1.4210854715202e-16	7.17508360959869e-05	0.298023998643223	1.02386463651802	1.09092494773759	1.09092494773759	1.09099669857369	1.09099669857369	-0.070527618859681	1.02046907971401
677	0	0	0	3.21404292530612	0	0.298205074699844	0.738107167335694	0.0572192740317066	1.59161572810262e-16	5.9608507483793e-05	0.298205074699844	1.03631224203554	1.09353151606724	1.09353151606724	1.09359112457473	1.09359112457473	-0.0776718710665521	1.01591925350818
678	0	1.73579876108627	0	0	0	0.288527870271108	0.722076544135248	0.0487424877332371	0.338301902683462	4.95106126892438e-05	0.288527870271108	1.01060441440636	1.05934690213959	1.39764880482305	1.39769831543574	1.39769831543574	-0.0803211975763652	1.31737711785938
679	0	1.54833015146613	0	0	0	0.27256044162124	0.786277858346784	0.0414587209743955	0.55395634310349	4.11149449440671e-05	0.27256044162124	1.05883829996802	1.10029702094242	1.65425336404591	1.65429447899085	1.65429447899085	-0.0592965739337939	1.59499790505706
680	0	1.2529170885385	0	0	0	0.252901215972957	0.881987933181061	0.0352139930687984	0.680311640942167	3.41361834964601e-05	0.252901215972957	1.13488914915402	1.17010314222282	1.85041478316498	1.85044891934848	1.85044891934848	-0.0635028501640861	1.78694606918439
681	0	1.02549430053593	0	0	0	0.231413278240708	0.968573261027671	0.0298709463760646	0.742656082821731	2.8336514654913e-05	0.231413278240708	1.19998653926838	1.22985748564444	1.97251356846618	1.97254190498083	1.97254190498083	-0.0671708649554635	1.90537104002537
682	0.669251772245435	0	0	0	0	0.209405580399058	1.02922759207388	0.0253078793882794	0.760044217458225	2.35177838733662e-05	0.209405580399058	1.23863317247294	1.26394105186122	2.02398526931944	2.02400878710332	2.02400878710332	-0.0907010853901244	1.93330770171319
683	0.845770103987708	0	0	0	0	0.202440930287778	1.03606649017361	0.0214175841508137	0.746725889438566	1.95149319946736e-05	0.202440930287778	1.23850742046139	1.2599250046122	2.00665089405077	2.00667040898277	2.00667040898276	-0.0519574101796022	1.95471299880316
684	0	1.38735822880655	0	0	0	0.21454688311283	1.00660710857729	0.0181060907251976	0.713262024770006	1.61905079677439e-05	0.21454688311283	1.22115399169012	1.23926008241532	1.95252210718533	1.9525382976933	1.9525382976933	-0.0437693590055001	1.9087689386878
685	0.542529512551489	0	0	0	0	0.215612048653001	1.01681875640116	0.0152913905955331	0.667393776779284	1.34300834493736e-05	0.215612048653001	1.23243080505416	1.2477221956497	1.91511597242898	1.91512940251243	1.91512940251243	-0.060884412320468	1.85424499019196
686	0.567618220546239	0	0	0	0	0.218880705171142	0.990252648982949	0.012902187907341	0.614717785644819	1.1138422626582e-05	0.218880705171142	1.20913335415409	1.22203554206143	1.83675332770625	1.83676446612888	1.83676446612888	-0.0445419216573794	1.7922225444715
687	0.955525402966559	0	0	0	0	0.224431139782822	0.939906598477824	0.0108767103955148	0.559209283968236	9.23628413407158e-06	0.224431139782822	1.16433773826065	1.17521444865616	1.7344237326244	1.73443296890853	1.73443296890853	-0.0554939092430694	1.67893905966546
688	0.72098060272122	0	0	0	0	0.250678217950331	0.875274673136262	0.00916159939425281	0.503626022010664	7.65775176177357e-06	0.250678217950331	1.12595289108659	1.13511449048085	1.63874051249151	1.63874817024327	1.63874817024327	-0.049460050258643	1.58928811998463
689	0	1.15521459989081	0	0	0	0.27705871689849	0.803190350213016	0.00771088932987318	0.449819031567774	6.34800732780825e-06	0.27705871689849	1.08024906711151	1.08795995644138	1.53777898800915	1.53778533601648	1.53778533601648	-0.0176990926630248	1.52008624335345
690	0.532108932543909	0	0	0	0	0.285638349269642	0.772183649259003	0.00648508072818022	0.39897073066965	5.26147312639722e-06	0.285638349269642	1.05782199852864	1.06430707925682	1.46327780992647	1.4632830713996	1.4632830713996	-0.0172849577859221	1.44599811361368
691	0.87597100273554	0	0	0	0	0.291276404014171	0.726026408814485	0.0054503063661326	0.351776499606253	4.36026314594926e-06	0.291276404014171	1.01730281282866	1.02275311919479	1.37452961880104	1.37453397906419	1.37453397906419	-0.023603685165666	1.35093029389852
692	0.966211065855349	0	0	0	0	0.310614097269335	0.671230117567109	0.00457758725904037	0.308582398326176	3.61289215008291e-06	0.310614097269335	0.981844214836444	0.986421802095484	1.29500420042166	1.29500781331381	1.29500781331381	0.00459017620755754	1.29959798952137
693	0.374880421663697	0	0	0	0	0.343943711499679	0.612443423509068	0.00384217331349464	0.26948895932608	2.99320002877668e-06	0.343943711499679	0.956387135008748	0.960229308322242	1.22971826764832	1.22972126084835	1.22972126084835	0.00699034270891835	1.23671160355727
694	0.667381629636472	0	0	0	0	0.359586155764742	0.552913527386381	0.00322296239861494	0.234428829778695	2.47945579507363e-06	0.359586155764742	0.912499683151123	0.915722645549738	1.15015147532843	1.15015395478423	1.15015395478423	0.0207148774387103	1.17086883222294
695	0.744330638644389	0	0	0	0	0.372842573129549	0.494841513487287	0.00270199107114131	0.203224333074248	2.05361143952896e-06	0.372842573129549	0.867684086616836	0.870386077687977	1.07361041076223	1.07361246437367	1.07361246437366	0.0192680339247762	1.09288049829844
696	0.939476501342767	0	0	0	0	0.387621546599061	0.439654908852024	0.00226399006556021	0.175629678553964	1.70068075809748e-06	0.387621546599061	0.827276455451084	0.829540445516645	1.00517012407061	1.00517182475137	1.00517182475137	0.0394176239839793	1.04458944873535
697	0	1.18660181755772	0	0	0	0.413696508385469	0.388215803136553	0.00189599780347926	0.151361493668769	1.4082223610699e-06	0.413696508385469	0.801912311522022	0.803808309325501	0.955169802994271	0.955171211216632	0.955171211216631	0.00356633960324567	0.958737550819877
698	0	1.12763997406061	0	0	0	0.417581614751645	0.387090632825892	0.00158702549398295	0.130120525183362	1.16590950424573e-06	0.417581614751645	0.804672247577537	0.80625927307152	0.936379798254881	0.936380964164385	0.936380964164385	-3.32326191490148e-05	0.936347731545236
699	0.806407589409295	0	0	0	0	0.406464757288537	0.415260176750382	0.00132776782077362	0.11160670774448	9.65172254902846e-07	0.406464757288537	0.821724934038919	0.823052701859693	0.934659409604173	0.934660374776428	0.934660374776428	-0.0028549911954534	0.931805383580974
700	0	1.50459343528778	0	0	0	0.406953668107761	0.420497943652456	0.00111035369344299	0.0955292913292921	7.98899901772865e-07	0.406953668107761	0.827451611760216	0.828561965453659	0.924091256782951	0.924092055682853	0.924092055682852	-0.0125924946535091	0.911499561029343
701	0	1.53442254634348	0	0	0	0.39390949149791	0.484329728534675	0.000928132044485392	0.0816133237889084	6.61193526123238e-07	0.39390949149791	0.878239220032585	0.87916735207707	0.960780675865979	0.960781337059505	0.960781337059505	-0.00888280914640286	0.951898527913102
702	0.665441933863006	0	0	0	0	0.372222427696932	0.588309594213222	0.000775488156570145	0.0696034771321771	5.47160328022667e-07	0.372222427696932	0.960532021910154	0.961307510066724	1.0309109871989	1.03091153435923	1.03091153435923	-0.0145078819617725	1.01640365239746
703	0.639341600303441	0	0	0	0	0.359956252375921	0.638678388298595	0.000647686490076831	0.0592659675392445	4.52742699955255e-07	0.359956252375921	0.998634640674516	0.999282327164593	1.05854829470384	1.05854874744654	1.05854874744654	-0.0200276890317426	1.03852105841479
704	0	0	0	3.52344065980189	0	0.353292851684861	0.651455561376466	0.000540736438745626	0.0503891344751201	3.74576207195809e-07	0.353292851684861	1.00474841306133	1.00528914950007	1.05567828397519	1.0556786585514	1.0556786585514	-0.0448847662736084	1.01079389227779
705	0	1.08835007748008	0	0	0	0.337217553370584	0.638614478078904	0.000451277865577322	0.449352810425513	3.09871612973178e-07	0.337217553370584	0.975832031449488	0.976283309315066	1.42563611974058	1.42563642961219	1.42563642961219	-0.0267624771907388	1.39887395242145
706	0.618513890892278	0	0	0	0	0.315361482238968	0.647814559247532	0.000376483658949746	0.702021082813717	2.56316897601572e-07	0.315361482238968	0.9631760414865	0.96355252514545	1.66557360795917	1.66557386427606	1.66557386427607	-0.0241712612869168	1.64140260298915
707	0.474248576037282	0	0	0	0	0.302877128705713	0.632695317550349	0.000313976899598219	0.848322303046716	2.11995899149242e-07	0.302877128705713	0.935572446256063	0.935886423155661	1.78420872620238	1.78420893819828	1.78420893819828	-0.0449845501426734	1.7392243880556
708	0.673905404072477	0	0	0	0	0.291922201467885	0.601771142436458	0.000261760543315722	0.918516311502891	1.7532076979957e-07	0.291922201467885	0.893693343904343	0.893955104447658	1.81247141595055	1.81247159127132	1.81247159127132	-0.022573255696914	1.7898983355744
709	0.90480128578285	0	0	0	0	0.289859770367033	0.561268726868313	0.000218157803716895	0.93538765763101	1.44975911053713e-07	0.289859770367033	0.851128497235347	0.851346655039063	1.78673431267007	1.78673445764599	1.78673445764598	-0.0586739482319045	1.72806050941408
710	0	0	2.15020822585289	0	0	0.305763573122111	0.515676674955103	0.000181761666408602	0.915961386493069	1.1987144705532e-07	0.305763573122111	0.821440248077214	0.821622009743622	1.73758339623669	1.73758351610814	1.73758351610814	-0.059203741630405	1.67837977447773
711	0	1.61264733897857	0	0	0	0.306377266355851	0.46817102602875	0.151564032563476	0.872842413783259	9.91046209194324e-08	0.306377266355851	0.774548292384601	0.926112324948077	1.79895473873134	1.79895483783596	1.79895483783596	-0.0492994688535289	1.74965536898243
712	0	1.64516450472149	0	0	0	0.296721527607764	0.506112298415394	0.248058430551867	0.815258574749439	8.19277679434405e-08	0.296721527607764	0.802833826023157	1.05089225657502	1.86615083132446	1.86615091325223	1.86615091325223	-0.0336823261148824	1.83246858713735
713	0.597217744623249	0	0	0	0	0.28049925621758	0.603552943613156	0.304589722020848	0.749870766726728	6.77217521700746e-08	0.28049925621758	0.884052199830735	1.18864192185158	1.93851268857831	1.93851275630006	1.93851275630006	-0.026779787903181	1.91173296839688
714	0.91752508066733	0	0	0	0	0.272088982804262	0.649037492920653	0.332475406392828	0.681400349749683	5.59739372078372e-08	0.272088982804262	0.921126475724916	1.25360188211774	1.93500223186743	1.93500228784136	1.93500228784136	-0.0462886733729233	1.88871361446844
715	0	1.46169399175917	0	0	0	0.285080975089934	0.658200273761827	0.340243083224819	0.613113436123275	4.62599195774072e-08	0.285080975089934	0.943281248851761	1.28352433207658	1.89663776819985	1.89663781445977	1.89663781445977	-0.0327242496945418	1.86391356476523
716	0	1.27916568924781	0	0	0	0.28442242336803	0.712685115024545	0.334270021797503	0.547193336745968	3.82283853200188e-08	0.28442242336803	0.997107538392575	1.33137756019008	1.87857089693605	1.87857093516443	1.87857093516443	-0.0331920857025806	1.84537884946185
717	0.760213423395544	0	0	0	0	0.274635277406574	0.779376018514817	0.319282534144757	0.485025798619338	3.1588557950768e-08	0.274635277406574	1.05401129592139	1.37329383006615	1.85831962868549	1.85831966027404	1.85831966027404	0.00526889391819567	1.86358855419224
718	0	1.68485172195751	0	0	0	0.27797722383781	0.798471110026942	0.298744962850331	0.427416412053768	2.60997947342856e-08	0.27797722383781	1.07644833386475	1.37519329671508	1.80260970876885	1.80260973486865	1.80260973486865	-0.00629290427749128	1.79631683059115
719	0	0	2.11528909779726	0	0	0.271083471828328	0.878000406761017	0.275161893839121	0.374755406178353	2.15629655847926e-08	0.271083471828328	1.14908387858935	1.42424577242847	1.79900117860682	1.79900120016978	1.79900120016978	0.0176479552094456	1.81664915537923
720	0.531971523057107	0	0	0	0	0.257555044594182	0.902460677229055	0.396846998025505	0.327141762836627	1.78133104990375e-08	0.257555044594182	1.16001572182324	1.55686271984874	1.88400448268537	1.88400450049868	1.88400450049868	0.0123962167763693	1.89640071727505
721	0.720231778735418	0	0	0	0	0.249291611772488	0.889203346702665	0.465375149754823	0.284475982579401	1.47145221349579e-08	0.249291611772488	1.13849495847515	1.60387010822998	1.88834609080938	1.8883461055239	1.8883461055239	-0.00412377725096016	1.88422232827294
722	0	1.20222890516469	0	0	0	0.252549241819309	0.851098768665135	0.496019395659527	0.246528789374837	1.2153844607575e-08	0.252549241819309	1.10364801048444	1.59966740614397	1.84619619551881	1.84619620767265	1.84619620767265	-0.0358911205102044	1.81030508716245
723	0	1.37068478968668	0	0	0	0.246434497208359	0.844924885232774	0.500262374891726	0.212991449021868	1.00380133766315e-08	0.246434497208359	1.09135938244113	1.59162175733286	1.80461320635473	1.80461321639274	1.80461321639274	0.00268674104087375	1.80729995743361
724	0	1.02465404138642	0	0	0	0.234238183565002	0.874551902902825	0.4866686377303	0.183512109470839	8.2898949177776e-09	0.234238183565002	1.10879008646783	1.59545872419813	1.77897083366897	1.77897084195886	1.77897084195886	-0.0235701235098364	1.75540071844902
725	0	1.57191919031123	0	0	0	0.218366025346109	0.900058925740293	0.461565262369408	0.157721577258441	6.84570208534796e-09	0.218366025346109	1.1184249510864	1.57999021345581	1.73771179071425	1.73771179755995	1.73771179755995	-0.0228105725155108	1.71490122504444
726	0.777212105515817	0	0	0	0	0.200551410765934	0.968503225609057	0.429571606061207	0.135251165782312	5.65269109244725e-09	0.200551410765934	1.16905463637499	1.5986262424362	1.73387740821851	1.7338774138712	1.7338774138712	-0.031535378398519	1.70234203547268
727	0.589114419675091	0	0	0	0	0.201802546936523	0.982559209985693	0.394010521142907	0.115744642702562	4.66725263373151e-09	0.201802546936523	1.18436175692222	1.57837227806512	1.69411692076769	1.69411692543494	1.69411692543494	-0.00877122311604079	1.6853457023189
728	0	1.12369629499681	0	0	0	0.207376081798032	0.95969575709466	0.357226602641409	0.0988658292956481	3.85333445334021e-09	0.207376081798032	1.16707183889269	1.5242984415341	1.62316427082975	1.62316427468308	1.62316427468308	0.0151888991911493	1.63835317387423
729	0	1.01790811315257	0	0	0	0.204298058689129	0.954187960525937	0.320831660129139	0.0843030355210505	3.18113375307669e-09	0.204298058689129	1.15848601921507	1.47931767934421	1.56362071486526	1.56362071804639	1.56362071804639	0.0400437982640547	1.60366451631044
730	0	1.15750582280849	0	0	0	0.195521862188293	0.953075437578338	0.285893340689835	0.0717712282730085	2.62601673771141e-09	0.195521862188293	1.14859729976663	1.43449064045647	1.50626186872947	1.50626187135549	1.50626187135549	-0.00803745963833253	1.49822441171716
731	0.45430283067022	0	0	0	0	0.183214438839772	0.964891088526761	0.253079447058482	0.0610126088951693	2.16762349183695e-09	0.183214438839772	1.14810552736653	1.40118497442501	1.46219758332018	1.46219758548781	1.46219758548781	0.0211615907926428	1.48335917628045
732	0	1.70914942769298	0	0	0	0.175703515692381	0.941106443902548	0.222767815265007	0.051796105415991	1.78912867839498e-09	0.175703515692381	1.11680995959493	1.33957777485994	1.39137388027593	1.39137388206506	1.39137388206506	-0.0305837723839485	1.36079010968111
733	0.942872286852915	0	0	0	0	0.164895432365075	0.98990651758961	0.195129495703996	0.0439161539841177	1.47662746104206e-09	0.164895432365075	1.15480194995468	1.34993144565868	1.3938475996428	1.39384760111943	1.39384760111943	-0.0294182018089633	1.36442939931046
734	0.627639056777254	0	0	0	0	0.181346666774467	0.990091302444695	0.170191305747221	0.0371910438804963	1.21863194886109e-09	0.181346666774467	1.17143796921916	1.34162927496638	1.37882031884688	1.37882032006551	1.37882032006551	-0.0144475713790669	1.36437274868644
735	0.90600039622091	0	0	0	0	0.1993164022488	0.957682212891363	0.147882499300281	0.0314610243677284	1.00564999546407e-09	0.1993164022488	1.15699861514016	1.30488111444044	1.33634213880817	1.33634213981382	1.33634213981382	-0.0555005191199456	1.28084162069388
736	0.524298975191055	0	0	0	0	0.231694400776968	0.904489711305654	0.128069256135004	0.0265863141003018	8.2983978887943e-10	0.231694400776968	1.13618411208262	1.26425336821763	1.29083968231793	1.29083968314777	1.29083968314777	-0.0569361497394161	1.23390353340835
737	0	1.05675507857479	0	0	0	0.254787299255982	0.839113499944277	0.110579873304267	0.0224451106273121	6.84723035192627e-10	0.254787299255982	1.09390079920026	1.20448067250453	1.22692578313184	1.22692578381656	1.22692578381656	-0.0312785490003596	1.1956472348162
738	0	1.27717497328736	0	0	0	0.261894993394094	0.804290560734849	0.0952228962231755	0.0189316653620032	5.64949656212469e-10	0.261894993394094	1.06618555412894	1.16140845035212	1.18034011571412	1.18034011627907	1.18034011627907	-0.0263810445257593	1.15395907175331
739	0	1.60932649394573	0	0	0	0.258053936171234	0.807939988382338	0.0817999213062021	0.0159544656887319	4.6609960450035e-10	0.258053936171234	1.06599392455357	1.14779384585977	1.16374831154851	1.16374831201461	1.1637483120146	-0.00397979624460517	1.15976851577
740	0.958063043517048	0	0	0	0	0.24699992296399	0.86865681590856	0.0701144061655272	0.0134345486195949	3.84523183220679e-10	0.24699992296399	1.11565673887255	1.18577114503808	1.19920569365767	1.1992056940422	1.1992056940422	-0.0128251329559987	1.1863805610862
741	0	1.46478720806739	0	0	0	0.261534159892576	0.880813727903792	0.0599775141073502	0.0113039580422226	3.17205957040684e-10	0.261534159892576	1.14234788779637	1.20232540190372	1.21362935994594	1.21362936026315	1.21362936026315	-0.0280452665605418	1.1855840937026
742	0.898201282315922	0	0	0	0	0.26268311963691	0.930287296109215	0.0512117786170747	0.00950434891218681	2.61659023868496e-10	0.26268311963691	1.19297041574613	1.2441821943632	1.25368654327539	1.25368654353705	1.25368654353705	-0.00672690517558383	1.24695963836146
743	0	1.78770121541965	0	0	0	0.281242857064571	0.932882538407461	0.0436531861296985	0.00798573580953369	2.15827094372052e-10	0.281242857064571	1.21412539547203	1.25777858160173	1.26576431741126	1.26576431762709	1.26576431762709	-0.0250262476587815	1.24073806996831
744	0.584424418345684	0	0	0	0	0.28444259147676	1.00863148988854	0.0371521301082783	0.00670537938608682	1.78013324697926e-10	0.28444259147676	1.2930740813653	1.33022621147357	1.33693159085966	1.33693159103768	1.33693159103768	-0.00420740815998662	1.33272418287769
745	0.72439101705998	0	0	0	0	0.288426631156658	1.02626537249808	0.0315735771879419	0.00562680183341367	1.46816454848586e-10	0.288426631156658	1.31469200365474	1.34626558084268	1.3518923826761	1.35189238282291	1.35189238282291	-0.000547384706840607	1.35134499811607
746	0	0	2.36307151894378	0	0	0.298804842687381	1.00436413583134	0.0267966996923959	0.00471892118621473	1.2108055206534e-10	0.298804842687381	1.30316897851873	1.32996567821112	1.33468459939734	1.33468459951842	1.33468459951842	0.00946897070886373	1.34415357022728
747	0.482165608799277	0	0	0	0	0.29594327507874	0.956681358849728	0.205589367818624	0.00395529372900307	9.98509226757868e-11	0.29594327507874	1.25262463392847	1.45821400174709	1.46216929547609	1.46216929557595	1.46216929557595	0.00235077055063032	1.46452006612658
748	0	1.20831600453187	0	0	0	0.291914506391091	0.893283485006397	0.318682310906526	0.00331345376000055	8.23392117677035e-11	0.291914506391091	1.18519799139749	1.50388030230401	1.50719375606402	1.50719375614635	1.50719375614635	0.00108355959419094	1.50827731574055
749	0.67238344478327	0	0	0	0	0.279622057529212	0.869249407048724	0.384019342301646	0.00277434030991899	6.78950696921519e-11	0.279622057529212	1.14887146457794	1.53289080687958	1.5356651471895	1.5356651472574	1.5356651472574	-0.0206727618457993	1.5149923854116
750	0.808695137981495	0	0	0	0	0.277000120573525	0.824576616498818	0.415197749320669	0.00232180098552856	5.59822881384526e-11	0.277000120573525	1.10157673707234	1.51677448639301	1.51909628737854	1.51909628743452	1.51909628743452	-0.00874188772027466	1.51035439971425
751	0.960619685820363	0	0	0	0	0.287558361981922	0.76753716584379	0.422454468744974	0.00194216381449463	4.61572241618993e-11	0.287558361981922	1.05509552782571	1.47754999657069	1.47949216038518	1.47949216043134	1.47949216043134	-0.0215902849665842	1.45790187546475
752	0	1.11332770531201	0	0	0	0.31540768292984	0.704082328081853	0.413437556234937	0.00162386874137861	3.80548407173941e-11	0.31540768292984	1.01949001101169	1.43292756724663	1.43455143598801	1.43455143602606	1.43455143602606	-0.0235298071197822	1.41102162890628
753	0.432838289785007	0	0	0	0	0.323711805101803	0.679004785270786	0.393808384596809	0.0013571512175167	3.13729434707998e-11	0.323711805101803	1.00271659037259	1.3965249749694	1.39788212618692	1.39788212621829	1.39788212621829	-0.10970393383406	1.28817819238423
754	0	1.71676198066008	0	0	0	0.324777062427444	0.6398836998039	0.367710588850473	0.0011337711072396	2.58632011056035e-11	0.324777062427444	0.964660762231344	1.33237135108182	1.33350512218906	1.33350512221492	1.33350512221492	-0.0898077647976004	1.24369735741732
755	0	1.59574560445873	0	0	0	0.314819425709231	0.689155287005428	0.338134280156437	0.000946780878293634	2.13202061883928e-11	0.314819425709231	1.00397471271466	1.3421089928711	1.34305577374939	1.34305577377071	1.34305577377071	-0.110964353794969	1.23209141997574
756	0.384463718529021	0	0	0	0	0.297800115551309	0.782931154826045	0.307198088821882	0.000790327742171397	1.75743396307014e-11	0.297800115551309	1.08073127037735	1.38792935919924	1.38871968694141	1.38871968695898	1.38871968695898	-0.111523462259427	1.27719622469956
757	0	1.6720075288656	0	0	0	0.281447194503264	0.8200650242867	0.276366858969821	0.000659485053129612	1.44856761917858e-11	0.281447194503264	1.10151221878996	1.37787907775979	1.37853856281292	1.3785385628274	1.3785385628274	-0.096710865302691	1.28182769752471
758	0.734082170277689	0	0	0	0	0.261237559848913	0.909564510326826	0.246619056099172	0.000550108859869204	1.19396770050548e-11	0.261237559848913	1.17080207017574	1.41742112627491	1.41797123513478	1.41797123514672	1.41797123514672	-0.0975347650030235	1.3204364701437
759	0.991598948774826	0	0	0	0	0.256754546691586	0.939670848193697	0.218574965419537	0.000458716031057625	9.84048071077002e-12	0.256754546691586	1.19642539488528	1.41500036030482	1.41545907633588	1.41545907634572	1.41545907634572	-0.104960376628195	1.31049869971752
760	0.515952076452645	0	0	0	0	0.277514199161339	0.928975517939441	0.192594395046199	0.000382380846841244	8.11015408601196e-12	0.277514199161339	1.20648971710078	1.39908411214698	1.39946649299382	1.39946649300193	1.39946649300193	-0.0940467996896334	1.3054196933123
761	0	1.23213195287829	0	0	0	0.291029158389127	0.891281444567587	0.168850727307284	0.000318647366338364	6.68374043888894e-12	0.291029158389127	1.18231060295671	1.351161330264	1.35147997763034	1.35147997763702	1.35147997763702	-0.0956929999287572	1.25578697770826
762	0	1.82530832866363	0	0	0	0.29052571327379	0.886446360531119	0.147386682498541	0.000265455249559003	5.50795572130974e-12	0.29052571327379	1.17697207380491	1.32435875630345	1.32462421155301	1.32462421155852	1.32462421155852	-0.0636769324515939	1.26094727910692
763	0	1.19428835069359	0	0	0	0.280641993185223	0.963190237351883	0.128155991809621	0.000221077035486992	4.53880764467107e-12	0.280641993185223	1.24383223053711	1.37198822234673	1.37220929938221	1.37220929938675	1.37220929938675	-0.115517168056761	1.25669213132999
764	0	0	2.4860595430424	0	0	0.264795251355463	1.02969520624094	0.111054255574032	0.000184065160399848	3.74002326463546e-12	0.264795251355463	1.2944904575964	1.40554471317043	1.40572877833083	1.40572877833457	1.40572877833457	-0.100202593486869	1.3055261848477
765	0	1.21493940321461	0	0	0	0.245472077316011	1.04044053905006	0.298347894738108	0.000153207246174505	3.08176988178105e-12	0.245472077316011	1.28591261636608	1.58426051110418	1.58441371835036	1.58441371835344	1.58441371835344	-0.0793897637623543	1.50502395459108
766	0	1.54537747438505	0	0	0	0.224453512362496	1.06179640411699	0.414091299367483	0.000127488401281941	2.53932386432614e-12	0.224453512362496	1.28624991647948	1.70034121584697	1.70046870424825	1.70046870425079	1.70046870425079	-0.108223151452004	1.59224555279879
767	0	0	2.91343944766667	0	0	0.202989132248156	1.11943402335008	0.478069988212875	0.000106059461271946	2.09208608452236e-12	0.202989132248156	1.32242315559824	1.80049314381111	1.80059920327238	1.80059920327448	1.80059920327448	-0.112110372780151	1.68848883049433
768	0.4378301367544	0	0	0	0	0.181931201484669	1.12128670742888	0.783227207625916	8.82102541798645e-05	1.72353839635802e-12	0.181931201484669	1.30321790891355	2.08644511653946	2.08653332679364	2.08653332679537	2.08653332679537	-0.112826548988106	1.97370677780726
769	0.844476706553488	0	0	0	0	0.168115525883107	1.08568475471326	0.96204450655435	7.33471127058465e-05	1.42015688146369e-12	0.168115525883107	1.25380028059637	2.21584478715072	2.21591813426343	2.21591813426485	2.21591813426485	-0.114064477830024	2.10185365643482
770	0.973140812497555	0	0	0	0	0.176685386569633	1.02614603632047	1.05029794881939	6.09739720008975e-05	1.16986542829274e-12	0.176685386569633	1.20283142289011	2.25312937170949	2.2531903456815	2.25319034568267	2.25319034568267	-0.0970630626237628	2.1561272830589
771	0	0	2.98710614137806	0	0	0.207637932674103	0.952518379409709	1.07494474326447	5.06764920630076e-05	9.63889599357731e-13	0.207637932674103	1.16015631208381	2.23510105534828	2.23515173184034	2.23515173184131	2.23515173184131	-0.0818528034106347	2.15329892843067
772	0.675378244457086	0	0	0	0	0.221563365512466	0.871865921883831	1.34835980099707	4.21087293015717e-05	7.9392159650814e-13	0.221563365512466	1.0934292873963	2.44178908839337	2.44183119712267	2.44183119712346	2.44183119712346	-0.0781930738290907	2.36363812329437
773	0.48229405753741	0	0	0	0	0.238555709012356	0.789154721678246	1.48733026079001	3.49819548122468e-05	6.5388205511157e-13	0.238555709012356	1.0277104306906	2.51504069148061	2.51507567343542	2.51507567343608	2.51507567343608	-0.0528514301936073	2.46222424324247
774	0.880769130894559	0	0	0	0	0.249725143654568	0.707781274255277	1.53161344510759	2.90552790509878e-05	5.38848032734532e-13	0.249725143654568	0.957506417909845	2.48911986301744	2.48914891829649	2.48914891829703	2.48914891829703	-0.0382088453099008	2.45094007298713
775	0	1.94907581245967	0	0	0	0.274411990849553	0.629978362006429	1.51097076979164	2.41277954364477e-05	4.43839404123277e-13	0.274411990849553	0.904390352855982	2.41536112264763	2.41538525044306	2.41538525044351	2.41538525044351	-0.0453869795240104	2.3699982709195
776	0	1.08152134598054	0	0	0	0.28194330205298	0.681536277591075	1.44748527742733	2.00320002643252e-05	3.65480940114499e-13	0.28194330205298	0.963479579644055	2.41096485707139	2.41098488907165	2.41098488907202	2.41098488907202	-0.0473481513207379	2.36363673775128
777	0	0	2.40427554668446	0	0	0.277727445691254	0.732008690280859	1.35736742654951	1.66282843769068e-05	3.01207214356168e-13	0.277727445691254	1.00973613597211	2.36710356252162	2.367120190806	2.3671201908063	2.3671201908063	-0.0717199184565409	2.29540027234976
778	0	1.02125267154469	0	0	0	0.265775754310856	0.741788623536743	1.4416667771976	1.38003242408786e-05	2.47856325487225e-13	0.265775754310856	1.0075643778476	2.4492311550452	2.44924495536944	2.44924495536969	2.44924495536969	-0.047235782901046	2.40200917246864
779	0.741944724643306	0	0	0	0	0.24903129277247	0.758126257206526	1.45080325651306	1.14512273680361e-05	2.04179470136692e-13	0.24903129277247	1.007157549979	2.45796080649205	2.45797225771942	2.45797225771963	2.45797225771963	-0.0386857128002899	2.41928654491934
780	0	1.57437008768505	0	0	0	0.247652200737472	0.744166778703919	1.4092563450867	9.50031003270624e-06	1.68176049008017e-13	0.247652200737472	0.991818979441391	2.40107532452809	2.40108482483812	2.40108482483829	2.40108482483829	-0.0384670203638378	2.36261780447445
781	0.779736715076356	0	0	0	0	0.238590277986864	0.791530816823376	1.33510051169103	7.88040471890099e-06	1.38561074237535e-13	0.238590277986864	1.03012109481024	2.36522160650127	2.36522948690599	2.36522948690613	2.36522948690613	-0.0457916543559285	2.3194378325502
782	0	0	0	3.10247001248112	0	0.244587344313877	0.797271334125461	1.24152291662866	6.53561112148964e-06	1.14221369556779e-13	0.244587344313877	1.04185867843934	2.28338159506799	2.28338813067912	2.28338813067923	2.28338813067923	-0.0567412210753236	2.22664690960391
783	0	1.02575453279749	0	0	0	0.240570515083077	0.77492214602038	1.13800134853097	0.315227244947688	9.39604139118015e-14	0.240570515083077	1.01549266110346	2.15349400963442	2.46872125458211	2.46872125458221	2.46872125458221	-0.0643522442875359	2.40436901029467
784	0	1.03857421833653	0	0	0	0.229973158064439	0.768936061780006	1.03121570354421	0.516168098342288	7.74763273973117e-14	0.229973158064439	0.998909219844445	2.03012492338866	2.54629302173095	2.54629302173102	2.54629302173103	-0.026460344408755	2.51983267732227
785	0	1.27837353812891	0	0	0	0.215312955034334	0.774981865177304	0.925750902761293	0.633902250396201	6.36266455752846e-14	0.215312955034334	0.990294820211639	1.91604572297293	2.54994797336913	2.5499479733692	2.5499479733692	-0.0410431182204876	2.50890485514871
786	0	1.05604022494323	0	0	0	0.198411057744696	0.807089781776066	0.824636909688318	0.691992710246487	5.26168380299676e-14	0.198411057744696	1.00550083952076	1.83013774920908	2.52213045945557	2.52213045945562	2.52213045945562	-0.0366680082325331	2.48546245122309
787	0	1.12431607005483	0	0	0	0.180561879521943	0.838615197876722	0.729761808413549	0.708194039901483	4.32499526723703e-14	0.180561879521943	1.01917707739867	1.74893888581221	2.4571329257137	2.45713292571374	2.45713292571374	-0.0318294539254839	2.42530347178826
788	0	1.00253180190639	0	0	0	0.162664217834948	0.873589509115714	0.642186218674988	0.695783893839008	3.5528031371799e-14	0.162664217834948	1.03625372695066	1.67843994562565	2.37422383946466	2.3742238394647	2.37422383946469	-0.0265322982052014	2.34769154125949
789	0.550123241806787	0	0	0	0	0.145322147740266	0.901243884484641	0.562381243853328	0.664602681335755	2.92695975936956e-14	0.145322147740266	1.04656603222491	1.60894727607824	2.27354995741399	2.27354995741402	2.27354995741402	-0.0216895816542586	2.25186037575976
790	0.796133409240551	0	0	0	0	0.138833419220499	0.890167608535375	0.490407342928264	0.621863415826318	2.41003681845634e-14	0.138833419220499	1.02900102775587	1.51940837068414	2.14127178651045	2.14127178651048	2.14127178651048	-0.0081454806983207	2.13312630581216
791	0.302569525319584	0	0	0	0	0.15067942328236	0.853493350866504	0.426047725111916	0.572780905553861	1.99538723018331e-14	0.15067942328236	1.00417277414886	1.43022049926078	2.00300140481464	2.00300140481466	2.00300140481466	-0.0376001106100163	1.96540129420464
792	0	1.33934309648707	0	0	0	0.15666706835365	0.800865315471099	0.368906876968191	0.521059170781026	1.65047284574549e-14	0.15666706835365	0.957532383824749	1.32643926079294	1.84749843157397	1.84749843157398	1.84749843157398	0.00654693117618429	1.85404536275017
793	0.809004206705546	0	0	0	0	0.155532855760151	0.798019300130562	0.318482479681228	0.469267811604276	1.34449050030723e-14	0.155532855760151	0.953552155890714	1.27203463557194	1.74130244717622	1.74130244717623	1.74130244717623	-0.00638043341806967	1.73492201375816
794	0.563008832083583	0	0	0	0	0.17109595956544	0.769889809998385	0.274217126110927	0.419131570234822	1.10578397803119e-14	0.17109595956544	0.940985769563826	1.21520289567475	1.63433446590958	1.63433446590959	1.63433446590959	-0.0490776471863185	1.58525681872327
795	0	1.97074113829356	0	0	0	0.18628707302815	0.725736593853237	0.235534797893894	0.371752191196604	9.2138130841149e-15	0.18628707302815	0.912023666881388	1.14755846477528	1.51931065597189	1.51931065597189	1.51931065597189	-0.050315473436752	1.46899518253514
796	0.931073113777343	0	0	0	0	0.190348859685643	0.799485298868044	0.201865928313039	0.327777609458775	7.53151042419329e-15	0.190348859685643	0.989834158553687	1.19170008686673	1.5194776963255	1.51947769632551	1.51947769632551	-0.0292621392348178	1.49021555709069
797	0.7319560731216	0	0	0	0	0.215207185143549	0.822650614632568	0.17266399044981	0.287530272151809	6.17645509070476e-15	0.215207185143549	1.03785779977612	1.21052179022593	1.49805206237774	1.49805206237774	1.49805206237774	-0.0241547880850609	1.47389727429268
798	0.861906033394209	0	0	0	0	0.24234454260951	0.81114769213433	0.147415859501022	0.251103850241278	5.2174551621626e-15	0.24234454260951	1.05349223474384	1.20090809424486	1.45201194448614	1.45201194448615	1.45201194448615	-0.0119797491776714	1.44003219530847
799	0.971459066814962	0	0	0	0	0.276900983410381	0.776783923805464	0.125647661302805	0.218435583552204	4.27167608094315e-15	0.276900983410381	1.05368490721585	1.17933256851865	1.39776815207085	1.39776815207086	1.39776815207086	-0.0135929921838032	1.38417515988706
800	0.607563341608556	0	0	0	0	0.321872816365513	0.728225215499048	0.106927402994758	0.189359915187989	3.65998053799368e-15	0.321872816365513	1.05009803186456	1.15702543485932	1.34638535004731	1.34638535004731	1.34638535004731	0.0176169887177688	1.36400233876508
801	0	1.23800264881102	0	0	0	0.353530895303126	0.671746922626799	0.0908653602483746	0.163647821506755	2.88852211965326e-15	0.353530895303126	1.02527781792993	1.1161431781783	1.27979099968506	1.27979099968506	1.27979099968506	0.00845986085676533	1.28825086054182
802	0	0	2.09605816714922	0	0	0.363135431211971	0.662008893539912	0.0771129479517906	0.141035261217476	2.47699145458434e-15	0.363135431211971	1.02514432475188	1.10225727270367	1.24329253392115	1.24329253392115	1.24329253392115	0.024354433441828	1.26764696736298
803	0	0	2.20178097405522	0	0	0.357641444116338	0.633728651805012	0.209243038771762	0.121243396008228	2.18363663803914e-15	0.357641444116338	0.991370095921351	1.20061313469311	1.32185653070134	1.32185653070134	1.32185653070134	0.0369148128916337	1.35877134359298
804	0	1.11700804282173	0	0	0	0.342207138779352	0.593948440685147	0.449700076599406	0.10399263104715	1.79976480103318e-15	0.342207138779352	0.9361555794645	1.38585565606391	1.48984828711106	1.48984828711106	1.48984828711106	-0.0070235842190284	1.48282470289203
805	0.921251238213778	0	0	0	0	0.320616787598645	0.588628131823605	0.596106761364791	0.089012051469835	1.41965882113536e-15	0.320616787598645	0.90924491942225	1.50535168078704	1.59436373225688	1.59436373225688	1.59436373225688	-0.00929380285276745	1.58506992940411
806	0.938709847488132	0	0	0	0	0.323403740390462	0.565720361198788	0.6746588992458	0.0760454626349352	1.20476595489786e-15	0.323403740390462	0.88912410158925	1.56378300083505	1.63982846346999	1.63982846346999	1.63982846346999	0.0136687267670656	1.65349719023705
807	0	1.1490300199772	0	0	0	0.343503157438156	0.531776078289791	0.705145665580349	0.0648549553435416	1.08374350105174e-15	0.343503157438156	0.875279235727947	1.5804249013083	1.64527985665184	1.64527985665184	1.64527985665184	-0.0167098204304011	1.62857003622144
808	0.508160710400386	0	0	0	0	0.345689187401379	0.534786985154693	0.70241149921975	0.0552226948442623	8.77543884399193e-16	0.345689187401379	0.880476172556072	1.58288767177582	1.63811036662008	1.63811036662008	1.63811036662008	0.0101230839129621	1.64823345053305
809	0	0	0	3.04816147072573	0	0.344252430677251	0.519232936904146	0.677498516439989	0.0469514604221548	5.39923698214892e-16	0.344252430677251	0.863485367581397	1.54098388402139	1.58793534444354	1.58793534444354	1.58793534444354	0.0316532017392942	1.61958854618283
810	0	1.27144202730628	0	0	0	0.331977711621708	0.491745510400692	0.638537232655311	0.344146870116223	5.16922025316001e-16	0.331977711621708	0.8237232220224	1.46226045467771	1.80640732479393	1.80640732479393	1.80640732479393	0.0435995598686943	1.85000688466263
811	0	1.75629408653312	0	0	0	0.312841418502836	0.510103351524679	0.591439301991294	0.532054747167752	4.06144968415321e-16	0.312841418502836	0.822944770027515	1.41438407201881	1.94643881918656	1.94643881918656	1.94643881918656	0.0358818593769298	1.98232067856349
812	0.948130522559063	0	0	0	0	0.289734465392553	0.60666498645221	0.54043478304952	0.64053062183541	3.53847774993806e-16	0.289734465392553	0.896399451844762	1.43683423489428	2.07736485672969	2.07736485672969	2.07736485672969	0.0307959560556058	2.1081608127853
813	0.930860415101629	0	0	0	0	0.294165129178056	0.651458060371166	0.488487533693247	0.692197274154659	1.13466561627496e-16	0.294165129178056	0.945623189549221	1.43411072324247	2.12630799739713	2.12630799739713	2.12630799739713	0.0509072105422809	2.17721520793941
814	0.422208946084375	0	0	0	0	0.315846499634445	0.660077795085956	0.437615264006742	0.704085875178391	2.04028632916349e-17	0.315846499634445	0.975924294720402	1.41353955872714	2.11762543390553	2.11762543390553	2.11762543390554	0.0312967231682867	2.14892215707382
815	0	1.6955183703938	0	0	0	0.325839592742771	0.644166583503269	0.389135163244226	0.688919808955653	6.83716846527014e-17	0.325839592742771	0.97000617624604	1.35914133949027	2.04806114844592	2.04806114844592	2.04806114844592	0.0130411188844438	2.06110226733036
816	0.865446882536183	0	0	0	0	0.321831550122667	0.706481521148093	0.343851566589239	0.65611679173058	6.0802028157345e-17	0.321831550122667	1.02831307127076	1.37216463786	2.02828142959058	2.02828142959058	2.02828142959058	0.0246453973030412	2.05292682689362
817	0.861807237708997	0	0	0	0	0.333099081885922	0.725038521781981	0.302198603581348	0.612569231947358	-8.88884570224437e-17	0.333099081885922	1.0581376036679	1.36033620724925	1.97290543919661	1.97290543919661	1.97290543919661	-0.0377155275589032	1.9351899116377
818	0.679069081554275	0	0	0	0	0.354030021698754	0.713653944118898	0.264347982633017	0.563250299131723	-1.19850454894897e-16	0.354030021698754	1.06768396581765	1.33203194845067	1.89528224758239	1.89528224758239	1.89528224758239	-0.049184918892553	1.84609732868984
819	0	0	2.06940263791503	0	0	0.371529350907912	0.682573006912565	0.230289863926996	0.51168324740006	-1.70985725983413e-16	0.371529350907912	1.05410235782048	1.28439222174747	1.79607546914753	1.79607546914753	1.79607546914753	-0.0281360137861065	1.76793945536143
820	0	1.12249995749451	0	0	0	0.371051590075711	0.639310479285159	0.34013923195687	0.460303654518912	1.9796962614064e-17	0.371051590075711	1.01036206936087	1.35050130131774	1.81080495583665	1.81080495583665	1.81080495583665	-0.053388104427372	1.75741685140928
821	0	1.10987879003005	0	0	0	0.358539123942755	0.630568162407981	0.402596986873745	0.410737977464759	1.11591106800419e-16	0.358539123942755	0.989107286350736	1.39170427322448	1.80244225068924	1.80244225068924	1.80244225068924	-0.0563273815341245	1.74611486915511
822	0	1.17747002870855	0	0	0	0.338370694965996	0.644329977597216	0.431234922876278	0.364016860327408	9.67523133106023e-17	0.338370694965996	0.982700672563212	1.41393559543949	1.7779524557669	1.7779524557669	1.7779524557669	-0.0468239108721897	1.73112854489471
823	0.734113071058972	0	0	0	0	0.313733025751175	0.677787756682684	0.436261755545023	0.32073769641512	-2.67656324733977e-17	0.313733025751175	0.991520782433859	1.42778253797888	1.748520234394	1.748520234394	1.748520234394	-0.0506359438332331	1.69788429056077
824	0	1.9239821983878	0	0	0	0.304558373683093	0.677944060666591	0.425296417958396	0.28118783288048	7.03414681176463e-17	0.304558373683093	0.982502434349684	1.40779885230808	1.68898668518856	1.68898668518856	1.68898668518856	-0.03169923454129	1.65728745064727
825	0.690821359280921	0	0	0	0	0.2884010770191	0.777000653163259	0.403971513052363	0.245437344914854	1.21539658477097e-16	0.2884010770191	1.06540173018236	1.46937324323472	1.71481058814958	1.71481058814958	1.71481058814958	-0.0245964107477105	1.69021417740186
826	0	0	2.3747452485892	0	0	0.283723129900237	0.817869165857259	0.376403087742162	0.213408363390092	4.87009322283514e-18	0.283723129900237	1.1015922957575	1.47799538349966	1.69140374688975	1.69140374688975	1.69140374688975	-0.0151040571877423	1.67629968970201
827	0	1.69096563233832	0	0	0	0.271264680393555	0.818390162565033	0.530241863203539	0.18492640780083	-1.04544926620641e-16	0.271264680393555	1.08965484295859	1.61989670616213	1.80482311396296	1.80482311396296	1.80482311396296	-0.0133012204604011	1.79152189350255
828	0.327508238007982	0	0	0	0	0.254000170628044	0.885490286158855	0.615940104844929	0.159757970273522	-8.61945619462367e-17	0.254000170628044	1.1394904567869	1.75543056163183	1.91518853190535	1.91518853190535	1.91518853190535	-0.018597277927072	1.89659125397828
829	0.97566926688234	0	0	0	0	0.237594085238248	0.901372926214447	0.65314646162862	0.137637648434243	-2.61217632065682e-17	0.237594085238248	1.1389670114527	1.79211347308132	1.92975112151556	1.92975112151556	1.92975112151556	-0.0386881271402976	1.89106299437526
830	0.94560978977935	0	0	0	0	0.249964754205815	0.882401579985202	0.65662518936399	0.118287381120593	-6.40998299379093e-17	0.249964754205815	1.13236633419102	1.78899152355501	1.9072789046756	1.9072789046756	1.9072789046756	-0.0305216380970041	1.8767572665786
831	0.662276738210897	0	0	0	0	0.279327221736932	0.840690278801624	0.637381305328992	0.101429758414292	-1.02957107580454e-16	0.279327221736932	1.12001750053856	1.75739880586755	1.85882856428184	1.85882856428184	1.85882856428184	-0.0242747119839434	1.8345538522979
832	0.722167159488302	0	0	0	0	0.304195343146811	0.785106502419583	0.603538325057035	0.086796922223911	-1.01049849453316e-16	0.304195343146811	1.08930184556639	1.69284017062343	1.77963709284734	1.77963709284734	1.77963709284734	-0.0355526974683758	1.74408439537896
833	0.314517201456304	0	0	0	0	0.327949084165219	0.722050129556792	0.561021308840355	0.0741362186648154	-1.60299533374689e-16	0.327949084165219	1.04999921372201	1.61102052256237	1.68515674122718	1.68515674122718	1.68515674122718	-0.0369447729680788	1.6482119682591
834	0.621816707366056	0	0	0	0	0.336335353763496	0.656056665819398	0.514086959522813	0.0632134873747123	3.98859786475036e-17	0.336335353763496	0.992392019582894	1.50647897910571	1.56969246648042	1.56969246648042	1.56969246648042	-0.0502420149276105	1.51945045155281
835	0	1.26842414547569	0	0	0	0.343568036649645	0.590262860051744	0.465733777466524	0.0538146587376604	6.75866600792125e-18	0.343568036649645	0.933830896701389	1.39956467416791	1.45337933290557	1.45337933290557	1.45337933290557	-0.0544985679180759	1.3988807649875
836	0	0	0	3.57064893387825	0	0.337127104941215	0.579455007629482	0.418018338344387	0.0457461643827481	5.25010565402718e-17	0.337127104941215	0.916582112570697	1.33460045091508	1.38034661529783	1.38034661529783	1.38034661529783	-0.0537537462434091	1.32659286905442
837	0	1.52982886307271	0	0	0	0.321732114879677	0.553170242019574	0.3722982507545	0.456371955382236	-7.7815732077622e-18	0.321732114879677	0.874902356899251	1.24720060765375	1.70357256303599	1.70357256303599	1.70357256303599	-0.0609224222516914	1.6426501407843
838	0	1.0639276691618	0	0	0	0.300840896905563	0.594020193938618	0.329417982616944	0.716626938412541	-9.98483987468986e-18	0.300840896905563	0.894861090844181	1.22427907346113	1.94090601187367	1.94090601187367	1.94090601187367	-0.0711593448090189	1.86974666706465
839	0	1.44504536009947	0	0	0	0.276951902103005	0.638954331192203	0.289850285386056	0.867533755783741	-1.60240854139675e-17	0.276951902103005	0.915906233295208	1.20575651868126	2.07329027446501	2.07329027446501	2.073290274465	-0.0228117840831077	2.0504784903819
840	0.749299193720397	0	0	0	0	0.251838394887206	0.716464982186127	0.253803207595229	0.940183728039711	-2.46936623467532e-17	0.251838394887206	0.968303377073333	1.22210658466856	2.16229031270827	2.16229031270827	2.16229031270827	-0.0391562902604321	2.12313402244784
841	0.472253383961709	0	0	0	0	0.245116297361743	0.744879932139073	0.221300525932675	0.957989396264806	1.01725636934805e-16	0.245116297361743	0.989996229500816	1.21129675543349	2.1692861516983	2.1692861516983	2.1692861516983	-0.0197910774566154	2.14949507424168
842	0	1.01146102947919	0	0	0	0.23986001702777	0.739451375743871	0.192241714707597	0.938446759827673	1.05446701665039e-16	0.23986001702777	0.979311392771641	1.17155310747924	2.10999986730691	2.10999986730691	2.10999986730691	-0.0281310979231637	2.08186876938375
843	0.857667939468509	0	0	0	0	0.228455177017279	0.745019424740578	0.166446228980206	0.894510948588727	3.74310248251711e-17	0.228455177017279	0.973474601757857	1.13992083073806	2.03443177932679	2.03443177932679	2.03443177932679	0.04900483981451	2.0834366191413
844	0	1.65014832251684	0	0	0	0.237393727415979	0.724271549121409	0.143685817747142	0.835667569899414	7.14577626086109e-17	0.237393727415979	0.961665276537388	1.10535109428453	1.94101866418394	1.94101866418394	1.94101866418394	0.0255096807205951	1.96652834490454
845	0.599427774546981	0	0	0	0	0.235585005671245	0.775741135910546	0.123707751669016	0.76876485741581	2.67560770294404e-17	0.235585005671245	1.01132614158179	1.13503389325081	1.90379875066662	1.90379875066662	1.90379875066662	0.0191028443673081	1.92290159503392
846	0.987441372930763	0	0	0	0	0.238398849560291	0.784752510645855	0.106251197404182	0.698658137378401	7.6438932822326e-17	0.238398849560291	1.02315136020615	1.12940255761033	1.82806069498873	1.82806069498873	1.82806069498873	-0.017810022416876	1.81025067257185
847	0	1.2205755882704	0	0	0	0.264383411986819	0.765007194106539	0.0910584599385858	0.628707311306209	9.49616596589376e-17	0.264383411986819	1.02939060609336	1.12044906603194	1.74915637733815	1.74915637733815	1.74915637733815	-0.00447892116931555	1.74467745616884
848	0.830714446666322	0	0	0	0	0.273114132182492	0.775424452361705	0.0778824154239668	0.561159466092068	8.37279486469734e-17	0.273114132182492	1.0485385845442	1.12642099996816	1.68758046606023	1.68758046606023	1.68758046606023	-0.017429117723072	1.67015134833716
849	0	1.4479977425798	0	0	0	0.292592178670052	0.75692803410327	0.0664911462052255	0.497441910683072	-2.41404437452678e-17	0.292592178670052	1.04952021277332	1.11601135897855	1.61345326966162	1.61345326966162	1.61345326966162	-0.00579634664908501	1.60765692301254
850	0	1.82953598134256	0	0	0	0.296034551916967	0.788323191868658	0.0566705481188848	0.438385541148035	-7.59841186829639e-18	0.296034551916967	1.08435774378562	1.14102829190451	1.57941383305254	1.57941383305254	1.57941383305255	0.016129810654271	1.59554364370682
851	0	0	0	3.45270806621048	0	0.288614780580385	0.893083131950934	0.0482254928921841	0.384394164016125	-5.75170705252494e-17	0.288614780580385	1.18169791253132	1.2299234054235	1.61431756943963	1.61431756943963	1.61431756943963	0.0151521184141195	1.62946968785375
852	0	0	2.21163031802348	0	0	0.274157698838909	0.9339604121025	0.0409799838024337	0.725981923230877	-1.60497370475413e-16	0.274157698838909	1.20811811094141	1.24909809474384	1.97508001797472	1.97508001797472	1.97508001797472	0.0145895631983598	1.98966958117308
853	0.420123842004154	0	0	0	0	0.255458405459803	0.930672696968402	0.194963224411264	0.931100339736515	-1.70599807168104e-16	0.255458405459803	1.1861311024282	1.38109432683947	2.31219466657598	2.31219466657598	2.31219466657598	0.0189498976383942	2.33114456421438
854	0	1.36100512948182	0	0	0	0.240310275567122	0.897888329680099	0.291775070460504	1.03800072848612	-1.26852366258394e-16	0.240310275567122	1.13819860524722	1.42997367570772	2.46797440419384	2.46797440419384	2.46797440419384	0.0245260579470506	2.4925004621409
855	0	1.09277215161932	0	0	0	0.222259935666888	0.907071555553087	0.347082688772404	1.07555101366189	-1.70948274043499e-16	0.222259935666888	1.12933149121997	1.47641417999238	2.55196519365427	2.55196519365427	2.55196519365427	0.014406782320066	2.56637197597433
856	0.613882089983614	0	0	0	0	0.20285729403424	0.922529734154802	0.372751863654786	1.06538068667453	-1.83330364311107e-16	0.20285729403424	1.12538702818904	1.49813889184383	2.56351957851836	2.56351957851836	2.56351957851836	0.0260005597522929	2.58952013827065
857	0.503348062119643	0	0	0	0	0.195527307255068	0.902578681086819	0.377710344166516	1.02355645884003	-1.50921797069804e-16	0.195527307255068	1.09810598834189	1.4758163325084	2.49937279134843	2.49937279134843	2.49937279134843	0.0109425206003358	2.51031531194877
858	0.88728060791681	0	0	0	0	0.192486449447557	0.859547672688793	0.368623102644645	0.961888269790712	-9.64879480641907e-17	0.192486449447557	1.05203412213635	1.42065722478099	2.38254549457171	2.38254549457171	2.38254549457171	0.0256713997496005	2.40821689432131
859	0.594522260655872	0	0	0	0	0.209905661955818	0.802459643676941	0.350419325570548	0.888944602395527	-4.5974819961388e-17	0.209905661955818	1.01236530563276	1.36278463120331	2.25172923359883	2.25172923359883	2.25172923359883	-0.00486769145394527	2.24686154214489
860	0.522356795317005	0	0	0	0	0.226260351131862	0.737824741238044	0.326702701500348	0.810839578240543	-8.63761658322879e-17	0.226260351131862	0.964085092369905	1.29078779387025	2.1016273721108	2.1016273721108	2.1016273721108	-0.023178596068098	2.0784487760427
861	0	1.47835736107066	0	0	0	0.23872448665424	0.670254826775511	0.300069999215755	0.731841210235723	-7.05412826094409e-17	0.23872448665424	0.908979313429751	1.20904931264551	1.94089052288123	1.94089052288123	1.94089052288123	-0.048698744648891	1.89219177823234
862	0.495940812543609	0	0	0	0	0.239235308486411	0.674512532000413	0.272357702958368	0.654839786965871	-3.21027372154639e-17	0.239235308486411	0.913747840486824	1.18610554344519	1.84094533041106	1.84094533041106	1.84094533041106	-0.0603754689649363	1.78056986144613
863	0.420370905886148	0	0	0	0	0.239771711551755	0.655203060230699	0.244832318811169	0.581707110119998	-1.05972265625674e-16	0.239771711551755	0.894974771782454	1.13980709059362	1.72151420071362	1.72151420071362	1.72151420071362	-0.0432307238284915	1.67828347688513
864	0.315885119790235	0	0	0	0	0.238039897013301	0.620730518341225	0.218336669530979	0.513570764533794	-1.25720189182811e-16	0.238039897013301	0.858770415354526	1.07710708488551	1.5906778494193	1.5906778494193	1.5906778494193	-0.079861905298868	1.51081594412043
865	0.844534735787122	0	0	0	0	0.23232521338389	0.57722658398346	0.193401880522759	0.45102242077628	-8.45848415332996e-17	0.23232521338389	0.80955179736735	1.00295367789011	1.45397609866639	1.45397609866639	1.45397609866639	-0.0831218205914422	1.37085427807495
866	0	1.94424606335748	0	0	0	0.244218704623557	0.529098201972602	0.170332688202919	0.394275073909586	-7.27736855616487e-17	0.244218704623557	0.773316906596158	0.943649594799077	1.33792466870866	1.33792466870866	1.33792466870866	-0.0497331479494922	1.28819152075917
867	0	1.20189868216728	0	0	0	0.244166480173618	0.603246515874017	0.14927206271695	0.343280886505882	-1.22708656089852e-16	0.244166480173618	0.847412996047636	0.996685058764585	1.33996594527047	1.33996594527047	1.33996594527047	-0.0512155106794886	1.28875043459098
868	0	1.97471273825918	0	0	0	0.236108519051867	0.680436059710971	0.13024984124595	0.297818751758698	-1.2004666699036e-16	0.236108519051867	0.916544578762837	1.04679442000879	1.34461317176749	1.34461317176748	1.34461317176748	-0.0498786549381299	1.29473451682936
869	0	1.50205162580737	0	0	0	0.222948924992584	0.8375249313137	0.113219045270908	0.257558682170508	4.54747350886464e-17	0.222948924992584	1.06047385630628	1.17369290157719	1.4312515837477	1.4312515837477	1.4312515837477	-0.0487355377249583	1.38251604602274
870	0.866101087886319	0	0	0	0	0.206802009153955	0.989192377723456	0.0980827488147209	0.222108548241299	1.81898940354586e-16	0.206802009153955	1.19599438687741	1.29407713569213	1.51618568393343	1.51618568393343	1.51618568393343	-0.0383274379025435	1.47785824603089
871	0	1.08139660772925	0	0	0	0.213749411554943	1.05835469019085	0.0847137299639639	0.191047450243898	0	0.213749411554943	1.2721041017458	1.35681783170976	1.54786528195366	1.54786528195366	1.54786528195366	-0.0699755143879954	1.47788976756566
872	0	1.30784105512006	0	0	0	0.211382901088366	1.10823714447516	0.0729686391580962	0.163949033341613	9.09494701772928e-17	0.211382901088366	1.31962004556353	1.39258868472163	1.55653771806324	1.55653771806324	1.55653771806324	-0.0391461201086594	1.51739159795458
873	0.553627506026898	0	0	0	0	0.202850848198173	1.16127516166871	0.0626980264086721	0.140397295425892	3.63797880709171e-16	0.202850848198173	1.36412600986688	1.42682403627555	1.56722133170145	1.56722133170145	1.56722133170145	-0.0411310973370665	1.52609023436438
874	0.501215854237084	0	0	0	0	0.200504010312319	1.15866980158456	0.0537532631965379	0.119996843251255	2.72848410531878e-16	0.200504010312319	1.35917381189688	1.41292707509341	1.53292391834467	1.53292391834467	1.53292391834467	-0.0208333106335437	1.51209060771113
875	0.511602982686719	0	0	0	0	0.200569783047976	1.11885117861027	0.0459911553659958	0.102379090150999	1.81898940354586e-16	0.200569783047976	1.31942096165824	1.36541211702424	1.46779120717524	1.46779120717524	1.46779120717524	-0.0101187785598641	1.45767242861537
876	0	1.11377755084035	0	0	0	0.20259514690002	1.05539614135328	0.0392768566749874	0.0872055296652185	9.09494701772928e-17	0.20259514690002	1.2579912882533	1.29726814492829	1.3844736745935	1.3844736745935	1.38447367459351	-0.0184393458952236	1.36603432869828
877	0.870435377560962	0	0	0	0	0.197295808176719	1.01880761579862	0.0334855475059299	0.0741689415276334	9.09494701772928e-17	0.197295808176719	1.21610342397534	1.24958897148127	1.3237579130089	1.3237579130089	1.3237579130089	-0.014690919381612	1.30906699362729
878	0	1.39690888676901	0	0	0	0.212073410913699	0.96080506299101	0.0285032306790047	0.0629931720440802	1.81898940354586e-16	0.212073410913699	1.17287847390471	1.20138170458371	1.26437487662779	1.26437487662779	1.26437487662779	-0.00641937778999136	1.2579554988378
879	0.888655045596931	0	0	0	0	0.215010711630721	0.954259493183622	0.02422690929225	0.0534319660736237	1.81898940354586e-16	0.215010711630721	1.16927020481434	1.19349711410659	1.24692908018022	1.24692908018022	1.24692908018022	-0.0128147130731148	1.2341143671071
880	0.438167570709087	0	0	0	0	0.235777027286756	0.918516292916671	0.0205643444782772	0.0452672016592713	2.72848410531878e-16	0.235777027286756	1.15429332020343	1.1748576646817	1.22012486634098	1.22012486634098	1.22012486634098	-0.0123301796515973	1.20779468668938
881	0	1.22518493950481	0	0	0	0.248237367645884	0.864375805027334	0.0174335395304274	0.0383067822502099	0	0.248237367645884	1.11261317267322	1.13004671220364	1.16835349445385	1.16835349445385	1.16835349445385	-0.0103507536713924	1.15800274078246
882	0.490365388479806	0	0	0	0	0.248433066124616	0.848841377140743	0.0147620575597516	0.0323823686592702	4.54747350886464e-17	0.248433066124616	1.09727444326536	1.11203650082511	1.14441886948438	1.14441886948438	1.14441886948438	0.0320960357152814	1.17651490519966
883	0.707459662502562	0	0	0	0	0.248275920319654	0.810536650482368	0.0124862499851516	0.027347078116268	1.36424205265939e-16	0.248275920319654	1.05881257080202	1.07129882078717	1.09864589890344	1.09864589890344	1.09864589890344	0.0531579555935873	1.15180385449703
884	0.551046596085786	0	0	0	0	0.256403560735443	0.75822717349153	0.0105504506038932	0.0230732368708042	4.54747350886464e-17	0.256403560735443	1.01463073422697	1.02518118483087	1.04825442170167	1.04825442170167	1.04825442170167	0.0841364476311329	1.1323908693328
885	0.499589701843925	0	0	0	0	0.263371015129615	0.698248844648906	0.00890617307161492	0.0194502425365232	9.09494701772928e-17	0.263371015129615	0.961619859778521	0.970526032850136	0.989976275386659	0.98997627538666	0.98997627538666	0.070439016955164	1.06041529234182
886	0	1.04257159588496	0	0	0	0.267561328571283	0.635100730990145	0.00751133703743453	0.0163825702375255	9.09494701772928e-17	0.267561328571283	0.902662059561428	0.910173396598863	0.926555966836388	0.926555966836388	0.926555966836389	0.0523078067578922	0.978863773594281
887	0.747912991447247	0	0	0	0	0.261578505085288	0.607499758707439	0.00632953891519637	0.0137879406633576	1.36424205265939e-16	0.261578505085288	0.869078263792727	0.875407802707923	0.889195743371281	0.889195743371281	0.889195743371281	0.0509597102370267	0.940155453608307
888	0.851964094123636	0	0	0	0	0.267292073531632	0.569036718647886	0.00532937653662762	0.0115956568496105	2.27373675443232e-16	0.267292073531632	0.836328792179518	0.841658168716145	0.853253825565756	0.853253825565756	0.853253825565757	0.044473031457822	0.897726857023579
889	0	1.06579571002598	0	0	0	0.286109959207234	0.524556456151804	0.00448383211351979	0.00974510870963256	2.27373675443232e-17	0.286109959207234	0.810666415359038	0.815150247472558	0.824895356182191	0.824895356182191	0.82489535618219	-0.0265635062677327	0.798331849914457
890	0	1.52459982999342	0	0	0	0.289322809695014	0.514704807023166	0.00376971456058104	0.00818443915208409	-1.13686837721616e-17	0.289322809695014	0.80402761671818	0.807797331278761	0.815981770430845	0.815981770430845	0.815981770430845	0.0383399263164534	0.854321696747299
891	0	0	2.41670239213242	0	0	0.281969722701425	0.567311063205426	0.00316715993339676	0.00686936234215018	-2.04636307898909e-16	0.281969722701425	0.849280785906851	0.852447945840248	0.859317308182398	0.859317308182398	0.859317308182398	0.0079061301378264	0.867223438320224
892	0.893910213011098	0	0	0	0	0.267775687711133	0.583933078076765	0.193929443116748	0.00576212277790755	-2.27373675443232e-17	0.267775687711133	0.851708765787897	1.04563820890464	1.05140033168255	1.05140033168255	1.05140033168255	0.0392933933190647	1.09069372500162
893	0.676460095814277	0	0	0	0	0.275631529827127	0.575887959517478	0.315428987221581	0.00483058296114255	-1.36424205265939e-16	0.275631529827127	0.851519489344605	1.16694847656619	1.17177905952733	1.17177905952733	1.17177905952733	0.0323966738875802	1.20417573341491
894	0	1.68066249749664	0	0	0	0.286826599421978	0.551572317790425	0.386508031263415	0.00404742724541361	-2.1032064978499e-16	0.286826599421978	0.838398917212403	1.22490694847582	1.22895437572123	1.22895437572123	1.22895437572123	0.0133133529516813	1.24226772867291
895	0	0	2.64985607917993	0	0	0.284906175732511	0.609653535691935	0.421453649778624	0.00338946972043968	-3.75166564481333e-16	0.284906175732511	0.894559711424446	1.31601336120307	1.31940283092351	1.31940283092351	1.31940283092351	0.0214083726429066	1.34081120356642
896	0.701667224428146	0	0	0	0	0.274257276299308	0.628554215334161	0.660986535580646	0.00283705457602973	-2.55795384873636e-16	0.274257276299308	0.902811491633469	1.56379802721412	1.56663508179015	1.56663508179014	1.56663508179014	-0.00703584254222228	1.55959923924792
897	0.634256364703752	0	0	0	0	0.274231066124802	0.620570346030949	0.799831178179201	0.00237353816007089	-2.38742359215394e-16	0.274231066124802	0.89480141215575	1.69463259033495	1.69700612849502	1.69700612849502	1.69700612849502	0.0224743579007851	1.71948048639581
898	0	1.33037715384725	0	0	0	0.278377061999443	0.594827562928874	0.866620240732458	0.00198484281649839	-2.50111042987555e-16	0.278377061999443	0.873204624928317	1.73982486566077	1.74180970847727	1.74180970847727	1.74180970847727	-0.0149353609405809	1.72687434753669
899	0	1.51008368085456	0	0	0	0.2720091423517	0.615989466985018	0.882914412477193	0.00165907349906015	-2.07478478841949e-16	0.2720091423517	0.887998609336718	1.77091302181391	1.77257209531297	1.77257209531297	1.77257209531297	-0.0127309583862679	1.7598411369267
900	0	1.40108244818322	0	0	0	0.258802774908674	0.684613997113158	0.864825443998513	0.00138618906246593	-3.38218342221808e-16	0.258802774908674	0.943416772021832	1.80824221602035	1.80962840508281	1.80962840508281	1.80962840508281	-0.0584204254796243	1.75120797960319
901	0.670328575674476	0	0	0	0	0.241446400775994	0.772406766559908	0.824283144474565	0.00115772100577578	-6.82121026329696e-17	0.241446400775994	1.0138531673359	1.83813631181047	1.83929403281624	1.83929403281624	1.83929403281624	-0.0268877451899713	1.81240628762627
902	0.410326653094273	0	0	0	0	0.236594051222106	0.80587586127471	0.770022087816419	0.000966533265659837	-1.02318153949454e-16	0.236594051222106	1.04246991249682	1.81249200031324	1.81345853357889	1.81345853357889	1.81345853357889	-0.0703479156104518	1.74311061796844
903	0	1.08718031239394	0	0	0	0.231081210119131	0.801830962258944	0.708348012338642	0.000806617419049144	-2.03215222427389e-16	0.231081210119131	1.03291217237807	1.74126018471672	1.74206680213577	1.74206680213577	1.74206680213576	-0.0710638140295228	1.67100298810624
904	0.802802143294362	0	0	0	0	0.219792851059054	0.811480904536636	0.643731361813054	0.000672918350755663	-2.50111042987555e-16	0.219792851059054	1.03127375559569	1.67500511740874	1.6756780357595	1.6756780357595	1.6756780357595	-0.0737716091056128	1.60190642665389
905	0	1.79133508338186	0	0	0	0.226110558815363	0.791285376625148	0.579265453034141	0.000561186070678377	-1.12265752250096e-16	0.226110558815363	1.01739593544051	1.59666138847465	1.59722257454533	1.59722257454533	1.59722257454533	-0.0656228360162072	1.53159973852912
906	0.652619145927973	0	0	0	0	0.222915782155362	0.856835822104441	0.51701884510429	0.000467849928670148	-8.95283847057726e-17	0.222915782155362	1.0797516042598	1.59677044936409	1.59723829929276	1.59723829929276	1.59723829929276	-0.0605682507697372	1.53667004852303
907	0	1.5191637398248	0	0	0	0.227397854100626	0.872621225704824	0.458305211670787	0.00038991197612313	-1.4281908988778e-16	0.227397854100626	1.10001907980545	1.55832429147624	1.55871420345236	1.55871420345236	1.55871420345236	-0.0330315438268053	1.52568265962555
908	0	1.56493249208118	0	0	0	0.222930315315792	0.930110026901423	0.403889046129974	0.000324856665967127	-6.82121026329696e-17	0.222930315315792	1.15304034221721	1.55692938834719	1.55725424501316	1.55725424501316	1.55725424501316	-0.0644251090421269	1.49282913597103
909	0.877480207770934	0	0	0	0	0.212610469855683	1.01828717874686	0.354141595210348	0.000270574471754571	-6.53699316899292e-17	0.212610469855683	1.23089764860255	1.5850392438129	1.58530981828465	1.58530981828465	1.58530981828465	-0.0379920725602523	1.5473177457244
910	0	0	2.72140084211505	0	0	0.223922775303149	1.04393466135938	0.309158305890477	0.000225297346760499	-5.6843418860808e-18	0.223922775303149	1.26785743666253	1.577015742553	1.57724103989976	1.57724103989976	1.57724103989976	-0.0425270685090866	1.53471397139068
911	0.506117653573284	0	0	0	0	0.224147864969197	1.02682451438284	0.511388151372439	0.00018754424039671	9.09494701772928e-17	0.224147864969197	1.25097237935204	1.76236053072448	1.76254807496487	1.76254807496487	1.76254807496487	-0.0142530613916856	1.74829501357319
912	0.999554276498133	0	0	0	0	0.225322457162313	0.981615285618578	0.630143402739823	0.000156075146498779	9.09494701772928e-17	0.225322457162313	1.20693774278089	1.83708114552071	1.83723722066721	1.83723722066721	1.83723722066721	-0.00871203998861123	1.8285251806786
913	0	1.17595299714419	0	0	0	0.251426085337144	0.919056188303082	0.689041836174541	0.000129852380602915	3.18323145620525e-16	0.251426085337144	1.17048227364023	1.85952410981477	1.85965396219537	1.85965396219537	1.85965396219537	0.0307264363053128	1.89038039850068
914	0	1.03625302159648	0	0	0	0.260662376525152	0.892210505795829	0.705881728133222	0.000108007975334021	9.09494701772928e-17	0.260662376525152	1.15287288232098	1.8587546104542	1.85886261842954	1.85886261842954	1.85886261842954	0.00471491209724337	1.86357753052678
915	0.81798061306973	0	0	0	0	0.258288662565314	0.880065361102654	0.693975602372001	8.98162482236785e-05	1.13686837721616e-16	0.258288662565314	1.13835402366797	1.83232962603997	1.83241944228819	1.83241944228819	1.83241944228819	0.0523223595784315	1.88474180186662
916	0	1.53688648137786	0	0	0	0.270122783356402	0.843006564388304	0.66319166259757	7.46707380952785e-05	2.61479726759717e-16	0.270122783356402	1.11312934774471	1.77632101034228	1.77639568108037	1.77639568108037	1.77639568108037	0.0304341764111725	1.80682985749154
917	0	1.09357771915691	0	0	0	0.26917959150055	0.867819683644327	0.620765060977485	6.20648276235897e-05	3.29691829392686e-16	0.26917959150055	1.13699927514488	1.75776433612236	1.75782640094999	1.75782640094999	1.75782640094998	0.0519458655823161	1.8097722665323
918	0.774028196698926	0	0	0	0	0.259702502750199	0.895102331959384	0.571928225914336	5.1575473522098e-05	3.5242919693701e-16	0.259702502750199	1.15480483470958	1.72673306062392	1.72678463609744	1.72678463609744	1.72678463609744	0.0428728731364269	1.76965750923387
919	0.570523912923776	0	0	0	0	0.264437082405028	0.88397868236283	0.520399189967053	4.28495544443194e-05	4.54747350886464e-17	0.264437082405028	1.14841576476786	1.66881495473491	1.66885780428935	1.66885780428935	1.66885780428935	0.0334432315109816	1.70230103580034
920	0	1.00687752222273	0	0	0	0.269581543324699	0.847476028265981	0.468758686681815	3.55924221728401e-05	2.61479726759717e-16	0.269581543324699	1.11705757159068	1.58581625827249	1.58585185069467	1.58585185069467	1.58585185069467	0.0263563797605956	1.61220823045526
921	0.891373853514019	0	0	0	0	0.264171922713042	0.828361988907329	0.418740296142071	2.95583059113824e-05	1.13686837721616e-16	0.264171922713042	1.09253391162037	1.51127420776244	1.51130376606835	1.51130376606835	1.51130376606835	0.0244178096207229	1.53572157568908
922	0.600506502857628	0	0	0	0	0.277886255819767	0.788330699717192	0.371452771572831	2.45422740476442e-05	1.47792889038101e-16	0.277886255819767	1.06621695553696	1.43766972710979	1.43769426938384	1.43769426938384	1.43769426938384	-0.0129117686353398	1.4247825007485
923	0	1.57646146479302	0	0	0	0.289757947940698	0.735593528369363	0.327549600218524	2.03735040471656e-05	-5.6843418860808e-18	0.289757947940698	1.02535147631006	1.35290107652859	1.35292145003263	1.35292145003263	1.35292145003263	-0.0408953642950077	1.31202608573762
924	0.644440376538999	0	0	0	0	0.288194758061859	0.757461609696602	0.287357622773842	1.69096503532785e-05	2.8421709430404e-17	0.288194758061859	1.04565636775846	1.3330139905323	1.33303090018266	1.33303090018266	1.33303090018266	-0.00723763483679827	1.32579326534586
925	0	1.05656456543775	0	0	0	0.291278128181363	0.747231140469048	0.250973982695217	1.40321333653446e-05	1.47792889038101e-16	0.291278128181363	1.03850926865041	1.28948325134563	1.28949728347899	1.28949728347899	1.28949728347899	-0.0181743782511525	1.27132290522784
926	0	1.76880542663856	0	0	0	0.283773998990889	0.752379432502129	0.218338660783617	1.16422006317578e-05	1.70530256582424e-17	0.283773998990889	1.03615343149302	1.25449209227664	1.25450373447727	1.25450373447727	1.25450373447727	-0.0563159684348581	1.19818776604241
927	0.574564719295343	0	0	0	0	0.269419431503816	0.833569966446271	0.189288260704811	9.65763509798307e-06	-1.13686837721616e-17	0.269419431503816	1.10298939795009	1.2922776586549	1.29228731629	1.29228731629	1.29228731629	-0.0496013069670148	1.24268600932298
928	0	1.33888646912558	0	0	0	0.261755875070902	0.860603716912391	0.16359545932351	8.01000524992332e-06	-5.11590769747272e-17	0.261755875070902	1.12235959198329	1.2859550513068	1.28596306131205	1.28596306131205	1.28596306131205	-0.0708205656698571	1.2151424956422
929	0.479645103681773	0	0	0	0	0.248017923710238	0.909153626125775	0.140997551594496	6.64236885744458e-06	5.6843418860808e-17	0.248017923710238	1.15717154983601	1.29816910143051	1.29817574379937	1.29817574379937	1.29817574379937	-0.0536362684274348	1.24453947537193
930	0.929897697091902	0	0	0	0	0.238193861751845	0.911824142823911	0.121216747373269	5.50735622590537e-06	-1.13686837721616e-17	0.238193861751845	1.15001800457576	1.27123475194903	1.27124025930525	1.27124025930525	1.27124025930525	-0.0379446734452218	1.23329558586003
931	0	1.44374558524095	0	0	0	0.252100471423255	0.883653033739715	0.103974272449426	4.56557082216023e-06	-7.67386154620908e-17	0.252100471423255	1.13575350516297	1.2397277776124	1.23973234318322	1.23973234318322	1.23973234318322	-0.0434437403385042	1.19628860284471
932	0.99137658956281	0	0	0	0	0.253138697264448	0.90399636448327	0.0889998530869672	3.78425519611483e-06	-7.105427357601e-17	0.253138697264448	1.15713506174772	1.24613491483469	1.24613869908988	1.24613869908988	1.24613869908988	-0.0155421198656824	1.2305965792242
933	0	1.18087484251719	0	0	0	0.277703718234168	0.887928906290352	0.0760377943886236	3.13617856958928e-06	-7.38964445190504e-17	0.277703718234168	1.16563262452452	1.24167041891314	1.24167355509171	1.24167355509171	1.24167355509171	0.0129258595428437	1.25459941463456
934	0.850402464148077	0	0	0	0	0.285045205521126	0.893650187673822	0.064850575705952	2.59870956653714e-06	-5.25801624462474e-17	0.285045205521126	1.17869539319495	1.2435459689009	1.24354856761047	1.24354856761047	1.24354856761047	-0.00486747609520983	1.23868109151526
935	0	1.26191940546247	0	0	0	0.304283913097455	0.868121236944012	0.0552206635355187	2.15304351786187e-06	-1.87583282240666e-16	0.304283913097455	1.17240515004147	1.22762581357699	1.2276279666205	1.2276279666205	1.2276279666205	-0.0319087759303935	1.19571919069011
936	0.831870213227659	0	0	0	0	0.307181679352429	0.874634676435516	0.0469510699911508	1.78355876524563e-06	-2.23110419028671e-16	0.307181679352429	1.18181635578794	1.2287674257791	1.22876920933786	1.22876920933786	1.22876920933786	-0.0369759764469899	1.19179323289087
937	0	1.23649528183475	0	0	0	0.321693299631272	0.850261547099507	0.0398650520600964	1.47728059219503e-06	-8.88178419700125e-17	0.321693299631272	1.17195484673078	1.21181989879088	1.21182137607147	1.21182137607147	1.21182137607147	-0.0369845356160058	1.17483684045546
938	0.830139076828615	0	0	0	0	0.320850357489679	0.856056368947316	0.0338052447914207	1.22343490976604e-06	-1.25766064229538e-16	0.320850357489679	1.17690672643699	1.21071197122842	1.21071319466333	1.21071319466332	1.21071319466333	-0.00846932505610569	1.20224386960722
939	0	1.19425155239425	0	0	0	0.33231114820685	0.831811991856801	0.0286324435199936	1.01307677549869e-06	-2.45137243837235e-16	0.33231114820685	1.16412314006365	1.19275558358365	1.19275659666042	1.19275659666042	1.19275659666042	0.00535888057356873	1.19811547723399
940	0	1.05574901429507	0	0	0	0.329074286852174	0.834936528586319	0.0242241908463433	8.38781277357725e-07	-2.03925765163149e-16	0.329074286852174	1.16401081543849	1.18823500628484	1.18823584506611	1.18823584506611	1.18823584506611	0.00320989519794394	1.19144574026406
941	0	1.22787356531828	0	0	0	0.316091653221988	0.84609866074357	0.0204732791702279	6.94386383435131e-07	9.09494701772928e-17	0.316091653221988	1.16219031396556	1.18266359313579	1.18266428752217	1.18266428752217	1.18266428752217	-0.0144819180130368	1.16818236950913
942	0	1.48202379293898	0	0	0	0.297002823456311	0.87515444125227	0.0172862458227359	5.74779068558229e-07	1.81898940354586e-16	0.297002823456311	1.17215726470858	1.18944351053132	1.18944408531039	1.18944408531039	1.18944408531039	-0.00756776309826555	1.18187632221212
943	0	1.67699886431241	0	0	0	0.274448119090101	0.937805045941255	0.0145819126847913	4.75717486843763e-07	0	0.274448119090101	1.21225316503136	1.22683507771615	1.22683555343363	1.22683555343363	1.22683555343363	-0.00745928801915665	1.21937626541448
944	0.819239534742949	0	0	0	0	0.250311284154998	1.04108758251711	0.0122900036117939	3.93683140839585e-07	2.72848410531878e-16	0.250311284154998	1.29139886667211	1.3036888702839	1.30368926396705	1.30368926396705	1.30368926396705	0.0210383382750312	1.32472760224208
945	0.444360871481543	0	0	0	0	0.247886774182519	1.07611131934094	0.0103498594426731	3.25758021267575e-07	4.54747350886464e-16	0.247886774182519	1.32399809352346	1.33434795296614	1.33434827872416	1.33434827872416	1.33434827872416	0.0223725865766441	1.3567208653008
946	0	1.22016837676499	0	0	0	0.244582930203175	1.0642289855195	0.00870926064466626	2.69522518829035e-07	3.63797880709171e-16	0.244582930203175	1.30881191572268	1.31752117636734	1.31752144588986	1.31752144588986	1.31752144588986	0.0456754648511716	1.36319691074103
947	0	1.96807034388231	0	0	0	0.234331659388877	1.07005241811821	0.00732336079464476	2.22970618153795e-07	2.72848410531878e-16	0.234331659388877	1.30438407750709	1.31170743830173	1.31170766127235	1.31170766127235	1.31170766127235	0.0773099760661251	1.38901763733848
948	0	1.8929879672812	0	0	0	0.219760230889613	1.16564324347685	0.00615372940065358	1.84439456631935e-07	1.81898940354586e-16	0.219760230889613	1.38540347436646	1.39155720376711	1.39155738820657	1.39155738820657	1.39155738820657	0.0413529948783267	1.4329103830849
949	0.888704722191515	0	0	0	0	0.202771709956528	1.308772058951	0.00516749946786877	1.52550835571219e-07	2.72848410531878e-16	0.202771709956528	1.51154376890752	1.51671126837539	1.51671142092623	1.51671142092623	1.51671142092623	0.0405750099094477	1.55728643083567
950	0.705936590057783	0	0	0	0	0.210586395185054	1.36170983423621	0.00433661328657936	1.26162655999451e-07	1.81898940354586e-16	0.210586395185054	1.57229622942126	1.57663284270784	1.5766329688705	1.5766329688705	1.5766329688705	0.0535111372821895	1.63014410615269
951	0	1.44570281787382	0	0	0	0.225225637083187	1.35245128930962	0.00363715884266699	1.04328609597815e-07	1.81898940354586e-16	0.225225637083187	1.57767692639281	1.58131408523547	1.58131418956408	1.58131418956408	1.58131418956408	0.087850294860885	1.66916448442497
952	0	1.75634124561576	0	0	0	0.227638028808247	1.37025327221849	0.00304878877874351	8.62647247686255e-08	2.72848410531878e-16	0.227638028808247	1.59789130102674	1.60094008980548	1.60094017607021	1.60094017607021	1.60094017607021	0.10098766440973	1.70192784047994
953	0	1.19734964148996	0	0	0	0.221775250092719	1.43818445876714	0.00255421378273745	7.13216074586853e-08	4.54747350886464e-17	0.221775250092719	1.65995970885986	1.6625139226426	1.66251399396421	1.66251399396421	1.66251399396421	0.104147374397695	1.7666613683619
954	0	0	2.75174121821214	0	0	0.210558101094732	1.48341426160814	0.00213876251320519	5.89614126852212e-08	9.09494701772928e-17	0.210558101094732	1.69397236270287	1.69611112521608	1.69611118417749	1.69611118417749	1.69611118417749	0.105984578453087	1.80209576263058
955	0.940559294383385	0	0	0	0	0.196120389500204	1.46498987845757	0.249769782239879	4.8738740446197e-08	-4.54747350886464e-17	0.196120389500204	1.66111026795778	1.91088005019766	1.9108800989364	1.9108800989364	1.9108800989364	0.0780921687466516	1.98897226768305
956	0.97444602966056	0	0	0	0	0.208969937286661	1.40450221675129	0.407554748432449	4.0284794465606e-08	9.09494701772928e-17	0.208969937286661	1.61347215403795	2.0210269024704	2.02102694275519	2.02102694275519	2.02102694275519	0.0749485990255026	2.09597554178069
957	0	1.30912713674173	0	0	0	0.241813669569258	1.31780623247152	0.499929520279865	3.32942452644147e-08	0	0.241813669569258	1.55961990204078	2.05954942232065	2.05954945561489	2.05954945561489	2.05954945561489	0.0637841735280341	2.12333362914293
958	0.509839400712699	0	0	0	0	0.255883837599917	1.27251707214902	0.545423227518014	2.75143398880573e-08	0	0.255883837599917	1.52840090974894	2.07382413726695	2.07382416478129	2.07382416478129	2.07382416478129	0.0598666884339747	2.13369085321527
959	0.53352075125011	0	0	0	0	0.265420094906235	1.20034578715395	0.557996760575519	2.27358724657734e-08	4.54747350886464e-17	0.265420094906235	1.46576588206018	2.0237626426357	2.02376266537157	2.02376266537157	2.02376266537157	0.0332938876126406	2.05705655298422
960	0	1.0957683966973	0	0	0	0.272413007266808	1.112526318157	0.548090093023357	1.87857022751814e-08	2.27373675443232e-17	0.272413007266808	1.38493932542381	1.93302941844717	1.93302943723287	1.93302943723287	1.93302943723287	0.0396575912867757	1.97268702851964
961	0.625529659459953	0	0	0	0	0.268149402939251	1.05642545228499	0.523440014994468	1.55205536202629e-08	9.09494701772928e-17	0.268149402939251	1.32457485522424	1.84801487021871	1.84801488573926	1.84801488573926	1.84801488573926	0.0187179878063896	1.86673287354565
962	0	1.3911842384046	0	0	0	0.269294785268646	0.984107319437211	0.489717098948048	1.28218759527954e-08	-5.6843418860808e-17	0.269294785268646	1.25340210470586	1.7431192036539	1.74311921647578	1.74311921647578	1.74311921647578	0.0353067923744205	1.7784260088502
963	0.936344375027216	0	0	0	0	0.261213924563275	0.966677345595914	0.451020563485812	1.0591590387321e-08	-1.81898940354586e-16	0.261213924563275	1.22789127015919	1.678911833645	1.67891184423659	1.67891184423659	1.67891184423659	0.0445268852701017	1.72343872950669
964	0	1.45309252442835	0	0	0	0.275926639331519	0.923230078617174	0.410261622881494	8.74856096970689e-09	-4.32009983342141e-16	0.275926639331519	1.19915671794869	1.60941834083019	1.60941834957875	1.60941834957875	1.60941834957875	0.0434924830166609	1.65291083259541
965	0	1.55369070641748	0	0	0	0.276722320489937	0.932919787400495	0.369459490042691	7.22567625643933e-09	-6.82121026329696e-17	0.276722320489937	1.20964210789043	1.57910159793312	1.5791016051588	1.5791016051588	1.5791016051588	0.0314653744425619	1.61056697960136
966	0	1.46908618149069	0	0	0	0.268162990117263	0.987815773018428	0.329969103092341	5.96743109326781e-09	-1.70530256582424e-16	0.268162990117263	1.25597876313569	1.58594786622803	1.58594787219546	1.58594787219546	1.58594787219546	0.043927790951193	1.62987566314666
967	0.69522709329996	0	0	0	0	0.253614055082797	1.06283532242748	0.292655602160796	4.92792306658885e-09	-1.36424205265939e-16	0.253614055082797	1.31644937751027	1.60910497967107	1.60910498459899	1.60910498459899	1.60910498459899	0.0231592462092366	1.63226423080823
968	0.85092034198135	0	0	0	0	0.25135726091861	1.07819921341341	0.258027378724001	4.0691955746297e-09	-4.77484718430787e-16	0.25135726091861	1.32955647433202	1.58758385305602	1.58758385712522	1.58758385712522	1.58758385712522	0.0130113801650119	1.60059523729023
969	0.615905035989971	0	0	0	0	0.265297839307429	1.05306988567421	0.226336983481866	3.35986533173127e-09	1.81898940354586e-16	0.265297839307429	1.31836772498164	1.54470470846351	1.54470471182337	1.54470471182337	1.54470471182337	-0.0555382792412359	1.48916643258214
970	0	1.40812231877083	0	0	0	0.278348249465043	1.00162285471271	0.197657173486285	2.77398693810937e-09	-2.27373675443232e-17	0.278348249465043	1.27997110417776	1.47762827766404	1.47762828043803	1.47762828043803	1.47762828043803	-0.0415349188505044	1.43609336158752
971	0	1.2016993789385	0	0	0	0.277950083947193	0.999160464732161	0.171937795812251	2.29011182568684e-09	-9.09494701772928e-17	0.277950083947193	1.27711054867935	1.44904834449161	1.44904834678172	1.44904834678172	1.44904834678172	-0.0896723003253588	1.35937604645636
972	0	0	2.10751747339301	0	0	0.268550151701	1.01197147538848	0.149047956465264	1.89051098118398e-09	-1.13686837721616e-16	0.268550151701	1.28052162708948	1.42956958355475	1.42956958544526	1.42956958544526	1.42956958544526	-0.0559973308075316	1.37357225463773
973	0	1.30342508105716	0	0	0	0.25342502281564	0.987307047560247	0.274266899817284	1.56053069986228e-09	2.95585778076202e-16	0.25342502281564	1.24073207037589	1.51499897019317	1.5149989717537	1.5149989717537	1.5149989717537	-0.0800527874246865	1.43494618432901
974	0.430779062379086	0	0	0	0	0.234959169506215	0.993970741058532	0.349191657824223	1.28806165662354e-09	9.09494701772928e-17	0.234959169506215	1.22892991056475	1.57812156838897	1.57812156967703	1.57812156967703	1.57812156967703	-0.0494540558858521	1.52866751379118
975	0.4854349310338	0	0	0	0	0.220938016927056	0.965777121156767	0.387941297046376	1.06309666705329e-09	1.36424205265939e-16	0.220938016927056	1.18671513808382	1.5746564351302	1.5746564361933	1.5746564361933	1.57465643619329	-0.046310373258705	1.52834606293459
976	0	1.14346111325428	0	0	0	0.211996916842125	0.915144346515896	0.401168772413662	8.77366258578149e-10	0	0.211996916842125	1.12714126335802	1.52831003577168	1.52831003664905	1.52831003664905	1.52831003664905	-0.0120333357229356	1.51627670092611
977	0	1.14315867626998	0	0	0	0.199037609075159	0.893953602714423	0.396853594203962	7.24038258681503e-10	2.50111042987555e-16	0.199037609075159	1.09299121178958	1.48984480599354	1.48984480671758	1.48984480671758	1.48984480671758	-0.014024972177161	1.47581983454042
978	0	1.63857489354787	0	0	0	0.183810640080865	0.893172091275908	0.380921014096241	5.9746859903953e-10	4.54747350886464e-17	0.183810640080865	1.07698273135677	1.45790374545301	1.45790374605048	1.45790374605048	1.45790374605048	-0.0023218280932934	1.45558191795719
979	0	1.17473544326916	0	0	0	0.167563948276221	0.951229212225932	0.357724577932278	4.92994524847745e-10	7.95807864051312e-17	0.167563948276221	1.11879316050215	1.47651773843443	1.47651773892743	1.47651773892743	1.47651773892743	0.0232912307157279	1.49980896964315
980	0.642206253367792	0	0	0	0	0.151167558400975	1.00408410887131	0.33042123446506	4.06764469573773e-10	1.13686837721616e-17	0.151167558400975	1.15525166727229	1.48567290173735	1.48567290214411	1.48567290214411	1.48567290214411	0.0239591708600169	1.50963207300413
981	0	0	2.77695804073484	0	0	0.148716312372866	1.00652106788995	0.301262096705426	3.35596936906768e-10	2.61479726759717e-16	0.148716312372866	1.15523738026282	1.45649947696824	1.45649947730384	1.45649947730384	1.45649947730384	0.0445902266755201	1.50108970397936
982	0	1.88656780364384	0	0	0	0.142186592141597	0.975081797722521	0.524362665308805	2.76864788872899e-10	6.82121026329696e-17	0.142186592141597	1.11726838986412	1.64163105517292	1.64163105544979	1.64163105544979	1.64163105544979	0.0344505683935579	1.67608162384335
983	0.960932903069891	0	0	0	0	0.133137545967333	1.03852669250819	0.656681657176137	2.28398110380113e-10	-3.41060513164848e-17	0.133137545967333	1.17166423847553	1.82834589565166	1.82834589588006	1.82834589588006	1.82834589588006	0.0249079611797374	1.8532538570598
984	0.482217415696429	0	0	0	0	0.152937462105011	1.04693060655977	0.723800129475463	1.8840513575924e-10	1.08002495835535e-16	0.152937462105011	1.19986806866478	1.92366819814024	1.92366819832864	1.92366819832864	1.92366819832864	0.0565447679131044	1.98021296624175
985	0	1.07229210585869	0	0	0	0.168799738661008	1.0181633075268	0.745007971497705	1.55406131341351e-10	1.76214598468505e-16	0.168799738661008	1.1869630461878	1.93197101768551	1.93197101784092	1.93197101784092	1.93197101784092	0.0431891638799787	1.97516018172089
986	0.890025961003884	0	0	0	0	0.173886027667783	1.00308005475729	0.734744138996237	1.28179959801855e-10	2.27373675443232e-17	0.173886027667783	1.17696608242507	1.91171022142131	1.91171022154949	1.91171022154949	1.91171022154949	0.0364650990848574	1.94817532063434
987	0	1.24991984346916	0	0	0	0.197524006738054	0.96000970208471	0.703721466728785	1.05717801801575e-10	-1.13686837721616e-17	0.197524006738054	1.15753370882276	1.86125517555155	1.86125517565727	1.86125517565727	1.86125517565727	0.0420831293181447	1.90333830497541
988	0.823361624925653	0	0	0	0	0.206878667504032	0.950758373833736	0.659803087747627	8.71874544117191e-11	1.13686837721616e-17	0.206878667504032	1.15763704133777	1.8174401290854	1.81744012917258	1.81744012917258	1.81744012917258	0.0574260930530599	1.87486622222564
989	0.982986558041016	0	0	0	0	0.228553054241456	0.913316491112101	0.608683551855678	7.19009925376213e-11	8.24229573481716e-17	0.228553054241456	1.14186954535356	1.75055309720924	1.75055309728114	1.75055309728114	1.75055309728114	0.0835093483515213	1.83406244563266
990	0.900990748393142	0	0	0	0	0.267216265881675	0.858208200216501	0.554416649440513	5.92919331410258e-11	5.6843418860808e-17	0.267216265881675	1.12542446609818	1.67984111553869	1.67984111559798	1.67984111559798	1.67984111559798	0.0738569008841666	1.75369801648215
991	0	1.25045707725226	0	0	0	0.310937967149874	0.793068539754539	0.499823135329772	4.88914672303054e-11	-8.5265128291212e-18	0.310937967149874	1.10400650690441	1.60382964223418	1.60382964228308	1.60382964228308	1.60382964228308	0.0931604691224451	1.69699011140552
992	0	1.03126647371691	0	0	0	0.330028532363029	0.774553146543716	0.446804550012794	4.0313375748724e-11	-1.70530256582424e-16	0.330028532363029	1.10458167890675	1.55138622891954	1.55138622895985	1.55138622895985	1.55138622895985	0.0980743564714878	1.64946058543134
993	0	0	2.23163907756657	0	0	0.331981065223477	0.771520373266317	0.396583784337358	3.32385619472575e-11	2.30215846386272e-16	0.331981065223477	1.10350143848979	1.50008522282715	1.50008522286039	1.50008522286039	1.50008522286039	0.0872709334024171	1.58735615626281
994	0	1.49384567835813	0	0	0	0.322381474069435	0.744136411590442	0.512986774983845	2.74039688719085e-11	4.9737991503207e-17	0.322381474069435	1.06651788565988	1.57950466064372	1.57950466067113	1.57950466067113	1.57950466067113	0.0642598735615453	1.64376453423267
995	0.613777095610244	0	0	0	0	0.305353691162956	0.774411517472175	0.574158036629131	2.25926573449442e-11	9.9475983006414e-18	0.305353691162956	1.07976520863513	1.65392324526426	1.65392324528685	1.65392324528685	1.65392324528685	0.0584178241629409	1.7123410694498
996	0.850902885945092	0	0	0	0	0.296243516554294	0.769259496110413	0.596296364807443	1.86250144196265e-11	-2.8421709430404e-17	0.296243516554294	1.06550301266471	1.66179937747215	1.66179937749078	1.66179937749078	1.66179937749077	0.0350489848802146	1.69684836237099
997	0	0	2.3586365430878	0	0	0.304114266942958	0.740529249083256	0.591542702087951	1.53534077895756e-11	2.06057393370429e-16	0.304114266942958	1.04464351602621	1.63618621811416	1.63618621812952	1.63618621812952	1.63618621812952	0.0501226975118064	1.68630891564132
998	0.754580990766633	0	0	0	0	0.299397437937499	0.696938078710329	0.751108411967989	1.26561234381484e-11	1.17950094136177e-16	0.299397437937499	0.996335516647828	1.74744392861582	1.74744392862847	1.74744392862847	1.74744392862847	0.0530480823351666	1.80049201096364
999	0	1.14382913141829	0	0	0	0.305045055330739	0.644817675726234	0.833388180251876	1.04320621474585e-11	4.61852778244065e-17	0.305045055330739	0.949862731056972	1.78325091130885	1.78325091131928	1.78325091131928	1.78325091131928	0.045855028658346	1.82910593997763
1000	0	1.91170417420502	0	0	0	0.298807431366084	0.631539851652545	0.861158039559677	8.59830082688973e-12	5.47117906535277e-17	0.298807431366084	0.930347283018628	1.7915053225783	1.7915053225869	1.7915053225869	1.7915053225869	0.0386015718713203	1.83010689445822
1001	0.923894467889438	0	0	0	0	0.284807851083057	0.721573739831933	0.85147633714371	7.08689626982562e-12	-7.105427357601e-17	0.284807851083057	1.00638159091499	1.8578579280587	1.85785792806579	1.85785792806579	1.85785792806579	0.00488703441352869	1.86274496247932
1002	0	1.00945135693365	0	0	0	0.294019401848476	0.758215400394715	0.817008228753899	5.84072306075711e-12	-6.3593574850529e-17	0.294019401848476	1.05223480224319	1.86924303099709	1.86924303100293	1.86924303100293	1.86924303100293	-0.015394731315615	1.85384829968732
1003	0	1.28290012028211	0	0	0	0.290533040740574	0.791234393896309	0.767057867284747	4.81356630110952e-12	-1.46016532198701e-16	0.290533040740574	1.08176743463688	1.84882530192163	1.84882530192644	1.84882530192644	1.84882530192644	-0.0150935113122101	1.83373179061423
1004	0.432734241237367	0	0	0	0	0.278649571496691	0.841268634700577	0.708370737163052	3.96673776048573e-12	-1.59161572810262e-16	0.278649571496691	1.11991820619727	1.82828894336032	1.82828894336429	1.82828894336429	1.82828894336429	-0.0320093474280936	1.79627959593619
1005	0	0	0	0	4.48880882077381	0.267660411368186	0.847164730317022	0.645755549281512	3.26884677104289e-12	1.85984561085206e-16	0.267660411368186	1.11482514168521	1.76058069096672	1.76058069096999	1.76058069096999	1.76058069096999	-0.000759519171721167	1.75982117179827
1006	0.737529400356385	0	0	0	0	0.251499226743801	0.823280405326293	0.582564749189639	2.6935215169388e-12	0.659877489053923	0.251499226743801	1.07477963207009	1.65734438125973	1.65734438126243	2.31722187031635	2.31722187031635	-8.67841295766321e-05	2.31713508618677
1007	0.550113210628519	0	0	0	0	0.250216094513264	0.780218471468406	0.521064462119285	2.21939846500874e-12	1.08052398710465	0.250216094513264	1.03043456598167	1.55149902810095	1.55149902810317	2.63202301520783	2.63202301520783	-0.0107399430187372	2.62128307218909
1008	0	1.27873727030109	0	0	0	0.251044970586317	0.725716354222801	0.462718169450652	1.82865926845466e-12	1.32698732652152	0.251044970586317	0.976761324809118	1.43947949425977	1.4394794942616	2.76646682078312	2.76646682078312	-0.0164250628398427	2.75004175794328
1009	0	1.47296155687158	0	0	0	0.243351611656162	0.718887038797779	0.40840323643906	1.50662319287065e-12	1.44859377755721	0.243351611656162	0.962238650453941	1.370641886893	1.37064188689451	2.81923566445171	2.81923566445171	-0.0044294040076874	2.81480626044403
1010	0	1.3165220107646	0	0	0	0.230198420307544	0.761740878745069	0.358575314010786	1.2413081784679e-12	1.48251034300436	0.230198420307544	0.991939299052613	1.3505146130634	1.35051461306464	2.833024956069	2.833024956069	-0.0105250158376284	2.82249994023137
1011	0.719817436813432	0	0	0	0	0.213817588503309	0.822198928503359	0.313392397499514	1.02255989231637e-12	1.45653217148863	0.213817588503309	1.03601651700667	1.34940891450618	1.3494089145072	2.80594108599584	2.80594108599583	0.0360789909827965	2.84202007697863
1012	0.796734504917634	0	0	0	0	0.21278004732523	0.835708914919307	0.272807766232429	8.4238090947153e-13	1.39125896191939	0.21278004732523	1.04848896224454	1.32129672847697	1.32129672847781	2.7125556903972	2.7125556903972	-0.00114014391807136	2.71141554647913
1013	0	1.42723989643353	0	0	0	0.225881669583312	0.81730475492691	0.236639009466904	6.93889773417666e-13	1.30179028299286	0.225881669583312	1.04318642451022	1.27982543397713	1.27982543397782	2.58161571697068	2.58161571697068	-0.00329471646007451	2.57832100051061
1014	0.407800378632811	0	0	0	0	0.2272418077704	0.844823267814744	0.20461875443713	5.71509722879782e-13	1.19904270608739	0.2272418077704	1.07206507558514	1.27668383002227	1.27668383002285	2.47572653611024	2.47572653611024	0.0268079219413329	2.50253445805157
1015	0	0	2.37604289486618	0	0	0.226132936251849	0.835509819603781	0.176431462108697	4.70735550539558e-13	1.09077015303066	0.226132936251849	1.06164275585563	1.23807421796433	1.2380742179648	2.32884437099545	2.32884437099545	0.0344822024410097	2.36332657343646
1016	0	1.84858049251094	0	0	0	0.217959239340546	0.801813195842946	0.336628068084851	3.8769788768267e-13	0.982351775708351	0.217959239340546	1.01977243518349	1.35640050326834	1.35640050326873	2.33875227897708	2.33875227897708	0.0512778468798139	2.3900301258569
1017	0.446473408266791	0	0	0	0	0.205318424092666	0.86479156389035	0.432949957577756	3.19365031642427e-13	0.877398119032573	0.205318424092666	1.07010998798302	1.50305994556077	1.50305994556109	2.38045806459366	2.38045806459366	0.0517456308388656	2.43220369543253
1018	0	1.15042569258461	0	0	0	0.196626751157068	0.878591438369437	0.483290347529907	2.6303677291839e-13	0.778215557973472	0.196626751157068	1.07521818952651	1.55850853705641	1.55850853705668	2.33672409503015	2.33672409503015	0.0498287110953242	2.38655280612547
1019	0.627819682199038	0	0	0	0	0.184339680610446	0.902315466362545	0.501154304882311	2.16622295101665e-13	0.686160472131747	0.184339680610446	1.08665514697299	1.5878094518553	1.58780945185552	2.27396992398727	2.27396992398727	0.0821896828152555	2.35615960680252
1020	0.663631374800087	0	0	0	0	0.182954634588884	0.888569389163515	0.496661674884307	1.78504429293458e-13	0.601907871515109	0.182954634588884	1.0715240237524	1.56818569863671	1.56818569863688	2.17009357015199	2.17009357015199	0.108281679338518	2.27837524949051
1021	0.439885988084594	0	0	0	0	0.190437565463302	0.850158025352963	0.477330597486332	1.47159949503983e-13	0.525653850591073	0.190437565463302	1.04059559081627	1.5179261883026	1.51792618830274	2.04358003889382	2.04358003889382	0.11435779596106	2.15793783485488
1022	0.544631308027426	0	0	0	0	0.195532989323533	0.796475166815096	0.448688202321708	1.21092062765893e-13	0.457267033762318	0.195532989323533	0.992008156138628	1.44069635846034	1.44069635846046	1.89796339222278	1.89796339222278	0.0877567809551947	1.98572017317797
1023	0	1.49701168025079	0	0	0	0.202237809009363	0.734319459576703	0.414745391486859	9.97644321321101e-14	0.396400852492896	0.202237809009363	0.936557268586066	1.35130266007292	1.35130266007302	1.74770351256592	1.74770351256592	0.0703787080124271	1.81808222057835
1024	0.731929310849399	0	0	0	0	0.200086944937317	0.74191904250836	0.378364916979381	8.22751644591335e-14	0.342575877842389	0.200086944937317	0.942005987445677	1.32037090442506	1.32037090442514	1.66294678226753	1.66294678226753	0.0878073126413713	1.7507540949089
1025	0.68352454932791	0	0	0	0	0.209615047236697	0.722634818843208	0.341545836919093	6.7677774495678e-14	0.295239375212894	0.209615047236697	0.932249866079905	1.273795702999	1.27379570299907	1.56903507821196	1.56903507821196	0.0436840897974858	1.61271916800945
1026	0.5642936734568	0	0	0	0	0.224414911390928	0.68596349213482	0.305642571974948	5.57747625862248e-14	0.253807633806642	0.224414911390928	0.910378403525748	1.2160209755007	1.21602097550075	1.46982860930739	1.46982860930739	0.0720061123203546	1.54183472162775
1027	0	1.41913025786471	0	0	0	0.237389861256061	0.638842207965152	0.271532925124593	4.60318005934823e-14	0.217695358742665	0.237389861256061	0.876232069221213	1.14776499434581	1.14776499434585	1.36546035308852	1.36546035308852	0.0677344961983428	1.43319484928686
1028	0	1.44060875567096	0	0	0	0.238286946023853	0.652219124003142	0.239746369628753	3.77667674911208e-14	0.186335425232462	0.238286946023853	0.890506070026995	1.13025243965575	1.13025243965579	1.31658786488825	1.31658786488825	0.0246560878535972	1.34124395274184
1029	0.767782011874202	0	0	0	0	0.231058518807968	0.707721203085945	0.210561488638013	3.11388248519506e-14	0.159191523157231	0.231058518807968	0.938779721893912	1.14934121053193	1.14934121053196	1.30853273368919	1.30853273368919	0.0619092093240703	1.37044194301326
1030	0.80780980528622	0	0	0	0	0.2379262316365	0.721670673916512	0.184079534797219	2.56477505899966e-14	0.135765620456407	0.2379262316365	0.959596905553012	1.14367644035023	1.14367644035026	1.27944206080666	1.27944206080666	0.0465679655161068	1.32601002632277
1031	0	1.27682351690012	0	0	0	0.256082617576598	0.707308239226952	0.160279565544378	2.12025952350814e-14	0.115601708225509	0.256082617576598	0.96339085680355	1.12367042234793	1.12367042234795	1.23927213057346	1.23927213057346	0.0374438558592979	1.27671598643276
1032	0.613938899502177	0	0	0	0	0.259838706133673	0.72783005435111	0.13905941656283	1.74395609064959e-14	0.0982869303107477	0.259838706133673	0.987668760484782	1.12672817704761	1.12672817704763	1.22501510735838	1.22501510735838	0.0432064052579646	1.26822151261634
1033	0	1.71413820994312	0	0	0	0.266162438761189	0.717670805543347	0.120265835935861	1.42904355016071e-14	0.0834509225625618	0.266162438761189	0.983833244304536	1.1040990802404	1.10409908024041	1.18755000280297	1.18755000280297	0.0211911083786346	1.20874111118161
1034	0	1.04716679460133	0	0	0	0.261655654398677	0.783505316565699	0.103716362338556	1.17950094136177e-14	0.0707639736987951	0.261655654398677	1.04516097096438	1.14887733330293	1.14887733330294	1.21964130700174	1.21964130700174	0.017329365207818	1.23697067220956
1035	0.779739232763576	0	0	0	0	0.250037043742524	0.83780210830443	0.0892149502068683	9.78843672783114e-15	0.059934456700557	0.250037043742524	1.08783915204695	1.17705410225382	1.17705410225383	1.23698855895439	1.23698855895439	0.0607483193030689	1.29773687825746
1036	0	1.53782203481014	0	0	0	0.253944315488325	0.846669382255326	0.0765628899599383	7.94670995674096e-15	0.0507058556320922	0.253944315488325	1.10061369774365	1.17717658770359	1.1771765877036	1.22788244333569	1.22788244333569	0.0421886816798982	1.27007112501559
1037	0.975364684548265	0	0	0	0	0.248219198647154	0.902241517399322	0.0655662155797188	6.61088961351197e-15	0.0428536189596143	0.248219198647154	1.15046071604648	1.21602693162619	1.2160269316262	1.25888055058582	1.25888055058581	0.0414462228140685	1.30032677339988
1038	0	1.22942876869926	0	0	0	0.267380947985717	0.90984629470678	0.0560405141935456	5.37170308234636e-15	0.0361819999642632	0.267380947985717	1.1772272426925	1.23326775688604	1.23326775688605	1.26944975685031	1.26944975685031	0.0306050173363458	1.30005477418666
1039	0	0	0	3.05015769790081	0	0.271439705142012	0.934548009394229	0.0478138361313376	4.47357706434559e-15	0.0305209923234151	0.271439705142012	1.20598771453624	1.25380155066758	1.25380155066758	1.284322542991	1.284322542991	0.00916874898559504	1.29349129197659
1040	0	1.25034988381758	0	0	0	0.265241259049531	0.920398180884527	0.0407282360726364	0.304681217392294	0.0257234301775674	0.265241259049531	1.18563943993406	1.2263676760067	1.53104889339899	1.55677232357656	1.55677232357656	0.0221703119587571	1.57894263553531
1041	0	1.19965137529577	0	0	0	0.252370875891256	0.93186964899537	0.034640345945876	0.498903765128615	0.0216622937427722	0.252370875891256	1.18424052488663	1.2188808708325	1.71778463596112	1.73944692970389	1.73944692970389	0.0143027368109509	1.75374966651484
1042	0.938995681036099	0	0	0	0	0.235451061570163	0.956070822103362	0.0294212799671378	0.612701783005786	0.0182282412380112	0.235451061570163	1.19152188367352	1.22094316364066	1.83364494664645	1.85187318788446	1.85187318788446	0.0509808916501638	1.90285407953462
1043	0	1.5651126715902	0	0	0	0.245248211063745	0.94087826233935	0.0249560951188956	0.668850389616732	0.0153273736132757	0.245248211063745	1.18612647340309	1.21108256852199	1.87993295813872	1.895260331752	1.895260331752	0.0372638676266714	1.93252419937867
1044	0	1.27163878260217	0	0	0	0.243756938639644	0.980000282049512	0.0211429713591592	0.684510478984261	0.0128792287763969	0.243756938639644	1.22375722068916	1.24490019204832	1.92941067103258	1.94228989980897	1.94228989980897	0.0314943382421109	1.97378423805108
1045	0.550581153515554	0	0	0	0	0.23474781175043	1.02698081789615	0.0178922308974132	0.672515735938264	0.0108149955642697	0.23474781175043	1.26172862964658	1.27962086054399	1.95213659648226	1.96295159204652	1.96295159204652	0.0772386786111426	2.04019027065767
1046	0.709324691658665	0	0	0	0	0.230922931801432	1.02472772268714	0.0151252818189669	0.642377534098449	0.00907593369944138	0.230922931801432	1.25565065448857	1.27077593630754	1.91315347040599	1.92222940410543	1.92222940410543	0.070617168198187	1.99284657230362
1047	0	1.08231935314796	0	0	0	0.237248745098128	0.989546371061193	0.0127735457094843	0.601067705431772	0.00761198374074264	0.237248745098128	1.22679511615932	1.23956866186881	1.84063636730058	1.84824835104132	1.84824835104132	0.0929781270949109	1.94122647813623
1048	0.994912675635797	0	0	0	0	0.233693417206172	0.971811502294926	0.0107774097912125	0.553626692008885	0.00638055006572497	0.233693417206172	1.2055049195011	1.21628232929231	1.7699090213012	1.77628957136692	1.77628957136692	0.121038699025651	1.89732827039257
1049	0	1.31687392179179	0	0	0	0.25604825097011	0.927991157243401	0.00908522992115913	0.503634664969452	0.0053454398292084	0.25604825097011	1.18403940821351	1.19312463813467	1.69675930310412	1.70210474293333	1.70210474293333	0.117788603274736	1.81989334620807
1050	0.761807870264572	0	0	0	0	0.262619772502249	0.924917371318643	0.00765240044308366	0.453575307379278	0.00447594134001229	0.262619772502249	1.18753714382089	1.19518954426398	1.64876485164325	1.65324079298327	1.65324079298327	0.112259933811614	1.76550072679488
1051	0	1.8653849863515	0	0	0	0.277401548872948	0.892465516665178	0.00644049941624471	0.40511569416896	0.00374602617568657	0.277401548872948	1.16986706553813	1.17630756495437	1.58142325912333	1.58516928529902	1.58516928529902	0.0947573346461519	1.67992661994517
1052	0	1.05497165283314	0	0	0	0.278195060033917	0.955343497852934	0.00541651245722942	0.359320733818217	0.00313366045864955	0.278195060033917	1.23353855788685	1.23895507034408	1.5982758041623	1.60140946462095	1.60140946462095	0.0953640600599218	1.69677352468087
1053	0.886459848662866	0	0	0	0	0.269585882997415	1.0025494297444	0.00455213478113828	0.316816699225947	0.00262021193586467	0.269585882997415	1.27213531274182	1.27668744752295	1.5935041467489	1.59612435868477	1.59612435868476	0.0682783266550151	1.66440268533978
1054	0	0	2.04630307134385	0	0	0.280691487907533	1.00125020176444	0.00382314859526459	0.277915258655292	0.00218994076004701	0.280691487907533	1.28194168967197	1.28576483826724	1.56368009692253	1.56587003768258	1.56587003768258	0.0667165540491928	1.63258659173177
1055	0	0	2.00878437903906	0	0	0.278912685052841	0.967479683520894	0.140341565220395	0.242706953611424	0.00182956310986676	0.278912685052841	1.24639236857373	1.38673393379413	1.62944088740555	1.63127045051542	1.63127045051542	0.0720370566026989	1.70330750711812
1056	0	1.76237390837312	0	0	0	0.26855565425664	0.913052658413485	0.35939135181939	0.211131124839265	0.00152787797439988	0.26855565425664	1.18160831267012	1.54099966448951	1.75213078932878	1.75365866730318	1.75365866730318	0.0455316267700656	1.79919029407325
1057	0.758693721067152	0	0	0	0	0.252788782221234	0.948285412758948	0.494415739790357	0.183027753357727	0.00127544854115214	0.252788782221234	1.20107419498018	1.69548993477054	1.87851768812826	1.87979313666942	1.87979313666942	0.0440645781310465	1.92385771480046
1058	0	1.99076589298959	0	0	0	0.25276464771546	0.940743360221306	0.568679514447949	0.158175475359673	0.00106433065508325	0.25276464771546	1.19350800793677	1.76218752238472	1.92036299774439	1.92142732839947	1.92142732839947	0.0656106150733977	1.98703794347287
1059	0.781586913103343	0	0	0	0	0.244442992615309	1.03456639139465	0.599774032790963	0.136319080062834	0.00088784175269916	0.244442992615309	1.27900938400996	1.87878341680092	2.01510249686376	2.01599033861646	2.01599033861646	0.0575458181191298	2.07353615673559
1060	0	1.47187130988442	0	0	0	0.250838568127949	1.06346350894016	0.600909612782854	0.117189054232679	0.000740364519890356	0.250838568127949	1.3143020770681	1.91521168985096	2.03240074408364	2.03314110860353	2.03314110860353	0.0397062696810225	2.07284737828455
1061	0.984512378303842	0	0	0	0	0.246883461505814	1.11883806887542	0.581925802339589	0.100515153225581	0.000617180277302334	0.246883461505814	1.36572153038123	1.94764733272082	2.0481624859464	2.04877966622371	2.0487796662237	0.0542145059052309	2.10299417212894
1062	0	1.3381227748517	0	0	0	0.267862714377189	1.11919336113539	0.55007934146614	0.0860355219641343	0.000514327767385348	0.267862714377189	1.38705607551258	1.93713541697872	2.02317093894285	2.02368526671023	2.02368526671024	-0.0174298821656856	2.00625538454455
1063	0.669233326389195	0	0	0	0	0.273123950445081	1.14129633380798	0.510657216368827	0.0735025332408552	0.000428483608746842	0.273123950445081	1.41442028425306	1.92507750062189	1.99858003386274	1.99900851747149	1.99900851747149	0.0259328000930995	2.02494131756459
1064	0.818186168122653	0	0	0	0	0.282343712201925	1.11861106836844	0.467452325149874	0.0626862337431508	0.000356861202630784	0.282343712201925	1.40095478057037	1.86840710572024	1.93109333946339	1.93145020066602	1.93145020066602	0.0210452789108398	1.95249547957686
1065	0	0	2.0176254879467	0	0	0.301169772659352	1.06664875379485	0.423131419611236	0.0533760732545585	0.000297125330007573	0.301169772659352	1.3678185264542	1.79094994606544	1.84432601932	1.84462314465	1.84462314465	0.0353666132281617	1.87998975787816
1066	0.824541825196116	0	0	0	0	0.303893259386365	0.996768852083586	0.51283472648488	0.0453814262155906	0.000247320072615667	0.303893259386365	1.30066211146995	1.81349683795483	1.85887826417042	1.85912558424304	1.85912558424304	0.0107818094029899	1.86990739364603
1067	0.975414684842326	0	0	0	0	0.317998571940337	0.917174584074519	0.556113650966084	0.0385312866412895	0.00020580803371885	0.317998571940337	1.23517315601486	1.79128680698094	1.82981809362223	1.83002390165595	1.83002390165595	0.034284018299738	1.86430791995569
1068	0.529310263319771	0	0	0	0	0.348163401648738	0.833683933031071	0.566851299038796	0.0326734189477754	0.000171219130410994	0.348163401648738	1.18184733467981	1.7486986337186	1.78137205266638	1.78154327179679	1.78154327179679	-0.0100993384740328	1.77144393332276
1069	0	0	2.79076181285895	0	0	0.366118681345425	0.750324839219534	0.555423053773899	0.0276731719662875	0.000142407484528525	0.366118681345425	1.11644352056496	1.67186657433886	1.69953974630515	1.69968215378967	1.69968215378967	0.000992302715809674	1.70067445650548
1070	0.75979688249925	0	0	0	0	0.366124339966608	0.66979298896609	0.784574596745211	0.0234121061548156	0.000118415158724566	0.366124339966608	1.0359173289327	1.82049192567791	1.84390403183273	1.84402244699145	1.84402244699145	-0.00104204227509601	1.84298040471635
1071	0	1.08420767938794	0	0	0	0.373003667546851	0.593802455757797	0.912399493903145	0.0197865407001535	9.84416725720479e-05	0.373003667546851	0.966806123304647	1.87920561720779	1.89899215790795	1.89909059958052	1.89909059958052	-0.0141311173593521	1.88495948222117
1072	0.822125521308783	0	0	0	0	0.365358662841779	0.561849922435491	0.96810296969394	0.0167060946610028	8.18183947906753e-05	0.365358662841779	0.927208585277271	1.89531155497121	1.91201764963221	1.912099468027	1.912099468027	-0.0144679960109729	1.89763147201603
1073	0	1.60940934471277	0	0	0	0.370363800098972	0.521969930745188	0.973631676113051	0.0140922720525765	6.79870454748794e-05	0.370363800098972	0.89233373084416	1.86596540695721	1.88005767900979	1.88012566605526	1.88012566605526	0.0132232584109911	1.89334892446625
1074	0	0	2.3022055023315	0	0	0.361549230240088	0.562913407832465	0.94534556359675	0.0118771228781323	5.64816597196861e-05	0.361549230240088	0.924462638072553	1.8698082016693	1.88168532454743	1.88174180620715	1.88174180620715	0.0067969410980949	1.88853874730525
1075	0	0	2.24280421438723	0	0	0.343760667566186	0.5718621286184	1.06889797821817	0.0100019990657962	4.69134641423774e-05	0.343760667566186	0.915622796184586	1.98452077440276	1.99452277346855	1.9945696869327	1.9945696869327	-0.0315409121486891	1.96302877478401
1076	0	0	2.17072370600374	0	0	0.320541163811421	0.559070080988705	1.28132943088666	0.00841641490040875	3.89582029100886e-05	0.320541163811421	0.879611244800126	2.16094067568679	2.1693570905872	2.16939604879011	2.16939604879011	-0.00776637715941532	2.16162967163069
1077	0.993618851104658	0	0	0	0	0.294444150371427	0.532125088480976	1.53593960622896	0.00707701494502353	3.2345522170573e-05	0.294444150371427	0.826569238852404	2.36250884508136	2.36958586002638	2.36961820554855	2.36961820554855	-0.00231351089543775	2.36730469465311
1078	0.983554464132118	0	0	0	0	0.2996084024774	0.496578466421938	1.6561411778815	0.00594664792746985	2.68500830828001e-05	0.2996084024774	0.796186868899338	2.45232804678084	2.4582746947083	2.45830154479139	2.45830154479139	0.0124880047262547	2.47078954951764
1079	0.596726037774553	0	0	0	0	0.324906339605894	0.456434009744598	1.68229631998539	0.00499354208815059	2.22841255746055e-05	0.324906339605894	0.781340349350492	2.46363666933589	2.46863021142404	2.46865249554961	2.46865249554961	-0.00168751058860466	2.46696498496101
1080	0.957358419817516	0	0	0	0	0.342849516256279	0.414526620584935	1.64455083532487	0.00419057563621709	1.84912488987114e-05	0.342849516256279	0.757376136841214	2.40192697216609	2.40611754780231	2.4061360390512	2.4061360390512	-0.00166854891326127	2.40446749013794
1081	0	0	2.52331465325751	0	0	0.373627473098591	0.372814518060519	1.56521174110292	0.00351463493053079	1.53412121914273e-05	0.373627473098591	0.74644199115911	2.31165373226203	2.31516836719256	2.31518370840475	2.31518370840475	0.00222439347887115	2.31740810188362
1082	0	1.55285747935258	0	0	0	0.38198170132106	0.332603918866696	1.66911675798893	0.00294605255355032	1.27255896081565e-05	0.38198170132106	0.714585620187756	2.38370237817669	2.38664843073024	2.38666115631985	2.38666115631985	0.0327801224333316	2.41944127875318
1083	0	0	2.3520564316941	0	0	0.375030347001574	0.373691460577735	1.68392163413509	0.00246811740311922	1.05541410640713e-05	0.375030347001574	0.748721807579309	2.4326434417144	2.43511155911752	2.43512211325858	2.43512211325858	0.047196202828671	2.48231831608725
1084	0	1.18565859269589	0	0	0	0.358047765241086	0.388954307668882	1.81968872388145	0.00206664915696199	8.7517819110287e-06	0.358047765241086	0.747002072909968	2.56669079679141	2.56875744594838	2.56876619773029	2.56876619773029	0.0640715193439121	2.6328377170742
1085	0	1.51776044576873	0	0	0	0.334899073480588	0.432443248395075	1.8509038112281	0.00172962986997488	7.25605366549848e-06	0.334899073480588	0.767342321875663	2.61824613310376	2.61997576297373	2.6199830190274	2.6199830190274	0.0887734837943772	2.70875650282178
1086	0.887767295801177	0	0	0	0	0.308377746792399	0.522826324177454	1.81100991332063	0.00144688597394716	6.01501371054839e-06	0.308377746792399	0.831204070969852	2.64221398429048	2.64366087026442	2.64366688527814	2.64366688527814	0.0562704916256196	2.69993737690376
1087	0.886410445455923	0	0	0	0	0.306277803377636	0.566232602073611	1.72476109237942	0.00120981451206931	4.9854751828318e-06	0.306277803377636	0.872510405451247	2.59727149783066	2.59848131234273	2.59848629781792	2.59848629781791	0.0687860559431448	2.66727235376106
1088	0	0	2.11025216566027	0	0	0.320538166782683	0.576723123734791	1.61027364761872	0.00101114802043739	4.13153943447563e-06	0.320538166782683	0.897261290517475	2.5075349381362	2.50854608615664	2.50855021769607	2.50855021769607	0.0487069704146457	2.55725718811072
1089	0.866116665647142	0	0	0	0	0.319564758100653	0.564804850936881	1.62645687675817	0.000844753041067725	3.42337283113927e-06	0.319564758100653	0.884369609037534	2.5108264857957	2.51167123883677	2.5116746622096	2.5116746622096	0.00643099127154428	2.51810565348114
1090	0	1.45983878389424	0	0	0	0.332978930941811	0.538257131047576	1.58386182151239	0.000705457799347914	2.83618752815174e-06	0.332978930941811	0.871236061989388	2.45509788350178	2.45580334130113	2.45580617748865	2.45580617748866	0.0385946205555303	2.49440079804419
1091	0	1.31796473775106	0	0	0	0.331029518416783	0.57256816187103	1.50326611529309	0.000588905093272297	2.34939246795602e-06	0.331029518416783	0.903597680287814	2.40686379558091	2.40745270067418	2.40745505006665	2.40745505006665	0.0100768923888997	2.41753194245555
1092	0	0	2.91146156981636	0	0	0.318845641491016	0.633640209437454	1.39984606819078	0.000491426916477576	1.94588637452745e-06	0.318845641491016	0.95248585092847	2.35233191911925	2.35282334603572	2.3528252919221	2.3528252919221	0.00359261785115144	2.35641790977325
1093	0	1.05474062561187	0	0	0	0.30020174232285	0.653757535082503	1.56212704112915	0.000409937769588214	1.61146916664457e-06	0.30020174232285	0.953959277405353	2.5160863185345	2.51649625630409	2.51649786777326	2.51649786777326	0.00770855820126897	2.52420642597452
1094	0	1.14410244997294	0	0	0	0.277840172052098	0.682193854760534	1.61957801670184	0.000341844004343511	1.33435208432392e-06	0.277840172052098	0.960034026812632	2.57961204351448	2.57995388751882	2.5799552218709	2.5799552218709	-0.0409394971348724	2.53901572473603
1095	0.612161952686834	0	0	0	0	0.253721340865229	0.721707169272932	1.60487158844248	0.00028496689364074	1.10475008796737e-06	0.253721340865229	0.975428510138161	2.58030009858064	2.58058506547429	2.58058617022437	2.58058617022437	-0.0212421973792349	2.55934397284514
1096	0	1.67222568143262	0	0	0	0.241489612425569	0.724479492272901	1.54227983768405	0.000237477430136823	9.14542792352623e-07	0.241489612425569	0.965969104698471	2.50824894238252	2.50848641981266	2.50848733435545	2.50848733435545	-0.0557992613170165	2.45268807303844
1097	0.618137430072907	0	0	0	0	0.225355443594389	0.794110438224273	1.44964626888205	0.000197841129166227	7.56992488290146e-07	0.225355443594389	1.01946588181866	2.46911215070071	2.46930999182988	2.46931074882237	2.46931074882237	-0.0393208839543794	2.42998986486799
1098	0.629859903221394	0	0	0	0	0.219648816455502	0.814692147616642	1.33991887104076	0.000164771351442414	6.26509693418752e-07	0.219648816455502	1.03434096407214	2.37425983511291	2.37442460646435	2.37442523297404	2.37442523297404	0.0196442605411009	2.39406949351514
1099	0	1.57204071801697	0	0	0	0.221598599614998	0.801718885581907	1.2223386190088	0.000137189870493648	5.18458266523463e-07	0.221598599614998	1.0233174851969	2.2456561042057	2.24579329407619	2.24579381253446	2.24579381253446	-0.022701236391625	2.22309257614284
1100	0.87811603043669	0	0	0	0	0.215624171929501	0.847612902023014	1.10335795679468	0.000114193592083689	4.28993447546981e-07	0.215624171929501	1.06323707395251	2.16659503074719	2.16670922433928	2.16670965333272	2.16670965333272	0.0275632274668011	2.19427288079952
1101	0	0	2.29248888752562	0	0	0.229786828428612	0.850525258892927	0.987348102397065	9.50264909818998e-05	3.54927287538449e-07	0.229786828428612	1.08031208732154	2.0676601897186	2.06775521620959	2.06775557113687	2.06775557113687	0.00269873457193795	2.07045430570881
1102	0	1.35990868949399	0	0	0	0.231729881319337	0.824530451946034	1.04925530692319	7.90559671453821e-05	2.93616863305872e-07	0.231729881319337	1.05626033326537	2.10551564018856	2.1055946961557	2.10559498977257	2.10559498977257	0.0100867661161249	2.11568175588869
1103	0	1.22733802614932	0	0	0	0.225418043075854	0.840577587579536	1.05627594976458	6.57529412228314e-05	2.42871435550208e-07	0.225418043075854	1.06599563065539	2.12227158041997	2.12233733336119	2.12233757623263	2.12233757623263	-0.00950022039241617	2.11283735584021
1104	0	1.32425082604049	0	0	0	0.213780183615906	0.87304623752865	1.02627434197794	5.46751106325473e-05	2.00875357379925e-07	0.213780183615906	1.08682642114456	2.1131007631225	2.11315543823313	2.11315563910849	2.11315563910849	-0.00963846194224828	2.10351717716624
1105	0.75720837960171	0	0	0	0	0.19895458843813	0.92355396795384	0.972441786471887	4.54528744184245e-05	1.66124073360183e-07	0.19895458843813	1.12250855639197	2.09495034286386	2.09499579573828	2.09499596186235	2.09499596186235	-0.00941327862570985	2.08558268323664
1106	0	1.27406846529968	0	0	0	0.201256584459577	0.927063677250566	0.904403728165403	3.77775095279958e-05	1.37370996640893e-07	0.201256584459577	1.12832026171014	2.03272398987555	2.03276176738507	2.03276190475607	2.03276190475607	-0.00703766446650923	2.02572424028956
1107	0.994846199681736	0	0	0	0	0.196186661032134	0.952114549612364	0.829079067819976	3.13912447778989e-05	1.13583422484197e-07	0.196186661032134	1.1483012106445	1.97738027846447	1.97741166970925	1.97741178329267	1.97741178329267	0.00607551013069022	1.98348729342336
1108	0.515657073810457	0	0	0	0	0.218754316513167	0.9376215576287	0.751345110416243	2.60789330281796e-05	9.39059493278985e-08	0.218754316513167	1.15637587414187	1.90772098455811	1.90774706349114	1.90774715739709	1.90774715739709	-0.00410152219385037	1.90364563520324
1109	0	1.5366620644735	0	0	0	0.235402013861152	0.89709773923163	0.674550377236829	2.16610683107206e-05	7.7630132110947e-08	0.235402013861152	1.13249975309278	1.80705013032961	1.80707179139792	1.80707186902805	1.80707186902805	-0.0199937597392761	1.78707810928878
1110	0	1.46150012353324	0	0	0	0.238826332653629	0.917788238981888	0.600908587685423	1.79879339529862e-05	6.41693128742966e-08	0.238826332653629	1.15661457163552	1.75752315932094	1.75754114725489	1.75754121142421	1.7575412114242	-0.027348084638306	1.7301931267859
1111	0.76738262293257	0	0	0	0	0.233274237608426	0.971452100344788	0.531800041130677	1.49347011161012e-05	5.30377459461593e-08	0.233274237608426	1.20472633795321	1.73652637908389	1.73654131378501	1.73654136682275	1.73654136682275	-0.027567753683714	1.70897361313904
1112	0.845176879893715	0	0	0	0	0.241172744747495	0.975503564783644	0.468001024163138	1.23973254680209e-05	4.38332906739719e-08	0.241172744747495	1.21667630953114	1.68467733369428	1.68468973101974	1.68468977485304	1.68468977485304	-0.0376073820992201	1.64708239275382
1113	0.67717999587292	0	0	0	0	0.261936247858442	0.946165719826601	0.409857433856235	1.02891136934602e-05	3.62230613756719e-08	0.261936247858442	1.20810196768504	1.61795940154128	1.61796969065497	1.61796972687803	1.61796972687803	0.0144523498013857	1.63242207667942
1114	0	1.33037949368944	0	0	0	0.28226550198693	0.895410350206705	0.357415302889688	8.53785182719946e-06	2.99315356534953e-08	0.28226550198693	1.17767585219363	1.53509115508332	1.53509969293515	1.53509972286669	1.53509972286668	0.0149642951724867	1.55006401803917
1115	0.66106771924183	0	0	0	0	0.286617776296514	0.88992930850238	0.310518146262378	7.08340454750669e-06	2.47306934351732e-08	0.286617776296514	1.17654708479889	1.48706523106127	1.48707231446582	1.48707233919651	1.48707233919651	0.0305081455717188	1.51758048476823
1116	0	0	2.08134558940835	0	0	0.29442910977373	0.857013478701297	0.268878869180694	5.87570904933727e-06	2.04318499396896e-08	0.29442910977373	1.15144258847503	1.42032145765572	1.42032733336477	1.42032735379662	1.42032735379662	0.0324110394341356	1.45273839323076
1117	0	1.02381026374744	0	0	0	0.28999069254454	0.806789126586407	0.374001907296898	4.87309932725566e-06	1.68788879148986e-08	0.28999069254454	1.09677981913095	1.47078172642785	1.47078659952717	1.47078661640606	1.47078661640606	0.0366540573715527	1.50744067377761
1118	0.502856619346901	0	0	0	0	0.277486861767435	0.780940156087991	0.432178830460368	4.04090700371853e-06	1.3942650922405e-08	0.277486861767435	1.05842701785543	1.49060584831579	1.4906098892228	1.49060990316545	1.49060990316545	0.0408865389903084	1.53149644215576
1119	0.693642655940647	0	0	0	0	0.268268607089672	0.73795251973106	0.456975222937684	3.35029350283378e-06	1.15162974447121e-08	0.268268607089672	1.00622112682073	1.46319634975842	1.46319970005192	1.46319971156822	1.46319971156822	0.025632754063613	1.48883246563183
1120	0.675140872346045	0	0	0	0	0.269031480439617	0.68488900305043	0.458581203297674	2.77727567673622e-06	9.51145517880072e-09	0.269031480439617	0.953920483490047	1.41250168678772	1.4125044640634	1.41250447357485	1.41250447357485	0.0549469970114433	1.4674514705863
1121	0	1.25485534216721	0	0	0	0.2756304649067	0.626815011486373	0.444589415369889	2.30191311730579e-06	7.85503657898456e-09	0.2756304649067	0.902445476393073	1.34703489176296	1.34703719367608	1.34703720153112	1.34703720153112	0.0789594019725609	1.42599660350368
1122	0.923902452943243	0	0	0	0	0.270997081855273	0.618859590639585	0.420601880407002	1.90763056091754e-06	6.4866011605542e-09	0.270997081855273	0.889856672494858	1.31045855290186	1.31046046053242	1.31046046701902	1.31046046701902	0.066776399102077	1.3772368661211
1123	0.581118576018618	0	0	0	0	0.286941267298556	0.593192090032383	0.390702191205578	1.58065310461382e-06	5.3561711452539e-09	0.286941267298556	0.880133357330939	1.27083554853652	1.27083712918962	1.27083713454579	1.27083713454579	0.111556298591238	1.38239343313703
1124	0	1.41605073884931	0	0	0	0.299259879037896	0.556495223897106	0.357821926632823	1.30953560810951e-06	4.4224253447873e-09	0.299259879037896	0.855755102935002	1.21357702956783	1.21357833910343	1.21357834352586	1.21357834352586	0.0852099257088485	1.29878826923471
1125	0.927428750940818	0	0	0	0	0.297684048756352	0.579279704646894	0.324024120124664	1.08477068714592e-06	3.65120210883061e-09	0.297684048756352	0.876963753403246	1.20098787352791	1.2009889582986	1.2009889619498	1.2009889619498	0.0864009109517385	1.28738987290154
1126	0	1.13468502848939	0	0	0	0.315014676636576	0.575518313555363	0.290721813437117	8.98462274234646e-07	3.01426277285468e-09	0.315014676636576	0.890532990191939	1.18125480362906	1.18125570209133	1.18125570510559	1.18125570510559	0.091159544400309	1.2724152495059
1127	0.945564139701998	0	0	0	0	0.316280821600128	0.596251251253521	0.258845915384513	7.44053851683191e-07	2.48826533520188e-09	0.316280821600128	0.912532072853649	1.17137798823816	1.17137873229201	1.17137873478028	1.17137873478028	0.143879236910791	1.31525797169107
1128	0	1.01161025886725	0	0	0	0.336017827630262	0.590557009488184	0.228973563101111	6.16102267889573e-07	2.05391781071432e-09	0.336017827630262	0.926574837118446	1.15554840021956	1.15554901632182	1.15554901837574	1.15554901837574	0.105900443539631	1.26144946191537
1129	0	0	2.38174741644188	0	0	0.338206883231516	0.600849302774756	0.201425789588759	5.10089535211478e-07	1.69527717210235e-09	0.338206883231516	0.939056186006272	1.14048197559503	1.14048248568457	1.14048248737984	1.14048248737984	0.147705002358569	1.28818748973841
1130	0	0	2.14889909135796	0	0	0.32856126672268	0.588005402507524	0.362118644893299	4.22266278133066e-07	1.39916891444982e-09	0.32856126672268	0.916566669230203	1.2786853141235	1.27868573638978	1.27868573778895	1.27868573778895	0.138276425859783	1.41696216364873
1131	0	1.75441608929882	0	0	0	0.311299573134911	0.560074879721357	0.609163921245428	3.49521534893427e-07	1.15470711242574e-09	0.311299573134911	0.871374452856268	1.4805383741017	1.48053872362323	1.48053872477794	1.48053872477794	0.118643150743601	1.59918187552154
1132	0	1.72358120962662	0	0	0	0.289499864456124	0.623750585889479	0.754747085263171	2.8927450795635e-07	9.52897346604117e-10	0.289499864456124	0.913250450345603	1.66799753560877	1.66799782488328	1.66799782583618	1.66799782583618	0.106618161282068	1.77461598711825
1133	0	0	2.31582028039336	0	0	0.265374539889605	0.743227346677324	0.82753451126937	2.39384580243041e-07	7.8630931156339e-10	0.265374539889605	1.00860188656693	1.8361363978363	1.83613663722088	1.83613663800719	1.83613663800719	0.113110465420367	1.94924710342756
1134	0	1.49486180276562	0	0	0	0.240483031313537	0.798893649058359	1.02476869936536	1.98076533828839e-07	6.48805114047888e-10	0.240483031313537	1.0393766803719	2.06414537973726	2.06414557781379	2.0641455784626	2.0641455784626	0.0729254526753401	2.13707103113794
1135	0.766801998559893	0	0	0	0	0.215895832864131	0.883139224986667	1.12330632623413	1.63878416412189e-07	5.35314521618053e-10	0.215895832864131	1.0990350578508	2.22234138408492	2.22234154796334	2.22234154849865	2.22234154849865	0.0631414653771993	2.28548301387585
1136	0.939655618981139	0	0	0	0	0.211576585095923	0.9105920578777	1.15244786709538	1.35569927212487e-07	4.41649956428591e-10	0.211576585095923	1.12216864297362	2.27461651006901	2.27461664563893	2.27461664608058	2.27461664608058	0.0763116021371848	2.35092824821777
1137	0.694793343136429	0	0	0	0	0.230645229654025	0.899073516637135	1.13411427190685	1.1213954998226e-07	3.64352501946996e-10	0.230645229654025	1.12971874629116	2.26383301819801	2.26383313033756	2.26383313070191	2.26383313070191	0.0790925959787902	2.3429257266807
1138	0.922259130252911	0	0	0	0	0.251657949838325	0.861810164541314	1.08455955650451	9.27489562432271e-08	3.00566580335726e-10	0.251657949838325	1.11346811437964	2.19802767088415	2.19802776363311	2.19802776393368	2.19802776393368	0.0617311335306157	2.25975889746429
1139	0.706530531582845	0	0	0	0	0.285329332125072	0.808513968988711	1.01570499395545	7.67034573733838e-08	2.47933530772571e-10	0.285329332125072	1.09384330111378	2.10954829506923	2.10954837177269	2.10954837202062	2.10954837202062	0.0373902424378449	2.14693861445847
1140	0	1.49976839290456	0	0	0	0.314872366689765	0.746221872239076	0.936175817367926	6.34274742800756e-08	2.04505738565786e-10	0.314872366689765	1.06109423892884	1.99727005629677	1.99727011972424	1.99727011992875	1.99727011992875	0.0671031355031978	2.06437325543194
1141	0	1.42667579696887	0	0	0	0.324329408761319	0.753609484601697	0.852104445627229	5.2444182408351e-08	1.68675273926056e-10	0.324329408761319	1.07793889336302	1.93004333899024	1.93004339143443	1.9300433916031	1.9300433916031	0.0596086891353626	1.98965208073847
1142	0.889186683654051	0	0	0	0	0.320011662826149	0.800456950368123	0.767750811943434	4.33586223383742e-08	1.39115059027972e-10	0.320011662826149	1.12046861319427	1.88821942513771	1.88821946849633	1.88821946863544	1.88821946863544	0.0373792274205956	1.92559869605604
1143	0	0	2.08129305874153	0	0	0.332495550868945	0.805557899151692	0.685979709657343	3.58436882979873e-08	1.14729300548788e-10	0.332495550868945	1.13805345002064	1.82403315967798	1.82403319552167	1.8240331956364	1.8240331956364	0.0357722329178543	1.85980542855425
1144	0.989790603193549	0	0	0	0	0.329938432958453	0.782507711020456	0.75048909510521	2.96285061750723e-08	9.46130853662908e-11	0.329938432958453	1.11244614397891	1.86293523908412	1.86293526871263	1.86293526880724	1.86293526880724	0.00722583529861474	1.87016110410585
1145	0.8984697474439	0	0	0	0	0.349466994268678	0.741344647022477	0.769071053467579	2.44887956460715e-08	7.80198092797946e-11	0.349466994268678	1.09081164129115	1.85988269475873	1.85988271924753	1.85988271932555	1.85988271932555	0.0544410172000451	1.91432373652559
1146	0	1.62102784713165	0	0	0	0.377511152037469	0.689392717419611	0.756256360771806	2.02388784590113e-08	6.43336420580454e-11	0.377511152037469	1.06690386945708	1.82316023022889	1.82316025046776	1.8231602505321	1.8231602505321	0.00153228252276695	1.82469253305487
1147	0.467961785200768	0	0	0	0	0.383905247919831	0.717972035907449	0.722816935584364	1.67250537046471e-08	5.30455054104095e-11	0.383905247919831	1.10187728382728	1.82469421941164	1.8246942361367	1.82469423618974	1.82469423618974	0.00853447751699801	1.83322871370674
1148	0	1.97967334928739	0	0	0	0.382748468684655	0.713537813217527	0.676651109449709	1.38201057115595e-08	4.37360313298996e-11	0.382748468684655	1.09628628190218	1.77293739135189	1.772937405172	1.77293740521573	1.77293740521573	0.0271011039067897	1.80003850912252
1149	0	1.05089745321734	0	0	0	0.36939650055232	0.815467377102609	0.623471463285374	1.14187525142917e-08	3.60581566383189e-11	0.36939650055232	1.18486387765493	1.8083353409403	1.80833535235905	1.80833535239511	1.80833535239511	0.0749537175817883	1.8832890699769
1150	0.583175446857032	0	0	0	0	0.348308579014375	0.893165513209119	0.567337718480135	9.4338737429922e-09	2.97271526505938e-11	0.348308579014375	1.24147409222349	1.80881181070363	1.8088118201375	1.80881182016723	1.80881182016723	0.0873862047636295	1.89619802493086
1151	0	1.17292290125817	0	0	0	0.33386581477359	0.915900016745986	0.511068255030212	7.79338630119142e-09	2.45063347392716e-11	0.33386581477359	1.24976583151958	1.76083408654979	1.76083409434317	1.76083409436768	1.76083409436768	0.0866023201470948	1.84743641451477
1152	0	1.15360625083166	0	0	0	0.313214197193626	0.946098965153383	0.456556749060912	6.43765563710375e-09	2.02015996819682e-11	0.313214197193626	1.25931316234701	1.71586991140792	1.71586991784558	1.71586991786578	1.71586991786578	0.090633532535454	1.80650345040123
1153	0.579884550802578	0	0	0	0	0.289079242757347	0.978837412264729	0.405014805723746	5.31734995745659e-09	1.66520408129145e-11	0.289079242757347	1.26791665502208	1.67293146074582	1.67293146606317	1.67293146607982	1.67293146607982	0.075550426615496	1.74848189269532
1154	0.692959143145153	0	0	0	0	0.274414832800032	0.968619481492923	0.357157012747477	4.39166651995393e-09	1.37256279231224e-11	0.274414832800032	1.24303431429296	1.60019132704043	1.6001913314321	1.60019133144582	1.60019133144582	0.0621824645818927	1.66237379602772
1155	0.969102956471446	0	0	0	0	0.27129404467696	0.92994277580671	0.313341316809792	3.62685838091181e-09	1.13131079615414e-11	0.27129404467696	1.20123682048367	1.51457813729346	1.51457814092032	1.51457814093163	1.51457814093163	0.064074452734654	1.57865259366629
1156	0	1.16372657686728	0	0	0	0.291044576307427	0.873460442885962	0.273674839337415	2.99501895355547e-09	9.32404020659305e-12	0.291044576307427	1.16450501919339	1.4381798585308	1.43817986152582	1.43817986153515	1.43817986153515	0.054603167132796	1.49278302866794
1157	0.674894068657246	0	0	0	0	0.294720453761829	0.851249525595233	0.238093048709627	2.47307235490268e-09	7.68416725804855e-12	0.294720453761829	1.14596997935706	1.38406302806669	1.38406303053976	1.38406303054745	1.38406303054745	0.0200313158923986	1.40409434643984
1158	0.710919298073468	0	0	0	0	0.302417069285943	0.808390286010094	0.206418471241879	2.04193961281796e-09	6.33270929029095e-12	0.302417069285943	1.11080735529604	1.31722582653792	1.31722582857986	1.31722582858619	1.31722582858619	0.0364668135947346	1.35369264218092
1159	0	0	2.48686660299522	0	0	0.314190947160597	0.753098354107125	0.178403757446336	1.68584734714372e-09	5.21884402360229e-12	0.314190947160597	1.06728930126772	1.24569305871406	1.24569306039991	1.24569306040512	1.24569306040512	0.00550892754225527	1.25120198794738
1160	0.764318500991552	0	0	0	0	0.311759357752444	0.69128935146678	0.356300640079488	1.39175714299888e-09	4.30051443345292e-12	0.311759357752444	1.00304870921922	1.35934934929871	1.35934935069047	1.35934935069477	1.35934935069477	0.0398231414836627	1.39917249217843
1161	0	1.055269584449	0	0	0	0.319016993338924	0.627142779247922	0.463840967844533	1.14889164656296e-09	3.54376084032992e-12	0.319016993338924	0.946159772586846	1.41000074043138	1.41000074158027	1.41000074158381	1.41000074158381	0.0354724151747897	1.4454731567586
1162	0.792639288115218	0	0	0	0	0.313399499361443	0.600006392742303	0.52068626836294	9.48342970208405e-10	2.92000521540103e-12	0.313399499361443	0.913405892103745	1.43409216046668	1.43409216141503	1.43409216141795	1.43409216141795	0.0498745684092034	1.48396672982715
1163	0.613823251499429	0	0	0	0	0.319911719990684	0.562100994906632	0.541681822309544	7.82750066719018e-10	2.40589841382644e-12	0.319911719990684	0.882012714897316	1.42369453720686	1.42369453798961	1.42369453799202	1.42369453799202	0.0690008908634485	1.49269542885546
1164	0	1.22140280519875	0	0	0	0.326104381668617	0.518222428926881	0.537956689237123	6.46029911877122e-10	1.98228917724919e-12	0.326104381668617	0.844326810595499	1.38228349983262	1.38228350047865	1.38228350048063	1.38228350048063	0.0488054865150026	1.43108898699564
1165	0.945738958781109	0	0	0	0	0.319540133099657	0.520637828301414	0.517783186537692	5.33156071469421e-10	1.63305173828121e-12	0.319540133099657	0.840177961401071	1.35796114793876	1.35796114847192	1.35796114847355	1.35796114847355	0.0547737805880982	1.41273492906165
1166	0.459138297159875	0	0	0	0	0.333932001229775	0.505149520077235	0.487246883795635	4.39975701738149e-10	1.3454950931191e-12	0.333932001229775	0.83908152130701	1.32632840510265	1.32632840554262	1.32632840554397	1.32632840554397	0.0689735349745644	1.39530194051853
1167	0.767328105970357	0	0	0	0	0.339510439872942	0.478168920944733	0.450767566773375	3.63057915819809e-10	1.10845661538406e-12	0.339510439872942	0.817679360817675	1.26844692759105	1.26844692795411	1.26844692795522	1.26844692795522	0.0569833609552729	1.32543028891049
1168	0.628005036713321	0	0	0	0	0.351376460322677	0.444371351934081	0.411503185238377	2.99569182971027e-10	9.13133746394124e-13	0.351376460322677	0.795747812256758	1.20725099749514	1.2072509977947	1.20725099779562	1.20725099779562	0.0580590709508334	1.26531006874645
1169	0.642555779961062	0	0	0	0	0.360700753811514	0.407114770130056	0.371662089377508	2.47167736233678e-10	7.5219261930215e-13	0.360700753811514	0.767815523941571	1.13947761331908	1.13947761356625	1.139477613567	1.139477613567	0.0544294070159598	1.19390702058296
1170	0	1.53911240944566	0	0	0	0.368620348902618	0.368763739590129	0.332743530580366	2.03920444619143e-10	6.19506934640413e-13	0.368620348902618	0.737384088492747	1.07012761907311	1.07012761927703	1.07012761927765	1.07012761927765	0.0620040843937237	1.13213170367138
1171	0	0	2.37716570581651	0	0	0.361816685813794	0.408517807795437	0.295722173886546	1.68230189956375e-10	5.10302022860287e-13	0.361816685813794	0.77033449360923	1.06605666749578	1.06605666766401	1.06605666766452	1.06605666766452	0.0865364228080464	1.15259309047256
1172	0.823801962371464	0	0	0	0	0.345367286058937	0.421742457945918	0.446252191976899	1.38778659675154e-10	4.2024144164543e-13	0.345367286058937	0.767109744004856	1.21336193598175	1.21336193612053	1.21336193612095	1.21336193612095	0.0556035593323981	1.26896549545335
1173	0.847843064208087	0	0	0	0	0.345217913236739	0.416749364670226	0.532492285186505	1.14476688395371e-10	3.46151551866569e-13	0.345217913236739	0.761967277906965	1.29445956309347	1.29445956320795	1.29445956320829	1.29445956320829	0.046836851405853	1.34129641461415
1174	0	1.07576289790326	0	0	0	0.357315815618736	0.399708618536958	0.572803829448465	9.44249222811777e-11	2.85101542374377e-13	0.357315815618736	0.757024434155694	1.32982826360416	1.32982826369858	1.32982826369887	1.32982826369887	0.03405087420229	1.36387913790116
1175	0	1.78638364101182	0	0	0	0.353684406123225	0.41305158762933	0.581003968180746	7.78813046053983e-11	2.34904717899553e-13	0.353684406123225	0.766735993752554	1.3477399619333	1.34773996201118	1.34773996201142	1.34773996201142	0.0103991328088104	1.35813909482023
1176	0.559353370528691	0	0	0	0	0.339628646379599	0.512931621712423	0.567409743494552	6.42326540400973e-11	1.93300486728276e-13	0.339628646379599	0.852560268092022	1.41997001158657	1.41997001165081	1.419970011651	1.419970011651	0.0136823811891521	1.43365239284015
1177	0.988742710113257	0	0	0	0	0.329293541888434	0.563029026609458	0.53965300649235	5.29731096321484e-11	1.59218149775597e-13	0.329293541888434	0.892322568497892	1.43197557499024	1.43197557504322	1.43197557504337	1.43197557504337	-0.0085218757832927	1.42345369926008
1178	0	1.09661198773732	0	0	0	0.343561654358651	0.578110009642043	0.50331489943222	4.3684963202395e-11	1.31050903462437e-13	0.343561654358651	0.921671664000695	1.42498656343291	1.4249865634766	1.42498656347673	1.42498656347673	0.0126911986460563	1.43767776212279
1179	0.601477879348383	0	0	0	0	0.341836921845658	0.608606087896069	0.462418545139797	3.60235844709678e-11	1.07829922768588e-13	0.341836921845658	0.950443009741727	1.41286155488152	1.41286155491755	1.41286155491766	1.41286155491765	-0.0241219321569943	1.38873962276066
1180	0.982736430120121	0	0	0	0	0.3412964106052	0.609050313065068	0.419810500841232	2.97043470709468e-11	8.87909301638956e-14	0.3412964106052	0.950346723670268	1.3701572245115	1.3701572245412	1.37015722454129	1.37015722454129	-0.0128390144529585	1.35731821008833
1181	0.839392711818041	0	0	0	0	0.361347846525313	0.589335582100224	0.377455114541732	2.44921693592914e-11	7.33328953117507e-14	0.361347846525313	0.950683428625537	1.32813854316727	1.32813854319176	1.32813854319183	1.32813854319183	-0.0184028766736182	1.30973566651821
1182	0	1.05619231984069	0	0	0	0.385989819991322	0.556755696005338	0.336660826113636	2.01936813937209e-11	6.04140737436865e-14	0.385989819991322	0.942745515996659	1.2794063421103	1.27940634213049	1.27940634213055	1.27940634213055	-0.0300739070423255	1.24933243508822
1183	0	1.09685681211987	0	0	0	0.389824766886132	0.55315571477785	0.298253413635745	1.66488007380394e-11	4.98359575828999e-14	0.389824766886132	0.942980481663982	1.24123389529973	1.24123389531638	1.24123389531643	1.24123389531643	-0.0294462601812562	1.21178763513517
1184	0.626033403689778	0	0	0	0	0.379586336016392	0.571967116718213	0.262707983449255	1.37257416099601e-11	4.09975831061615e-14	0.379586336016392	0.951553452734605	1.21426143618386	1.21426143619759	1.21426143619763	1.21426143619763	-0.0494521422840858	1.16480929391354
1185	0	1.89598262869098	0	0	0	0.373085664764245	0.565782772218323	0.230248968299415	1.13151372715947e-11	3.37690320151296e-14	0.373085664764245	0.938868436982568	1.16911740528198	1.1691174052933	1.16911740529333	1.16911740529333	-0.0420911142632596	1.12702629103007
1186	0.55023011919351	0	0	0	0	0.356469084317052	0.66077178553103	0.200925394862781	9.32765260586166e-12	2.76668910004219e-14	0.356469084317052	1.01724086984808	1.21816626471086	1.21816626472019	1.21816626472022	1.21816626472022	-0.038269056877748	1.17989720784247
1187	0.616113496722711	0	0	0	0	0.343532537419372	0.702732829241447	0.17466710066687	7.68887389313022e-12	2.28260521595303e-14	0.343532537419372	1.04626536666082	1.22093246732769	1.22093246733538	1.2209324673354	1.2209324673354	-0.0320246675748276	1.18890779976057
1188	0	1.38359282937847	0	0	0	0.336004404672191	0.707769383298731	0.151326333799719	6.33765466773184e-12	1.90629623197935e-14	0.336004404672191	1.04377378797092	1.19510012177064	1.19510012177698	1.195100121777	1.195100121777	-0.0592132326822478	1.13588688909475
1189	0	1.36303922026297	0	0	0	0.319917532251871	0.750582022740176	0.130708187504821	5.2236487135815e-12	1.56031298992332e-14	0.319917532251871	1.07049955499205	1.20120774249687	1.20120774250209	1.20120774250211	1.20120774250211	-0.0326937676900975	1.16851397481201
1190	0	1.08372767968121	0	0	0	0.298622156198807	0.815461169766767	0.112592550539528	4.30553654950927e-12	1.28712374092288e-14	0.298622156198807	1.11408332596557	1.2266758765051	1.22667587650941	1.22667587650942	1.22667587650942	0.000571862797263065	1.22724773930668
1191	0.389093213780553	0	0	0	0	0.274535150714158	0.87061894616871	0.0967496491229297	3.54838221028331e-12	1.04900699238186e-14	0.274535150714158	1.14515409688287	1.2419037460058	1.24190374600935	1.24190374600936	1.24190374600936	-0.0130832604223044	1.22882048558705
1192	0	1.85106735943842	0	0	0	0.254326345411415	0.878985042022998	0.0829507825119677	2.92434378934559e-12	8.74030847697327e-15	0.254326345411415	1.13331138743441	1.21626216994638	1.21626216994931	1.21626216994931	1.21626216994931	-0.00733031300675044	1.20893185694256
1193	0	0	2.08698213353495	0	0	0.232423185747402	0.9679244503699	0.0709754840148481	2.41012685364694e-12	7.20535298093239e-15	0.232423185747402	1.2003476361173	1.27132312013215	1.27132312013456	1.27132312013457	1.27132312013457	-0.0155313761865533	1.25579174394801
1194	0.744972736943355	0	0	0	0	0.210103972235253	0.995737734514386	0.203255139850006	1.98605221157777e-12	5.81969750168554e-15	0.210103972235253	1.20584170674964	1.40909684659964	1.40909684660163	1.40909684660164	1.40909684660164	-0.00114275898608692	1.40795408761555
1195	0.578456067216259	0	0	0	0	0.206414557391433	0.981663048363281	0.285246177720497	1.63654476637021e-12	4.94202734291349e-15	0.206414557391433	1.18807760575471	1.47332378347521	1.47332378347685	1.47332378347685	1.47332378347685	-0.0301926013937645	1.44313118208309
1196	0	1.18108184351982	0	0	0	0.208117254148741	0.939972489671486	0.3308336410942	1.34842821353232e-12	4.18641510346873e-15	0.208117254148741	1.14808974382023	1.47892338491443	1.47892338491578	1.47892338491578	1.47892338491578	-0.0275231646504556	1.45140022026532
1197	0	1.56144347628228	0	0	0	0.20242017682239	0.92682402898497	0.350521121252077	1.11120073142956e-12	3.36564665026629e-15	0.20242017682239	1.12924420580736	1.47976532705944	1.47976532706055	1.47976532706055	1.47976532706055	-0.0119566613190707	1.46780866574148
1198	0.482331244572335	0	0	0	0	0.191950080234152	0.967402353498411	0.352200421616501	9.15474629437085e-13	2.59147148184979e-15	0.191950080234152	1.15935243373256	1.51155285534906	1.51155285534998	1.51155285534998	1.51155285534998	-0.0159699961651906	1.49558285918479
1199	0.399988647888279	0	0	0	0	0.186243458449869	0.96281538904219	0.341753298714764	7.54243956180289e-13	2.04334188458333e-15	0.186243458449869	1.14905884749206	1.49081214620682	1.49081214620758	1.49081214620758	1.49081214620758	-0.0168692582204853	1.47394288798709
1200	0.770452682950913	0	0	0	0	0.1815380867715	0.928103946959124	0.323520868415503	6.214747827471e-13	1.79578713010997e-15	0.1815380867715	1.10964203373062	1.43316290214613	1.43316290214675	1.43316290214675	1.43316290214675	-0.0364697423696754	1.39669315977708
1201	0.839919077016033	0	0	0	0	0.191858761126534	0.874340030950399	0.300668881541223	5.11997200192127e-13	1.50051915337457e-15	0.191858761126534	1.06619879207693	1.36686767361816	1.36686767361867	1.36686767361867	1.36686767361867	-0.00122819296205895	1.36563948065661
1202	0	1.70597998822475	0	0	0	0.215576121992998	0.809571463520994	0.275471196212949	4.21678691964189e-13	1.13508299981469e-15	0.215576121992998	1.02514758551399	1.30061878172694	1.30061878172736	1.30061878172736	1.30061878172736	0.000271453219336729	1.3008902349467
1203	0.997107560620026	0	0	0	0	0.224390827819237	0.834866760412992	0.249529101337244	3.47564821367996e-13	9.69953978247062e-16	0.224390827819237	1.05925758823223	1.30878668956947	1.30878668956982	1.30878668956982	1.30878668956982	0.0253742021231144	1.33416089169294
1204	0	1.32340203433851	0	0	0	0.255486400654107	0.824390202248875	0.223940433178472	2.8620803504964e-13	7.75449843226639e-16	0.255486400654107	1.07987660290298	1.30381703608145	1.30381703608174	1.30381703608174	1.30381703608174	0.00533565125204402	1.30915268733378
1205	0	0	0	3.54897570811674	0	0.267935476383674	0.847636067536154	0.199429480306026	2.35837660511606e-13	5.87734028112408e-16	0.267935476383674	1.11557154391983	1.31500102422585	1.31500102422609	1.31500102422609	1.31500102422609	-0.00500237232821882	1.30999865189787
1206	0	1.24404552339014	0	0	0	0.267476372863885	0.835366153497073	0.176446335716372	0.412484039115194	4.50738057988787e-16	0.267476372863885	1.10284252636096	1.27928886207733	1.69177290119253	1.69177290119253	1.69177290119253	-0.0325540443208518	1.65921885687167
1207	0	1.33960906407055	0	0	0	0.258379743506747	0.850376793990087	0.155242504218232	0.675426735954703	3.79862113986107e-16	0.258379743506747	1.10875653749683	1.26399904171507	1.93942577766977	1.93942577766977	1.93942577766977	-0.0685723381642191	1.87085343950555
1208	0.676497499324049	0	0	0	0	0.243792109391184	0.89126679839256	0.135928108896392	0.829488960265731	2.56184656821645e-16	0.243792109391184	1.13505890778374	1.27098701668014	2.10047597694587	2.10047597694587	2.10047597694587	-0.0508356443994354	2.04964033254643
1209	0	1.22049155655618	0	0	0	0.240990721118104	0.88939046238761	0.118514883348165	0.90550416147761	2.00784180948155e-16	0.240990721118104	1.13038118350571	1.24889606685388	2.15440022833149	2.15440022833149	2.15440022833149	-0.015270521173878	2.13912970715761
1210	0.882912684814015	0	0	0	0	0.231194291181438	0.90769188616282	0.102948223176217	0.926705130052242	1.22531845780927e-16	0.231194291181438	1.13888617734426	1.24183440052048	2.16853953057272	2.16853953057272	2.16853953057272	-0.0171865698606577	2.15135296071206
1211	0	1.8718019720913	0	0	0	0.242560005827672	0.890134267350397	0.0891308505163583	0.910466386810667	1.18629064904674e-17	0.242560005827672	1.13269427317807	1.22182512369443	2.13229151050509	2.13229151050509	2.13229151050509	0.0175275238289244	2.14981903433402
1212	0	0	2.48365892227284	0	0	0.24220850456786	0.963858129698565	0.0769400790327094	0.869664635613291	1.18626289347112e-16	0.24220850456786	1.20606663426643	1.28300671329913	2.15267134891243	2.15267134891243	2.15267134891243	0.0605274234253272	2.21319877233775
1213	0.717966007931391	0	0	0	0	0.234014268420662	0.981605741708664	0.268255866623917	0.813738493761089	-1.09410744353333e-17	0.234014268420662	1.21562001012933	1.48387587675324	2.29761437051433	2.29761437051433	2.29761437051433	0.0407534796181659	2.3383678501325
1214	0.893246496426023	0	0	0	0	0.237713556070348	0.961248190398243	0.387684178077981	0.749511821031248	7.79915194926151e-17	0.237713556070348	1.19896174646859	1.58664592454657	2.33615774557782	2.33615774557782	2.33615774557782	0.0568194984464884	2.39297724402431
1215	0	1.01972574472345	0	0	0	0.258512602784989	0.916016903668203	0.455000633283733	0.681831530748623	-6.34871495652778e-17	0.258512602784989	1.17452950645319	1.62953013973692	2.31136167048555	2.31136167048555	2.31136167048555	0.0563058159269063	2.36766748641245
1216	0	1.02081750683915	0	0	0	0.263960274068235	0.889652466424496	0.485173546182178	0.614060086906343	-2.55359101919428e-17	0.263960274068235	1.15361274049273	1.63878628667491	2.25284637358125	2.25284637358125	2.25284637358125	0.040651726661795	2.29349810024305
1217	0.712448739911729	0	0	0	0	0.258938608141486	0.876874111845492	0.489456960229502	0.548454411695956	-8.77772247248609e-17	0.258938608141486	1.13581271998698	1.62526968021648	2.17372409191244	2.17372409191244	2.17372409191244	0.058597911123836	2.23232200303627
1218	0	1.12076647802203	0	0	0	0.26368709947702	0.839495721642306	0.476245377483809	0.486456201309835	9.32786400204e-17	0.26368709947702	1.10318282111933	1.57942819860313	2.06588439991297	2.06588439991297	2.06588439991297	0.0374745372026962	2.10335893711567
1219	0.741859810990869	0	0	0	0	0.258205735333734	0.827992514764291	0.451740661000949	0.428913317579228	-4.97338715349516e-17	0.258205735333734	1.08619825009803	1.53793891109897	1.9668522286782	1.9668522286782	1.9668522286782	0.0344082311564411	2.00126045983464
1220	0.780098144105056	0	0	0	0	0.264070938228501	0.793075059533807	0.420471119795297	0.376247703757303	6.97071740607402e-17	0.264070938228501	1.05714599776231	1.47761711755761	1.85386482131491	1.85386482131491	1.85386482131491	0.0312296262235004	1.88509444753841
1221	0.683418633403792	0	0	0	0	0.279255161834896	0.743609900864995	0.385694452436765	0.328581936897149	-2.13288154499169e-17	0.279255161834896	1.02286506269989	1.40855951513666	1.7371414520338	1.7371414520338	1.7371414520338	-0.0203546414127949	1.71678681062101
1222	0.490579247910015	0	0	0	0	0.295553423533339	0.686018477846462	0.349709598625266	0.285833895183851	2.58207084186113e-18	0.295553423533339	0.981571901379801	1.33128150000507	1.61711539518892	1.61711539518892	1.61711539518892	-0.0471004990471195	1.5700148961418
1223	0	1.01289347631438	0	0	0	0.304648712777087	0.624872227004909	0.314097282969022	0.247786941450798	7.84869131492672e-17	0.304648712777087	0.929520939781995	1.24361822275102	1.49140516420181	1.49140516420181	1.49140516420182	-0.0527496671830365	1.43865549701878
1224	0	1.12911732968732	0	0	0	0.300735155603585	0.596951457592802	0.279904855800357	0.214141388575618	1.46176636333512e-16	0.300735155603585	0.897686613196387	1.17759146899674	1.39173285757236	1.39173285757236	1.39173285757236	-0.0395909456209326	1.35214191195143
1225	0.838881504365074	0	0	0	0	0.28823010167526	0.600372841031531	0.247787721579757	0.184551726667032	-8.3162057969155e-17	0.28823010167526	0.88860294270679	1.13639066428655	1.32094239095358	1.32094239095358	1.32094239095358	-0.0405441718064116	1.28039821914717
1226	0	1.07466545186644	0	0	0	0.293423252621971	0.582938887995976	0.218117019959249	0.158653082863738	-5.74848870761591e-17	0.293423252621971	0.876362140617948	1.0944791605772	1.25313224344093	1.25313224344093	1.25313224344094	-0.0667438531667096	1.18638839027423
1227	0	1.0651095824754	0	0	0	0.287262866155738	0.589920316005676	0.191061147084314	0.136079594106941	-7.25876607085563e-18	0.287262866155738	0.877183182161414	1.06824432924573	1.20432392335267	1.20432392335267	1.20432392335267	-0.0993026680298256	1.10502125532284
1228	0	1.26133523522941	0	0	0	0.273694397272567	0.612368826870719	0.166647062812326	0.116476755314528	1.21196547806304e-16	0.273694397272567	0.886063224143286	1.05271028695561	1.16918704227014	1.16918704227014	1.16918704227014	-0.0909422116522911	1.07824483061785
1229	0.986089562259958	0	0	0	0	0.255605982318543	0.659397898691941	0.144806033559959	0.0995093234032102	-1.21216415811115e-16	0.255605982318543	0.915003881010484	1.05980991457044	1.15931923797365	1.15931923797365	1.15931923797365	-0.0797299967312632	1.07958924124239
1230	0.897315637039849	0	0	0	0	0.266926570665284	0.669255576129413	0.1254074389975	0.0848659825918654	-2.28305704419798e-16	0.266926570665284	0.936182146794697	1.0615895857922	1.14645556838406	1.14645556838406	1.14645556838406	-0.0786457465023122	1.06780982188175
1231	0	1.28857283592168	0	0	0	0.292113043507579	0.65387261388516	0.108283466861858	0.0722616854316664	-1.23023084232753e-16	0.292113043507579	0.94598565739274	1.0542691242546	1.12653080968626	1.12653080968626	1.12653080968626	-0.117727132752809	1.00880367693346
1232	0	1.48639792153387	0	0	0	0.299397633053235	0.676453281723235	0.0932468884573914	0.0614383589064661	-5.15105590560144e-17	0.299397633053235	0.97585091477647	1.06909780323386	1.13053616214033	1.13053616214033	1.13053616214033	-0.0876147942815982	1.04292136785873
1233	0	1.94463107104698	0	0	0	0.29444287038727	0.741717743026425	0.0801036119260584	0.052164491405565	-2.47297668454216e-16	0.29444287038727	1.03616061341369	1.11626422533975	1.16842871674532	1.16842871674532	1.16842871674532	-0.0671368421073025	1.10129187463801
1234	0.75719939873019	0	0	0	0	0.281446630850018	0.884938218915523	0.0686613224695374	0.0442339830942801	-2.21239248709287e-16	0.281446630850018	1.16638484976554	1.23504617223508	1.27928015532936	1.27928015532936	1.27928015532936	-0.0765085937096546	1.2027715616197
1235	0	1.65438977591077	0	0	0	0.28226386715078	0.951863997149464	0.0587352156717327	0.0374645403004328	-2.46104413161464e-16	0.28226386715078	1.23412786430024	1.29286307997198	1.33032762027241	1.33032762027241	1.33032762027241	-0.0922969252395063	1.2380306950329
1236	0.429615429266161	0	0	0	0	0.273536898490163	1.05508365075696	0.0501515938795825	0.0316958170036904	-1.06301728216348e-16	0.273536898490163	1.32862054924713	1.37877214312671	1.4104679601304	1.4104679601304	1.4104679601304	-0.0841898785442708	1.32627808158613
1237	0.902538825697875	0	0	0	0	0.264743519681329	1.08960534550014	0.0427499119771944	0.0267874478708162	-2.24577286292178e-16	0.264743519681329	1.35434886518146	1.39709877715866	1.42388622502948	1.42388622502947	1.42388622502947	-0.0841842330261073	1.33970199200337
1238	0.80810115793965	0	0	0	0	0.276826803840029	1.07694308881138	0.036383716536089	0.0226170732235703	-1.98534271704867e-16	0.276826803840029	1.35376989265141	1.3901536091875	1.41277068241107	1.41277068241107	1.41277068241107	-0.0936201836117777	1.31915049879929
1239	0.872823981000172	0	0	0	0	0.297216494126976	1.03306854689301	0.0309208123141636	0.0190784234955642	-1.10288331473061e-16	0.297216494126976	1.33028504101999	1.36120585333415	1.38028427682972	1.38028427682972	1.38028427682972	-0.107336543586137	1.27294773324358
1240	0.830308732518967	0	0	0	0	0.326067086458934	0.969713437887976	0.0262429053600972	0.0160795065077129	-3.69705805412009e-17	0.326067086458934	1.29578052434691	1.32202342970701	1.33810293621472	1.33810293621472	1.33810293621472	-0.0951229247992053	1.24298001141551
1241	0	1.17310648380051	0	0	0	0.357269860077358	0.895381870632427	0.0222449070029641	0.01354092322853	-1.00235689567312e-16	0.357269860077358	1.25265173070978	1.27489663771275	1.28843756094128	1.28843756094128	1.28843756094128	-0.0503355266073354	1.23810203433394
1242	0	1.44876535945249	0	0	0	0.366446338780541	0.861203787087278	0.0188340333962836	0.0113943250020507	-1.53456168602915e-16	0.366446338780541	1.22765012586782	1.2464841592641	1.25787848426615	1.25787848426615	1.25787848426615	-0.057364362588905	1.20051412167725
1243	0.584834669730889	0	0	0	0	0.360556624770722	0.878733682594591	0.0159287976057848	0.00958101629757521	-5.37128687746113e-17	0.360556624770722	1.23929030736531	1.2552191049711	1.26480012126867	1.26480012126867	1.26480012126867	-0.00805763736539749	1.25674248390328
1244	0.851078437671797	0	0	0	0	0.355962538451004	0.861610417204905	0.0134579627855883	0.00805070091721272	-7.67488848895433e-17	0.355962538451004	1.21757295565591	1.2310309184415	1.23908161935871	1.23908161935871	1.23908161935871	-0.00217449544959472	1.23690712390911
1245	0.530978020286716	0	0	0	0	0.364908018490464	0.821821088906138	0.0113595036682779	0.00676036556385134	-8.72166281659951e-17	0.364908018490464	1.1867291073966	1.19808861106488	1.20484897662873	1.20484897662873	1.20484897662873	0.0263743660261857	1.23122334265492
1246	0.743353671008704	0	0	0	0	0.368147249647462	0.768145663505402	0.00957960775186147	0.00567329216890385	-1.92993752286285e-16	0.368147249647462	1.13629291315286	1.14587252090473	1.15154581307363	1.15154581307363	1.15154581307363	0.0264331616165002	1.17797897469013
1247	0.909715079567635	0	0	0	0	0.376318185503755	0.706925804962105	0.00807173591588401	0.00475818898377747	-1.17227999056862e-16	0.376318185503755	1.08324399046586	1.09131572638174	1.09607391536552	1.09607391536552	1.09607391536552	0.0267936616399673	1.12286757700549
1248	0.766299516887298	0	0	0	0	0.396532719337656	0.642660356810748	0.00679575374088573	0.0039884298321178	-1.42949541601393e-16	0.396532719337656	1.0391930761484	1.04598882988929	1.04997725972141	1.04997725972141	1.04997725972141	0.0373681788558787	1.08734543857729
1249	0	1.88330078507497	0	0	0	0.416284277931421	0.578465057684077	0.00571713876529284	0.00334139086144496	-3.24102693332251e-17	0.416284277931421	0.994749335615497	1.00046647438079	1.00380786524224	1.00380786524224	1.00380786524223	0.0406489647789611	1.0444568300212
1250	0.579416699093586	0	0	0	0	0.415845650049577	0.632581829526509	0.00480626469308169	0.00279787444396229	-1.88211011073393e-16	0.415845650049577	1.04842747957609	1.05323374426917	1.05603161871313	1.05603161871313	1.05603161871313	0.0446261567447379	1.10065777545787
1251	0	1.87117251215223	0	0	0	0.412882241187183	0.648071671246574	0.0040377607029745	0.00234161042497899	-1.31376963276894e-17	0.412882241187183	1.06095391243376	1.06499167313673	1.06733328356171	1.06733328356171	1.06733328356171	0.0452118730170846	1.11254515657879
1252	0	1.16015862591414	0	0	0	0.397329101234462	0.751824573422492	0.00338994215186411	0.00195882560723776	-6.35295832901331e-17	0.397329101234462	1.14915367465695	1.15254361680882	1.15450244241606	1.15450244241606	1.15450244241606	0.0526702305792286	1.20717267299528
1253	0	1.25529874266854	0	0	0	0.373847865627087	0.840747782848405	0.00284430784147413	0.00163787312125514	-2.13011582995298e-17	0.373847865627087	1.21459564847549	1.21743995631697	1.21907782943822	1.21907782943822	1.21907782943822	0.0245407489041361	1.24361857834236
1254	0	1.73894122879488	0	0	0	0.345823827692138	0.924334464047311	0.00238509842277591	0.00136891411680326	4.71169462190472e-17	0.345823827692138	1.27015829173945	1.27254339016223	1.27391230427903	1.27391230427903	1.27391230427903	0.0465173071148616	1.32042961139389
1255	0	1.71660797962579	0	0	0	0.315675487259915	1.04902295170238	0.00199891029245218	0.0011436449854586	1.57219252655045e-16	0.315675487259915	1.3646984389623	1.36669734925475	1.36784099424021	1.36784099424021	1.36784099424021	0.0261738981690942	1.3940148924093
1256	0	1.74109477537387	0	0	0	0.285093814726323	1.19463834516462	0.00167435937359479	0.000955064066602426	-3.48743496713798e-19	0.285093814726323	1.47973215989095	1.48140651926454	1.48236158333114	1.48236158333114	1.48236158333114	0.043691392433424	1.52605297576457
1257	0	1.5657831394218	0	0	0	0.255226540105125	1.35226956769541	0.0014017893824751	0.000797272485673307	1.03057630081319e-16	0.255226540105125	1.60749610780054	1.60889789718301	1.60969516966869	1.60969516966869	1.60969516966869	0.0522528253112921	1.66194799497998
1258	0.564555986170927	0	0	0	0	0.226819535759689	1.49378986153149	0.00117301950115306	0.000665304416115146	-2.76551460742707e-17	0.226819535759689	1.72060939729118	1.72178241679233	1.72244772120845	1.72244772120845	1.72244772120845	0.0464788606178515	1.7689265818263
1259	0	1.11736656706984	0	0	0	0.210762740524874	1.53956999767368	0.000981126755715169	0.000554982641964989	1.13608794223438e-16	0.210762740524874	1.75033273819856	1.75131386495427	1.75186884759624	1.75186884759624	1.75186884759624	0.0239862574579364	1.77585510505417
1260	0	1.22375815850405	0	0	0	0.193074192889203	1.56055699575692	0.000820258809129852	0.000462795825964054	-4.37975135454368e-19	0.193074192889203	1.75363118864612	1.75445144745525	1.75491424328121	1.75491424328121	1.75491424328121	0.00986458880170541	1.76477883208292
1261	0	1.23281370910304	0	0	0	0.174873068756969	1.57239210104236	0.000685473292977434	0.000385794360114653	7.15392414323396e-17	0.174873068756969	1.74726516979933	1.74795064309231	1.74833643745242	1.74833643745242	1.74833643745242	0.0102175107251854	1.75855394817761
1262	0	1.23698474412588	0	0	0	0.156926416687118	1.57843215147614	0.000572600208051789	0.000321502094614698	-4.9730846653242e-17	0.156926416687118	1.73535856816326	1.73593116837131	1.73625267046592	1.73625267046592	1.73625267046592	0.00837412711896489	1.74462679758489
1263	0.813214952508552	0	0	0	0	0.139740043124582	1.58072656322495	0.000478124309796633	0.000267841610847825	-7.64238650069129e-17	0.139740043124582	1.72046660634953	1.72094473065933	1.72121257227018	1.72121257227018	1.72121257227017	-0.00792834019338769	1.71328423207679
1264	0	1.43186960259371	0	0	0	0.1452856923	1.53032418659745	0.00039908475462817	0.000223071028647257	-1.66145363404371e-16	0.1452856923	1.67560987889745	1.67600896365208	1.67623203468072	1.67623203468072	1.67623203468072	-0.0303446029510368	1.64588743172969
1265	0.395061711200831	0	0	0	0	0.144229176396178	1.51339837222329	0.000332989614043528	0.000185730621634832	-1.14608349497711e-16	0.144229176396178	1.65762754861947	1.65796053823351	1.65814626885515	1.65814626885515	1.65814626885514	-0.0242403627607804	1.63390590609436
1266	0.735251488578523	0	0	0	0	0.143893107802652	1.45232459878528	0.000277743163851752	0.000154597761249408	2.27160752747874e-17	0.143893107802652	1.59621770658793	1.59649544975178	1.59665004751303	1.59665004751303	1.59665004751303	-0.0409732473597993	1.55567680015323
1267	0	1.05072012963062	0	0	0	0.156643778785238	1.36366435841532	0.00023158412599009	0.000128648924139344	-1.94393660637105e-16	0.156643778785238	1.52030813720056	1.52053972132655	1.52066837025069	1.52066837025069	1.52066837025069	-0.0129708234819974	1.50769754676869
1268	0.647294103720269	0	0	0	0	0.160043723293153	1.29558117125065	0.000193033281366377	0.000107027682648612	-3.38968806965037e-17	0.160043723293153	1.45562489454381	1.45581792782517	1.45592495550782	1.45592495550782	1.45592495550782	-0.0359213895768434	1.42000356593098
1269	0	1.78383040326927	0	0	0	0.170785559874734	1.20737274051328	0.000160849085649497	8.90177576789881e-05	-2.22439213408248e-17	0.170785559874734	1.37815830038802	1.37831914947367	1.37840816723135	1.37840816723135	1.37840816723135	-0.0312612900686154	1.34714687716273
1270	0	0	0	3.62885373545028	0	0.172374264136589	1.21278207325427	0.000133990107999511	7.40203504033815e-05	2.27373675443232e-17	0.172374264136589	1.38515633739086	1.38529032749886	1.38536434784927	1.38536434784927	1.38536434784927	-0.0718459294019794	1.31351841844729
1271	0.421842775140632	0	0	0	0	0.167775237818172	1.17655780930685	0.000111583277557617	0.431322373342471	4.54747350886464e-17	0.167775237818172	1.34433304712503	1.34444463040258	1.77576700374505	1.77576700374505	1.77576700374505	-0.0403030734476177	1.73546393029744
1272	0	1.44932623194373	0	0	0	0.165007337898638	1.11361598733216	9.28970663686698e-05	0.706224165767437	2.27373675443232e-17	0.165007337898638	1.2786233252308	1.27871622229717	1.9849403880646	1.9849403880646	1.9849403880646	0.000863148468349988	1.98580353653295
1273	0	0	2.29989760808346	0	0	0.157730058904374	1.10362430858207	7.7318862464432e-05	0.867290853006159	1.59161572810262e-16	0.157730058904374	1.26135436748644	1.26143168634891	2.12872253935506	2.12872253935506	2.12872253935506	0.013996841101003	2.14271938045607
1274	0.389497390874739	0	0	0	0	0.147669173483191	1.06066320266661	0.173292338610215	0.946759171130048	0	0.147669173483191	1.2083323761498	1.38162471476001	2.32838388589006	2.32838388589006	2.32838388589006	0.0450163639879832	2.37340024987804
1275	0.489845298658161	0	0	0	0	0.141041294205026	0.99701366802789	0.283707705402524	0.968919253812202	1.81898940354586e-16	0.141041294205026	1.13805496223292	1.42176266763544	2.39068192144764	2.39068192144764	2.39068192144764	0.0465027312518339	2.43718465269948
1276	0.63784578244578	0	0	0	0	0.139822208785336	0.921587695667242	0.348399118201647	0.951936329514283	-2.27373675443232e-17	0.139822208785336	1.06140990445258	1.40980902265423	2.36174535216851	2.36174535216851	2.36174535216851	0.0615911809075057	2.42333653307601
1277	0	1.13422879486399	0	0	0	0.147734611726486	0.840746128351469	0.380315182687794	0.909273097070825	-9.09494701772928e-17	0.147734611726486	0.988480740077955	1.36879592276575	2.27806901983657	2.27806901983657	2.27806901983657	0.0334601464779917	2.31152916631457
1278	0	1.22686318293011	0	0	0	0.148184110399227	0.801061779522798	0.389212558906231	0.85079769081368	-4.54747350886464e-17	0.148184110399227	0.949245889922026	1.33845844882826	2.18925613964194	2.18925613964194	2.18925613964194	0.0473461642447041	2.23660230388664
1279	0.655177877778892	0	0	0	0	0.143616304869145	0.797432765327399	0.382387692154079	0.7836444839463	-1.81898940354586e-16	0.143616304869145	0.941049070196544	1.32343676235062	2.10708124629692	2.10708124629692	2.10708124629692	0.0132129959228454	2.12029424221977
1280	0	1.53877750024094	0	0	0	0.14989326188681	0.768797688044004	0.365248145926447	0.71288092970028	2.27373675443232e-17	0.14989326188681	0.918690949930814	1.28393909585726	1.99682002555754	1.99682002555754	1.99682002555754	-0.0217155457838013	1.97510447977374
1281	0.556523042350504	0	0	0	0	0.149175558280452	0.801886264681189	0.34175764374121	0.642022474302426	-2.50111042987555e-16	0.149175558280452	0.951061822961641	1.29281946670285	1.93484194100528	1.93484194100528	1.93484194100528	0.01524211039577	1.95008405140105
1282	0	1.55046823267075	0	0	0	0.153935798806365	0.79771738908889	0.314781832068946	0.573428710142608	-1.13686837721616e-16	0.153935798806365	0.951653187895255	1.2664350199642	1.83986373010681	1.83986373010681	1.83986373010681	-0.0235383685497789	1.81632536155703
1283	0	1.65864962321373	0	0	0	0.152068577870848	0.847438648323055	0.286356133364511	0.508606904852868	-9.09494701772928e-17	0.152068577870848	0.999507226193903	1.28586335955841	1.79447026441128	1.79447026441128	1.79447026441128	-0.00689150871431789	1.78757875569696
1284	0.604405073402205	0	0	0	0	0.145820190816978	0.943019223709991	0.257892573272412	0.448443469080751	-1.25055521493778e-16	0.145820190816978	1.08883941452697	1.34673198779938	1.79517545688013	1.79517545688013	1.79517545688013	-0.0103734578443479	1.78480199903578
1285	0.579411562968933	0	0	0	0	0.148803806811609	0.976102564633899	0.230338904957594	0.393379514431753	-1.25055521493778e-16	0.148803806811609	1.12490637144551	1.3552452764031	1.74862479083486	1.74862479083485	1.74862479083485	0.0278944116223249	1.77651920245718
1286	0	1.30492702643217	0	0	0	0.156908806757918	0.96620568619835	0.204300528649964	0.343543165353729	-2.50111042987555e-16	0.156908806757918	1.12311449295627	1.32741502160623	1.67095818695996	1.67095818695996	1.67095818695996	0.0263570298091154	1.69731521676908
1287	0	1.0147123783624	0	0	0	0.15718595641072	0.983590022471211	0.180133465976657	0.298848534746335	-2.61479726759717e-16	0.15718595641072	1.14077597888193	1.32090944485859	1.61975797960492	1.61975797960492	1.61975797960492	0.0492233568644275	1.66898133646935
1288	0.840185980687132	0	0	0	0	0.152206834361498	0.996643716540112	0.158014876737481	0.259069101403095	-6.82121026329696e-17	0.152206834361498	1.14885055090161	1.30686542763909	1.56593452904219	1.56593452904219	1.56593452904219	0.0761287456384973	1.64206327468068
1289	0	1.68553726682203	0	0	0	0.16698602502791	0.972645612043551	0.137996204851573	0.223891517413138	-2.1032064978499e-16	0.16698602502791	1.13963163707146	1.27762784192303	1.50151935933617	1.50151935933617	1.50151935933617	0.0676327170071254	1.5691520763433
1290	0.711421433897441	0	0	0	0	0.17140589583306	1.01764122465214	0.12004293399108	0.192954529339926	-3.75166564481333e-16	0.17140589583306	1.1890471204852	1.30909005447628	1.5020445838162	1.5020445838162	1.5020445838162	0.0947953745623414	1.59683995837854
1291	0	1.24873181175246	0	0	0	0.185311531674295	1.01436448100389	0.104064061107564	0.165876641973207	-2.35900188272353e-16	0.185311531674295	1.19967601267819	1.30374007378575	1.46961671575896	1.46961671575896	1.46961671575896	0.0740926282955737	1.54370934405453
1292	0.767013667376908	0	0	0	0	0.188543691777862	1.02990437256527	0.0899337091987448	0.142275327011616	-6.82121026329696e-17	0.188543691777862	1.21844806434314	1.30838177354188	1.4506571005535	1.4506571005535	1.4506571005535	0.0737895722393219	1.52444667279282
1293	0	1.02634531675163	0	0	0	0.203781701530327	1.0064799194939	0.0775067606864909	0.121779932973556	-2.8421709430404e-16	0.203781701530327	1.21026162102423	1.28776838171072	1.40954831468427	1.40954831468427	1.40954831468427	0.0781653056550355	1.48771362033931
1294	0.460014087641933	0	0	0	0	0.207300075762608	0.992204116710308	0.0666299690007129	0.10403994871429	-1.02318153949454e-16	0.207300075762608	1.19950419247292	1.26613416147363	1.37017411018792	1.37017411018792	1.37017411018792	0.0597859413326826	1.4299600515206
1295	0	1.79383096570165	0	0	0	0.209777096284681	0.950032381393511	0.0571496740035907	0.0887298808450387	-2.40163444686914e-16	0.209777096284681	1.15980947767819	1.21695915168178	1.30568903252682	1.30568903252682	1.30568903252682	0.0502203952107274	1.35590942773755
1296	0	1.19589233437294	0	0	0	0.204544523710955	0.995928584833444	0.0489169873823309	0.0755517011178479	-3.06954461848363e-16	0.204544523710955	1.2004731085444	1.24939009592673	1.32494179704458	1.32494179704458	1.32494179704458	0.044203652001038	1.36914544904561
1297	0.359573221525864	0	0	0	0	0.194315991032925	1.0408055599379	0.0417911117266752	0.0642355844922935	-2.65742983174277e-16	0.194315991032925	1.23512155097082	1.2769126626975	1.34114824718979	1.34114824718979	1.34114824718979	0.0394654010256864	1.38061364821548
1298	0.654520601573192	0	0	0	0	0.185308903785741	1.03668814495765	0.0356412995178447	0.0545394771601729	-2.55795384873636e-16	0.185308903785741	1.22199704874339	1.25763834826123	1.31217782542141	1.31217782542141	1.31217782542141	0.0170059261686848	1.32918375159009
1299	0	1.57030848128067	0	0	0	0.187211971715038	0.999864100404661	0.0303478360533403	0.0462478944616552	-2.50111042987555e-16	0.187211971715038	1.1870760721197	1.21742390817304	1.26367180263469	1.26367180263469	1.26367180263469	0.00915833075684703	1.27283013339154
1300	0	1.90923829857141	0	0	0	0.182336124258461	1.02308143312097	0.0258023357989055	0.0391702420809569	-2.50111042987555e-16	0.182336124258461	1.20541755737943	1.23121989317834	1.27039013525929	1.27039013525929	1.27039013525929	0.0279249987766644	1.29831513403596
1301	0	1.38574060411811	0	0	0	0.173076447156454	1.12440470958161	0.0219075687792603	0.0331388728497898	-2.79953837889479e-16	0.173076447156454	1.29748115673807	1.31938872551733	1.35252759836712	1.35252759836712	1.35252759836712	0.0224915649180753	1.37501916328519
1302	0.957493048202155	0	0	0	0	0.161182460634039	1.2182650300229	0.0185769776489536	0.0280070301739933	-2.71427325060358e-16	0.161182460634039	1.37944749065694	1.3980244683059	1.42603149847989	1.42603149847989	1.42603149847989	0.0247167462003165	1.45074824468021
1303	0	1.58626019164267	0	0	0	0.177937725610843	1.24115107426901	0.0157340032882389	0.0236467830374224	-3.00914848594402e-16	0.177937725610843	1.41908879987985	1.43482280316809	1.45846958620551	1.45846958620551	1.45846958620551	-0.000410688125112109	1.4580588980804
1304	0	1.33736094314512	0	0	0	0.18332234174835	1.29811394995596	0.0133113042093726	0.0199470232126482	-1.28252963804698e-16	0.18332234174835	1.48143629170431	1.49474759591369	1.51469461912633	1.51469461912633	1.51469461912633	0.0152964981950994	1.52999111732143
1305	0.488749616731855	0	0	0	0	0.180908053408355	1.35221629953576	0.0112499304310821	0.016811569978871	-2.07833750209829e-16	0.180908053408355	1.53312435294411	1.5443742833752	1.56118585335407	1.56118585335407	1.56118585335407	0.00401296781452172	1.56519882116859
1306	0.974939192089524	0	0	0	0	0.181168344296688	1.34405033579248	0.00949849397740885	0.0141574091802723	-1.16173737296776e-16	0.181168344296688	1.52521868008917	1.53471717406658	1.54887458324685	1.54887458324685	1.54887458324685	-0.00167938810606453	1.54719519514078
1307	0.61364362522004	0	0	0	0	0.206518248983919	1.29441299504123	0.00801236437000017	0.0119130801974268	-1.97886151909188e-16	0.206518248983919	1.50093124402515	1.50894360839515	1.52085668859258	1.52085668859258	1.52085668859258	-0.056153175140861	1.46470351345172
1308	0	1.35041143276438	0	0	0	0.229056911071884	1.21860756948544	0.00675290730896514	0.0100172150695698	-6.3948846218409e-17	0.229056911071884	1.44766448055732	1.45441738786629	1.46443460293586	1.46443460293586	1.46443460293586	-0.0524571488223227	1.41197745411353
1309	0.541820184925521	0	0	0	0	0.2366385524331	1.18747386524754	0.00568677731971688	0.00841722760894059	-4.49418280368263e-17	0.2366385524331	1.42411241768064	1.42979919500036	1.4382164226093	1.4382164226093	1.4382164226093	-0.0352401955474466	1.40297622706185
1310	0	0	2.21418456898668	0	0	0.243559243739073	1.12758566183223	0.00478526981689704	0.00706814613161028	1.88293824976427e-17	0.243559243739073	1.3711449055713	1.3759301753882	1.38299832151981	1.38299832151981	1.38299832151981	-0.0387818834359695	1.34421643808384
1311	0.923980732589882	0	0	0	0	0.240195320730427	1.05039058012482	0.164580545634746	0.00593158081207968	-9.29034627006331e-17	0.240195320730427	1.29058590085525	1.45516644649	1.46109802730208	1.46109802730208	1.46109802730208	-0.0289251952255496	1.43217283207653
1312	0.553954524910618	0	0	0	0	0.258007288814251	0.964130868634721	0.266286645855087	0.00497481521010599	-1.3837819778928e-16	0.258007288814251	1.22213815744897	1.48842480330406	1.49339961851416	1.49339961851416	1.49339961851416	-0.0296151689402173	1.46378444957395
1313	0	1.48996258672465	0	0	0	0.271518877955849	0.874629322261394	0.325712493264636	0.00417001088377064	-8.02913291408913e-17	0.271518877955849	1.14614820021724	1.47186069348188	1.47603070436565	1.47603070436565	1.47603070436565	-0.0340990671230841	1.44193163724256
1314	0	1.1627012903206	0	0	0	0.271654253131863	0.85859851369011	0.354844393086668	0.0034935139417686	-6.23501250629488e-17	0.271654253131863	1.13025276682197	1.48509715990864	1.48859067385041	1.48859067385041	1.48859067385041	-0.0710661123887522	1.41752456146166
1315	0.487303995871259	0	0	0	0	0.262818835716064	0.863913290085446	0.36271242087516	0.00292525271328713	-1.18438592267012e-16	0.262818835716064	1.12673212580151	1.48944454667667	1.49236979938996	1.49236979938996	1.49236979938996	-0.064966534598902	1.42740326479105
1316	0	1.15186810477821	0	0	0	0.256037237082541	0.839088961948584	0.356068317078371	0.00244821628751349	-1.51922918689706e-16	0.256037237082541	1.09512619903112	1.4511945161095	1.45364273239701	1.45364273239701	1.45364273239701	-0.0737848666086172	1.37985786578839
1317	0	1.74790346346814	0	0	0	0.243078385808964	0.838329161861423	0.339914756118834	0.00204800439611067	-1.21636034577932e-16	0.243078385808964	1.08140754767039	1.42132230378922	1.42337030818533	1.42337030818533	1.42337030818533	-0.0523147018159674	1.37105560636936
1318	0	1.41101601508491	0	0	0	0.2264046071927	0.910327931784161	0.317917597823177	0.00171243990851825	-1.97486471620323e-16	0.2264046071927	1.13673253897686	1.45465013680004	1.45636257670856	1.45636257670856	1.45636257670856	-0.0617165874634785	1.39464598924508
1319	0	1.61930110376285	0	0	0	0.207788514328674	0.993880713984879	0.292726153595255	0.0014312360307218	-2.316147273973e-16	0.207788514328674	1.20166922831355	1.49439538190881	1.49582661793953	1.49582661793953	1.49582661793953	-0.0577589840169151	1.43806763392261
1320	0.883465566692183	0	0	0	0	0.18848214691845	1.10310328711523	0.266221269548956	0.00119571110821913	-1.67821312402339e-16	0.18848214691845	1.29158543403368	1.55780670358264	1.55900241469086	1.55900241469086	1.55900241469086	-0.0778656201222793	1.48113679456858
1321	0	1.12902754908406	0	0	0	0.194908601385064	1.14007100401302	0.23970687225258	0.000998544710190708	-4.23261425908095e-16	0.194908601385064	1.33497960539809	1.57468647765067	1.57568502236086	1.57568502236086	1.57568502236086	-0.0926316662550683	1.48305335610579
1322	0	1.37611093947021	0	0	0	0.192811970587468	1.16913568580608	0.214057322414922	0.000833569400006002	-4.81925610529288e-16	0.192811970587468	1.36194765639355	1.57600497880847	1.57683854820847	1.57683854820847	1.57683854820847	-0.0941963189866551	1.48264222922182
1323	0.548203677024588	0	0	0	0	0.185071037109876	1.21221883834098	0.189830303921842	0.000695593269115932	-4.33042490755042e-16	0.185071037109876	1.39728987545086	1.5871201793727	1.58781577264181	1.58781577264181	1.58781577264181	-0.108613966265742	1.47920180637607
1324	0.685652988488262	0	0	0	0	0.183643006944104	1.20126659808901	0.167352901158468	0.000580248923532378	-2.98949753840816e-16	0.183643006944104	1.38490960503312	1.55226250619159	1.55284275511512	1.55284275511512	1.55284275511512	-0.0998518122425777	1.45299094287254
1325	0	1.56491468642165	0	0	0	0.192047597371212	1.15445322547969	0.146786875526667	0.000483865164096812	-3.11728420854251e-16	0.192047597371212	1.3465008228509	1.49328769837757	1.49377156354167	1.49377156354167	1.49377156354166	-0.0960600941058765	1.39771146943579
1326	0.834029866802644	0	0	0	0	0.191370959176204	1.16534112435909	0.128177853875081	0.000403358095244107	-5.4776183588956e-16	0.191370959176204	1.35671208353529	1.48488993741037	1.48529329550562	1.48529329550562	1.48529329550562	-0.0911747766666656	1.39411851883895
1327	0	1.43931193727341	0	0	0	0.207409779768477	1.13434809342898	0.111492116501667	0.000336138835086251	-5.01249042272889e-16	0.207409779768477	1.34175787319746	1.45324998969912	1.45358612853421	1.45358612853421	1.45358612853421	-0.0615425801756857	1.39204354835852
1328	0	0	0	0	4.08570432721502	0.21134574020629	1.14414374398077	0.0966438641010417	0.000280035386204946	-2.64815946948715e-16	0.21134574020629	1.35548948418706	1.4521333482881	1.4524133836743	1.4524133836743	1.4524133836743	-0.0466752159240807	1.40573816775022
1329	0.803958344491733	0	0	0	0	0.207039580955191	1.11311507206991	0.0835152066056156	0.000233226565862759	0.546682238529364	0.207039580955191	1.32015465302511	1.40366985963072	1.40390308619658	1.95058532472595	1.95058532472595	-0.0206064469492563	1.92997887777669
1330	0	1.08048152615915	0	0	0	0.218517490545554	1.05574059529993	0.0719706165620856	0.000194186190840622	0.895171121691006	0.218517490545554	1.27425808584548	1.34622870240757	1.34642288859841	2.24159401028942	2.24159401028942	-0.0190758926466685	2.22251811764275
1331	0	1.09283294712539	0	0	0	0.219031197753062	1.02082401090579	0.061867197058174	0.000161635970162604	1.09935618989361	0.219031197753062	1.23985520865885	1.30172240571702	1.30188404168719	2.40124023158079	2.40124023158079	-0.0455901008605192	2.35565013072027
1332	0.79006928031075	0	0	0	0	0.212178500645784	1.00298781462137	0.0530618066694148	0.00013450578276794	1.20010229500338	0.212178500645784	1.21516631526715	1.26822812193656	1.26836262771933	2.46846492272271	2.46846492272271	-0.0274992305234025	2.44096569219931
1333	0.976650535921634	0	0	0	0	0.221055504182721	0.958075139601326	0.0454158434881252	0.000111900210677214	1.22820081969841	0.221055504182721	1.17913064378405	1.22454648727217	1.22465838748285	2.45285920718126	2.45285920718126	-0.0558295453107029	2.39702966187056
1334	0.896859520151615	0	0	0	0	0.250980107478358	0.896488323031993	0.0387983027920328	9.30703650176895e-05	1.20667893845121	0.250980107478358	1.14746843051035	1.18626673330238	1.1863598036674	2.39303874211862	2.39303874211862	-0.0327257561497734	2.36031298596884
1335	0	0	2.23652578129702	0	0	0.289134401524183	0.82574814800004	0.0330875770284297	7.73901857077419e-05	1.15260268200175	0.289134401524183	1.11488254952422	1.14797012655265	1.14804751673836	2.30065019874011	2.30065019874011	-0.0415503749439278	2.25909982379618
1336	0	1.45338018088497	0	0	0	0.30520945540237	0.751196712164424	0.191985560572388	6.43365186876508e-05	1.07848144209714	0.30520945540237	1.05640616756679	1.24839172813918	1.24845606465787	2.32693750675501	2.32693750675501	-0.0640769001146183	2.26286060664039
1337	0.818575506742656	0	0	0	0	0.305956149196028	0.745716818785957	0.292189699018154	5.34723799443896e-05	0.99335916367742	0.305956149196028	1.05167296798199	1.34386266700014	1.34391613938008	2.3372753030575	2.3372753030575	-0.0421598345474708	2.29511546851003
1338	0	0	2.561891763306	0	0	0.318347541738991	0.71754037057521	0.349757614836464	4.4432905633073e-05	0.90365966239392	0.318347541738991	1.0358879123142	1.38564552715066	1.3856899600563	2.28934962245022	2.28934962245022	-0.0464574518881416	2.24289217056208
1339	0	0	2.01035417942314	0	0	0.316193305163008	0.675075803631638	0.591796693433685	3.69135643949562e-05	0.813839351509766	0.316193305163008	0.991269108794646	1.58306580222833	1.58310271579273	2.39694206730249	2.39694206730249	-0.071576824811055	2.32536524249144
1340	0	0	2.15302597165428	0	0	0.304359626874838	0.624428947947705	0.866951561613927	3.06602734023272e-05	0.726889423795732	0.304359626874838	0.928788574822543	1.79574013643647	1.79577079670987	2.5226602205056	2.5226602205056	-0.0607002054771992	2.4619600150284
1341	0	1.62774628957949	0	0	0	0.286426462162511	0.569961521825928	1.17471636161181	2.54611152798134e-05	0.644720619127758	0.286426462162511	0.856387983988439	2.03110434560025	2.03112980671553	2.67585042584329	2.67585042584329	-0.0561607065945892	2.6196897192487
1342	0.654580413536549	0	0	0	0	0.264993947037419	0.601493794963405	1.34241781209921	2.11394002959878e-05	0.56845664402517	0.264993947037419	0.866487742000823	2.20890555410004	2.20892669350033	2.7773833375255	2.7773833375255	-0.0380900575075536	2.73929328001795
1343	0	1.22995933694532	0	0	0	0.255952231669591	0.602866301895344	1.41072156689612	1.75478582815572e-05	0.498656717415975	0.255952231669591	0.858818533564935	2.26954010046106	2.26955764831934	2.76821436573532	2.76821436573532	-0.00393278554990002	2.76428158018542
1344	0	1.88550555455897	0	0	0	0.24148117199638	0.633520048747634	1.41015269209102	1.45637786717657e-05	0.435483295762534	0.24148117199638	0.875001220744015	2.28515391283504	2.28516847661371	2.72065177237624	2.72065177237624	-0.00453477330342033	2.71611699907282
1345	0.830899061098971	0	0	0	0	0.223846211889815	0.749679135627094	1.36343580543597	1.208494578824e-05	0.378827539610824	0.223846211889815	0.97352534751691	2.33696115295288	2.33697323789867	2.71580077750949	2.71580077750949	0.0210734089669793	2.73687418647647
1346	0.495976812747779	0	0	0	0	0.227279732350075	0.802909538316628	1.28732003003642	1.00262407423315e-05	0.328402330721205	0.227279732350075	1.0301892706667	2.31750930070313	2.31751932694387	2.64592165766507	2.64592165766507	0.0137054375302789	2.65962709519535
1347	0.81820473980845	0	0	0	0	0.230169291119629	0.812208509213423	1.1939986434217	8.31680185003876e-06	0.283810481296378	0.230169291119629	1.04237780033305	2.23637644375475	2.2363847605566	2.52019524185298	2.52019524185298	0.0310814589475952	2.55127670080058
1348	0.532694978501919	0	0	0	0	0.246467460181748	0.791753810122446	1.09221039520886	6.89765272784939e-06	0.244594072719166	0.246467460181748	1.03822127030419	2.13043166551305	2.13043856316578	2.37503263588495	2.37503263588495	0.0189595673120556	2.393992203197
1349	0	1.81193976244941	0	0	0	0.258586939324011	0.752026741141344	0.988091253152975	5.71972182569311e-06	0.210269523823562	0.258586939324011	1.01061368046536	1.99870493361833	1.99871065334016	2.20898017716372	2.20898017716372	0.0014830198999818	2.2104631970637
1350	0.888334524994887	0	0	0	0	0.25821407988244	0.808206228931026	0.885830869210398	4.74218942136986e-06	0.180351941093672	0.25821407988244	1.06642030881347	1.95225117802386	1.95225592021328	2.13260786130696	2.13260786130696	0.0445984149856668	2.17720627629262
1351	0.951448983088605	0	0	0	0	0.275323276520568	0.819307989168132	0.788176574995789	3.93110843476734e-06	0.154371484212093	0.275323276520568	1.0946312656887	1.88280784068449	1.88281177179292	2.03718325600502	2.03718325600502	0.0128138436019851	2.049997099607
1352	0.594856947625457	0	0	0	0	0.307391602935309	0.799828457365527	0.69681861258055	3.25825410747029e-06	0.131883841588939	0.307391602935309	1.10722006030084	1.80403867288139	1.80404193113549	1.93592577272443	1.93592577272443	0.019863940722961	1.95578971344739
1353	0	1.02963084897613	0	0	0	0.330375677617104	0.760489741447608	0.612683096838266	2.70016489096747e-06	0.112476413482218	0.330375677617104	1.09086541906471	1.70354851590298	1.70355121606787	1.81602762955009	1.81602762955009	0.0233642137530947	1.83939184330318
1354	0	1.13099497428795	0	0	0	0.334926701237636	0.74385038759715	0.536153502081603	2.2373430260302e-06	0.095771414662359	0.334926701237636	1.07877708883479	1.61493059091639	1.61493282825941	1.71070424292177	1.71070424292177	-0.0466462836139807	1.66405795930779
1355	0	1.19614735796793	0	0	0	0.326972141231074	0.750146023188571	0.467236959371452	1.85358842735468e-06	0.0814268102363895	0.326972141231074	1.07711816441965	1.5443551237911	1.54435697737952	1.62578378761591	1.62578378761591	-0.0375809412039373	1.58820284641198
1356	0.864227057619928	0	0	0	0	0.310896213059099	0.77657397783356	0.405688095026601	1.53544381751658e-06	0.0691357682457839	0.310896213059099	1.08747019089266	1.49315828591926	1.49315982136308	1.56229558960886	1.56229558960886	-0.0880376733884602	1.4742579162204
1357	0.462804649309892	0	0	0	0	0.314364620852693	0.768772078587655	0.351100338996378	1.27173266629939e-06	0.058625136014799	0.314364620852693	1.08313669944035	1.43423703843673	1.43423831016939	1.49286344618419	1.49286344618419	-0.0777944929546599	1.41506895322953
1358	0.734322809011473	0	0	0	0	0.313374498492117	0.73828158112332	0.302972427370537	1.05317451674978e-06	0.049653312164168	0.313374498492117	1.05165607961544	1.35462850698597	1.35462956016049	1.40428287232466	1.40428287232466	-0.0800799959082235	1.32420287641644
1359	0	1.35373048896926	0	0	0	0.320073138130698	0.693584334683608	0.260756091846707	8.72064830790009e-07	0.0420077834496846	0.320073138130698	1.01365747281431	1.27441356466101	1.27441443672584	1.31642222017553	1.31642222017553	-0.0408433455585061	1.27557887461702
1360	0	1.20819903087493	0	0	0	0.314046234587926	0.70084849425963	0.223889571432103	7.22008600919821e-07	0.0355025178620875	0.314046234587926	1.01489472884756	1.23878430027966	1.23878502228826	1.27428754015035	1.27428754015035	-0.0451278041887822	1.22915973596157
1361	0	1.46051749207413	0	0	0	0.299687179604414	0.730494469435234	0.191820519359068	5.97698753566078e-07	0.0299753470349345	0.299687179604414	1.03018164903965	1.22200216839872	1.22200276609747	1.2519781131324	1.2519781131324	-0.00932312521800156	1.2426549879144
1362	0	1.3757630010803	0	0	0	0.280214734064379	0.796221533528222	0.164021048712051	4.94731862602293e-07	0.0252854274956762	0.280214734064379	1.0764362675926	1.24045731630465	1.24045781103651	1.26574323853219	1.26574323853219	-0.0202411447645918	1.2455020937676
1363	0.793049843613059	0	0	0	0	0.257954516459429	0.876102273580889	0.139997014097965	4.09454924744068e-07	0.0213108381864757	0.257954516459429	1.13405679004032	1.27405380413828	1.27405421359321	1.29536505177968	1.29536505177968	-0.00807922930083099	1.28728582247885
1364	0	1.17586806913859	0	0	0	0.255153947189714	0.900860493435221	0.119293124638716	3.38837992934771e-07	0.0179463482713401	0.255153947189714	1.15601444062493	1.27530756526365	1.27530790410164	1.29325425237298	1.29325425237298	-0.0121738340816295	1.28108041829135
1365	0.941126085729714	0	0	0	0	0.244892683318722	0.93313670177545	0.101495094609963	2.80368326392022e-07	0.0151013724361717	0.244892683318722	1.17802938509417	1.27952447970414	1.27952476007246	1.29462613250863	1.29462613250863	-0.0164293349955204	1.27819679751311
1366	0	1.01712093807561	0	0	0	0.258974129180857	0.92411058170745	0.0862297376879124	2.31962442693146e-07	0.0126981190549394	0.258974129180857	1.18308471088831	1.26931444857622	1.26931468053866	1.2820127995936	1.2820127995936	0.0222085725111422	1.30422137210475
1367	0.553158329210678	0	0	0	0	0.259903692867919	0.921575492958603	0.0731636796585407	1.9189306134848e-07	0.010669928486433	0.259903692867919	1.18147918582652	1.25464286548506	1.25464305737812	1.26531298586456	1.26531298586456	0.0200759166841367	1.28538890254869
1368	0	0	2.14807640595817	0	0	0.262007487106821	0.889594547064258	0.0620011873529844	1.58728426109178e-07	0.00895979342049806	0.262007487106821	1.15160203417108	1.21360322152406	1.21360338025249	1.22256317367299	1.22256317367299	0.000431379074379605	1.22299455274737
1369	0.828315291701386	0	0	0	0	0.254808519094018	0.838926300038645	0.203594030169967	1.31281922043769e-07	0.00751904987495205	0.254808519094018	1.09373481913266	1.29732884930263	1.29732898058455	1.3048480304595	1.3048480304595	-0.0372428041238228	1.26760522633568
1370	0	1.08092875756213	0	0	0	0.26407972120639	0.777396465073963	0.29181674852576	1.08570247797957e-07	0.00630622559500265	0.26407972120639	1.04147618628035	1.33329293480611	1.33329304337636	1.33959926897136	1.33959926897136	-0.0460713760322517	1.29352789293911
1371	0	1.92749898571107	0	0	0	0.261617119782487	0.748872099548187	0.341365532886413	8.97786971137293e-08	0.00528603180263032	0.261617119782487	1.01048921933067	1.35185475221709	1.35185484199578	1.35714087379841	1.35714087379841	-0.0462286048876735	1.31091226891074
1372	0	0	0	0	4.36575488342878	0.25137003211907	0.826816455633438	0.363362303324162	7.42323472188389e-08	0.00442848416597046	0.25137003211907	1.07818648775251	1.44154879107667	1.44154886530902	1.44597734947499	1.44597734947499	-0.0690878524023144	1.37688949707267
1373	0.768471603955435	0	0	0	0	0.236241551619857	0.851896138512118	0.366167624762081	6.13721507853882e-08	0.62790242980612	0.236241551619857	1.08813769013197	1.45430531489406	1.45430537626621	2.08220780607233	2.08220780607233	-0.0827887172381338	1.99941908883419
1374	0	1.24062914906269	0	0	0	0.237678087629631	0.840715489453271	0.356016354456601	5.07351039548354e-08	1.02519755671932	0.237678087629631	1.0783935770829	1.4344099315395	1.43440998227461	2.45960753899392	2.45960753899392	-0.0806502835424344	2.37895725545149
1375	0	1.56853631497958	0	0	0	0.230831271592931	0.856002520309805	0.337513576897382	4.19377965787504e-08	1.2578259496795	0.230831271592931	1.08683379190274	1.42434736880012	1.42434741073791	2.68217336041741	2.68217336041741	-0.0700712359980227	2.61210212441939
1376	0	0	0	3.10179558650037	0	0.2186569350089	0.91869586356743	0.314020590865685	3.46627706335312e-08	1.37243110062853	0.2186569350089	1.13735279857633	1.45137338944201	1.45137342410479	2.82380452473332	2.82380452473332	-0.0250758535676118	2.7987286711657
1377	0.382603594808782	0	0	0	0	0.203311485530481	0.930533463635685	0.287954513279403	0.315084820986328	1.4041571486365	0.203311485530481	1.13384494916617	1.42179946244557	1.7368842834319	3.1410414320684	3.1410414320684	-0.0146908908346417	3.12635054123375
1378	0	0	2.62267204044342	0	0	0.19113861735296	0.907892473334145	0.261020134093675	0.515939242304005	1.37928520093192	0.19113861735296	1.09903109068711	1.36005122478078	1.87599046708479	3.25527566801671	3.25527566801671	-0.00190165456951052	3.2533740134472
1379	0	1.1138962096629	0	0	0	0.17669836391498	0.862883742631416	0.459651326473608	0.633622977079396	1.31729173802133	0.17669836391498	1.0395821065464	1.49923343302	2.1328564100994	3.45014814812073	3.45014814812073	0.0438331667015804	3.49398131482231
1380	0.888657707215136	0	0	0	0	0.161212722328293	0.844994479173142	0.57769432505216	0.69168881773064	1.23245199400225	0.161212722328293	1.00620720150143	1.5839015265536	2.27559034428424	3.50804233828648	3.50804233828648	0.0545452497256935	3.56258758801218
1381	0.813779810059229	0	0	0	0	0.171397648749283	0.805237662476231	0.637838721275532	0.707883630107352	1.13508563989102	0.171397648749283	0.976635311225514	1.61447403250105	2.3223576626084	3.45744330249942	3.45744330249941	0.0767143848580254	3.53415768735744
1382	0.772539152950695	0	0	0	0	0.194280703499324	0.752128937432635	0.657196266660935	0.695479314995196	1.03252176415565	0.194280703499324	0.946409640931959	1.60360590759289	2.29908522258809	3.33160698674374	3.33160698674374	0.0598135680590945	3.39142055480283
1383	0	1.19245056690509	0	0	0	0.222781182421679	0.69181523573123	0.648577507637962	0.664312019110917	0.929843984686983	0.222781182421679	0.914596418152909	1.56317392579087	2.22748594490179	3.15732992958877	3.15732992958877	0.0544264335401626	3.21175636312893
1384	0.802645987780159	0	0	0	0	0.234565360397906	0.675221100310334	0.621488870793131	0.621591632926456	0.830463695173996	0.234565360397906	0.909786460708239	1.53127533150137	2.15286696442783	2.98333065960182	2.98333065960182	-0.00160650977251628	2.98172414982931
1385	0	0	2.3392778804317	0	0	0.255855438937129	0.641910939238932	0.58290959765053	0.572530708233241	0.736559270486118	0.255855438937129	0.897766378176061	1.48067597582659	2.05320668405983	2.78976595454595	2.78976595454595	0.020400970613635	2.81016692515958
1386	0.946976551060157	0	0	0	0	0.261719569219896	0.598490214339912	0.717106604115953	0.520831663825514	0.649410990043376	0.261719569219896	0.860209783559809	1.57731638767576	2.09814805150128	2.74755904154465	2.74755904154465	-0.00479122579480703	2.74276781574984
1387	0.768459208327956	0	0	0	0	0.286419040265615	0.549718917451217	0.783498471718376	0.469062990001718	0.56965505377043	0.286419040265615	0.836137957716833	1.61963642943521	2.08869941943693	2.65835447320736	2.65835447320736	-0.00967586268797151	2.64867861051939
1388	0.565716894761668	0	0	0	0	0.312903667663916	0.498963578503887	0.802257655687402	0.418948685217897	0.49747501759436	0.312903667663916	0.811867246167803	1.61412490185521	2.0330735870731	2.53054860466746	2.53054860466746	-0.0112759409759601	2.5192726636915
1389	0	0	0	3.87318769134452	0	0.330856206354703	0.448546042721382	0.788471297575931	0.371590020047392	0.432744989717196	0.330856206354703	0.779402249076084	1.56787354665202	1.93946356669941	2.3722085564166	2.3722085564166	0.00217862469779648	2.3743871811144
1390	0.453054740861455	0	0	0	0	0.332018701065423	0.400011589782019	0.753322009796608	0.818924942291185	0.375135785948334	0.332018701065423	0.732030290847441	1.48535230064405	2.30427724293523	2.67941302888357	2.67941302888357	-0.033217835650033	2.64619519323353
1391	0	1.69850652951233	0	0	0	0.328610355911431	0.354334176278205	0.705007676293112	1.09187383008826	0.324192767643038	0.328610355911431	0.682944532189637	1.38795220848275	2.47982603857101	2.80401880621404	2.80401880621404	-0.0109458661717948	2.79307294004225
1392	0	1.76238123110802	0	0	0	0.315528017346312	0.406551840765518	0.649456087187914	1.23895956133224	0.279392140283136	0.315528017346312	0.722079858111831	1.37153594529974	2.61049550663198	2.88988764691512	2.88988764691512	-0.00971902906133565	2.88016861785378
1393	0.845464889513326	0	0	0	0	0.296390873615959	0.529914390950729	0.590878564680602	1.29684367331555	0.24018096390526	0.296390873615959	0.826305264566689	1.41718382924729	2.71402750256284	2.9542084664681	2.9542084664681	0.0337892194242393	2.98799768589234
1394	0.851855734236101	0	0	0	0	0.297233397192929	0.595194568122085	0.532197470215244	1.29303216436759	0.20600493056971	0.297233397192929	0.892427965315015	1.42462543553026	2.71765759989785	2.92366253046756	2.92366253046756	-0.00213313646511701	2.92152939400244
1395	0	1.18409578336256	0	0	0	0.311796249319522	0.619395955035998	0.475375124472873	1.24799008457555	0.176327029104375	0.311796249319522	0.93119220435552	1.40656732882839	2.65455741340394	2.83088444250832	2.83088444250832	-0.00106492873212681	2.82981951377619
1396	0	1.21727617987999	0	0	0	0.311312851534831	0.661183316197043	0.421665834573697	1.17679034361235	0.150639488110199	0.311312851534831	0.972496167731874	1.39416200230557	2.57095234591792	2.72159183402812	2.72159183402812	-0.028578723395472	2.69301311063264
1397	0.325547499435836	0	0	0	0	0.300759534562331	0.7159952454303	0.371808097254703	1.09039611753656	0.128470820820918	0.300759534562331	1.01675477999263	1.38856287724733	2.4789589947839	2.60742981560482	2.60742981560481	-0.0615285776750347	2.54590123792978
1398	0.680255057795682	0	0	0	0	0.287273717351668	0.72921022203161	0.326170385288573	0.99665551162351	0.1093893551537	0.287273717351668	1.01648393938328	1.34265432467185	2.33930983629536	2.44869919144906	2.44869919144906	-0.0465875094095571	2.4021116820395
1399	0.352116006482259	0	0	0	0	0.283949114986786	0.714107702594067	0.284861029489901	0.901070659477485	0.0930042917204923	0.283949114986786	0.998056817580853	1.28291784707075	2.18398850654824	2.27699279826873	2.27699279826873	0.020649052965196	2.29764185123393
1400	0	1.21253606756118	0	0	0	0.276450849690395	0.680519644645368	0.247810422711573	0.807390350787805	0.0789650700171693	0.276450849690395	0.956970494335763	1.20478091704734	2.01217126783514	2.09113633785231	2.09113633785231	0.0513027460730274	2.14243908392534
1401	0	0	2.49672007326141	0	0	0.262340840882408	0.683793363976549	0.214831969613009	0.71806489391448	0.0669596213764325	0.262340840882408	0.946134204858957	1.16096617447197	1.87903106838645	1.94599068976288	1.94599068976288	0.0463266008295237	1.9923172905924
1402	0.877645551105315	0	0	0	0	0.244262482146473	0.663519352149653	0.389812751778165	0.634593685598114	0.05671193310157	0.244262482146473	0.907781834296126	1.29759458607429	1.93218827167241	1.98890020477398	1.98890020477398	0.0380469043605603	2.02694710913454
1403	0.932752767307594	0	0	0	0	0.249343565481978	0.628126998514976	0.494297199884556	0.557789439471222	0.0479792309099338	0.249343565481978	0.877470563996953	1.37176776388151	1.92955720335273	1.97753643426266	1.97753643426266	0.0495693617299185	2.02710579599258
1404	0.74384379094119	0	0	0	0	0.273049190184113	0.583763458367063	0.548093335694421	0.487977867130383	0.0405489981025703	0.273049190184113	0.856812648551176	1.4049059842456	1.89288385137598	1.93343284947855	1.93343284947855	0.0497915689886727	1.98322441846722
1405	0.464691513701265	0	0	0	0	0.298087814364623	0.53484407321576	0.566144417198331	0.425147530537549	0.034235983233849	0.298087814364623	0.832931887580383	1.39907630477871	1.82422383531626	1.85845981855011	1.85845981855011	-0.00266617608153448	1.85579364246858
1406	0.496676294226428	0	0	0	0	0.312148785641367	0.484478233399934	0.559641740072857	0.369061369333293	0.0288792983960146	0.312148785641367	0.796627019041301	1.35626875911416	1.72533012844745	1.75420942684347	1.75420942684346	0.0156182847564849	1.76982771159995
1407	0.614320321491401	0	0	0	0	0.319396203740452	0.43479775398296	0.536893854808239	0.319338873450607	0.0243396735908765	0.319396203740452	0.754193957723412	1.29108781253165	1.61042668598226	1.63476635957314	1.63476635957313	0.0223901546221004	1.65715651419524
1408	0.610917340005691	0	0	0	0	0.326118614662591	0.387209113394259	0.504003943171079	0.275515878613111	0.0204969059471677	0.326118614662591	0.71332772805685	1.21733167122793	1.49284754984104	1.51334445578821	1.51334445578821	0.0101378070683158	1.52348226285652
1409	0	1.05047969114169	0	0	0	0.332131667502016	0.342586367549828	0.465396342422148	0.237087397211329	0.0172475233618578	0.332131667502016	0.674718035051844	1.14011437747399	1.37720177468532	1.39444929804718	1.39444929804718	0.00413524249216679	1.39858454053935
1410	0	1.26350439768685	0	0	0	0.325248975716236	0.337556982409971	0.424224649433466	0.203537670092769	0.014502668643474	0.325248975716236	0.662805958126207	1.08703060755967	1.29056827765244	1.30507094629592	1.30507094629592	-0.0286735268262474	1.27639741946967
1411	0	1.21043639596959	0	0	0	0.309948163002147	0.375376346235872	0.382687035732577	0.174360664816414	0.0121862009863026	0.309948163002147	0.685324509238019	1.0680115449706	1.24237220978701	1.25455841077331	1.25455841077331	-0.0306445429667548	1.22391386780656
1412	0	1.10590467182392	0	0	0	0.289507277444618	0.436375845103599	0.342269003379332	0.149073496438068	0.0102330055086171	0.289507277444618	0.725883122548217	1.06815212592755	1.21722562236562	1.22745862787423	1.22745862787423	-0.0571025881157716	1.17035603975846
1413	0	1.61040687746254	0	0	0	0.266292555675316	0.502979490743673	0.303929526374519	0.127224663138871	0.00858749780650485	0.266292555675316	0.769272046418989	1.07320157279351	1.20042623593238	1.20901373373888	1.20901373373888	-0.0442934730606055	1.16472026067828
1414	0	0	0	3.61799964622791	0	0.241981277749894	0.61603026897792	0.268243125920682	0.108398535528502	0.00720230836873107	0.241981277749894	0.858011546727814	1.1262546726485	1.234653208177	1.24185551654573	1.24185551654573	-0.0633850165902454	1.17847049995548
1415	0.752451420028165	0	0	0	0	0.217733789346661	0.671568616687966	0.235507738875106	0.520902036735046	0.00603713078427482	0.217733789346661	0.889302406034627	1.12481014490973	1.64571218164478	1.65174931242905	1.65174931242905	-0.0441589663074406	1.60759034612161
1416	0	1.19200648535975	0	0	0	0.212867859330951	0.686730320308328	0.205826112293921	0.780295322306216	0.0050577175895885	0.212867859330951	0.899598179639279	1.1054242919332	1.88571961423942	1.89077733182901	1.890777331829	-0.0792634095762112	1.81151392225279
1417	0	0	2.52151382917452	0	0	0.202611601853887	0.720861267010752	0.179166777478521	0.928532476465696	0.00423500807672109	0.202611601853887	0.923472868864638	1.10263964634316	2.03117212280885	2.03540713088558	2.03540713088558	-0.0793203210894869	1.95608680979609
1418	0.495235874805972	0	0	0	0	0.189079105470107	0.720053476085774	0.363629985029081	0.997388591058548	0.00354437321640196	0.189079105470107	0.909132581555881	1.27276256658496	2.27015115764351	2.27369553085991	2.27369553085991	-0.0629131588615988	2.21078237199831
1419	0	1.5817018024344	0	0	0	0.181827167947754	0.695852091776292	0.47533102044173	1.01077149216743	0.00296496389635943	0.181827167947754	0.877679259724046	1.35301028016578	2.36378177233321	2.36674673622957	2.36674673622957	-0.0807715684835191	2.28597516774605
1420	0.463533602825806	0	0	0	0	0.170991473604702	0.738696123343053	0.534587780350534	0.986529843670209	0.00247914982984451	0.170991473604702	0.909687596947755	1.44427537729829	2.4308052209685	2.43328437079834	2.43328437079834	-0.0933331980091795	2.33995117278916
1421	0.597671394642719	0	0	0	0	0.165146171282019	0.743142860527407	0.556743000480692	0.937864250522842	0.00207203767886226	0.165146171282019	0.908289031809426	1.46503203229012	2.40289628281296	2.40496832049182	2.40496832049182	-0.0385004928667806	2.36646782762504
1422	0.440071221330647	0	0	0	0	0.16749987428953	0.721705008282595	0.553300326574243	0.874425878006421	0.00173105811037081	0.16749987428953	0.889204882572125	1.44250520914637	2.31693108715279	2.31866214526316	2.31866214526316	-0.025551994603468	2.29311015065969
1423	0.812283538251406	0	0	0	0	0.169916110967149	0.683620613382933	0.53281199239661	0.803169507636492	0.00144561262836877	0.169916110967149	0.853536724350082	1.38634871674669	2.18951822438318	2.19096383701155	2.19096383701155	-0.00516266100168463	2.18580117600987
1424	0	1.38731825409012	0	0	0	0.187560658469785	0.63562910485314	0.501570827186932	0.729013956872977	0.00120677207953249	0.187560658469785	0.823189763322924	1.32476059050986	2.05377454738283	2.05498131946237	2.05498131946237	0.00695951851672716	2.06194083797909
1425	0	1.1622490698768	0	0	0	0.193225182987842	0.645604459584411	0.46414836285777	0.655351670496628	0.00100701970334081	0.193225182987842	0.838829642572253	1.30297800543002	1.95832967592665	1.95933669562999	1.95933669562999	-0.010255478401578	1.94908121722841
1426	0.713129623971027	0	0	0	0	0.190673129942592	0.675315929967092	0.42381209735483	0.584440464301518	0.000840032484254194	0.190673129942592	0.865989059909685	1.28980115726452	1.87424162156603	1.87508165405029	1.87508165405029	-0.0232299295727411	1.85185172447755
1427	0	1.25375011928345	0	0	0	0.199351944393915	0.673042228745594	0.382848043303572	0.517703400996821	0.000700495362984503	0.199351944393915	0.872394173139509	1.25524221644308	1.7729456174399	1.77364611280289	1.77364611280289	0.0047293149206292	1.77837542772352
1428	0.375858474208938	0	0	0	0	0.198619113881502	0.700881102755414	0.342809189007379	0.455957231802636	0.000583943578611196	0.198619113881502	0.899500216636915	1.24230940564429	1.69826663744693	1.69885058102554	1.69885058102554	-0.0151695953501915	1.68368098567535
1429	0.844091574034775	0	0	0	0	0.196228019222936	0.696512128397456	0.304706132944224	0.399585447941252	0.000486629047779478	0.196228019222936	0.892740147620392	1.19744628056462	1.59703172850587	1.59751835755365	1.59751835755365	-0.0154584428450027	1.58205991470864
1430	0	1.32326622203487	0	0	0	0.21151097248658	0.670697145757076	0.269152692028941	0.348668516811662	0.000405407247019134	0.21151097248658	0.882208118243656	1.1513608102726	1.50002932708426	1.50043473433128	1.50043473433128	-0.0060790525706298	1.49435568176065
1431	0.809586265575075	0	0	0	0	0.214805500697387	0.688699715354813	0.236476543413128	0.303081138828439	0.000337641555600806	0.214805500697387	0.9035052160522	1.13998175946533	1.44306289829377	1.44340053984937	1.44340053984937	0.00913952062784885	1.45254006047722
1432	0	1.126365120624	0	0	0	0.231420519214044	0.678137531574221	0.206802792036361	0.262564201833109	0.000281122445689745	0.231420519214044	0.909558050788264	1.11636084282463	1.37892504465773	1.37920616710342	1.37920616710342	0.022526087253997	1.40173225435742
1433	0	1.29554982106574	0	0	0	0.234953758831442	0.69032377429687	0.180116643858081	0.226777410464268	0.000233999280239767	0.234953758831442	0.925277533128312	1.10539417698639	1.33217158745066	1.3324055867309	1.3324055867309	0.0396627899935615	1.37206837672446
1434	0	1.94588031110969	0	0	0	0.22960192271999	0.730777349460534	0.156310013857499	0.195337232240889	0.000194722803124191	0.22960192271999	0.960379272180523	1.11668928603802	1.31202651827891	1.31222124108204	1.31222124108204	0.0498262801896229	1.36204752127166
1435	0.919183654859944	0	0	0	0	0.21847009575724	0.857885243609808	0.135215833715626	0.167843754291252	0.000161996686184226	0.21847009575724	1.07635533936705	1.21157117308267	1.37941492737393	1.37957692406011	1.37957692406011	0.0194856179781403	1.39906254203825
1436	0	1.67464654625786	0	0	0	0.231499379040357	0.914899356578105	0.116632987047333	0.143899224192438	0.000134736739397025	0.231499379040357	1.14639873561846	1.26303172266579	1.40693094685823	1.40706568359763	1.40706568359763	0.0592111078028924	1.46627679140052
1437	0	1.96621104626834	0	0	0	0.232626437232189	1.01489808788711	0.100344142756989	0.123120407277518	0.000112036598086968	0.232626437232189	1.2475245251193	1.34786866787629	1.47098907515381	1.47110111175189	1.47110111175189	0.0326238705765386	1.50372498232843
1438	0.871552048759439	0	0	0	0	0.225738161866362	1.17518923395369	0.0861282418859462	0.105146392954012	9.31388792927911e-05	0.225738161866362	1.40092739582005	1.487055637706	1.59220203066001	1.5922951695393	1.5922951695393	0.0521796723172452	1.64447484185655
1439	0.466363575145966	0	0	0	0	0.238579798999786	1.24402060005411	0.0737689902888547	0.0896430938991512	7.74109519812196e-05	0.238579798999786	1.48260039905389	1.55636938934275	1.6460124832419	1.64608989419388	1.64608989419388	0.0749906163286713	1.72108051052255
1440	0.260081374719053	0	0	0	0	0.246471215243257	1.24928294404922	0.0630603948800364	0.0763053805871698	6.4324596168855e-05	0.246471215243257	1.49575415929248	1.55881455417252	1.63511993475969	1.63518425935586	1.63518425935586	0.100846640299517	1.73603089965537
1441	0	1.16195953086116	0	0	0	0.245877539439675	1.21176078528024	0.0538101362126269	0.0648575605948143	5.34389372296437e-05	0.245877539439675	1.45763832471992	1.51144846093255	1.57630602152736	1.57635946046459	1.57635946046459	0.103208926593275	1.67956838705786
1442	0.377258735898995	0	0	0	0	0.237400409712493	1.19100861145688	0.0458413798901739	0.0550527326292281	4.43861363784849e-05	0.237400409712493	1.42840902116938	1.47425040105955	1.52930313368878	1.52934751982516	1.52934751982516	0.0431219907514098	1.57246951057657
1443	0	1.62979764821846	0	0	0	0.2285783953588	1.13796320938768	0.0389934819759998	0.0466714074853823	3.68593988627635e-05	0.2285783953588	1.36654160474648	1.40553508672248	1.45220649420786	1.45224335360672	1.45224335360672	0.0784333411238379	1.53067669473056
1444	0	1.40482409963546	0	0	0	0.215154069971576	1.15200383080838	0.0331219298483674	0.0395196829250209	3.06029297972902e-05	0.215154069971576	1.36715790077996	1.40027983062832	1.43979951355334	1.43983011648314	1.43983011648314	0.0717087071738976	1.51153882365704
1445	0.947152866439441	0	0	0	0	0.199085826971579	1.18819398970614	0.028097772503058	0.0334271795110612	2.54035255760541e-05	0.199085826971579	1.38727981667771	1.41537758918077	1.44880476869183	1.44883017221741	1.44883017221741	0.0117593704657028	1.46058954268311
1446	0.686822408882071	0	0	0	0	0.211152578934896	1.17341065908897	0.023806727341738	0.0282448840311141	2.10835379409951e-05	0.211152578934896	1.38456323802386	1.4083699653656	1.43661484939672	1.43663593293466	1.43663593293466	0.0263261806016072	1.46296211353626
1447	0	1.29751143251927	0	0	0	0.2277516305096	1.1249445352922	0.0201480994518975	0.0238430018380926	1.74949893582393e-05	0.2277516305096	1.35269616580179	1.37284426525369	1.39668726709179	1.39670476208114	1.39670476208114	0.0101497834307915	1.40685454551193
1448	0.528932018192971	0	0	0	0	0.231394721491542	1.11062719126559	0.0170336107070131	0.0201088857370748	1.45146535016514e-05	0.231394721491542	1.34202191275714	1.35905552346415	1.37916440920122	1.37917892385473	1.37917892385473	-0.00614155483980044	1.37303736901492
1449	0	1.45734669992755	0	0	0	0.23539568770018	1.06453640070292	0.0143862068914532	0.0169450842364107	1.20399443120252e-05	0.23539568770018	1.2999320884031	1.31431829529455	1.33126337953096	1.33127541947528	1.33127541947528	-0.0322140427168183	1.29906137675846
1450	0.883442595855007	0	0	0	0	0.230342856961541	1.06821646843913	0.0121388892910719	0.0142675339426911	9.98548214382007e-06	0.230342856961541	1.29855932540067	1.31069821469174	1.32496574863443	1.32497573411658	1.32497573411658	-0.0117479597982745	1.3132277743183
1451	0	1.20792019255233	0	0	0	0.244946931770897	1.03558325818514	0.0102336010758622	0.0120039079735019	8.280226605454e-06	0.244946931770897	1.28053018995604	1.2907637910319	1.30276769900541	1.30277597923201	1.30277597923201	-0.00691212054868893	1.29586385868332
1452	0	1.21856277384176	0	0	0	0.246687737343415	1.02746426761653	0.00862018700266779	0.0100921232207682	6.86508347835115e-06	0.246687737343415	1.27415200495994	1.28277219196261	1.29286431518338	1.29287118026686	1.29287118026686	0.0332014603763844	1.32607264064324
1453	0.817373225123666	0	0	0	0	0.239748835359599	1.0368901455926	0.00725543644845195	0.00847900314398539	5.69090805320229e-06	0.239748835359599	1.2766389809522	1.28389441740065	1.29237342054463	1.29237911145269	1.29237911145269	0.0335991684034362	1.32597827985612
1454	0.722292915075385	0	0	0	0	0.249099481135267	1.00913780435165	0.00610221374623698	0.00711908875690856	4.71683979885711e-06	0.249099481135267	1.25823728548691	1.26433949923315	1.27145858799006	1.27146330482986	1.27146330482986	0.0534083655792948	1.32487167040915
1455	0	1.46898910918573	0	0	0	0.264267865613741	0.957376058905037	0.00512867561766359	0.00597358802053315	3.90891385331997e-06	0.264267865613741	1.22164392451878	1.22677260013644	1.23274618815697	1.23275009707083	1.23275009707083	0.0711693830295709	1.3039194801004
1456	0	1.69605600069464	0	0	0	0.265752081594452	0.961891657408535	0.00430757270218826	0.00500945253399447	3.23890369436413e-06	0.265752081594452	1.22764373900299	1.23195131170518	1.23696076423917	1.23696400314286	1.23696400314286	0.0779391190290478	1.31490312217191
1457	0	1.9463489617239	0	0	0	0.258014755947791	1.02751882869584	0.00361563040866715	0.00419856989440999	2.68335680775635e-06	0.258014755947791	1.28553358464364	1.2891492150523	1.29334778494671	1.29335046830352	1.29335046830352	0.0630335047983357	1.35638397310186
1458	0	1.29265626394317	0	0	0	0.244350283316273	1.16181033495606	0.00303300328264679	0.00351706012980078	2.22279140634782e-06	0.244350283316273	1.40616061827233	1.40919362155498	1.41271068168478	1.41271290447618	1.41271290447618	0.0718599361787738	1.48457284065496
1459	0.933335855101425	0	0	0	0	0.227161719863904	1.26837589305449	0.00254279658139307	0.00294466501248027	1.84102750527018e-06	0.227161719863904	1.49553761291839	1.49808040949978	1.50102507451226	1.50102691553977	1.50102691553977	0.0540450002547048	1.55507191579447
1460	0.877487669762101	0	0	0	0	0.236704051189199	1.29813194300049	0.00213064861996647	0.0024642196983423	1.52463003369121e-06	0.236704051189199	1.53483599418969	1.53696664280966	1.539430862508	1.53943238713803	1.53943238713803	0.0692530864868651	1.6086854736249
1461	0.843332255874466	0	0	0	0	0.26053912086007	1.27542329955197	0.00178436757684053	0.0020611969120213	1.26244534931175e-06	0.26053912086007	1.53596242041204	1.53774678798888	1.5398079849009	1.53980924734625	1.53980924734625	0.0264753158169396	1.56628456316319
1462	0.907114750272798	0	0	0	0	0.291246867594416	1.21829269327836	0.00149361673888757	0.00172331473840764	1.04521558869237e-06	0.291246867594416	1.50953956087277	1.51103317761166	1.51275649235007	1.51275753756566	1.51275753756566	0.0467663572404736	1.55952389480613
1463	0.511962057591886	0	0	0	0	0.329208877809463	1.13996558360378	0.00124964255862619	0.00144019993817931	8.65257867462788e-07	0.329208877809463	1.46917446141324	1.47042410397187	1.47186430391005	1.47186516916792	1.47186516916792	0.0286313935647149	1.50049656273263
1464	0	0	2.09173151035308	0	0	0.352421993026027	1.05000374725058	0.00104504034503407	0.00120309954515361	7.16197489418846e-07	0.352421993026027	1.40242574027661	1.40347078062164	1.40467388016679	1.40467459636428	1.40467459636428	0.0463714351687574	1.45104603153304
1465	0	1.26545930926129	0	0	0	0.356402137374305	0.955198934962006	0.144162592704768	0.00100463430440155	5.92746126039856e-07	0.356402137374305	1.31160107233631	1.45576366504108	1.45676829934548	1.45676889209161	1.45676889209161	0.0690252343864305	1.52579412647804
1466	0	1.45975568626544	0	0	0	0.347359254072956	0.912707126532047	0.235360184689506	0.000838588258728782	4.90517430307591e-07	0.347359254072956	1.260066380605	1.49542656529451	1.49626515355324	1.49626564407067	1.49626564407067	0.0940509212936943	1.59031656536436
1467	0.873936590414466	0	0	0	0	0.32988391021957	0.92401868974553	0.288758166732347	0.000699729480007227	4.05873799536494e-07	0.32988391021957	1.2539025999651	1.54266076669745	1.54336049617745	1.54336090205125	1.54336090205125	0.101075042169027	1.64443594422028
1468	0.797407024857029	0	0	0	0	0.332343054421662	0.901239152352957	0.315063732776358	0.000583657568038336	3.35799056756514e-07	0.332343054421662	1.23358220677462	1.54864593955098	1.54922959711902	1.54922993291807	1.54922993291807	0.104971677078578	1.65420160999665
1469	0.981637309573863	0	0	0	0	0.343895019334415	0.856356169170583	0.322344346789901	0.000486674103188261	2.77792685437817e-07	0.343895019334415	1.200251188505	1.5225955352949	1.52308220939809	1.52308248719077	1.52308248719077	0.121655009174055	1.64473749636483
1470	0	0	0	3.40242211065508	0	0.371896189614038	0.798131592481659	0.316632923736644	0.000405672742137415	2.29781989560252e-07	0.371896189614038	1.1700277820957	1.48666070583234	1.48706637857448	1.48706660835647	1.48706660835647	0.0935580114332227	1.58062461978969
1471	0	1.72377882962777	0	0	0	0.378445969587394	0.732877052794347	0.302400346820836	0.379458729805385	1.90049157208705e-07	0.378445969587394	1.11132302238174	1.41372336920258	1.79318209900796	1.79318228905712	1.79318228905712	0.11192928827816	1.90511157733528
1472	0.812247344253021	0	0	0	0	0.370401236416667	0.762365859859687	0.282923531351786	0.62107713265997	1.57170705460885e-07	0.370401236416667	1.13276709627635	1.41569062762814	2.03676776028811	2.03676791745881	2.03676791745882	0.0733435229428147	2.11011144040163
1473	0.686847024474589	0	0	0	0	0.374444012041103	0.757082569360159	0.260571377372123	0.76263110385265	1.29967220232174e-07	0.374444012041103	1.13152658140126	1.39209795877339	2.15472906262604	2.15472919259326	2.15472919259326	0.0874382610529055	2.24216745364616
1474	0	1.60428973156268	0	0	0	0.380300020732428	0.728664446031768	0.237026285492596	0.832458623799632	1.07461645575313e-07	0.380300020732428	1.1089644667642	1.34599075225679	2.17844937605642	2.17844948351807	2.17844948351807	0.0871850427503275	2.2656345262684
1475	0.531681176543352	0	0	0	0	0.371729317350504	0.769960543594624	0.213455200765608	0.851912035296748	8.88446749968352e-08	0.371729317350504	1.14168986094513	1.35514506171074	2.20705709700748	2.20705718585216	2.20705718585216	0.0670970982425234	2.27415428409468
1476	0	1.46907374774969	0	0	0	0.363027432440635	0.772342366386569	0.190641203939423	0.836959461401271	7.3446040073577e-08	0.363027432440635	1.1353697988272	1.32601100276663	2.1629704641679	2.16297053761394	2.16297053761394	0.105481213645408	2.26845175125935
1477	0	1.54385002357134	0	0	0	0.345265833180987	0.819239564872061	0.169084332934285	0.799435185539178	6.0710696766364e-08	0.345265833180987	1.16450539805305	1.33358973098733	2.13302491652651	2.13302497723721	2.13302497723721	0.0624950040270327	2.19551998126424
1478	0.726251088101168	0	0	0	0	0.322014945998927	0.901813583546224	0.149078465872987	0.748013638290591	5.01790761632037e-08	0.322014945998927	1.22382852954515	1.37290699541814	2.12092063370873	2.1209206838878	2.12092068388781	0.0631138794253182	2.18403456331312
1479	0.91157165363901	0	0	0	0	0.313121744280571	0.92753232594625	0.130769631427386	0.688966108407381	4.14707084701149e-08	0.313121744280571	1.24065407022682	1.37142370165421	2.06038981006159	2.0603898515323	2.0603898515323	0.0456181483771367	2.10600799990943
1480	0	1.48107682512321	0	0	0	0.324085124145342	0.914294756614022	0.114199953529644	0.626746945108929	3.42706481660571e-08	0.324085124145342	1.23837988075936	1.35257983428901	1.97932677939794	1.97932681366858	1.97932681366859	0.0461709883605566	2.02549780202914
1481	0	1.28336876668321	0	0	0	0.320785133464862	0.947217294417526	0.0993405225511238	0.564446203212084	2.83182199154908e-08	0.320785133464862	1.26800242788239	1.36734295043351	1.9317891536456	1.93178918196382	1.93178918196382	0.0248340666793717	1.95662324864319
1482	0	1.91101601057081	0	0	0	0.308032552459243	0.992100895280783	0.0861157635716245	0.504137888957562	2.33976929848723e-08	0.308032552459243	1.30013344774003	1.38624921131165	1.89038710026921	1.89038712366691	1.89038712366691	0.0231294546207886	1.91351657828769
1483	0.8707866393514	0	0	0	0	0.289362741863263	1.10918789107833	0.0744213042720894	0.447146782040971	1.93305506854813e-08	0.289362741863263	1.39855063294159	1.47297193721368	1.92011871925465	1.92011873858521	1.92011873858521	-0.000581433296424379	1.91953730528878
1484	0.406501373220701	0	0	0	0	0.292172694507012	1.15122735693847	0.0641368983817413	0.394251910259257	1.59690898726694e-08	0.292172694507012	1.44340005144548	1.50753694982722	1.90178886008648	1.90178887605557	1.90178887605557	0.000280993865555421	1.90206986992112
1485	0	1.51613052049329	0	0	0	0.289867486991862	1.14157960361061	0.0551356101186388	0.345840875255598	1.31911148855579e-08	0.289867486991862	1.43144709060247	1.48658270072111	1.83242357597671	1.83242358916783	1.83242358916783	0.019866354946155	1.85228994411398
1486	0.529232309797808	0	0	0	0	0.278797637803042	1.1728809575277	0.0472901905118622	0.302026161851704	1.08955411860734e-08	0.278797637803042	1.45167859533074	1.4989687858426	1.8009949476943	1.80099495858985	1.80099495858985	0.0270017670431642	1.82799672563301
1487	0	0	2.20618718763022	0	0	0.271389040988479	1.15532372680934	0.0404773618690274	0.262732142461858	8.9987610863318e-09	0.271389040988479	1.42671276779782	1.46719012966684	1.7299222721287	1.72992228112746	1.72992228112746	0.0215927556109163	1.75151503673838
1488	0	0	2.06033580373823	0	0	0.257505462404454	1.10559251235465	0.193979639507704	0.227759578994776	7.43162486287474e-09	0.257505462404454	1.3630979747591	1.55707761426681	1.78483719326158	1.78483720069321	1.78483720069321	0.0361401706286068	1.82097737132182
1489	0.419119399283077	0	0	0	0	0.239737767863221	1.0359285267341	0.429521351177103	0.196832921432159	6.13694990079239e-09	0.239737767863221	1.27566629459732	1.70518764577442	1.90202056720658	1.90202057334353	1.90202057334353	0.0241553103774143	1.92617588372094
1490	0.565521747709395	0	0	0	0	0.225703057867513	0.955192261877719	0.573296237739822	0.169634520512545	5.06745197981218e-09	0.225703057867513	1.18089531974523	1.75419155748505	1.9238260779976	1.92382608306505	1.92382608306505	0.0336015528775513	1.9574276359426
1491	0.874265653379257	0	0	0	0	0.219352727514715	0.869686902072778	0.650833749028671	0.145828944498783	4.18403703861259e-09	0.219352727514715	1.08903962958749	1.73987337861616	1.88570232311495	1.88570232729898	1.88570232729898	0.00773797704900172	1.89344030434799
1492	0.523294392876513	0	0	0	0	0.232919924157725	0.783794303597446	0.681423250467804	0.125079863500908	3.45438495514827e-09	0.232919924157725	1.01671422775517	1.69813747822298	1.82321734172388	1.82321734517827	1.82321734517827	0.0263101625250592	1.84952750770333
1493	0.320877674368301	0	0	0	0	0.243328831056467	0.700464436651122	0.679537433430257	0.107061396888227	2.85177859495889e-09	0.243328831056467	0.943793267707589	1.62333070113785	1.73039209802607	1.73039210087785	1.73039210087785	0.0383857961691671	1.76877789704702
1494	0	1.17119764883587	0	0	0	0.245682641922921	0.621590517777523	0.655944724610732	0.0914653763396976	2.35413415339281e-09	0.245682641922921	0.867273159700444	1.52321788431118	1.61468326065087	1.61468326300501	1.61468326300501	0.0341259399213483	1.64880920292636
1495	0	1.01570835967047	0	0	0	0.239187675643914	0.593217439780711	0.618576673056239	0.0780056324115668	1.94319960655776e-09	0.239187675643914	0.832405115424625	1.45098178848086	1.52898742089243	1.52898742283563	1.52898742283563	0.0608725999195354	1.58986002275517
1496	0	0	0	3.93002599982305	0	0.226974611769897	0.588492322380378	0.573202592737713	0.0664201450585999	1.60389147367823e-09	0.226974611769897	0.815466934150276	1.38866952688799	1.45508967194659	1.45508967355048	1.45508967355048	0.0807901892536467	1.53587986280413
1497	0.327877165971753	0	0	0	0	0.211329895899115	0.565987983023245	0.523952836877168	0.562286968595414	1.32374469785645e-09	0.211329895899115	0.77731787892236	1.30127071579953	1.86355768439494	1.86355768571869	1.86355768571869	0.0953784595254736	1.95893614524416
1498	0.863068393597191	0	0	0	0	0.197419592187695	0.532305334517783	0.473723413075886	0.876200511794743	1.0924604396223e-09	0.197419592187695	0.729724926705478	1.20344833978136	2.07964885157611	2.07964885266857	2.07964885266857	0.0939474093316881	2.17359626200026
1499	0.903201117607734	0	0	0	0	0.206002794703103	0.492236403958583	0.424487763740577	1.05783238306393	9.01529278962698e-10	0.206002794703103	0.698239198661686	1.12272696240226	2.18055934546619	2.18055934636772	2.18055934636772	0.0981616115739727	2.27872095794169
1500	0.465704889202719	0	0	0	0	0.231703249796354	0.44920322707184	0.377536072898235	1.14482503982971	7.43921521006996e-10	0.231703249796354	0.680906476868194	1.05844254976643	2.20326758959614	2.20326759034006	2.20326759034006	0.0791546480287296	2.28242223836879
1501	0.602490007852341	0	0	0	0	0.248420036777557	0.40559706380924	0.333658129224002	1.16552068229121	6.13829558915313e-10	0.248420036777557	0.654017100586797	0.987675229810798	2.15319591210201	2.15319591271584	2.15319591271584	0.0852565551021346	2.23845246781798
1502	0	1.40184056582716	0	0	0	0.263350695413303	0.36303965114736	0.293282345055056	1.1410960784791	5.0645690237161e-10	0.263350695413303	0.626390346560663	0.919672691615719	2.06076877009481	2.06076877060127	2.06076877060127	0.0689731531496193	2.12974192375089
1503	0.923396351325331	0	0	0	0	0.26470569586978	0.386940989381598	0.256580817921206	1.08722902592611	4.17841425814913e-10	0.26470569586978	0.651646685251378	0.908227503172584	1.99545652909869	1.99545652951653	1.99545652951653	0.0347710951940508	2.03022762471058
1504	0.79810246436148	0	0	0	0	0.284840122638916	0.390248219596409	0.223548177525243	1.01539610247225	3.44711099842243e-10	0.284840122638916	0.675088342235325	0.898636519760568	1.91403262223282	1.91403262257753	1.91403262257753	0.0520729114674735	1.966105534045
1505	0.640123494318179	0	0	0	0	0.309837398655608	0.37964213561967	0.1940602697881	0.933880620589033	2.84363301261692e-10	0.309837398655608	0.689479534275278	0.883539804063378	1.81742042465241	1.81742042493677	1.81742042493677	0.0228847166874105	1.84030514162418
1506	0	1.3549533945027	0	0	0	0.329832031263946	0.360058178666862	0.16791739700235	0.848553205405978	2.34567475843051e-10	0.329832031263946	0.689890209930808	0.857807606933158	1.70636081233914	1.7063608125737	1.7063608125737	0.0287543378493851	1.73511515042309
[truncated: 8,494 more rows]
