# Supplementary material for: Impulse Response Functions for Nonlinear, Nonstationary, and Heterogeneous Systems, Estimated by Deconvolution and Demixing of Noisy Time Series
Source: Sensors (Basel). 2022 Apr 25;22(9):3291. doi: 10.3390/s22093291 (PMC9105515; doi:10.3390/s22093291)
Supplement: Supplementary file 1 [file sensors-22-03291-s001.zip › File S1/IRF fig 14 average vs ensemble IRF/benchmark_test_Fig_14a_ypeak_by_x.txt]

xknots	ybenchpk	ypeak	ypeak_se
0	0	0	0
1	0.0735758882342885	0.0933966002673095	0.00244697714619145
2	0.294303552937154	0.307302742882639	0.00297672694423946
3	0.662182994108596	0.682312273108782	0.00459039848324776
4	1.17721421174862	1.17683975046346	0.00888745894871631
6.73225387621793	3.33469780648495	3.19841993265973	0.0219459986260453
