# Supplementary material for: Impulse Response Functions for Nonlinear, Nonstationary, and Heterogeneous Systems, Estimated by Deconvolution and Demixing of Noisy Time Series
Source: Sensors (Basel). 2022 Apr 25;22(9):3291. doi: 10.3390/s22093291 (PMC9105515; doi:10.3390/s22093291)
Supplement: Supplementary file 1 [file sensors-22-03291-s001.zip › File S1/IRF fig 14 average vs ensemble IRF/nonlinear_IRF_demonstrator2 - tau.R]

rm(list=ls())  #clear environment

library(data.table)
library(dplyr)

setwd("~/IRF paper")    # change this to wherever the called script is

source("IRFnnhs.R")  # impulse response function script


alpha <- 2            # might be redefined later
tau <- 20             # might be redefined later
n <- 1e4              # length of time series
m <- 40               # longest lag to be analyze

x_rho <- 0.0          # first-order serial correlation in the input time series


# users can un-comment one of the instruction blocks below to run the associated benchmark test


# benchmark test, 5 segments (Figure 12)
# set.seed(999)
# nlin <- function(x) { 5+100*exp(-x) }    # nonlinear scaling of tau with x
# nk <- 5
# xknots <- c(1, 1.5, 2.5, 3.5)
# SNR <- 4             # signal-to-noise ratio
# y_err_scale <- 1/sqrt(SNR)    # RMS amplitude of y errors, as a fraction of the standard deviation of the true y values
# y_err_model <- list(ar=c(0.9), ma=c(-0.2, 0.2))
# fileID <- "tau_benchmk_test_Fig_12"


# benchmark test, 5 segments, SNR 100 (Figure 14c)
set.seed(999)
nlin <- function(x) { 5+100*exp(-x) }    # nonlinear scaling of tau with x
nk <- 5
xknots <- c(1, 1.5, 2.5, 3.5)
SNR <- 100             # signal-to-noise ratio
y_err_scale <- 1/sqrt(SNR)    # RMS amplitude of y errors, as a fraction of the standard deviation of the true y values
y_err_model <- list(ar=c(0.9), ma=c(-0.2, 0.2))
fileID <- "tau_benchmk_test_Fig_14c"


t <- seq(n)                                              # time axis
lags <- 0:m                                              # lags for IRFs

verbose <- FALSE                                         # flag for IRF: do we want to see calculation timings?


gamdist <- function(n, alpha, tau) {                              # gives *average* density of gamma distribution over intervals 0->1, 1->2, ... n-1->n
  pgam <- pgamma(1:n, shape=alpha, scale=tau/alpha)               # CDF of gamma distribution
  pgam <- pgam - dplyr::lag(pgam, default=0)
  return(pgam)
}


# generate input time series -- log-normal distribution of values, with random AR serial correlation
if (x_rho==0) {
  x <- exp(0.5 * rnorm(n))
} else {
  ran <- as.vector(unname(arima.sim(n=n, model=list(ar=x_rho))))   # first-order AR noise with serial correlation of x_rho
  x <- exp(0.5 * ran/sd(ran) )              # need to do this b/c variance of noise influences skew of lognormal distribution
}


tau <- nlin(x)                 # make alpha a function of x

x0 <- rep(0, n)
y_true <- rep(0,n)        # start with zero vector for y_true
kernel_archive <- matrix(nrow=n, ncol=(m+1))

for (i in 1:n) {          # now march through the whole time series and weight each input point by a nonlinear function of the previous output
  xx <- x0                # zero out the vector xx
  xx[i] <- x[i]           # set one value to x
  unscaled_kernel <- gamdist(n, alpha=alpha, tau=tau[i])  # true convolution kernel is gamma distribution, with tau that depends on x
  kernel_archive[i, ] <- unscaled_kernel[1:(m+1)]         # keep a copy of the first m+1 lags for later
  y_true <- y_true + convolve(xx, unscaled_kernel, conj=FALSE)
}


# now add ARMA or ARIMA noise to y_true
if (is.null(y_err_model)) {
  y_err <- rnorm(n) # if we have no ARMA or ARIMA model, just use Gaussian white noise
} else y_err <- as.vector(unname(arima.sim(n=n, model=y_err_model)))      # error is ARMA noise
if (length(y_err)==(length(y_true)+1)) y_err<-y_err[-1]  # if we have an ARIMA error model, trim it to match y_true

y_err <- y_err *(y_err_scale * sd(y_true)/sd(y_err))     # rescale ARMA noise to achieve desired signal-to-noise ratio

y <- y_true + y_err                                      # measured output (true plus error)


# now run nlinIRF

zz <- nonlinIRF(y=y, x=x, m=m, xknots=xknots, pct_xknots=FALSE, verbose=verbose)

bb <- zz$IRF
se <- zz$se
yIRF <- zz$ykx
yse <- zz$ykx_se

colnames(bb) <- paste0("IRF", 1:ncol(bb))
colnames(se) <- paste0("se", 1:ncol(se))
colnames(yIRF) <- paste0("yIRF", 1:ncol(bb))
colnames(yse) <- paste0("yse", 1:ncol(bb))


avg_IRF <- zz$avg_IRF
wtd_avg_IRF <- zz$wtd_avg_IRF
avg_se <- zz$avg_se
wtd_avg_se <- zz$wtd_avg_se
alt_avg_IRF <- zz$alt_avg_IRF
alt_avg_se <- zz$alt_avg_se


# Now, prepare benchmarks and visualization elements

xknots <- c(0, zz$xknots)  # need to add zero to head of knots list, since it was deleted in xknots returned from nlinIRF


fx <- matrix(0, nrow=n, ncol=nk)  # will hold filtered values of x (for visualization)
y_fx <- matrix(0, nrow=n, ncol=nk)  # will hold y's for filtered values of x (for visualization)
meanx <- rep(NA, nk)              # will hold means of x
countx <- rep(NA, nk)             # will hold counts of x's


for (j in 1:nk) {  # step through pairs of knots
  minval <- xknots[j]
  maxval <- xknots[j+1]
  meanx[j] <- mean(x[(x>=minval) & (x<maxval)])
  
  # save filtered values of x for visualization
  fx[ ,j] <- ifelse(((x>=minval) & (x<maxval)), x, 0 )  # each column of x contains values of x that fall between xknots (otherwise zero)
  
  # y for filtered values of x (for visualization)
  y_fx[,j] <- convolve(x*nlin(fx[,j]), unscaled_kernel, conj=FALSE)
  
  countx[j] <- sum( ifelse( ((x>=minval) & (x<maxval)), 1, 0 ) ) # count of x values between knots
}


# now, we need to integrate over the increments to get the benchmarks at each of the knots in the x distribution
ybenchmk <- matrix(nrow=m+1, ncol=nk)     # benchmark for y as function of x
bbenchmk <- matrix(nrow=m+1, ncol=nk)     # benchmark for scaled "unit" IRF


for (j in 1:nk) {
  bbenchmk[ ,j] <-  bbenchmk[ ,j] <-  gamdist((m+1), alpha=alpha, tau=nlin(xknots[j+1]))     # benchmark (with tau dependent on x)
  ybenchmk[,j] <-   bbenchmk[,j]*xknots[j+1]                            # benchmark y as function of x (response to pulse of size x=xknot)
}


# now calculate average benchmark (and weighted average) from archive of individual kernels
avg_benchmk <- rep(0, (m+1))
wtd_avg_benchmk <- rep(0, (m+1))
sqwt_avg_benchmk <- rep(0, (m+1))
for (i in 1:n) {
  avg_benchmk <- avg_benchmk + kernel_archive[i, ]
  wtd_avg_benchmk <- wtd_avg_benchmk + x[i]*kernel_archive[i, ]
  sqwt_avg_benchmk <- sqwt_avg_benchmk + x[i]*x[i]*kernel_archive[i, ]
}
avg_benchmk <- avg_benchmk/n
wtd_avg_benchmk <- wtd_avg_benchmk/sum(x)
sqwt_avg_benchmk <- sqwt_avg_benchmk/sum(x*x)


# run regular IRF, ignoring nonlinearities, for comparison to averages of benchmarks
qq <- IRF(y=y, x=x, m=m, verbose=verbose)
ensemble_IRF <- as.numeric(qq$IRF)
ensemble_se <- as.numeric(qq$se)


# now plot results

# plot the IRFs
maxval <- max(c(bb,bbenchmk), na.rm=TRUE) #generate upper limit for plotting
maxval <- 1.05*maxval  #and extend this a bit
minval <- -0.05*maxval  #use standardized scaling so plots can be compared

# here are the benchmarks, in blue
plot(lags, bbenchmk[,1], main="compare IRFs to benchmarks", xlab="lag", ylab="kernel", xlim=c(0, max(lags)+1), ylim=c(minval, maxval), type="l", lwd=3, col="blue", pch=20, cex.main=0.6)
for (j in 2:nk) {
  lines(lags, bbenchmk[,j], type="l", lwd=3, col="blue", pch=20)
}

# here are the IRFs, in green
for (j in 1:nk) {
  lines(lags, bb[,j], type="l", lwd=3, col="green", pch=20)
  #  lines(lags, bb[,j]+2*se[,j], type="l", lwd=2, col="gray", pch=20)
  #  lines(lags, bb[,j]-2*se[,j], type="l", lwd=2, col="gray", pch=20)
}


# now plot the ensemble IRF and compare to average benchmarks
# here are the benchmarks, in gray
plot(lags, bbenchmk[,1], main="compare IRFs to benchmarks", xlab="lag", ylab="kernel", xlim=c(0, max(lags)+1), ylim=c(minval, maxval), type="l", lwd=3, col="gray", pch=20, cex.main=0.6)
for (j in 2:nk) {
  lines(lags, bbenchmk[,j], type="l", lwd=3, col="gray", pch=20)
}

lines(lags, avg_benchmk, type="l", lwd=3, col="red", pch=20, cex.main=0.6)
lines(lags, wtd_avg_benchmk, type="l", lwd=3, col="orange", pch=20, cex.main=0.6)
#lines(lags, sqwt_avg_benchmk, type="l", lwd=3, col="purple", pch=20, cex.main=0.6)
lines(lags, avg_IRF, type="p", lwd=3, col="red", pch=20, cex.main=0.6)
lines(lags, wtd_avg_IRF, type="p", lwd=3, col="orange", pch=20, cex.main=0.6)

lines(lags, ensemble_IRF, type="p", lwd=3, col="blue", pch=20, cex.main=0.6)


# now zoom in on the average benchmarks
maxval <- max(c(avg_benchmk, wtd_avg_benchmk, avg_IRF, wtd_avg_IRF, ensemble_IRF), na.rm=TRUE) #generate upper limit for plotting
maxval <- 1.05*maxval  #and extend this a bit
minval <- -0.05*maxval  #use standardized scaling so plots can be compared

# here are the benchmarks, in gray

plot(lags, bbenchmk[,1], main="compare IRFs to benchmarks", xlab="lag", ylab="kernel", xlim=c(0, max(lags)+1), ylim=c(minval, maxval), type="l", lwd=3, col="gray", pch=20, cex.main=0.6)
for (j in 2:nk) {
  lines(lags, bbenchmk[,j], type="l", lwd=3, col="gray", pch=20)
}

lines(lags, avg_benchmk, type="l", lwd=3, col="red", pch=20, cex.main=0.6)
lines(lags, wtd_avg_benchmk, type="l", lwd=3, col="orange", pch=20, cex.main=0.6)
#lines(lags, sqwt_avg_benchmk, type="l", lwd=3, col="purple", pch=20, cex.main=0.6)
lines(lags, avg_IRF, type="p", lwd=3, col="red", pch=20, cex.main=0.6)
lines(lags, wtd_avg_IRF, type="p", lwd=3, col="orange", pch=20, cex.main=0.6)

lines(lags, ensemble_IRF, type="p", lwd=3, col="blue", pch=20, cex.main=0.6)


# plot the "total" responses (y for inputs of size x=xknot)
maxval <- max(c(yIRF,ybenchmk), na.rm=TRUE) #generate upper limit for plotting
maxval <- 1.05*maxval  #and extend this a bit
minval <- -0.05*maxval  #use standardized scaling so plots can be compared

# here are the benchmarks, in blue
plot(lags, ybenchmk[,1], main="compare y(x) to benchmarks", xlab="lag", ylab="y response", xlim=c(0, max(lags)+1), ylim=c(minval, maxval), type="l", lwd=3, col="blue", pch=20, cex.main=0.6)
for (j in 2:nk) {
  lines(lags, ybenchmk[,j], type="l", lwd=3, col="blue", pch=20)
}

# here are the yIRFs, in green
for (j in 1:nk) {
  lines(lags, yIRF[,j], type="l", lwd=3, col="green", pch=20)
  # lines(lags, yIRF[,j]+2*yse[,j], type="l", lwd=2, col="gray", pch=20)
  # lines(lags, yIRF[,j]-2*yse[,j], type="l", lwd=2, col="gray", pch=20)
}


# create a cumulative sum of y_fx (summed across columns, not down rows...)
# for visualization of how each range of x contributes to y


y_fxsum <- y_fx # start with y_fx
for (j in 2:nk) y_fxsum[ ,j] <- y_fxsum[ ,j-1] + y_fx[ ,j] # sum columns

# set column names for data tables
colnames(y_fxsum) <- paste0("y_fxsum", 1:ncol(y_fxsum))
colnames(y_fx) <- paste0("y_fx", 1:ncol(y_fx))
colnames(fx) <- paste0("fx", 1:ncol(fx))
colnames(bbenchmk) <- paste0("bench", 1:ncol(bbenchmk))
colnames(ybenchmk) <- paste0("ybench", 1:ncol(bbenchmk))

colnames(bb) <- paste0("IRF", 1:ncol(bb))
colnames(se) <- paste0("se", 1:ncol(se))
colnames(yIRF) <- paste0("yIRF", 1:ncol(bb))
colnames(yse) <- paste0("yse", 1:ncol(bb))


# now calculate peak IRF and peak total response as functions of xknots
kernelpk <- max(unscaled_kernel)
benchpk <- apply(bbenchmk, 2, max)
IRFpeak <- apply(bb, 2, max)
IRFpeak_se <- rep(0, length(IRFpeak))
for (j in 1:nk) IRFpeak_se[j] <- se[which(bb[,j]==IRFpeak[j]),j]
benchpeaklag <- rep(0, length(benchpk))
for (j in 1:nk) benchpeaklag[j] <- which(bbenchmk[,j]==benchpk[j]) - 1
IRFpeaklag <- rep(0, length(IRFpeak))
for (j in 1:nk) IRFpeaklag[j] <- which(bb[,j]==IRFpeak[j]) - 1

ybenchpk <- xknots*c(0, benchpk)  # note this requires that the lowest knot is 0!
ypeak <- xknots*c(0, IRFpeak)  # note this requires that the lowest knot is 0!
ypeak_se <- xknots*c(0, IRFpeak_se)  # note this requires that the lowest knot is 0!

# write tables of peak amplitudes as function of x's (at xknots)
fwrite(data.table(cbind(xknot=xknots[-1], benchpk, IRFpeak, IRFpeak_se, benchpeaklag, IRFpeaklag)), file=paste0(fileID,"_IRFpeak_by_x.txt"), sep="\t")
fwrite(data.table(cbind(xknots, ybenchpk, ypeak, ypeak_se)), file=paste0(fileID,"_ypeak_by_x.txt"), sep="\t")


# plot IRF peak as function of x
plotx <- xknots[-1]
ploty <- benchpk
xlim=c(0, max(plotx))
ylim=c(0, max(ploty, IRFpeak))
# here's the response curve
plot(plotx, ploty, main="compare to theoretical peak IRF", xlab="x", ylab="peak_IRF", xlim=xlim, ylim=ylim, type="l", lwd=3, col="blue", pch=20, cex.main=0.6)
lines(xknots[-1], IRFpeak, type="b", lwd=3, col="green", pch=20)


# plot y peak (x*IRF) as function of x
ylim=c(0, max(ybenchpk, ypeak))
# here's the response curve
plot(xknots, ybenchpk, main="compare to theoretical peak y", xlab="x", ylab="peak_y", xlim=xlim, ylim=ylim, type="l", lwd=3, col="blue", pch=20, cex.main=0.6)
lines(xknots, ypeak, type="b", lwd=3, col="green", pch=20)

 

# write data tables
fwrite(data.table(cbind(t, fx, y_fx, y_fxsum, y_true, y_err, y)), file=paste0(fileID,"_time_series.txt"), sep="\t")
fwrite(data.table(cbind(lags, bbenchmk, bb, se, ybenchmk, yIRF, yse, avg_benchmk, wtd_avg_benchmk, avg_IRF, avg_se, wtd_avg_IRF, wtd_avg_se, ensemble_IRF, ensemble_se)), file=paste0(fileID,"_IRFs.txt"), sep="\t")
fwrite(data.table(cbind(lags, bbenchmk, bb, se, ybenchmk, yIRF, yse, avg_benchmk, wtd_avg_benchmk, avg_IRF, avg_se, wtd_avg_IRF, wtd_avg_se, alt_avg_IRF, alt_avg_se, ensemble_IRF, ensemble_se)), file=paste0(fileID,"_IRFs.txt"), sep="\t")
