# Supplementary material for: Impulse Response Functions for Nonlinear, Nonstationary, and Heterogeneous Systems, Estimated by Deconvolution and Demixing of Noisy Time Series
Source: Sensors (Basel). 2022 Apr 25;22(9):3291. doi: 10.3390/s22093291 (PMC9105515; doi:10.3390/s22093291)
Supplement: Supplementary file 1 [file sensors-22-03291-s001.zip › File S1/IRF fig 14 average vs ensemble IRF/tau_benchmk_test_Fig_14c_IRFpeak_by_x.txt]

xknot	benchpk	IRFpeak	IRFpeak_se	benchpeaklag	IRFpeaklag
1	0.0176020507926112	0.0214200810374448	0.00118434210210202	20	25
1.5	0.0269300901088601	0.0299504123873509	0.000870759983443766	13	16
2.5	0.055641466298025	0.0549754156203168	0.000576118755395322	6	7
3.5	0.0909263838229667	0.0930410070181307	0.000595886742499533	4	4
5.99007611991815	0.139034880883666	0.145768647448064	0.000913149865480468	2	2
