# Supplementary material for: Impulse Response Functions for Nonlinear, Nonstationary, and Heterogeneous Systems, Estimated by Deconvolution and Demixing of Noisy Time Series
Source: Sensors (Basel). 2022 Apr 25;22(9):3291. doi: 10.3390/s22093291 (PMC9105515; doi:10.3390/s22093291)
Supplement: Supplementary file 1 [file sensors-22-03291-s001.zip › File S1/IRF fig 14 average vs ensemble IRF/tau_benchmk_test_Fig_14c_IRFs.txt]

lags	bench1	bench2	bench3	bench4	bench5	IRF1	IRF2	IRF3	IRF4	IRF5	se1	se2	se3	se4	se5	ybench1	ybench2	ybench3	ybench4	ybench5	yIRF1	yIRF2	yIRF3	yIRF4	yIRF5	yse1	yse2	yse3	yse4	yse5	avg_benchmk	wtd_avg_benchmk	avg_IRF_x1	avg_se_x1	wtd_avg_IRF_x1	wtd_avg_se_x1	alt_avg_IRFx1	alt_avg_sex1	ensemble_IRF	ensemble_se
0	0.00110942663291483	0.00255361085442192	0.0103695888259532	0.0263793317689461	0.0565123807235634	0.0017146683943889	0.00227015801303002	0.00857562735528147	0.0257283915545585	0.0583609972842287	0.000463620495915337	0.000358867831684819	0.000287700351454613	0.000344303468629317	0.000630097648824286	0.00110942663291483	0.00383041628163288	0.025923972064883	0.0923276611913113	0.33851346225194	0.0017146683943889	0.00340523701954502	0.0214390683882037	0.0900493704409548	0.349586816166866	0.000463620495915337	0.000538301747527228	0.000719250878636533	0.00120506214020261	0.00377433287943892	0.00226381742267957	0.00405373590890352	0.00254596158097997	0.000444382332978626	0.00456957267621444	0.000386077396111102	0.00295227812436137	0.000414561927480107	0.0179052785511865	0.000266331732204684
1	0.00318974514881436	0.00717855193255813	0.0271989361521347	0.0634517071953752	0.121053987503419	0.0054683520837232	0.0070869712474138	0.0234768483893805	0.0626482617440926	0.126096214623768	0.000572962004056744	0.000443018262294187	0.000355290410466483	0.000425938754877106	0.000778437794382835	0.00318974514881436	0.0107678278988372	0.0679973403803367	0.222080975183813	0.725122599765097	0.0054683520837232	0.0106304568711207	0.0586921209734513	0.219268916104324	0.755325924029904	0.000572962004056744	0.00066452739344128	0.000888226026166207	0.00149078564206987	0.00466290164297437	0.00611643299735316	0.0105789036363495	0.00741748895008206	0.000549115559782326	0.0125480778369365	0.000476969883894059	0.00861407048519525	0.000512219954485763	0.0436707261377915	0.000502733748166468
2	0.0050731998383961	0.0111376419443506	0.0390941238276503	0.0828737341117771	0.139034880883666	0.00822209860659484	0.0111213713356541	0.0345945217897295	0.0828902627994296	0.145768647448064	0.000666644578821499	0.000515522867417135	0.000413686239231581	0.000496505460516095	0.000913149865480468	0.0050731998383961	0.0167064629165259	0.0977353095691258	0.29005806939122	0.832829519816912	0.00822209860659484	0.0166820570034812	0.0864863044743238	0.290115919798003	0.873165294111415	0.000666644578821499	0.000773284301125702	0.00103421559807895	0.00173776911180633	0.00546983720312102	0.00913140882464791	0.0152250208253607	0.0109848610705612	0.000638912859679304	0.0180684427780772	0.000555088483714846	0.0127452819693889	0.000596024817391852	0.0585541867671673	0.000710619100035815
3	0.0067736475009307	0.0145018524277698	0.0471094934738921	0.0906309131741602	0.133476944931079	0.0103315469363078	0.0144633485696429	0.0427516783933249	0.0914142302592225	0.14081080081829	0.000738356296825188	0.00057092834037392	0.000457199013592792	0.00054962102663728	0.00101637482323022	0.0067736475009307	0.0217527786416546	0.11777373368473	0.317208196109561	0.799537060391288	0.0103315469363078	0.0216950228544643	0.106879195983312	0.319949805907279	0.84346741540819	0.000738356296825188	0.000856392510560879	0.00114299753398198	0.00192367359323048	0.0060881625575174	0.0114945184221491	0.0185003747414181	0.0136204473466224	0.000707622624469366	0.0218550322707325	0.000614675848086602	0.0157928025073035	0.000660070806294786	0.0663774834261183	0.000881415824774298
4	0.00830407973745638	0.0173354521758197	0.0521005100719161	0.0909263838229667	0.117488792769113	0.0122468752787482	0.017354050789515	0.0483763487292841	0.0930410070181307	0.123527004547985	0.000797858408464278	0.000617465207846991	0.000494291161242771	0.000595886742499533	0.00110286246882226	0.00830407973745638	0.0260031782637296	0.13025127517979	0.318242343380383	0.703766811924276	0.0122468752787482	0.0260310761842725	0.12094087182321	0.325643524563457	0.739936160107907	0.000797858408464278	0.000926197811770486	0.00123572790310693	0.00208560359874836	0.00660623013804619	0.0133457017048606	0.0207707857605333	0.0157340330158399	0.000764726000296209	0.0245710992297595	0.000664493065192948	0.0182439333912519	0.000713420196027441	0.0695974985513419	0.00101579343549294
5	0.00967667355470295	0.0196965999450463	0.0547588344819875	0.0866761321563635	0.098236142337222	0.0134000014984893	0.0199383707299842	0.0520567460885647	0.0898134120659103	0.102950943625855	0.000849048109294825	0.00065764888596528	0.000525320729356968	0.000634160995052964	0.00116804041855339	0.00967667355470295	0.0295448999175694	0.136897086204969	0.303366462547272	0.588441970327073	0.0134000014984893	0.0299075560949763	0.130141865221412	0.314346942230686	0.616683988936272	0.000849048109294825	0.00098647332894792	0.00131330182339242	0.00221956348268537	0.00699665101827588	0.0147912681951858	0.0223008254179341	0.0171555064041613	0.000813861622335689	0.026261351019879	0.00070717852012732	0.0198669850557049	0.000759262802722274	0.0699240849575334	0.00111623101800521
6	0.0109028391288306	0.0216378868804778	0.055641466298025	0.0798724261253798	0.0793915260311791	0.0146334356871247	0.0218700453859645	0.0541484845225974	0.0832674588025714	0.0815758760611214	0.00089269495024837	0.000691932912998668	0.000552144946950811	0.000666706177179936	0.00122552854703208	0.0109028391288306	0.0324568303207167	0.139103665745062	0.279553491438829	0.475561284203226	0.0146334356871247	0.0328050680789468	0.135371211306493	0.291436105809	0.488645707155126	0.00089269495024837	0.001037899369498	0.00138036236737703	0.00233347162012977	0.00734100928385486	0.0159126950102985	0.0232828510327701	0.0182892467190327	0.000855764427357429	0.0273496396301713	0.000743633726230763	0.02118534939614	0.000798379085310174	0.0677958474354735	0.0011886252609175
7	0.0119932648839272	0.0232068328029068	0.0551949309552571	0.0718495225764285	0.0626283379382333	0.0160489936303203	0.0240135727512683	0.0549754156203168	0.0760915512311922	0.0632201922179652	0.000931254646217045	0.000722435474757278	0.000576118755395322	0.000695114847191996	0.00127252033890597	0.0119932648839272	0.0348102492043602	0.137987327388143	0.2514733290175	0.375148511513975	0.0160489936303203	0.0360203591269025	0.137438539050792	0.266320429309173	0.378693763701468	0.000931254646217045	0.00108365321213592	0.0014402968884883	0.00243290196517199	0.00762249369419078	0.0167729983099767	0.0238575103358596	0.0194639665643048	0.000892816618099583	0.0283632193243721	0.000775905291576507	0.0225536789929194	0.000832989469997907	0.0649669384916729	0.00123968896476207
8	0.012957960031928	0.0244463401696437	0.0537753283882351	0.0634770816642105	0.0485188580897234	0.0169013930461103	0.0254077960597144	0.0545443923696118	0.0677189444689302	0.0476510003315059	0.000963915621522044	0.000748542471491552	0.000596989641378883	0.000718964389717275	0.00131140551827459	0.012957960031928	0.0366695102544655	0.134438320970588	0.222169785824737	0.29063165320895	0.0169013930461103	0.0381116940895716	0.136360980924029	0.237016305641256	0.285433119175965	0.000963915621522044	0.00112281370723733	0.00149247410344721	0.00251637536401046	0.00785541887854551	0.0174213700235627	0.0241282629919862	0.0200583490900931	0.000924245417552785	0.0286293266874582	0.000803378166915597	0.0232463472158006	0.000862393424248749	0.0610374131806129	0.0012747542844638
9	0.0138062947127798	0.0253951092116941	0.0516649287007867	0.0553002569552639	0.0370639411808134	0.0176153269920068	0.0266460019927267	0.05353441088771	0.059227461816647	0.0346166982404535	0.000991793551618593	0.000770949966169057	0.000615192692584363	0.000740646134391088	0.00134648430838778	0.0138062947127798	0.0380926638175412	0.129162321751967	0.193550899343424	0.222015828977241	0.0176153269920068	0.03996900298909	0.133836027219275	0.207296116358265	0.207356657480553	0.000991793551618593	0.00115642494925359	0.00153798173146091	0.00259226147036881	0.00806554350151812	0.0178965700579492	0.0241716969128033	0.0205009022512367	0.000951094440330647	0.0286952342244349	0.000826971651864644	0.0237612492310031	0.000887560049237316	0.0566252592359269	0.00129805081930672
10	0.014547037866237	0.0260880174666629	0.0490858893864591	0.0476405780709654	0.0279976147896944	0.0181015496265053	0.0276709095840322	0.0517506854107861	0.051246488197814	0.0249962181219726	0.00101673684232423	0.000790879565318729	0.000631139265329709	0.00075980143494878	0.00137711947907217	0.014547037866237	0.0391320261999943	0.122714723466148	0.166742023248379	0.167707843766416	0.0181015496265053	0.0415063643760483	0.129376713526965	0.179362708692349	0.149729249260694	0.00101673684232423	0.00118631934797809	0.00157784816332427	0.00265930502232073	0.00824905050586431	0.018229422232909	0.0240448823004803	0.0207273480412732	0.000975096250379065	0.028503419535753	0.000847990754012119	0.0240203709849286	0.000910027394182937	0.0523554197053472	0.00131299689963081
11	0.0151883929596435	0.0265564666656183	0.0462115753534899	0.0406681087950248	0.0209560405236641	0.018909131300779	0.0285988563734585	0.049835740165439	0.0436582563929079	0.0176578670787815	0.0010387925120018	0.000808403856512727	0.000645000758304384	0.000776285050338251	0.0014039816295386	0.0151883929596435	0.0398346999984275	0.115528938383725	0.142338380782587	0.125528277908837	0.018909131300779	0.0428982845601877	0.124589350413597	0.152803897375178	0.105771967917298	0.0010387925120018	0.00121260578476909	0.00161250189576096	0.00271699767618388	0.00840995683190294	0.018444662045625	0.023790633804459	0.0210946443342105	0.000996302555470906	0.0284390142234378	0.000866499744950048	0.0244626844345033	0.000929852470235675	0.0485146202312579	0.00132234436545102
12	0.0157380316893792	0.0268286996919093	0.0431758845955325	0.0344526460709022	0.0155662054179899	0.0192665677212375	0.0292900218999106	0.0473300414291029	0.0372834572967567	0.0121130530891488	0.00105794007356573	0.000823514322394284	0.000657137901291567	0.000790959262455983	0.0014275613552366	0.0157380316893792	0.040243049537864	0.107939711488831	0.120584261248158	0.0932427553520419	0.0192665677212375	0.0439350328498659	0.118325103572757	0.130492100538648	0.072558110048611	0.00105794007356573	0.00123527148359143	0.00164284475322892	0.00276835741859594	0.00855120118372075	0.0185623135670905	0.023441291396388	0.0211481604333619	0.00101469960909451	0.02806010616665	0.000882565756988801	0.0245241331348367	0.000947053034404905	0.0450461088230094	0.00132790044707044
13	0.0162031257673378	0.0269300901088601	0.0400809164707103	0.0289996967278832	0.0114882437017415	0.0195851100796401	0.0296481027815444	0.0447879950936039	0.030761950473633	0.00877389433865142	0.00107496300686717	0.000837283605084681	0.000668280760827406	0.000803813549028282	0.00144828325485426	0.0162031257673378	0.0403951351632901	0.100202291176776	0.101498938547591	0.0688154542576018	0.0195851100796401	0.0444721541723166	0.11196998773401	0.107666826657715	0.0525562949566409	0.00107496300686717	0.00125592540762702	0.00167070190206851	0.00281334742159899	0.00867532693977981	0.0185987226034249	0.0230214491855498	0.0211000124605765	0.00103110677139015	0.027559947315795	0.000896983769095149	0.0244777009754224	0.000962434794949645	0.0417057311893565	0.00133121344373072
14	0.0165903768978177	0.0268834065498615	0.0370032642328688	0.0242754573763957	0.00843186645240312	0.0196121820944441	0.0297923445627229	0.0418533973609732	0.0257460563075224	0.00531692305777232	0.00109085218958727	0.000850048681659861	0.00067855414463596	0.000816257470771101	0.00146718683100071	0.0165903768978177	0.0403251098247923	0.092508160582172	0.0849641008173849	0.0505075218828789	0.0196121820944441	0.0446885168440843	0.104633493402433	0.0901111970763285	0.0318487738398042	0.00109085218958727	0.00127507302248979	0.0016963853615899	0.00285690114769885	0.00878856079983571	0.0185673376137788	0.0225499345621069	0.0208423803109799	0.0010464076340625	0.0268591728419095	0.000910413945771946	0.0241781845650269	0.000976770797174422	0.038502651824335	0.00133312318700291
15	0.0169060450445393	0.0267090540772609	0.0339991670331679	0.0202238992231167	0.00615905618349444	0.0193591669004013	0.0297208104640899	0.0389236747589857	0.0212271864944685	0.00344728053542288	0.00110405658306668	0.000860627279491432	0.000687282491337015	0.000827407651812151	0.00148424447983561	0.0169060450445393	0.0400635811158913	0.0849979175829196	0.0707836472809086	0.0368932153659842	0.0193591669004013	0.0445812156961348	0.0973091868974642	0.0742951527306399	0.0206494728138952	0.00110405658306668	0.00129094091923715	0.00171820622834254	0.00289592678134253	0.00889073741478363	0.0184793044863817	0.0220412512179205	0.0203988505815669	0.00105912165154436	0.0259965114281943	0.00092162698183795	0.0236556654929582	0.000988701669989869	0.0355289095952556	0.00133433003800656
16	0.0171559750821364	0.0264252944443164	0.0311087176705346	0.0167782260559438	0.00448007951512319	0.0199158403818736	0.0299504123873509	0.0361837767631778	0.0175255363342195	0.00174535919414622	0.00111660225813729	0.000870759983443766	0.000695288791232036	0.000837697884630321	0.00149944133378988	0.0171559750821364	0.0396379416664746	0.0777717941763365	0.0587237911958034	0.0268360173188739	0.0199158403818736	0.0449256185810263	0.0904594419079444	0.0613393771697682	0.0104548344295349	0.00111660225813729	0.00130613997516565	0.00173822197808009	0.00293194259620612	0.00898176772675298	0.0183439231327982	0.0215066372584076	0.0204709571756257	0.0010712094250127	0.0256709105342912	0.000932252064599899	0.0237619710745293	0.0010000318256648	0.0330450146674566	0.00133510094756177
17	0.0173456219213842	0.0260484470361446	0.0283592897287397	0.0138683569798626	0.00324678083305974	0.0203356043178177	0.0299006318707596	0.0335837122631994	0.0141047405046404	0.00141104251603121	0.00112751657807783	0.000879529712327608	0.000702424261752856	0.000846507060093705	0.00151361316908897	0.0173456219213842	0.0390726705542169	0.0708982243218492	0.0485392494295189	0.0194484643347191	0.0203356043178177	0.0448509478061394	0.0839592806579984	0.0493665917662414	0.00845225207946779	0.00112751657807783	0.00131929456849141	0.00175606065438214	0.00296277471032797	0.00906665809895349	0.0181690008562596	0.0209548457910429	0.0204226429634725	0.00108172094004376	0.0252403860038611	0.000941503431592236	0.0237311632516346	0.00100988913624731	0.0307356915392318	0.00133562722074282
18	0.0174800741926094	0.0255930721199953	0.0257683203947079	0.0114256305349959	0.0023452796591813	0.020856535187505	0.0297273121042528	0.0311100993411656	0.0115021041346087	6.45713661104246e-05	0.00113676055097947	0.000887078954997165	0.000708624309276446	0.00085440672152888	0.00152713163264367	0.0174800741926094	0.0383896081799929	0.0644208009867697	0.0399897068724857	0.0140484036809917	0.020856535187505	0.0445909681563792	0.0777752483529141	0.0402573644711303	0.000386787398168546	0.00113676055097947	0.00133061843249575	0.00177156077319112	0.00299042352535108	0.00914763472467044	0.0179611280956765	0.020392724493935	0.0204174111412499	0.0010906430722391	0.0248689245559195	0.000949418435733394	0.0237586282073541	0.00101828045740105	0.0286511391027325	0.00133598220141057
19	0.0175640765671767	0.0250721379012684	0.023345562362785	0.00938559225076363	0.0016891224547424	0.0210201511444001	0.0295671228824974	0.028396724231066	0.00939948644025318	0.000396971942817701	0.0011459355700554	0.000894228490197619	0.000714223889172728	0.000861807302623661	0.00153928994054835	0.0175640765671767	0.0376082068519026	0.0583639059069624	0.0328495728776727	0.01011797207977	0.0210201511444001	0.0443506843237462	0.070991810577665	0.0328982025408861	0.00237789215494982	0.0011459355700554	0.00134134273529643	0.00178555972293182	0.00301632555918281	0.00922046391450887	0.0177258953929625	0.0198256488554384	0.020222421924484	0.00109944325175433	0.0243318002646727	0.000957080883747744	0.0235465633410929	0.00102649558496835	0.0267520031292637	0.001336268148478
20	0.0176020507926112	0.0244971727585727	0.0210948990814547	0.00768948251187118	0.00121333373332655	0.0210617088630994	0.0291877722274817	0.0264235437652296	0.0076785144884941	-0.000427710667337678	0.0011544272324718	0.000900881748038203	0.000719310774675081	0.000868423140351056	0.00155071012116047	0.0176020507926112	0.036745759137859	0.0527372477036367	0.0269131887915491	0.0072679614214905	0.0210617088630994	0.0437816583412225	0.066058859413074	0.0268748007097293	-0.00256201945465368	0.0011544272324718	0.0013513226220573	0.0017982769366877	0.0030394809912287	0.00928887166567873	0.017468065535133	0.019257848329076	0.0199737430713405	0.00110759185913056	0.0238059167518802	0.0009641634789845	0.0232733778682522	0.00103409789165747	0.0247597876621645	0.00133644113851822
21	0.0175981155128526	0.0238784039179302	0.0190158015928458	0.00628486266812889	0.000869483911013602	0.0208299223786182	0.0285872684103726	0.0241406804538858	0.0057829272820328	0.00057053212265716	0.00116194868592823	0.00090667034341847	0.000723597572498332	0.000874369933598207	0.00156092014541855	0.0175981155128526	0.0358176058768953	0.0475395039821144	0.0219970193384511	0.00520827481201561	0.0208299223786182	0.0428809026155589	0.0603517011347145	0.0202402454871148	0.00341753084357487	0.00116194868592823	0.0013600055151277	0.00180899393124583	0.00306029476759373	0.00935003048817079	0.0171917112580525	0.0186926536781687	0.0195073737134126	0.00111479211470911	0.0230362692315066	0.000970382225470727	0.0227414601653969	0.00104079722873301	0.0222937846522665	0.0013365405197081
22	0.0175561049412363	0.0232248837221727	0.0171044918463821	0.00512568731676732	0.000621726684716939	0.021094338186068	0.0281452863543875	0.0222009451498682	0.00482701845882275	0.00127848599183579	0.00116892339016352	0.000911903055724309	0.000727446420711748	0.000879827794370791	0.00157053423621617	0.0175561049412363	0.034837325583259	0.0427612296159552	0.0179399056086856	0.00372419016723881	0.021094338186068	0.0422179295315812	0.0555023628746704	0.0168945646058796	0.0076582284093454	0.00116892339016352	0.00136785458358646	0.00181861605177937	0.00307939728029777	0.00940761962387234	0.0169003262916859	0.0181326859699364	0.019374320073155	0.00112144833592422	0.0226438454226164	0.000976091998542447	0.0226154489571651	0.00104697280997281	0.0199270527885011	0.00133651519715655
23	0.0174795864501542	0.0225446045559299	0.0153548662109758	0.00417203673636091	0.000443686614470251	0.020606764162704	0.0273440696782063	0.0202076617385251	0.00374886359734288	0.00185280203838669	0.00117444268830015	0.000916177024250291	0.000730745756121034	0.000884368677037523	0.00157866904099247	0.0174795864501542	0.0338169068338948	0.0383871655274395	0.0146021285772632	0.00265771659406558	0.020606764162704	0.0410161045173095	0.0505191543463127	0.0131210225907001	0.0110984252450758	0.00117444268830015	0.00137426553637544	0.00182686439030259	0.00309529036963133	0.00945634772370308	0.0165969156108227	0.0175800020932493	0.018762301261293	0.0011267375773706	0.0217777695178646	0.000980692329334989	0.0219073645272153	0.00105190686399629	0.017479309930847	0.00133639428464648
24	0.0173718771378677	0.0218446033987102	0.0137592236076038	0.00338965597354823	0.000316055895633771	0.0213427100664434	0.0269071386447218	0.0186604062808195	0.00316158683531982	0.00135081651692756	0.00117950831303517	0.000920057267196716	0.000733570339168953	0.000888616661015556	0.00158621540474729	0.0173718771378677	0.0327669050980653	0.0343980590190096	0.0118637959074188	0.00189319887299519	0.0213427100664434	0.0403607079670828	0.0466510157020487	0.0110655539236194	0.0080914937604388	0.00117950831303517	0.00138008590079507	0.00183392584792238	0.00311015831355445	0.00950155101702306	0.016284069340075	0.0170362076674612	0.0189073948612353	0.00113158368310641	0.0216783467755119	0.000984879751174334	0.0221278247450719	0.00105641490175869	0.0153429948173323	0.00133626331955728
25	0.0172360594296519	0.0211310568977935	0.0123088349350673	0.00274939896877524	0.000224763332195566	0.0214200810374448	0.0263538428508224	0.0169186992506379	0.00287528005030054	0.00211980514801545	0.00118434210210202	0.000923846134048055	0.000736288990438602	0.000892504357987815	0.001593168288318	0.0172360594296519	0.0316965853466902	0.0307720873376682	0.00962289639071334	0.00134634946881789	0.0214200810374448	0.0395307642762336	0.0422967481265947	0.0100634801760519	0.0126977941960069	0.00118434210210202	0.00138576920107208	0.00184072247609651	0.00312376525295735	0.00954319931886455	0.0159640237110732	0.0165025453243933	0.0186767904787844	0.0011362203814151	0.0212302234037069	0.000988896404284056	0.0218821426607271	0.00106073386997983	0.0136340170261267	0.00133617298279082
26	0.0170749957673573	0.0204093677784538	0.0109943840133099	0.00222664209504275	0.000159594147428832	0.020841516300723	0.0254373152212197	0.0152413025102659	0.00223184666125083	0.000823345052660853	0.00118877003484441	0.00092716100382725	0.000738623993536719	0.000896231928290958	0.00159938514800102	0.0170749957673573	0.0306140516676807	0.0274859600332747	0.00779324733264963	0.000955981091392143	0.020841516300723	0.0381559728318295	0.0381032562756648	0.0078114633143779	0.00493189953839652	0.00118877003484441	0.00139074150574087	0.0018465599838418	0.00313681174901835	0.00958043878159264	0.0156387116850303	0.0159799642590896	0.0180188266438132	0.00114044397343487	0.0203470349817926	0.00099251577266214	0.0211193328577554	0.0010646496313668	0.0117392165271224	0.00133615421635286
27	0.0168913424385097	0.0196842433408253	0.00980630490835177	0.00180070769264262	0.000113158740150721	0.0206861231506094	0.0243756350513852	0.0138083734277941	0.00151481042797378	0.00109099439949797	0.00119180578900955	0.000929590974189544	0.000740513733728564	0.000899512029117914	0.00160545680438922	0.0168913424385097	0.029526365011238	0.0245157622708794	0.00630247692424918	0.000677829467136854	0.0206861231506094	0.0365634525770778	0.0345209335694852	0.00530183649790824	0.00653513949939722	0.00119180578900955	0.00139438646128432	0.00185128433432141	0.0031482921019127	0.00961680846553196	0.0153098052644628	0.0154691754295346	0.017563901812248	0.00114336569759785	0.0196606909073744	0.000995115874197624	0.0206195666787671	0.00106739641266652	0.0101200830848464	0.00133618629465572
28	0.0166875625932945	0.0189597667301127	0.00873503605222159	0.00145432175804594	8.01278086645096e-05	0.0200156611212529	0.0232906485416669	0.0126407890169944	0.00139709085828237	0.000631196008167042	0.00119514931639371	0.000932141863409164	0.000742321480354541	0.000902643226429236	0.00161055429081259	0.0166875625932945	0.028439650095169	0.021837590130554	0.00509012615316079	0.00047997167322265	0.0200156611212529	0.0349359728125003	0.0316019725424861	0.00488981800398829	0.00378091213550906	0.00119514931639371	0.00139821279511375	0.00185580370088635	0.00315925129250233	0.00964734279722818	0.0149787510725047	0.0149706956796623	0.0168667764783995	0.00114656239048518	0.0187995978915705	0.000997882278027676	0.0198123507121358	0.00107037042800884	0.0086899878006534	0.00133628478885455
29	0.0164659384951321	0.0182394616093265	0.00777120788042418	0.00117311879374726	5.66685664193933e-05	0.0204551091324411	0.0232401036528382	0.0115614649210861	0.00145351350753959	0.000523185359532711	0.00119812468094603	0.000934345163996347	0.00074383994749971	0.000905091302940449	0.00161546043719527	0.0164659384951321	0.0273591924139898	0.0194280197010605	0.00410591577811542	0.000339449026458803	0.0204551091324411	0.0348601554792573	0.0289036623027152	0.00508729727638857	0.00313392012842768	0.00119812468094603	0.00140151774599452	0.00185959986874928	0.00316781956029157	0.00967673098751589	0.0146468004396997	0.0144848832489892	0.0169978746037084	0.00114939641600498	0.0188004075839026	0.00100030258410937	0.0199877279215404	0.00107299365434692	0.0073633496578084	0.0013363947619131
30	0.0162285830480394	0.0175263508108883	0.00690577765282219	0.000945199420259279	4.00314000695845e-05	0.0196159565140491	0.0217188852017428	0.0104425672698722	0.00132125996547043	-4.08248474766508e-05	0.00120084940163989	0.000936304267583122	0.000745146359449868	0.000906930875414225	0.00161952832165915	0.0162285830480394	0.0262895262163324	0.0172644441320555	0.00330819797090748	0.000239791133603708	0.0196159565140491	0.0325783278026142	0.0261064181746806	0.0046244098791465	-0.000244543943969187	0.00120084940163989	0.00140445640137468	0.00186286589862467	0.00317425806394979	0.00970109792510156	0.014315034979129	0.0140119665343342	0.0161131373954491	0.0011519822145603	0.0177304234927444	0.00100247418477259	0.0189691509014701	0.00107537288868654	0.00623920797518343	0.00133648582608428
31	0.0159774506416276	0.0168230094949683	0.00613012259598644	0.000760741581307345	2.8248230734107e-05	0.0189884152390915	0.0211070770386228	0.00932115438306843	0.00138442866146079	-0.000383701502248266	0.00120318456138998	0.000938043169823123	0.000746421379087863	0.000908604784150095	0.00162312773186225	0.0159774506416276	0.0252345142424524	0.0153253064899661	0.00266259553457571	0.000169209052350312	0.0189884152390915	0.0316606155579342	0.0233028859576711	0.00484550031511275	-0.00229840120579406	0.00120318456138998	0.00140706475473469	0.00186605344771966	0.00318011674452533	0.00972265866620495	0.0139843884313024	0.0135520675259338	0.0155575466466771	0.00115420867692921	0.0170565427940619	0.00100437666042576	0.0183119615001682	0.0010774355206698	0.00577354951088193	0.00133657764011972
32	0.0157143473523352	0.0161316132978842	0.00543610041779341	0.000611663235985827	1.99132861649076e-05	0.0188576561949306	0.0199529414333002	0.00869900204244469	0.00108476705322819	0.000151279682353208	0.00120561652244582	0.00093977704810468	0.000747607645326261	0.000910188809776334	0.00162632714849542	0.0157143473523352	0.0241974199468262	0.0135902510444835	0.00214082132595039	0.00011928209992551	0.0188576561949306	0.0299294121499504	0.0217475051061117	0.00379668468629865	0.000906176812692752	0.00120561652244582	0.00140966557215702	0.00186901911331565	0.00318566083421717	0.00974182341537701	0.0136556654056822	0.0131052210098928	0.0151625759011497	0.00115651477439104	0.0165125551035532	0.00100630879189888	0.017886482238337	0.00107955601947151	0.00533321061735689	0.00133662765247068
33	0.015440940537381	0.0154539819130248	0.00481608452446547	0.000491332750505058	1.40243406899776e-05	0.018477400217928	0.0192517601352594	0.00773102295258045	0.00122743091801542	-0.000202717409953958	0.00120790173358978	0.000941336533337878	0.000748605706569357	0.000911094090508469	0.00162889864102986	0.015440940537381	0.0231809728695372	0.0120402113111637	0.0017196646267677	8.40068682646312e-05	0.018477400217928	0.0288776402028891	0.0193275573814511	0.00429600821305397	-0.00121429271645686	0.00120790173358978	0.00141200480000682	0.00187151426642339	0.00318882931677964	0.00975722685140007	0.0133295575251448	0.0126713903811903	0.014725951839496	0.00115867017591057	0.0159531974232569	0.00100806543051842	0.0173831751554009	0.00108151895473578	0.00499135702516279	0.00133662233889275
34	0.015158767855917	0.0147916185092607	0.00426297985446888	0.000394322365746769	9.86811224334971e-06	0.0181463967073372	0.0186077462246405	0.00669479064091185	0.00122476069185435	-0.000300962191070198	0.00120993045058957	0.000942735089525822	0.000749565231329553	0.000912054018110725	0.00163165551021789	0.015158767855917	0.022187427763891	0.0106574496361722	0.00138012828011369	5.9110743497561e-05	0.0181463967073372	0.0279116193369608	0.0167369766022796	0.00428666242149022	-0.00180278643372783	0.00120993045058957	0.00141410263428873	0.00187391307832388	0.00319218906338754	0.00977374070768902	0.0130066573850187	0.0122504807245436	0.0143212362576686	0.00116058660839035	0.0154179237171356	0.00100964652924599	0.0169176479853416	0.00108327160203708	0.00426639905209404	0.00133659871139965
35	0.0148692457499703	0.0141457453573781	0.00377022408107086	0.000316199834176412	6.93777173244037e-06	0.0182950998399941	0.0181467296409902	0.00597580097818493	0.00126247624605481	0.000190903137984996	0.00121172663028963	0.000944009253203487	0.000750305098660215	0.000912834036086968	0.00163396588708162	0.0148692457499703	0.0212186180360672	0.00942556020267715	0.00110669941961744	4.15577807799342e-05	0.0182950998399941	0.0272200944614853	0.0149395024454623	0.00441866686119184	0.00114352432806137	0.00121172663028963	0.00141601387980523	0.00187576274665054	0.00319491912630439	0.00978758004096847	0.0126874706635221	0.0118423496785478	0.0142330900995738	0.00116228711768604	0.0152206450610258	0.00101103986939902	0.0168382445168902	0.00108482310996775	0.00358336970100545	0.00133655684495663
36	0.0145736774159567	0.0135173360035105	0.00333177798267759	0.000253353387025812	4.87371994106756e-06	0.0177651545455345	0.0172680253000243	0.00536908896342992	0.00130004240837279	-6.70984566514504e-05	0.00121323787280909	0.000945031071595734	0.000750950467459254	0.000913577292776774	0.00163597038944855	0.0145736774159567	0.0202760040052657	0.00832944495669397	0.000886736854590342	2.91939534341576e-05	0.0177651545455345	0.0259020379500365	0.0134227224085748	0.00455014842930477	-0.000401924862871216	0.00121323787280909	0.0014175466073936	0.00187737616864813	0.00319752052471871	0.00979958716272893	0.0123724266609047	0.0114468164900818	0.0137036027031428	0.00116371109290489	0.0145944347846027	0.00101220383500257	0.0162260668213074	0.00108612048601799	0.0031948280135605	0.00133642882427969
37	0.0142732602958647	0.0129071442995684	0.0029421080013089	0.000202845469319812	3.42116844664897e-06	0.0176374047962041	0.0164554297403141	0.00499923303460604	0.000815169288442105	0.000461252015298869	0.00121526042593298	0.000946490328377376	0.000751797923250663	0.000914413838557302	0.00163763421334656	0.0142732602958647	0.0193607164493526	0.00735527000327224	0.000709959142619343	2.04930594144895e-05	0.0176374047962041	0.0246831446104712	0.0124980825865151	0.00285309250954737	0.00276293468210587	0.00121526042593298	0.00141973549256606	0.00187949480812666	0.00320044843495056	0.00980955359452818	0.0120618874969601	0.0110636695825949	0.0134085970404611	0.00116562953015428	0.0141953714136604	0.0010137753777658	0.0159054833871209	0.00108787189260884	0.00264994212076701	0.00133622768977662
38	0.0139690931155905	0.0123157305741126	0.00259616337464419	0.000162291070596066	2.39982118011017e-06	0.0178469911989275	0.0162326988721162	0.00452953986530874	0.000706048854557658	0.000200644840924045	0.00121692660294112	0.000947652084188487	0.000752469895829159	0.000915220630691742	0.00163884008154863	0.0139690931155905	0.0184735958611689	0.00649040843661047	0.00056801874708623	1.43751115430517e-05	0.0178469911989275	0.0243490483081742	0.0113238496632718	0.0024711709909518	0.0012018778702039	0.00121692660294112	0.00142147812628273	0.0018811747395729	0.0032032722074211	0.00981677683684918	0.0117561561581798	0.0106926728973403	0.0134248823003122	0.00116720398917195	0.0141326194314366	0.00101505833506995	0.0159424641046844	0.00108930582349689	0.00224797842709427	0.0013360057481749
39	0.0136621824963914	0.0117434852027553	0.00228934971094497	0.000129756919431512	1.68224686447616e-06	0.0175617889437606	0.0153205939642977	0.00398906200753916	0.000601056150818364	0.000296561892573112	0.00121865935789663	0.000948779933633255	0.000753043548035315	0.000915928366827824	0.00164008127888921	0.0136621824963914	0.0176152278041329	0.00572337427736241	0.000454149218010291	1.00767867707058e-05	0.0175617889437606	0.0229808909464465	0.00997265501884789	0.00210369652786427	0.00177642831077993	0.00121865935789663	0.00142316990044988	0.00188260887008829	0.00320574928389739	0.00982421170339909	0.0114554835547191	0.0103335712163275	0.0130168725901146	0.00116882847950472	0.0136149610812034	0.00101634830597975	0.0154853176199207	0.00109077077943418	0.00195026745761135	0.00133578065469987
40	0.0133534491639847	0.0111906498148405	0.00201750045797688	0.000103678259055773	1.17847856406783e-06	0.0169631791381358	0.0146086883595404	0.00342091602155832	0.000361956956912665	0.000761890449867066	0.001220098306408	0.000949747674664239	0.000753528532374876	0.000916577668989206	0.00164168897470475	0.0133534491639847	0.0167859747222608	0.00504375114494221	0.000362873906695205	7.05917630445814e-06	0.0169631791381358	0.0219130325393106	0.0085522900538958	0.00126684934919433	0.0045637817897424	0.001220098306408	0.00142462151199636	0.00188382133093719	0.00320802184146222	0.00983384192371183	0.0111600747219628	0.00998609463630259	0.0124917610821823	0.00117018206036339	0.0130094808502843	0.00101743504469589	0.0148695110613297	0.0010919959048845	0.00187107890240981	0.00133559621359163
