# Supplementary material for: Impulse Response Functions for Nonlinear, Nonstationary, and Heterogeneous Systems, Estimated by Deconvolution and Demixing of Noisy Time Series
Source: Sensors (Basel). 2022 Apr 25;22(9):3291. doi: 10.3390/s22093291 (PMC9105515; doi:10.3390/s22093291)
Supplement: Supplementary file 1 [file sensors-22-03291-s001.zip › File S1/IRF fig 14 average vs ensemble IRF/tau_benchmk_test_Fig_14c_ypeak_by_x.txt]

xknots	ybenchpk	ypeak	ypeak_se
0	0	0	0
1	0.0176020507926112	0.0214200810374448	0.00118434210210202
1.5	0.0403951351632901	0.0449256185810263	0.00130613997516565
2.5	0.139103665745062	0.137438539050792	0.0014402968884883
3.5	0.318242343380383	0.325643524563457	0.00208560359874836
5.99007611991815	0.832829519816912	0.873165294111415	0.00546983720312102
