# Supplementary material for: Impulse Response Functions for Nonlinear, Nonstationary, and Heterogeneous Systems, Estimated by Deconvolution and Demixing of Noisy Time Series
Source: Sensors (Basel). 2022 Apr 25;22(9):3291. doi: 10.3390/s22093291 (PMC9105515; doi:10.3390/s22093291)
Supplement: Supplementary file 1 [file sensors-22-03291-s001.zip › File S1/IRF fig 16 piecewise linear approximation to IRF/benchmark_test_IRF_alpha=4_tau=10_ar=0.5_nk=0.txt]

lag	bench	bb	se	RMSE	pooled_se	bias	bias_se
0	0	0.000217642916054977	0.00229658602119409	0.0022659939668255	0.00229180149615217	-0.000176710773021874	0.000229180149615217
1	0.00143001609820936	-0.00290831342036552	0.002296748408033	0.00225953303581853	0.00229198341195434	-0.000342123626749117	0.000229198341195434
2	0.00766854765426725	0.00653768497209084	0.00229633712619927	0.00225223365661735	0.00229199450831616	-7.62918348746023e-05	0.000229199450831616
3	0.0173487866061428	0.0193776520209354	0.00229608495019992	0.00240880131203115	0.00229207334232686	7.49611366690131e-05	0.000229207334232686
4	0.0275656045902036	0.0331618046552011	0.00229626694110805	0.00224455076120866	0.00229208917028451	-5.29714021095979e-05	0.000229208917028451
5	0.0360894088630967	0.0334528814501151	0.00229644639639144	0.00235383588423953	0.00229207528060804	2.93386606140885e-05	0.000229207528060804
6	0.0418028328757613	0.0424464671734052	0.00229641258224494	0.00240136441065237	0.00229205311845642	0.000180738918169864	0.000229205311845642
7	0.0444967498249595	0.0447384398430639	0.00229642119285437	0.00200880000989521	0.00229209332415924	3.41189725339153e-05	0.000229209332415924
8	0.0445231966654368	0.0418314342577244	0.00229609060046651	0.00249646757153392	0.00229206926591582	-0.000405027972182669	0.000229206926591582
9	0.0424938531500294	0.0415634709175597	0.00229604344030358	0.00230893413489844	0.00229211004041527	-0.000511812605891558	0.000229211004041527
10	0.0390733629626329	0.0371736941157703	0.00229546985186916	0.00222325664254802	0.00229215317322918	-0.000300390477914155	0.000229215317322918
11	0.0348610974100994	0.0361775093767362	0.00229546022568115	0.00245245425379439	0.00229223150367366	-0.000249160699564812	0.000229223150367366
12	0.0303381395215074	0.0302425044309248	0.00229497316484103	0.00239381306564552	0.00229227498207929	1.1783547528262e-05	0.000229227498207929
13	0.0258557696691444	0.0265019463871555	0.00229480202499432	0.00225961440226276	0.0022922472805041	-9.25678525955889e-05	0.00022922472805041
14	0.0216468011477956	0.0236696422729169	0.00229502972017913	0.00236615631242282	0.00229232333925337	0.000216347741125846	0.000229232333925337
15	0.0178470156719978	0.0187256715427582	0.00229545369079657	0.00249028361978531	0.00229224750262921	-0.000123004281488666	0.000229224750262921
16	0.0145189089939636	0.0132150273505572	0.00229584446453373	0.0022356305975657	0.00229225651817447	-4.41793113259805e-05	0.000229225651817447
17	0.0116735515762379	0.0136373480991309	0.00229570687315709	0.00219411284333117	0.0022923690955267	-0.000330111258125683	0.00022923690955267
18	0.00928872199349929	0.0073513279745708	0.00229570924449679	0.00209327134738613	0.00229229558376381	-0.000267092347474593	0.000229229558376381
19	0.00732287228153419	0.00455755685493371	0.00229629279111074	0.00218162795833722	0.00229232399029358	-0.000260584033600294	0.000229232399029358
20	0.0057252288495362	0.00197306615044497	0.00229621265776204	0.00232580649956808	0.00229234444736632	0.000105350267679323	0.000229234444736632
21	0.00444265875033667	0.00617823011837129	0.0022962938314957	0.00227729431333114	0.00229236216097745	-0.000576852667048277	0.000229236216097745
22	0.00342401233838215	0.00657528656344893	0.00229661604790016	0.00230053551894269	0.0022923628615258	2.43990019755856e-05	0.00022923628615258
23	0.00262260565792409	-0.000783979725468467	0.00229689375266449	0.00239943013657811	0.00229231848298739	0.000135479843048795	0.000229231848298739
24	0.00199740171359907	0.00716300263285332	0.00229670935390669	0.00208456102665512	0.00229230427014016	-0.000160286494759892	0.000229230427014016
25	0.00151333099208283	-0.000686719074706224	0.00229682158835672	0.00224254324111057	0.0022924009640969	0.000158468717803256	0.00022924009640969
26	0.0011410801522255	0.00256337178923835	0.00229655669451342	0.00257165086529103	0.00229240095159938	0.000155354350874543	0.000229240095159938
27	0.000856583308036474	0.00118101955307913	0.00229647290596476	0.00242685607197508	0.00229238531102347	-0.000866836036441839	0.000229238531102347
28	0.000640375364338834	0.00269886964076768	0.00229646673612879	0.00243139798325176	0.0022923558890865	0.00013641634985202	0.00022923558890865
29	0.000476910322771932	0.00356227555476771	0.00229685629893526	0.00209076941686387	0.00229236571697872	5.02219841181478e-05	0.000229236571697872
30	0.000353906631551705	0.00113741317267723	0.00229690626316317	0.00230078415559058	0.00229240277203295	0.000223732785269786	0.000229240277203295
31	0.000261753335863885	-0.00206551226379979	0.00229699874736919	0.00213249066017567	0.00229238594738294	-7.49624812957694e-05	0.000229238594738294
32	0.000192991990699765	-0.000636763630573938	0.00229722794652756	0.00224780500697685	0.00229238801894919	0.000169987954653397	0.000229238801894919
33	0.000141877451173335	0.00502502807179493	0.00229705314509402	0.00251601474589126	0.00229242826872506	0.000320629472699014	0.000229242826872506
34	0.000104013693061587	-0.00196169193995927	0.00229838831451871	0.00233165372589866	0.00229245027598543	0.000200919563074861	0.000229245027598543
35	7.60571601740064e-05	-0.00275214311065166	0.00229922470062868	0.00226137743781605	0.00229244672034814	-0.000132712149273822	0.000229244672034814
36	5.54786241464232e-05	-0.000315518750707644	0.00229900839509618	0.00245859912996385	0.00229241326225794	-0.000281778092200985	0.000229241326225794
37	4.037435146439e-05	-0.00148726411528512	0.00229905585187719	0.00214975614270121	0.00229245016619538	0.000132381598014258	0.000229245016619538
38	2.93179354415704e-05	-0.00235156023517897	0.00229919207454959	0.00244602382834451	0.00229250083454649	0.000522435410963033	0.000229250083454649
39	2.12450923203867e-05	-0.000971221594262594	0.00229906870258816	0.00239357644197494	0.0022924728635836	0.000216298434553822	0.00022924728635836
40	1.53648025216695e-05	-0.00150791607242743	0.00229916847058331	0.00216414408845295	0.00229248517728941	-3.84100250263805e-05	0.000229248517728941
41	1.10912574491652e-05	0.00175374369357729	0.00229900558673299	0.00203685843531282	0.00229244116144234	-0.000158590878390461	0.000229244116144234
42	7.99207028342362e-06	-0.0018699395883532	0.00229913107569856	0.00210771294922915	0.00229246586837929	0.000155459503187066	0.000229246586837929
43	5.74908854171603e-06	0.00097093671385983	0.00229900570067818	0.00210379139053787	0.00229241735628225	0.000245649447219002	0.000229241735628225
44	4.12889527143356e-06	0.000300071585293388	0.00229909283696881	0.0022052639555497	0.00229242574013979	0.000193796048702316	0.000229242574013979
45	2.96070806237214e-06	-0.00145990085375955	0.00229901612813985	0.00229475477066504	0.00229241700774538	-0.000127026136497904	0.000229241700774538
46	2.11989205544981e-06	0.000272296653350313	0.00229948433467499	0.00250002000354893	0.00229244630936627	0.000486336670641948	0.000229244630936627
47	1.51570971165811e-06	4.76590922724502e-05	0.00229956850600468	0.00231621812664765	0.00229245721180715	-9.18235224529454e-05	0.000229245721180715
48	1.08225195461385e-06	-0.00298128409218018	0.00229940236059179	0.00203521837837384	0.00229244734040273	-0.000115023798545313	0.000229244734040273
49	7.71747291634102e-07	-0.00158956895432215	0.00229946490228246	0.00225690001526461	0.00229246481150482	-3.18898588715958e-06	0.000229246481150482
50	5.49640965983616e-07	0.0015843088676994	0.00229970463980877	0.00229768217579134	0.00229250966128216	0.000129413613470071	0.000229250966128216
51	3.9098654899049e-07	0.000236893023052541	0.00229975521677075	0.00224061053234455	0.00229242202955557	-0.000252188581113827	0.000229242202955557
52	2.77807218750633e-07	0.00010548462499571	0.00229972340352143	0.00216778608052741	0.00229236622547443	0.000354728378618063	0.000229236622547443
53	1.97171123781501e-07	-0.00109549367992256	0.00230000740702487	0.00235948437332342	0.00229241050406066	3.70470199504969e-05	0.000229241050406066
54	1.39790992913944e-07	6.67050123708251e-05	0.00230040557570555	0.00219209641746387	0.00229242480975937	0.000380779370104179	0.000229242480975937
55	9.90075208428945e-08	-0.000259249031586943	0.00230046114841766	0.00207636088829759	0.00229245339323701	1.8175864611837e-05	0.000229245339323701
56	7.00529463008087e-08	-0.0016751399661848	0.00230043531904212	0.00228061817578654	0.00229247100418494	-0.000207824119522401	0.000229247100418494
57	4.95186845082294e-08	0.00218915296741768	0.00230075515004704	0.00242110443984957	0.00229253101346808	0.000280898450417073	0.000229253101346808
58	3.49712148867977e-08	0.000588746470161772	0.00230076637115701	0.00241144546235052	0.00229260167212905	-0.000448306232377934	0.000229260167212905
59	2.46754443035158e-08	-0.00317963831346314	0.00230085521279355	0.00196189194225436	0.00229262469629592	5.3104094472038e-05	0.000229262469629592
60	1.73958199800381e-08	0.00116738920550386	0.00230086409921396	0.00199314980933836	0.0022926698431196	-0.000497305342043632	0.00022926698431196
61	1.22535764830791e-08	-0.000440804973820869	0.00230077832537643	0.00230502270303407	0.00229269726595756	0.000116570818553845	0.000229269726595756
62	8.62443466599041e-09	0.00203425751590584	0.00230087026781848	0.00247352633697781	0.0022927301154845	-5.27309381591146e-05	0.00022927301154845
63	6.06539967507932e-09	-5.52478566151905e-05	0.00230077983941171	0.00207090044251019	0.00229279300959303	0.00014751193322163	0.000229279300959303
64	4.26245595637417e-09	0.00257137083378668	0.00230083497831331	0.00228880420248381	0.00229280212560278	-0.000192924427834654	0.000229280212560278
65	2.99324495857469e-09	0.00233522563145404	0.00230074140305265	0.0022543989542628	0.00229275593229757	0.000231654973998423	0.000229275593229757
66	2.10046864840995e-09	0.000624441043160749	0.00230076435190285	0.00223740101852663	0.00229273673841118	0.000179833738426324	0.000229273673841118
67	1.47296020059942e-09	-0.000480666341634012	0.00230062796092821	0.00242292273999625	0.00229272119193116	-0.000136814396834439	0.000229272119193116
68	1.03222779592821e-09	-0.00037259564397723	0.00230040733009647	0.00231814624508859	0.00229268946641231	0.000197467498983418	0.000229268946641231
69	7.22900110191261e-10	0.00101048875888136	0.00230066511160975	0.00209888075652083	0.00229271374173306	-0.000292543855173444	0.000229271374173306
70	5.05949703825171e-10	0.0022097152075581	0.00230056292259242	0.00241498350474595	0.00229270124558182	-0.000532272607453545	0.000229270124558182
71	3.53891783392569e-10	0.000798434072073722	0.002300693979597	0.00235164179466034	0.00229264515922917	-0.000149675011659054	0.000229264515922917
72	2.47386006396292e-10	0.000238066370565858	0.00230042996999983	0.00255736328616258	0.00229260336221232	0.000387665179636419	0.000229260336221232
73	1.72833700274035e-10	-0.000376561291830052	0.00230079439657436	0.00214999526443793	0.00229261831216949	-0.000272334282211539	0.000229261831216949
74	1.20680531471736e-10	0.000431847044832674	0.00230021826560156	0.00234051886128872	0.00229262980074305	2.6237666416465e-05	0.000229262980074305
75	8.42186067195616e-11	-0.000977100609814262	0.00230026167124195	0.00244191555375545	0.00229257988625863	-0.000204797493378221	0.000229257988625863
76	5.87417994530058e-11	-0.000832453904449057	0.00230004275387086	0.00231176774313764	0.00229257487015235	9.3816500934064e-05	0.000229257487015235
77	4.09506549556842e-11	0.00188599706509458	0.00229988534864173	0.00226464011512492	0.00229261160152951	-9.2871511018844e-05	0.000229261160152951
78	2.85334766918117e-11	0.000115856472438579	0.00229976580583095	0.00237210323612662	0.00229255186732253	0.00025889091433586	0.000229255186732253
79	1.9871669934662e-11	-0.000327555135583445	0.00229993156527208	0.0022756146926463	0.00229255152136392	0.000303842314334617	0.000229255152136392
80	1.38326458904239e-11	-0.00315220564499544	0.00229971872791137	0.00235699383566087	0.00229262556665282	-0.000375263044018771	0.000229262556665282
81	9.62437557419703e-12	0.0012673514087603	0.00229976844526631	0.00233234503171229	0.0022926206086936	-0.000267655149903687	0.00022926206086936
82	6.69331508921417e-12	0.00222765982013171	0.00229993722942911	0.00214434780049631	0.00229257320090912	0.000237412800212478	0.000229257320090912
83	4.65281941671795e-12	-0.00269746240383659	0.00230030648840785	0.00219240084204507	0.00229260743657377	-5.73838650570238e-05	0.000229260743657377
84	3.23297231409858e-12	0.00194142503792678	0.00230044666126878	0.00229587382058206	0.00229256048613259	3.38516431600056e-05	0.000229256048613259
85	2.24544856644424e-12	-0.00183147855921472	0.00230022527341386	0.00242333242652091	0.00229251064492804	0.000306819638266237	0.000229251064492804
86	1.55892023943602e-12	0.000231667992835703	0.00230044161452608	0.00216642741968152	0.00229251258317911	6.32559428120252e-05	0.000229251258317911
87	1.0818536306475e-12	-2.92662559078499e-05	0.00230042741833294	0.0020026550616577	0.00229252971111502	-7.4740892732113e-06	0.000229252971111502
88	7.50483196483482e-13	0.000978635362819095	0.00230070284627658	0.00223125928169801	0.00229252066614117	-0.000237026783856166	0.000229252066614117
89	5.20409461053826e-13	0.0021902306178793	0.00230068956296806	0.00223424895035515	0.0022924542496282	5.55648358028414e-05	0.00022924542496282
90	3.6073219055948e-13	3.14249444246374e-05	0.00230061442998694	0.00231304729008395	0.00229244040536258	0.000390565081811333	0.000229244040536258
91	8.11780058579672e-07	-0.00244538382553376	0.00230021440830364	0.0021330383114183	0.00229241854097601	-0.000299002473860952	0.000229241854097601
92	1.82627923001738e-06	0.00283608085315333	0.00230064451430359	0.00230486101306665	0.00229241506575041	-1.23027459331182e-05	0.000229241506575041
93	3.24615723414785e-06	0.00274455939430887	0.00230103128988142	0.00234971566147569	0.002292390578215	1.10426860604352e-05	0.0002292390578215
94	5.07099332324256e-06	0.00166099292615387	0.00230066973187034	0.00227074449789949	0.00229239866178012	0.000208255512916072	0.000229239866178012
95	7.30024675396332e-06	-0.00129640986006064	0.00230071185338353	0.00240233948805563	0.00229244420489617	-0.000516391391777127	0.000229244420489617
96	9.93325694692116e-06	0.00106344261821381	0.00230063858599281	0.00240312389904881	0.00229243721957676	0.000234180034068606	0.000229243721957676
97	1.29692436819522e-05	-0.00222913263318727	0.0023005393935123	0.00232535148928035	0.00229238561058695	6.50151092770091e-05	0.000229238561058695
98	1.64073073289876e-05	0.00591281756573509	0.00230089364551279	0.00248600815187287	0.00229239604249417	-0.000146056964364538	0.000229239604249417
99	2.02464291144059e-05	-0.00116529178097329	0.00230177090638656	0.00220909307002954	0.00229244314563858	-6.97051832606732e-05	0.000229244314563858
100	2.4485471422761e-05	0.00334824202680028	0.00230257530859169	0.00244321428577034	0.00229247794595391	-0.000218606905771801	0.000229247794595391
101	2.91231781337727e-05	0.00169914784207756	0.00230275388162227	0.00204898335056237	0.00229244306787169	4.58128989449531e-05	0.000229244306787169
102	3.41581749944657e-05	-0.0010139968229649	0.00230241868863256	0.00224824797269929	0.00229248778668079	-6.24019172033513e-05	0.000229248778668079
103	3.95889700263384e-05	0.00210828252987498	0.00230241033534619	0.00196429037377218	0.00229253493399316	-0.00020055552558983	0.000229253493399317
104	4.54139539674316e-05	-0.000532986030292892	0.00230175307820706	0.00210988951654323	0.00229252429161164	4.09131642078591e-05	0.000229252429161164
105	5.16314007491615e-05	-0.0018492641280202	0.00230139208707372	0.00214454894715615	0.00229257776195321	0.000247356181695811	0.000229257776195321
106	5.82394680077748e-05	0.000657474398038644	0.00230143241985325	0.00207594238406577	0.00229262131714919	4.24829895925077e-05	0.000229262131714919
107	6.52361976302678e-05	-0.000251339809235368	0.00230132003051451	0.00243723202338689	0.0022926735399316	-0.000124033656842248	0.00022926735399316
108	7.26195163346088e-05	0.0020758433299378	0.0023012290502265	0.00215514622499996	0.00229270118116492	4.33769934159302e-05	0.000229270118116492
109	8.03872362840918e-05	-0.0032530970312461	0.00230185774342251	0.00213415255967455	0.00229265630399003	-0.000313078112796538	0.000229265630399003
110	8.85370557356343e-05	-0.00281184013732787	0.00230222604392121	0.00249691202154193	0.00229268058541843	8.36755618140564e-05	0.000229268058541843
111	9.70665597218312e-05	0.000889471959621495	0.00230225874951755	0.00225278281624545	0.00229266803254583	-0.000252059752114565	0.000229266803254583
112	0.00010597322076656	0.00326331436903342	0.00230215679221898	0.00237419647391564	0.00229268488322039	0.000318639569353913	0.000229268488322039
113	0.000115254399633925	0.00329110333398243	0.00230191963895405	0.00242689316903371	0.00229269269467502	-0.000398128340332297	0.000229269269467502
114	0.00012490734611032	-9.06567645823299e-05	0.0023010864061556	0.00213423851197336	0.00229272190010286	-0.000153784338373069	0.000229272190010286
115	0.000134929199819371	-0.00360994669694487	0.00230083285134549	0.00220550664850412	0.00229273993804428	-0.000163520217275898	0.000229273993804428
116	0.000145316991069534	0.00189982325447085	0.00230036497061034	0.00216444469695432	0.0022927705820978	5.79256051097143e-05	0.00022927705820978
117	0.000156067641734074	-0.00156598563256216	0.00230050894843097	0.00225660695180091	0.00229278847844821	0.000176470581864153	0.000229278847844821
118	0.000167177966163178	0.000738592935965808	0.00230068473277723	0.00221825674120396	0.00229280626827026	0.000223930937263414	0.000229280626827026
119	0.000178644672127938	-0.00165535679833819	0.00230065680796657	0.00253361574856639	0.00229280725225423	0.00019107777761667	0.000229280725225423
120	0.000190464361795903	-0.00281867836748337	0.00230054914680807	0.00227862529996024	0.00229275916311065	-0.000136585920756822	0.000229275916311065
121	0.000202633532737936	0.00128780059849678	0.00230055720292199	0.00225277304899365	0.00229275077089705	7.11068977048084e-05	0.000229275077089705
122	0.000215148578966053	-0.00150451248384535	0.00230063291111383	0.00248149147350065	0.00229276526655276	0.000433861577330818	0.000229276526655276
123	0.000228005792001961	-0.000691776888201274	0.00230066151936115	0.00244368851713122	0.0022927360963166	3.60037202618066e-05	0.00022927360963166
124	0.000241201361975954	0.0007172960216346	0.00230048061713094	0.00238746397321659	0.00229274622758956	-0.000169668497220187	0.000229274622758956
125	0.000254731378755867	-0.00228342463768544	0.00230064202259031	0.00240749802963741	0.00229269837236662	-0.000271428199227643	0.000229269837236662
126	0.000268591833105725	-0.0037668692718203	0.00230073620933035	0.00213536638308231	0.00229271306284575	-0.000112375536454874	0.000229271306284575
127	0.000282778617873771	-0.00154494588199568	0.00230126004475946	0.0020626757649444	0.00229275865180564	3.59549823442224e-05	0.000229275865180564
128	0.000297287529209503	0.00260610149775647	0.00230168352920313	0.0020155309318352	0.00229273898829521	-0.000180211508112507	0.000229273898829521
129	0.000312114267809364	0.0019971099234153	0.00230149672538688	0.00248733673779978	0.00229266845357684	-1.11435110998534e-05	0.000229266845357684
130	0.00032725444019072	0.00076000778157245	0.00230148573017461	0.00213300519362073	0.00229265346479225	-0.000100703608840509	0.000229265346479225
131	0.000342703559993742	0.000954431868632171	0.00230148968212326	0.00241883797257155	0.00229267559248749	0.000390018907710515	0.000229267559248749
132	0.000358457049310813	0.00431839766372028	0.00230184427472674	0.00223719746592885	0.00229266383111126	0.000381934933608969	0.000229266383111126
133	0.000374510240043061	0.0026118081628157	0.00230185857027593	0.00219464750695739	0.0022927080104094	-8.88443795510851e-05	0.00022927080104094
134	0.000390858375283615	0.000757252752122518	0.00230193514956296	0.00215161837456345	0.002292714683547	9.72721049393563e-05	0.0002292714683547
135	0.000407496610727182	0.00202202397784783	0.002301760992875	0.00217818706029627	0.00229271316386501	0.0001349760047035	0.000229271316386501
136	0.000424420016105518	0.000585350226537626	0.00230196992866906	0.00218460635069465	0.00229269443061247	-0.000117051089452851	0.000229269443061247
137	0.000441623576648371	0.00224618870911673	0.00230209796080821	0.00236042469309801	0.00229268190886302	0.000194195597415892	0.000229268190886302
138	0.000459102194569471	0.00149102668008608	0.00230199318735064	0.00217788737076166	0.00229267758265679	-2.46653062801026e-05	0.000229267758265679
139	0.000476850690577106	-0.000280129991517837	0.00230232934863561	0.00249989392532268	0.00229266552122933	-0.000112964668946101	0.000229266552122933
140	0.000494863805408867	0.00293937397528531	0.00230230361640393	0.00226184974391994	0.00229272163570399	-0.000262792411011817	0.000229272163570399
141	0.000513136201390074	-0.0035188586877007	0.00230125772731955	0.00268824269442943	0.0022926849954015	-9.3178856910273e-05	0.00022926849954015
142	0.000531662464015446	-0.00194499573381355	0.00230139638959965	0.00259779649362486	0.00229270344392265	-8.27311681457247e-05	0.000229270344392265
143	0.000550437103553539	0.00473935394040275	0.00230109435878873	0.00217838143740473	0.00229271778555967	-4.37043632965096e-05	0.000229271778555967
144	0.000569454556673468	-0.000962703035495601	0.00230179049922897	0.00205033481180219	0.00229272308841624	-0.000371716962970309	0.000229272308841624
145	0.000588709188093442	0.00458535727809133	0.00230133019994384	0.00244541720924825	0.00229273700131645	0.000243329106041008	0.000229273700131645
146	0.000608195292250624	0.0018547571874579	0.00230094039958217	0.00225081103021139	0.00229278889212001	5.7132352363732e-05	0.000229278889212001
147	0.000627907094991806	0.0014624557615629	0.00230075444723921	0.00229707356327454	0.00229277495924165	-2.03365690226248e-05	0.000229277495924165
148	0.000647838755284422	-0.000299592652023157	0.00230085004633203	0.00224363486365374	0.00229272599762984	3.33722286051752e-05	0.000229272599762983
149	0.000667984366947365	-0.00270932506238142	0.00230085419809059	0.00234662335085027	0.00229270671460343	-0.000535179346557022	0.000229270671460343
150	0.000688337960401122	-0.000442937694085077	0.00230143158977168	0.00210216756931004	0.00229270735868034	-2.68959815571999e-06	0.000229270735868034
151	0.000708893504436687	-0.00015130218550393	0.00230152485465658	0.00225983893451774	0.00229269138553933	9.07446201807041e-05	0.000229269138553933
152	0.000729644908002737	0.000394277712629887	0.00230157516010112	0.00220138284696038	0.00229266467464754	7.67945452053166e-05	0.000229266467464754
153	0.000750586022010542	0.00316399911875909	0.00230185527173661	0.00238211240744044	0.00229264611361826	-2.14530873300657e-05	0.000229264611361826
154	0.000771710641156077	-0.000213898776659927	0.00230198792695699	0.00243130334698348	0.00229261798607472	8.41632905802232e-05	0.000229261798607472
155	0.000793012505758781	-0.00105559480090867	0.00230212727188475	0.00204285676356121	0.00229263648127826	-0.00023847268719995	0.000229263648127826
156	0.000814485303616442	0.00258249187303377	0.00230212728119036	0.00254391631940872	0.00229266157602067	0.000394899353485406	0.000229266157602067
157	0.000836122671875633	0.00333556740458918	0.00230189474766204	0.00230791933973075	0.00229268126010503	-2.25073245045256e-05	0.000229268126010503
158	0.000857918198917166	0.00489663912744442	0.00230183451311434	0.00219026970883728	0.0022926296619581	-0.000171375563013436	0.00022926296619581
159	0.000879865426255993	0.000269634200061746	0.00230186122578601	0.00241353945032454	0.00229259859356707	-2.61602814134947e-05	0.000229259859356708
160	0.000901957850454992	0.000791790539621341	0.00230180380694656	0.00235272769068404	0.00229258839446847	0.000175635346476445	0.000229258839446847
161	0.000924188925052082	0.00371491498821093	0.00230196800567346	0.00234718419398325	0.00229256010490729	1.86160256711459e-05	0.000229256010490729
162	0.000946552062500072	0.00486283618436576	0.00230190356912177	0.00254173749352691	0.0022925649147545	0.000154268450116549	0.00022925649147545
163	0.000969040636118701	0.00169484433590787	0.00230181181555801	0.00228193787575584	0.002292654831212	-3.30857278392826e-06	0.0002292654831212
164	0.000991647982058262	0.00365706796386707	0.00230147748698901	0.00225360805900337	0.00229267575684138	-0.000176188703901916	0.000229267575684138
165	0.00101436740127425	0.00410781138048999	0.00230051337843518	0.00242197494800806	0.00229262383795585	-0.000351278619597605	0.000229262383795585
166	0.00103719216151242	0.00209104987560697	0.00230036025009144	0.00226905825310843	0.00229267987377244	0.000316804189703217	0.000229267987377244
167	0.00106011549930371	0.00236064672473641	0.0023003503436277	0.00254288858408351	0.00229266027045949	5.63629976256333e-06	0.000229266027045949
168	0.00108313062196843	-0.00109569505035795	0.00230023925200283	0.00232393797027636	0.00229265706744179	-0.000134191457720809	0.000229265706744179
169	0.001106230709629	0.00115877630172365	0.00230018586451856	0.00232011682364241	0.00229267486961942	-5.57695600799451e-05	0.000229267486961942
170	0.00112940891723092	-0.00537425892314642	0.00230019304042771	0.00231071942458493	0.00229269623115576	-3.04751427519497e-05	0.000229269623115576
171	0.00115265837657105	0.00310647302079818	0.00230005114138616	0.00232921631729745	0.00229265827140794	-4.78351735430277e-05	0.000229265827140794
172	0.00117597219833282	-0.00521707841509647	0.00230019882720346	0.00227461278447282	0.00229264684016823	1.3701771674684e-05	0.000229264684016823
173	0.00119934347412769	0.00194827163001222	0.00230006272939396	0.00218485515344495	0.00229257814559813	-0.000250446083915534	0.000229257814559813
174	0.00122276527854224	0.00205565289064332	0.00229967354945863	0.00221351732900347	0.00229258306555363	-0.000237322034585136	0.000229258306555363
175	0.00124623067119035	-0.000357785300380036	0.00229953715124212	0.00252288578506475	0.00229257038631451	1.7083405806279e-05	0.000229257038631451
176	0.00126973269876976	-0.00142331256291428	0.00230005692720468	0.00227871867146991	0.00229255588862805	-0.000112769403707698	0.000229255588862805
177	0.00129326439712246	0.00417750714147914	0.00230024199322743	0.00229087727666222	0.00229256636651866	-1.20540654830042e-05	0.000229256636651866
178	0.00131681879329839	0.000972148911357921	0.00229995063610765	0.00250541439696293	0.00229259555839931	-0.000472758316197534	0.000229259555839931
179	0.00134038890762161	-0.00152280163784068	0.00229956153897261	0.00237493371124884	0.00229259958945769	-0.000169007457377402	0.000229259958945769
180	0.00136396775575857	-0.00139245012981131	0.00229929661182628	0.00239235676667992	0.00229265189327038	-0.000270323516634073	0.000229265189327038
181	0.00138754835078768	0.00436612607682225	0.0022995433673737	0.00219843123800002	0.0022926784209836	-0.000304543365958116	0.00022926784209836
182	0.00141112370526974	0.00236949415565967	0.00229982274966206	0.00229345923299195	0.00229269084068084	0.000476978913107507	0.000229269084068084
183	0.0014346868333184	0.00115522168573108	0.00229986070773737	0.00215448252519487	0.00229268208874475	-2.11231630540585e-05	0.000229268208874475
184	0.0014582307526703	0.00156167780144009	0.00229905494998799	0.00210635791782609	0.00229271096929098	5.17462103327339e-05	0.000229271096929098
185	0.001481748486754	0.00130431049644865	0.00229909594585751	0.00254622374667447	0.00229268581114572	-0.000180545006587337	0.000229268581114572
186	0.00150523306675736	9.42891976150731e-05	0.0022990756635935	0.00254508594484833	0.00229273119712009	0.000216613766712385	0.000229273119712009
187	0.00152867753369247	0.00331826950052034	0.00229914015584608	0.002401492358397	0.00229280204283151	-0.000299444468868472	0.000229280204283151
188	0.0015520749404578	-0.000553214851956925	0.00229933235871023	0.00249689969277235	0.00229280343880707	-0.000287232056543386	0.000229280343880707
189	0.00157541835389678	-0.00154507829272334	0.00229961238802818	0.00231427531983848	0.00229278395133987	-0.000193956105407973	0.000229278395133987
190	0.00159870085685222	-0.00445260036991282	0.00229951687980715	0.00232154787152958	0.00229272941566431	-0.000115461117235139	0.000229272941566431
191	0.001621915550216	0.00451149348996731	0.00229975293061365	0.0024125757373319	0.00229277012070178	-0.000185880011497273	0.000229277012070178
192	0.00164505555497347	-0.000685015239355337	0.00229951976642778	0.00236146551112159	0.00229285906153353	-3.98369361151358e-05	0.000229285906153353
193	0.00166811401424182	-0.00136302852457674	0.00229890583156965	0.00222718160858554	0.00229288315586924	-0.00029796262229773	0.000229288315586924
194	0.00169108409530193	0.000636272512911703	0.00229892218097975	0.00218438544065823	0.00229286286270705	8.54541329080828e-05	0.000229286286270705
195	0.00171395899162304	0.00420318896429889	0.00229925131365616	0.00217676383068614	0.00229291229696116	-0.000126015028501485	0.000229291229696116
196	0.00173673192487969	0.00390926161945757	0.00229925995800505	0.00225026589700561	0.00229293277918036	-0.000109637628188308	0.000229293277918036
197	0.00175939614696028	0.00238967640751145	0.00229911910889217	0.00228567145822522	0.00229296303964965	0.000370292624657369	0.000229296303964965
198	0.00178194494196667	-0.00011681269438055	0.00229906094661924	0.00237069883228142	0.00229298956132617	-0.000203103626995685	0.000229298956132617
199	0.00180437162820426	-0.00228526457354028	0.00229891340614822	0.00242186734745855	0.00229303235060109	0.000133245198954279	0.000229303235060109
200	0.0018266695601619	-0.0016357621297067	0.00229925513528645	0.00205898851383424	0.00229304465692442	-0.000258695371342686	0.000229304465692442
201	0.00184883213048113	0.00573660278594973	0.00229928375505261	0.00253364029511261	0.00229307421395045	8.1640012826954e-05	0.000229307421395045
202	0.00187085277191407	0.00110422926312147	0.00230008160746629	0.00228855451516581	0.00229310390008039	-0.000131230655736855	0.000229310390008039
203	0.0018927249592694	0.00351219919244013	0.00230015140222364	0.00258452465912419	0.00229313016249337	-0.000161412916922638	0.000229313016249337
204	0.00191444221134597	0.00118947458655951	0.0022998842843459	0.00238701021152552	0.00229314253811568	-0.000485932155561739	0.000229314253811568
205	0.00193599809285329	0.00706796200243706	0.00230002687594848	0.00230974447889807	0.00229320521867876	-0.000448628622249723	0.000229320521867876
206	0.00195738621631847	0.00117983309657435	0.00230032754084137	0.00223477629870985	0.00229323142956989	0.000429027380821442	0.000229323142956989
207	0.00197860024397892	-0.00173350759941916	0.00229994006471703	0.00233851960541461	0.00229322238460553	0.000223526579771447	0.000229322238460553
208	0.00199963388966042	0.00136819973311894	0.00230038558658449	0.00249424519074024	0.00229325862530383	-0.000147230612119789	0.000229325862530383
209	0.00202048092063979	0.00645094114574504	0.00230063096108596	0.00212223757107956	0.00229328569183222	-0.000177917434595408	0.000229328569183222
210	0.00204113515949186	-0.0012265273728556	0.00230020629286213	0.00229459223217619	0.0022933339587104	3.46207485044874e-05	0.00022933339587104
211	0.00206159048591989	0.00584672914533587	0.00230045906073834	0.00230204641558864	0.00229337491957158	5.4569697537473e-05	0.000229337491957158
212	0.0020818408385692	0.00255052583138793	0.00229979067246593	0.00211664570216044	0.00229336008356039	-0.00036671286043466	0.000229336008356039
213	0.00210188021682326	0.0028134829391207	0.00229984299859468	0.00232882993943322	0.0022933336595209	-0.000304526556231826	0.00022933336595209
214	0.00212170268258181	-0.0012956686351858	0.00229963502946007	0.0024507996924014	0.00229331567576325	0.000370874656648885	0.000229331567576325
215	0.00214130236202044	0.00111898498017605	0.00229984748198511	0.00202423977683313	0.00229334175839455	-9.46874854707827e-05	0.000229334175839455
216	0.00216067344733113	0.00490055807806195	0.00229965397938864	0.00217400961632827	0.00229335201041251	0.000266718785903695	0.000229335201041251
217	0.00217981019844326	0.00548390769016415	0.0022998441050328	0.00205785624475068	0.00229335204517345	-0.000216235394820346	0.000229335204517345
218	0.00219870694472445	0.00299420058286952	0.00229978128836648	0.00235449400574849	0.00229339336444548	-3.80837241206609e-05	0.000229339336444548
219	0.00221735808666096	0.00268331936482568	0.00229970341235359	0.00245329453428346	0.0022933626132769	-0.000143830504458393	0.00022933626132769
220	0.00223575809751692	0.00208522109250315	0.00229946894598661	0.00211110038308331	0.00229345179684212	-0.000222913888774908	0.000229345179684212
221	0.00225390152497199	0.00364765832237145	0.00229947066874163	0.00220558010518586	0.00229339368926906	-6.0751655006948e-05	0.000229339368926906
222	0.00227178299273705	0.00339346730323728	0.00229954770512239	0.00233338629008541	0.00229339103509036	-7.98354471655437e-05	0.000229339103509036
223	0.0022893972021473	0.00224407838033222	0.00229967787891574	0.00232619163229393	0.00229340846436792	0.000390325852704007	0.000229340846436792
224	0.00230673893373234	0.0018369356862273	0.00229904466650867	0.00194822550566719	0.0022934309492728	-0.000274128836924682	0.00022934309492728
225	0.00232380304876284	0.00139173109964074	0.00229882281439527	0.00263761676512772	0.00229335130323006	2.60292132653668e-05	0.000229335130323006
226	0.00234058449077323	-0.000573833198914435	0.00229925911796325	0.00222213063997926	0.0022933381425769	-0.000443995341057939	0.00022933381425769
227	0.00235707828706008	0.00217885503520842	0.00229910801312245	0.00203535718870067	0.002293327951888	0.000132865969705027	0.0002293327951888
228	0.00237327955015559	0.00786278843777521	0.00229874230027313	0.00226757038083897	0.0022934224682498	0.0002584376877608	0.00022934224682498
229	0.00238918347927584	0.00562610078297359	0.00229877206118176	0.00239059337527867	0.00229348099677918	0.000240229001052648	0.000229348099677918
230	0.0024047853617434	0.00362343054117721	0.0022991172318323	0.00220584109223967	0.00229351522286408	4.17511458683588e-05	0.000229351522286408
231	0.00242008057438378	0.00415461853972243	0.00229894421422962	0.00208665539268468	0.00229353022839935	-0.000238421082776615	0.000229353022839935
232	0.00243506458489538	0.00328309650057695	0.00229892833573067	0.00204386229365347	0.00229347857670723	2.75166873961696e-05	0.000229347857670723
233	0.0024497329531925	0.00399205503115345	0.00229905941999384	0.00233945102781037	0.0022934518417027	-1.27125631721893e-05	0.00022934518417027
234	0.00246408133272105	0.00474789204591945	0.00229929348568321	0.0021897442374022	0.0022933864074203	6.76540755347134e-05	0.00022933864074203
235	0.0024781054717465	0.00404027808456909	0.00229932773074286	0.0021176609664701	0.00229340223435979	-6.39145312408642e-05	0.000229340223435979
236	0.00249180121461381	0.00225946154301723	0.00230055407230331	0.00196353085551293	0.00229345864352865	0.000362670941389993	0.000229345864352865
237	0.00250516450297877	0.00209362293140971	0.002300624693365	0.00235660178605785	0.00229347075292748	-4.0350643135063e-05	0.000229347075292748
238	0.00251819137701065	0.00141549494705916	0.00230018341471299	0.0022068991142451	0.00229351714564854	-0.000385412848589454	0.000229351714564854
239	0.00253087797656552	0.000680574137938344	0.00230031409554032	0.00218557295559285	0.00229352120001708	9.12951291426912e-05	0.000229352120001708
240	0.00254322054233014	0.00348335736148379	0.00230079804405034	0.00239726963051253	0.00229350352382961	-7.89234670917155e-05	0.000229350352382961
241	0.0025552154169359	0.000357293687835574	0.00230110225020036	0.00238008820373513	0.00229348290598819	-0.000139578329176327	0.000229348290598819
242	0.00256685904604258	0.00680283475986532	0.00230107192724892	0.00209591321555144	0.00229350987570187	0.000202082742468488	0.000229350987570187
243	0.00257814797939158	0.00114186080997849	0.00230221989043933	0.00226377169614887	0.00229350970178924	0.000143575347988022	0.000229350970178924
244	0.00258907887182832	0.00321363728535264	0.00230164259382197	0.00216362133531155	0.00229348017299532	0.000131151084737256	0.000229348017299532
245	0.00259964848429347	0.000413775325503255	0.00230173338288286	0.00217348213843168	0.00229344010658249	-0.000291839125142456	0.000229344010658249
246	0.00260985368478274	0.00535444420664147	0.00230176092136973	0.00231727995868909	0.00229342622285632	1.96997810587769e-05	0.000229342622285632
247	0.00261969144927497	0.000964995449705466	0.00230176296656803	0.00213888761644463	0.00229343607942274	-0.000440524122637633	0.000229343607942274
248	0.00262915886262823	0.00426338586443739	0.00230190505576769	0.00249009896661903	0.00229338356435424	-5.52959899790341e-05	0.000229338356435424
249	0.00263825311944363	0.00454708996190153	0.00230233862511001	0.00221774778431526	0.00229340741890445	-0.000257503089957865	0.000229340741890445
250	0.00264697152489659	0.00510393967750265	0.00230210379720492	0.0021958533610063	0.00229346281096644	0.000316014366452069	0.000229346281096644
251	0.00265531149553543	0.00200198248809789	0.00230200233907995	0.00221788061383275	0.00229346224755869	-0.000303896133968017	0.000229346224755869
252	0.00266327056004685	0.00493776854580846	0.00230181470112687	0.00209503998011324	0.00229351103202415	0.000229508462109315	0.000229351103202415
253	0.00267084635998826	0.00421462502873458	0.00230150864529678	0.00215700505941137	0.00229352896688848	7.24734958846501e-05	0.000229352896688848
254	0.00267803665048665	0.000229606976260048	0.00230127393876296	0.00243971655638175	0.00229351569782377	-0.00016749049256639	0.000229351569782377
255	0.00268483930090376	-0.00284257578971208	0.00230123363050312	0.0023062894982741	0.0022934957722356	6.90508372305676e-05	0.00022934957722356
256	0.00269125229546746	0.00438703578577881	0.00230106381054079	0.00212246570378813	0.00229349957245838	-0.000154713674884176	0.000229349957245838
257	0.00269727373386905	0.000754389352792254	0.00230069895345255	0.00235389203177256	0.00229344877099081	-8.54118123001598e-05	0.000229344877099081
258	0.00270290183182639	0.00584578854256646	0.00230085510078743	0.00232196392170204	0.00229345081607331	1.19879559650235e-05	0.000229345081607331
259	0.00270813492161258	0.000713473804592166	0.00230105221607482	0.00253486114811745	0.00229348216770723	0.000121064985700943	0.000229348216770723
260	0.00271297145255018	0.00577451536541397	0.00230085931081713	0.00242107257979784	0.00229346118919585	-0.000166135146549816	0.000229346118919585
261	0.0027174099914707	0.00366258827435968	0.00230114131397841	0.00208116002216622	0.00229348820981358	-0.000140367931616018	0.000229348820981358
262	0.00272144922313926	0.000203921352903783	0.00230119939672392	0.00239037637749373	0.0022935070544887	4.30264378834084e-05	0.00022935070544887
263	0.00272508795064434	0.00655868511968279	0.00230140070217014	0.00187382042958778	0.00229348680533853	0.000220623652219797	0.000229348680533853
264	0.00272832509575245	0.00429272647888225	0.00230124195165242	0.00249564795316159	0.00229345987485936	0.000275531997245553	0.000229345987485936
265	0.00273115969922764	0.00323977154042582	0.0023010037928992	0.00243827757986592	0.00229344401645081	4.09897919035975e-05	0.000229344401645081
266	0.00273359092111572	0.00176169352525084	0.00230081894594786	0.00228453342287632	0.00229345285230166	-0.000115988114564352	0.000229345285230166
267	0.00273561804099317	0.00472015028128639	0.00230045428280886	0.00230615954645576	0.00229344429315053	4.19313389038157e-05	0.000229344429315053
268	0.00273724045818063	0.00300988637547833	0.00230035779510362	0.00229662114085386	0.00229348018549265	5.65452248954311e-06	0.000229348018549265
269	0.00273845769192086	0.00299853574681566	0.0023003562463616	0.00228970982186069	0.00229353804064644	0.00022656172205335	0.000229353804064644
270	0.00273926938152125	0.000708487601996812	0.00230023036122531	0.00196262456246397	0.00229357875505796	-0.000291235350132248	0.000229357875505796
271	0.00273967528646064	0.00118420391163268	0.00230035677763449	0.00220338643030368	0.00229358218598594	8.42982284750982e-05	0.000229358218598594
272	0.00273967528646064	0.000961054352638007	0.00229989597798729	0.0024454256487291	0.00229355242251312	0.000155286438947178	0.000229355242251312
273	0.00273926938152125	-0.00185022685215988	0.00229989080231075	0.00253439534249002	0.00229348579895813	-0.000468315854177432	0.000229348579895813
274	0.00273845769192086	0.00353227373244492	0.00230062725729856	0.00252143879156693	0.00229342617476061	8.27878744134658e-05	0.000229342617476061
275	0.00273724045818063	0.00514607857738265	0.00230034360137822	0.00223257172591109	0.00229342833041577	-3.92781766714713e-05	0.000229342833041577
276	0.00273561804099317	0.00210400714176122	0.00230081054179124	0.00232833717037004	0.00229342475479267	0.000174572277079582	0.000229342475479267
277	0.00273359092111572	0.00617016975532438	0.00230052717310428	0.00216010334628282	0.00229340016778769	-0.000111119047477615	0.000229340016778769
278	0.00273115969922764	0.000813585896793789	0.00230080373637794	0.00241298686785072	0.00229343250399564	7.5130271451408e-05	0.000229343250399564
279	0.00272832509575245	0.00125320616421342	0.00230083685335323	0.00238936900473898	0.00229341515315538	4.03689696926747e-05	0.000229341515315538
280	0.00272508795064434	0.00334913568345441	0.00229979913318271	0.00259773069336357	0.00229351035396324	-0.00048630162942886	0.000229351035396324
281	0.00272144922313926	0.000952938131290672	0.00229991951444916	0.00225410141629184	0.00229346056240776	-4.8681745181751e-05	0.000229346056240776
282	0.0027174099914707	-0.00276426105525761	0.00230003277526197	0.00220754542278109	0.00229347182680613	2.151482389547e-05	0.000229347182680613
283	0.00271297145255018	0.00248596454285386	0.00230047603519676	0.0023144298656372	0.00229346665202987	-0.000118967187003755	0.000229346665202987
284	0.00270813492161258	0.00298585356497928	0.00229975101869187	0.00258812953470769	0.00229342330650936	9.25283490938439e-05	0.000229342330650936
285	0.00270290183182639	0.00454384802741995	0.00229974838248104	0.00203094901624799	0.00229334298049749	-0.000369424569145222	0.000229334298049749
286	0.00269727373386905	0.000990740357249134	0.00229981787402088	0.00220463137201948	0.00229335656885389	0.000547370774593701	0.000229335656885389
287	0.00269125229546746	0.00392120679409486	0.0022999098892024	0.00205088832612716	0.0022933653179458	0.000235421356601921	0.00022933653179458
288	0.00268483930090376	0.00467286163227598	0.00229918389845011	0.00236037758641174	0.00229335982208145	-0.000233611879120619	0.000229335982208145
289	0.00267803665048665	0.00390898818795115	0.0022994451147198	0.00246186189772185	0.00229339436093739	6.39684291441339e-06	0.000229339436093739
290	0.00267084635998826	0.00148892462950775	0.00230016779493566	0.00245667856166344	0.00229340645871946	-0.000149992925907661	0.000229340645871946
291	0.00266327056004685	0.000476774199943265	0.00230014014618954	0.00223230701512008	0.0022933838251762	0.000241131404230357	0.00022933838251762
292	0.00265531149553543	0.00668833483516575	0.00230025109352781	0.00224089921419544	0.00229336045475391	-7.06757243855896e-05	0.000229336045475391
293	0.00264697152489659	0.00235559037419892	0.00230042861937914	0.00202710049815872	0.00229335004381723	-0.00015355776547665	0.000229335004381723
294	0.00263825311944363	0.00422372434280539	0.00230008843795721	0.00228955832499693	0.00229335927743991	-0.000275781106936769	0.000229335927743991
295	0.00262915886262823	0.0033564290677474	0.00230011630944855	0.00242699364730759	0.00229336656121452	-0.000391523793318424	0.000229336656121452
296	0.00261969144927497	0.00294529685189458	0.00229936992643808	0.00196944879043682	0.00229332731666818	8.10170530148608e-05	0.000229332731666818
297	0.00260985368478274	0.00660858550142266	0.00229930542323714	0.00246450021431189	0.00229330526558266	-5.05497764476763e-05	0.000229330526558266
298	0.00259964848429347	0.0050458741094949	0.002299286241272	0.00209815754904856	0.00229328761713324	0.000113014782264944	0.000229328761713324
299	0.00258907887182832	0.00670222387516029	0.00229913295994237	0.00214164026077853	0.00229321598498049	-0.000193475815052132	0.000229321598498049
300	0.00257814797939158	0.00435797115541067	0.0022984626451198	0.00211495159133713	0.00229320769748832	0.000147686017419218	0.000229320769748832
301	0.00256685904604258	0.00461872110222279	0.00229819317472146	0.00266288969931694	0.00229323031428448	1.24894154512478e-05	0.000229323031428448
302	0.0025552154169359	0.00290528323695971	0.00229829859818623	0.00229211755341614	0.00229321230494694	-4.34594455227186e-05	0.000229321230494694
303	0.00254322054233014	-0.000664544499419183	0.00229821701187385	0.00218404770867092	0.00229315896910978	0.000201553849568953	0.000229315896910978
304	0.00253087797656552	-0.00168134929916949	0.00229830454394274	0.00215691453091684	0.00229309594234431	9.187267067282e-07	0.000229309594234431
305	0.00251819137701065	0.00208917619282188	0.0022984532492497	0.00233025127196734	0.00229304801435474	0.000171028238941325	0.000229304801435474
306	0.00250516450297877	0.00407835437906418	0.00229847015934719	0.00208543623708076	0.00229305901672857	-0.000125066084334328	0.000229305901672857
307	0.00249180121461381	0.00213670416875914	0.00229821654567464	0.0022875095140448	0.00229310007907744	-9.3648514963294e-05	0.000229310007907744
308	0.0024781054717465	0.00509941136625589	0.00229802608099714	0.00212862669566716	0.00229311549120696	8.70190359475189e-05	0.000229311549120696
309	0.00246408133272105	-0.000191020144434861	0.00229890844636255	0.00233728377407288	0.00229309035732376	-0.000224950284513481	0.000229309035732376
310	0.0024497329531925	0.00197375934277374	0.0022990605331493	0.00241117659195762	0.0022931069540082	-0.00031389067629864	0.00022931069540082
311	0.00243506458489538	0.00724662881319741	0.00229909539238557	0.00253734012090282	0.00229306436026676	-8.06180544025696e-05	0.000229306436026676
312	0.00242008057438378	0.00380277890106577	0.00229867536960744	0.00219735876271069	0.00229306627968608	2.0521419990828e-05	0.000229306627968608
313	0.0024047853617434	0.00336524935086768	0.00229864378551688	0.0023565598767837	0.00229311641014401	-0.000326651223597415	0.000229311641014401
314	0.00238918347927584	0.00012428092532178	0.0022983202927626	0.0024953797781782	0.00229305303334253	-0.000420323945188572	0.000229305303334253
315	0.00237327955015559	0.00622410828845672	0.00229848378783388	0.00260584391063548	0.00229296863253667	0.000492186336003503	0.000229296863253667
316	0.00235707828706008	0.002099351667963	0.00229859142863966	0.00224351304978527	0.00229299093410067	-0.000384677236726352	0.000229299093410067
317	0.00234058449077323	0.00168184911613308	0.00229927982006065	0.00215957960479684	0.00229302935747184	0.000111470844615775	0.000229302935747185
318	0.00232380304876284	0.0022760145517464	0.00229980634044604	0.00257895345953221	0.00229299555686581	-0.000385113259390312	0.000229299555686581
319	0.00230673893373234	0.00174237609468407	0.00229919912274596	0.00242033094887449	0.00229290946249574	-0.000321782233400403	0.000229290946249574
320	0.0022893972021473	0.0038202419813801	0.00229925112868642	0.0022067876543514	0.00229287951536394	0.000350653211007483	0.000229287951536394
321	0.00227178299273705	0.00243942260118033	0.00229919217098014	0.00220871432694793	0.00229282987037964	-0.000137087808213385	0.000229282987037964
322	0.00225390152497199	0.00511816095235338	0.00229971307117324	0.00226055637822535	0.00229282051118701	-0.000192540245268758	0.000229282051118701
323	0.00223575809751692	0.00347379920593131	0.0023001135152274	0.00236370030027712	0.00229283123780319	-1.9963707052974e-05	0.000229283123780319
324	0.00221735808666096	0.00342004511180706	0.00230015337746664	0.00202024076403197	0.00229273535393966	-0.000429954722327902	0.000229273535393966
325	0.00219870694472445	0.00294858041305578	0.00230070932817407	0.00236508010505918	0.00229277359445509	9.14907669395273e-05	0.000229277359445509
326	0.00217981019844326	0.00134324626254996	0.00230102097571225	0.00200861618646587	0.00229279261200953	3.80989818929081e-05	0.000229279261200953
327	0.00216067344733113	0.00240671923811261	0.00230092850835407	0.00247597083129472	0.0022928072388811	-0.000392346437500532	0.00022928072388811
328	0.00214130236202044	0.00498448555035055	0.00230145537172533	0.0023262091740132	0.00229282804926449	0.000325366678935174	0.000229282804926449
329	0.00212170268258181	0.00482941814005429	0.00230169077635426	0.00206674199479107	0.00229284333175355	-0.000101869754403863	0.000229284333175355
330	0.00210188021682326	0.00186743345285447	0.00230137834024335	0.00218614391076368	0.00229278283884526	0.00011988956566374	0.000229278283884526
331	0.0020818408385692	-0.000574745119238777	0.00230141241099207	0.00223566035649221	0.00229284572210229	0.000251408205291569	0.000229284572210229
332	0.00206159048591989	0.00126048921709765	0.00230135413814037	0.00249286643929912	0.00229278943600949	4.62330823081249e-05	0.000229278943600949
333	0.00204113515949186	0.000526900957122251	0.0023013891775958	0.00235241967928739	0.00229282319855704	-0.000316590447037376	0.000229282319855704
334	0.00202048092063979	0.003340834220474	0.00230142226970025	0.00224473857028704	0.00229279199229773	-9.12682886548492e-05	0.000229279199229773
335	0.00199963388966042	0.00378729427175389	0.00230103915399079	0.0022963447498805	0.00229281480950604	0.000241296702123457	0.000229281480950604
336	0.00197860024397892	0.00161436564571438	0.00230157172344125	0.0022735088451406	0.0022928430175815	0.000249222100379231	0.00022928430175815
337	0.00195738621631847	-0.0011738108909918	0.00230161557000271	0.00223784535613716	0.00229287143845004	0.000329086505945243	0.000229287143845004
338	0.00193599809285329	0.00735491414707554	0.00230142873197924	0.00219228175117747	0.00229282485448109	1.64866845145709e-05	0.000229282485448109
339	0.00191444221134597	0.00216315910281316	0.00230161859434285	0.00238195155636427	0.00229278980883828	0.000200081241241186	0.000229278980883828
340	0.0018927249592694	0.00347927893828013	0.00230163090992737	0.00227234493015142	0.00229281013577801	0.000235895929401722	0.000229281013577801
341	0.00187085277191407	0.00210788856112847	0.00230155882000309	0.00221022753310008	0.00229283004826099	0.00047033843790013	0.000229283004826099
342	0.00184883213048113	0.00357904620488493	0.00230166753026292	0.00230683263202149	0.00229289279747357	0.000162185783432243	0.000229289279747357
343	0.0018266695601619	0.00113911368662517	0.00230166458058578	0.00236563623047833	0.00229291982140293	0.000222742145529267	0.000229291982140293
344	0.00180437162820426	0.00476722077556695	0.0023019566382866	0.00218772952934609	0.002292990273945	-9.38946688075215e-05	0.0002292990273945
345	0.00178194494196667	9.60282991645271e-05	0.00230224575305732	0.00240902642022616	0.00229300323367118	-0.000165907186896841	0.000229300323367118
346	0.00175939614696028	0.00330535095804111	0.00230357526142433	0.00238484031085567	0.00229303667495975	0.000309788131497012	0.000229303667495975
347	0.00173673192487969	0.00163663293995085	0.00230377289324189	0.00228382422897863	0.00229299540703395	8.02018406720651e-06	0.000229299540703395
348	0.00171395899162304	0.000397105341307778	0.00230387834489938	0.00231813399027257	0.00229297555687388	8.94335777194648e-05	0.000229297555687388
349	0.00169108409530193	0.00176258743945533	0.00230373710242118	0.00245156841261894	0.00229304800933469	-0.000105335189038639	0.000229304800933469
350	0.00166811401424183	-3.41159384159316e-05	0.00230361690545289	0.00204262299936425	0.002293057682544	-0.000225671309249648	0.0002293057682544
351	0.00164505555497347	0.000821497326852849	0.00230259906642602	0.00226637000137883	0.00229309440454788	-0.000395359591472257	0.000229309440454788
352	0.001621915550216	0.00075060225821771	0.00230241456952379	0.00248448302353684	0.00229314104459096	-0.000217467233616561	0.000229314104459096
353	0.00159870085685222	-0.000957190187924315	0.00230274521603096	0.0024011887203199	0.00229313418408881	0.000428688341210512	0.000229313418408881
354	0.00157541835389678	0.00631032819870674	0.00230274559165598	0.00243253724484204	0.00229315207817121	8.94851085503862e-05	0.000229315207817121
355	0.0015520749404578	0.00461008475505254	0.00230283698233085	0.00229509847754612	0.00229314356219035	-0.000111295490081059	0.000229314356219035
356	0.00152867753369247	0.00401582322138517	0.00230281208319412	0.00244996247234949	0.00229315224660594	-0.000199396152037823	0.000229315224660594
357	0.00150523306675736	0.0015600124477815	0.00230288596970324	0.00242414408858445	0.00229310563332146	-0.000318656697318874	0.000229310563332146
358	0.001481748486754	0.00256619872395495	0.00230286690203048	0.00199955332360797	0.00229313299214454	0.000108415702363763	0.000229313299214454
359	0.0014582307526703	-0.000259110860337195	0.00230308691547191	0.00253070026771381	0.00229316587470256	-0.000211183464810386	0.000229316587470256
360	0.0014346868333184	0.00245074387325493	0.00230258477024945	0.00252320361521986	0.00229311070773596	0.0003549584349614	0.000229311070773596
361	0.00141112370526974	0.00144265717118517	0.00230250205163588	0.00222939201710954	0.00229313388233813	0.000177565184175983	0.000229313388233813
362	0.00138754835078768	-0.000613001513924347	0.0023024065214173	0.00249518633764964	0.00229311671890035	-1.78824029925641e-05	0.000229311671890035
363	0.00136396775575857	0.00246467248294849	0.0023026970820323	0.00217399443606115	0.002293116372148	-9.06358612665614e-05	0.0002293116372148
364	0.00134038890762161	0.0024320851223398	0.00230314076521612	0.00238431644145124	0.00229311394567883	-0.000272756846690497	0.000229311394567883
365	0.00131681879329839	-0.00104299053424466	0.00230321663006662	0.0026797317505179	0.00229313851501581	0.000109218619732227	0.000229313851501581
366	0.00129326439712246	0.00494552962118117	0.00230317384955623	0.00242293628718051	0.00229311529130555	1.28411137007725e-05	0.000229311529130555
367	0.00126973269876976	0.00272194585929911	0.00230325805534085	0.00262431756308238	0.002293128725219	2.04425312742918e-05	0.0002293128725219
368	0.00124623067119036	0.00147038991143931	0.00230322049550047	0.00222593745278126	0.00229309651507902	-0.000140574470561553	0.000229309651507902
369	0.00122276527854224	0.00285607326954561	0.0023040959826486	0.00231906418671326	0.00229305711127639	0.0002829580448852	0.000229305711127639
370	0.00119934347412769	-0.00183887039675849	0.00230444331114623	0.0024026457758127	0.00229311598096146	-0.000126366027511605	0.000229311598096146
371	0.00117597219833282	0.000223157533070887	0.00230504652947729	0.0025549271978351	0.00229314140837222	0.000236393373079727	0.000229314140837222
372	0.00115265837657105	0.000116420247698965	0.00230510321292989	0.00213999634957334	0.00229320370734972	0.000263775552863801	0.000229320370734972
373	0.00112940891723092	-0.00389763046711857	0.00230515883859937	0.00249881391313106	0.00229325734055972	-7.66576523568013e-06	0.000229325734055972
374	0.001106230709629	0.00478131644305307	0.00230491262083172	0.0020909064982873	0.00229326793967409	-3.17147352244413e-05	0.000229326793967409
375	0.00108313062196843	-0.00184336597680025	0.00230557204765406	0.0023156460606709	0.00229327484288188	0.000232141580018221	0.000229327484288188
376	0.00106011549930372	0.00103946731955749	0.00230401029668527	0.00218932116696032	0.00229325240212133	-0.000492565337427016	0.000229325240212133
377	0.00103719216151242	-0.00249155636998917	0.00230337141041638	0.00222185316847813	0.00229332756297603	-4.16666594360757e-05	0.000229332756297603
378	0.00101436740127425	-0.000911575438931255	0.00230296262127686	0.00226659635263291	0.00229331569753015	-0.000257006887694306	0.000229331569753015
379	0.000991647982058262	-0.00242367665587505	0.00230286411223721	0.00257694010693277	0.00229326143047206	6.93479999711702e-05	0.000229326143047206
380	0.000969040636118701	-0.00117294708045233	0.00230301283395982	0.00229480505668404	0.00229324143979616	8.58299089304209e-06	0.000229324143979616
381	0.000946552062500072	-0.000376670203612583	0.00230330684870879	0.00205048072579356	0.00229325260708497	-3.60977866137388e-05	0.000229325260708497
382	0.000924188925052083	-0.00221904477077904	0.00230321304243628	0.00247354155922306	0.00229329469454753	-0.000183401163858672	0.000229329469454753
383	0.000901957850454992	0.00196757837081872	0.00230330988475746	0.00210778364273113	0.00229331719687064	6.55002231402312e-05	0.000229331719687064
384	0.000879865426255993	-0.0011617004124044	0.00230310220573111	0.00227884426270218	0.00229329464258195	-0.000172035535431103	0.000229329464258195
385	0.000857918198917166	-0.0018968047287776	0.00230303656041429	0.00246063879989722	0.00229328931889601	9.42918912328745e-05	0.000229328931889601
386	0.000836122671875633	0.00542636232563568	0.00230334906606136	0.00227614274610857	0.00229329959179023	0.000442354775248976	0.000229329959179023
387	0.000814485303616442	-0.000850785153240654	0.00230367504498709	0.0023660801369776	0.00229327554361332	0.000352203976546251	0.000229327554361332
388	0.000793012505758782	0.00143984665746493	0.00230358380310395	0.00236283489070405	0.00229327875955461	-0.000354090774150284	0.000229327875955461
389	0.000771710641156077	0.0029686040026936	0.00230334220485501	0.00205625948174868	0.00229323187830622	-0.000342668081756737	0.000229323187830622
390	0.000750586022010543	0.00241363204595091	0.00230370944502183	0.00227602317094253	0.00229323313454239	1.59940101537984e-06	0.000229323313454239
391	0.000729644908002737	0.000631736400243964	0.00230384319686377	0.00230660590391144	0.00229323229608606	-0.00017218583733939	0.000229323229608606
392	0.000708893504436688	-0.000970884357001852	0.00230361757376138	0.00202897734234815	0.00229318478891756	-0.000571092282777481	0.000229318478891756
393	0.000688337960401123	0.00127339115335466	0.00230357798348924	0.00243283736662204	0.00229318255961542	2.21762014077791e-05	0.000229318255961542
394	0.000667984366947365	0.00205970563980792	0.00230337247235377	0.00213084035582652	0.00229311286996475	1.3771292634478e-05	0.000229311286996475
395	0.000647838755284422	-0.000868737071215705	0.00230363484111022	0.0023346387441995	0.00229306025475933	-6.52150560170659e-05	0.000229306025475933
396	0.000627907094991807	0.00147145011598922	0.00230369722671834	0.00226643666835044	0.00229306282717414	-0.000219432358903667	0.000229306282717414
397	0.000608195292250624	-0.00322110235486413	0.00230395385559627	0.00271368420588088	0.00229307464812426	-0.000187827785399703	0.000229307464812426
398	0.000588709188093443	0.0044044497981315	0.00230406460518142	0.00233859938524508	0.00229313157140747	-0.000123245807544724	0.000229313157140747
399	0.000569454556673468	-0.000849101832932651	0.00230358259364569	0.00227462998061447	0.00229313296062162	4.85436812219378e-05	0.000229313296062162
400	0.00055043710355354	0.000646419774841379	0.00230388313684936	0.00200301293666358	0.00229311638715009	-0.000287925117538597	0.000229311638715009
401	0.000531662464015446	-0.00158808627728725	0.00230394654514708	0.00212640232595824	0.00229303896008435	0.00014953619797553	0.000229303896008435
402	0.000513136201390074	-0.000445511630581377	0.00230252337576929	0.00233306119501293	0.00229298699593131	0.00015518813873692	0.000229298699593131
403	0.000494863805408867	-0.0021322956243677	0.00230275387087117	0.00260834661997099	0.0022930339134568	-0.000248997698622309	0.00022930339134568
404	0.000476850690577106	0.00160028066362668	0.00230227782262016	0.00244120585461481	0.00229301274396575	-0.000272993534489772	0.000229301274396575
405	0.00045910219456947	0.00269269729953066	0.0023024184167947	0.00231365053711149	0.00229296644529762	1.78125125073476e-05	0.000229296644529762
406	0.000441623576648372	0.00209807198314347	0.00230239646137761	0.00223540256053381	0.00229299952910646	0.000359156169821397	0.000229299952910646
407	0.000424420016105518	0.00361576577378886	0.0023021960788818	0.00238678880075312	0.00229299606749273	9.34244565754785e-05	0.000229299606749273
408	0.000407496610727183	0.000496035847549866	0.00230284327137062	0.0023478059105173	0.00229302994457683	-1.40258744962109e-05	0.000229302994457683
409	0.000390858375283615	0.0023039390501514	0.00230291966619577	0.00252983996097658	0.00229307618717576	7.60069745758857e-05	0.000229307618717576
410	0.000374510240043062	0.0013339669063972	0.00230276466662885	0.00211542765467907	0.00229304815083871	-0.0001160986990469	0.000229304815083871
411	0.000358457049310813	-0.00117702575270091	0.0023022454725837	0.00229932019405109	0.00229305296590282	-0.000245532913433008	0.000229305296590282
412	0.000342703559993742	0.0010103552729534	0.00230181923654293	0.00244031345045779	0.00229308496498531	2.13762942806732e-06	0.000229308496498531
413	0.00032725444019072	0.00108489988421429	0.00230223101064594	0.00241425402054065	0.00229305408572867	0.000109987992914352	0.000229305408572867
414	0.000312114267809364	0.000476837692692604	0.00230292185207158	0.00203196601360567	0.00229302539152584	0.000209794983552075	0.000229302539152584
415	0.000297287529209503	-0.00112014726882222	0.00230295343255836	0.00219867076347565	0.00229307737121742	-0.000175949850813648	0.000229307737121742
416	0.000282778617873771	0.00140503864574159	0.0023030698621222	0.00228732171107617	0.00229308960158269	6.91112173462592e-05	0.000229308960158269
417	0.000268591833105725	0.00150113813343687	0.00230258694075093	0.0023792231936108	0.0022930922395644	-2.09675385388189e-05	0.00022930922395644
418	0.000254731378755866	-5.93204676162302e-05	0.00230278562070536	0.00214126809047379	0.00229317778433049	-6.61493123941097e-05	0.000229317778433049
419	0.000241201361975954	0.000633634474262759	0.00230231957826876	0.00230274534307189	0.00229316944358785	-0.000258575059196573	0.000229316944358785
420	0.00022800579200196	0.0016919090323215	0.0023024828850689	0.002292868568949	0.002293121433861	7.62363683256387e-05	0.0002293121433861
421	0.00021514857896605	0.000989295827474571	0.00230230146805031	0.00262236761102633	0.00229309647365465	0.000202417669504457	0.000229309647365465
422	0.000202633532737932	0.00133265922651461	0.00230226796237494	0.00243613726301276	0.00229310004087343	0.000323589752050147	0.000229310004087343
423	0.000190464361795898	-0.00125685603549164	0.00230227873389933	0.00215056134594269	0.00229305763086635	-0.000135134760062948	0.000229305763086635
424	0.00017864467212793	-0.001208818698948	0.00230246582902157	0.00215341653082078	0.00229307912957607	1.46889489623532e-05	0.000229307912957607
425	0.000167177966163167	0.00395718863678438	0.00230231291800032	0.00239663540803425	0.00229308388208566	-0.000210360215434307	0.000229308388208566
426	0.000156067641734058	0.00115360676303025	0.00230229875382124	0.00236938483037092	0.00229308879224542	-7.16561657631854e-05	0.000229308879224542
427	0.000145316991069511	0.00178745976134927	0.00230196634340199	0.00212378661435558	0.00229310168117741	0.000181062147243892	0.000229310168117741
428	0.000134929199819337	0.00162460629447613	0.00230182093741216	0.00223861033498197	0.00229307512294423	0.000220845993868	0.000229307512294423
429	0.00012490734611027	-0.0028722030505341	0.00230168682076507	0.00231935742939365	0.00229310490680581	-0.000167011800809518	0.000229310490680581
430	0.000115254399633854	-0.00313956817754086	0.00230162353394135	0.00202631125770677	0.00229308557124948	0.000299545434757456	0.000229308557124948
431	0.000105973220766456	0.00116274255707886	0.00230160740378444	0.00223399999979558	0.00229309978917839	-5.33063189609761e-05	0.000229309978917839
432	9.7066559721679e-05	0.000796320797515282	0.00230156009426421	0.00224584289388301	0.0022930934417231	0.00013632582131422	0.00022930934417231
433	8.85370557354137e-05	0.00480118928819656	0.00230168862207504	0.0025592792417182	0.00229306558989042	6.15252094165979e-05	0.000229306558989042
434	8.03872362837713e-05	-0.00250865896167601	0.00230197720431184	0.00223197378662579	0.00229305925679055	0.000160962936152915	0.000229305925679055
435	7.26195163341437e-05	-0.000684205142759347	0.00230225941084319	0.00232104307047917	0.00229307503046644	0.000345254760281711	0.000229307503046644
436	6.52361976295928e-05	0.000132447924530181	0.00230242756480352	0.00233883168490324	0.00229307919373496	0.000144463951979797	0.000229307919373496
437	5.8239468006796e-05	-0.000218777638043187	0.00230232522182451	0.00227641396094049	0.00229309135800657	0.000216203259686801	0.000229309135800657
438	5.16314007477415e-05	-0.00348546102389769	0.00230246586517932	0.0021518548729589	0.00229309723455283	-0.000300493688385036	0.000229309723455283
439	4.54139539653736e-05	0.00139252182231368	0.00230223696408282	0.00226363972372471	0.0022930800354337	-0.00028075282543125	0.00022930800354337
440	3.95889700233555e-05	0.000275362639307718	0.00230236384049661	0.0025050167993067	0.00229306641387363	7.83961335145581e-05	0.000229306641387363
441	3.41581749901446e-05	-0.00218472477858212	0.00230232024087871	0.0022926956827571	0.00229304817841712	-0.00043775521845098	0.000229304817841712
442	2.91231781275134e-05	0.00271701012655847	0.00230212492870784	0.00232649385109052	0.00229308862330839	-0.00021357206885153	0.000229308862330839
443	2.44854714136979e-05	0.00496508446573418	0.00230187569260991	0.00247583665262564	0.0022930805074804	-8.49706561977736e-05	0.00022930805074804
444	2.02464291012868e-05	0.00127052615249614	0.00230172324704044	0.0024170072996519	0.00229313090689207	-0.000140551179356856	0.000229313090689207
445	1.64073073100033e-05	-0.00269740392263065	0.00230086488599528	0.00228803875966399	0.00229310175849871	0.000217903828762358	0.000229310175849871
446	1.29692436544894e-05	-0.00587236944601373	0.00230074547900219	0.00242871815019483	0.00229305022793201	-0.000347316791179595	0.000229305022793201
447	9.93325690720527e-06	0.00108724732826867	0.0023006124339013	0.00218718488672699	0.00229304211133479	0.000497966464102431	0.000229304211133479
448	7.30024669654649e-06	0.000797417636781161	0.00230055816360367	0.00228529681510031	0.00229302749257413	-2.9003683155257e-05	0.000229302749257413
449	5.07099324026342e-06	-0.00025099251135349	0.00230057876888442	0.00229213377600003	0.00229303642056176	-0.000100869854973934	0.000229303642056176
450	3.24615711426617e-06	0.00301584304105743	0.00230064755049448	0.00244047483948729	0.00229301553787825	0.000329380585536583	0.000229301553787825
451	1.82627905688237e-06	0.00743366780175585	0.0023008918198644	0.00243399954143405	0.00229301790583309	-0.000281596238324858	0.000229301790583309
452	8.11779808623563e-07	0.00189945188053375	0.00230033414498151	0.00224733953713185	0.0022929950702249	8.38079275390937e-05	0.00022929950702249
453	2.02959987511994e-07	-0.000252916008091733	0.00229953585063664	0.00221481625050434	0.00229299453720737	4.10676074605555e-05	0.000229299453720737
454	2.70612818260336e-74	0.000132285943621004	0.00229985369633184	0.00256994185567015	0.00229295632764633	-0.00019495439518558	0.000229295632764633
455	1.82598498843321e-74	-0.0031167118778416	0.00230009196283166	0.00223588375011378	0.0022928901964167	-0.000358497360288374	0.00022928901964167
456	1.23208238376889e-74	-0.00221126859719505	0.00230006927730719	0.0021571679345039	0.00229294767402148	1.18934473665663e-05	0.000229294767402148
457	8.31334928137811e-75	-0.00263562380782257	0.00230001951440049	0.00224124668685661	0.00229293111262411	6.66691576711549e-06	0.000229293111262411
458	5.60926642869618e-75	0.00190364467198135	0.00230034811264831	0.00233840052192921	0.00229293923711601	-0.000447822026049391	0.000229293923711601
459	3.78468639001649e-75	-0.00409178996189042	0.00230025806778971	0.00240139508723845	0.00229295118527108	-0.000122479564075393	0.000229295118527108
460	2.5535686865312e-75	0.000115127367929112	0.00230057259779216	0.00245930140602493	0.00229296432128756	0.000324799973436819	0.000229296432128756
461	1.72289588003852e-75	0.00550058376135044	0.00230061780021476	0.00242944958008884	0.00229293170743082	6.52554125758967e-05	0.000229293170743082
462	1.16242352400589e-75	0.00281207722774327	0.00230061180120044	0.00220105252523446	0.00229286664777128	-0.00017881105987142	0.000229286664777128
463	7.8426646270873e-76	0.000565419848032489	0.00230029255208988	0.00239143157559067	0.00229289446646684	0.000296237771335843	0.000229289446646684
464	5.29123219015142e-76	-0.000746955262035294	0.00230058603246902	0.00240082022586142	0.00229285592971632	1.27939161103992e-05	0.000229285592971632
465	3.56980048267858e-76	-0.00253201349501941	0.00230057135223268	0.00247987873259688	0.00229286114763582	0.00022344712061024	0.000229286114763582
466	2.40838016939221e-76	0.00199956039457597	0.00230034684861402	0.0020583165788359	0.00229285082774699	0.000276422567957002	0.000229285082774699
467	1.62480086437028e-76	3.51013006614524e-05	0.00230028387719669	0.00239843254606244	0.00229285482380174	0.000357807068637697	0.000229285482380174
468	1.09614817769682e-76	0.00161512285560879	0.00230031849908762	0.00265341787713302	0.00229282138075254	-4.06343050187331e-05	0.000229282138075254
469	7.39490233068694e-77	-0.000133246430932798	0.00230025050464375	0.00255129149196715	0.00229282183033267	0.000121572141385686	0.000229282183033267
470	4.988726502985e-77	0.00265730804117717	0.00230041802584529	0.0021741587156307	0.00229284297968872	-9.47310713693743e-05	0.000229284297968872
471	3.36543378389204e-77	0.00228992125670625	0.00230039164992344	0.00212081558571142	0.0022927869869931	3.95718518429125e-05	0.00022927869869931
472	2.27031716049544e-77	-0.00124342019510002	0.00230009987389336	0.00217576117136181	0.00229281616939693	4.62066175470244e-05	0.000229281616939693
473	1.53153231719943e-77	0.0037195475832634	0.00230027358467854	0.0024069642511822	0.00229284540699088	0.000191069792427985	0.000229284540699088
474	1.03314190077077e-77	0.00370403362920747	0.00230032778922704	0.00243031677193451	0.00229289995517068	4.59273078914718e-05	0.000229289995517068
475	6.96928117623869e-78	3.8386543761623e-05	0.00230047500049525	0.00235403303347083	0.00229285051429493	1.60921874873505e-05	0.000229285051429493
476	4.70121618940291e-78	-0.00391706883094658	0.00230085807028163	0.00213103965511253	0.00229281622333632	-6.7781655479704e-05	0.000229281622333632
477	3.17122246410698e-78	0.00242754122517819	0.00230022385975263	0.00249880780158286	0.00229275077954147	0.00019805735825353	0.000229275077954147
478	2.1391314319518e-78	-0.00391722485676245	0.00230022712988241	0.00200380336392395	0.00229275383632626	0.000351018236248262	0.000229275383632626
479	1.44292090945003e-78	-0.00151055349267376	0.00230030774493659	0.00235843723749667	0.00229272590782734	-0.000120390479807129	0.000229272590782734
480	9.73289203735904e-79	0.00060252519931662	0.00229999775492468	0.0023361398767469	0.0022927137308171	-1.10016891893228e-05	0.00022927137308171
481	6.56501360143037e-79	0.000123605432408062	0.00230003908682085	0.0022556273809357	0.00229273989440193	-0.000147892953205434	0.000229273989440193
482	4.42816426657196e-79	0.00296173769767012	0.0022999841432075	0.0021512672051054	0.00229272030712564	5.08173610848492e-05	0.000229272030712564
483	2.98680044808966e-79	0.0024415356138514	0.00230010221330118	0.00211221654896933	0.00229279968870253	-0.00052716207796562	0.000229279968870253
484	2.01457345755482e-79	-0.000648689441130288	0.00229919300466853	0.00230846140702316	0.00229281725511912	0.000247352655875584	0.000229281725511912
485	1.35879658228688e-79	0.00202862291793635	0.00229902295039243	0.00206097676687868	0.00229277358931588	-0.000232975643286565	0.000229277358931588
486	9.16474203315709e-80	-0.00145064010455446	0.0022989315389659	0.00186701368098631	0.00229274949147012	-0.000171074115994363	0.000229274949147012
487	6.18131005174067e-80	0.000977270027443797	0.00229814031650128	0.00236816368390688	0.00229276660694437	4.0258391279343e-05	0.000229276660694437
488	4.16903285560085e-80	0.00180470957915814	0.00229823161717112	0.0024379420865862	0.00229284693882138	0.000192689315074324	0.000229284693882138
489	2.81180135809968e-80	0.00542992273156112	0.00229832677728135	0.00255766998316314	0.00229284326611972	-0.000348348059066768	0.000229284326611972
490	1.89639371061356e-80	-0.000938209260372305	0.00229891811698842	0.00205761537380453	0.00229280979619243	-0.000415761587247619	0.000229280979619243
491	1.27898941379393e-80	-0.000845742436063866	0.00229940140981192	0.00249028997728417	0.0022927922007969	-0.000667582056463884	0.00022927922007969
492	8.62581201118245e-81	0.00122714331757394	0.0023004312764893	0.0022480497346078	0.00229279341653792	9.81559140138198e-05	0.000229279341653792
493	5.81738284351795e-81	-0.000739475504908206	0.00230041611732571	0.002253276911661	0.00229275654906477	-1.13423709663721e-05	0.000229275654906477
494	3.9232857600381e-81	0.00143185055640889	0.00230065361124724	0.00219748260908683	0.00229274704082425	-0.000312401680678404	0.000229274704082425
495	2.6458602346854e-81	-0.00215013586484639	0.00230067913663729	0.00217828732457413	0.00229277567349859	-0.000102168271254138	0.000229277567349859
496	1.78434381215553e-81	0.000829196575529664	0.00230083745666009	0.00216386598523679	0.00229277582222078	0.000148485390759182	0.000229277582222078
497	1.20333038498529e-81	0.00206660996581052	0.00230051354594099	0.00214072804009796	0.00229275907202273	-0.000262849552781386	0.000229275907202273
498	8.11495194582696e-82	-0.000659056864531072	0.00230009896697681	0.00216581267804855	0.00229274299955949	-0.000155133959914681	0.000229274299955949
499	5.47244957151042e-82	0.000824909684967197	0.00230027946211172	0.00210508349393915	0.0022926969026826	4.00161642557223e-05	0.00022926969026826
500	3.69039073796468e-82	-0.00123099060021238	0.00230022210152125	0.00226805687118155	0.00229272180871754	0.000145770056620874	0.000229272180871754
