# Supplementary material for: Impulse Response Functions for Nonlinear, Nonstationary, and Heterogeneous Systems, Estimated by Deconvolution and Demixing of Noisy Time Series
Source: Sensors (Basel). 2022 Apr 25;22(9):3291. doi: 10.3390/s22093291 (PMC9105515; doi:10.3390/s22093291)
Supplement: Supplementary file 1 [file sensors-22-03291-s001.zip › File S1/IRF fig 16 piecewise linear approximation to IRF/benchmark_test_IRF_alpha=4_tau=10_ar=0.5_nk=20.txt]

lag	bench	bb	se	RMSE	pooled_se	bias	bias_se
0	0	0.000453038841939695	0.00224208245210603	0.00225094030493958	0.00223497158866965	-0.00016748329800257	0.000223497158866965
1	0.00143001609820936	-0.0019580946886893	0.00224220731590494	0.002105861141876	0.00223511874785113	-0.000300303936619213	0.000223511874785113
2	0.00766854765426725	0.00594678852917582	0.00224179349249545	0.00228322490446911	0.00223513669403984	-7.29849558692538e-05	0.000223513669403984
3	0.0173487866061428	0.0189630865586733	0.00224151068055334	0.00234895317784632	0.00223522214868548	5.69006039745215e-05	0.000223522214868548
4	0.0275656045902036	0.0330078839585186	0.00224173317062863	0.00214715056155562	0.00223521309009848	2.09602518135659e-05	0.000223521309009848
5	0.0360894088630967	0.0324640369797622	0.00224210354370839	0.00227933401430345	0.00223519655514625	-6.37167740981661e-05	0.000223519655514625
6	0.0418028328757613	0.0420880546550473	0.00202364519914306	0.00170697747892247	0.00202891652350271	0.00038194182420309	0.000202891652350271
8	0.0445231966654368	0.0421431289285887	0.00171864494339415	0.00136246221783395	0.00172900767349078	-0.000234900028912391	0.000172900767349078
11	0.0348610974100994	0.0356273930488189	0.0015031598847755	0.00132981324833237	0.00150823091416249	-0.000216361962170895	0.000150823091416249
15	0.0178470156719978	0.0174157507838678	0.00128082834460321	0.00114327630703754	0.00128591226586898	-0.000633096504343964	0.000128591226586898
21	0.00444265875033667	0.00414497470558197	0.00108550804779909	0.00102325949137082	0.00109717346140435	-0.000503873103048444	0.000109717346140435
29	0.000476910322771932	0.000824600614426346	0.000913641414868588	0.00081189092931245	0.000922252403686916	-1.3862322422671e-05	9.22252403686916e-05
41	1.10912574491652e-05	-0.00110022388811756	0.000772380141111052	0.000760856781303669	0.000770649050239519	0.000108190715563583	7.70649050239519e-05
58	3.49712148867977e-08	0.000347562086879289	0.000648833370953789	0.000666376303262241	0.000642683270012784	-5.45380556790205e-05	6.42683270012784e-05
83	4.65281941671795e-12	0.000350710678879542	0.000538476116274828	0.00055418388780229	0.000539262208353631	-3.40278828047728e-05	5.39262208353631e-05
118	0.000167177966163178	0.000290991234899528	0.000444941584690816	0.000441373631028841	0.00045177063779978	-1.8534570311494e-05	4.5177063779978e-05
169	0.001106230709629	0.000944690577510043	0.000369773904757354	0.000414972996926303	0.000378646238270533	-0.000135147549335815	3.78646238270533e-05
242	0.00256685904604258	0.00335755831265758	0.000309936334479933	0.00045094179421798	0.000318756178633443	0.000327044518657825	3.18756178633443e-05
347	0.00173673192487969	0.00168025221679761	0.000267841683280415	0.000281956640135506	0.000277908042658425	-0.000102033815739447	2.77908042658425e-05
500	3.69039073796468e-82	-7.60257752921838e-05	0.000335411835249453	0.000667733278646003	0.000345953551261188	-0.000586880473464561	3.45953551261188e-05
