# Supplementary material for: Impulse Response Functions for Nonlinear, Nonstationary, and Heterogeneous Systems, Estimated by Deconvolution and Demixing of Noisy Time Series
Source: Sensors (Basel). 2022 Apr 25;22(9):3291. doi: 10.3390/s22093291 (PMC9105515; doi:10.3390/s22093291)
Supplement: Supplementary file 1 [file sensors-22-03291-s001.zip › File S1/IRF fig 16 piecewise linear approximation to IRF/benchmark_test_IRF_alpha=4_tau=10_ar=0.5_nk=50.txt]

lag	bench	bb	se	RMSE	pooled_se	bias	bias_se
0	0	0.000233797145668652	0.00224411550991121	0.00226093163847917	0.00223811124179901	-0.000191860664697702	0.000223811124179901
1	0.00143001609820936	-0.00213292783071326	0.00224462858064554	0.00212025638153928	0.00223819180159941	-0.000334593845940151	0.000223819180159941
2	0.00766854765426725	0.00590758675061024	0.00224439236366656	0.00228301281950598	0.00223822343252508	-6.37271319768093e-05	0.000223822343252508
3	0.0173487866061428	0.0191248554256838	0.00224431028014035	0.00236064652243865	0.00223827781542248	5.61221777764422e-05	0.000223827781542248
4	0.0275656045902036	0.0332485149286915	0.00224423393225602	0.0021702421511354	0.0022383094196493	2.76400823248126e-05	0.00022383094196493
5	0.0360894088630967	0.0327224259805242	0.00224432400272945	0.00235792587349233	0.00223826592069084	-3.3343363848428e-06	0.000223826592069084
6	0.0418028328757613	0.0417753206920053	0.00224442074388244	0.00234467494259804	0.00223820059564826	0.000188633930547966	0.000223820059564826
7	0.0444967498249595	0.0447212742816001	0.00224464748977062	0.00194793521240098	0.00223822109971862	3.49265557407472e-05	0.000223822109971862
8	0.0445231966654368	0.0414257389276776	0.00224450550223661	0.00241862364855074	0.00223818461970217	-0.00037454407221033	0.000223818461970217
9	0.0424938531500294	0.0417615098462042	0.00224420834640178	0.00225008138553243	0.00223822947086809	-0.000459758988400247	0.000223822947086809
10	0.0390733629626329	0.0363992960478241	0.00224448311575467	0.00222434826761387	0.00223826862457129	-0.000331014360456614	0.000223826862457129
11	0.0348610974100994	0.0367309423262479	0.00224371825622892	0.00242850608204135	0.00223834832265263	-0.000242625886245556	0.000223834832265263
12	0.0303381395215074	0.03071192083105	0.00224272249348997	0.00237640495215046	0.00223842100163479	2.75736219831881e-05	0.000223842100163479
13	0.0258557696691444	0.0269837165161785	0.00224372123084925	0.00222669675177767	0.00223847615795146	-9.93576547449194e-05	0.000223847615795146
14	0.0216468011477956	0.0243483385339884	0.00224304249732296	0.00236444024651341	0.0022385315783803	0.000218779173736874	0.00022385315783803
15	0.0178470156719978	0.0185173334374468	0.00224279940131588	0.00240903233875545	0.00223845657688764	-0.00011652695507426	0.000223845657688764
16	0.0145189089939636	0.013717151931115	0.00224423814503186	0.00221415266340532	0.00223844403475792	1.36458733962555e-05	0.000223844403475792
17	0.0116735515762379	0.0143651515086895	0.00224370654015251	0.00210767584623587	0.00223848876978386	-0.000321243108704231	0.000223848876978386
18	0.00928872199349929	0.00759736067561014	0.00203243285107722	0.00162679550041383	0.00203718105636688	-0.000259961998085169	0.000203718105636688
20	0.0057252288495362	0.00375575373208598	0.00187832559330224	0.00163120086539319	0.0018864935100087	-0.000255624597149213	0.00018864935100087
22	0.00342401233838215	0.0044337680151682	0.00187116957255987	0.00167199714325097	0.00188183371913063	-9.75790333347946e-05	0.000188183371913063
24	0.00199740171359907	0.00273904096827055	0.00186620799504412	0.00168001345827059	0.00187734161469622	7.52954083861265e-05	0.000187734161469622
26	0.0011410801522255	0.00193189650996933	0.00171900542000192	0.00149300704724581	0.00173320378604332	-0.000292918926800192	0.000173320378604332
29	0.000476910322771932	0.00158797350225908	0.00160900780222635	0.0016170610598983	0.00162097332601996	6.41018168544383e-05	0.000162097332601996
32	0.000192991990699765	0.000512562117062424	0.00159913622611594	0.00139996794986084	0.00161026725281513	0.000191769885106126	0.000161026725281513
35	7.60571601740064e-05	-0.00109669819393165	0.00150477502340604	0.00119515934108622	0.00151235733848564	6.68204544832123e-05	0.000151235733848564
39	2.12450923203867e-05	-0.00115209933950427	0.00142581323249892	0.00121437103786816	0.00142891281021335	0.000107526402877898	0.000142891281021335
43	5.74908854171603e-06	7.74687751215349e-05	0.00135264899325665	0.00118352341749191	0.0013547388037817	0.000162068815190791	0.00013547388037817
48	1.08225195461385e-06	-0.0010009977251557	0.00128894862140745	0.00120246136590356	0.00129207701691628	-6.53110012751086e-05	0.000129207701691628
53	1.97171123781501e-07	-0.000348355823443905	0.00122770258538051	0.00104899089991747	0.00123247659618355	0.000135516462721432	0.000123247659618355
59	2.46754443035158e-08	0.000312060178755265	0.00113473172436277	0.000967167579338208	0.00114414823403168	-0.00011495505178645	0.000114414823403168
66	2.10046864840995e-09	0.00117390038280039	0.00109134986767527	0.00101835329500561	0.00110161346126636	2.07221231119039e-05	0.000110161346126636
73	1.72833700274035e-10	-0.000128851001667224	0.00105146482001464	0.00102480600647573	0.00106256532399507	-9.54082681582696e-05	0.000106256532399507
81	9.62437557419703e-12	-0.000308194580089075	0.000989593233183511	0.000854483988129293	0.00100206983910172	3.04568304823483e-05	0.000100206983910172
90	3.6073219055948e-13	0.00112812173280013	0.00093393971183626	0.000944192865074885	0.000948548451318502	1.93733199246315e-05	9.48548451318502e-05
100	2.4485471422761e-05	0.000659340671961628	0.000870660621902697	0.000674456805410538	0.000885151345946461	-7.15208451308675e-05	8.85151345946461e-05
112	0.00010597322076656	-0.0002220138907205	0.000819977150474529	0.000673741980648224	0.000832650998893661	-3.07212427552322e-06	8.32650998893661e-05
125	0.000254731378755867	-2.55037010148778e-05	0.000779006053593386	0.000691179436915154	0.000787317014614624	2.511809366838e-05	7.87317014614624e-05
140	0.000494863805408867	0.000759120348348772	0.000735590487415535	0.000644785889712306	0.000738644469409635	-5.48281906911742e-05	7.38644469409635e-05
157	0.000836122671875633	0.00196698116376931	0.000698192378828231	0.000663881681359714	0.000697592553339762	2.73174860194284e-05	6.97592553339762e-05
176	0.00126973269876976	0.000441466573099828	0.000666050179631411	0.000661749199439645	0.000662762121579079	-0.000135633429857869	6.62762121579079e-05
197	0.00175939614696028	0.00123935807954326	0.000631421063219832	0.000565064553698685	0.000625969590267916	-5.43191364001023e-05	6.25969590267916e-05
221	0.00225390152497199	0.00312832368284205	0.000592121182085922	0.000547093849960937	0.000589372633488033	-3.11193825227926e-05	5.89372633488033e-05
248	0.00262915886262823	0.00304124300880863	0.000554136175209878	0.000541961273876461	0.000557582441926861	1.46358466487211e-05	5.57582441926861e-05
278	0.00273115969922764	0.00248292336150623	0.000516552053511461	0.000479995212369665	0.0005266911426385	9.46430469284472e-06	5.266911426385e-05
312	0.00242008057438378	0.00338397672088699	0.000479470733715103	0.000438654513204515	0.000494058502788068	-3.31318066364824e-05	4.94058502788068e-05
351	0.00164505555497347	0.00165880577713202	0.000448317471610141	0.000520547478462219	0.000466295117165911	5.71950153746599e-05	4.66295117165911e-05
394	0.000667984366947365	0.000382199292956215	0.000426196147137421	0.000486352017228234	0.000441185247333203	-0.000111782231437642	4.41185247333203e-05
443	2.44854714136979e-05	0.000423436931262841	0.000413690610662692	0.000405490241670844	0.00042593922698547	8.35309606327845e-07	4.2593922698547e-05
500	3.69039073796468e-82	0.000549724625834092	0.000541309578321538	0.000543212335354955	0.000552099973878695	-8.07913008004174e-05	5.52099973878695e-05
