# Supplementary material for: Impulse Response Functions for Nonlinear, Nonstationary, and Heterogeneous Systems, Estimated by Deconvolution and Demixing of Noisy Time Series
Source: Sensors (Basel). 2022 Apr 25;22(9):3291. doi: 10.3390/s22093291 (PMC9105515; doi:10.3390/s22093291)
Supplement: Supplementary file 1 [file sensors-22-03291-s001.zip › File S1/IRF fig 16 piecewise linear approximation to IRF/benchmark_test_IRF_alpha=4_tau=10_ar=0.95_nk=0.txt]

lag	bench	bb	se	RMSE	pooled_se	bias	bias_se
0	0	-0.000479192269722473	0.000823663775468345	0.000837165615641279	0.000831323968656114	7.77608537453997e-05	8.31323968656114e-05
1	0.00143001609820936	0.000619722850561098	0.000904157256596034	0.000906835802055384	0.000911337890210957	-3.8241192633833e-05	9.11337890210957e-05
2	0.00766854765426725	0.00716183055450942	0.000970526178773525	0.00113991772015235	0.000977935418011211	-3.3884357136519e-05	9.77935418011211e-05
3	0.0173487866061428	0.0161069629556283	0.00102483832392492	0.00116504925217449	0.00103382287892935	-1.88332177724192e-05	0.000103382287892935
4	0.0275656045902036	0.0274460645273027	0.0010702858964074	0.00116766881386351	0.00108191858836644	4.72477595513508e-05	0.000108191858836644
5	0.0360894088630967	0.035282591714605	0.00110890613520943	0.00117307206114278	0.00112358814813077	-9.41600914541878e-05	0.000112358814813077
6	0.0418028328757613	0.0413985987275437	0.00114245165374786	0.00110964857065088	0.0011597778230976	-7.91099183770593e-06	0.00011597778230976
7	0.0444967498249595	0.0436492789898337	0.00117543482382087	0.00113447303231263	0.00119179076867593	-8.45624437906815e-05	0.000119179076867593
8	0.0445231966654368	0.0448548031900069	0.00120201336981498	0.00111480193400131	0.00121947916556944	-4.84620985787178e-05	0.000121947916556944
9	0.0424938531500294	0.0434305180078585	0.00122645609272456	0.00125051002859502	0.00124396429485675	-0.000128178386755641	0.000124396429485675
10	0.0390733629626329	0.0383121762606274	0.00124758228508049	0.00116490466952487	0.00126581594393893	-5.79632125684057e-05	0.000126581594393893
11	0.0348610974100994	0.035257303970805	0.00126577191057579	0.00123561463167068	0.00128500083195761	-0.000108718922456539	0.000128500083195761
12	0.0303381395215074	0.0302827681716361	0.00128442757922539	0.0010960675470577	0.00130232765189004	-2.52679979448467e-05	0.000130232765189004
13	0.0258557696691444	0.0245464803244891	0.00130138540087287	0.00120629422368483	0.0013175717182206	-0.000233721666274389	0.00013175717182206
14	0.0216468011477956	0.0210296037172955	0.00131718800160821	0.00121306808113127	0.00133113432815714	5.91373150562205e-05	0.000133113432815714
15	0.0178470156719978	0.0163761307621988	0.00133201127143221	0.0012450694891119	0.0013432309217816	1.58513738449281e-05	0.00013432309217816
16	0.0145189089939636	0.0141429357665014	0.00134611669845557	0.0012194439679326	0.0013541390982055	-4.09161604643399e-05	0.00013541390982055
17	0.0116735515762379	0.011744207466709	0.00135678070743487	0.00125636325080314	0.00136369991164916	-0.000141114522682373	0.000136369991164916
18	0.00928872199349929	0.00961629486635394	0.00136716995942734	0.00132391817568999	0.00137243249664383	-6.71456380926578e-05	0.000137243249664383
19	0.00732287228153419	0.00904741615824797	0.00137693383258181	0.00141444528465274	0.00138027893776106	-7.58427943714612e-05	0.000138027893776106
20	0.0057252288495362	0.00579725362922567	0.0013871252596164	0.0013132962260476	0.00138723284467791	-9.11284766090732e-05	0.000138723284467791
21	0.00444265875033667	0.00522817509908574	0.00139551896294693	0.00136208465970006	0.00139350135096907	-9.32756043514095e-05	0.000139350135096907
22	0.00342401233838215	0.00391223638984609	0.00140201500583035	0.00128150395542351	0.00139919118013108	-0.000212750371027261	0.000139919118013108
23	0.00262260565792409	0.00310735509231214	0.00140908555765439	0.00135785587157398	0.00140425386179445	-0.000151865122268159	0.000140425386179445
24	0.00199740171359907	0.00215701952060269	0.00141499215340307	0.00136995847715206	0.0014086474087638	-0.000165411107876032	0.00014086474087638
25	0.00151333099208283	0.00112894552873236	0.00142036295929463	0.00144264719759704	0.00141271337817238	-0.000198859112253778	0.000141271337817238
26	0.0011410801522255	0.00228105164988864	0.00142533849485176	0.00136453849687135	0.00141633987948204	-3.71882636647872e-05	0.000141633987948204
27	0.000856583308036474	0.00190682869404579	0.00142954523234926	0.00134180743302312	0.00141967809364131	-8.95856335294423e-05	0.000141967809364131
28	0.000640375364338834	0.00100265736332791	0.00143427133183463	0.00130255754805373	0.00142264673643617	-7.10291287638691e-05	0.000142264673643617
29	0.000476910322771932	0.0026292142166042	0.00143776921260867	0.00142202265522582	0.00142532160720847	-9.03770641157229e-05	0.000142532160720847
30	0.000353906631551705	0.000414157243004564	0.00144067404529866	0.00142749000489092	0.0014277894234629	-0.000139029177495239	0.00014277894234629
31	0.000261753335863885	0.000817965344384077	0.00144392757420676	0.00129211791157026	0.00142999834399067	-0.000118583419672662	0.000142999834399067
32	0.000192991990699765	6.28276095913388e-05	0.00144702576378692	0.00133328167414565	0.00143199729424816	-0.000164575166258168	0.000143199729424816
33	0.000141877451173335	0.00101893015141936	0.00144977746716809	0.00138196556067065	0.00143389232524877	-0.000213319785360941	0.000143389232524877
34	0.000104013693061587	-0.000186896915733635	0.00145176984545882	0.00138189715175989	0.00143549009257635	-6.21584218268271e-05	0.000143549009257635
35	7.60571601740064e-05	8.66122782313799e-05	0.00145329433370645	0.00136404087411058	0.0014369388551728	-1.77651475671347e-05	0.00014369388551728
36	5.54786241464232e-05	-0.0007752552296309	0.00145465247620138	0.00134011421522195	0.00143818837452748	-1.86382446546567e-05	0.000143818837452747
37	4.037435146439e-05	6.0090993901586e-05	0.00145707353445918	0.00128627224468755	0.00143940351162182	3.90214133180032e-05	0.000143940351162182
38	2.93179354415704e-05	-0.000172588604337646	0.00145824754482083	0.00119457620777068	0.00144043117705486	2.82154625302364e-05	0.000144043117705486
39	2.12450923203867e-05	-0.00034651111232874	0.00145916245094641	0.00122187872862458	0.00144140302021616	4.38580299454635e-05	0.000144140302021616
40	1.53648025216695e-05	-0.000452713503538769	0.00146051508277429	0.00131234725080639	0.00144226278375058	0.000121997645151968	0.000144226278375058
41	1.10912574491652e-05	0.000445770664265625	0.00146157522056019	0.00137015047504278	0.00144306014450283	2.10193860122384e-05	0.000144306014450283
42	7.99207028342362e-06	-0.000507664073406125	0.00146274045918251	0.00138248242762105	0.00144371582703073	-1.62681839920421e-05	0.000144371582703072
43	5.74908854171603e-06	-0.000126181635210142	0.00146315782028284	0.00132428780182475	0.00144432934024669	6.91607817927535e-05	0.000144432934024669
44	4.12889527143356e-06	-0.000267954704336691	0.00146401983776758	0.00120631881939154	0.00144485405406522	0.000124888717593934	0.000144485405406522
45	2.96070806237214e-06	-0.000733642805836246	0.00146504888236989	0.00132813549692274	0.00144535889309568	-6.39686441899659e-05	0.000144535889309568
46	2.11989205544981e-06	-0.00185127827736853	0.00146585002952604	0.00122104420247245	0.00144583060414221	6.74749999131614e-05	0.000144583060414221
47	1.51570971165811e-06	-0.000394953673020921	0.001466572881246	0.00121907763747721	0.00144625901327292	4.38047073726004e-05	0.000144625901327292
48	1.08225195461385e-06	-0.000497385294170847	0.00146723578033171	0.00122495232885486	0.00144671789193802	9.18020130802794e-05	0.000144671789193802
49	7.71747291634102e-07	0.000137895266321397	0.00146786893214965	0.00128878192345668	0.00144710870116689	9.53649724907547e-05	0.000144710870116689
50	5.49640965983616e-07	-0.000108647569420975	0.00146843897324287	0.00148395185424957	0.00144747146421429	-7.70103187072448e-05	0.000144747146421429
51	3.9098654899049e-07	9.79702929549204e-05	0.00146920996656869	0.00142079270493606	0.0014477647012231	4.87259729917195e-05	0.00014477647012231
52	2.77807218750633e-07	-1.45017098011212e-05	0.00146971755681194	0.00135310792859561	0.00144806762339966	1.85799583561772e-05	0.000144806762339966
53	1.97171123781501e-07	0.000466273493750508	0.00146982219801876	0.00146090551512956	0.00144835724561415	1.83507454332794e-05	0.000144835724561415
54	1.39790992913944e-07	-0.000198051243958818	0.0014702389464335	0.00151963133756748	0.00144861812212801	2.80788684760708e-05	0.000144861812212801
55	9.90075208428945e-08	0.00108529962277099	0.00147036046082331	0.00132521592954661	0.00144885357858715	-4.50785373485413e-05	0.000144885357858715
56	7.00529463008087e-08	-0.000507687105179622	0.00147064307363799	0.00137179328286625	0.00144909328202081	5.96767899062823e-06	0.000144909328202081
57	4.95186845082294e-08	0.00128871630778544	0.00147059976837565	0.00141424075442387	0.00144925999595827	-7.81887217640435e-05	0.000144925999595827
58	3.49712148867977e-08	0.00125892367037491	0.00147067177338125	0.00146730922454423	0.001449419322503	0.000104017042382075	0.0001449419322503
59	2.46754443035158e-08	0.00178024842977899	0.00147065871689914	0.00147688225333912	0.00144954304602977	-4.54072113520273e-05	0.000144954304602977
60	1.73958199800381e-08	0.00139440511486961	0.00147082155776724	0.00157236396937988	0.00144968516684933	-1.85568530817248e-05	0.000144968516684933
61	1.22535764830791e-08	0.00220554850004929	0.00147071385442438	0.00155395065307848	0.00144978408477579	4.53033334526633e-05	0.000144978408477579
62	8.62443466599041e-09	0.00136492181004178	0.00147069026538131	0.00150838314950874	0.00144988876204733	-4.60165315356544e-05	0.000144988876204733
63	6.06539967507932e-09	0.000417182687120098	0.00147063413875301	0.00146306572368615	0.00144998915551603	-5.27899374220202e-05	0.000144998915551603
64	4.26245595637417e-09	0.00124304599245935	0.00147042559098868	0.00148826945668219	0.00145006048363232	3.98772077906972e-05	0.000145006048363232
65	2.99324495857469e-09	9.00059269743018e-05	0.00147010964060148	0.00145519912183539	0.00145012318071713	-1.01530660713988e-05	0.000145012318071713
66	2.10046864840995e-09	0.00102011123058354	0.00147002064962324	0.00159786703190316	0.00145019769217028	-3.06328928416441e-05	0.000145019769217028
67	1.47296020059942e-09	0.00081968073455419	0.00146985800321187	0.00147918015359226	0.00145024066165477	5.50985047608189e-05	0.000145024066165477
68	1.03222779592821e-09	0.00051083655880821	0.00146970629385975	0.00142705694357336	0.0014502539047864	-9.74221450633504e-06	0.00014502539047864
69	7.22900110191261e-10	-0.000437994864349564	0.0014696798953155	0.00138620581572346	0.00145028027482642	-4.28407708779842e-05	0.000145028027482642
70	5.05949703825171e-10	0.000580941058321368	0.00146965617556489	0.00140797323005355	0.0014502941484093	-8.36764604788277e-05	0.00014502941484093
71	3.53891783392569e-10	0.000352153549726953	0.00146967827914442	0.00132864469893813	0.00145031187740223	-3.97556292442913e-05	0.000145031187740223
72	2.47386006396292e-10	0.00197166728059548	0.00146974316221997	0.00146686451826371	0.00145032131184039	-0.000171046066657893	0.000145032131184039
73	1.72833700274035e-10	-0.000158563356113821	0.0014697230804179	0.00134268183616541	0.00145033444586446	-0.000226049509307273	0.000145033444586446
74	1.20680531471736e-10	-6.94455455741196e-05	0.00146989050187422	0.0013691387031114	0.00145035339016484	-0.000100237214988912	0.000145035339016484
75	8.42186067195616e-11	0.00109522175014465	0.00146994110836889	0.00139811019753765	0.00145035130007361	-0.000177569540453812	0.000145035130007361
76	5.87417994530058e-11	0.00108646677715694	0.00146986735209717	0.00136598394079589	0.00145033595441714	-7.13392119780002e-05	0.000145033595441714
77	4.09506549556842e-11	0.0013796626270884	0.00146984233927966	0.0014794969736333	0.00145035344863374	-2.83197188359765e-05	0.000145035344863374
78	2.85334766918117e-11	-0.000401223642087561	0.00146959437505209	0.00139411319001364	0.00145036203097184	-5.66032168083553e-05	0.000145036203097184
79	1.9871669934662e-11	-0.000345098539698116	0.00146961077088051	0.00154779928880998	0.00145034988722747	-6.7485349521882e-05	0.000145034988722747
80	1.38326458904239e-11	-0.000559083367155622	0.00146952893790321	0.00159005191999411	0.00145034304306066	-7.9315321754215e-05	0.000145034304306066
81	9.62437557419703e-12	-0.000542116447707525	0.0014695487301274	0.00161882473223062	0.00145037456997735	1.24241887975326e-05	0.000145037456997735
82	6.69331508921417e-12	-0.000207571907062054	0.00146948698292248	0.00153841768552671	0.00145036108588668	1.45397017835874e-05	0.000145036108588668
83	4.65281941671795e-12	-0.000664239858994302	0.0014695985770237	0.00154352451689084	0.00145033707534532	4.95126242021542e-05	0.000145033707534532
84	3.23297231409858e-12	-0.00152862971911082	0.00146933483652898	0.00150046636793867	0.00145033230688396	2.42751496029197e-07	0.000145033230688396
85	2.24544856644424e-12	-0.000237587166898856	0.00146941830991582	0.00151831475956548	0.0014503485155002	-1.09239958293645e-05	0.00014503485155002
86	1.55892023943602e-12	-0.00118546705386994	0.00146983178004013	0.00152059049810463	0.00145033438571083	0.00014412147700424	0.000145033438571083
87	1.0818536306475e-12	-0.00152289529000594	0.00146994648468039	0.00150976574814476	0.00145032900187236	0.000252727153169345	0.000145032900187236
88	7.50483196483482e-13	-0.000802195498523861	0.00147019506101305	0.00154154803167913	0.00145032170385116	0.000212722720645282	0.000145032170385116
89	5.20409461053826e-13	-0.0016218195571874	0.00147026932639849	0.00146339616599852	0.00145032819465971	0.000221988412595296	0.000145032819465971
90	3.6073219055948e-13	-0.000245092931441421	0.00147033502945652	0.0013919586417772	0.00145033476513677	0.000216933055261505	0.000145033476513677
91	8.11780058579672e-07	-0.00181505446711755	0.00147048968040672	0.0014893234528967	0.00145033354760086	0.000259055567307252	0.000145033354760086
92	1.82627923001738e-06	-0.00179738564223139	0.00147053254769503	0.00134109027083168	0.00145036013180101	7.54239088066829e-05	0.000145036013180101
93	3.24615723414785e-06	-0.00137021210508832	0.00147055084335185	0.00133318944030549	0.0014503385128356	0.000174843035973512	0.00014503385128356
94	5.07099332324256e-06	-0.000292823232879709	0.0014703994071041	0.0013700590451652	0.00145036161983361	0.000118903542042995	0.000145036161983361
95	7.30024675396332e-06	-0.000160741761909774	0.0014704088123531	0.00138838485556968	0.00145035727668707	8.84545562914266e-05	0.000145035727668707
96	9.93325694692116e-06	-0.00209817697150056	0.00147068222598125	0.00158505245943312	0.00145039035390438	-7.85733062769701e-05	0.000145039035390438
97	1.29692436819522e-05	-0.0015927983791662	0.00147073586561702	0.00154732556479136	0.0014504041636679	8.81643328770768e-05	0.00014504041636679
98	1.64073073289876e-05	-0.00135891550062269	0.00147100567814664	0.00146763859148988	0.00145041965792511	-8.16666149824026e-06	0.000145041965792511
99	2.02464291144059e-05	-0.000993842316155712	0.00147116960748685	0.00144845198539549	0.00145042673437284	-7.95648307350387e-05	0.000145042673437284
100	2.4485471422761e-05	0.000133245278696674	0.00147155922058844	0.00137622217557383	0.0014504632822603	-0.000224626544012682	0.00014504632822603
101	2.91231781337727e-05	-0.000404410083466931	0.00147160023711072	0.00135802975064375	0.00145049267897464	-0.000159084027939399	0.000145049267897464
102	3.41581749944657e-05	0.00127886608146673	0.0014716226725172	0.00141903464423797	0.00145051358990367	-0.000160903875432077	0.000145051358990367
103	3.95889700263384e-05	-0.000387072222226384	0.00147161850709309	0.00141633518993657	0.00145050181970846	-0.000223487951188441	0.000145050181970846
104	4.54139539674316e-05	0.000291466448148622	0.00147159095725427	0.00130976463702511	0.00145048960838352	-0.000261343353374191	0.000145048960838352
105	5.16314007491615e-05	-1.85444184039752e-06	0.0014717387302827	0.00154091972251136	0.00145048103898712	-0.000245874384024755	0.000145048103898712
106	5.82394680077748e-05	0.00015535031166695	0.00147171088058289	0.00143189772868783	0.00145046963136574	-0.000141023535034394	0.000145046963136574
107	6.52361976302678e-05	-0.000295682710596079	0.0014716647654674	0.00140803730663208	0.00145044558628227	-0.000218480109574455	0.000145044558628227
108	7.26195163346088e-05	-0.00133263156284166	0.00147165697947109	0.00133078793334626	0.00145044536363254	-0.000189564914435385	0.000145044536363254
109	8.03872362840918e-05	0.000791170350644428	0.00147176182481561	0.00135744722488367	0.00145044818882947	-0.000163916115370747	0.000145044818882947
110	8.85370557356343e-05	0.000187822858250564	0.00147209272839762	0.00136302815097105	0.0014504260449845	-8.27978237927684e-05	0.00014504260449845
111	9.70665597218312e-05	0.000268208957163218	0.00147223716033351	0.00144163571883591	0.00145042930560244	-0.00019474558703209	0.000145042930560244
112	0.00010597322076656	-0.000325935148326547	0.00147243062318943	0.0014237039270745	0.00145041773504858	-0.000115651513848651	0.000145041773504858
113	0.000115254399633925	0.000176877805517875	0.0014723570047058	0.00137230311644834	0.00145042946956282	-0.00013177275876304	0.000145042946956282
114	0.00012490734611032	0.000824448457567054	0.00147235376815268	0.00128908089752292	0.00145043034206579	-0.000178557599113553	0.000145043034206579
115	0.000134929199819371	8.34691710160812e-05	0.00147247282498173	0.00147757996262798	0.00145042517801172	-0.000247680235761487	0.000145042517801172
116	0.000145316991069534	-5.37125129227294e-05	0.00147265480999742	0.00131283635805865	0.00145045483985723	-0.000247855629285956	0.000145045483985723
117	0.000156067641734074	-0.000387431024044141	0.00147277683364853	0.00135322400004286	0.00145045308746313	-7.78232084500562e-05	0.000145045308746313
118	0.000167177966163178	3.91595985578831e-05	0.00147321069317446	0.00129635201821021	0.00145047008921424	-5.97765129050728e-05	0.000145047008921424
119	0.000178644672127938	0.000679795911221739	0.00147347627031721	0.00130423528306703	0.00145049511161335	-9.05543377210834e-05	0.000145049511161335
120	0.000190464361795903	-0.000141706075402115	0.00147338015093941	0.00142345997384145	0.00145049088283953	6.52257832038673e-05	0.000145049088283953
121	0.000202633532737936	0.00114115562508234	0.00147337896663653	0.00133353603215948	0.00145051240118105	0.000167023945551533	0.000145051240118105
122	0.000215148578966053	0.000997670513638734	0.00147324267031263	0.00146149980252662	0.00145052246350978	0.000237527650383298	0.000145052246350978
123	0.000228005792001961	0.00131078595995353	0.00147325596507891	0.00139808993081503	0.0014505335781975	0.000160535028766829	0.000145053357819749
124	0.000241201361975954	-5.81282758068016e-05	0.00147388939434221	0.001408305275212	0.00145056328662953	6.24430442848515e-05	0.000145056328662953
125	0.000254731378755867	0.00103104671645197	0.00147400103300338	0.00134978837500383	0.00145056725036304	0.000200895252642984	0.000145056725036304
126	0.000268591833105725	0.0011301019355711	0.00147379000936943	0.00143899153241457	0.00145055930532867	0.000191696174325694	0.000145055930532867
127	0.000282778617873771	0.000507322084665619	0.00147385727759465	0.00145101917256693	0.00145055662998707	0.000179238361620763	0.000145055662998707
128	0.000297287529209503	0.000463367785436538	0.00147396633479555	0.00154323187349218	0.0014505618345761	0.000237967472182199	0.00014505618345761
129	0.000312114267809364	0.000859127326128042	0.00147401728091121	0.00143695588740363	0.00145056951435491	0.000201845820935987	0.000145056951435491
130	0.00032725444019072	0.000626069600932698	0.00147404739772646	0.00154830284151899	0.0014505709954485	0.00010657273041443	0.00014505709954485
131	0.000342703559993742	0.0010128935053732	0.00147411172746494	0.00156535767233795	0.00145057168425795	0.000175227664075803	0.000145057168425795
132	0.000358457049310813	-0.000207583627907556	0.00147411484910985	0.00149264722588026	0.00145057072089865	8.87571025500646e-05	0.000145057072089865
133	0.000374510240043061	0.00135306377594617	0.00147382025753329	0.00156163298004252	0.00145057266178097	0.000120533316942803	0.000145057266178097
134	0.000390858375283615	0.000989956200927759	0.00147353986940341	0.0015383527460517	0.00145055969141483	0.000112750260431757	0.000145055969141483
135	0.000407496610727182	0.00178186568220628	0.00147326677319876	0.00156462917238959	0.00145055381526227	0.000185308433298323	0.000145055381526227
136	0.000424420016105518	0.00152268489963621	0.00147330555830539	0.00144597710129279	0.00145055420516359	0.000200928505134568	0.000145055420516359
137	0.000441623576648371	0.00116968533774821	0.0014731247249568	0.00131205975324059	0.00145056405922931	0.000196212310858205	0.000145056405922931
138	0.000459102194569471	0.000840363037391021	0.00147328155627099	0.00151963482727945	0.00145056006977979	0.000240993397002786	0.000145056006977979
139	0.000476850690577106	0.00083334478961129	0.00147329881614322	0.00140218280673945	0.00145054304339223	7.405520974789e-05	0.000145054304339223
140	0.000494863805408867	0.000643912741129712	0.00147338459639866	0.00138349752631972	0.00145053687342429	8.06701455344296e-05	0.000145053687342429
141	0.000513136201390074	0.0007487738269327	0.00147322575147406	0.00150810451410182	0.0014505320351488	0.000105026356557366	0.00014505320351488
142	0.000531662464015446	0.00273769358251437	0.00147323103910206	0.00159030642687198	0.00145052489347994	0.000243667715119989	0.000145052489347994
143	0.000550437103553539	0.00212723312843532	0.0014733973625977	0.00147236443380563	0.00145052044899172	0.000155556072563488	0.000145052044899172
144	0.000569454556673468	0.00209949776933485	0.00147346041759817	0.00128451194668109	0.00145050967227608	0.0002541178696618	0.000145050967227608
145	0.000588709188093442	0.00210745235426461	0.00147367098068074	0.00138730886423757	0.00145049504849712	0.000214414315284019	0.000145049504849712
146	0.000608195292250624	0.00137889193744345	0.00147379632343968	0.00142426180430278	0.00145045940453932	8.071353005673e-05	0.000145045940453932
147	0.000627907094991806	0.00239392619252603	0.00147381577313289	0.0015091848238412	0.00145041155858352	0.0002374066643761	0.000145041155858352
148	0.000647838755284422	0.000297062928367958	0.00147396703193866	0.00136286143624581	0.00145035609943881	8.81451345647212e-05	0.000145035609943881
149	0.000667984366947365	0.00131421647877449	0.00147425476529875	0.00124219786507355	0.0014503139425821	0.000254195285885339	0.00014503139425821
150	0.000688337960401122	0.000351978546309166	0.00147428481052549	0.00143298897569745	0.00145026856322568	0.000274081496706311	0.000145026856322568
151	0.000708893504436687	0.000778809468805147	0.00147444797275874	0.00135656440950198	0.00145023778047906	0.000253739853433924	0.000145023778047906
152	0.000729644908002737	0.000941985515141896	0.00147454578809318	0.00145285563247811	0.00145022993311308	0.000195391527882066	0.000145022993311308
153	0.000750586022010542	0.000554954559802259	0.00147470930769322	0.00138784449666148	0.00145019559752622	0.000234408106926794	0.000145019559752622
154	0.000771710641156077	0.00168528169279637	0.00147494356167797	0.001306561249499	0.00145013603161681	0.000192302511291445	0.000145013603161681
155	0.000793012505758781	0.00111909539153532	0.00147504276587492	0.0013084522743532	0.00145007507927323	8.40480286253421e-05	0.000145007507927323
156	0.000814485303616442	0.000302749465393809	0.00147504082601153	0.00130712479289267	0.00145008495819938	0.000181872488078634	0.000145008495819938
157	0.000836122671875633	0.00254759577679242	0.00147509075025151	0.00140810627631768	0.00145009100877963	0.000157517393868613	0.000145009100877963
158	0.000857918198917166	0.00102111711047094	0.00147512762928506	0.00130741033199363	0.00145009967399776	0.000121965987756583	0.000145009967399776
159	0.000879865426255993	0.000854351653162177	0.0014752968438393	0.00141056161085704	0.00145009946823842	0.000156167614684639	0.000145009946823842
160	0.000901957850454992	0.00139826345296377	0.00147538175926737	0.0012990972194186	0.0014500761106461	0.000226122894765351	0.00014500761106461
161	0.000924188925052082	0.0007560928439959	0.00147555764921774	0.00152537040885369	0.00145006661530361	0.000354176869869162	0.000145006661530361
162	0.000946552062500072	0.00196128436181471	0.00147570876575834	0.00128747525229326	0.00145003753702658	0.000112619352968985	0.000145003753702658
163	0.000969040636118701	0.000465518343362922	0.00147559598787273	0.00136238293394783	0.00145002452331724	0.000235206801544843	0.000145002452331724
164	0.000991647982058262	0.0023411346821916	0.00147568466291472	0.00146197857436413	0.00145004018529762	0.000281691532575431	0.000145004018529762
165	0.00101436740127425	0.000354826881526669	0.00147563142229421	0.00142453759251423	0.00145004394173157	0.000115983892997795	0.000145004394173157
166	0.00103719216151242	0.00146346679823109	0.00147541937006871	0.00157549398461638	0.00145007468660951	0.0001952843526739	0.000145007468660951
167	0.00106011549930371	0.00140782192481568	0.00147544154729955	0.00148904090730467	0.00145009462263055	0.000232209350321891	0.000145009462263055
168	0.00108313062196843	0.00139179741376002	0.00147557118824106	0.00152142911931377	0.00145010685046081	0.000228179765522277	0.000145010685046081
169	0.001106230709629	0.00312967043920603	0.00147551091339026	0.00144182934288644	0.00145014257005317	0.000245804948772212	0.000145014257005317
170	0.00112940891723092	0.00227885103253602	0.00147548103851389	0.00137764556103428	0.00145017651588745	9.62291718472448e-05	0.000145017651588745
171	0.00115265837657105	0.00285478321228816	0.00147555016278577	0.00139961662630929	0.00145021498571203	8.05260100480409e-05	0.000145021498571203
172	0.00117597219833282	0.00251333943161089	0.00147546845645283	0.00135768886436334	0.00145022627042598	0.000186775006895598	0.000145022627042598
173	0.00119934347412769	0.00367487705248817	0.00147594886477398	0.00131913365413866	0.0014502569420611	6.28983378407821e-05	0.00014502569420611
174	0.00122276527854224	0.00264735223812232	0.0014760358945514	0.00141940664888164	0.00145028954367796	0.000136654555400495	0.000145028954367796
175	0.00124623067119035	0.00291299057835722	0.00147626604992182	0.0012693748117571	0.00145031525647193	9.99653242295462e-05	0.000145031525647193
176	0.00126973269876976	0.00309175903122321	0.00147628235886245	0.00151751222677922	0.00145033543918454	0.000270365670474334	0.000145033543918454
177	0.00129326439712246	0.00333781225571004	0.00147624493581625	0.00140269993613822	0.00145035589153239	0.000122182368169847	0.000145035589153239
178	0.00131681879329839	0.00377663996206979	0.00147593463899884	0.00143237308878945	0.00145036701140056	0.000248681461524068	0.000145036701140056
179	0.00134038890762161	0.00487899433276207	0.00147591817627797	0.0013236552733638	0.00145036622599764	0.00019904755503317	0.000145036622599764
180	0.00136396775575857	0.00324450239337822	0.00147599975842838	0.00129833181100838	0.0014503696082659	0.000143673588513328	0.00014503696082659
181	0.00138754835078768	0.00236435559621798	0.001476169913415	0.00139970168555236	0.00145039181333999	0.000200414141007631	0.000145039181333999
182	0.00141112370526974	0.00374921537026422	0.00147627156471091	0.00138593561841284	0.0014503954175053	0.000193669856552043	0.00014503954175053
183	0.0014346868333184	0.00408417236242186	0.0014765098425455	0.00144923201439468	0.00145041317355679	0.000282452191346049	0.000145041317355679
184	0.0014582307526703	0.00361344765279624	0.00147654010560111	0.00139681472092168	0.00145043700350879	0.000364091155779877	0.000145043700350879
185	0.001481748486754	0.00499031178155124	0.00147637959246641	0.00146633777617627	0.00145044944477177	0.000357635839145522	0.000145044944477177
186	0.00150523306675736	0.00532780790745222	0.00147640412263319	0.00141122333820663	0.00145046632837224	0.000308253913535086	0.000145046632837224
187	0.00152867753369247	0.00542307946082193	0.00147669382552704	0.00154903858386581	0.0014504955694493	0.000364511646227111	0.00014504955694493
188	0.0015520749404578	0.0046359769612838	0.00147700801397362	0.00149314545409311	0.00145047019895558	0.000357685341353741	0.000145047019895558
189	0.00157541835389678	0.00487237724032642	0.0014771977616327	0.00151816898425043	0.00145046959233007	0.000409411041755537	0.000145046959233007
190	0.00159870085685222	0.00510124921021128	0.00147725314750553	0.00144881339377885	0.00145045096718096	0.00025230102788111	0.000145045096718096
191	0.001621915550216	0.00418966825698097	0.00147705578247327	0.00141836381469453	0.00145045107167845	0.000257248354719983	0.000145045107167845
192	0.00164505555497347	0.00385373521319533	0.00147684115012732	0.00147116247466311	0.00145045978669717	0.00034736841008143	0.000145045978669717
193	0.00166811401424182	0.00469327590532643	0.00147663732221	0.00150758789747791	0.00145046957095046	0.000333771978650791	0.000145046957095046
194	0.00169108409530193	0.00484630196731	0.00147658477466741	0.00149900765332357	0.00145046014929681	0.000386948849673589	0.000145046014929681
195	0.00171395899162304	0.00356005970446382	0.00147653057374202	0.00159301206287034	0.00145044164822444	0.000172629161144401	0.000145044164822444
196	0.00173673192487969	0.0036504760909683	0.00147634482960464	0.00161277878158762	0.00145042903737484	0.00031405502084987	0.000145042903737484
197	0.00175939614696028	0.00434853265352458	0.0014761664693309	0.00159322169484314	0.00145040054483513	0.000391270652465936	0.000145040054483513
198	0.00178194494196667	0.00370602945455299	0.00147613026117475	0.00155985395133979	0.00145041573006116	0.000195972753370775	0.000145041573006116
199	0.00180437162820426	0.00359379648115714	0.00147608296129537	0.00153619800439785	0.00145041711080162	0.000346121953880957	0.000145041711080162
200	0.0018266695601619	0.00416776576851118	0.00147579401707453	0.00167596405472957	0.0014504214897502	0.000424289572241104	0.00014504214897502
201	0.00184883213048113	0.0038929673286029	0.00147576779429634	0.00162669971844557	0.00145041761963135	0.000236659123177688	0.000145041761963135
202	0.00187085277191407	0.00464855007755232	0.00147558937269818	0.00153958607420662	0.00145040889902277	0.000249225517580166	0.000145040889902277
203	0.0018927249592694	0.00398857266705923	0.00147576555147643	0.00150416504045863	0.00145040500066917	0.000132025730274898	0.000145040500066917
204	0.00191444221134597	0.00413569839388681	0.00147584923667883	0.00157642510568016	0.00145044568342808	0.000136740206763606	0.000145044568342808
205	0.00193599809285329	0.00519871827860042	0.00147606560959558	0.0015661178555085	0.00145046161050103	0.000207955416506979	0.000145046161050103
206	0.00195738621631847	0.00479053972492896	0.00147610198209523	0.00158534069210886	0.00145047726786812	0.000139345765029101	0.000145047726786812
207	0.00197860024397892	0.00293042422617529	0.00147654632265492	0.00161845803638508	0.00145048876667626	0.000187079888165293	0.000145048876667626
208	0.00199963388966042	0.00369691965745104	0.00147661608280885	0.00144709141851999	0.00145049484338875	6.18489737955507e-05	0.000145049484338875
209	0.00202048092063979	0.00446725983000841	0.00147653793684977	0.00140272564617481	0.00145051202759947	0.000191142622145871	0.000145051202759947
210	0.00204113515949186	0.00446703032598691	0.00147665373044615	0.00150516826057639	0.00145052631049797	2.8073237129585e-05	0.000145052631049797
211	0.00206159048591989	0.00447138420320074	0.00147691271422102	0.00147837815569309	0.00145053040076496	0.000134841058977505	0.000145053040076496
212	0.0020818408385692	0.00399208633307806	0.00147701486084883	0.00151876000425162	0.0014505377738827	0.000140180400599479	0.00014505377738827
213	0.00210188021682326	0.00360447128188564	0.00147710411587145	0.00153927640395897	0.00145052011223868	5.66347080445738e-05	0.000145052011223868
214	0.00212170268258181	0.00379521552435263	0.00147710611581082	0.00154754575557522	0.00145050995350132	0.000181136631572888	0.000145050995350132
215	0.00214130236202044	0.00350915870895015	0.00147687697971812	0.00160559772806446	0.00145050173656255	0.000110080302066046	0.000145050173656255
216	0.00216067344733113	0.00378677710087567	0.00147680802045932	0.001482325568457	0.00145047322075063	2.41570002379131e-05	0.000145047322075063
217	0.00217981019844326	0.00302210610984271	0.00147653653470389	0.00155191593595275	0.00145045500812605	0.000186643450132344	0.000145045500812605
218	0.00219870694472445	0.00254359356941631	0.00147622594779894	0.00145728551208478	0.00145042161175894	9.70464557123888e-05	0.000145042161175894
219	0.00221735808666096	0.00348974488317832	0.00147607711163957	0.00145391705066311	0.00145038876767016	-0.000107940809481938	0.000145038876767016
220	0.00223575809751692	0.00238263813619309	0.00147608562182713	0.00143952501451299	0.00145037787373068	5.24663400920015e-05	0.000145037787373068
221	0.00225390152497199	0.00205127128368009	0.00147604427550599	0.00147734277614786	0.00145033174386912	-7.04629268621408e-05	0.000145033174386912
222	0.00227178299273705	0.00251701535311416	0.00147583606743948	0.0014001995385809	0.00145031109117592	9.29611624538459e-05	0.000145031109117592
223	0.0022893972021473	0.00265155749565811	0.00147571592668887	0.00150503529043681	0.00145026700980726	8.27626044615528e-05	0.000145026700980726
224	0.00230673893373234	0.00253973146164868	0.00147567121884776	0.00148229490690824	0.00145025189732058	0.000221524111857093	0.000145025189732058
225	0.00232380304876284	0.00291536901824693	0.00147549140142704	0.00135000742929206	0.00145020407631824	-2.19700564276074e-06	0.000145020407631823
226	0.00234058449077323	0.002131826807124	0.00147548299095201	0.00159465694775287	0.00145016390199923	4.71844146676693e-05	0.000145016390199923
227	0.00235707828706008	0.00373311322952822	0.00147522787679931	0.00156032028177061	0.0014501463911784	0.000134686316643061	0.00014501463911784
228	0.00237327955015559	0.00299745706038291	0.0014753882246169	0.00147648097317786	0.00145013145392322	0.000150911617554404	0.000145013145392322
229	0.00238918347927584	0.00358901785893056	0.00147535215993291	0.0017177858716685	0.00145013570815899	0.00023708863505609	0.000145013570815899
230	0.0024047853617434	0.00392600086623246	0.0014751095409123	0.00175537997680195	0.00145011539971745	0.000155598513619271	0.000145011539971745
231	0.00242008057438378	0.00291673462899473	0.00147516117334089	0.00168284381089931	0.00145008776146866	0.000238005587013202	0.000145008776146866
232	0.00243506458489538	0.00297423219582206	0.00147506445769261	0.00155158793295811	0.00145007351985069	0.000184032071409032	0.000145007351985069
233	0.0024497329531925	0.00180706010211429	0.00147509354028551	0.00151214418701181	0.00145003899552445	0.000239306090264474	0.000145003899552445
234	0.00246408133272105	0.00252928797911832	0.00147490890772654	0.00159616037055557	0.0014499955874284	0.000210398374611371	0.00014499955874284
235	0.0024781054717465	0.00237114067970127	0.00147500276071175	0.00153113024186594	0.00144997446049435	0.00033438952823473	0.000144997446049435
236	0.00249180121461381	0.000600333504124951	0.00147498080146861	0.00164170312815644	0.00144995664551463	0.000194580505624967	0.000144995664551463
237	0.00250516450297877	0.00137600411439796	0.00147498683173333	0.00151393193616538	0.00144992957970601	0.000335501533943584	0.000144992957970601
238	0.00251819137701065	0.00104516892073083	0.00147496468976169	0.00156444464442963	0.0014499052937088	0.000251650063537375	0.00014499052937088
239	0.00253087797656552	0.00267542184963264	0.00147499868841681	0.0016027824635054	0.00144989829293578	0.000242878368632102	0.000144989829293578
240	0.00254322054233014	0.00187279971422259	0.00147479239590194	0.00149279677758317	0.00144988428853964	0.00015267534665823	0.000144988428853964
241	0.0025552154169359	0.00207625822499549	0.00147477661435743	0.00148161280307654	0.00144989615803595	0.000276015556889164	0.000144989615803595
242	0.00256685904604258	0.00265604637801399	0.00147458070713081	0.00142606413334746	0.00144991007210893	0.00021160870233681	0.000144991007210893
243	0.00257814797939158	0.00277037424020207	0.00147449514860932	0.0015834220867521	0.00144993782992246	-1.87213289909411e-05	0.000144993782992246
244	0.00258907887182832	0.00334229473871776	0.00147432931553149	0.00153605229520507	0.00144993577319678	9.64670774466142e-05	0.000144993577319678
245	0.00259964848429347	0.00280981673617523	0.00147416353577745	0.00154290679712336	0.00144994388013101	0.000239617891638441	0.000144994388013101
246	0.00260985368478274	0.00285790937583703	0.0014739764857755	0.00152499601058732	0.00144995614124776	0.000121419365710995	0.000144995614124776
247	0.00261969144927497	0.00188605665923436	0.00147383232720587	0.00149612229445233	0.00144993839029478	3.85642706847758e-05	0.000144993839029478
248	0.00262915886262823	0.00260301029432834	0.00147373977160236	0.00151217238942401	0.00144993849403749	7.93924290911508e-05	0.000144993849403749
249	0.00263825311944363	0.00244382496166983	0.00147376655612399	0.00158257460976198	0.00144991107309185	0.000161321208833641	0.000144991107309185
250	0.00264697152489659	0.00204624575932519	0.00147368625138303	0.00154583190331413	0.00144989404260159	6.45201848987361e-05	0.000144989404260159
251	0.00265531149553543	0.000704592242162432	0.00147349130079709	0.00156759754476655	0.00144987464425431	5.99966166646463e-05	0.000144987464425431
252	0.00266327056004685	0.00081276264327981	0.00147317803369232	0.00154061534343911	0.00144988540181678	0.000200949177514228	0.000144988540181677
253	0.00267084635998826	0.00301348473650909	0.00147330972762154	0.00150179262931493	0.00144988508601526	2.40021400726463e-05	0.000144988508601526
254	0.00267803665048665	0.00216037462544184	0.0014733311323249	0.0016996078894877	0.00144988886752941	0.000152472074889286	0.000144988886752941
255	0.00268483930090376	0.00386005429495306	0.00147339691744453	0.00141898556614728	0.00144985410640489	7.76360242318824e-05	0.000144985410640489
256	0.00269125229546746	0.00209026564959325	0.00147352546465269	0.00165691436399039	0.00144986146249513	0.000119662483306406	0.000144986146249513
257	0.00269727373386905	0.00209965370825934	0.00147349703267916	0.00145023534776161	0.00144985620698236	0.000142813045760908	0.000144985620698236
258	0.00270290183182639	0.00186947330229133	0.00147354006830415	0.0015679131455949	0.0014498740636726	7.34849655484148e-05	0.00014498740636726
259	0.00270813492161258	0.0019060049986719	0.00147364777742218	0.00141368240637336	0.00144991124869498	9.71877816070502e-05	0.000144991124869498
260	0.00271297145255018	-0.00117644829847742	0.00147367440897181	0.00150161112754439	0.00144992403476629	-8.37229366323453e-06	0.000144992403476629
261	0.0027174099914707	0.00185400242428136	0.00147368152241571	0.00136960503303098	0.00144993889628933	5.56775698976256e-05	0.000144993889628933
262	0.00272144922313926	0.000214958729965692	0.00147368588718554	0.00131655325069191	0.00144995871477875	-8.15228404260194e-05	0.000144995871477875
263	0.00272508795064434	0.000332621819650864	0.00147370101672927	0.00140366929675567	0.00144996645725932	7.37870830912615e-06	0.000144996645725932
264	0.00272832509575245	-0.000641845477445063	0.00147365506385861	0.0014095065505568	0.00144999008020681	3.10116528995253e-05	0.000144999008020681
265	0.00273115969922764	-0.000112010125581408	0.00147381440464044	0.00130095848894855	0.00144999438240135	2.20396768688574e-05	0.000144999438240135
266	0.00273359092111572	0.000209376420509218	0.00147390990859402	0.00137202695552353	0.00144998861617675	-8.54242339092786e-05	0.000144998861617675
267	0.00273561804099317	0.000731914505234933	0.00147382160260291	0.00144635092782269	0.00144996741899614	-0.000118284709878247	0.000144996741899614
268	0.00273724045818063	0.000900994422375232	0.00147384712494263	0.00141288919163828	0.00144996481502636	-4.5723083062764e-05	0.000144996481502636
269	0.00273845769192086	0.000679842486534053	0.00147384298118171	0.00149633723665816	0.00144994060947844	3.51838088305111e-05	0.000144994060947844
270	0.00273926938152125	0.00223277998323064	0.0014738660703334	0.00138518600970551	0.00144991465839884	-1.12461415671985e-05	0.000144991465839884
271	0.00273967528646064	0.00366097178862526	0.00147391345953992	0.00154672497999932	0.00144987534634072	1.52049245218129e-05	0.000144987534634072
272	0.00273967528646064	0.00312987909421749	0.00147376505597211	0.00143202156483221	0.00144984368259467	-4.85661779573061e-05	0.000144984368259467
273	0.00273926938152125	0.0025518676708332	0.00147364890239238	0.00144788189369013	0.00144978756328815	-0.000184668984552534	0.000144978756328815
274	0.00273845769192086	0.00262376038632401	0.00147362914229531	0.00140534110208876	0.00144977343352072	-0.000161638424898967	0.000144977343352072
275	0.00273724045818063	0.00232447719973764	0.00147357723220703	0.00153644490213483	0.00144975348255999	-9.38573315780199e-05	0.000144975348255999
276	0.00273561804099317	0.00254575196441184	0.00147345160031906	0.0016052337846054	0.00144976848072184	-2.58391734556095e-05	0.000144976848072184
277	0.00273359092111572	0.00262910246363953	0.00147348644457648	0.0013537523816727	0.00144974117245725	-4.46612524354901e-05	0.000144974117245725
278	0.00273115969922764	0.00133994936341207	0.00147347696964926	0.00147595826333933	0.00144970193872265	-7.0510624534764e-05	0.000144970193872265
279	0.00272832509575245	0.00178512567382525	0.00147347706844245	0.0014099439293756	0.00144965998547604	0.000107044543138975	0.000144965998547604
280	0.00272508795064434	8.67930377651587e-05	0.0014734784134585	0.0014405578152836	0.00144964224885817	-7.03551320090081e-05	0.000144964224885817
281	0.00272144922313926	0.00156019130200481	0.00147341980352769	0.00151874969843166	0.00144961457035267	-0.000135713626585175	0.000144961457035267
282	0.0027174099914707	0.00212512227646947	0.00147331893442211	0.00151401296573286	0.00144960305283344	-3.70256409813055e-05	0.000144960305283344
283	0.00271297145255018	0.00111230426023195	0.00147330495868063	0.00135495001541858	0.00144958041612737	-7.24656406635811e-05	0.000144958041612737
284	0.00270813492161258	0.00134618303380018	0.00147331024436778	0.00144282811609383	0.00144955837372861	-0.000184634618137247	0.000144955837372861
285	0.00270290183182639	0.00157478563858863	0.00147321910104036	0.0014056395545023	0.00144955889899306	-5.6827169516726e-05	0.000144955889899306
286	0.00269727373386905	0.00214702643070936	0.00147308580122702	0.00140345434413622	0.00144954847979855	-0.000111413375389407	0.000144954847979855
287	0.00269125229546746	0.00289177256171484	0.00147305843368835	0.00131986989803646	0.00144951094381269	-0.000108974066007382	0.000144951094381269
288	0.00268483930090376	0.00161281137103084	0.00147294606614768	0.00139102691231586	0.00144950213522903	1.8902513130399e-06	0.000144950213522903
289	0.00267803665048665	0.00241043844078722	0.00147292670169347	0.00140995529775229	0.0014495180924834	-5.6211400751487e-05	0.00014495180924834
290	0.00267084635998826	0.00261429358233847	0.00147270441454721	0.00145183179075274	0.00144953702617146	-6.15676751580612e-05	0.000144953702617146
291	0.00266327056004685	0.00214981500037626	0.00147258076680808	0.00142305506311896	0.00144951064988506	-4.13886631419062e-05	0.000144951064988506
292	0.00265531149553543	0.00205658445079657	0.00147249990246626	0.00137220815842548	0.00144947547877814	-0.000167235643227082	0.000144947547877814
293	0.00264697152489659	0.00191628223434951	0.00147261605731744	0.00139203491195949	0.00144948959238977	1.23133176918153e-05	0.000144948959238977
294	0.00263825311944363	0.0025123193976863	0.00147249946446877	0.0013550907462562	0.00144946654463702	0.000101370054369765	0.000144946654463702
295	0.00262915886262823	0.00267682387591426	0.00147241721666973	0.00145856747885148	0.00144948017733035	3.87730145002932e-05	0.000144948017733035
296	0.00261969144927497	0.00287709079008756	0.00147254195880798	0.00139150369357994	0.0014495088851102	-9.61452701157166e-05	0.00014495088851102
297	0.00260985368478274	0.0014122583995301	0.00147308376076724	0.00146807422500451	0.00144955674463447	-0.000127539149585704	0.000144955674463447
298	0.00259964848429347	0.00248647642361032	0.00147324148003911	0.00147071925461806	0.00144957435958413	-6.35049493375335e-05	0.000144957435958413
299	0.00258907887182832	0.00320430088826412	0.00147320823812344	0.0013475789628938	0.00144959242808838	3.91819780214852e-05	0.000144959242808838
300	0.00257814797939158	0.00377481363250108	0.00147324207315861	0.00141945970518487	0.0014495981882139	4.70641824155825e-05	0.00014495981882139
301	0.00256685904604258	0.00298367326091494	0.00147323005005002	0.00134133466074561	0.0014496264590742	-8.90288193149852e-05	0.00014496264590742
302	0.0025552154169359	0.00310410750690909	0.00147336769896583	0.00139157503866128	0.00144966546412211	-0.000145825087065974	0.000144966546412211
303	0.00254322054233014	0.00234166346243591	0.00147350755421285	0.00136947675455193	0.00144970863916408	-0.000184914961774294	0.000144970863916408
304	0.00253087797656552	0.000723720730736086	0.00147364605888087	0.00156245937010759	0.00144973952762684	-0.000177135073597373	0.000144973952762684
305	0.00251819137701065	0.00227596092636196	0.00147371818766512	0.00151078552841206	0.00144975512313172	-0.000192141256374464	0.000144975512313172
306	0.00250516450297877	0.00185463338268297	0.00147397968228222	0.00151285751143281	0.00144978456923708	-0.000162298061950086	0.000144978456923708
307	0.00249180121461381	0.00126139069806158	0.00147436088727534	0.00149358943173394	0.00144981753734488	-3.96604141755237e-05	0.000144981753734488
308	0.0024781054717465	0.00246402723953061	0.00147448991539791	0.0015376575559529	0.00144982857490305	-0.000117269834461769	0.000144982857490305
309	0.00246408133272105	0.00262216379888527	0.00147465533261967	0.0016333022463538	0.00144986965822672	-0.000169435803411468	0.000144986965822672
310	0.0024497329531925	0.00212588834777314	0.00147516277428348	0.00132208954137468	0.001449906959924	-0.000186806732325499	0.0001449906959924
311	0.00243506458489538	0.00246109600531071	0.00147538519678679	0.00144117823762429	0.00144992612934463	-0.000128881447044649	0.000144992612934463
312	0.00242008057438378	0.00265974329057999	0.0014756894173508	0.00145427943670716	0.00144993764254707	-0.000149053512674107	0.000144993764254707
313	0.0024047853617434	0.000971761876957415	0.00147578976421725	0.00132991283058565	0.00144992782648368	-9.31905706027716e-05	0.000144992782648368
314	0.00238918347927584	0.00172953930844048	0.00147587672054654	0.00140096092470673	0.00144991242061135	-1.3767184487386e-05	0.000144991242061135
315	0.00237327955015559	0.00218651324676645	0.00147599771430862	0.00146277751231058	0.00144991453456097	-0.000121948445233584	0.000144991453456097
316	0.00235707828706008	0.00316536752100732	0.00147603605969374	0.00146652793430059	0.00144989626197172	-0.000225556177681174	0.000144989626197173
317	0.00234058449077323	0.00209349229578289	0.00147625648939436	0.00154168925589752	0.0014499012313595	-0.000237904325647849	0.00014499012313595
318	0.00232380304876284	0.00219336018941617	0.00147650087575645	0.00140804895287389	0.00144989945152227	-0.000109177554723523	0.000144989945152227
319	0.00230673893373234	0.00165191974798769	0.00147658239381485	0.00140788836069815	0.00144991415398036	-1.77512079177808e-05	0.000144991415398036
320	0.0022893972021473	0.00235913782526637	0.00147688376805578	0.00146677382453298	0.0014498930824834	-4.70487770076743e-05	0.00014498930824834
321	0.00227178299273705	0.00351705475282081	0.00147737442574502	0.00153158668325647	0.0014498828170838	-6.50469857042736e-05	0.00014498828170838
322	0.00225390152497199	0.00146532785273493	0.00147749514806218	0.00135132497427206	0.00144990390189289	-3.4058575546186e-05	0.000144990390189289
323	0.00223575809751692	0.00147209486660863	0.00147759143101098	0.00143004577980602	0.00144989453718869	-4.44436907300625e-05	0.000144989453718869
324	0.00221735808666096	0.00169138434202022	0.00147788329771906	0.00140458852468207	0.00144990129015895	0.000118360425987588	0.000144990129015895
325	0.00219870694472445	0.00362185772621034	0.00147802224750482	0.00144685207195775	0.00144989039716858	0.0001347938813586	0.000144989039716858
326	0.00217981019844326	0.00253649840320576	0.00147830759667957	0.00144781355086261	0.00144991138508577	0.000156467683769281	0.000144991138508577
327	0.00216067344733113	0.00206498986349667	0.00147814790095396	0.00142506574329939	0.00144991802509	9.11406097546055e-05	0.000144991802509
328	0.00214130236202044	0.00369923326079599	0.00147819116713906	0.00144674886492462	0.00144991502172064	6.05310810718304e-05	0.000144991502172064
329	0.00212170268258181	0.00153211076961457	0.00147824382273215	0.00150267190463247	0.00144990095332781	5.27537495653232e-05	0.000144990095332781
330	0.00210188021682326	0.00235114619817878	0.00147829551489804	0.00138147620573406	0.00144990693262521	9.2051779699864e-05	0.000144990693262521
331	0.0020818408385692	0.00278616917222111	0.0014784028801188	0.00146218450678603	0.00144990457272177	-4.15905863896607e-05	0.000144990457272177
332	0.00206159048591989	0.00345597435901325	0.00147847325313611	0.00151525009768319	0.0014498836766803	3.51922891756212e-05	0.00014498836766803
333	0.00204113515949186	0.00367702168829851	0.00147868193918537	0.00139329366146326	0.00144988166043767	-0.000115769945720086	0.000144988166043767
334	0.00202048092063979	0.00289872356169426	0.00147869713801618	0.0014418500548728	0.0014498793747645	-0.000136968760232652	0.00014498793747645
335	0.00199963388966042	0.00417616942611353	0.00147875967178582	0.00142628469668682	0.00144985334767191	-2.11846043493223e-05	0.000144985334767191
336	0.00197860024397892	0.00480291298730117	0.00147883685400695	0.00147749708264691	0.00144982980583918	-8.14737718192076e-05	0.000144982980583918
337	0.00195738621631847	0.00252229394792612	0.00147887651056895	0.00148907226948771	0.00144978692948757	6.55642138175584e-05	0.000144978692948757
338	0.00193599809285329	0.00358016254731373	0.00147885088008629	0.00147642070534541	0.00144973609797861	-0.000118635244558936	0.000144973609797861
339	0.00191444221134597	0.0035152067135144	0.00147878702954424	0.0015410910876573	0.00144970456166081	-2.08609323445866e-05	0.000144970456166081
340	0.0018927249592694	0.00464399365435854	0.00147870891568761	0.00154547345491209	0.00144964319083202	-5.06621323683922e-05	0.000144964319083202
341	0.00187085277191407	0.00277548816315475	0.00147883367496594	0.0014546095617661	0.00144960006069345	-2.89373634828007e-05	0.000144960006069345
342	0.00184883213048113	0.00285710737113081	0.00147902283708317	0.00151630738985272	0.001449561358975	-6.6283337332716e-05	0.0001449561358975
343	0.0018266695601619	0.00271432098799571	0.00147899168574066	0.0015377357289683	0.00144954797339631	-4.92865769427476e-05	0.000144954797339631
344	0.00180437162820426	0.00249866509756802	0.00147879217316976	0.00149497769559324	0.001449529873186	6.04259519468325e-05	0.0001449529873186
345	0.00178194494196667	0.00183705277491168	0.00147894715847851	0.00148667804231384	0.00144947925622767	-2.81886731704185e-05	0.000144947925622767
346	0.00175939614696028	0.00325811209607285	0.00147908864535069	0.0015169948685339	0.00144943791622284	-0.000145392136624415	0.000144943791622284
347	0.00173673192487969	0.00240783526237571	0.00147919419301548	0.0014552818068076	0.00144942300150524	-0.000144617620089701	0.000144942300150524
348	0.00171395899162304	0.00201521155030147	0.00147932213358988	0.00137409897069305	0.00144938658552564	-0.00025733402910396	0.000144938658552564
349	0.00169108409530193	0.00231442130509033	0.00147942425897194	0.0015404881113226	0.00144936529436821	-0.000151450728495669	0.000144936529436821
350	0.00166811401424183	0.00146024678912617	0.00147946109424381	0.00141725559287499	0.00144937361409432	-0.000301142500359352	0.000144937361409432
351	0.00164505555497347	0.00275049645650432	0.00147952795429236	0.00142231670727814	0.00144936165604359	-0.000192148203026313	0.000144936165604359
352	0.001621915550216	0.00168271258652803	0.0014795658023808	0.00142158784926589	0.0014493643786486	1.48211035478256e-06	0.00014493643786486
353	0.00159870085685222	0.00129275089372854	0.00147978066587242	0.00140695683290981	0.00144934163682128	-6.44533739336951e-05	0.000144934163682128
354	0.00157541835389678	0.00102981099571385	0.00148003382225622	0.00146698214468951	0.00144933072353995	-3.98595763397314e-05	0.000144933072353995
355	0.0015520749404578	0.00153034364532507	0.0014801981104981	0.00132732417721566	0.00144931207862487	-6.63025675930657e-05	0.000144931207862487
356	0.00152867753369247	0.000864494187184951	0.00148020572404966	0.00139856174086865	0.00144930836534979	-6.3609230264297e-05	0.000144930836534979
357	0.00150523306675736	0.000844445255616783	0.00148039113356711	0.00144931106209288	0.0014492866550202	-8.75382203147945e-05	0.00014492866550202
358	0.001481748486754	0.000936037256362062	0.00148039384756566	0.00142534811611718	0.00144930952951365	-2.36831279417895e-05	0.000144930952951365
359	0.0014582307526703	0.00184040733790941	0.00148064264395476	0.0014290189392652	0.0014492855053144	4.61487038101463e-05	0.00014492855053144
360	0.0014346868333184	-0.000156128148330849	0.00148071225012538	0.00149204267448887	0.00144926516348963	-0.00014029176409988	0.000144926516348963
361	0.00141112370526974	0.000166989885492411	0.00148103090495489	0.00147747894420909	0.00144926080720146	-6.82103847670643e-05	0.000144926080720146
362	0.00138754835078768	-0.000390810258997639	0.00148120293383064	0.00152937212651152	0.00144924247284769	-0.000153609930434398	0.000144924247284769
363	0.00136396775575857	1.30860122996353e-05	0.00148131019372971	0.00128229324452748	0.00144920257609657	-7.01186390793725e-05	0.000144920257609657
364	0.00134038890762161	0.000627491570433715	0.0014817691106408	0.00140489375751657	0.0014491962032298	-0.000111806431417987	0.00014491962032298
365	0.00131681879329839	-0.00105592291542162	0.00148200775336901	0.00146368026348585	0.0014492120976565	-7.25039388431546e-05	0.00014492120976565
366	0.00129326439712246	0.000415066243337508	0.00148259981986528	0.00145772420598396	0.00144919958044845	-0.000266500140380051	0.000144919958044845
367	0.00126973269876976	0.000391056999318398	0.00148283090827777	0.00126035870303905	0.00144919216546231	-0.000178136554410502	0.000144919216546231
368	0.00124623067119036	0.000765831976794784	0.00148288747788895	0.0013723037265398	0.00144919891767411	-0.000148218840434764	0.000144919891767411
369	0.00122276527854224	-0.000472963485774725	0.0014828267020915	0.00148829743426637	0.0014492069933555	-6.61854242643986e-05	0.00014492069933555
370	0.00119934347412769	-0.001166304006429	0.00148267134622986	0.00140940075629738	0.00144921986134332	6.87729439746848e-05	0.000144921986134332
371	0.00117597219833282	0.000275302859132207	0.00148264658148803	0.0015687423531434	0.00144923782588166	-3.03878390173473e-05	0.000144923782588166
372	0.00115265837657105	0.00111075223192257	0.00148267092329287	0.00145269739038026	0.00144926283841373	5.85587715818649e-06	0.000144926283841373
373	0.00112940891723092	0.00100093360527573	0.0014828140024655	0.0014068954566047	0.001449298327969	-8.7720287475779e-05	0.0001449298327969
374	0.001106230709629	-4.38454155061712e-05	0.00148327081219613	0.00149772800959459	0.0014493297622638	-0.000115390602271663	0.00014493297622638
375	0.00108313062196843	-0.000132032996081212	0.00148372079932346	0.00139257087885938	0.00144936564701599	-6.6136988172609e-05	0.000144936564701599
376	0.00106011549930372	-0.000354102520340738	0.00148378171425015	0.0013770965114322	0.00144938602848531	0.000122472268399653	0.000144938602848531
377	0.00103719216151242	-0.000446282644633246	0.00148372947258171	0.00158656898300867	0.00144942954167497	-3.11670993680738e-05	0.000144942954167497
378	0.00101436740127425	-0.0016512122001001	0.0014837634439083	0.00151255966423002	0.00144945041543916	1.43579426935989e-05	0.000144945041543916
379	0.000991647982058262	7.0860679132106e-05	0.00148393847376362	0.00164101246125558	0.00144946643539796	3.0249278544993e-05	0.000144946643539796
380	0.000969040636118701	0.000455371966992302	0.00148395429791491	0.00169405965260667	0.00144946195324112	4.58397835437302e-05	0.000144946195324112
381	0.000946552062500072	-0.000700443288434994	0.00148390974079098	0.00166094297255404	0.00144946242026097	-2.62913136765263e-05	0.000144946242026097
382	0.000924188925052083	-0.000228047632050277	0.00148394498634787	0.00154830408076806	0.00144948858277169	1.00836527526593e-05	0.000144948858277169
383	0.000901957850454992	-0.00116163536156784	0.0014840067540339	0.00164569987615683	0.00144950505023015	-0.000144470498857674	0.000144950505023015
384	0.000879865426255993	0.00031124530027731	0.00148409905727404	0.00150342195895022	0.00144951696650919	-5.67214572002569e-05	0.000144951696650919
385	0.000857918198917166	0.000216036150183496	0.00148410099377865	0.00150604232017945	0.00144953883381333	6.84953083150684e-06	0.000144953883381333
386	0.000836122671875633	-0.000193137360721441	0.00148385240850695	0.00146549536430348	0.00144955488926771	-3.2475385265709e-05	0.000144955488926771
387	0.000814485303616442	0.00178948902359792	0.00148343654935681	0.00147187271565282	0.00144956683261656	-6.23410916682159e-05	0.000144956683261656
388	0.000793012505758782	0.000890216390733493	0.00148333398423809	0.00148387177846195	0.00144956114784146	8.23345169510764e-05	0.000144956114784146
389	0.000771710641156077	5.35024481809651e-05	0.00148331631468084	0.00158995524230609	0.00144957055204226	-9.37247741903331e-05	0.000144957055204226
390	0.000750586022010543	-0.000190748727686028	0.00148300106179477	0.00165649519193771	0.00144960770213078	-4.74709877297076e-05	0.000144960770213078
391	0.000729644908002737	-0.000762593124209803	0.00148296755830938	0.00139217891253328	0.00144963512260295	-3.96769276530798e-06	0.000144963512260295
392	0.000708893504436688	-0.000793952131957251	0.00148283397099495	0.00150896179739978	0.00144965416292788	-7.37260096250526e-05	0.000144965416292788
393	0.000688337960401123	-0.000820510374732531	0.00148256692892921	0.0016430710550545	0.00144967316687695	-3.30635102595643e-05	0.000144967316687695
394	0.000667984366947365	0.000248570470886636	0.00148240713853504	0.00154081509260435	0.00144968249249238	-8.03531211465053e-06	0.000144968249249238
395	0.000647838755284422	-0.00124480591943315	0.00148242890344159	0.0016301269058767	0.00144969623660599	-3.17973281495471e-05	0.000144969623660599
396	0.000627907094991807	0.000321955006747236	0.00148229198422351	0.00148404347725196	0.00144970591356878	-0.00014694152413362	0.000144970591356878
397	0.000608195292250624	-0.000602198285884156	0.00148191161588771	0.00156601176278725	0.00144971584435206	-0.000242133037901059	0.000144971584435206
398	0.000588709188093443	7.56756436279728e-06	0.00148153762688909	0.00150728645622696	0.00144971229802842	-4.16318942248957e-05	0.000144971229802842
399	0.000569454556673468	-0.0010641040705283	0.00148108922833601	0.00159357363999248	0.00144973455693881	5.52269542654045e-05	0.000144973455693881
400	0.00055043710355354	-0.000555199066871908	0.00148051248281374	0.00152456853233499	0.00144973281205129	-1.36845322725129e-05	0.000144973281205129
401	0.000531662464015446	0.000409594297947094	0.00148052911584259	0.00155290264458321	0.00144973817513589	-5.75894113806932e-05	0.000144973817513589
402	0.000513136201390074	0.00125214822951314	0.00148044132992879	0.00148034853092546	0.00144971449727757	0.000157490750899294	0.000144971449727757
403	0.000494863805408867	0.000458356913052827	0.00148042394350477	0.00149445099686747	0.00144973778401418	6.48169749040505e-06	0.000144973778401418
404	0.000476850690577106	0.00137724371604633	0.00148004754643155	0.00155598749073528	0.00144974412106227	5.31478968905459e-05	0.000144974412106227
405	0.00045910219456947	0.000554706819564498	0.00147993377296951	0.001576887343492	0.00144978560060657	4.37410495598384e-05	0.000144978560060657
406	0.000441623576648372	0.00142932573427052	0.00147960519219758	0.00153531003432284	0.00144979339657906	0.00017238794936866	0.000144979339657906
407	0.000424420016105518	-0.000584903347011198	0.00147954478243398	0.00150082473529841	0.00144979428409215	8.09899059391185e-05	0.000144979428409215
408	0.000407496610727183	0.000354505947909052	0.00147953633308386	0.00140148449867477	0.0014498300852429	0.000139513673876732	0.00014498300852429
409	0.000390858375283615	0.000402739536371239	0.00147935995143433	0.00147931541606386	0.00144984572951959	1.93292529987023e-06	0.000144984572951959
410	0.000374510240043062	-0.000140706668335761	0.00147920375025833	0.00146556759216592	0.00144984506350775	1.06600757567258e-05	0.000144984506350775
411	0.000358457049310813	-0.000752641182177935	0.00147902631289199	0.00152748379473522	0.00144984910644634	0.000154198220280056	0.000144984910644634
412	0.000342703559993742	-0.000944463114501644	0.00147910711518633	0.00143504726521369	0.00144983442324796	4.63307421731737e-05	0.000144983442324796
413	0.00032725444019072	-0.000275296033701864	0.00147891830071658	0.00156866210188219	0.00144983990295842	6.44070171375631e-05	0.000144983990295842
414	0.000312114267809364	-0.0015950442792511	0.00147901665123446	0.00148779310222475	0.00144983808065382	-2.69398601068869e-05	0.000144983808065382
415	0.000297287529209503	-0.00132938956924999	0.00147907099267804	0.00162154706557444	0.00144983937109375	-1.21135155954138e-05	0.000144983937109375
416	0.000282778617873771	-0.00118517573554197	0.00147905113861168	0.00149708909211817	0.00144984340272473	-3.67819637081805e-06	0.000144984340272473
417	0.000268591833105725	0.000248226505072362	0.00147875201996308	0.00159106821036798	0.00144982479492595	9.50932735363397e-05	0.000144982479492595
418	0.000254731378755866	0.000304915035969377	0.00147827189832505	0.00148705298217478	0.00144980954750013	8.92491708968477e-05	0.000144980954750013
419	0.000241201361975954	0.00139030607185764	0.00147782124496024	0.00151318630305896	0.00144979917812702	0.000118307275129134	0.000144979917812702
420	0.00022800579200196	4.5577173837731e-05	0.00147736284302906	0.00159161042400556	0.00144981495543578	0.000263816174039444	0.000144981495543578
421	0.00021514857896605	0.000282877155596169	0.00147723564717963	0.00152931304100866	0.00144981525804957	5.58088372336407e-05	0.000144981525804957
422	0.000202633532737932	0.00124337549093312	0.0014769189641222	0.00151893300097639	0.00144981263673863	0.000239228758861757	0.000144981263673863
423	0.000190464361795898	-0.000430132050309657	0.0014771376694903	0.00154468975553252	0.00144981937929	0.000266132835699566	0.000144981937929
424	0.00017864467212793	-0.000192113458419996	0.0014772348854526	0.00149456363088981	0.00144983322111375	0.000243083213964988	0.000144983322111375
425	0.000167177966163167	8.96181526240916e-05	0.0014771808489829	0.00142242794733696	0.00144983511870747	6.03365448783136e-05	0.000144983511870747
426	0.000156067641734058	0.000625493241413833	0.00147727796503803	0.00150583890437198	0.00144984144094884	8.37284031975089e-05	0.000144984144094884
427	0.000145316991069511	0.000320063369219538	0.0014772643481145	0.00144025039385901	0.001449848549951	0.000126807348455613	0.0001449848549951
428	0.000134929199819337	-0.000200458087701846	0.00147724848880682	0.00148790194480079	0.00144986314566083	0.000307080311654288	0.000144986314566083
429	0.00012490734611027	0.000153765522703877	0.00147724524833666	0.00139534800618596	0.00144988652077547	0.000232678194516162	0.000144988652077547
430	0.000115254399633854	-0.00142557991416523	0.00147747370095431	0.00144893077837172	0.00144989322828111	0.000305847696178621	0.000144989322828111
431	0.000105973220766456	-0.000643072950620549	0.00147748696214539	0.00141714759261605	0.00144992056554652	0.000193441610027992	0.000144992056554652
432	9.7066559721679e-05	-0.00218704558546718	0.00147734769531583	0.0013713223963688	0.00144990800726381	0.000233463152193491	0.000144990800726381
433	8.85370557354137e-05	-0.000891361711468061	0.00147733600859294	0.00133116323510517	0.00144992648976201	8.47459956666657e-05	0.000144992648976201
434	8.03872362837713e-05	-0.00120615534351728	0.00147750263652812	0.00138793222491636	0.00144989769762164	0.000194689969859687	0.000144989769762164
435	7.26195163341437e-05	-0.00127373530660997	0.00147767008582833	0.00133565511527752	0.00144988735366478	9.04509504820903e-05	0.000144988735366478
436	6.52361976295928e-05	-0.000398925642250081	0.0014775855564579	0.00131725133224252	0.00144986835263161	0.00013919171057406	0.000144986835263161
437	5.8239468006796e-05	-0.000438208769484014	0.00147749577446228	0.00136552322624299	0.00144986127478941	6.8076948282524e-05	0.000144986127478941
438	5.16314007477415e-05	0.000312029792195985	0.00147746372200161	0.00134269914856241	0.00144987833073932	6.92158532845525e-05	0.000144987833073932
439	4.54139539653736e-05	0.000259691543553531	0.00147753619090461	0.00157021967144464	0.00144987591333915	0.000108065236198693	0.000144987591333915
440	3.95889700233555e-05	-0.0011299730156546	0.0014777505738155	0.00139703337234555	0.00144988637939235	2.27542725946167e-05	0.000144988637939235
441	3.41581749901446e-05	-0.000305402437607856	0.00147779972304777	0.00152856500679319	0.00144989107227505	7.39118758453331e-05	0.000144989107227505
442	2.91231781275134e-05	-0.00146018862201309	0.00147781051549199	0.00141565740605494	0.00144988020810781	4.59488397121498e-05	0.000144988020810781
443	2.44854714136979e-05	-0.00125224318417977	0.0014778064634399	0.00138406278959073	0.00144988066162874	0.000103560601996293	0.000144988066162874
444	2.02464291012868e-05	-0.00134178491018128	0.00147777751513991	0.00145794037179898	0.00144987592422043	0.00011137701907063	0.000144987592422043
445	1.64073073100033e-05	-0.000622225219227369	0.00147795595674272	0.00142248409702582	0.00144989152194778	0.000198817078708139	0.000144989152194778
446	1.29692436544894e-05	-3.76672570780314e-05	0.00147793512667824	0.00139656149102344	0.00144991023304766	0.000129166653920674	0.000144991023304766
447	9.93325690720527e-06	-0.00185091989705016	0.00147794090019211	0.00148627968781356	0.00144992980158176	0.000129209475200777	0.000144992980158176
448	7.30024669654649e-06	-0.000848000088813677	0.00147829048832992	0.00143555127072169	0.00144996297291396	0.000175462718104196	0.000144996297291396
449	5.07099324026342e-06	-0.000678851186727871	0.0014785366242807	0.00147728639539084	0.00144999986775016	0.000142963332580643	0.000144999986775016
450	3.24615711426617e-06	-0.00176321757411503	0.00147841299607878	0.00131960329098701	0.0014500447415984	4.20134629866127e-05	0.00014500447415984
451	1.82627905688237e-06	-0.000336873644758507	0.00147823132616808	0.00151427318052658	0.00145007573192664	6.10573486520755e-05	0.000145007573192664
452	8.11779808623563e-07	-0.000780328507602527	0.00147830363924472	0.00147578159021184	0.00145010722855724	-4.21990356053e-05	0.000145010722855724
453	2.02959987511994e-07	-0.000270521629060312	0.00147841059899533	0.00138431180752608	0.0014501375407215	0.000138919010939181	0.00014501375407215
454	2.70612818260336e-74	0.00099545377533071	0.00147818387030978	0.00149622537543734	0.00145017400109409	7.74122199013623e-05	0.000145017400109409
455	1.82598498843321e-74	8.90847827628209e-05	0.00147807146393098	0.00145972780595935	0.00145021895132798	3.03817437629911e-05	0.000145021895132798
456	1.23208238376889e-74	-0.000683634847525736	0.00147804533299175	0.00145688281456084	0.00145025993671852	8.13675356681214e-05	0.000145025993671852
457	8.31334928137811e-75	-0.000651235114638915	0.00147805034492591	0.00134368111039311	0.00145028148042377	0.000166779075517687	0.000145028148042377
458	5.60926642869618e-75	0.000472595051575976	0.00147801700036358	0.00145516591704644	0.00145034362476194	0.000186723583791859	0.000145034362476194
459	3.78468639001649e-75	0.000274918490793511	0.00147801930808996	0.00139791471369381	0.00145037797348601	-4.84297579407236e-05	0.000145037797348601
460	2.5535686865312e-75	-0.000337756448454241	0.00147819594350171	0.00134492438431108	0.00145041846783118	3.86277022978216e-05	0.000145041846783117
461	1.72289588003852e-75	6.19410277190298e-05	0.00147818015659155	0.00136694477059555	0.00145044646013116	-2.28319802404473e-05	0.000145044646013116
462	1.16242352400589e-75	-0.00097178578908589	0.00147825547923309	0.00144573371191605	0.00145046107200158	-0.000108597356031741	0.000145046107200158
463	7.8426646270873e-76	0.000943356359933019	0.00147824644468148	0.00150135842157843	0.00145049220763617	9.59970435715238e-05	0.000145049220763617
464	5.29123219015142e-76	0.00029741779197156	0.00147830537424642	0.00143106701759727	0.00145049961275579	5.72250162141911e-05	0.000145049961275579
465	3.56980048267858e-76	-4.74061682655138e-08	0.00147822669883522	0.00143067446265506	0.00145048831241143	4.32029257094173e-05	0.000145048831241143
466	2.40838016939221e-76	-0.00105387181097358	0.00147837939276479	0.00156073242214885	0.00145048238119189	-2.78212391915658e-05	0.000145048238119189
467	1.62480086437028e-76	-0.000693002844508664	0.00147853704251068	0.00148749356899338	0.00145049600502867	-3.30730005011459e-05	0.000145049600502867
468	1.09614817769682e-76	0.000218886273342666	0.00147858583493091	0.00142372885354701	0.00145050707609176	-0.00011401858487006	0.000145050707609176
469	7.39490233068694e-77	0.000770598465650749	0.00147855404376678	0.00144880731824618	0.00145050969785172	-0.000137796115694465	0.000145050969785172
470	4.988726502985e-77	0.000757300963442113	0.00147882026341628	0.00141764902907036	0.00145053422335909	4.20379290630355e-05	0.000145053422335909
471	3.36543378389204e-77	9.68095033073558e-05	0.00147910864085797	0.00140640247773107	0.00145052281468561	-0.000119251708458613	0.000145052281468561
472	2.27031716049544e-77	-0.000956705264982539	0.00147964131856311	0.00145568461178173	0.00145053655055354	5.03882610095921e-05	0.000145053655055354
473	1.53153231719943e-77	0.000858968536870789	0.00148000604785666	0.00154350240566268	0.00145056939750034	-2.66817210684219e-05	0.000145056939750034
474	1.03314190077077e-77	0.000561368350855827	0.00148035596486429	0.00149572811542475	0.00145061942049919	0.000114210566065388	0.000145061942049919
475	6.96928117623869e-78	0.00163743299088339	0.00148087852527567	0.00158031132234458	0.00145064685240713	9.57706619073127e-05	0.000145064685240713
476	4.70121618940291e-78	0.00102562076091352	0.00148102841416314	0.0015328206037183	0.00145066402797979	0.000235198685495185	0.000145066402797979
477	3.17122246410698e-78	0.00116050168178779	0.00148119374626801	0.00154557461454277	0.00145068230463471	4.15242323350107e-05	0.000145068230463471
478	2.1391314319518e-78	-9.9519335494232e-06	0.00148162287910529	0.00142904684933779	0.00145069746832021	0.000126449768371164	0.000145069746832021
479	1.44292090945003e-78	-0.00112809831629473	0.00148243940655217	0.00143390708809971	0.00145071083578937	0.000191472983406518	0.000145071083578937
480	9.73289203735904e-79	-0.00133797098435527	0.00148298483845413	0.001356654738257	0.00145071659833588	8.78709770894917e-05	0.000145071659833588
481	6.56501360143037e-79	7.47528956014868e-05	0.00148357009961772	0.00148247145005204	0.00145070443537786	0.000289103223929481	0.000145070443537786
482	4.42816426657196e-79	0.00183776403358847	0.0014844043767603	0.00148589607298037	0.00145071166337255	0.000321684007395729	0.000145071166337255
483	2.98680044808966e-79	0.000797650415886557	0.00148464234696047	0.001496835402458	0.0014507018702368	0.000268893031728455	0.00014507018702368
484	2.01457345755482e-79	0.00100171701806847	0.00148529878293156	0.00156096745242436	0.00145069595021382	0.00032256559364379	0.000145069595021382
485	1.35879658228688e-79	0.00136253842423007	0.00148548306588079	0.00151525538062115	0.00145069898164043	0.00034187508937309	0.000145069898164043
486	9.16474203315709e-80	0.00182539518353292	0.00148567902135118	0.00153727323268807	0.00145071697883249	0.000190510788279814	0.000145071697883249
487	6.18131005174067e-80	0.00155681742131876	0.00148563735835178	0.00152042374682431	0.00145070911419768	0.000160839255615168	0.000145070911419768
488	4.16903285560085e-80	0.000173686389692582	0.00148582682650137	0.00144041002472175	0.00145070552745531	0.000195046075603289	0.000145070552745531
489	2.81180135809968e-80	0.000338991941872652	0.00148590647037336	0.00140458569885857	0.0014506899152177	0.000180871753606724	0.00014506899152177
490	1.89639371061356e-80	0.000320131238512413	0.00148590919683399	0.00148829189483054	0.0014506873962071	0.000175269093047949	0.00014506873962071
491	1.27898941379393e-80	-0.000819414740545431	0.00148594671237341	0.00147139182062559	0.00145065860216014	0.000240616716081125	0.000145065860216014
492	8.62581201118245e-81	-1.2803176024517e-05	0.00148593097907427	0.00143100763680235	0.00145063772160234	0.000153254123773531	0.000145063772160234
493	5.81738284351795e-81	0.00206713377149582	0.00148588594182986	0.00149848267956967	0.00145063830538561	0.000108882651947583	0.000145063830538561
494	3.9232857600381e-81	0.00167410956269625	0.0014860604284498	0.00150017418889972	0.00145063118585196	0.000137579034333239	0.000145063118585196
495	2.6458602346854e-81	0.000228325573236432	0.00148596028647198	0.00142745088620147	0.00145061791295943	0.000164441538409642	0.000145061791295943
496	1.78434381215553e-81	0.00184273407685645	0.00148580282408899	0.00145491387807686	0.00145059401134878	6.15244567823679e-06	0.000145059401134878
497	1.20333038498529e-81	0.000423423170315966	0.00148574912798057	0.00137900778547363	0.0014505793997988	0.000164112744241936	0.00014505793997988
498	8.11495194582696e-82	-0.000275668211998654	0.00148576376674075	0.00137050822617929	0.00145060224742252	8.52942795809915e-05	0.000145060224742252
499	5.47244957151042e-82	0.000691265707293053	0.00148582284890798	0.00150665659569173	0.00145058899160327	4.9600982364798e-05	0.000145058899160327
500	3.69039073796468e-82	0.000181707038610645	0.00148607675018131	0.00144515310275525	0.00145057483835731	3.81309456847341e-05	0.000145057483835731
