# Supplementary material for: Impulse Response Functions for Nonlinear, Nonstationary, and Heterogeneous Systems, Estimated by Deconvolution and Demixing of Noisy Time Series
Source: Sensors (Basel). 2022 Apr 25;22(9):3291. doi: 10.3390/s22093291 (PMC9105515; doi:10.3390/s22093291)
Supplement: Supplementary file 1 [file sensors-22-03291-s001.zip › File S1/IRF fig 16 piecewise linear approximation to IRF/benchmark_test_IRF_alpha=4_tau=10_ar=0.95_nk=20.txt]

lag	bench	bb	se	RMSE	pooled_se	bias	bias_se
0	0	-0.000633786698263207	0.000799770097270406	0.000823523839247879	0.000811023815810613	9.2957617287224e-05	8.11023815810613e-05
1	0.00143001609820936	0.000263644139832046	0.000878540313376112	0.000872646234297274	0.000889138885147029	-7.97613186140212e-06	8.89138885147029e-05
2	0.00766854765426725	0.00728941178172401	0.000943492619013896	0.00106078734714229	0.000954154629859328	-9.66290879427734e-06	9.54154629859328e-05
3	0.0173487866061428	0.0164504139604805	0.00099643830900313	0.00110622374551583	0.00100873575540949	3.7266189019314e-05	0.000100873575540949
4	0.0275656045902036	0.0273087624028751	0.00103987351930537	0.0011438198516861	0.00105553277162348	8.16639274057018e-05	0.000105553277162348
5	0.0360894088630967	0.0355841457690156	0.00107711235857864	0.00109936742249418	0.00109603179289644	-4.81060978384729e-05	0.000109603179289644
6	0.0418028328757613	0.0410868736923463	0.00108712026663127	0.000982432896066535	0.00110806561684513	4.56658305026742e-05	0.000110806561684513
8	0.0445231966654368	0.0446054556074122	0.0011184328054569	0.00102573678926178	0.00113832514714835	-0.000212610826390186	0.000113832514714835
11	0.0348610974100994	0.0344273834896825	0.00116546336900657	0.0010167887662935	0.00118770681273998	-0.000253208771708674	0.000118770681273998
15	0.0178470156719978	0.0175638788220894	0.00121822958625889	0.00100907439517734	0.00123308365180345	6.30718740570135e-05	0.000123308365180345
21	0.00444265875033667	0.00524908885181868	0.00127004757183916	0.00112178529666793	0.001272523181162	1.33344161790018e-05	0.0001272523181162
29	0.000476910322771932	0.00107328419606089	0.00129834303580835	0.00112243010782098	0.00129278848130816	-0.000157564882501124	0.000129278848130816
41	1.10912574491652e-05	-6.90382536318168e-05	0.00130454986437376	0.000975586689482233	0.00129556422507268	5.26624132495378e-06	0.000129556422507268
58	3.49712148867977e-08	0.000694085614217468	0.0013025224850592	0.00111721429853025	0.00127963751207017	6.96448122897158e-06	0.000127963751207017
83	4.65281941671795e-12	-0.000266408641312491	0.00127032042222878	0.00108209263451035	0.00124508802544983	-6.96937363340968e-05	0.000124508802544983
118	0.000167177966163178	-0.000141427276798227	0.00123205898474442	0.000966218845456969	0.00118766044876347	5.91349019442482e-05	0.000118766044876347
169	0.001106230709629	0.00299896641930759	0.00114355983649856	0.0010237458658663	0.00110547895363201	0.000223509244004992	0.000110547895363201
242	0.00256685904604258	0.0027158068540705	0.00103094258453248	0.000849630415175732	0.00100023286094765	0.000251842818602801	0.000100023286094765
347	0.00173673192487969	0.00101450431965506	0.000928421394487658	0.000920661445627831	0.000873381891177574	-0.000286466423776829	8.73381891177574e-05
500	3.69039073796468e-82	-7.86287046879311e-05	0.000614596254690961	0.0010277833250395	0.000616021963763461	-0.000145197410570647	6.16021963763461e-05
