# Supplementary material for: Impulse Response Functions for Nonlinear, Nonstationary, and Heterogeneous Systems, Estimated by Deconvolution and Demixing of Noisy Time Series
Source: Sensors (Basel). 2022 Apr 25;22(9):3291. doi: 10.3390/s22093291 (PMC9105515; doi:10.3390/s22093291)
Supplement: Supplementary file 1 [file sensors-22-03291-s001.zip › File S1/IRF fig 16 piecewise linear approximation to IRF/benchmark_test_IRF_alpha=4_tau=10_ar=0.95_nk=50.txt]

lag	bench	bb	se	RMSE	pooled_se	bias	bias_se
0	0	-0.000702913438105386	0.000801049227491566	0.000832724652888286	0.00081180027266335	9.06691518542518e-05	8.1180027266335e-05
1	0.00143001609820936	0.000159113069485717	0.000880266781830995	0.000880268962638573	0.000890286766284338	-1.29777035392532e-05	8.90286766284338e-05
2	0.00766854765426725	0.00722538404492495	0.000945801142800066	0.00107538990813922	0.000955619731249443	-2.25755192721951e-05	9.55619731249443e-05
3	0.0173487866061428	0.0163547434282807	0.000999152946974233	0.00112090789487577	0.00101051943446155	2.41154290872032e-05	0.000101051943446155
4	0.0275656045902036	0.0272392563902009	0.00104317495758878	0.00115381762364167	0.0010576009221022	7.02163049772218e-05	0.00010576009221022
5	0.0360894088630967	0.0354449303912941	0.0010807520474127	0.00113341264018351	0.00109833208272082	-7.12341082050507e-05	0.000109833208272082
6	0.0418028328757613	0.0411571485526349	0.00111296765407894	0.00108914532338862	0.00113363156385931	4.15349763015994e-05	0.000113363156385931
7	0.0444967498249595	0.0436058240229866	0.00114545041007329	0.00112101264910952	0.00116489230490141	-7.46314423990342e-05	0.000116489230490141
8	0.0445231966654368	0.0448346697267503	0.00117223540860978	0.00111025327978355	0.00119188903216028	2.11513748906773e-06	0.000119188903216028
9	0.0424938531500294	0.0434656241630563	0.00119717794664254	0.0012068224797395	0.00121574180451599	-0.000111871800562577	0.000121574180451599
10	0.0390733629626329	0.0383133311510804	0.00121795321233092	0.00111628458020427	0.00123703055874375	-2.25157597675518e-05	0.000123703055874375
11	0.0348610974100994	0.0351578574026488	0.00123581283078746	0.00119800260419712	0.00125575604877418	-6.94875784979991e-05	0.000125575604877418
12	0.0303381395215074	0.0302879928330969	0.00125373432582144	0.00108268751245244	0.00127262170857459	-4.2074927654845e-05	0.000127262170857459
13	0.0258557696691444	0.0244276137311413	0.0012701152748676	0.00115679999598933	0.00128741931478544	-0.000202060869737257	0.000128741931478544
14	0.0216468011477956	0.0210370147531277	0.00128569045950029	0.00119117254387722	0.0013006358741784	7.54319835458227e-05	0.00013006358741784
15	0.0178470156719978	0.0165043686284756	0.00130073537226903	0.00124226437804663	0.00131237461545536	4.63493023950893e-05	0.000131237461545536
16	0.0145189089939636	0.0139483598482361	0.0013141945490622	0.00112850725751003	0.00132292535127767	-4.94981389218037e-06	0.000132292535127767
17	0.0116735515762379	0.0114452816191395	0.00132456789669782	0.0012090508553698	0.0013321523985713	-9.09288567367843e-05	0.00013321523985713
18	0.00928872199349929	0.0101003922921057	0.00131575040849451	0.0012040543330632	0.00132123964795015	-4.71339563959975e-05	0.000132123964795015
20	0.0057252288495362	0.0061750924090693	0.00132163102419953	0.00124656968871776	0.00132144868490859	-7.99517403374594e-05	0.000132144868490859
22	0.00342401233838215	0.0041374063652765	0.00133601431981187	0.00120448811709871	0.00133288428321272	-0.000186000661658325	0.000133288428321272
24	0.00199740171359907	0.00200653887840017	0.00134771032457853	0.00129605389786301	0.00134199720750001	-0.000171026916902491	0.000134199720750001
26	0.0011410801522255	0.00184163673935595	0.00134706049388626	0.00122490358490863	0.00133863820294293	-7.38101546238697e-05	0.000133863820294293
29	0.000476910322771932	0.00123599422106188	0.00135144005037788	0.00122254213985569	0.00133859325259577	-7.90676512515428e-05	0.000133859325259577
32	0.000192991990699765	0.000531104989388917	0.00136096554533765	0.00125515440406834	0.0013448046915156	-0.000146674184717719	0.00013448046915156
35	7.60571601740064e-05	-0.00015493574429495	0.00136021593802985	0.00115283631076991	0.001343179986752	-4.48434839977491e-05	0.0001343179986752
39	2.12450923203867e-05	-1.70739620626063e-05	0.00136003679018088	0.00117519644473424	0.00134186335832473	4.90681933946953e-05	0.000134186335832473
43	5.74908854171603e-06	-0.000422358509617169	0.00135967141226951	0.00111872540217113	0.00134043378417373	4.59798454295542e-05	0.000134043378417373
48	1.08225195461385e-06	-0.000261060469411013	0.0013609920097052	0.00113120607358793	0.00133869260841862	2.43557294519693e-05	0.000133869260841862
53	1.97171123781501e-07	0.000321871028526206	0.00136005552174132	0.00123753314278677	0.00133724032847075	1.00423361993357e-05	0.000133724032847075
59	2.46754443035158e-08	0.00107690089733972	0.00135498028937653	0.00133875192080317	0.00133304719883625	2.73652474601711e-06	0.000133304719883625
66	2.10046864840995e-09	0.0009614901478975	0.00135123023662364	0.00131853948386209	0.00133146066434945	-1.70037598560964e-06	0.000133146066434945
73	1.72833700274035e-10	0.000565024956441149	0.00134457354912344	0.00121224797941545	0.0013294075738222	-0.000101707051932285	0.00013294075738222
81	9.62437557419703e-12	-0.000409547258728784	0.00134177802861908	0.00131193868137023	0.00132540269839291	-4.96064036460033e-06	0.000132540269839291
90	3.6073219055948e-13	-0.00129687354235292	0.00134004885525066	0.00124591497176461	0.0013217293411764	0.000142982439946256	0.00013217293411764
100	2.4485471422761e-05	-0.000464291840842987	0.00133774769886436	0.00115144925659426	0.00131650544882465	-0.000108522351329349	0.000131650544882465
112	0.00010597322076656	0.000195267421569651	0.00133025901308787	0.00111562868202652	0.0013111630246079	-0.000158452746119961	0.00013111630246079
125	0.000254731378755867	0.000485112559688852	0.00132719159806243	0.00120752217188222	0.0013060650838946	0.000106215433613843	0.00013060650838946
140	0.000494863805408867	0.00126477112752431	0.00132011410536544	0.00117779423455737	0.00129930179973336	0.000201805547503137	0.000129930179973336
157	0.000836122671875633	0.001248160583088	0.00131890107645474	0.00112553224531495	0.00129263466380981	0.000163842489799154	0.000129263466380981
176	0.00126973269876976	0.00325864869541858	0.00131535645984972	0.00106792162530012	0.00128548660094995	0.000242020822954951	0.000128548660094995
197	0.00175939614696028	0.00437960832145889	0.00130828790907642	0.00124196669176419	0.00127639691228461	0.00022437280995668	0.000127639691228461
221	0.00225390152497199	0.00315791504801912	0.00130218467474131	0.00120479663296102	0.00126444572034215	0.000172296509242697	0.000126444572034215
248	0.00262915886262823	0.00178893502488018	0.00128969291959882	0.00116608744898103	0.00125211576732303	0.000101515529154907	0.000125211576732303
278	0.00273115969922764	0.00176642654295488	0.0012774887339331	0.00104261685185938	0.00123673374851154	-5.97286271548632e-05	0.000123673374851154
312	0.00242008057438378	0.00282898026845577	0.00126638185845906	0.000988890497514623	0.00121712215319168	-5.12648382857122e-05	0.000121712215319168
351	0.00164505555497347	0.00127074916686685	0.00125462217769039	0.00102814117473332	0.00119700684287357	-8.43205757773886e-05	0.000119700684287357
394	0.000667984366947365	6.52339639912376e-06	0.00123786600893083	0.0011172361095434	0.0011747481367207	-2.53198998082286e-06	0.00011747481367207
443	2.44854714136979e-05	-0.000333059356341179	0.0012089252175008	0.00096112304600466	0.00114435690376188	0.000128769113428716	0.000114435690376188
500	3.69039073796468e-82	0.000543927815301833	0.000665394968227591	0.00132396883383715	0.000668088742912763	9.87855233520156e-05	6.68088742912763e-05
