# Supplementary material for: Impulse Response Functions for Nonlinear, Nonstationary, and Heterogeneous Systems, Estimated by Deconvolution and Demixing of Noisy Time Series
Source: Sensors (Basel). 2022 Apr 25;22(9):3291. doi: 10.3390/s22093291 (PMC9105515; doi:10.3390/s22093291)
Supplement: Supplementary file 1 [file sensors-22-03291-s001.zip › File S1/IRF fig 16 piecewise linear approximation to IRF/benchmark_test_IRF_alpha=4_tau=10_ar=0_nk=0.txt]

lag	bench	bb	se	RMSE	pooled_se	bias	bias_se
0	0	-0.00215241774886301	0.00266754760275618	0.00287311717254893	0.002648375132067	-0.000533083342958124	0.0002648375132067
1	0.00143001609820936	0.000810317429564907	0.00300172472245477	0.00315276869405638	0.00296112045797563	0.000593960013926972	0.000296112045797563
2	0.00766854765426725	0.000979969394928996	0.00300230005318377	0.00336791526586024	0.00296118872718412	-0.000549473870822574	0.000296118872718412
3	0.0173487866061428	0.02392028171071	0.00300229130100103	0.00300713414675928	0.00296123561831494	0.000605812450594744	0.000296123561831494
4	0.0275656045902036	0.0236198726402147	0.00300255206024009	0.00319996657951921	0.00296124356527572	-0.000592065567353717	0.000296124356527572
5	0.0360894088630967	0.0332705989385848	0.00300246870304321	0.00303705550153262	0.0029612928285007	0.000106259784676386	0.00029612928285007
6	0.0418028328757613	0.0439599610725502	0.00300263977945039	0.0030635794669359	0.00296131583178188	0.000339876448924546	0.000296131583178188
7	0.0444967498249595	0.047113653639155	0.00300210003694417	0.00298074091260265	0.00296130900830243	-0.000227276090078208	0.000296130900830243
8	0.0445231966654368	0.0447659935170557	0.00300192952912839	0.00306303324809425	0.00296135352477293	-9.47667152497107e-05	0.000296135352477293
9	0.0424938531500294	0.040872686842132	0.00300146373920042	0.00292887009801998	0.00296135399938649	-0.000211787284181836	0.000296135399938649
10	0.0390733629626329	0.0362916563782022	0.00300127148422732	0.00291494058606518	0.00296139381203957	-0.00011528628601069	0.000296139381203957
11	0.0348610974100994	0.0340073027000505	0.00300075448839164	0.00301362912122149	0.00296139759626051	8.43762512500829e-05	0.000296139759626051
12	0.0303381395215074	0.0323407773999324	0.00300075346197047	0.00297301477343079	0.00296149802083798	7.1510313286707e-05	0.000296149802083798
13	0.0258557696691444	0.0300249868984245	0.00300060790128131	0.00292236669740888	0.00296149017026189	3.19472383617618e-07	0.000296149017026189
14	0.0216468011477956	0.0161099789685432	0.00300031469125946	0.00304467584824577	0.00296139416327063	-2.61522178952438e-05	0.000296139416327063
15	0.0178470156719978	0.0198481683426275	0.00300102215611144	0.00326710445774977	0.00296137305478335	0.000125627853284076	0.000296137305478335
16	0.0145189089939636	0.014431711870261	0.00300133373491393	0.00278058171494649	0.00296137658572536	-0.000113511456527544	0.000296137658572536
17	0.0116735515762379	0.00909678501443402	0.00300159938667754	0.00320063797737546	0.00296140026011234	-0.000563077626226886	0.000296140026011234
18	0.00928872199349929	0.008832207471725	0.00300125077454791	0.00321387412024687	0.00296135142628733	-0.00030671860797907	0.000296135142628733
19	0.00732287228153419	0.00687541634802745	0.00300156319447696	0.00284959704274621	0.00296126405560291	8.29654481038163e-05	0.000296126405560291
20	0.0057252288495362	0.00795095496152404	0.00300153964566506	0.00285277306067556	0.00296125957021868	-0.000219666442166245	0.000296125957021868
21	0.00444265875033667	0.00143097634400535	0.00300160504886025	0.00321526412124262	0.00296125045376261	0.000194253674544884	0.000296125045376261
22	0.00342401233838215	0.00527250245899672	0.00300165328999547	0.00315528228578238	0.00296127710343659	-0.000124374327844138	0.000296127710343659
23	0.00262260565792409	0.00665048654600814	0.00300169129963779	0.00315075603576559	0.00296123766282459	0.000299546712537303	0.000296123766282459
24	0.00199740171359907	-0.000381717215167387	0.00300155487609641	0.00327680467248187	0.00296121712629098	-0.000293395896671469	0.000296121712629098
25	0.00151333099208283	0.001192217065669	0.00300110348541623	0.00269343908031351	0.00296126126933075	-1.76007667989477e-06	0.000296126126933075
26	0.0011410801522255	0.00351148265368182	0.00300121310957951	0.0029382386353166	0.00296121390637465	-0.000333160054289086	0.000296121390637465
27	0.000856583308036474	-0.00147585322737269	0.00300091920743269	0.00270894277086873	0.00296122627798331	-6.68670677923361e-05	0.000296122627798331
28	0.000640375364338834	-0.00216000554707846	0.00300106458052348	0.0027240688778242	0.00296125146909053	-9.81707201965829e-05	0.000296125146909053
29	0.000476910322771932	-0.0016083841906763	0.00300132585290642	0.00278000442051749	0.00296121723353401	0.00019321107748376	0.000296121723353401
30	0.000353906631551705	0.00645808803142058	0.00300065036584659	0.0031987850391902	0.0029611964896734	-0.000595944218400197	0.00029611964896734
31	0.000261753335863885	0.00230039140970914	0.00300031813409438	0.00301275424572777	0.00296125934276591	0.000380500003977552	0.000296125934276591
32	0.000192991990699765	-0.00639487901552119	0.00300007452341862	0.00319170607852337	0.0029612645010594	0.000101143822386652	0.00029612645010594
33	0.000141877451173335	0.00610775792558266	0.00300006484200767	0.00294910201048757	0.00296129812937392	-0.000189185034258691	0.000296129812937392
34	0.000104013693061587	-0.00447804397939025	0.00300091850686127	0.00278730647754214	0.0029613566198914	0.000207091308790438	0.00029613566198914
35	7.60571601740064e-05	0.00478452702694456	0.00300157292065892	0.00348732146189527	0.00296139845031364	6.41708273621031e-05	0.000296139845031364
36	5.54786241464232e-05	-0.000193485111876941	0.00300151961626483	0.00323167708839438	0.00296139614176124	-0.00109833183585012	0.000296139614176124
37	4.037435146439e-05	0.00156875813600337	0.003001599709282	0.00330062650539781	0.00296139375877546	0.000814354115522944	0.000296139375877546
38	2.93179354415704e-05	0.00104276907569391	0.00300174443133275	0.00258837166618761	0.0029613764080022	-4.96789046241115e-05	0.00029613764080022
39	2.12450923203867e-05	0.000523354069466566	0.00300201185484187	0.00267612253928255	0.00296145484437136	0.000194175867713789	0.000296145484437136
40	1.53648025216695e-05	-0.00370539805708251	0.00300239265369512	0.00274233285242773	0.00296155690801775	-0.000175820895574774	0.000296155690801775
41	1.10912574491652e-05	0.00167766328774131	0.00300248533043105	0.00302448358475045	0.00296153212042836	0.000250470584401341	0.000296153212042836
42	7.99207028342362e-06	0.00511642046938583	0.00300204483858696	0.00311122910717466	0.00296151678926603	0.000194077139534517	0.000296151678926603
43	5.74908854171603e-06	-0.0051048210869912	0.00300204323496962	0.00294000921966445	0.00296151304096602	6.52347994401404e-05	0.000296151304096602
44	4.12889527143356e-06	0.000368342332513497	0.00300206304869817	0.0029904312508919	0.00296155414516966	-0.000232225808624878	0.000296155414516966
45	2.96070806237214e-06	6.660477917678e-05	0.00300199153575824	0.00337972616913485	0.00296152839704627	-0.000317080938426159	0.000296152839704627
46	2.11989205544981e-06	-0.00223984734449572	0.00300195576480883	0.0028678801264093	0.00296164002720768	0.000410974286006342	0.000296164002720768
47	1.51570971165811e-06	-0.00179666585058046	0.00300106010248634	0.00329701621431647	0.00296165674702222	0.00052289756203066	0.000296165674702222
48	1.08225195461385e-06	0.000173125003449746	0.00300138717240058	0.00307584413894268	0.00296167066318711	-0.000107013677524466	0.000296167066318711
49	7.71747291634102e-07	-0.00182704953934035	0.00300116247914475	0.00261240933510534	0.00296171496562552	-0.000279113003010632	0.000296171496562552
50	5.49640965983616e-07	0.000923275460091036	0.0030007168077194	0.00282998644937545	0.00296164200096403	-0.000128867115819378	0.000296164200096403
51	3.9098654899049e-07	-0.00194437389099726	0.00300022666583552	0.00278381222291582	0.00296154268556149	0.000166092557409869	0.000296154268556149
52	2.77807218750633e-07	0.0019478362334497	0.00300055841639721	0.00264106766552859	0.00296154706829547	0.00023402198900938	0.000296154706829547
53	1.97171123781501e-07	-0.000561256769001769	0.00300075704571319	0.00290143536608445	0.00296153449057531	8.84174045275227e-05	0.000296153449057531
54	1.39790992913944e-07	-0.00118905532815308	0.00300107330666364	0.00281310505412138	0.0029616115586679	-0.000280829593517788	0.00029616115586679
55	9.90075208428945e-08	0.000676199838720183	0.00300166884141728	0.00315940992812943	0.00296161785312418	0.000570913879262179	0.000296161785312418
56	7.00529463008087e-08	0.00447639497462868	0.00300220948453817	0.00312313372260692	0.00296155612876636	-0.000285671783783354	0.000296155612876636
57	4.95186845082294e-08	-0.00604485180745354	0.00300229741228803	0.00251391138037234	0.00296160518629205	-0.000134057663571186	0.000296160518629205
58	3.49712148867977e-08	-0.00160726685633131	0.00300221545459682	0.00255178465442857	0.0029616026467165	-7.38069382197755e-05	0.00029616026467165
59	2.46754443035158e-08	0.00437254073497884	0.0030023645141969	0.00289785572231016	0.00296150367260773	0.000176291902706342	0.000296150367260772
60	1.73958199800381e-08	-0.00334704907647684	0.0030018148182441	0.0028552544589077	0.0029615418449587	-0.00048794137513488	0.00029615418449587
61	1.22535764830791e-08	0.000934374107106918	0.00300253565758049	0.00283602347878976	0.00296163597825433	0.000657525930718069	0.000296163597825433
62	8.62443466599041e-09	-0.0019484770689251	0.00300274468112769	0.0027940892113788	0.00296171617364474	-0.000242215780572044	0.000296171617364474
63	6.06539967507932e-09	0.00234439887795142	0.00300278436575333	0.00284593402813664	0.00296175866976104	0.000429843084558224	0.000296175866976104
64	4.26245595637417e-09	-0.00112338058441481	0.00300258927438619	0.00274225871529494	0.00296164073067047	-0.000247034301083678	0.000296164073067047
65	2.99324495857469e-09	-0.000659061888839924	0.00300246965188083	0.00267679862747018	0.00296156278678994	-4.46484774354046e-05	0.000296156278678994
66	2.10046864840995e-09	0.00226279835725236	0.00300251012493424	0.00308847167670757	0.00296151691189581	0.000382571378647565	0.000296151691189581
67	1.47296020059942e-09	-0.00175816356094285	0.00300233523574	0.00289055016811485	0.00296156227917612	-0.000662376057112042	0.000296156227917612
68	1.03222779592821e-09	-0.0023516992389201	0.00300253146537309	0.00275262807557802	0.00296162331983204	0.000327109685707299	0.000296162331983204
69	7.22900110191261e-10	0.00194835279959839	0.00300239945882018	0.00263976151539086	0.00296162884137742	-0.000520255425460343	0.000296162884137742
70	5.05949703825171e-10	-0.000768859382955431	0.00300230978149087	0.0028497738264062	0.00296157849688156	0.000281843535988094	0.000296157849688156
71	3.53891783392569e-10	0.00345848916991884	0.0030024277555344	0.00311166541663822	0.00296168081513258	-0.000162515774446767	0.000296168081513258
72	2.47386006396292e-10	-0.000122035362875859	0.00300369818840488	0.00286035561822923	0.00296167464661911	0.000150622045230211	0.000296167464661911
73	1.72833700274035e-10	0.00292007574708446	0.00300367259184933	0.0029853851220078	0.00296155288424115	-0.000194686511921247	0.000296155288424115
74	1.20680531471736e-10	0.000951859588825661	0.00300428016096378	0.00286920987419575	0.00296152674864066	0.000370347993548363	0.000296152674864066
75	8.42186067195616e-11	-0.00112984722500163	0.00300399949048846	0.00312582809921941	0.00296154351034961	1.1076436972824e-05	0.000296154351034961
76	5.87417994530058e-11	-0.00150807789282515	0.00300399714222423	0.00302277298693622	0.0029615082521189	-0.00027494997247689	0.00029615082521189
77	4.09506549556842e-11	0.000633013753982402	0.00300369943006434	0.00321191328881649	0.00296143190329855	0.000301414001894103	0.000296143190329855
78	2.85334766918117e-11	0.0010609269918923	0.00300361402826306	0.0029722572109191	0.00296138493432567	-0.000369837923745917	0.000296138493432567
79	1.9871669934662e-11	0.000338577359570182	0.00300353653020134	0.00286106611657905	0.00296140970149568	-0.000594134593496947	0.000296140970149568
80	1.38326458904239e-11	0.00174879391520282	0.0030041836906568	0.00294155535276881	0.00296144613216617	0.000218627362646144	0.000296144613216617
81	9.62437557419703e-12	-0.000686902352734736	0.00300417530422355	0.00319505005663391	0.0029614661278887	0.000333938415191519	0.00029614661278887
82	6.69331508921417e-12	-0.00261104367453024	0.00300494537567732	0.00272673732109403	0.00296147385596819	-0.000437668189417937	0.000296147385596819
83	4.65281941671795e-12	0.0013761904477584	0.00300485105085756	0.00282159327286688	0.00296145507708528	0.00029234246416123	0.000296145507708528
84	3.23297231409858e-12	-0.00153818457196605	0.00300534633319442	0.00319584825417712	0.0029614744722519	-0.000238470865231107	0.00029614744722519
85	2.24544856644424e-12	0.000725966197454616	0.00300583269091755	0.00289998309255832	0.00296148969076314	0.000153081015437321	0.000296148969076314
86	1.55892023943602e-12	0.00210155106638821	0.00300559059600094	0.00278236869416055	0.00296145951673778	-0.000129079318859251	0.000296145951673778
87	1.0818536306475e-12	-0.00134688023037859	0.00300502976708534	0.00305621671141711	0.002961503832702	0.000296684664929944	0.0002961503832702
88	7.50483196483482e-13	-0.000677131756234951	0.00300502335864002	0.00284995606362382	0.00296146231099034	0.000259500582044936	0.000296146231099034
89	5.20409461053826e-13	-0.00357378719778952	0.00300519228959377	0.00292704960353967	0.0029614983019511	-0.000502985401350438	0.00029614983019511
90	3.6073219055948e-13	0.00510142777090382	0.00300582864079939	0.00304390153737704	0.00296146560550777	-0.000106618217232638	0.000296146560550777
91	8.11780058579672e-07	7.0262195518431e-05	0.00300563524550576	0.00297510906062369	0.00296147542426966	0.00047430281776912	0.000296147542426966
92	1.82627923001738e-06	-0.00359718673848561	0.00300579365495927	0.00297589089229181	0.00296148477340012	-0.000204428270179122	0.000296148477340012
93	3.24615723414785e-06	0.00323402356438817	0.00300504809527827	0.00278334716213915	0.00296139353067906	3.96191157828095e-05	0.000296139353067906
94	5.07099332324256e-06	-0.0029312368239821	0.00300570918036457	0.00292433021950927	0.00296144361300802	0.000457475083595791	0.000296144361300802
95	7.30024675396332e-06	0.00180516300757427	0.00300503074701009	0.00242983986569453	0.0029613614856986	-0.000193776163533366	0.000296136148569859
96	9.93325694692116e-06	-0.0011721057929593	0.0030045892949158	0.00275966117482328	0.00296143448162851	-6.18488066995802e-05	0.000296143448162851
97	1.29692436819522e-05	0.00254810346761545	0.00300445393173811	0.00284680287965179	0.00296143630910029	-0.000273896915497206	0.000296143630910029
98	1.64073073289876e-05	0.000181552278053289	0.00300457308374854	0.00270420842144032	0.00296139845928307	0.000298799689602232	0.000296139845928307
99	2.02464291144059e-05	0.000244656526881866	0.00300466097693605	0.00290598504896886	0.00296144567232565	0.000278509569956263	0.000296144567232565
100	2.4485471422761e-05	-0.00253469066945519	0.00300591591489969	0.00281583755232432	0.00296154479898559	-0.000413046346947853	0.000296154479898559
101	2.91231781337727e-05	0.00292121943589099	0.00300561344598595	0.002892012222655	0.00296156128857097	2.19369108919457e-05	0.000296156128857097
102	3.41581749944657e-05	0.00363255409441227	0.00300614075488391	0.00318449059315057	0.00296154866592089	1.38862651030437e-05	0.000296154866592089
103	3.95889700263384e-05	-0.000188935128521135	0.00300627540185688	0.00310265871872009	0.00296152655166702	0.000169538151970327	0.000296152655166702
104	4.54139539674316e-05	-0.00273587339441795	0.00300636757563548	0.00303477714329868	0.00296148051469146	-0.000693398809572714	0.000296148051469146
105	5.16314007491615e-05	0.00229339782507987	0.00300649785654048	0.00305261767576704	0.00296146185288412	0.000642387173628343	0.000296146185288412
106	5.82394680077748e-05	-0.00379322272410231	0.00300635888598624	0.00307669459644129	0.00296151276253459	-9.00092630590172e-05	0.000296151276253459
107	6.52361976302678e-05	0.00845175032556363	0.0030061065260134	0.00321738212017808	0.00296157919465926	-0.000262489880611026	0.000296157919465926
108	7.26195163346088e-05	-0.0051931050304779	0.00300661086611815	0.00290141304976752	0.00296169638438514	3.67003070980077e-05	0.000296169638438514
109	8.03872362840918e-05	0.00387327587320786	0.00300680497090173	0.00321863944042554	0.00296172277243051	-0.000269016618589104	0.000296172277243051
110	8.85370557356343e-05	0.00328280664750135	0.00300695281227974	0.00287098077201983	0.00296181007049357	0.000266330710775505	0.000296181007049357
111	9.70665597218312e-05	-0.00480146086299327	0.00300709086117698	0.00303520975849068	0.00296181506858444	-7.71982073790376e-05	0.000296181506858444
112	0.00010597322076656	0.00238522849041248	0.00300668973642656	0.00265097851655817	0.00296176188654672	-0.000274625070255569	0.000296176188654672
113	0.000115254399633925	-0.000482803533922111	0.00300627125253948	0.00260602121470048	0.00296170179075243	9.64320331643458e-05	0.000296170179075243
114	0.00012490734611032	-0.00127894497147116	0.00300628287469142	0.00282625228626999	0.0029617407454044	0.000329037801509496	0.00029617407454044
115	0.000134929199819371	0.00224122961351271	0.00300614066975678	0.00269377466579412	0.00296172262608034	-0.000149177877920931	0.000296172262608034
116	0.000145316991069534	0.000222928479421775	0.00300701058164223	0.00313563326255172	0.0029617353498803	-0.000141658070469499	0.00029617353498803
117	0.000156067641734074	8.53912359971845e-05	0.00300770857839922	0.00308363134797613	0.00296174716103922	0.000185932324312096	0.000296174716103922
118	0.000167177966163178	-0.00199655132129108	0.00300741298551084	0.00306502283330611	0.00296176286789925	-0.000540908609030841	0.000296176286789925
119	0.000178644672127938	-0.00219409039769666	0.00300727730744508	0.00310292031857559	0.00296169182612895	0.000381684471464595	0.000296169182612895
120	0.000190464361795903	0.00297317194418506	0.00300705161670075	0.00282209282098436	0.00296173621707415	-0.000341079270753886	0.000296173621707415
121	0.000202633532737936	0.00304118757134766	0.00300700529461027	0.00305385377897	0.00296177492245926	0.000548975454869444	0.000296177492245926
122	0.000215148578966053	0.00257408841854527	0.00300655978372385	0.00291524328164702	0.00296182761002503	-0.000814600810471128	0.000296182761002503
123	0.000228005792001961	-0.00194109731079423	0.00300628883737714	0.00270717372194823	0.00296190762920454	0.000169275407221077	0.000296190762920454
124	0.000241201361975954	-0.00112813737213143	0.00300498406581982	0.00285232228684658	0.00296193179089489	-0.000181215071253549	0.000296193179089489
125	0.000254731378755867	0.00352634400517874	0.00300438411179843	0.00274526422307625	0.00296188205083049	0.000180137188494438	0.000296188205083049
126	0.000268591833105725	-0.00123344732470475	0.00300527635009664	0.00306162233884332	0.00296194804994513	9.17746937563381e-05	0.000296194804994513
127	0.000282778617873771	0.000128286857933148	0.00300584534179316	0.00284229506988664	0.0029619781771129	-1.56690361526255e-05	0.00029619781771129
128	0.000297287529209503	-0.00271635939725933	0.00300527359296695	0.00319329403938339	0.00296196110739416	0.000267295966584274	0.000296196110739416
129	0.000312114267809364	-0.00169919093907173	0.00300499501258739	0.0029287748214348	0.00296194886135329	-0.000310502534591976	0.000296194886135329
130	0.00032725444019072	0.00355744342936383	0.003004895718325	0.00334058142769203	0.00296187185682754	0.000271370490218184	0.000296187185682754
131	0.000342703559993742	-0.00365347928418015	0.0030048172278128	0.00326197742827029	0.00296187426485167	0.000283329466761018	0.000296187426485167
132	0.000358457049310813	0.000131520197502851	0.00300460558033714	0.00300657320920475	0.00296195382066948	-2.72505777922572e-05	0.000296195382066948
133	0.000374510240043061	0.00131397790706397	0.00300492937984202	0.0033741441387589	0.00296197020978314	-0.000221894333479218	0.000296197020978314
134	0.000390858375283615	-0.00456200695818237	0.00300464183829623	0.00315170421931542	0.00296195800333942	-0.000248767521635895	0.000296195800333942
135	0.000407496610727182	1.57983796200657e-05	0.00300461135900037	0.00262666951048899	0.00296194873150001	0.000156433444830428	0.000296194873150001
136	0.000424420016105518	-0.00359078753835839	0.00300393430147315	0.0028118646717164	0.00296196455601965	-1.32607530826168e-05	0.000296196455601965
137	0.000441623576648371	0.00516907158571788	0.00300420229064589	0.00264699971167911	0.00296200349759957	-0.000329004626216685	0.000296200349759957
138	0.000459102194569471	0.00158729397698827	0.00300426364388632	0.00292907190274547	0.00296199154328806	9.7321523338434e-05	0.000296199154328806
139	0.000476850690577106	-0.00169816915535192	0.00300380574722637	0.00313643568685099	0.0029620138233504	3.26575547794532e-05	0.00029620138233504
140	0.000494863805408867	0.00205704531272835	0.00300364147269197	0.00309180606919531	0.00296202284111456	0.00045788278367229	0.000296202284111456
141	0.000513136201390074	0.00526352653862247	0.00300361941130074	0.00297392077120507	0.00296207505259474	0.000323164150051955	0.000296207505259474
142	0.000531662464015446	-0.000493422044176022	0.00300371361937103	0.00294863966659214	0.0029620708396254	-0.000329417566535216	0.00029620708396254
143	0.000550437103553539	0.000333765979259729	0.00300385749928044	0.00272819567452284	0.00296200810610147	9.32726865160222e-05	0.000296200810610147
144	0.000569454556673468	-0.000462226318154118	0.00300358199935078	0.00304306195165036	0.00296202959048075	4.38216912613227e-05	0.000296202959048075
145	0.000588709188093442	-0.000692941765094115	0.00300336825441692	0.00258660058575844	0.00296204107290409	-0.000189312839190415	0.000296204107290409
146	0.000608195292250624	0.00443823143998735	0.00300330921141315	0.00298606720166751	0.0029620496335957	0.00020542951656709	0.00029620496335957
147	0.000627907094991806	-0.000675064265264357	0.00300287554693647	0.0028694948259032	0.0029620498221173	-0.000165000044008541	0.00029620498221173
148	0.000647838755284422	0.000275683070107826	0.00300176292259374	0.00295609850746352	0.0029620958852932	-6.92953089311641e-05	0.00029620958852932
149	0.000667984366947365	0.00244903039821277	0.00300183306619005	0.00301870822853759	0.00296217804094833	-7.60612294202585e-05	0.000296217804094833
150	0.000688337960401122	-0.00710944354306927	0.00300176541916919	0.00339316948540939	0.0029622095831721	-3.52369103657027e-05	0.00029622095831721
151	0.000708893504436687	0.00244165022450468	0.00300182467731177	0.00362142566873247	0.00296220549323109	-0.000161240412446038	0.000296220549323109
152	0.000729644908002737	0.00736336898077224	0.00300214827687956	0.00300785155324868	0.00296219323486263	0.000123754255788943	0.000296219323486263
153	0.000750586022010542	-0.00479931103319026	0.00300215622649527	0.00302360036660294	0.00296220254780668	-0.000279777613483728	0.000296220254780668
154	0.000771710641156077	0.00590904049922734	0.00300210697404626	0.00275596288616436	0.00296225185523791	0.000382588157992501	0.000296225185523791
155	0.000793012505758781	-1.61346856060129e-06	0.00300211304058191	0.00301173313483612	0.00296223461309393	5.52827266083784e-07	0.000296223461309393
156	0.000814485303616442	0.00210577748886011	0.00300205468812822	0.00292473169906641	0.00296227686820598	-5.87486938061273e-05	0.000296227686820598
157	0.000836122671875633	-0.00252025166022544	0.00300164307471984	0.00292851981984346	0.00296221399407344	1.0399264667116e-06	0.000296221399407344
158	0.000857918198917166	-0.00135269786218422	0.0030014818696522	0.00260064220019495	0.00296221710672404	-0.000493190415164112	0.000296221710672404
159	0.000879865426255993	0.00167338462293028	0.00300136295367971	0.00266617952664393	0.0029622048531653	0.000260253800647642	0.00029622048531653
160	0.000901957850454992	0.000767270864788464	0.00300081135375645	0.00294252819178046	0.00296211261716881	0.000157522069251974	0.000296211261716881
161	0.000924188925052082	0.00140732807283553	0.00300172312918353	0.00297423281612877	0.00296213706487924	-9.94398776732206e-05	0.000296213706487924
162	0.000946552062500072	0.00376014328860045	0.00300307348642845	0.00323484400370037	0.00296215317696118	-9.50114796068022e-06	0.000296215317696118
163	0.000969040636118701	0.000336756511294163	0.00300304329537621	0.00310968458835126	0.00296218222131449	5.44351837921872e-05	0.000296218222131449
164	0.000991647982058262	-0.00156336544222715	0.00300266655194068	0.00271498954068376	0.00296217633345841	-0.000321026625270955	0.000296217633345841
165	0.00101436740127425	0.0030953778414365	0.0030019072207928	0.0033230760771529	0.00296205625190724	0.000504050401656282	0.000296205625190724
166	0.00103719216151242	0.00207157388212081	0.00300178882578512	0.00300036722002767	0.00296203458835116	-2.64327355866918e-05	0.000296203458835116
167	0.00106011549930371	0.00646712170532939	0.00300163373207528	0.00278138021635348	0.00296211920655849	-0.00014150081056494	0.000296211920655849
168	0.00108313062196843	-0.0026307528658257	0.00300171765702859	0.00309467754700651	0.00296212664317429	6.39962940917986e-05	0.000296212664317429
169	0.001106230709629	0.000403829503868588	0.00300138892921168	0.00306309614784725	0.00296212595505999	0.000310327892017565	0.000296212595505999
170	0.00112940891723092	0.00399105889515867	0.00300123413120891	0.0030741374468762	0.00296215624586085	-0.000229947643476715	0.000296215624586085
171	0.00115265837657105	0.00542519255562214	0.00300135108942214	0.00333412636598488	0.00296212618769776	0.00016620720959213	0.000296212618769776
172	0.00117597219833282	0.000187554650663736	0.00300122102530092	0.00274922067554954	0.0029620837527187	7.26250732674635e-05	0.00029620837527187
173	0.00119934347412769	0.00242125707589197	0.0030013262730465	0.00304886422093806	0.00296206417947083	-0.000362754410544051	0.000296206417947083
174	0.00122276527854224	0.00405469221298517	0.00300160614439832	0.00287772287191472	0.00296205209990535	-0.000400148327444013	0.000296205209990535
175	0.00124623067119035	0.000132599225621169	0.00300138612356342	0.00294504967856719	0.00296200994235491	0.000624579203164476	0.000296200994235491
176	0.00126973269876976	0.00400187638063774	0.00300213533161605	0.00280763750994418	0.00296205564191584	-0.00033332207501166	0.000296205564191584
177	0.00129326439712246	-0.00291955359217218	0.00300302148076891	0.00284765449032953	0.00296206823992481	-0.000193074606841599	0.000296206823992481
178	0.00131681879329839	0.00414248310778356	0.00300232766425531	0.00305008401858801	0.00296207887258687	0.000333196937861828	0.000296207887258687
179	0.00134038890762161	-0.00660196955096083	0.00300106655809848	0.00308547117998388	0.00296206441184359	-0.000186911723740565	0.000296206441184359
180	0.00136396775575857	0.00731887222043825	0.00300103612169004	0.00288082164326867	0.00296210171127077	-1.4793561915405e-05	0.000296210171127076
181	0.00138754835078768	-0.00833579409094917	0.00300116720124019	0.0027721766045857	0.0029621522523629	-1.69591739236597e-05	0.00029621522523629
182	0.00141112370526974	0.00393636380040339	0.00300121149135819	0.0028018419852092	0.00296219856952874	-0.000262930805969748	0.000296219856952874
183	0.0014346868333184	0.00481475095127205	0.00300100213972939	0.00265752597473927	0.00296223856868696	-4.58388220036145e-05	0.000296223856868696
184	0.0014582307526703	-0.00209298696588169	0.00300084721189805	0.00309141280688902	0.00296217473198904	7.58510010688484e-05	0.000296217473198904
185	0.001481748486754	0.000381179765945686	0.00300083871029582	0.00299761714469556	0.00296218300119931	-6.20786954940428e-05	0.000296218300119931
186	0.00150523306675736	0.00487878221525335	0.00300059304091817	0.00294211440521978	0.00296222072683667	7.48833801588846e-05	0.000296222072683667
187	0.00152867753369247	-0.000646685939868315	0.0030005813019041	0.00320689119415661	0.00296225235209475	-0.000621857640971116	0.000296225235209475
188	0.0015520749404578	-0.00170088761254521	0.00300084781174747	0.00296397595094387	0.00296225934266309	-2.67412436079174e-05	0.000296225934266309
189	0.00157541835389678	0.00149763306714081	0.00300026726047662	0.00296418814146856	0.00296223983406691	-0.000133251639002003	0.000296223983406691
190	0.00159870085685222	0.00582414233795839	0.00299998579392077	0.00305221159130319	0.00296214978504191	-0.000339292206932947	0.000296214978504191
191	0.001621915550216	0.000270274967346471	0.00299997695533104	0.00295679072986441	0.00296211166682663	0.000847934910199351	0.000296211166682663
192	0.00164505555497347	0.00377949054556385	0.00299914823344257	0.00263763749753677	0.00296206626526883	-0.000349751591813859	0.000296206626526883
193	0.00166811401424182	0.00161545491621208	0.00299907885874399	0.00275521443371066	0.00296206617044379	0.000334970469345656	0.000296206617044379
194	0.00169108409530193	0.00283058427381945	0.00299901725150514	0.00300423566908334	0.00296211190001127	-0.000463348696755288	0.000296211190001127
195	0.00171395899162304	-0.00108759177826618	0.00299851874108004	0.00334593433731411	0.00296220489547565	0.00033722073353131	0.000296220489547565
196	0.00173673192487969	0.0049491127713618	0.00299732636477121	0.00305958104365938	0.00296220773203545	-0.000300256937995468	0.000296220773203545
197	0.00175939614696028	0.000518609458007999	0.00299747468872994	0.00325284643508894	0.00296225335488378	-0.000104790008879701	0.000296225335488378
198	0.00178194494196667	-0.00325932247631125	0.00299730287289955	0.00282224560353127	0.00296231187037275	-0.00026224542535461	0.000296231187037275
199	0.00180437162820426	-0.00189615881660667	0.00299704932936788	0.00281227062412858	0.00296234513802981	-7.91230844977341e-06	0.000296234513802981
200	0.0018266695601619	0.00839841269707468	0.0029973238031388	0.00297463913457173	0.00296238014985782	-0.000113659576157623	0.000296238014985782
201	0.00184883213048113	-0.00186492887181954	0.00299778631785694	0.00326394742286788	0.00296236446538366	7.98738476367985e-05	0.000296236446538366
202	0.00187085277191407	-0.0016613913370002	0.0029989706989899	0.00275961785494932	0.00296235448537653	-0.000304179694622156	0.000296235448537653
203	0.0018927249592694	0.000716657182347224	0.0029992244371548	0.0027954870562762	0.0029623302235626	0.000199910696776336	0.00029623302235626
204	0.00191444221134597	0.00360928690630538	0.00299939086762113	0.00255242120575121	0.00296229667890016	-0.000103962808746778	0.000296229667890016
205	0.00193599809285329	0.00326224315452894	0.00299997275483159	0.00271092510623904	0.00296234405932024	1.69510199385445e-05	0.000296234405932024
206	0.00195738621631847	0.00220852109858902	0.00300118025863353	0.00287536148689644	0.00296235414052614	0.000364848844882979	0.000296235414052613
207	0.00197860024397892	-0.000915416469520766	0.00300133933433878	0.00312020104850543	0.00296233931691846	-0.00048314341033681	0.000296233931691846
208	0.00199963388966042	-0.00107053162335159	0.00300156655718465	0.0028743105209054	0.0029623828685409	0.000225322428306215	0.00029623828685409
209	0.00202048092063979	-0.000969126070270832	0.00300101073441582	0.00283955550922529	0.00296240602995945	-0.000437593501974849	0.000296240602995945
210	0.00204113515949186	0.00930995610678075	0.00300070414495728	0.00345605738292911	0.00296234673350555	0.000413649717069153	0.000296234673350555
211	0.00206159048591989	-0.00129965440647618	0.00299941975375764	0.00283277630748049	0.00296226578054519	-0.000159364886279441	0.000296226578054519
212	0.0020818408385692	0.00448949667958561	0.00299922947298654	0.00315957711385399	0.00296217649814857	-0.000269016231462387	0.000296217649814857
213	0.00210188021682326	-0.000793893161704839	0.00299878299440754	0.00286047802297662	0.0029621304855572	-0.000286668039666826	0.00029621304855572
214	0.00212170268258181	0.00814670847395382	0.00299887928441389	0.00302611978692227	0.00296214079610032	-0.000223796960527916	0.000296214079610032
215	0.00214130236202044	-0.0033750548784401	0.00299822561428243	0.00274329446999289	0.00296219344534911	0.000714776604846751	0.000296219344534911
216	0.00216067344733113	0.000455694550545567	0.00299777981618489	0.00267031437329377	0.00296221583721831	5.08891205281718e-05	0.00029622158372183
217	0.00217981019844326	0.00220215159740105	0.00299757290436045	0.00318511055011971	0.00296218674318882	-0.000315658977959925	0.000296218674318882
218	0.00219870694472445	0.00766500288791361	0.00299713154422373	0.00283660309492859	0.0029621294190133	-0.000202423822234626	0.00029621294190133
219	0.00221735808666096	-0.00341084956351444	0.00299623819426936	0.0028943162273234	0.00296218238656139	0.000199606805203665	0.000296218238656139
220	0.00223575809751692	0.00712511076362626	0.00299599963192937	0.00295007388087282	0.00296220979732746	9.54663600452215e-05	0.000296220979732746
221	0.00225390152497199	0.00139216933074401	0.00299595610574225	0.0029623600553188	0.00296217306929296	-0.000472933662875338	0.000296217306929296
222	0.00227178299273705	0.00303524784177951	0.00299605723525577	0.0028958724966677	0.00296218457359165	-8.11977696132432e-05	0.000296218457359165
223	0.0022893972021473	-0.00275957159630949	0.00299589062435524	0.00319617969733104	0.00296224242004232	0.000641903790142501	0.000296224242004232
224	0.00230673893373234	0.00360277435489213	0.00299590106919709	0.00257886397546517	0.00296222577674937	-0.000166189002873539	0.000296222577674937
225	0.00232380304876284	0.00677220647180225	0.00299611089982689	0.00277714293356949	0.00296215133392064	0.000121296226628361	0.000296215133392064
226	0.00234058449077323	0.00361848913909837	0.00299558531108536	0.00262587949751751	0.00296221209273764	-0.000398428091752254	0.000296221209273764
227	0.00235707828706008	0.000525026429902522	0.00299550432944728	0.00303110533202106	0.0029622171045948	0.000196801119380829	0.00029622171045948
228	0.00237327955015559	0.00252244783650196	0.00299573077611926	0.00330832085312365	0.00296223652728665	-0.000258632986737734	0.000296223652728665
229	0.00238918347927584	0.00355043267342	0.00299601986401074	0.00307638705626569	0.00296220304998667	-0.000136230921620968	0.000296220304998667
230	0.0024047853617434	0.00512680435627873	0.00299564802767204	0.00270293248125253	0.00296219298686084	0.000155611732725869	0.000296219298686084
231	0.00242008057438378	0.0023277568404377	0.00299589730879002	0.00301503514052747	0.00296218949127221	-0.000164831089107571	0.000296218949127221
232	0.00243506458489538	0.00401729641991072	0.0029962020910539	0.00316380353426516	0.00296209166249334	0.000581562995045571	0.000296209166249334
233	0.0024497329531925	0.00111498372246332	0.0029962727446218	0.00277060088144201	0.00296206442593734	-0.000497792803327675	0.000296206442593734
234	0.00246408133272105	0.00176695347208521	0.00299688021834078	0.0032615368462329	0.00296210535023028	0.000289757594737205	0.000296210535023028
235	0.0024781054717465	0.000398461633807439	0.00299666587102522	0.00286510892309634	0.00296209218540403	-0.000587329076801454	0.000296209218540403
236	0.00249180121461381	0.00488599690600732	0.00299671056571212	0.00264043906682031	0.0029620701738541	0.000290982087625699	0.00029620701738541
237	0.00250516450297877	0.00821621323259099	0.00299622385263123	0.00271830749738087	0.00296213505673062	0.000281900567207774	0.000296213505673062
238	0.00251819137701065	0.00176387996307057	0.00299667045924944	0.0027782519510879	0.00296217275225537	-5.38359828926012e-05	0.000296217275225537
239	0.00253087797656552	0.00152690863194009	0.00299748885309464	0.00261525577802222	0.00296219590915227	-3.05176350831864e-05	0.000296219590915227
240	0.00254322054233014	0.00337008686239604	0.00299731085003495	0.00280493109777916	0.00296213701357294	-0.000281060194189998	0.000296213701357294
241	0.0025552154169359	0.00168082542730239	0.00299807142545982	0.00279207417955056	0.00296213107422866	0.000109903284158993	0.000296213107422866
242	0.00256685904604258	0.00594166082567898	0.00299787118724235	0.0031104937951356	0.00296214967177406	-5.02999791307535e-05	0.000296214967177406
243	0.00257814797939158	0.00408087192587738	0.00299801066853445	0.00318671814999825	0.00296213349336416	5.77470056204368e-05	0.000296213349336416
244	0.00258907887182832	0.00320751233753421	0.00299841627582507	0.00283368834972865	0.00296220125901632	-7.5481774310096e-05	0.000296220125901632
245	0.00259964848429347	0.00451241121523332	0.00299847525600679	0.00254010764459462	0.00296217460594045	0.000394348191058208	0.000296217460594045
246	0.00260985368478274	0.00037318241406975	0.00299841268210037	0.00309190616543068	0.00296211164056567	-0.000274862658602912	0.000296211164056567
247	0.00261969144927497	-0.000642350944419404	0.00299832914901306	0.00284997875946774	0.00296212107231506	-0.000356892702134053	0.000296212107231506
248	0.00262915886262823	0.00159819709340095	0.00299839877258848	0.00289735586304181	0.00296212992656508	0.00025294790381407	0.000296212992656508
249	0.00263825311944363	0.00338740912424783	0.0029983183915731	0.00296245203494003	0.00296214030526477	-5.88716064400454e-05	0.000296214030526477
250	0.00264697152489659	0.00047912987627593	0.00299904577836661	0.00330622501937003	0.00296215109887131	-0.000115798774512896	0.000296215109887131
251	0.00265531149553543	0.00954467293343549	0.00299915785367203	0.0028182638266084	0.00296215408880639	0.000214705616205507	0.000296215408880639
252	0.00266327056004685	-0.000693953835277231	0.00299868351257828	0.00307976496815428	0.00296216881594326	2.44409196748282e-05	0.000296216881594326
253	0.00267084635998826	0.00609700008907027	0.00299762596770482	0.00291136342489074	0.00296219160166902	0.000246276366662333	0.000296219160166902
254	0.00267803665048665	-0.00331971534193579	0.002997334821295	0.00293415038868496	0.00296221001565249	-0.000474115433835635	0.000296221001565249
255	0.00268483930090376	0.00638885479918894	0.00299736160377805	0.00277480685827662	0.002962240488394	0.000104536391830543	0.0002962240488394
256	0.00269125229546746	0.00125480164844392	0.0029972833132368	0.00275446459456989	0.00296223645182961	-0.00043669913504156	0.000296223645182961
257	0.00269727373386905	0.00463259696236435	0.00299705049385793	0.00317258471072355	0.00296215525436659	8.34679548625121e-05	0.000296215525436659
258	0.00270290183182639	0.00316349984745089	0.00299736909951797	0.00294562806064138	0.00296220404607306	-9.72261154129166e-05	0.000296220404607306
259	0.00270813492161258	0.00513496253285583	0.00299717409723856	0.0029538070115725	0.00296215856033991	0.000488921987654495	0.000296215856033991
260	0.00271297145255018	-0.000369275383103045	0.00299724670735687	0.00294752315830561	0.00296222337913536	-0.000428950709717229	0.000296222337913536
261	0.0027174099914707	0.00616107007424904	0.00299692980180512	0.00271732660827186	0.00296220823714915	0.000456270384598049	0.000296220823714915
262	0.00272144922313926	0.00436690509904884	0.00299616271810116	0.0028022041958174	0.002962181377024	-8.88626234214749e-05	0.0002962181377024
263	0.00272508795064434	-0.00385195869393497	0.0029963408359421	0.00312623754236394	0.0029622603395438	-0.0001716872447893	0.00029622603395438
264	0.00272832509575245	-0.00131531976098858	0.00299666336485241	0.00278892838531765	0.00296216580299487	0.000210084570331336	0.000296216580299487
265	0.00273115969922764	0.00892184944900092	0.00299637898050841	0.00285936745181963	0.00296215931671434	-0.000192380363291282	0.000296215931671434
266	0.00273359092111572	-0.000653202481718181	0.00299647763932303	0.00295736929010696	0.0029621577763692	-7.09233943928822e-05	0.000296215777636921
267	0.00273561804099317	0.00573619201355804	0.00299620665684111	0.00298063323407718	0.00296217325543357	0.000139607511247118	0.000296217325543357
268	0.00273724045818063	-0.000878516396940451	0.00299593594435135	0.0033499512935668	0.00296215283835101	0.000200336216981768	0.000296215283835101
269	0.00273845769192086	0.00722748260073158	0.00299593140216867	0.00313585027111679	0.00296223958562957	-0.000288214388139057	0.000296223958562957
270	0.00273926938152125	0.000343380514926721	0.00299580443322125	0.00284904020478	0.00296232604123013	-5.3489305493895e-05	0.000296232604123013
271	0.00273967528646064	-0.000130403949130032	0.00299583767593037	0.00286846887390126	0.0029624019639194	-8.74597576284012e-05	0.00029624019639194
272	0.00273967528646064	0.00756699012106636	0.00299550706342306	0.00265804989355973	0.00296237450968778	0.000403789276091056	0.000296237450968778
273	0.00273926938152125	0.00499395221014658	0.0029956577790748	0.0031896677441232	0.00296238453326092	0.000125614007385945	0.000296238453326092
274	0.00273845769192086	0.00259068268362772	0.00299544678652279	0.00282455417543755	0.00296231500926504	6.45733743312895e-05	0.000296231500926504
275	0.00273724045818063	0.00030003136869961	0.00299564070542756	0.00304541256869967	0.00296225302109765	-0.000228321756417184	0.000296225302109765
276	0.00273561804099317	0.00573540565934084	0.00299501995130908	0.00294277320987172	0.00296225521364051	7.22562514695102e-05	0.000296225521364051
277	0.00273359092111572	0.000688668023786001	0.00299487492559265	0.00269550817978403	0.00296218325050385	-3.15948503127227e-05	0.000296218325050385
278	0.00273115969922764	0.00362010059493402	0.0029945477498693	0.00290149005023929	0.00296211967386398	0.000195166801153661	0.000296211967386398
279	0.00272832509575245	0.000957618021654995	0.00299455659947388	0.00273592055738207	0.00296210287760758	-0.000207583108908845	0.000296210287760758
280	0.00272508795064434	0.00145343369441385	0.00299477099884296	0.00276598214774057	0.00296219968723183	0.000146246647323768	0.000296219968723183
281	0.00272144922313926	-0.000391255131336303	0.00299502282001706	0.00297152559218003	0.00296222799493001	6.20038063037654e-05	0.000296222799493001
282	0.0027174099914707	-0.000217842544869807	0.0029959763319957	0.00317888907779178	0.002962164618163	-0.000743795138600073	0.0002962164618163
283	0.00271297145255018	0.00632875157267293	0.00299619478823201	0.00323250386864193	0.00296214387410432	0.000394819271569445	0.000296214387410432
284	0.00270813492161258	0.00478265422595894	0.00299655290122121	0.00297006298040789	0.00296223147873854	-0.000209635998130239	0.000296223147873854
285	0.00270290183182639	-0.00109952437109031	0.0029966082933186	0.00309619813986053	0.00296216953067686	0.000304082264000922	0.000296216953067686
286	0.00269727373386905	0.00913021374280599	0.00299668318991263	0.00280005800012748	0.0029621339013861	-0.000285618392546166	0.00029621339013861
287	0.00269125229546746	0.0014635363848532	0.00299666349848877	0.00294495489935943	0.00296219673240602	0.000185812387047802	0.000296219673240602
288	0.00268483930090376	-0.000572602528009363	0.0029969422533373	0.00303559134192634	0.00296220447612976	-5.94498172706588e-05	0.000296220447612976
289	0.00267803665048665	0.0062129485303788	0.00299687068549322	0.00349516331642367	0.00296224673597673	-0.000533035606443052	0.000296224673597673
290	0.00267084635998826	0.00123536184275173	0.00299793656015886	0.00301078604287975	0.00296222584734729	0.000293180905049666	0.000296222584734729
291	0.00266327056004685	-0.00172737800915549	0.00299864892941147	0.00292098973758011	0.00296225586532597	-3.43287361635647e-05	0.000296225586532597
292	0.00265531149553543	0.0069801549817962	0.00299902428851773	0.00283890427545173	0.00296215507241728	-6.05441691421946e-05	0.000296215507241728
293	0.00264697152489659	0.00246128397628531	0.00299840178723718	0.00313928033838355	0.00296210390203199	0.000187913129499969	0.000296210390203199
294	0.00263825311944363	0.00429025466214184	0.00299840906819953	0.00284978769899694	0.00296214117568436	-0.000369972123433772	0.000296214117568436
295	0.00262915886262823	-0.000683204359502614	0.00299931610162884	0.00276860191270063	0.00296216005830951	0.000715631157386865	0.000296216005830951
296	0.00261969144927497	0.00371738054916762	0.00299949206383331	0.00282175491852782	0.00296211924813906	-8.73842713176275e-05	0.000296211924813906
297	0.00260985368478274	0.00315128586605008	0.00299947556646562	0.00291101218560965	0.00296212491956674	-0.000353868501037109	0.000296212491956674
298	0.00259964848429347	0.00537978027882189	0.00299920249949156	0.00330866071110051	0.00296217256280673	3.84290313547541e-05	0.000296217256280673
299	0.00258907887182832	-0.000104745794511054	0.00299800947430419	0.00339307737485154	0.00296217951596555	-5.71941450503819e-05	0.000296217951596555
300	0.00257814797939158	-0.000758343729214285	0.00299801692575046	0.00267546266138626	0.0029621510526404	0.000297082516696058	0.00029621510526404
301	0.00256685904604258	0.00841985827024895	0.00299791755710429	0.00310090472092242	0.00296212363714816	-0.000300992883990195	0.000296212363714816
302	0.0025552154169359	-0.00205741990408137	0.0029980788496269	0.00263587711080083	0.0029621038572303	-8.88353978499364e-05	0.00029621038572303
303	0.00254322054233014	0.00534813565102693	0.00299800270397159	0.00303898141238545	0.00296205241478174	-0.000248893248351204	0.000296205241478174
304	0.00253087797656552	-0.000183518067592808	0.00299744299645257	0.00309077942007218	0.00296193756227695	-0.000404478433642856	0.000296193756227695
305	0.00251819137701065	0.00507859050834126	0.00299742152013953	0.00265869591276329	0.00296190046748582	0.000407058936672222	0.000296190046748582
306	0.00250516450297877	0.00641086299094682	0.00299748284039785	0.0029254238903312	0.00296191534612266	-9.18730636132027e-05	0.000296191534612266
307	0.00249180121461381	0.00359093132082828	0.00299679822466462	0.00305195581792504	0.00296193305045085	0.000241115068277712	0.000296193305045085
308	0.0024781054717465	0.00282771526467021	0.00299704283135322	0.00302342544033266	0.00296193818336667	-0.000597221153894073	0.000296193818336667
309	0.00246408133272105	0.00432468279190156	0.00299769700313075	0.00261830610849301	0.00296192835719007	0.00037492641819279	0.000296192835719007
310	0.0024497329531925	0.00345206207444705	0.00299787664331905	0.0029213026926188	0.00296195748007769	-0.000109427395756603	0.000296195748007769
311	0.00243506458489538	0.0021345317706711	0.0029992346757766	0.002784320224117	0.00296205770551333	-6.0380696875687e-05	0.000296205770551333
312	0.00242008057438378	3.13370982706596e-05	0.00299973589781485	0.00287282123760748	0.00296202601763402	0.000371532474197097	0.000296202601763402
313	0.0024047853617434	-0.000946344630793524	0.0029984017214276	0.0028427694511558	0.00296199711782145	-0.000239465225308192	0.000296199711782145
314	0.00238918347927584	0.00465457893643298	0.00299834087726664	0.00303929693032699	0.00296196125322829	0.000212164147568515	0.000296196125322829
315	0.00237327955015559	0.00184070301287386	0.00299825610959466	0.00263526510305388	0.00296200113083219	-0.000355830148746963	0.000296200113083219
316	0.00235707828706008	0.00239200889535828	0.00299820361556085	0.00307603752760738	0.00296203990298551	4.81937644416015e-05	0.000296203990298551
317	0.00234058449077323	0.00473898920308513	0.00299867889818916	0.00306859701849008	0.00296208204490919	0.00025926896474848	0.000296208204490919
318	0.00232380304876284	-0.00318579476684015	0.00299874395794991	0.00311696736822175	0.00296198681078805	-0.0003851459489376	0.000296198681078805
319	0.00230673893373234	0.00390514352854823	0.00299868739439043	0.00316137145416311	0.00296192204899879	-0.000182334368192696	0.000296192204899879
320	0.0022893972021473	0.00813992002433525	0.00299824623480161	0.00301614681569414	0.00296190754195643	6.99581506874136e-05	0.000296190754195643
321	0.00227178299273705	0.00196153801003859	0.002998490930955	0.00288328465224785	0.00296193544858141	-4.43811857164753e-05	0.000296193544858141
322	0.00225390152497199	-0.000325327864680761	0.00300044750136273	0.00295468228280252	0.00296200981264305	-0.000315043403382183	0.000296200981264305
323	0.00223575809751692	0.00126463219462992	0.00300105087510401	0.00322125478722472	0.00296198806781878	-0.000284801382979031	0.000296198806781878
324	0.00221735808666096	0.00736624039355212	0.00300098356197932	0.00326177569658897	0.00296190954003022	0.00069026670152757	0.000296190954003022
325	0.00219870694472445	0.00274168211292377	0.00300141381356771	0.00290565727150622	0.00296187774261812	-0.000743345055710349	0.000296187774261812
326	0.00217981019844326	-0.000777045867288227	0.00300184577996119	0.00295356023742946	0.00296190921817306	0.000449044884784259	0.000296190921817306
327	0.00216067344733113	0.00369167877450628	0.00300212519620676	0.00325361197851417	0.00296189328834225	-0.000588872343716836	0.000296189328834225
328	0.00214130236202044	0.00161896783131009	0.00300150609401707	0.0029342354604548	0.00296190009259412	-3.19553603700389e-05	0.000296190009259412
329	0.00212170268258181	0.00468092530302775	0.00300100678167855	0.00289001219040263	0.00296199152550131	0.000489334300516446	0.000296199152550131
330	0.00210188021682326	-0.00118917912218632	0.00300100934422504	0.0028383419013922	0.00296203645415939	-0.000324351784882708	0.000296203645415939
331	0.0020818408385692	0.00546459648027611	0.00300110663783652	0.00289709671420677	0.00296205656644546	-0.000227610959781861	0.000296205656644546
332	0.00206159048591989	0.00319342900183562	0.0030011787952392	0.00292541785382053	0.00296205981114445	9.14832805055189e-05	0.000296205981114445
333	0.00204113515949186	0.00211736700147781	0.00300114670745228	0.00267547650677613	0.00296206563528355	-0.000531216110435526	0.000296206563528355
334	0.00202048092063979	0.00270880302170752	0.00300163790151572	0.00293493401361369	0.00296203398310102	0.000325818786449686	0.000296203398310102
335	0.00199963388966042	0.000503459943437937	0.00300184049455902	0.00285998633996574	0.00296194649767404	0.000137217086017758	0.000296194649767404
336	0.00197860024397892	0.00193931227356189	0.00300235970809895	0.00310696242496046	0.00296202367722636	-0.000397719252742591	0.000296202367722636
337	0.00195738621631847	0.00537055870848532	0.0030026349882486	0.00327601671325782	0.00296206133107803	0.000362878108637046	0.000296206133107803
338	0.00193599809285329	0.0025495012735262	0.00300222974150815	0.00258138899191404	0.00296206577102806	-0.000169643677684452	0.000296206577102806
339	0.00191444221134597	-0.00270073075222897	0.00300228540766022	0.00266793412950383	0.00296209030218856	-9.4065268060583e-05	0.000296209030218856
340	0.0018927249592694	0.000876759932348659	0.00300263417235504	0.00286970056772067	0.0029620963211468	0.000340654483423426	0.00029620963211468
341	0.00187085277191407	0.00249702444334511	0.00300302798176831	0.00295312962386149	0.00296217774571072	-7.26841092436567e-05	0.000296217774571072
342	0.00184883213048113	0.000866138451366831	0.00300302632067445	0.00297769413143996	0.00296218632177823	-0.000300446729810864	0.000296218632177823
343	0.0018266695601619	0.00550388443296737	0.00300324072037612	0.00322677036998479	0.00296221560046477	0.00021167320528698	0.000296221560046477
344	0.00180437162820426	0.0018557287748956	0.00300318182350656	0.00279520266787852	0.00296227910513539	0.000138811738008721	0.000296227910513539
345	0.00178194494196667	0.00272015156451376	0.00300330234687762	0.00296497557898759	0.00296224943331066	0.000293298667351512	0.000296224943331066
346	0.00175939614696028	-0.00342149553347283	0.00300298431242837	0.0027677012104429	0.00296226711314426	0.000206000974913664	0.000296226711314426
347	0.00173673192487969	0.00921705781094821	0.00300313866215075	0.00270517790146739	0.00296226099868208	-6.69260871688317e-05	0.000296226099868208
348	0.00171395899162304	-0.000681544558060372	0.00300318469366746	0.00307605522906638	0.00296229132622403	0.000231751883177627	0.000296229132622403
349	0.00169108409530193	0.0035904176753768	0.00300323943903987	0.00287296535018072	0.00296226128181508	0.000132462136470409	0.000296226128181508
350	0.00166811401424183	-0.00144822900860437	0.00300289234314277	0.0028856023367197	0.00296225637240847	0.000406078220879833	0.000296225637240847
351	0.00164505555497347	0.0052777069662484	0.00300293516645046	0.00301487250911615	0.00296225094313734	-6.90780727481121e-05	0.000296225094313734
352	0.001621915550216	-0.00102480275830083	0.00300381315823554	0.00302483292471463	0.00296223325388001	0.000217688759842089	0.000296223325388001
353	0.00159870085685222	0.00594246752296168	0.00300414795434655	0.00277969930425293	0.00296220033548189	-0.00025193474527224	0.000296220033548189
354	0.00157541835389678	-0.00388340966930551	0.00300441665115464	0.00314524644325523	0.00296220741474952	-0.000142128438336309	0.000296220741474952
355	0.0015520749404578	0.00613950689540476	0.00300380583937919	0.00317324903949475	0.00296220394843491	0.000247616263305468	0.000296220394843491
356	0.00152867753369247	0.00208238171127261	0.003004252201549	0.00307621406730102	0.00296218345126075	-4.11479195643063e-05	0.000296218345126075
357	0.00150523306675736	-0.000645746134459991	0.00300432404711632	0.00310163393454424	0.00296219112819472	0.000238966190914028	0.000296219112819472
358	0.001481748486754	0.00240172954399353	0.00300372928731389	0.00322407236932216	0.00296222393166864	-9.81960443393792e-05	0.000296222393166864
359	0.0014582307526703	-0.000277962221853374	0.00300368968279362	0.00271339600116651	0.00296215606536761	-0.000199569332563705	0.000296215606536761
360	0.0014346868333184	4.99273360379768e-05	0.00300395959322995	0.00298773986039973	0.00296210856522102	-0.000574371820310782	0.000296210856522102
361	0.00141112370526974	0.00355300884035403	0.00300413938043052	0.00296220021524427	0.00296206325608185	0.000142824629709757	0.000296206325608185
362	0.00138754835078768	-0.00109692696128203	0.00300426171905589	0.0032148875370208	0.0029621318577889	0.000558480903454377	0.00029621318577889
363	0.00136396775575857	0.00941289307289233	0.00300419627138563	0.00307613303559045	0.00296209665260812	-0.000213537017870824	0.000296209665260812
364	0.00134038890762161	-0.000726590204048871	0.0030038980436454	0.00293873282517293	0.00296204163741875	-0.000152035596033132	0.000296204163741875
365	0.00131681879329839	0.00243460984220742	0.00300444246480147	0.00321162153418635	0.00296206650147279	-0.000124074607429104	0.000296206650147279
366	0.00129326439712246	0.0004058871949311	0.00300453637037579	0.00323550893531044	0.0029621082354816	-0.000238878035926386	0.00029621082354816
367	0.00126973269876976	0.00145192504954237	0.00300477869249843	0.00297050518197702	0.002961994731224	0.000292671752026984	0.0002961994731224
368	0.00124623067119036	-0.00209044404315691	0.00300443755222906	0.00300106172697259	0.0029620538930904	-0.000343964482901441	0.00029620538930904
369	0.00122276527854224	0.00468827116195985	0.00300444577762063	0.00328509383400323	0.00296203918584797	0.000462645354877202	0.000296203918584797
370	0.00119934347412769	0.0021053233664498	0.00300467260892263	0.00324856418468278	0.0029620449411808	7.06064869223723e-05	0.00029620449411808
371	0.00117597219833282	-0.00203231606181991	0.00300486358865414	0.00309119537143992	0.00296210014831623	-0.000126740409126257	0.000296210014831623
372	0.00115265837657105	0.00312675074328341	0.00300527067208896	0.00300331298311248	0.00296207257112726	-0.000190412787410159	0.000296207257112726
373	0.00112940891723092	0.00176245292084656	0.0030054682589119	0.00302656370956571	0.00296216572605432	-0.000235539936500791	0.000296216572605432
374	0.001106230709629	-0.000981067323011514	0.0030054089336092	0.00302108520257036	0.00296208912228499	0.000208799512458361	0.000296208912228499
375	0.00108313062196843	0.0051428132042039	0.0030052518155741	0.00293359110982111	0.0029620706608335	0.000115260743029365	0.00029620706608335
376	0.00106011549930372	-4.80347740672403e-05	0.00300532284393515	0.00348288848724741	0.00296215261796207	-0.000124130024195604	0.000296215261796207
377	0.00103719216151242	0.00340356700953045	0.00300527934612029	0.0030543204581576	0.00296219320083214	-4.97802512924786e-05	0.000296219320083214
378	0.00101436740127425	0.0011762890716535	0.00300509708484931	0.00285426210426128	0.0029622176605935	0.000454196996543521	0.00029622176605935
379	0.000991647982058262	-0.00166930267743155	0.00300555484692391	0.00328979428894313	0.0029622284356742	-0.000380479441803242	0.00029622284356742
380	0.000969040636118701	0.00389502566403069	0.00300525580252858	0.00345813879666121	0.0029622330130696	0.000285784913206362	0.00029622330130696
381	0.000946552062500072	-0.00176145582193567	0.0030060247411052	0.00313370322777097	0.00296229156089629	0.000218507027747874	0.000296229156089629
382	0.000924188925052083	-0.00144612445482714	0.00300608501490895	0.0031469933535626	0.00296240117967221	-0.000154669393967986	0.000296240117967221
383	0.000901957850454992	0.00496865674106748	0.0030059875640362	0.00283170947581389	0.00296241755367911	-6.76719808762266e-06	0.000296241755367911
384	0.000879865426255993	-0.00300818732225251	0.00300538478729056	0.00304480483221068	0.00296235308780774	0.000299512799461747	0.000296235308780774
385	0.000857918198917166	0.00230416265429241	0.00300537218169413	0.00262318687621107	0.0029623092592656	-0.000672679218283619	0.000296230925926559
386	0.000836122671875633	-0.00280732606188713	0.00300567508915309	0.00288304013017529	0.00296228907216711	0.000294503790181472	0.000296228907216711
387	0.000814485303616442	0.00118950741625721	0.00300503088748716	0.00285533675559502	0.00296227636215856	-0.000259035328663291	0.000296227636215856
388	0.000793012505758782	-0.00280988767643512	0.00300469408781218	0.00317157211672847	0.00296229810313474	0.000148478890405183	0.000296229810313474
389	0.000771710641156077	0.0029786308791862	0.00300468394910877	0.00305294734259511	0.00296229329888761	5.99150465427754e-05	0.000296229329888761
390	0.000750586022010543	-0.000330186200326096	0.003004251008287	0.00245933912152743	0.00296238028962476	-5.32588314327035e-06	0.000296238028962476
391	0.000729644908002737	-0.00316135475344387	0.00300373201219945	0.00291079467038478	0.00296230801621918	-0.000130971721038901	0.000296230801621918
392	0.000708893504436688	0.00477588076519279	0.00300363186876341	0.00282325966979139	0.00296236314925478	0.000194900218240337	0.000296236314925478
393	0.000688337960401123	-0.000707070498734247	0.00300335380166535	0.00302550242574393	0.00296228743555366	-0.000104579235164377	0.000296228743555366
394	0.000667984366947365	-0.00336083726759566	0.00300406163999065	0.00290151172043055	0.00296225598817493	0.000120249051879732	0.000296225598817493
395	0.000647838755284422	0.00552383468480335	0.00300411807987544	0.00280069501636237	0.00296219205180085	0.000374566998053699	0.000296219205180085
396	0.000627907094991807	-0.00263906727645387	0.00300421245295631	0.00289005319053607	0.00296226697767971	0.000201690356886869	0.000296226697767971
397	0.000608195292250624	0.00233699652573365	0.00300443625981765	0.00300421514672686	0.00296229717308216	-0.000571038142415514	0.000296229717308216
398	0.000588709188093443	0.00280742970929246	0.00300437096454526	0.0025604693405414	0.00296222208992466	-0.000251425842423265	0.000296222208992466
399	0.000569454556673468	0.00139670268381204	0.00300427914290713	0.00282418050115662	0.00296219719322954	0.000136917099504225	0.000296219719322954
400	0.00055043710355354	-0.000285640294756483	0.00300473120626476	0.00294927543124589	0.00296222692919753	0.000100038810525458	0.000296222692919753
401	0.000531662464015446	-0.00171093103560669	0.00300368385121872	0.00254925271966221	0.00296211971063651	-0.000597825217244357	0.000296211971063651
402	0.000513136201390074	0.00260790403878264	0.00300311284719512	0.0030250300559917	0.00296213121245121	0.000499824525307422	0.000296213121245122
403	0.000494863805408867	0.000594208131426495	0.00300229453663816	0.0027076385573719	0.00296215582253304	-2.35346640423541e-05	0.000296215582253304
404	0.000476850690577106	-0.000797527952836672	0.00300239769170549	0.00303465839986325	0.00296214072667327	-0.000149521372792005	0.000296214072667327
405	0.00045910219456947	-0.000152915365308138	0.00300173143373108	0.00328536749678091	0.00296201292568895	-0.000178404243042072	0.000296201292568895
406	0.000441623576648372	-0.00292410955839241	0.00300174732468034	0.00325564396127364	0.00296204519362499	-0.000218454320378857	0.000296204519362499
407	0.000424420016105518	0.00657080181381215	0.00300111853565712	0.00316704119562843	0.00296201118338358	0.000159069331698334	0.000296201118338358
408	0.000407496610727183	-0.00428938049976154	0.00300182735637805	0.00286791190283812	0.00296206324067807	6.2465564083552e-05	0.000296206324067807
409	0.000390858375283615	0.00305796596745626	0.00300139269958164	0.00289910245684172	0.00296206686026167	-0.000289281182514689	0.000296206686026167
410	0.000374510240043062	-0.00277491080156962	0.00300145348097849	0.00287039961029395	0.00296203680394202	0.000178460753091405	0.000296203680394202
411	0.000358457049310813	0.000207754679282206	0.00300082586857981	0.00315866931171824	0.00296205009040702	0.000127637709774987	0.000296205009040702
412	0.000342703559993742	-0.00149833873602768	0.00300091069797874	0.00336765128085675	0.00296208056497255	-0.00040718681305519	0.000296208056497255
413	0.00032725444019072	0.00243629413818556	0.00300092367487319	0.00310727687637181	0.00296209890343368	-0.000120675897605314	0.000296209890343368
414	0.000312114267809364	0.00243088254161371	0.00300077555015089	0.00301403201418207	0.00296207160703951	1.53296904018253e-05	0.000296207160703951
415	0.000297287529209503	-0.000629185404618804	0.00300108062483513	0.00302454940379133	0.00296209027009158	0.000473308618959113	0.000296209027009158
416	0.000282778617873771	0.00231281446433486	0.00300053180751461	0.00316640896742756	0.00296208345128498	-7.66958784298784e-05	0.000296208345128498
417	0.000268591833105725	-0.00209938057562145	0.00300006959642676	0.00311370120662664	0.00296211411903511	-0.000137416218690329	0.000296211411903511
418	0.000254731378755866	0.00276069680326345	0.00299990587663393	0.00337519419244875	0.00296214020571939	2.64630254136075e-05	0.000296214020571939
419	0.000241201361975954	0.000663975202353685	0.00299943048258424	0.0028055853557028	0.0029621305741835	-0.000102165635535549	0.00029621305741835
420	0.00022800579200196	-0.00202943391160895	0.00299927438940738	0.00289060606433974	0.00296209752049904	-0.000371000522549305	0.000296209752049904
421	0.00021514857896605	0.000857769513093459	0.0029980955842998	0.00333221061089128	0.00296205602119572	0.000229636185237222	0.000296205602119572
422	0.000202633532737932	0.00126847827503112	0.00299830556905047	0.00312775859600257	0.00296204793755042	0.000141003028107577	0.000296204793755042
423	0.000190464361795898	-0.000722848180388492	0.00299808169078572	0.00286938970960766	0.00296210047686117	0.000148356283091829	0.000296210047686117
424	0.00017864467212793	-0.000625766184178897	0.00299815253030418	0.0027427063266721	0.00296225021009498	-0.000406371739031872	0.000296225021009498
425	0.000167177966163167	0.00428085331100731	0.00299792616850825	0.00275688885949388	0.00296226483758358	0.000155238536154319	0.000296226483758358
426	0.000156067641734058	-0.000263294875238912	0.00299806395472455	0.0030630443513141	0.00296228001749598	-3.71744201774046e-05	0.000296228001749598
427	0.000145316991069511	-0.00107281152491389	0.00299799987931563	0.00318656691409619	0.00296219836147342	-8.8769574073971e-05	0.000296219836147342
428	0.000134929199819337	-0.000210197604952435	0.00299833491361303	0.00292336211915246	0.00296220719260988	-0.00026279015820768	0.000296220719260988
429	0.00012490734611027	0.000654993413120184	0.00299782828009145	0.00314057326305172	0.00296227044967907	0.000149429364550522	0.000296227044967907
430	0.000115254399633854	0.00170162199759534	0.0029969868035585	0.00326785316757066	0.00296216121685543	0.000223185803329844	0.000296216121685543
431	0.000105973220766456	0.000409527189037806	0.00299754373301515	0.00297712494731482	0.00296211243979649	0.000432761597550381	0.000296211243979649
432	9.7066559721679e-05	-0.0015115107949616	0.00299750146131802	0.00304864569559457	0.00296203397749015	-0.000505447077906648	0.000296203397749015
433	8.85370557354137e-05	0.000417432471608764	0.00299735862250073	0.00277866049741326	0.00296202886346337	8.57306939363546e-05	0.000296202886346337
434	8.03872362837713e-05	0.00336755143035978	0.00299726305626039	0.00306822497873199	0.00296198235254353	-0.000210623932091092	0.000296198235254353
435	7.26195163341437e-05	-7.88508275329012e-06	0.00299772154078059	0.00332894323226348	0.00296197279941321	0.000151281332484623	0.000296197279941321
436	6.52361976295928e-05	0.00285445220125384	0.00299792060143811	0.00294971176779915	0.00296198536396537	0.000126034948981859	0.000296198536396537
437	5.8239468006796e-05	-0.00190606298122396	0.00299800010906383	0.00311410043123913	0.00296202310853052	0.000307409862019989	0.000296202310853052
438	5.16314007477415e-05	-0.000807369881446403	0.00299732336497657	0.00298624362572457	0.002962069165964	-0.000247129847287879	0.0002962069165964
439	4.54139539653736e-05	-0.0020331800478705	0.00299750468042854	0.00282838486106506	0.0029620852943935	0.000389866316541059	0.00029620852943935
440	3.95889700233555e-05	0.0022810606893254	0.00299737275451182	0.0027785241953162	0.00296201261444326	-0.000252923224332017	0.000296201261444326
441	3.41581749901446e-05	0.000565361308574387	0.00299708637887097	0.00304583247607885	0.00296199076458824	0.000135543230938356	0.000296199076458824
442	2.91231781275134e-05	0.00519819156375392	0.00299705712332719	0.00318405365203428	0.00296202908646055	2.30337427311302e-06	0.000296202908646055
443	2.44854714136979e-05	-0.00376659824715656	0.00299694173210196	0.00308771879981848	0.0029620359166446	0.000207564544134517	0.00029620359166446
444	2.02464291012868e-05	-0.0010763831768546	0.00299729593289417	0.002978630977946	0.0029620441258713	0.000258142194586392	0.00029620441258713
445	1.64073073100033e-05	0.000768638466296387	0.00299720878237725	0.00298788388249453	0.00296207840677823	-0.000139970825300781	0.000296207840677823
446	1.29692436544894e-05	-0.0012192854346049	0.00299694091213925	0.0028162080865279	0.00296212130589903	0.000184866482160647	0.000296212130589903
447	9.93325690720527e-06	-0.0014731341017577	0.00299629961100225	0.00298044386985077	0.00296213725814014	-0.000367851118326431	0.000296213725814014
448	7.30024669654649e-06	-0.00198940231329294	0.00299617292962484	0.0030411694733132	0.0029621067672778	-0.00021522944995568	0.00029621067672778
449	5.07099324026342e-06	0.000688659862745878	0.00299539143021101	0.0032258573775517	0.00296213456333389	0.000251842031154837	0.000296213456333389
450	3.24615711426617e-06	-0.00076062735790588	0.00299541744110955	0.00290134403365423	0.00296223670186165	-0.000517518574952675	0.000296223670186165
451	1.82627905688237e-06	0.00250670998057392	0.00299560630638419	0.00288617013776551	0.00296230916305494	5.56135603931842e-05	0.000296230916305494
452	8.11779808623563e-07	0.00729955138650618	0.00299560068148082	0.00328445098301797	0.00296222571062124	-4.46089681961197e-05	0.000296222571062124
453	2.02959987511994e-07	-0.00417730915098868	0.00299556743470478	0.00317386191997034	0.00296222442951668	-0.000253809057659319	0.000296222442951668
454	2.70612818260336e-74	-0.00268073219709281	0.00299590097137953	0.00285610924414879	0.00296216638925905	0.000243266172111532	0.000296216638925904
455	1.82598498843321e-74	-0.00574337834241656	0.00299594070989904	0.00302890089804311	0.0029621198070532	-0.000337947682776158	0.00029621198070532
456	1.23208238376889e-74	0.00699012616236244	0.002995977125483	0.00287783175844569	0.00296212339901974	0.000747233864430481	0.000296212339901974
457	8.31334928137811e-75	0.000523428540006032	0.00299561518507657	0.00283804167580157	0.00296212347868979	-0.000387922322750979	0.000296212347868979
458	5.60926642869618e-75	-0.000973850901010194	0.00299555346683456	0.00293511183677494	0.0029620203461184	6.08792687518769e-05	0.00029620203461184
459	3.78468639001649e-75	0.00180952920573793	0.00299572750799285	0.00310970568182608	0.00296203496205859	0.000271093470910107	0.000296203496205859
460	2.5535686865312e-75	0.00898900584826751	0.00299551561705952	0.00303821088739457	0.00296207938024346	-0.000470621835755256	0.000296207938024346
461	1.72289588003852e-75	-0.00156802121729887	0.00299538871874864	0.00271090993458267	0.00296205487164949	0.000239602957508322	0.000296205487164949
462	1.16242352400589e-75	-0.00423274879647822	0.00299507499142723	0.00275676245989634	0.00296203753624957	5.89931625893683e-05	0.000296203753624957
463	7.8426646270873e-76	0.00290536260920102	0.0029947854382635	0.00321522149672248	0.00296203505996513	-0.000275005723142839	0.000296203505996513
464	5.29123219015142e-76	-0.00452840102251796	0.00299485938303961	0.00299425562270247	0.00296202336997101	-0.000289257691721329	0.000296202336997101
465	3.56980048267858e-76	-0.00149281627691047	0.00299488677917441	0.00292637227145688	0.00296197381169209	0.000223338732282546	0.000296197381169209
466	2.40838016939221e-76	-0.0024795870074262	0.002994185755312	0.00290235390667522	0.00296194339441457	-1.10428985992105e-05	0.000296194339441457
467	1.62480086437028e-76	0.00217608851234156	0.00299417391008974	0.00300301389760997	0.00296200028961484	-0.00058489362532672	0.000296200028961484
468	1.09614817769682e-76	-0.0048251550706704	0.0029941149722754	0.00303026996901342	0.00296196538855347	0.000236621182697449	0.000296196538855347
469	7.39490233068694e-77	0.00463637635356	0.00299424668724399	0.00299289080541638	0.0029619172025932	0.00052260991743629	0.00029619172025932
470	4.988726502985e-77	0.00228271540648581	0.00299411094100407	0.00298823469310294	0.00296192991175609	-0.000214360728058193	0.000296192991175609
471	3.36543378389204e-77	0.000272862834692535	0.00299435482217644	0.00293326328751204	0.00296195916991125	-0.000236964132566176	0.000296195916991125
472	2.27031716049544e-77	-0.000506653168087222	0.0029949672981418	0.00313591814174587	0.00296195209215697	0.000504768999027479	0.000296195209215697
473	1.53153231719943e-77	-0.00241043972342039	0.00299491533669473	0.00289811388735408	0.00296193815169867	-0.000273611748140342	0.000296193815169867
474	1.03314190077077e-77	-0.00119855845086402	0.00299493400419835	0.00312442463056903	0.00296200584072104	0.000260493065777889	0.000296200584072104
475	6.96928117623869e-78	0.00367205412469166	0.0029952669320325	0.00288890391169525	0.00296205228934496	0.000260440456392724	0.000296205228934496
476	4.70121618940291e-78	-0.000648039889295885	0.00299567685721236	0.00311445782329444	0.00296201030772174	4.51782162202534e-05	0.000296201030772175
477	3.17122246410698e-78	0.00256973189716395	0.00299568584122146	0.00346686049304159	0.00296200647354364	-0.000138462179537577	0.000296200647354364
478	2.1391314319518e-78	-0.000703877595156363	0.00299549470098156	0.00328977583351709	0.00296206411984659	0.000215736951448864	0.000296206411984659
479	1.44292090945003e-78	0.0031716148539509	0.0029955492227084	0.00292019814215913	0.00296203638126014	-0.000254948936820508	0.000296203638126014
480	9.73289203735904e-79	0.000398271073952834	0.00299573439234055	0.00279239094140959	0.00296200832039829	-7.17158363107475e-05	0.000296200832039829
481	6.56501360143037e-79	-0.00142497840625445	0.00299553785094787	0.00278511755328528	0.00296202689901224	0.000343251608789752	0.000296202689901224
482	4.42816426657196e-79	0.00475120948470792	0.00299522731542936	0.00297890162854809	0.00296209453094084	3.29017516762551e-05	0.000296209453094084
483	2.98680044808966e-79	0.000541595482419581	0.0029950856782223	0.0031633446739143	0.00296215059402731	-3.83941520276988e-05	0.000296215059402731
484	2.01457345755482e-79	-0.00117103938165339	0.00299501069359374	0.00310447309572633	0.00296224044161588	0.000227010917039138	0.000296224044161588
485	1.35879658228688e-79	-0.00449421878196389	0.00299553667141229	0.00297132723248757	0.00296225694819148	-0.000355883451515128	0.000296225694819148
486	9.16474203315709e-80	0.00491580361495066	0.00299433682275597	0.00304449866002536	0.00296230447673356	0.000426550649718101	0.000296230447673356
487	6.18131005174067e-80	-0.00767643371945037	0.00299407627265436	0.00274852900759297	0.00296238969164155	0.000172940791970156	0.000296238969164155
488	4.16903285560085e-80	0.00159625441317563	0.00299389740609553	0.0029541552691891	0.00296243490189389	-0.000170516623652497	0.000296243490189389
489	2.81180135809968e-80	0.000448818665911227	0.00299380568812784	0.00341350759295672	0.0029624180512668	-3.89639551233803e-05	0.00029624180512668
490	1.89639371061356e-80	-0.000203682208580549	0.00299482049961662	0.00280391506305092	0.00296243315378126	-7.95337156862887e-05	0.000296243315378126
491	1.27898941379393e-80	0.00393179976361233	0.00299491264205544	0.00273212552888613	0.00296240390936271	9.05607172841942e-05	0.000296240390936271
492	8.62581201118245e-81	0.00166709228089501	0.00299553340849605	0.0026026640111498	0.00296243251220093	-0.000535536096294349	0.000296243251220093
493	5.81738284351795e-81	-0.00125438018582269	0.0029945998162436	0.00285997712195567	0.00296235062283416	0.000513788334576516	0.000296235062283416
494	3.9232857600381e-81	0.00196782296994167	0.00299516785703933	0.00268082935957803	0.00296240411241647	-0.000246648260209808	0.000296240411241647
495	2.6458602346854e-81	-0.00277813503011649	0.0029955287526338	0.00259235609537075	0.00296241570543073	-0.000116247657944785	0.000296241570543073
496	1.78434381215553e-81	0.00196404640259557	0.0029955966109019	0.00292974693691298	0.00296243513556583	0.000169240182865955	0.000296243513556583
497	1.20333038498529e-81	0.000900180379173746	0.00299533781620804	0.00280177640048526	0.00296239794024983	0.00016084923317399	0.000296239794024983
498	8.11495194582696e-82	0.00633480647865381	0.00299539430476167	0.00319596797039365	0.00296230709854839	-0.000578773192213773	0.000296230709854839
499	5.47244957151042e-82	-0.00518996573310517	0.00299533295815495	0.00291860033734193	0.0029622591980606	-0.000236717928054973	0.00029622591980606
500	3.69039073796468e-82	7.57593761420405e-05	0.00265693923234349	0.00270958165891888	0.00264870213695583	-0.000408854426173884	0.000264870213695583
