# Supplementary material for: Impulse Response Functions for Nonlinear, Nonstationary, and Heterogeneous Systems, Estimated by Deconvolution and Demixing of Noisy Time Series
Source: Sensors (Basel). 2022 Apr 25;22(9):3291. doi: 10.3390/s22093291 (PMC9105515; doi:10.3390/s22093291)
Supplement: Supplementary file 1 [file sensors-22-03291-s001.zip › File S1/IRF fig 16 piecewise linear approximation to IRF/benchmark_test_IRF_alpha=4_tau=10_ar=0_nk=20.txt]

lag	bench	bb	se	RMSE	pooled_se	bias	bias_se
0	0	-0.00178808778378181	0.00260709734484165	0.00281623786590125	0.00258423581345297	-0.000522519880131203	0.000258423581345297
1	0.00143001609820936	0.000322454189193715	0.00293267144310388	0.00309247202458037	0.00288822146918761	0.000565592459309064	0.000288822146918761
2	0.00766854765426725	0.00198543956560375	0.00293308669981098	0.00327312501982386	0.00288829561104218	-0.000473237096013832	0.000288829561104218
3	0.0173487866061428	0.0228716146336155	0.00293307268281724	0.00284547829269135	0.00288835941149658	0.000528659754663733	0.000288835941149658
4	0.0275656045902036	0.0235291149543347	0.00293336568810513	0.0031097205392522	0.00288834432147354	-0.000625822623945879	0.000288834432147354
5	0.0360894088630967	0.0331888922320584	0.00289997899102803	0.00299821074133749	0.00285864795836753	6.72030600983052e-05	0.000285864795836753
6	0.0418028328757613	0.0452264441943702	0.00221213073527051	0.00232459229104056	0.00219993178516169	0.000566838786220798	0.000219993178516169
8	0.0445231966654368	0.0444078019541631	0.00152870104705331	0.0017352599296442	0.00152800425262641	0.000651865660475862	0.000152800425262641
11	0.0348610974100994	0.0353003037540115	0.00115356590974797	0.00124023983314856	0.00115263676183751	0.000490410714418186	0.000115263676183751
15	0.0178470156719978	0.0157127578635064	0.000877414004299378	0.00148971366626334	0.00087997133983012	-0.0012821574709285	8.7997133983012e-05
21	0.00444265875033667	0.00377418300802277	0.000691220035784556	0.0012841813107276	0.000699368618426637	-0.0010610888978552	6.99368618426637e-05
29	0.000476910322771932	0.000417160064194785	0.000554276283962174	0.000626309893971039	0.000562238164391725	-0.000363448268395544	5.62238164391725e-05
41	1.10912574491652e-05	-0.000222504398484538	0.000454058792469546	0.00046836460270913	0.00045774937495242	5.61834937922874e-05	4.5774937495242e-05
58	3.49712148867977e-08	-0.000215940562703086	0.000376010694840156	0.00042847684608781	0.000376486220899459	-7.73147284729371e-06	3.76486220899459e-05
83	4.65281941671795e-12	0.000283972146086452	0.00031037554809571	0.000317353227566625	0.000313942370925637	-3.83801965287883e-05	3.13942370925637e-05
118	0.000167177966163178	0.000127563180433595	0.000257422142734962	0.000256855372165274	0.000262222948841521	-4.05793169777362e-05	2.62222948841521e-05
169	0.001106230709629	0.00100149616519631	0.000215326171824767	0.000234596149182657	0.000219465371855598	-9.76605954682871e-05	2.19465371855598e-05
242	0.00256685904604258	0.00310386612511898	0.000181272497372899	0.000393965995667822	0.000184891910130537	0.000348102193770656	1.84891910130537e-05
347	0.00173673192487969	0.00172171313165281	0.000157463619370522	0.000188268197779153	0.000161634226517764	-8.71251624207311e-05	1.61634226517764e-05
500	3.69039073796468e-82	-0.000342235550306283	0.000197553199047053	0.000608031384995453	0.000202383344959821	-0.000580841817278983	2.02383344959821e-05
