# Supplementary material for: Impulse Response Functions for Nonlinear, Nonstationary, and Heterogeneous Systems, Estimated by Deconvolution and Demixing of Noisy Time Series
Source: Sensors (Basel). 2022 Apr 25;22(9):3291. doi: 10.3390/s22093291 (PMC9105515; doi:10.3390/s22093291)
Supplement: Supplementary file 1 [file sensors-22-03291-s001.zip › File S1/IRF fig 16 piecewise linear approximation to IRF/benchmark_test_IRF_alpha=4_tau=10_ar=0_nk=50.txt]

lag	bench	bb	se	RMSE	pooled_se	bias	bias_se
0	0	-0.00194729382558561	0.00260826919134471	0.00280983468923652	0.00258680218074199	-0.000520489809987971	0.000258680218074199
1	0.00143001609820936	0.000416997223084826	0.00293223202764523	0.00307705217302227	0.0028890721206731	0.000545850226995304	0.00028890721206731
2	0.00766854765426725	0.00217715951123827	0.00293278128650808	0.00326009704202491	0.00288916074283362	-0.000465889303041488	0.000288916074283362
3	0.0173487866061428	0.0229759714459737	0.00293288317935064	0.00285252765439062	0.00288921226084418	0.000545881146460494	0.000288921226084418
4	0.0275656045902036	0.0235323563934921	0.00293246139842024	0.00310956131997144	0.00288925825509817	-0.000629802422732012	0.000288925825509817
5	0.0360894088630967	0.0336602444215645	0.00293238601895325	0.00303005168657645	0.0028892897440886	0.000127073280285443	0.00028892897440886
6	0.0418028328757613	0.0432194114087756	0.00293259467807217	0.00293646079467529	0.00288922921952466	0.000321145893449911	0.000288922921952466
7	0.0444967498249595	0.0469418921882088	0.00293257265964332	0.00276030808479827	0.00288921181427929	-0.000235151756047901	0.000288921181427929
8	0.0445231966654368	0.044733824730336	0.00293266026270648	0.00299147360694672	0.0028892094942908	-3.67321287341949e-05	0.00028892094942908
9	0.0424938531500294	0.0408552077632432	0.00293250700423969	0.00290026138341547	0.00288926154932579	-0.000221719143907848	0.000288926154932579
10	0.0390733629626329	0.0373286917584509	0.00293270440087546	0.00282087853970452	0.0028892263399721	-5.90685692547448e-05	0.00028892263399721
11	0.0348610974100994	0.0330456851286621	0.00293236992693741	0.0029787484148685	0.00288928746778708	6.00085005630601e-05	0.000288928746778708
12	0.0303381395215074	0.0324191382410404	0.00293163762783187	0.00290529366049228	0.00288936748244199	5.48617033519976e-05	0.000288936748244199
13	0.0258557696691444	0.0296993384849125	0.00293230390765648	0.00275992083410748	0.00288939631801759	6.225481043526e-05	0.000288939631801759
14	0.0216468011477956	0.0155249726727502	0.00293141111261061	0.00309161777296864	0.00288930888389926	-0.000121771943520592	0.000288930888389926
15	0.0178470156719978	0.0200508673996936	0.00293200711685186	0.00326420708353347	0.00288928518141041	0.000140732173126479	0.000288928518141041
16	0.0145189089939636	0.014517265712243	0.0029331460270012	0.0026336763267363	0.00288923393493549	-0.000105897289446582	0.000288923393493549
17	0.0116735515762379	0.00822538705656913	0.00290320270748278	0.00308493119335838	0.00286188967271811	-0.000495141718526187	0.000286188967271811
18	0.00928872199349929	0.00901827763267778	0.00228653283219351	0.00244101229167042	0.0022659061305875	-0.000259696443718226	0.00022659061305875
20	0.0057252288495362	0.00573018067506966	0.00190608771502259	0.00185182697119886	0.00189688719167119	-0.000133643178963241	0.000189688719167119
22	0.00342401233838215	0.00509339091590088	0.00185834612267265	0.00199928407565175	0.00185423056979566	6.33709153912227e-05	0.000185423056979566
24	0.00199740171359907	0.00255903390114569	0.00181237973030696	0.00202353706999638	0.00181239555039344	-8.84655369447409e-05	0.000181239555039344
26	0.0011410801522255	0.000317812689800019	0.00153088757976017	0.00150549360290241	0.00153594181051033	-0.000214533236264162	0.000153594181051033
29	0.000476910322771932	0.000556484509602554	0.00133768606429741	0.00124518601741614	0.00134303037375952	-0.000158166559358349	0.000134303037375952
32	0.000192991990699765	0.000115082048673018	0.00129482577262352	0.00125589990562226	0.00129868306200997	0.000117429481025298	0.000129868306200997
35	7.60571601740064e-05	0.00133598524891325	0.00115797211688474	0.00116887287255269	0.00115929582814978	-0.000230669777750038	0.000115929582814978
39	2.12450923203867e-05	0.000134439670803428	0.00104781467642298	0.0010161487925878	0.00104627926410801	0.000193566680219819	0.000104627926410801
43	5.74908854171603e-06	-0.000249850092234271	0.000956177869693196	0.000900982515453214	0.000955098083892819	2.22168798361307e-06	9.55098083892819e-05
48	1.08225195461385e-06	-0.00127886377971706	0.000882784858323225	0.000838720587278154	0.000884445950122234	5.0154393321977e-05	8.84445950122234e-05
53	1.97171123781501e-07	0.000456335812259812	0.000816462842644357	0.000762619723609528	0.000821349851587625	3.39796615401757e-05	8.21349851587625e-05
59	2.46754443035158e-08	-0.000548760318895971	0.000734165108520674	0.000717593606312494	0.000741372572160274	2.82653839021762e-06	7.41372572160274e-05
66	2.10046864840995e-09	-0.000140145026663033	0.00069515665976968	0.000621019399136374	0.000702560728482426	-1.37004073741874e-05	7.02560728482426e-05
73	1.72833700274035e-10	0.00111323744560216	0.000661758299855354	0.000635502551893735	0.000669288645489691	-5.81703023468437e-06	6.69288645489691e-05
81	9.62437557419703e-12	-0.000404159020247712	0.000612939012677849	0.00063043241467533	0.00062220756149665	-6.9329517713366e-05	6.2220756149665e-05
90	3.6073219055948e-13	-5.29110843991063e-05	0.000570547132108913	0.000580983330265283	0.000581636615287576	5.84475611547291e-05	5.81636615287576e-05
100	2.4485471422761e-05	0.000678582598752877	0.000524387117936981	0.000575126212918243	0.000536522510676919	-2.84921128253113e-05	5.36522510676919e-05
112	0.00010597322076656	0.000388922384489487	0.000489001278620734	0.000419787394560636	0.00050014567090321	-4.25614924804069e-05	5.0014567090321e-05
125	0.000254731378755867	-0.00017217494939697	0.000460384370346472	0.00041994245489053	0.000469531713817833	-1.05440302108413e-05	4.69531713817833e-05
140	0.000494863805408867	0.000414406843446788	0.000432003911723338	0.000427708689169519	0.000437869874132845	1.81617764036173e-05	4.37869874132845e-05
157	0.000836122671875633	0.00109417115889874	0.000408005691485405	0.000375660219628008	0.000411686272584973	-1.7346325942056e-05	4.11686272584973e-05
176	0.00126973269876976	0.00153202561431847	0.000386330467417379	0.000404619210947778	0.000389851408521288	-3.15080261850529e-05	3.89851408521288e-05
197	0.00175939614696028	0.00100129322814511	0.000365196140995834	0.000405374979171136	0.000367337739013727	-6.07864911937327e-05	3.67337739013727e-05
221	0.00225390152497199	0.00265199492981471	0.000342639799642478	0.000332486184750964	0.00034515551676023	-2.03550852701145e-06	3.4515551676023e-05
248	0.00262915886262823	0.0029779352582375	0.000321713791063296	0.00030622487987439	0.000326153585462033	1.57815536973519e-05	3.26153585462033e-05
278	0.00273115969922764	0.00258588239398365	0.00030001167589895	0.000285601913432197	0.000307793345245819	3.66535441386124e-05	3.07793345245819e-05
312	0.00242008057438378	0.0028100325437483	0.000279664692186838	0.0002813612656583	0.000288442264228568	-2.86204146933909e-05	2.88442264228568e-05
351	0.00164505555497347	0.00192831962038446	0.00026228976005947	0.000326840260535493	0.000272120983403043	5.66468543248203e-05	2.72120983403043e-05
394	0.000667984366947365	0.000384330549944578	0.000247499989081965	0.000278561183695658	0.000257541062232459	-8.2569415494959e-05	2.57541062232459e-05
443	2.44854714136979e-05	0.000202972642327535	0.00024006636905138	0.000229173457862195	0.000249200660112349	-2.99423992176456e-05	2.49200660112349e-05
500	3.69039073796468e-82	0.000352073182907684	0.000317676303171674	0.000322972032203503	0.000328192087289374	-2.90248969840038e-05	3.28192087289374e-05
