# Supplementary material for: Impulse Response Functions for Nonlinear, Nonstationary, and Heterogeneous Systems, Estimated by Deconvolution and Demixing of Noisy Time Series
Source: Sensors (Basel). 2022 Apr 25;22(9):3291. doi: 10.3390/s22093291 (PMC9105515; doi:10.3390/s22093291)
Supplement: Supplementary file 1 [file sensors-22-03291-s001.zip › File S1/IRF fig 16 piecewise linear approximation to IRF/benchmark_time_series_alpha=4_tau=10_ar=0.5_nk=0.txt]

t	x	y_true	y_err	y
1	-0.0273481627549373	0.0367491853146221	0.0588803261069165	0.0956295114215385
2	0.606833519225759	0.0124826612572365	0.258319386354601	0.270802047611837
3	1.08817043215938	-0.00800269583957355	0.407876645564787	0.399873949725213
4	2.26981666282236	-0.0197185418943693	0.214506419674824	0.194787877780455
5	0.441216009688003	-0.0158363701892301	0.139782428165608	0.123946057976377
6	-0.631747900657382	0.0085917160081359	0.0999608110473504	0.108552527055486
7	-1.09172535557042	0.0458449570463918	0.0822629481064767	0.128107905152868
8	-0.329720821205101	0.0809581299613619	0.115132773856827	0.196090903818189
9	1.01678479895626	0.101944811954334	0.536888701328189	0.638833513282522
10	0.227089707562076	0.108040494790801	0.163862272462408	0.271902767253209
11	0.577488411028809	0.107098940259883	0.124196704992734	0.231295645252617
12	1.09109760964832	0.104662446483883	0.388962533069033	0.493624979552916
13	1.01094969148637	0.105334256952656	-0.0732750499070972	0.0320592070455588
14	-0.00858568973585538	0.113408031633216	0.146678911165155	0.260086942798371
15	-0.487557567839019	0.129052116002039	0.340082413189706	0.469134529191745
16	-1.11189803818882	0.145876821581698	0.175652992676914	0.321529814258612
17	-1.62516424830445	0.155009236107278	-0.0294573843688393	0.125551851738438
18	-3.40951633543086	0.147907668324289	-0.130406003649024	0.017501664675265
19	-2.1863117045056	0.11642642925186	0.0318488608610644	0.148275290112925
20	-1.56944078061137	0.0533344199002364	-0.190640407611503	-0.137305987711267
21	-0.884055599413126	-0.0369444046567066	0.0227902406551422	-0.0141541640015644
22	-0.0403600645432631	-0.141285757832739	-0.119963070383133	-0.261248828215872
23	-1.21155816057653	-0.243101011680811	-0.0573306188140025	-0.300431630494814
24	0.672724493794659	-0.32883044168212	0.0812480052895495	-0.247582436392571
25	-1.27105899708508	-0.392948924214097	0.0107441523862438	-0.382204771827854
26	-0.24090937700697	-0.431660542319151	-0.0446449951793662	-0.476305537498518
27	0.188355650839813	-0.450103297353799	-0.0699090183141621	-0.520012315667961
28	0.930059310302761	-0.451820740632096	-0.125728760228588	-0.577549500860684
29	-0.513889150883968	-0.437039450253254	0.412519404807881	-0.0245200454453731
30	0.34001325173937	-0.40613508247232	0.0101405190940174	-0.395994563378303
31	0.20792744559714	-0.36531448228021	-0.245593040202953	-0.610907522483163
32	0.57194947914186	-0.318876843820187	-0.48431220937374	-0.803189053193927
33	0.220271083275823	-0.26961198465373	0.0965183309827383	-0.173093653670991
34	0.540842110942549	-0.218975748467482	-0.305718690841313	-0.524694439308795
35	-0.480732486076937	-0.168981378091319	-0.241579888152006	-0.410561266243325
36	-1.92675702517939	-0.121933525021211	-0.0187410274764951	-0.140674552497706
37	-0.961040876715168	-0.0852973046719629	0.0194724302719451	-0.0658248744000178
38	-0.723810083858981	-0.068721973031506	0.121109424758413	0.0523874517269065
39	0.942763020902012	-0.0733551814913605	-0.169735633318605	-0.243090814809965
40	0.699210006660676	-0.0919178364601947	0.104371217334358	0.0124533808741628
41	0.402088049108549	-0.110437142301273	0.139840547555467	0.029403405254194
42	-0.703712947009965	-0.119272509939226	0.195875924314655	0.0766034143754289
43	0.948997331345701	-0.117344720464191	0.130906066365814	0.0135613459016223
44	-0.15013165728934	-0.108994994058992	-0.0106736648199999	-0.119668658878992
45	-0.830089041943331	-0.0946603819100423	0.0736468028915097	-0.0210135790185327
46	0.186563855813996	-0.0787577970491373	-0.0157906780115832	-0.0945484750607206
47	0.338135230517998	-0.0669601969864523	-0.0882292930024268	-0.155189489988879
48	0.92347460154776	-0.0589430643576363	0.175064483995686	0.11612141963805
49	2.68279517423412	-0.0509218147487663	0.332842697779272	0.281920883030506
50	-0.31232621836383	-0.0351714255693828	0.171774705436599	0.136603279867216
51	-1.29729640413911	-0.00445568288658017	0.330979001420936	0.326523318534356
52	-0.0839162017476588	0.0317173720784123	-0.0286147312091762	0.00310264086923609
53	0.488993016530583	0.0592852098886569	0.0102425578872828	0.0695277677759397
54	0.0330819950210839	0.0743405777400352	0.101115106997505	0.175455684737541
55	-0.931590126316429	0.0800862298475419	0.149234047433988	0.229320277281529
56	-0.129298484998776	0.0780491610293723	0.0553465118156368	0.133395672845009
57	2.5835826462564	0.0668200847578014	0.0974301489430673	0.164250233700869
58	-0.123209144963422	0.0524223491788345	-0.0446712167585993	0.00775113242023526
59	0.655341939918649	0.0475179782321375	-0.141414466201535	-0.0938964879693978
60	-0.203744121889981	0.0525414331932003	-0.118737533647669	-0.0661961004544689
61	0.294895601101626	0.064170037559063	0.135151406265748	0.199321443824811
62	-0.896007886060447	0.0767207392968974	0.0241636260080025	0.1008843653049
63	-1.72471131782496	0.0857192606745043	0.0839515371607019	0.169670797835206
64	-0.370130000053709	0.0835739950782288	0.0423371470644112	0.12591114214264
65	1.27479486625236	0.0643267139415394	0.207604128484915	0.271930842426454
66	0.246499946446135	0.0338221310929703	0.120165179159806	0.153987310252776
67	0.600912906611269	0.00522357753098452	-0.0845361179712695	-0.079312540440285
68	0.553683388539027	-0.0143526958190648	0.255118148311457	0.240765452492392
69	-0.406659436266765	-0.0219760922189901	0.154306007115242	0.132329914896252
70	-1.14547539101634	-0.0192633349684802	-0.29020629292204	-0.30946962789052
71	-0.295021952938656	-0.014018199597616	-0.123846076524848	-0.137864276122464
72	-0.993639040817325	-0.0147351860824464	-0.423321940783361	-0.438057126865807
73	-0.368058450623153	-0.0242038138792562	-0.447501700491216	-0.471705514370472
74	0.265464707236514	-0.0431248558476117	0.0105899728756007	-0.032534882972011
75	-1.98046423129504	-0.0673967452810704	0.233340257498864	0.165943512217793
76	0.349216300850222	-0.0931106679637132	-0.353630780971471	-0.446741448935184
77	-0.970899342486708	-0.122376179107216	-0.158104944184498	-0.280481123291714
78	1.2192638112817	-0.151342214839397	-0.0670938091349981	-0.218436023974395
79	1.13043229308294	-0.176619944283752	-0.254844744007006	-0.431464688290758
80	0.0569948211939095	-0.18894843051953	-0.165967079304237	-0.354915509823767
81	1.01016572630593	-0.183314183943976	-0.271154488647124	-0.4544686725911
82	-0.289570637883134	-0.162383399622344	-0.479078605355531	-0.641462004977875
83	0.602777471926207	-0.13009439704995	-0.371858019256555	-0.501952416306505
84	0.772065394180688	-0.0937643371115463	-0.103942670091053	-0.197707007202599
85	-0.262910884559129	-0.0564945264257404	0.195600263559118	0.139105737133378
86	-0.305300415698986	-0.020090169540163	-0.0667098056149456	-0.0867999751551086
87	-0.953390640708199	0.0103734115497873	-0.123417090215084	-0.113043678665296
88	-1.07055383748994	0.029724651011375	-0.387582985223849	-0.357858334212474
89	0.52834509694025	0.0331364465374941	-0.178632319948203	-0.145495873410708
90	-1.22040352798077	0.0208892702494614	-0.218492819220285	-0.197603548970823
91	0.979915805009858	-0.000427765480795495	-0.233169720862394	-0.23359748634319
92	1.11065349332479	-0.0268915967723054	-0.251735479229442	-0.278627076001747
93	0.581357228598905	-0.0483200664763564	0.0797781516763271	0.0314580851999707
94	1.13629531292822	-0.0564784431003028	-0.0662705647792505	-0.122749007879553
95	0.319877968930823	-0.0493103475428699	0.00863695105877998	-0.0406733964840899
96	-0.0247378245139998	-0.0279484788059661	-0.422490256524771	-0.450438735330737
97	-1.15414452056648	0.0012375960705319	-0.0912704319184996	-0.0900328358479677
98	-1.78051904633614	0.0287273061782008	0.0461303712827955	0.0748576774609963
99	-2.363749493676	0.0425953800619581	0.20608598691829	0.248681366980248
100	-1.7875098961048	0.0325603140066234	-0.00174516969398066	0.0308151443126428
101	-0.921642438844312	-0.00632040793386838	0.168032979194311	0.161712571260443
102	-0.334288444046745	-0.0692806546904089	0.163577536295648	0.0942968816052387
103	1.18655829328691	-0.143629355263614	-0.224590295029197	-0.368219650292811
104	1.93700810107274	-0.2130690870649	0.0510740482055265	-0.161995038859373
105	0.806214988083349	-0.259531724063541	-0.0597447583219993	-0.319276482385541
106	-0.0979360385929473	-0.271523629682653	-0.396898510244931	-0.668422139927584
107	0.30116954194876	-0.252206748119914	-0.159281523404251	-0.411488271524165
108	-1.19829559482457	-0.213658676237867	-0.0298757244869582	-0.243534400724825
109	-0.770467849471782	-0.168636841229855	0.121392998287905	-0.0472438429419497
110	-0.628921889347061	-0.131027569468158	0.403991864869503	0.272964295401345
111	-0.607632570107661	-0.108139818532188	0.356865224052502	0.248725405520315
112	-0.719672852045505	-0.100853351341062	0.338817988816804	0.237964637475742
113	-1.70970458452912	-0.106783202696414	0.48423007465424	0.377446871957826
114	-0.782380933783685	-0.124173976096582	0.214775452481425	0.0906014763848428
115	-0.415416632462973	-0.153194322404061	0.197151974811416	0.0439576524073553
116	0.669719521725718	-0.189290156266996	0.291322729387501	0.102032573120505
117	0.377845079449133	-0.224028526729346	-0.29793134028697	-0.521959867016316
118	1.33857602734591	-0.247327398698271	-0.403252406891395	-0.650579805589666
119	0.857328835774992	-0.252815396116193	-0.372402896158003	-0.625218292274196
120	0.599989961137425	-0.236469940749679	-0.0931200443025092	-0.329589985052188
121	1.62023533353698	-0.200493416520915	-0.120156760580209	-0.320650177101124
122	1.25330640802592	-0.149838144774868	-0.580537830404974	-0.730375975179842
123	-1.08502253030597	-0.0869809273824453	-0.488049855667696	-0.575030783050141
124	-3.17080031352386	-0.0190555290277552	-0.215324290264382	-0.234379819292137
125	1.08362030450141	0.0351965166708926	-0.20040421709953	-0.165207700428638
126	2.92848303118542	0.0596264319934564	0.0308720677498744	0.0904984997433308
127	1.13720172701009	0.0656270076432443	-0.049453717753791	0.0161732898894532
128	2.85876053866127	0.074753825154677	-0.172048441222738	-0.0972946160680613
129	-0.624257999952775	0.0983109358614249	-0.054740717654932	0.043570218206493
130	0.965480584787517	0.139640925901982	-0.0462721658117736	0.0933687600902082
131	0.569771274512791	0.18676241695752	-0.0452556202067172	0.141506796750803
132	0.851441682004638	0.23151980088852	-0.171668160919687	0.0598516399688331
133	0.932993335635976	0.26943756411636	-0.149185004221904	0.120252559894456
134	-0.454662510020523	0.299817173434222	-0.117499842674639	0.182317330759583
135	0.491601499914559	0.321970151000237	-0.152657156633744	0.169312994366493
136	-0.602387423106691	0.332203432975348	-0.164821630877358	0.16738180209799
137	0.754262270057601	0.330041561030203	-0.36972951393525	-0.0396879529050473
138	-0.67925416267009	0.31557060974191	-0.281853380568367	0.0337172291735429
139	-1.47819712385564	0.292910336538353	-0.0110346009149678	0.281875735623385
140	0.338385821100843	0.260734797649876	0.285358990431033	0.546093788080909
141	0.234223658318211	0.217173315748452	-0.222324968734011	-0.0051516529855587
142	2.44315871589522	0.16904846091477	0.0660973292033461	0.235145790118116
143	1.7218254624804	0.127196774032128	-0.0233727581232423	0.103824015908885
144	0.338371737938708	0.106115263751156	0.029554874350139	0.135670138101295
145	0.910456218721109	0.109917054501167	-0.0772754866397693	0.0326415678613975
146	-0.051100829529404	0.131295751286462	0.0119963384517824	0.143292089738244
147	-0.037815467584455	0.161356582720649	0.666700749369951	0.8280573320906
148	0.663466065579853	0.189865810371605	0.150283833843909	0.340149644215514
149	-0.316627945512247	0.210691904639368	-0.0840071180386967	0.126684786600672
150	1.65450208986509	0.222877860865424	-0.125442685448008	0.0974351754174164
151	-0.77745572831149	0.227199214482265	-0.457205450140333	-0.230006235658068
152	-0.540333995278933	0.228726054972775	-0.191347795014107	0.0373782599586681
153	-1.20805506022481	0.223932202715413	0.0572095820883203	0.281141784803734
154	-0.97002366088404	0.20810585189897	-0.310638932897922	-0.102533080998952
155	-1.15877639685455	0.177502008273088	-0.307985265283925	-0.130483257010837
156	-0.0157861653137641	0.132248788440034	-0.245931553875848	-0.113682765435814
157	0.971271441181512	0.0763890244300624	-0.197467713271399	-0.121078688841337
158	1.53602738168099	0.0206199446785573	-0.191444745981665	-0.170824801303107
159	0.576319716298702	-0.0213245958118544	-0.0770029421113276	-0.098327537923182
160	0.264879832478055	-0.0401664205649287	-0.194321538040668	-0.234487958605597
161	0.892013714306212	-0.0372724065525212	-0.0885285671398242	-0.125800973692345
162	0.295452111563176	-0.0188968566698054	-0.355632899522494	-0.3745297561923
163	-0.239564323704498	0.00969550640646225	-0.303011148508412	-0.293315642101949
164	0.968198584033386	0.0414681989592908	-0.30332237747428	-0.26185417851499
165	0.60917754937953	0.0704282858345851	-0.104780616013892	-0.0343523301793068
166	1.39197208144881	0.0969353590239733	0.114348552063239	0.211283911087213
167	2.38259200774241	0.122967049575762	-0.2014631855515	-0.0784961359757383
168	2.37256698520416	0.153969287463828	-0.83073648676959	-0.676767199305762
169	0.77799785146413	0.197298491293414	-0.408164435599227	-0.210865944305813
170	1.62153684586921	0.254228409963385	-0.249490338364457	0.00473807159892875
171	2.13425292794744	0.317246148725431	-0.236140638677759	0.0811055100476718
172	1.58193781068877	0.381626019785634	0.0302124279361403	0.411838447721774
173	1.94804407988057	0.445915235023608	-0.218169396850117	0.227745838173491
174	1.14263129523553	0.507897841254845	-0.0848040767025325	0.423093764552312
175	0.672975601635638	0.565511499368822	0.164394759632184	0.729906259001006
176	0.281028548977995	0.613823734792151	-0.434258839952877	0.179564894839274
177	0.172996423885373	0.646860761732385	-0.233856275185523	0.413004486546863
178	0.654772289032267	0.660137838314952	-0.161171800604647	0.498966037710305
179	-0.0367546748122202	0.653273222258894	0.219002430819027	0.872275653077922
180	0.565056836233854	0.629916629056495	0.174219954592089	0.804136583648584
181	1.57267377228093	0.593646206721888	0.186727550872479	0.780373757594368
182	0.937494760505951	0.551726373759552	0.106337006925272	0.658063380684824
183	-1.49058027174581	0.513704663644796	-0.0235321259660579	0.490172537678738
184	-1.08792181831127	0.480536514070002	-0.291231313439014	0.189305200630987
185	0.116760584437385	0.441792455466064	-0.179662838170827	0.262129617295237
186	0.104498725117656	0.391696677671509	-0.272958778755534	0.118737898915974
187	0.94206490536028	0.334411529709488	-0.375062796626637	-0.0406512669171489
188	1.08787838169094	0.27781940132649	-0.345845181443003	-0.0680257801165131
189	1.42394936617116	0.231405518756058	-0.34724737081017	-0.115841852054112
190	-0.397605963371016	0.20220874034995	-0.208695321877503	-0.0064865815275526
191	0.340184020798745	0.191222679391262	-0.223795868881258	-0.0325731894899966
192	-0.621309187344908	0.190278983403193	-0.132638274859474	0.0576407085437192
193	-0.276510326724646	0.191850617708609	-0.107367910585793	0.084482707122816
194	0.603975944882326	0.188554531449018	-0.038459439920163	0.150095091528855
195	0.991542003704125	0.17852912373802	0.151513722764865	0.330042846502884
196	0.652100615600111	0.166774305711882	0.271139229789635	0.437913535501518
197	0.22470457825401	0.159567855114304	0.586345830879881	0.745913685994185
198	1.40692404176281	0.158865269342878	-0.383531572158075	-0.224666302815197
199	-1.05649937713577	0.164109184439272	0.0230322358547904	0.187141420294063
200	0.105208605190566	0.174496266993498	-0.0424777283339152	0.132018538659583
201	-1.18262595820184	0.181797422763364	0.0676658540484579	0.249463276811822
202	-0.368634609651479	0.180864297541159	-0.324244732283115	-0.143380434741956
203	0.318659973512232	0.167110596242926	-0.349992641560749	-0.182882045317823
204	-0.511623717646571	0.142727744164147	-0.602268386288247	-0.459540642124099
205	-1.21633565065063	0.113807564662936	-0.306661340981719	-0.192853776318784
206	-0.644990729379333	0.0818713650849275	-0.113647091397583	-0.0317757263126555
207	-0.212717948269191	0.0451961053514856	0.128946953649599	0.174143059001084
208	-1.83424065204191	0.00539755613853943	0.234703603869228	0.240101160007768
209	-0.298193874473757	-0.0353648840036643	0.228101828267525	0.19273694426386
210	0.90152289197646	-0.0788428522756108	0.251200579584951	0.17235772730934
211	0.193124982745623	-0.11950200852887	0.384014241978672	0.264512233449802
212	-1.32189707872306	-0.147802204548662	0.331774810585449	0.183972606036787
213	-1.07130316135681	-0.162328745308718	0.277211381021994	0.114882635713276
214	-2.7935342010478	-0.171093654669061	0.0215986005634449	-0.149495054105616
215	-1.26189056657415	-0.183791417909939	0.45115170183372	0.267360283923781
216	-0.966268919790481	-0.210242134668772	0.47921974411278	0.268977609444008
217	0.101385375849139	-0.249368573486221	0.0178161103269175	-0.231552463159304
218	-1.88567565468616	-0.292849685319475	-0.272075878584039	-0.564925563903514
219	-0.545319272474233	-0.331807471078636	-0.140002633882456	-0.471810104961093
220	-1.4770734110156	-0.365856129100722	0.0853857196947971	-0.280470409405925
221	0.496062131714234	-0.394070547388999	-0.00959454998152557	-0.403665097370524
222	1.95008728911346	-0.415973910358832	-0.23773541756186	-0.653709327920692
223	-0.682704616827662	-0.422744227446023	-0.281045558978846	-0.70378978642487
224	-0.248923546207628	-0.405884544449418	-0.0801516803632794	-0.486036224812698
225	1.30854849183907	-0.371658176096706	-0.220344507761596	-0.592002683858302
226	0.624700079336581	-0.326873048001374	-0.220346296762885	-0.547219344764258
227	2.13032484285951	-0.272112988530646	-0.0387401415514494	-0.310853130082096
228	0.522638305427957	-0.207659195343365	0.187245806716586	-0.020413388626779
229	-0.849772157474893	-0.13239229988629	0.0914791986865708	-0.0409131011997191
230	0.847118459414661	-0.0545722744279119	-0.0763831821541003	-0.130955456582012
231	0.486176825858309	0.0138977869782376	0.16537769282479	0.179275479803028
232	0.780172159106296	0.0704595925710364	0.141403031953745	0.211862624524782
233	-0.43361968088754	0.116214006938316	0.324625690182964	0.440839697121279
234	0.893552682217405	0.152344009024639	0.177302868428165	0.329646877452804
235	1.22434156154898	0.177620588525407	0.0384424046191332	0.216062993144541
236	0.890828653787897	0.196476801326855	-0.00952955757607892	0.186947243750776
237	-0.134383843727008	0.214825342780672	0.156782672605509	0.371608015386181
238	1.22761006650884	0.233814486333027	-0.0858683547881235	0.147946131544904
239	0.655313031989835	0.250680259478325	-0.00108600006824663	0.249594259410078
240	0.519531058758446	0.266751604138599	-0.304369295812267	-0.0376176916736683
241	-0.575518407818604	0.282036194812551	-0.0321523522474572	0.249883842565093
242	-0.0626698281768447	0.29371916626488	-0.222474375453944	0.0712447908109365
243	0.945348368926096	0.296245128110006	-0.157446487548543	0.138798640561463
244	-1.50091986905366	0.28939419531158	-0.231719411281508	0.0576747840300719
245	0.268989552335508	0.27590116992094	0.0301303286284185	0.306031498549358
246	0.617558227632471	0.252675368890027	-0.0481383431021395	0.204537025787888
247	0.400404033053978	0.223727295694222	-0.247121622469448	-0.0233943267752259
248	1.60693618751782	0.196015609811404	-0.14654058117884	0.0494750286325634
249	1.59814352184822	0.175615345287986	-0.0284968076285417	0.147118537659444
250	1.99692871732685	0.169913125960952	-0.186635885510591	-0.0167227595496391
251	0.115470560840362	0.183392363695588	-0.251983795430135	-0.068591431734547
252	1.26052424733066	0.214756803587578	-0.0699539040427162	0.144802899544862
253	0.578675991579904	0.2544415239461	-0.148556043844099	0.105885480102001
254	0.562694681532444	0.295886635755889	-0.235419667367714	0.0604669683881747
255	0.0980167768008763	0.33318853094362	-0.43355556103986	-0.10036703009624
256	0.817621488305908	0.361784280266892	0.19363333646757	0.555417616734461
257	-0.843161597229361	0.379050260712391	0.403119577540805	0.782169838253196
258	1.1773392463158	0.384910250776447	0.177321009006216	0.562231259782662
259	0.865822593137794	0.377977849278683	0.0510662167669852	0.429044066045668
260	0.0129001277155855	0.364853623292501	-0.207084645007705	0.157768978284796
261	0.179136095474885	0.350813098645592	0.123857579860744	0.474670678506336
262	0.0610951407007353	0.335780846607485	-0.1386174715944	0.197163375013085
263	0.735687908364189	0.318836333107574	0.231769808497782	0.550606141605357
264	-0.182186692190277	0.300283816801733	-0.126480453333126	0.173803363468607
265	0.379639568271504	0.282143239038289	0.317949756256814	0.600092995295103
266	0.653042188966966	0.263859357666302	0.0971519489623256	0.361011306628627
267	-0.046179349991179	0.246766878431542	-0.121663759530954	0.125103118900588
268	-2.39739323216909	0.232530523210834	-0.25645914234346	-0.0239286191326264
269	-0.95098488102592	0.216207649338466	0.158170196013327	0.374377845351793
270	0.0872526195199252	0.186524971258994	-0.221672697834164	-0.0351477265751701
271	-0.554987972827538	0.142764330493984	-0.0932591386667953	0.0495051918271885
272	-2.23237789528556	0.0926555490915772	0.117297583800588	0.209953132892166
273	-0.620373161692156	0.039618462945542	-0.386397800025378	-0.346779337079836
274	-0.918044712787535	-0.0187651328750219	-0.0188922870131887	-0.0376574198882106
275	-1.08574025808721	-0.0791765327516681	-0.04388741368275	-0.123063946434418
276	-1.23198133916023	-0.137881111488896	0.0385101438937909	-0.0993709675951051
277	-1.57021208525315	-0.19309092527119	-0.0412831102051864	-0.234374035476377
278	-2.51017136874357	-0.245002481896281	0.070836157767279	-0.174166324129002
279	-1.78378049393844	-0.296610257381467	0.179617529060936	-0.116992728320531
280	-1.41752560095598	-0.352476180533958	0.252684360124077	-0.0997918204098812
281	0.492902966123366	-0.4118247938608	0.138466175079542	-0.273358618781257
282	1.18002608817057	-0.467430745935713	0.242250934921635	-0.225179811014079
283	0.779972422995083	-0.50486684353454	-0.0600265038626481	-0.564893347397188
284	0.599595395765669	-0.512261086546072	0.0848168735217628	-0.427444213024309
285	1.00381975866315	-0.487518839530721	-0.351030792024857	-0.838549631555578
286	-0.235051471695101	-0.435486844324262	-0.648213651855933	-1.0837004961802
287	0.817986909981966	-0.36436460763919	0.0840273657103126	-0.280337241928878
288	0.626374444321924	-0.28562316258589	-0.219611911602277	-0.505235074188167
289	0.534661622941747	-0.205575912684193	-0.306619949885321	-0.512195862569513
290	0.119235052315765	-0.128239238458644	0.153728814376197	0.0254895759175528
291	0.230557999222707	-0.0572401905208882	-0.288130144415336	-0.345370334936224
292	0.561737401344829	0.00367979308728604	0.159498978149173	0.163178771236459
293	0.146195292031226	0.0532622294409779	-0.198646333354309	-0.145384103913331
294	-0.961107946107755	0.0926421413299656	-0.39952946924002	-0.306887327910055
295	1.75561310582998	0.120657223142418	-0.386089079955642	-0.265431856813224
296	0.766805916072999	0.136418318204375	-0.421400504273979	-0.284982186069604
297	1.49440513654974	0.148878375765989	-0.417019676831997	-0.268141301066009
298	0.80847566414799	0.16459469779838	-0.229657328673468	-0.0650626308750877
299	0.441935932876626	0.187650835746159	-0.13717815868357	0.0504726770625894
300	-0.166707545681862	0.21624840766005	0.173471493225684	0.389719900885734
301	-0.462756306724173	0.244473748460481	0.147037153397911	0.391510901858392
302	-0.340126390659495	0.264670984997118	0.268080873283576	0.532751858280694
303	0.651129112488057	0.271181846008729	-0.0956972638612758	0.175484582147453
304	-0.368426750100427	0.264121459106129	0.064640260600451	0.32876171970658
305	-0.621152191374088	0.248695700139533	0.0303609383646219	0.279056638504155
306	-1.59456220761422	0.226507728724593	-0.279274115127353	-0.0527663864027598
307	-1.016910404979	0.195768384976722	-0.330566316183783	-0.134797931207062
308	-0.129911017768614	0.152943186559877	-0.0124932317679424	0.140449954791935
309	-1.07757937355018	0.100231869864161	0.449282313680866	0.549514183545028
310	-0.0561887007616095	0.0442224703473431	-0.0515761359073251	-0.00735366555998196
311	-0.355926101841442	-0.010835914161579	0.488002711604574	0.477166797442995
312	-0.505551919722205	-0.0594376323622186	-0.144007231273521	-0.203444863635739
313	-0.897280303280545	-0.0988566635208817	0.109236445516361	0.0103797819954795
314	0.392395655994473	-0.129870751864868	-0.31666199019463	-0.446532742059497
315	-0.0308115124005802	-0.153941369253724	-0.0815640573036362	-0.23550542655736
316	-0.836205768313666	-0.168454601247693	0.031246296515812	-0.137208304731881
317	-1.46041847986946	-0.173823878889531	0.181679388779168	0.00785550988963668
318	0.346057873369676	-0.176077308454533	-0.280004683933906	-0.456081992388439
319	-0.0514057257984006	-0.180594633006272	-0.315267940796876	-0.495862573803148
320	-0.793191074598594	-0.184208634385991	0.062792043299315	-0.121416591086676
321	-0.543509401112543	-0.1847689366657	-0.0212294609580453	-0.205998397623745
322	-1.05425495845576	-0.184254519615096	-0.141105011780323	-0.325359531395418
323	-0.197826708596602	-0.18505078009154	0.13027449371764	-0.0547762863739005
324	0.965260472941393	-0.1890880415032	0.142043613054715	-0.0470444284484856
325	1.62376007790118	-0.192408344722539	-0.195558113400597	-0.387966458123136
326	0.778250507558632	-0.185534054679526	0.127371749183497	-0.058162305496029
327	1.73965198763018	-0.160785616123961	-0.0540248118324541	-0.214810427956415
328	-0.786903827076191	-0.117585892378113	-0.0127740399424138	-0.130359932320526
329	-1.17812245512555	-0.0599877489239004	0.12695021407362	0.0669624651497201
330	0.720395226212734	-0.00321314761698452	0.345599839988281	0.342386692371296
331	-0.832375559483786	0.0403789020842319	0.426333177030223	0.466712079114455
332	-1.05190557894472	0.0696813063490511	0.0457542243685168	0.115435530717568
333	-0.960632616679431	0.0824564308820195	-0.216699819979635	-0.134243389097616
334	-1.17243432116316	0.0770646016497339	-0.0016512987211577	0.0754133029285762
335	-0.779460178202718	0.0545774693342579	-0.0073227777731956	0.0472546915610623
336	-1.35765396968412	0.0181113202898413	0.0730462805647582	0.0911576008545995
337	0.967844858364337	-0.0275671494199018	0.315858861627298	0.288291712207396
338	-1.92265750029557	-0.0763688617448795	0.176511159972297	0.100142298227417
339	-2.13908379588346	-0.119047213192648	0.0637954665619348	-0.055251746630713
340	-0.245104101483898	-0.159474606765126	0.255931229832887	0.096456623067761
341	-1.72583478559917	-0.202356599046136	0.151909911019308	-0.0504466880268286
342	-1.2016105309583	-0.244898518981832	-0.168851549290301	-0.413750068272133
343	-1.53499311609574	-0.287148498859197	-0.214007998970216	-0.501156497829413
344	0.436151010765412	-0.328655161749709	-0.299509596238233	-0.628164757987942
345	1.1935345563326	-0.366752701305413	-0.0225846883715313	-0.389337389676944
346	0.135062244448197	-0.390881655857181	-0.0473507685088404	-0.438232424366021
347	0.85029918197528	-0.391679833991327	-0.0130269176428665	-0.404706751634193
348	0.942482174710169	-0.368832205007893	0.202278696189831	-0.166553508818062
349	0.284459653886702	-0.324593887396142	0.105457805854011	-0.219136081542131
350	0.0354702799494543	-0.263787652662389	-0.0883502376645653	-0.352137890326955
351	-0.94186971123953	-0.195139286343653	-0.0737715642214681	-0.268910850565121
352	-0.624334395131707	-0.129088691194234	-0.449341142666897	-0.578429833861131
353	-1.19963893147418	-0.0761828113987669	-0.222637920540412	-0.298820731939179
354	-1.44049033732768	-0.0421938252041384	-0.222125609979352	-0.26431943518349
355	-1.76030469541505	-0.0303163861099368	-0.250159847282344	-0.280476233392281
356	1.0468795050332	-0.0414407864854851	-0.302221218925695	-0.34366200541118
357	-1.16443479322983	-0.0703814430091303	-0.0161267554381193	-0.0865081984472496
358	-0.499843061042219	-0.103138060120955	0.104068199379632	0.000930139258676757
359	1.19797878239877	-0.134463562768156	0.00820701453936655	-0.12625654822879
360	1.27326709452133	-0.159201550854703	0.0547719898788528	-0.10442956097585
361	-1.95291653449295	-0.167648651976372	0.319921171708349	0.152272519731978
362	-1.70339791796525	-0.157958683465964	0.0146020279080182	-0.143356655557946
363	-2.00348997705253	-0.144641074512025	-0.0358069236299661	-0.180447998141991
364	-1.87010674494639	-0.14177484592324	0.180226445736252	0.0384515998130116
365	-0.695089087936935	-0.157407544554333	0.103953496566734	-0.0534540479875984
366	-0.198592614615532	-0.19095529391263	0.559843533047533	0.368888239134904
367	-0.250369463032611	-0.232688169375211	0.163885921273609	-0.0688022481016014
368	-0.414413376882928	-0.270962996719326	-0.275177118229967	-0.546140114949292
369	0.420765991535752	-0.298447121448962	-0.314405614121557	-0.612852735570518
370	0.604319456568074	-0.31191772860744	-0.411670934880741	-0.723588663488181
371	0.160745368939049	-0.308260962245163	-0.74964684845448	-1.05790781069964
372	0.365561584921606	-0.286910058826377	-0.631680108970815	-0.918590167797192
373	-0.0535228252791225	-0.251484821959345	-0.351363429793236	-0.60284825175258
374	-0.522398934255897	-0.207028568285829	-0.16778620885072	-0.374814777136549
375	-0.995992045425081	-0.160488303509448	-0.0190385432489664	-0.179526846758415
376	-1.10868099471216	-0.119922070974722	0.224895217304309	0.104973146329587
377	-0.59360419292873	-0.0924891390060997	-0.0181850346089397	-0.110674173615039
378	-1.70885353007493	-0.0811960364397231	-0.324094127450258	-0.405290163889981
379	-1.43075255937036	-0.0850842898643561	-0.410411708286457	-0.495495998150813
380	-1.89297865163818	-0.104635742585819	-0.130813938093115	-0.235449680678933
381	-0.638534927029524	-0.138814287945691	0.427936958887775	0.289122670942085
382	0.406103037955637	-0.184504110588329	0.0997377131454613	-0.0847663974428681
383	0.0477437751050798	-0.231624043147945	-0.0117390673757973	-0.243363110523742
384	0.879879492089465	-0.267712704125018	-0.109304304375264	-0.377017008500281
385	-0.111857752270249	-0.285095322862822	-0.0811863882445383	-0.36628171110736
386	0.758955955933656	-0.280402796866551	-0.0979028339276318	-0.378305630794183
387	2.17595407788704	-0.256941927502529	-0.397806525335875	-0.654748452838405
388	-1.28379180162838	-0.215607475786836	-0.63736141276573	-0.852968888552567
389	1.03375587206328	-0.157815158132656	-0.376644908204657	-0.534460066337313
390	-0.122400557260181	-0.0960109601445081	-0.177697956351638	-0.273708916496146
391	1.01608729703242	-0.0360252006165116	-0.199359630186917	-0.235384830803428
392	-0.189151347804616	0.0181626472534096	0.135312164799453	0.153474812052863
393	-1.16655324228941	0.0664321547979943	0.141986416333853	0.208418571131847
394	-0.0346997923223114	0.104277910698536	-0.104438571005135	-0.000160660306598948
395	-0.462670691800052	0.125894380479742	-0.0610165431367538	0.0648778373429882
396	-0.450378315513094	0.13214290432208	0.018661679846421	0.150804584168501
397	1.87132766736258	0.125578177805567	-0.0288028302379023	0.0967753475676642
398	3.298301593603	0.11263119776148	-0.218777973000238	-0.106146775238759
399	0.800653626770586	0.109735413552032	-0.0456052743972794	0.0641301391547528
400	1.10839748022877	0.131101210588226	-0.153008903644213	-0.0219076930559864
401	-0.125323987509453	0.173710210608195	0.215731022264987	0.389441232873182
402	0.412038634387435	0.227295408999925	-0.270463262876883	-0.0431678538769572
403	-0.103185164960676	0.278666124192054	-0.0200045392249914	0.258661584967063
404	-0.186021352248726	0.319496966385394	-0.238115270349882	0.0813816960355116
405	-0.284393780114572	0.344694189140134	-0.143667091341869	0.201027097798265
406	0.750989780569501	0.352461936475891	-0.160268232313528	0.192193704162363
407	0.820710443350177	0.345233436572816	0.0803320655584164	0.425565502131232
408	0.918028185253649	0.331033813113422	0.196920797748118	0.52795461086154
409	-1.24776746041508	0.317797244498099	0.136600597859121	0.45439784235722
410	-1.01349631000305	0.307634246244712	-0.103566756121029	0.204067490123683
411	-2.27206120724169	0.292518721144077	-0.241588447568682	0.0509302735753947
412	-2.3682501751736	0.264019543673339	-0.0104825237024027	0.253537019970936
413	0.322443688035253	0.213974681159032	-0.0168299988438292	0.197144682315203
414	-0.171917937546471	0.143138665434743	-0.00352033839229897	0.139618327042444
415	-0.789097348877786	0.0663949790511607	-0.440919268650417	-0.374524289599257
416	-0.836896866119585	-0.00398885054557659	-0.264580745517391	-0.268569596062967
417	0.581857566892234	-0.0637960397054831	-0.111763811881977	-0.17555985158746
418	1.01922849038333	-0.111106881672819	0.303404042918025	0.192297161245206
419	0.598693755713795	-0.139989444923231	0.425255489313324	0.285266044390094
420	0.6850364675613	-0.145735630047559	0.193188041977117	0.047452411929558
421	0.157624900027883	-0.129404146506888	-0.269242244256695	-0.398646390763582
422	-1.4324841247685	-0.0960617020597849	-0.163386176463999	-0.259447878523784
423	-1.03086159847121	-0.0560199323086681	-0.333804618211455	-0.389824550520123
424	-0.257723793256257	-0.0235705594899034	-0.344072792903082	-0.367643352392985
425	1.04609031527175	-0.00601786253038033	-0.355707617605583	-0.361725480135964
426	1.74130105510603	0.000161460039895064	-0.339241982864083	-0.339080522824187
427	0.697579395413193	0.0069088891433986	-0.393661055887917	-0.386752166744518
428	2.0210850527489	0.0249509163894677	-0.117976195730862	-0.0930252793413941
429	0.553243916824484	0.0573712433683024	0.00990044385518386	0.0672716872234862
430	-0.883379948807639	0.104847512662481	0.0205137617934614	0.125361274455942
431	0.254262873342367	0.158283771221768	0.101069193763701	0.259352964985469
432	0.690764896152697	0.204156708491584	0.0254677779871976	0.229624486478782
433	-0.820846305842742	0.237809222571584	-0.0254535728560124	0.212355649715572
434	0.152205319348109	0.25940341035507	-0.348042049988476	-0.088638639633406
435	0.347083274530797	0.266932125187875	-0.0448377157256546	0.22209440946222
436	1.20836177573588	0.263220431900513	-0.0163714576404339	0.246848974260079
437	1.41644746106577	0.254795420409104	0.127999377075036	0.38279479748414
438	-0.105838737903565	0.25064776559974	0.0347792664614286	0.285427032061168
439	0.968838463541018	0.255420353316958	-0.405379537534506	-0.149959184217548
440	0.292827638522683	0.265829460495202	-0.438354749098787	-0.172525288603585
441	-1.59540656984209	0.279750326144593	-0.324993794927196	-0.0452434687826031
442	-0.406233998081709	0.290995916655528	-0.323705534086941	-0.0327096174314129
443	-1.24026020171025	0.289219511644842	-0.55950415776708	-0.270284646122238
444	-2.21101145438619	0.270958258139123	0.114230277844981	0.385188535984104
445	-0.78232679249608	0.233696646716767	0.233665043903575	0.467361690620342
446	-0.176486593456896	0.176389992009395	0.377980573070598	0.554370565079993
447	0.434610590401819	0.107267685489518	0.019817402358082	0.1270850878476
448	-0.149615165518166	0.0393310910101938	0.0191023079580579	0.0584333989682517
449	-0.793296758719932	-0.0160979134576779	-0.157583408053179	-0.173681321510857
450	-2.28218440178854	-0.056042524523132	-0.0776699769239083	-0.13371250144704
451	-0.469611943734931	-0.0865806615404352	0.0240568762770124	-0.0625237852634229
452	0.485113828064504	-0.117373426109876	-0.02613376164575	-0.143507187755626
453	-0.958936866896365	-0.14718610045699	0.305728730557712	0.158542630100722
454	-0.513253743225129	-0.170079402859865	0.196866269496143	0.0267868666362774
455	0.748799911495256	-0.186313415606151	0.0706820270737852	-0.115631388532366
456	0.263944126483296	-0.195242445732334	-0.275610981204225	-0.470853426936559
457	1.71464327439281	-0.192554609610819	-0.101144114427932	-0.293698724038751
458	1.43305786240535	-0.175192510695	-0.0278749183072265	-0.203067429002227
459	0.710576200944425	-0.138525715733249	0.150337079503902	0.0118113637706524
460	1.05815156084771	-0.0831662987911082	-0.169682103342782	-0.25284840213389
461	0.768764563446666	-0.0156721357102786	-0.00116867915685751	-0.0168408148671361
462	-0.943737551556002	0.0571675404360138	-0.0202331140264228	0.036934426409591
463	0.453002137053619	0.126458359930075	-0.120499675259024	0.00595868467105085
464	1.31222654528868	0.181246893525039	-0.0286030273515847	0.152643866173454
465	1.19276770003091	0.220947530333419	-0.0302313995941341	0.190716130739285
466	1.98572832627761	0.252473111681012	0.000121609308550021	0.252594720989563
467	0.652481577320779	0.283206614192741	-0.32538722707391	-0.0421806128811681
468	0.652641059863411	0.318435571695895	-0.274701938404905	0.0437336332909907
469	-0.751441386789388	0.355389607859218	-0.36601531381794	-0.0106257059587221
470	-1.2512757406664	0.387285780704584	-0.226833793050233	0.160451987654352
471	-0.469095089183235	0.40330908503694	0.0638559357119797	0.46716502074892
472	0.12861245176189	0.395979433190236	0.151679965895456	0.547659399085692
473	1.24799917007528	0.367616627308908	0.0579759872748378	0.425592614583746
474	-0.202947986160159	0.328576626620583	0.101128237468031	0.429704864088614
475	-0.859491723461085	0.2908897016735	0.198741541196649	0.489631242870149
476	-1.75493984955844	0.25660425225079	-0.0190947090854309	0.237509543165359
477	0.426514160969088	0.220229299907827	-0.177633004335923	0.042596295571904
478	-1.49277493339228	0.176860915755601	-0.0894847517705302	0.0873761639850709
479	-0.847152322070602	0.129975499858739	-0.145680156199467	-0.0157046563407281
480	-0.355152017772608	0.0792383294463397	-0.402753540787772	-0.323515211341432
481	-1.11255631165707	0.0266246797037853	-0.0815036681014372	-0.0548789883976519
482	-0.66650257356591	-0.0241843100149132	0.204317635634486	0.180133325619573
483	-0.738885693892011	-0.0721985060251447	0.0112600204903539	-0.0609384855347908
484	0.973870739590717	-0.115995153148241	-0.0476191229205776	-0.163614276068818
485	-1.39030923676514	-0.152126315268468	-0.0367226720337777	-0.188848987302245
486	-1.47954563851864	-0.175392832856237	0.132962577751896	-0.042430255104341
487	-0.285845211288481	-0.191544888330852	0.0472250527888152	-0.144319835542036
488	-0.511960374325437	-0.206981431158113	-0.212321909945936	-0.419303341104049
489	1.34818970825304	-0.221379533425217	0.0182164707321073	-0.20316306269311
490	0.891237235405612	-0.230586211066021	-0.0198812732574317	-0.250467484323453
491	1.74466324276504	-0.2254695689317	-0.376212954328073	-0.601682523259772
492	2.34004740927724	-0.200511481415921	-0.377968407749957	-0.578479889165877
493	0.8995656338168	-0.151754175731439	-0.0257123371016845	-0.177466512833123
494	-0.555104062683115	-0.0795294833215686	0.405816457717839	0.32628697439627
495	0.164359777652441	0.00447754401366856	-0.0377711408456942	-0.0332935968320256
496	0.650091771956972	0.0832216991746156	-0.0191390048414902	0.0640826943331254
497	0.118844921873783	0.14755167338182	0.142776582974027	0.290328256355847
498	-0.316302101946265	0.195923713741103	0.19692097955196	0.392844693293063
499	1.48980695109037	0.22773765370093	0.190021517177233	0.417759170878163
500	2.42932557194573	0.2447918566053	0.516242051002503	0.761033907607803
501	0.934384198106792	0.258014232828156	-0.0636450154187046	0.194369217409452
502	0.882606174668951	0.278660015355742	-0.155876460870477	0.122783554485265
503	0.936953887206479	0.307276003575321	-0.2652979338136	0.0419780697617204
504	0.85199444138744	0.339733941016485	-0.145945154560515	0.19378878645597
505	2.24113669198217	0.371855014678209	-0.00930304272223812	0.362551971955971
506	1.84015511428518	0.402463342122677	-0.177793815683307	0.22466952643937
507	0.942387434776988	0.435944773413223	-0.221156121824384	0.214788651588839
508	2.6787188016495	0.473400242857865	-0.532337008339999	-0.0589367654821345
509	3.11849816974228	0.512721601178682	-0.025033639070068	0.487687962108614
510	2.26070728611151	0.558025954771167	-0.160301739052028	0.397724215719139
511	1.2894201994723	0.613415745276115	-0.0824110133878918	0.531004731888223
512	0.176472428786015	0.675190795177318	-0.414199756060296	0.260991039117022
513	1.74770753997997	0.73225643892502	-0.424378861838398	0.307877577086622
514	-0.181866891097205	0.773647288935387	-0.538308143263218	0.235339145672169
515	0.0543645233171625	0.796555872085166	-0.23304160432681	0.563514267758356
516	-0.592123398766073	0.796603949675169	0.309684537357814	1.10628848703298
517	-0.865450685803629	0.772042586040414	-0.0674121634974747	0.704630422542939
518	-0.917265220167429	0.72256565771543	0.0864132897834499	0.80897894749888
519	1.03429370136892	0.650001850620449	-0.391891872292689	0.258109978327759
520	2.1408577468044	0.561623796887696	-0.539917769125327	0.0217060277623694
521	0.0637121010681103	0.474653660747751	-0.473147962865117	0.00150569788263366
522	0.51802631204259	0.404804805346609	-0.321896632974605	0.082908172372004
523	1.1790189547187	0.353543637356096	-0.0633387678799357	0.29020486947616
524	-0.196392088532012	0.318807836109628	-0.0349739164354699	0.283833919674158
525	-0.157007283002972	0.298122027716821	-0.195192414259767	0.102929613457054
526	0.257249586573362	0.283838823322332	-0.165717179115688	0.118121644206644
527	-0.489680005643164	0.269655136605986	-0.0104547315799165	0.25920040502607
528	0.778152949478165	0.252752760578265	-0.088520658721502	0.164232101856763
529	0.30715184912304	0.231838392894613	0.191943481929963	0.423781874824576
530	-1.56588120219929	0.210819228548394	0.504382072466456	0.71520130101485
531	-0.335569104061678	0.189658969917122	0.223798686813024	0.413457656730147
532	0.576239605718949	0.162063683202659	0.0164097036535409	0.1784733868562
533	1.5816176272127	0.128823496699504	0.182116732385419	0.310940229084923
534	0.711478342196428	0.0985505014343698	-0.032599447662144	0.0659510537722257
535	-1.84545045426838	0.0812019339951711	-0.207838087584798	-0.126636153589627
536	0.637655876156738	0.0754639384163962	0.139255143111849	0.214719081528245
537	-0.557490055711852	0.0702606706010128	0.402498626463809	0.472759297064822
538	-1.2399922416048	0.0631436971488685	0.19950851411279	0.262652211261659
539	-0.223429293064738	0.0506994774276429	-0.192541372668813	-0.14184189524117
540	0.770355277933925	0.029463658824709	-0.0245752300350664	0.00488842878964259
541	0.0957647503838022	0.00341418045248319	0.0890271633382323	0.0924413437907155
542	-1.32220316723387	-0.019250412945361	0.647138981404687	0.627888568459326
543	0.0520522053843127	-0.0368550546034532	0.122274779566977	0.0854197249635237
544	-1.28452522040502	-0.0539725576997698	0.209981713780907	0.156009156081137
545	-0.518464154786419	-0.0720208555299599	-0.0975088337476838	-0.169529689277644
546	0.0977657249025687	-0.0940596053007397	0.113077205508793	0.0190176002080532
547	1.77798044945459	-0.118618525661696	0.0804425080086642	-0.0381760176530321
548	1.93161511559108	-0.138095112947935	-0.0540532134926235	-0.192148326440559
549	0.372069957550763	-0.139972345765784	0.0413859455328243	-0.0985864002329595
550	1.07900012882419	-0.118211359751327	0.192195859507663	0.0739844997563355
551	0.214670043719291	-0.0781929865757736	-0.0404489922201997	-0.118641978795973
552	-0.55916855027116	-0.0274305296630352	-0.0959763023381123	-0.123406832001148
553	-0.896827100534256	0.023404818042798	0.0494459861143576	0.0728508041571557
554	0.557841867357522	0.0626575821565652	-0.244624362967218	-0.181966780810652
555	-0.852480769915822	0.084207271803463	0.0673406949356114	0.151547966739074
556	-0.355564527299665	0.0904911793840127	-0.205510073056872	-0.115018893672859
557	-0.83275138828002	0.0824962987733332	0.205165288769687	0.28766158754302
558	-0.278455153218037	0.0624591218036751	0.315914275848584	0.378373397652259
559	0.852744582410832	0.032778699839565	0.155241308673928	0.188020008513493
560	0.0399420992313619	-0.000260765001993423	0.456960762801962	0.456699997799968
561	-1.38847281445856	-0.0278373493745219	0.259348480727541	0.231511131353019
562	-0.506142156743673	-0.0488607274065564	-0.270509813517543	-0.3193705409241
563	-1.32269614387366	-0.0694460668437584	0.151622396058093	0.0821763292143342
564	-3.67379871379315	-0.0932281779313657	0.406001981983201	0.312773804051835
565	-2.12983158239744	-0.127196299129677	0.254521726114666	0.127325426984989
566	-1.77820476698069	-0.182055980368746	0.070025523733294	-0.112030456635452
567	0.842135628221243	-0.257167910240076	0.252286230337041	-0.00488167990303495
568	1.62276998919821	-0.340706679252685	-0.2593448865674	-0.600051565820085
569	1.25035657133111	-0.41005651667786	0.0281635587896731	-0.381892957888187
570	1.02705517129523	-0.446064970522813	0.0330441817713579	-0.413020788751455
571	0.282184915629135	-0.442384870676509	0.20125788841028	-0.241126982266229
572	-0.765961801327023	-0.40429507296367	-0.281762275578117	-0.686057348541787
573	0.557037614453645	-0.345974482016763	0.117591747857952	-0.228382734158811
574	-2.40750939103212	-0.283201156423466	0.104750771674676	-0.17845038474879
575	-1.56540364025365	-0.226819525345409	0.00884144597805129	-0.217978079367358
576	-1.70000595345634	-0.191630611949293	-0.0298218718395641	-0.221452483788857
577	-0.133806114813821	-0.184304955178817	-0.410247810311986	-0.594552765490803
578	-0.270125904512735	-0.202020545528631	-0.497716963783534	-0.699737509312165
579	-0.94383733475298	-0.232543354295094	0.0238227599367815	-0.208720594358313
580	-0.251890877727429	-0.265387226234918	0.14693362389835	-0.118453602336568
581	-0.716974245591281	-0.295675267068289	-0.444380131338057	-0.740055398406346
582	-1.77398051706058	-0.319986548905071	-0.394158670932559	-0.71414521983763
583	-1.41867813276142	-0.339780341111703	-0.273491402770847	-0.61327174388255
584	0.824783981288833	-0.361020621457396	-0.172487860597973	-0.533508482055369
585	-1.84348196919844	-0.383897647480295	-0.166997024057648	-0.550894671537943
586	0.659813255498369	-0.401903575718558	0.216403500762737	-0.18550007495582
587	-0.609623532837508	-0.415315864173455	0.0438149281116458	-0.37150093606181
588	-1.24401319211833	-0.419945406348193	0.181156690090794	-0.238788716257399
589	-1.0369084634575	-0.417444852172782	0.00502949354287191	-0.41241535862991
590	-0.0519834743349336	-0.413738053012069	0.0138699201955294	-0.399868132816539
591	-0.0726809021803122	-0.411620138944003	0.0526824551912389	-0.358937683752764
592	0.490571343823009	-0.408112912035401	0.179409126250695	-0.228703785784706
593	1.09656213406661	-0.399101832824853	0.14226994476234	-0.256831888062513
594	-0.454410452402728	-0.379583329879322	-0.147708561436791	-0.527291891316113
595	-0.146737202480061	-0.347280425624619	-0.148392999780115	-0.495673425404734
596	0.478978586537582	-0.308259816657599	-0.0736863464756539	-0.381946163133253
597	0.017053058925399	-0.267952159347644	0.138920495554003	-0.129031663793642
598	2.35423405374473	-0.228163750128247	0.153486990878408	-0.074676759249839
599	2.17209030851628	-0.187685816182492	0.01072255358346	-0.176963262599032
600	1.38452879774339	-0.137336037406567	-0.330823566156286	-0.468159603562854
601	-0.516396502933852	-0.0719874941488242	-0.229316567615065	-0.301304061763889
602	0.246448819531859	0.00236667753586089	0.0254251667230708	0.0277918442589317
603	1.41482096910599	0.0713362518707542	0.34387487336913	0.415211125239884
604	1.63551893917936	0.12774711906541	0.305013165983046	0.432760285048457
605	-0.175579686004791	0.174730180132853	0.31133007713154	0.486060257264393
606	-1.19959499762895	0.21571326972603	0.442165914398728	0.657879184124758
607	0.583164911775756	0.244706458349277	0.496129534848917	0.740835993198195
608	0.194760760594994	0.25463185254292	0.440967012946225	0.695598865489146
609	0.82697483928598	0.248593355262613	0.0400036692718268	0.28859702453444
610	-0.811994482070461	0.232863732082882	0.395633238029798	0.62849697011268
611	-1.63640588880423	0.212905240763267	0.0977544020171685	0.310659642780436
612	-0.806069120198424	0.185462880764625	-0.324572177722329	-0.139109296957704
613	-1.54173434947832	0.144936295258053	-0.37426456247165	-0.229328267213597
614	-1.93859444156586	0.090992642504316	-0.198689945799745	-0.107697303295429
615	-1.23418238001904	0.0237290667243527	-0.13121778029327	-0.107488713568917
616	-2.56013238395574	-0.0554597157562916	-0.361418340571037	-0.416878056327329
617	-2.91030487420351	-0.142699856929839	-0.325271512397354	-0.467971369327193
618	-0.514909899468345	-0.238398650043022	-0.0220642299782993	-0.260462880021321
619	0.984408512072675	-0.340383968281794	-0.0537930020693375	-0.394176970351132
620	-1.54475123542766	-0.433842829421616	0.194024753839667	-0.239818075581949
621	-1.34142810257004	-0.503488567097789	0.0158358952638796	-0.48765267183391
622	-1.51446654486426	-0.550250041049123	0.068511653543302	-0.481738387505821
623	-1.12256165539546	-0.580961689951539	0.00662330763179827	-0.574338382319741
624	1.12825627332905	-0.602244159177654	-0.260040464263477	-0.86228462344113
625	1.06728694036277	-0.614170468488977	-0.152411961597195	-0.766582430086173
626	0.628544382376042	-0.607530668426282	-0.366337374966378	-0.97386804339266
627	0.44634833263427	-0.576419534613055	-0.5742668539195	-1.15068638853255
628	0.430992188257013	-0.522951963056688	-0.546508027980509	-1.0694599910372
629	1.04144062694722	-0.454052166829216	-0.233712544510486	-0.687764711339702
630	2.83945379941015	-0.376612944532224	-0.358039491275154	-0.734652435807378
631	0.359622011654442	-0.291683602176263	0.0504312996220323	-0.241252302554231
632	1.38101753257951	-0.196776852466607	-0.0168226509825151	-0.213599503449122
633	1.28163800809954	-0.0987709320409242	-7.88628926320512e-05	-0.0988497949335562
634	1.48689344174807	-0.00297874347373549	-0.101843262464769	-0.104822005938505
635	0.0763251847973997	0.0874152952094706	-0.481187427247293	-0.393772132037822
636	1.37514929431405	0.169163759831561	-0.317190664715489	-0.148026904883928
637	-1.04262602106385	0.236864547358489	-0.44357489287648	-0.206710345517991
638	-0.85387670905549	0.288189147991914	-0.449426922809319	-0.161237774817404
639	-0.182720989688864	0.315366985681195	-0.64730565853812	-0.331938672856924
640	-1.07868629483912	0.31506705702002	-0.118949886949341	0.196117170070679
641	-0.664020995486815	0.290583072672076	-0.242657303659178	0.0479257690128978
642	-0.786083474674616	0.24572182871305	0.150422316340553	0.396144145053603
643	0.370404310993691	0.186445963342264	0.242289524901767	0.428735488244032
644	-1.57008166875632	0.120480647082644	-0.0372976869223853	0.0831829601602585
645	-2.10690251824009	0.0559034634285339	-0.270791452719621	-0.214887989291087
646	-1.50357863103555	-0.00921819023303546	-0.338901216297711	-0.348119406530746
647	-1.22202218256682	-0.0796651668620182	-0.0209644760596538	-0.100629642921672
648	0.488045151747748	-0.155088875490427	0.564494960623946	0.409406085133518
649	-0.711127276140374	-0.228892540693375	0.287407731857684	0.0585151911643086
650	0.380464987673826	-0.290131137312857	-0.128930638930245	-0.419061776243102
651	0.0415648386436461	-0.333929766776189	-0.0869826002073951	-0.420912366983584
652	0.674656251771625	-0.357016202207136	-0.00978863957351645	-0.366804841780652
653	1.3433522351037	-0.359395886826977	0.214120497955101	-0.145275388871877
654	-0.145178527553442	-0.340763610360979	0.161554094780306	-0.179209515580673
655	-1.17264413535863	-0.302508277640571	0.0750619783655383	-0.227446299275032
656	0.545232039524327	-0.255106702408442	0.291167608167409	0.0360609057589675
657	0.456819828009488	-0.21064616071241	0.0298669574974144	-0.180779203214996
658	-1.03956852536762	-0.171087324800682	0.348254608790111	0.177167283989428
659	1.3043808247469	-0.136862636790114	0.0617175997462981	-0.0751450370438163
660	-0.0608272528964278	-0.11018147742155	0.355969563018171	0.245788085596621
661	2.72005516900728	-0.0861413783370651	0.49686727402619	0.410725895689125
662	0.821059581197947	-0.0601084616426447	0.250069046135722	0.189960584493077
663	1.37849130433921	-0.0228011663071344	0.0105349546394035	-0.0122662116677309
664	0.529611535581427	0.0259389459069898	-0.270176015368561	-0.244237069461572
665	1.64620885603543	0.0822678186989625	-0.0703056347531477	0.0119621839458148
666	1.05366815466526	0.140305276908837	-0.198047296416088	-0.0577420195072514
667	0.228497252878861	0.198147389546302	-0.0119294129179879	0.186217976628314
668	-0.571076142703353	0.252073793971677	0.161943639157922	0.414017433129599
669	-2.59704140645779	0.294598285611576	0.407083165478381	0.701681451089957
670	-0.273726366489741	0.314723281918715	0.12204122696118	0.436764508879894
671	-0.848316309735207	0.302384337643284	-0.0511393920870224	0.251244945556262
672	-0.141931981403188	0.262185445634266	-0.15215042027603	0.110035025358237
673	-0.882306538333359	0.203639686286257	0.132890515130022	0.336530201416279
674	-0.161921310377299	0.137402660660969	-0.0225787416047604	0.114823919056209
675	1.5750054644884	0.0703604800242155	-0.0772957717027643	-0.00693529167854881
676	-0.0835900850327024	0.0115365621790388	-0.00576775226730401	0.00576880991173478
677	0.64356147631401	-0.0286562308003633	-0.408883441262973	-0.437539672063336
678	1.16185220089049	-0.0494278573567679	-0.369282355606003	-0.41871021296277
679	-0.179949152447853	-0.0516200017324841	-0.592475047443377	-0.644095049175861
680	0.121191095676616	-0.037496714228308	-0.571944753756513	-0.609441467984821
681	0.465660727957752	-0.0149965905416134	-0.469754053685451	-0.484750644227064
682	-1.56391517547632	0.00960644600604234	-0.0466256253158247	-0.0370191793097824
683	-0.321284882751002	0.0309977050002816	0.085805646297591	0.116803351297873
684	0.452942419537177	0.040510497047116	0.26204790115294	0.302558398200056
685	-0.981109406595763	0.0380242251657288	0.31259999727554	0.350624222441269
686	-2.2934428971977	0.0282461029046916	0.0306823426610055	0.058928445565697
687	-1.31604209181136	0.00900796888568558	-0.189259211348573	-0.180251242462887
688	-0.241054168407866	-0.0256726488208373	0.238034188817985	0.212361539997147
689	0.184306526235028	-0.0736176011174215	-0.00836298818839366	-0.0819805893058151
690	0.277560549820458	-0.124507720273148	-0.0228534492633918	-0.14736116953654
691	-0.359887912972913	-0.167130261193053	-0.129666637012829	-0.296796898205882
692	-1.00957588367052	-0.195244760453358	-0.0539577350745687	-0.249202495527927
693	-0.559169090778337	-0.210649129860929	-0.238281154206845	-0.448930284067774
694	-1.70861182292379	-0.219476923324206	0.140191455755271	-0.0792854675689347
695	-2.90135175988274	-0.227204972348196	-0.527369272351774	-0.75457424469997
696	-1.21528922814673	-0.242821106957811	-0.435025656382418	-0.677846763340229
697	-1.03554007337626	-0.274271249152115	-0.161823767055226	-0.436095016207341
698	0.109883552137566	-0.318056624708125	0.108102558592403	-0.209954066115723
699	0.217166165947894	-0.364500791269391	0.148797194448629	-0.215703596820763
700	1.32828377641731	-0.40104962503261	0.10690514254105	-0.29414448249156
701	1.84340966639446	-0.417490623634209	0.382554394015179	-0.0349362296190304
702	1.93039779083249	-0.405075366051181	0.144409644659608	-0.260665721391573
703	3.46617976738785	-0.359292900873699	0.0892798210064156	-0.270013079867283
704	1.01646230224426	-0.279566515856568	0.172776586844726	-0.106789929011841
705	0.516958199131279	-0.168496556187829	-0.175492170314484	-0.343988726502313
706	-1.60227885592195	-0.0420851162875606	0.42404064171084	0.38195552542328
707	0.525422966510784	0.0777159479102879	0.440139127736868	0.517855075647156
708	0.664512299971402	0.170458678968522	-0.235162043147709	-0.0647033641791868
709	1.864045174264	0.233027083087267	-0.0451871058188041	0.187839977268463
710	0.180597112071893	0.27319536359532	0.178536874335852	0.451732237931173
711	1.02255814848938	0.302050623844306	-0.209536029083647	0.0925145947606589
712	0.673355791697633	0.323314653003998	-0.161648191142054	0.161666461861944
713	-0.19285566123024	0.339952937087369	-0.193642869462758	0.14631006762461
714	2.37760325965686	0.351863936923838	-0.282051422782651	0.0698125141411866
715	0.628326350036142	0.358876927761702	-0.0207676848014536	0.338109242960248
716	-0.121669303766355	0.368126177503542	-0.210114032142686	0.158012145360857
717	0.594694354532716	0.37889032490279	0.0123518085202831	0.391242133423073
718	1.59675006479219	0.385893060261554	-0.228427443700772	0.157465616560782
719	-0.57587227275987	0.389082251491726	0.156037234230031	0.545119485721758
720	0.251553897686034	0.391058588216852	-0.0705838353437295	0.320474752873123
721	0.851970253824478	0.387528042261911	0.418486487638575	0.806014529900486
722	-0.55021384949801	0.37780168397075	-0.18193243499439	0.195869248976359
723	-1.01748065273365	0.363816690972475	0.0882883441239089	0.452105035096384
724	-1.63616309349811	0.342235439365231	-0.163286222172796	0.178949217192435
725	2.61594584365422	0.307497647192801	-0.0357703197825295	0.271727327410272
726	1.38100508709526	0.261066840506208	-0.194307862931764	0.0667589775744442
727	1.42352721710857	0.221196807493587	0.132168818426363	0.35336562591995
728	1.23740749235496	0.200037493490786	0.0184922767401413	0.218529770230927
729	-0.814362471052736	0.200977670240225	-0.0363683641273955	0.16460930611283
730	-1.37974308066065	0.218268432558756	0.338548779081772	0.556817211640529
731	-1.29433118128431	0.235862051710619	0.539132611398478	0.774994663109097
732	0.366093007299191	0.238467081731002	0.089259200211877	0.327726281942879
733	-0.332629542458652	0.221005183221918	0.357858683083529	0.578863866305447
734	0.0167810882241652	0.190295820997362	0.0958941846286215	0.286190005625984
735	0.254505858778006	0.153508897455145	-0.130401238070255	0.0231076593848902
736	1.0771006472172	0.117336836375941	0.118572081062068	0.235908917438009
737	-0.192690784752673	0.0883698737867767	0.149016926840344	0.237386800627121
738	-1.55989081661358	0.0715949059228807	0.273685367914867	0.345280273837748
739	-2.08316722406412	0.0622682350764834	0.106082008335253	0.168350243411737
740	-0.342545654677057	0.0480851193498462	0.00698926636042038	0.0550743857102666
741	-0.234174017308984	0.0204483432656701	0.025105684008653	0.0455540272743231
742	0.0160904143638487	-0.0167714946367213	0.479701248076592	0.46292975343987
743	0.115297633624634	-0.0553693004417753	0.04627724843222	-0.00909205200955529
744	-0.685779002958375	-0.0877759562679626	0.0470919916595894	-0.0406839646083732
745	-2.20599552776896	-0.11047361098074	-0.39809570298274	-0.508569313963481
746	-0.472002627590521	-0.128131558994035	-0.447289670543383	-0.575421229537418
747	-1.42060875916529	-0.149396162352959	0.222499965485714	0.0731038031327555
748	-2.24181267874378	-0.17529433199334	0.338575093650785	0.163280761657445
749	-0.644825736301331	-0.207793486706905	0.532302729224158	0.324509242517253
750	-0.174418194203983	-0.248637359240701	0.116982846411466	-0.131654512829235
751	-1.98826905248023	-0.291176404582981	0.0648985248922838	-0.226277879690697
752	-0.0332337670211811	-0.328806843280032	0.13470842183449	-0.194098421445542
753	0.39155960829672	-0.361526452292281	-0.110689184414574	-0.472215636706856
754	-0.678411400417004	-0.383869302590387	0.351868658901345	-0.0320006436890423
755	-1.37949583751959	-0.390959787797516	0.137283429050256	-0.253676358747261
756	-0.104723488390693	-0.386388625311148	-0.0119693718824519	-0.3983579971936
757	-0.546620290339175	-0.376882623266974	-0.341245085212107	-0.718127708479081
758	0.474304562972823	-0.363944755291303	-0.231273325479452	-0.595218080770755
759	1.19734369635921	-0.347360264844861	-0.0632583019831702	-0.410618566828031
760	-0.968725013135823	-0.322580803903313	0.0618676262005049	-0.260713177702808
761	-0.863498796884069	-0.286851337064841	-0.0629994392339247	-0.349850776298766
762	1.082871788003	-0.248180862955573	0.00906057017147396	-0.239120292784099
763	0.0638865968980512	-0.212520308968611	-0.392204216170937	-0.604724525139548
764	0.129132860348004	-0.177045556215072	-0.0288461082504658	-0.205891664465538
765	-1.07716516635407	-0.141256321758595	0.344280815868668	0.203024494110073
766	0.0963397361313142	-0.107910133011322	0.592279715112812	0.48436958210149
767	0.694486539290536	-0.0823565864843941	0.466419995436497	0.384063408952103
768	1.21663193364651	-0.0632058761243389	0.0747357898698216	0.0115299137454826
769	-0.309546614834754	-0.0440093526372096	0.317668354106823	0.273659001469613
770	0.77574521354419	-0.0199142134801712	0.181740778655136	0.161826565174965
771	0.103122912479962	0.00688523819164916	0.0255971099069829	0.0324823480986321
772	-0.331440279241801	0.0352587414466893	0.0739049022472095	0.109163643693899
773	0.627111264468059	0.0617306049138122	0.0221840096165208	0.083914614530333
774	-1.38347656483497	0.0829078792212695	-0.51642089692959	-0.433513017708321
775	-0.00499367901762893	0.0976122143518575	-0.294247826613203	-0.196635612261346
776	0.195172144818316	0.100982324664032	-0.296611840188215	-0.195629515524184
777	0.315108795772749	0.0948207125154164	-0.47443639403089	-0.379615681515473
778	0.899517008515595	0.0844747546102748	-0.167700010450787	-0.083225255840512
779	0.201074455779359	0.075856243120038	-0.23208400249436	-0.156227759374322
780	1.9876171437239	0.0738498850417476	0.392881093864564	0.466730978906312
781	3.12278742251272	0.0807319722947484	0.109387538213628	0.190119510508377
782	1.3834081347047	0.104317708432165	0.0468568694354486	0.151174577867613
783	0.0465129838521953	0.15133383725528	-0.368794767587962	-0.217460930332681
784	-0.522330503269599	0.214650315304261	0.221176874046916	0.435827189351178
785	-1.1502399499659	0.277626280006229	0.605107853796537	0.882734133802766
786	-1.53980327509611	0.323719948610706	0.532716460761875	0.856436409372581
787	-1.94933347280605	0.340982810134419	0.530723686312183	0.871706496446602
788	-0.561254400323789	0.323599519563331	0.377317651085439	0.70091717064877
789	-1.71009652241411	0.273426097610036	0.419664254751156	0.693090352361192
790	-1.42296123854792	0.200662014240118	0.109033794252003	0.309695808492121
791	-1.272520829475	0.11329026243807	0.266901486018748	0.380191748456818
792	-0.21164932925026	0.0188239617166676	0.346221143437141	0.365045105153808
793	-0.496226988316125	-0.074178217414789	0.336670047649236	0.262491830234447
794	-0.470487568660218	-0.155685300263362	0.173117638661178	0.0174323383978163
795	0.0908987001494129	-0.220050812691365	0.494126178235128	0.274075365543763
796	-0.460239779052855	-0.265153705737123	0.11525295721996	-0.149900748517164
797	-0.1642420159244	-0.290609082407854	-0.1997853930128	-0.490394475420654
798	0.0536144954595909	-0.299690350815602	-0.625372572561407	-0.925062923377009
799	-0.287505374080126	-0.295673814130528	-0.459631962183216	-0.755305776313744
800	-0.185511528221476	-0.281452550562455	-0.424232418496844	-0.705684969059299
801	-0.395181790799876	-0.260983330489899	-0.0217778804012972	-0.282761210891197
802	-1.28337011951913	-0.237901469338879	-0.357479203434307	-0.595380672773186
803	0.376554541722485	-0.216892577835033	-0.369739709383156	-0.58663228721819
804	-0.155192679070415	-0.202175334236325	-0.231420463621547	-0.433595797857872
805	-0.862780153987622	-0.190650345929388	-0.0861017172348687	-0.276752063164256
806	0.662513020731218	-0.180770127084326	0.238934071523414	0.0581639444390882
807	1.24415785041167	-0.172740838583248	0.264257817670816	0.0915169790875679
808	-0.422396484219759	-0.160717559967839	-0.0103665890810808	-0.17108414904892
809	-0.354221059674348	-0.139730628414245	0.227283401337119	0.0875527729228738
810	-0.422469846512163	-0.114123215173181	-0.0360074793084708	-0.150130694481652
811	-2.45366350991839	-0.090092076623681	0.0212375094632247	-0.0688545671604562
812	-2.22426162156131	-0.0749689905284183	-0.117248084150889	-0.192217074679307
813	-1.86914147371317	-0.0801059898239841	0.0342268164989189	-0.0458791733250652
814	-2.65045345490678	-0.110795016082968	0.519335818988535	0.408540802905567
815	-2.40797282833919	-0.16548126127038	0.342544011136224	0.177062749865844
816	-3.4982576449222	-0.241041210648117	-0.0362594875733275	-0.277300698221445
817	-1.4227435339495	-0.333284622710704	0.216238835934108	-0.117045786776596
818	0.0712650067303785	-0.43765870850593	-0.0570702727802333	-0.494728981286163
819	-2.2945343139385	-0.539435085199308	-0.129076466290841	-0.668511551490149
820	-1.40617434982284	-0.623143859831449	0.128649613712673	-0.494494246118776
821	-0.0260377824008075	-0.687176050405188	0.37897205627353	-0.308203994131658
822	0.210389081992848	-0.730881075616963	-0.0925547248587114	-0.823435800475675
823	0.51553314293279	-0.749545437507726	-0.157297727133153	-0.906843164640879
824	-0.812363077677528	-0.739785740346515	0.0797050686908161	-0.660080671655699
825	0.0103448283249903	-0.703609349944223	0.0943141832581625	-0.609295166686061
826	-0.532537942450824	-0.650311525202078	0.0313502031918255	-0.618961322010252
827	-1.33557826005552	-0.587891189792823	0.0684683331173225	-0.519422856675501
828	1.74804902742556	-0.525310340056627	0.216984724654122	-0.308325615402505
829	-0.541146258743252	-0.467914798589384	0.184257187189464	-0.28365761139992
830	0.482150312453169	-0.410269264966719	0.494934672131974	0.0846654071652556
831	-0.711702277443607	-0.352987684549578	0.0235790790065556	-0.329408605543023
832	0.364644958733898	-0.297559505432606	-0.0309018426350143	-0.32846134806762
833	-0.957326770577706	-0.247895909604544	0.105931883399904	-0.14196402620464
834	0.0330876303195967	-0.20533117297833	0.303520634294573	0.0981894613162424
835	-1.34956889637849	-0.172849545562677	0.175694459505927	0.00284491394324962
836	-0.491295848516801	-0.150904576996347	-0.0865280017604235	-0.237432578756771
837	-0.281744965303501	-0.141822580144718	0.0758371902161157	-0.0659853899286019
838	1.40629060165326	-0.143401710469253	0.144483461809288	0.00108175134003544
839	1.86028203906306	-0.148477614516052	-0.0617493197447095	-0.210226934260762
840	2.16826870009144	-0.144068574290599	-0.351622969960018	-0.495691544250617
841	0.182209952598436	-0.119040172821382	-0.625906420120642	-0.744946592942023
842	-0.925831587440876	-0.0709912615742566	-0.767885927225862	-0.838877188800118
843	-1.17649000143335	-0.0123037999392034	-0.111871379843844	-0.124175179783047
844	-0.68555575830794	0.0388874854567862	-0.167357285203672	-0.128469799746885
845	-0.194632209999327	0.0697823922831673	0.0622135184394569	0.131995910722624
846	-0.617622379002783	0.0780308897811287	-0.0990855203926395	-0.0210546306115108
847	-0.617568207376068	0.0682678538613248	-0.0311056713213924	0.0371621825399324
848	-1.50474432715875	0.0454248697038421	-0.0870363477768932	-0.0416114780730511
849	0.414458771959102	0.0126517339269156	-0.265802404948011	-0.253150671021096
850	-0.198741215364281	-0.0277295964195052	-0.0607248421648068	-0.088454438584312
851	0.329971792639645	-0.0672934742698037	-0.177995488975457	-0.245288963245261
852	0.149257881126635	-0.0997481260354301	0.038338582408558	-0.0614095436268721
853	-1.47193171953342	-0.120770261366594	-0.0981684394511205	-0.218938700817715
854	-0.19678689248746	-0.131832025824842	0.234544929934375	0.102712904109534
855	-0.889302049080502	-0.140443366394558	0.115868431937599	-0.0245749344569592
856	0.054132333835415	-0.14963562399	-0.256524485384515	-0.406160109374515
857	1.19417513905026	-0.160641113659099	0.0785951423451622	-0.0820459713139369
858	-0.475115921561521	-0.16871352712357	-0.364853086080218	-0.533566613203788
859	0.150887366818081	-0.167438843093316	-0.37576633201145	-0.543205175104766
860	-1.10071893494928	-0.158441544707004	0.105881499315293	-0.0525600453917115
861	0.164218021841346	-0.145723951531211	0.377944980527693	0.232221028996482
862	0.178086953866238	-0.135311156260345	0.232759952503346	0.0974487962430014
863	0.612424127924549	-0.127035532306164	0.20121587686224	0.0741803445560754
864	0.691206319794481	-0.117931519691888	0.184662054618042	0.0667305349261539
865	1.0352204715369	-0.104075394403044	-0.101157284802488	-0.205232679205532
866	2.1414220051612	-0.0825296830809217	-0.252948004816112	-0.335477687897034
867	0.160337212306947	-0.0498727926486513	-0.0219406005149333	-0.0718133931635845
868	1.24487864956374	-0.00391755898180424	-0.144046254500246	-0.14796381348205
869	2.20912929691288	0.0490799486310584	0.0931017255276735	0.142181674158732
870	2.88412682529564	0.106539910501492	0.0742974963091867	0.180837406810679
871	0.219747552049281	0.171855104905321	0.0357324160355301	0.207587520940851
872	-0.423516346338402	0.246037381313153	-0.0441357955891044	0.201901585724049
873	0.665268059979113	0.316671100830305	-0.0947672383859247	0.22190386244438
874	-0.0367857902290198	0.370530070212435	0.0734152759116351	0.44394534612407
875	1.17822002887579	0.40345340168313	0.163109393744451	0.56656279542758
876	-1.60872799456871	0.416388765401483	-0.0123267331033673	0.404062032298115
877	-1.69592463187381	0.413157010429415	-0.0604345045291752	0.35272250590024
878	-1.58593767907422	0.388375331044287	0.174783999536774	0.563159330581062
879	-1.15961610503188	0.337607495659498	0.167046578368371	0.50465407402787
880	0.367662672654663	0.262759465394204	0.0431634021050575	0.305922867499261
881	0.730639422484278	0.173621699439116	0.0203727491216194	0.193994448560736
882	0.926500349853408	0.086890407235324	0.437741149048716	0.52463155628404
883	0.16305943990431	0.0173768225303555	0.429900313626004	0.447277136156359
884	0.141437367260675	-0.0275754125392919	0.199947786247935	0.172372373708644
885	-0.835888487122041	-0.0500289871655913	0.0673546311086391	0.0173256439430478
886	-0.189518384204299	-0.0572556533307284	-0.189515890021759	-0.246771543352487
887	-1.05486973029911	-0.0590627593131487	-0.121199136049561	-0.180261895362709
888	-0.410586708501286	-0.0617911368237736	-0.375102303403413	-0.436893440227187
889	-2.10792235013163	-0.0703931773890845	-0.170076657150952	-0.240469834540037
890	-2.60280359146635	-0.0873371821429821	-0.145923095927073	-0.233260278070055
891	-1.57844509499402	-0.119305449513425	-0.0839500166862296	-0.203255466199655
892	0.691515429342479	-0.17068092398234	-0.0911678660395807	-0.261848790021921
893	-0.61085502557126	-0.234072713612226	-0.00773148389602847	-0.241804197508254
894	0.578895549107065	-0.293133275607682	0.586584990884081	0.293451715276399
895	0.494498213158939	-0.337869265107576	0.250731448232734	-0.087137816874842
896	-0.370348444511032	-0.360992315924465	-0.159129568996661	-0.520121884921127
897	-0.422078927757427	-0.361538762139862	0.0476741182885003	-0.313864643851362
898	0.245445582688836	-0.346085543909452	0.0135582923376313	-0.332527251571821
899	-1.81651198092866	-0.321807194526456	-0.296219474975977	-0.618026669502433
900	-0.311143840586826	-0.294785759371527	-0.0909194691311834	-0.385705228502711
901	-0.395708526768614	-0.274387624804833	-0.20749124407006	-0.481878868874893
902	-0.0132215211806024	-0.262091865055056	-0.157389220351425	-0.419481085406481
903	-0.0999145266167199	-0.255275148594635	-0.270364323743154	-0.525639472337789
904	-0.0690447725101967	-0.249742143886376	-0.343614435324687	-0.593356579211063
905	0.00384307995032697	-0.242634916791486	-0.162299290684821	-0.404934207476307
906	-0.827605186255368	-0.232600770652017	-0.104113606867868	-0.336714377519885
907	-1.79545147821147	-0.220462088687603	-0.140272519406754	-0.360734608094357
908	-0.718236573183015	-0.212047354186447	-0.0301071754087523	-0.242154529595199
909	0.353143447731181	-0.214264805849096	0.564537111890881	0.350272306041785
910	0.226540671753555	-0.225262660175905	0.245700258596566	0.0204375984206609
911	1.21237725432362	-0.236467744623549	0.366392169316777	0.129924424693228
912	0.961409505158356	-0.239623106863223	-0.303537856537632	-0.543160963400855
913	1.42950393022989	-0.227341205371311	-0.0665759589856938	-0.293917164357005
914	0.952126242785726	-0.196844562494603	-0.137445324908739	-0.334289887403342
915	0.0917733923202291	-0.148779016926239	0.0609217446278101	-0.0878572722984287
916	-0.301389460509709	-0.0894479503310436	0.397920758005294	0.308472807674251
917	0.599674609035468	-0.029858281777649	0.119121266885632	0.0892629851079829
918	0.514097101088668	0.0209391528815744	-0.13071808273882	-0.109778929857245
919	0.630550879474343	0.0613442503161185	-0.229740747577647	-0.168396497261529
920	-0.842789071841305	0.0929569486057995	-0.00414815382038943	0.0888087947854101
921	-0.0475089728750872	0.116240772736256	-0.359044981192702	-0.242804208456446
922	0.598573856466325	0.127424675782083	-0.589700976736247	-0.462276300954164
923	-1.64810729308636	0.127592659199552	-0.306930321260944	-0.179337662061392
924	-1.45191723692598	0.119330898080005	-0.139911199608872	-0.0205803015288671
925	-3.36897430669993	0.0975787884259332	-0.0323326268220003	0.0652461616039329
926	-2.09373273690049	0.0560347092428658	0.394018816835853	0.450053526078719
927	-0.711981493726371	-0.0121040942550062	-0.188257159343229	-0.200361253598235
928	-0.735218070119767	-0.101711032578431	-0.197510986552447	-0.299222019130878
929	-1.66057134644333	-0.197849703183327	-0.540327084604676	-0.738176787788004
930	-1.01509049387383	-0.288279219195214	-0.508159190937282	-0.796438410132496
931	-0.270782320980933	-0.368400689735521	-0.448863805373992	-0.817264495109513
932	-1.09308587743644	-0.434227731265831	0.0491137129440178	-0.385114018321814
933	-0.573857866044696	-0.482170667035617	0.383009080238279	-0.0991615867973384
934	1.18517905292464	-0.5134577175359	0.0429734041479622	-0.470484313387938
935	-0.957108192131489	-0.52725026691386	0.244675508367626	-0.282574758546234
936	-2.16829110069452	-0.520341685507585	-0.335045832346426	-0.855387517854011
937	-2.27798303719695	-0.501467503780065	-0.200845887069277	-0.702313390849342
938	-1.01092739763832	-0.485966534834438	0.224955553558624	-0.261010981275814
939	-2.75193418771268	-0.483571832217756	0.444867150982346	-0.0387046812354098
940	-2.62103442070013	-0.495300104876181	0.424828776248679	-0.0704713286275022
941	-2.49906396000188	-0.524017122277697	0.164511503101013	-0.359505619176685
942	-3.0030495397736	-0.570085319610258	-0.0213961834327446	-0.591481503043003
943	-2.51745325996226	-0.630972891092856	0.0138823930923131	-0.617090498000543
944	-2.50105659628242	-0.703424563191019	0.38111676560179	-0.322307797589229
945	-2.91698319908703	-0.781680797340295	0.0854827261772799	-0.696198071163015
946	-2.1483567601217	-0.860459825710968	-0.00331039151123003	-0.863770217222198
947	-1.4542338354348	-0.936194291199035	-0.0692308852524401	-1.00542517645148
948	0.208499167233018	-1.0028577848306	-0.201381712377739	-1.20423949720834
949	-1.22949965690574	-1.05100618069754	-0.172477253865891	-1.22348343456343
950	-1.29788851137528	-1.07095712465095	0.104536198314235	-0.966420926336715
951	0.166866789381269	-1.06421699519087	0.118898669404706	-0.945318325786164
952	1.50755131485719	-1.03599977759166	0.336816724354718	-0.699183053236944
953	0.898426264805731	-0.985342970473858	-0.19063262912919	-1.17597559960305
954	1.78354584121801	-0.908234691424556	-0.0576455789960684	-0.965880270420624
955	0.355155659810158	-0.805633069264487	-0.146664289969568	-0.952297359234055
956	-0.5206736960576	-0.682121394882014	0.158637945215647	-0.523483449666366
957	-0.677762937312755	-0.551055580937831	0.384370238485903	-0.166685342451928
958	0.221689092295085	-0.429077520707706	0.229521344965913	-0.199556175741794
959	0.962640478211617	-0.327161194384866	0.335518874725868	0.00835768034100187
960	0.616850369311841	-0.245372762757038	0.144750655679866	-0.100622107077171
961	0.321699181488345	-0.177422784394419	0.54670316800167	0.369280383607252
962	1.11670284737664	-0.118846862758062	0.492209582368807	0.373362719610745
963	-0.711124881699861	-0.0672391375034661	0.139979285828134	0.0727401483246675
964	-0.540259993104186	-0.0211906445561102	0.431170384050327	0.409979739494217
965	-0.614072923307034	0.0137389978424714	0.24053349538	0.254272493222472
966	-0.951873720441607	0.0329721376622066	0.35477812435374	0.387750262015946
967	0.0323777765539364	0.034767929982416	-0.0416353471980776	-0.00686741721566164
968	1.06975918007491	0.0205785297171903	-0.242335826246249	-0.221757296529059
969	-0.696763769006898	-0.00115391667448479	-0.615555880702478	-0.616709797376962
970	0.251595160189993	-0.0208101092906078	-0.234890615291179	-0.255700724581787
971	-1.12028283578152	-0.0371355157155766	0.0518181051982786	0.014682589482702
972	-1.41997352555208	-0.0506991022252002	0.0837330596992383	0.033033957474038
973	-2.54197256026814	-0.067430763260313	0.0249247674995203	-0.0425059957607927
974	-0.84421333325347	-0.0950660950823938	0.266762754706102	0.171696659623709
975	1.53539679422281	-0.139172297386202	0.164202017832338	0.0250297204461359
976	-0.308078214144749	-0.191162452943273	-0.31161505180396	-0.502777504747232
977	1.0969855763928	-0.233994546683392	0.175994380040806	-0.0580001666425866
978	0.31481515126615	-0.259770416974076	0.0513956320315257	-0.20837478494255
979	-0.425038001654321	-0.264059548332883	-0.0223233026425903	-0.286382850975474
980	0.454939496728422	-0.250336375402072	0.084994402951201	-0.165341972450871
981	0.917958949489485	-0.226469622975883	0.092750027566138	-0.133719595409745
982	1.38975197028048	-0.195881056149667	-0.0766225887399504	-0.272503644889618
983	1.65516518378104	-0.157798534444981	-0.126701335120937	-0.284499869565918
984	0.565770967200347	-0.109692732658479	-0.436951698941916	-0.546644431600395
985	-0.742216172591246	-0.0515833861503615	-0.098675605306888	-0.15025899145725
986	0.143582085280242	0.00835378794677756	0.28345014961567	0.291803937562448
987	-0.310390901853377	0.0582142819760741	-0.0746885133999308	-0.0164742314238567
988	0.884236968797823	0.0925126331976313	-0.0991761837763548	-0.0066635505787235
989	0.899543892281207	0.111063528754116	-0.0320156259030409	0.0790479028510752
990	-0.898373728448499	0.120609142313854	0.165606298847327	0.28621544116118
991	0.0470278620839281	0.125697432287171	-0.129840392438199	-0.00414296015102764
992	-0.768941083894002	0.123490984072165	-0.590221704704547	-0.466730720632382
993	-1.54890881106054	0.112909671587863	-0.668574293414371	-0.555664621826509
994	-0.998135730874437	0.0910465200320796	-0.524043818425563	-0.432997298393483
995	-1.57018574581431	0.0545328709784194	-0.217644276358623	-0.163111405380204
996	-1.80517216750272	0.00405552086217647	-0.494040264785873	-0.489984743923696
997	0.108811438674771	-0.0592348385930758	-0.345489201202245	-0.404724039795321
998	-1.47329302947201	-0.130963672166948	-0.108593807531335	-0.239557479698284
999	-1.72346608264784	-0.201182001328981	0.576969010873638	0.375787009544658
1000	-0.39051031843536	-0.267338347060199	0.141322326194514	-0.126016020865685
1001	-0.317609718953771	-0.32913138953072	0.218496523117503	-0.110634866413217
1002	-0.602651982481286	-0.381527350739304	-0.288099272729468	-0.669626623468771
1003	-0.180242546694219	-0.420229522012088	0.0430203998452313	-0.377209122166857
1004	1.81392080229653	-0.444280829874356	0.238828724742659	-0.205452105131697
1005	2.0438295686086	-0.45079813226127	0.101019394207868	-0.349778738053402
1006	-0.954146276519845	-0.431240982566981	0.0163049056749542	-0.414936076892026
1007	-0.40240577680673	-0.384526031074341	-0.464650988834726	-0.849177019909068
1008	-0.34356467567662	-0.325556337556595	0.150171527734493	-0.175384809822102
1009	-2.55382542423518	-0.268241049866295	0.330290238781237	0.062049188914942
1010	-1.855522036279	-0.223798061308773	-0.0191444940563885	-0.242942555365161
1011	-1.20672745480208	-0.204987217600757	-0.215221802831025	-0.420209020431783
1012	1.01080057242224	-0.215041510031726	0.255050233097721	0.0400087230659952
1013	0.417593383165861	-0.244641260709926	0.105995642630867	-0.138645618079059
1014	2.00286871254985	-0.275148420688212	0.578488324884104	0.303339904195892
1015	-0.626738340803146	-0.291646209289417	0.14384384747816	-0.147802361811257
1016	-0.441766234200768	-0.28533871788495	0.127163651681908	-0.158175066203043
1017	-0.91836619843771	-0.26353242519894	0.474154756413326	0.210622331214386
1018	0.117197647924817	-0.237455302981351	-0.0168571523226791	-0.254312455304031
1019	-0.582931623030438	-0.215629584049394	-0.256156686437919	-0.471786270487313
1020	1.0416905483453	-0.199758254932121	-0.332072469439672	-0.531830724371794
1021	0.237835083135882	-0.18873252326074	-0.592685782741745	-0.781418306002486
1022	-0.610873147929066	-0.176305991614439	-0.407790261931505	-0.584096253545945
1023	-1.37781344306078	-0.161258167905816	-0.499050311683196	-0.660308479589013
1024	-1.63776430614602	-0.149207558165612	0.14950677473562	0.000299216570007921
1025	-0.148388676379538	-0.14858472942053	0.0958091178080844	-0.0527756116124452
1026	2.09725537445734	-0.163152387615207	-0.0046066838917647	-0.167759071506971
1027	1.16452463362626	-0.183663538271594	0.0755970944935753	-0.108066443778019
1028	0.962060424473158	-0.192843180569888	-0.265913493243247	-0.458756673813135
1029	1.72248965020397	-0.182265675890784	0.00940309009746423	-0.17286258579332
1030	0.387783925625098	-0.151224790717101	0.150442770058861	-0.000782020658240318
1031	-0.139844236490288	-0.102560787914775	-0.171850720550456	-0.274411508465231
1032	1.47192192884844	-0.0465603862510672	-0.196307017594348	-0.242867403845415
1033	-0.29093620709126	0.00707199095517662	-0.0720353250391568	-0.0649633340839802
1034	0.692950006854811	0.0555737194511029	-0.158755932452157	-0.103182213001054
1035	-0.737136178571407	0.0943454926882233	0.0137085867314931	0.108054079419716
1036	0.650841745293024	0.121437906327823	-0.476165181161213	-0.35472727483339
1037	0.727691063712438	0.134283289976644	-0.372237002251265	-0.237953712274621
1038	0.371213453744569	0.137107336243257	-0.000583185421966966	0.13652415082129
1039	-0.118964493217411	0.135528870785367	0.151827376312707	0.287356247098074
1040	0.138997912060055	0.131659322597302	-0.0375326462278309	0.0941266763694711
1041	0.41351030776335	0.124600176333956	-0.0175546048994388	0.107045571434517
1042	0.653232410844045	0.11469034285725	-0.122809988443186	-0.0081196455859357
1043	0.999663087532709	0.104359382572995	0.304152626818077	0.408512009391071
1044	-0.404899440980758	0.0972331204963749	-0.060259549708833	0.0369735707875419
1045	-1.91446554963862	0.0949292376231483	-0.253527338627582	-0.158598101004434
1046	-0.595857935228042	0.0901855498957429	-0.293047476683528	-0.202861926787785
1047	-0.326777983193794	0.0723636262101844	0.0244077138611285	0.0967713400713128
1048	1.25414960128286	0.0404907104254178	-0.216226713632237	-0.175736003206819
1049	0.44251271023572	0.00195860775234364	0.137253072087604	0.139211679839947
1050	0.0690805198124664	-0.0308775076981994	0.29427918549767	0.26340167779947
1051	-1.44271952876879	-0.0524808722302724	0.631570281525056	0.579089409294784
1052	-1.41488153040975	-0.0659926198902692	0.69529149177375	0.629298871883481
1053	-0.562886163698465	-0.0817662166397327	0.467001489303345	0.385235272663613
1054	-1.98099339249933	-0.106688510750819	0.146314694528769	0.0396261837779502
1055	-1.7547422471715	-0.141655942521244	-0.163569854763188	-0.305225797284432
1056	-1.18109367437694	-0.189076283143485	-0.117916736874851	-0.306993020018336
1057	-1.09771114094524	-0.248027090570836	-0.121803782528738	-0.369830873099574
1058	-1.76600620456242	-0.312888659395985	-0.0835282943635277	-0.396416953759513
1059	0.463403670612261	-0.378219796951408	-0.0600176102119004	-0.438237407163308
1060	1.9262281558526	-0.439306913864129	-0.122509114867974	-0.561816028732103
1061	1.25833394481802	-0.483006846642946	-0.19516708212099	-0.678173928763936
1062	1.77395468897743	-0.495029872464332	0.0970414275816918	-0.39798844488264
1063	1.20766111412412	-0.470752959998898	0.204475003762264	-0.266277956236634
1064	0.745919262404832	-0.412835355171334	0.457514173109795	0.0446788179384618
1065	-0.137398310828208	-0.3311635767481	0.323766804209946	-0.00739677253815418
1066	0.287917735367289	-0.240054713459745	0.282833234432058	0.0427785209723122
1067	0.82479715885948	-0.154163131997893	0.0767897015456028	-0.0773734304522898
1068	0.189498184708581	-0.0809648970754495	0.320215664442535	0.239250767367086
1069	1.07010788292512	-0.0215734847934604	0.218605894518778	0.197032409725317
1070	0.0682037394371816	0.0245749143787232	0.111759029394782	0.136333943773505
1071	-0.861240380383874	0.0605665904498723	0.294746767485511	0.355313357935384
1072	0.875801743211634	0.084815584746012	0.282840862374836	0.367656447120848
1073	0.292794030846062	0.094675718058661	0.00998231332366671	0.104658031382328
1074	0.179604497405104	0.0950028304483521	-0.0308362569815599	0.0641665734667922
1075	0.0445956869349574	0.0899540064502257	0.40772251894441	0.497676525394636
1076	1.17722888040233	0.0815071026966792	0.0506833761280708	0.13219047882475
1077	0.0699163283362085	0.0718943618441484	-0.395364256564241	-0.323469894720093
1078	-0.331410226465924	0.0654060205722146	-0.0569060449117737	0.00849997566044086
1079	-1.07352328038037	0.0606673520338796	-0.00222115981362019	0.0584461922202594
1080	-1.2024743033291	0.0522565843962728	0.319111054393164	0.371367638789437
1081	-0.441608383804114	0.033306333687449	0.383046566395384	0.416352900082833
1082	-0.968745775713805	0.000880917886380362	-0.146859096412784	-0.145978178526403
1083	-2.06575111875496	-0.0420776253367307	0.0337569030296872	-0.0083207223070435
1084	0.372157210728683	-0.0940862295013901	-0.354034049387949	-0.448120278889339
1085	-0.842162213319787	-0.154027898254336	-0.0311611519825945	-0.185189050236931
1086	-1.51899778483007	-0.212847221352051	0.258514917246588	0.0456676958945366
1087	-1.19407163481681	-0.26700909984192	0.000969618496030365	-0.26603948134589
1088	-0.021638002445265	-0.318291890149893	-0.189864493781668	-0.508156383931561
1089	-0.575851065112362	-0.3660626349776	-0.0139853829021459	-0.380048017879746
1090	0.917772021426268	-0.405366342081085	-0.154169952147561	-0.559536294228646
1091	0.799640050139344	-0.432055765801615	0.311144495031843	-0.120911270769772
1092	0.84472386067055	-0.439663032385454	-0.0781298639867376	-0.517792896372191
1093	0.704240276231149	-0.425251232893466	0.194180313832613	-0.231070919060853
1094	-0.284843155259069	-0.390432467171268	0.0538289075513268	-0.336603559619941
1095	-0.805093624936734	-0.341635682765678	0.193100954035427	-0.148534728730251
1096	0.676997766163372	-0.290405278131877	0.361947221982697	0.0715419438508203
1097	0.999787065219793	-0.246079112662578	-0.143959783157286	-0.390038895819864
1098	1.17547606462154	-0.207781222575843	0.0753830333758097	-0.132398189200034
1099	0.322549645104606	-0.170294875626484	0.00343879748634899	-0.166856078140135
1100	-1.49506313486823	-0.130321816117053	-0.42376455060615	-0.554086366723203
1101	1.17905292764168	-0.0927774188564383	-0.291402592788877	-0.384180011645315
1102	-0.257850242997678	-0.0661484015653584	-0.265981310538694	-0.332129712104053
1103	-2.55599070330182	-0.0483532884208586	0.140855100865435	0.0925018124445765
1104	-1.35921775702292	-0.0423556061983646	-0.0171292129019119	-0.0594848191002765
1105	-0.742740276188434	-0.0577765416986423	-0.0700267376908403	-0.127803279389483
1106	-0.582951265992741	-0.0952482299407003	-0.67291887944632	-0.76816710938702
1107	-0.171928456640578	-0.147157241246169	-0.411193595220141	-0.558350836466309
1108	0.986466239778622	-0.203519419537776	0.0516950187533069	-0.151824400784469
1109	0.811975007806154	-0.253399650562668	-0.00267491687083786	-0.256074567433506
1110	-0.125872908888216	-0.285717088322217	0.0690357200520965	-0.216681368270121
1111	-0.315670167597038	-0.296588414385843	-0.374343544059973	-0.670931958445816
1112	-0.166513197032315	-0.291314251768882	0.105556050858405	-0.185758200910477
1113	1.0244183414225	-0.277852106259989	-0.0699870969855922	-0.347839203245581
1114	1.09859298085418	-0.260402678746934	0.249570633391056	-0.0108320453558778
1115	2.13032284791702	-0.236599382561939	0.400152954958997	0.163553572397058
1116	0.964253070918871	-0.20214652573536	0.307668086559476	0.105521560824116
1117	-2.25358458614107	-0.153307315718771	-0.150978647590056	-0.304285963308827
1118	-2.12462818590249	-0.0985026921895749	0.324508768732844	0.226006076543269
1119	-1.75186395034156	-0.0594317785509081	-0.194405533953679	-0.253837312504587
1120	-2.62905610992661	-0.0515853265676947	-0.0909114978635158	-0.14249682443121
1121	-0.668316236472279	-0.0794641774302036	-0.126362995885025	-0.205827173315229
1122	-0.271966624753203	-0.139687704498503	0.192278117119072	0.0525904126205688
1123	-1.02058674769893	-0.216921906289316	-0.178330158257695	-0.395252064547012
1124	-1.57890306813418	-0.295117973335608	-0.390327042291835	-0.685445015627443
1125	-1.3502507065737	-0.366907121951581	-0.0205915428084545	-0.387498664760036
1126	-0.400186512916934	-0.431773058364853	-0.014919632214793	-0.446692690579646
1127	0.10902651711529	-0.488897256555281	-0.164310635774835	-0.653207892330116
1128	1.07440541555616	-0.533377059876019	-0.00589683343276254	-0.539273893308781
1129	-1.67314657490688	-0.558350884023371	-0.21245606167549	-0.770806945698861
1130	-0.575254104459434	-0.561027787514395	0.0971848794659289	-0.463842908048466
1131	-1.11966956018369	-0.551280555286881	-0.225249641724797	-0.776530197011679
1132	0.417476812208176	-0.537375093248005	-0.201741613228041	-0.739116706476046
1133	0.872785881059657	-0.52374032376774	0.0517146644074	-0.47202565936034
1134	0.930787343180451	-0.506195542155841	0.0818456206414107	-0.424349921514431
1135	0.888196988661507	-0.478315724285361	0.216554067701927	-0.261761656583434
1136	0.87450221605719	-0.436793505284734	0.320550478495016	-0.116243026789719
1137	-1.26602987129996	-0.382387311662786	0.101636001245506	-0.28075131041728
1138	-0.973779414367339	-0.321550601679351	0.294813406096716	-0.0267371955826352
1139	-1.63792795582148	-0.268512541787243	0.365938079686856	0.0974255378996129
1140	-0.724854293462843	-0.23436177541313	0.044064078677309	-0.190297696735821
1141	0.193071487663632	-0.22452799360241	-0.428926546745075	-0.653454540347485
1142	-0.611924565551252	-0.234231227120047	-0.0365183396911744	-0.270749566811222
1143	-1.46004032472684	-0.253371260258896	-0.216858691455642	-0.470229951714538
1144	0.270952914027602	-0.277291015154441	-0.160109534763096	-0.437400549917537
1145	-0.0493476742822195	-0.304799173635647	0.0376886268791546	-0.267110546756493
1146	-1.30130455857865	-0.329536964940487	-0.182307093572618	-0.511844058513105
1147	-0.802293323709076	-0.348566932011046	-0.0919209140653886	-0.440487846076435
1148	-0.488818268462866	-0.365506058817256	0.0292997721709078	-0.336206286646348
1149	-0.495235727524679	-0.382315291121466	-0.162113077098442	-0.544428368219908
1150	1.4527967954294	-0.398136505069535	0.172531998176957	-0.225604506892577
1151	3.25934745415605	-0.408845264813368	0.0298047331616959	-0.379040531651673
1152	0.783268470665525	-0.401689488612247	-0.07601279708179	-0.477702285694038
1153	-0.799356901243381	-0.364661593028621	-0.0333046900167313	-0.397966283045352
1154	-1.96330879869172	-0.304976410436448	-0.240230445769537	-0.545206856205985
1155	0.66382807186861	-0.243310733402296	-0.525353921611723	-0.768664655014019
1156	1.26290664908003	-0.1974358567725	-0.456232803051098	-0.653668659823598
1157	-0.738392199413493	-0.166067632735561	-0.262447468989575	-0.428515101725136
1158	1.12448064181902	-0.142272232424101	-0.178421313275565	-0.320693545699666
1159	-1.50958854006255	-0.12484428661295	-0.0234151436330871	-0.148259430246037
1160	-0.25792208418233	-0.111645333338901	-0.06377463611607	-0.175419969454971
1161	0.753615524911157	-0.1080189126114	-0.556834443889377	-0.664853356500777
1162	0.660522783629468	-0.113132928313554	-0.125688591827841	-0.238821520141395
1163	1.27113596297711	-0.119686980820923	-0.0125277384160199	-0.132214719236943
1164	0.585194692870197	-0.12060331230298	-0.124083371611365	-0.244686683914344
1165	-2.53331751651542	-0.110981672801669	0.212791425599176	0.101809752797508
1166	-3.75765875497569	-0.0962728016926657	0.14256526685487	0.0462924651622042
1167	-0.453816206804131	-0.0967011874439474	-0.222801315358942	-0.31950250280289
1168	-0.357055196215489	-0.12770089993583	0.150518232734707	0.022817332798877
1169	-0.160013942458117	-0.181865051510093	0.35548334230402	0.173618290793927
1170	0.354670405414783	-0.244229129587011	0.225543607083427	-0.0186855225035832
1171	0.447948220690029	-0.301124791665496	0.324956292339921	0.0238315006744256
1172	0.386658651370338	-0.342307431718199	0.229010544790667	-0.113296886927532
1173	0.988843364791356	-0.36293815335237	-0.415924972145758	-0.778863125498128
1174	-0.867659111932311	-0.362495267277068	-0.246530173722643	-0.609025440999712
1175	-0.163953278034101	-0.344197615790395	-0.230573328119905	-0.574770943910301
1176	-0.2947083402024	-0.318596979414283	-0.123625088743489	-0.442222068157772
1177	-0.551102382055412	-0.293264174654744	-0.0661840460532388	-0.359448220707983
1178	-0.795431954167672	-0.272816451200272	0.169667189671675	-0.103149261528596
1179	-0.535977756294712	-0.260551475418126	0.234766720874073	-0.0257847545440525
1180	-1.86518769687296	-0.258169998312539	0.405711319769519	0.147541321456979
1181	-1.37855225957476	-0.266389440667855	0.0592678984366575	-0.207121542231198
1182	-0.774790496363226	-0.288432408940372	-0.132117904858026	-0.420550313798398
1183	-0.663770718372107	-0.323105110440531	-0.0845933392869662	-0.407698449727497
1184	0.160496209697949	-0.364239038046571	0.11873164082283	-0.24550739722374
1185	0.361460072636679	-0.40395617904229	0.406597271228774	0.00264109218648351
1186	0.10003025746168	-0.433352938153121	0.142513480826452	-0.290839457326669
1187	-1.18400988962518	-0.44672392737291	0.304574273798515	-0.142149653574395
1188	-0.913605928923332	-0.445574637264127	0.309171696846876	-0.136402940417251
1189	-0.136453950663906	-0.438543556622639	-0.0954591239808515	-0.534002680603491
1190	-0.242205762424905	-0.43163759687413	0.0640672256329942	-0.367570371241136
1191	-0.0847263112022684	-0.42498719461645	-0.0669950803124273	-0.491982274928877
1192	0.839246857329891	-0.417209437262584	-0.103687961496407	-0.520897398758991
1193	1.399146005354	-0.405525236266545	-0.242317720588519	-0.647842956855064
1194	0.727459404610292	-0.384098574518445	-0.222917755508186	-0.607016330026631
1195	-0.65660439741434	-0.348334813260028	-0.144904268752456	-0.493239082012485
1196	0.824016209855499	-0.301893152571881	-0.199501457860257	-0.501394610432138
1197	0.747299797016416	-0.253949739829022	0.0234793073815193	-0.230470432447502
1198	0.901660380884152	-0.207161587363892	-0.198439658274907	-0.405601245638799
1199	-1.09465856735604	-0.161349233233903	0.0347591264741161	-0.126590106759786
1200	-1.80168157080235	-0.118576165959677	-0.0634461273259216	-0.182022293285599
1201	-2.33045294747629	-0.0892705747025985	0.120904135066244	0.0316335603636453
1202	-0.745278711226791	-0.0850064485386997	0.26015776421441	0.17515131567571
1203	-0.73612513021931	-0.110507046175131	0.184415179030544	0.0739081328554134
1204	0.0661977812015785	-0.157948918193897	0.196714060702056	0.0387651425081592
1205	0.563932606468397	-0.214978495932635	0.186488904979228	-0.0284895909534067
1206	0.806861840683947	-0.2677709115424	0.457090965639794	0.189320054097394
1207	1.24906184090124	-0.304804170433359	0.152293283344535	-0.152510887088824
1208	1.79692447027894	-0.319015400366794	0.0719536291889639	-0.24706177117783
1209	2.64942561374825	-0.306725379865286	0.161671603282057	-0.145053776583229
1210	-0.374637961099474	-0.265808028421862	0.17547990239135	-0.0903281260305119
1211	-0.862333730043943	-0.199573798588235	0.147702877854462	-0.0518709207337728
1212	-0.56624994190463	-0.126354262527367	-0.0402032421111804	-0.166557504638548
1213	-1.85522603678002	-0.0651675091757846	-0.203259207213584	-0.268426716389368
1214	-0.526365781131294	-0.027985885131307	0.10814960724868	0.080163722117373
1215	0.508311152910125	-0.0212539705325229	0.137233153577581	0.115979183045059
1216	-1.5549849999663	-0.0387575297320116	-0.436930912769296	-0.475688442501308
1217	-1.25504408264998	-0.0695194415228148	-0.0437130146182471	-0.113232456141062
1218	-0.726521940001236	-0.11101924345242	-0.295930705287845	-0.406949948740265
1219	-0.260912923087639	-0.161218062120721	-0.169497603908953	-0.330715666029674
1220	1.26064445288538	-0.214570729189317	-0.243894521747309	-0.458465250936626
1221	-1.68965884863832	-0.26176691610855	-0.550574156736171	-0.812341072844721
1222	-1.13787997732161	-0.294656637597258	-0.434655024055418	-0.729311661652676
1223	0.0460383518181632	-0.319283927691033	-0.0453813766925062	-0.364665304383539
1224	1.62965454660425	-0.340816755719041	0.127776987198722	-0.21303976852032
1225	1.44930234636836	-0.355088091265633	-0.159430850163144	-0.514518941428777
1226	-1.80253913288202	-0.351749954744404	-0.178838924882592	-0.530588879626996
1227	-1.76156571491159	-0.329611296235156	-0.251491132027586	-0.581102428262742
1228	0.702113856744096	-0.304617679601415	-0.106615722596042	-0.411233402197457
1229	-0.111573896448363	-0.288785780826247	-0.0702492563660819	-0.359035037192329
1230	-0.460023697587212	-0.279405075248162	-0.398919694885287	-0.678324770133449
1231	0.261154957177475	-0.273320566101336	-0.0836735331758429	-0.356994099277179
1232	1.33471928171558	-0.269089380902433	-0.20434798051809	-0.473437361420523
1233	0.69316583193258	-0.261960386924123	0.0330054798875659	-0.228954907036557
1234	0.340775352860066	-0.245147120550322	0.0488281437184065	-0.196318976831916
1235	0.419843834653268	-0.217682493836603	-0.0482324314600182	-0.265914925296621
1236	0.292968583530156	-0.183281310461945	-0.218151879845312	-0.401433190307257
1237	-0.481827789750008	-0.146367662481249	-0.416409264870742	-0.562776927351992
1238	-2.01572299441754	-0.111978489122611	-0.000968941312058238	-0.112947430434669
1239	-0.861251085933167	-0.0886287432735193	-0.0036077087002848	-0.0922364519738041
1240	-0.115085291664585	-0.0859285204742002	0.0255585968823879	-0.0603699235918124
1241	-0.848230376637156	-0.103144131197679	-0.063908943929163	-0.167053075126842
1242	-0.0475813873589069	-0.132833894129143	-0.0896412922151716	-0.222475186344315
1243	-1.00661597389092	-0.168670766466785	-0.0438473346984158	-0.212518101165201
1244	-0.521250512478097	-0.20476786935399	0.064593136266837	-0.140174733087153
1245	0.183745925379519	-0.23969531477201	0.177347880124656	-0.0623474346473542
1246	0.604099899993526	-0.270948060624145	-0.283031681912167	-0.553979742536312
1247	-1.93121650536213	-0.293213911342201	-0.428283689353398	-0.721497600695599
1248	-1.95204528475003	-0.305005269897284	-0.0742455478797384	-0.379250817777022
1249	-1.99354039170197	-0.316665210991077	-0.201392366844191	-0.518057577835269
1250	-0.559048855548105	-0.338420171034813	-0.261091033924199	-0.599511204959011
1251	1.26453577736069	-0.373138483497111	-0.458672821946021	-0.831811305443131
1252	0.33523687210207	-0.411156724266193	-0.658706941855529	-1.06986366612172
1253	0.969080115372746	-0.436758838754262	-0.432789175900877	-0.869548014655139
1254	0.937360236027324	-0.441821964008278	-0.306148937268343	-0.747970901276621
1255	-1.31614297590027	-0.423374927606772	-0.26637268111719	-0.689747608723962
1256	-1.4597169095719	-0.386364070937958	-0.295423295630311	-0.681787366568268
1257	-0.523806859141566	-0.346650273135388	-0.191350836474489	-0.538001109609876
1258	1.15724128642968	-0.317351535465717	-0.115394074534995	-0.432745610000712
1259	1.24073874964344	-0.299090756732051	-0.022376275130536	-0.321467031862587
1260	0.09682623812916	-0.281569114057852	-0.231230506885586	-0.512799620943439
1261	0.95451461792548	-0.256767833611698	0.220164597371291	-0.0366032362404073
1262	-0.798511840440244	-0.224521565470964	0.0937620100317203	-0.130759555439244
1263	0.610435644264572	-0.187447543457619	-0.149587492420376	-0.337035035877995
1264	2.10281925083474	-0.152782757546801	0.094721132893999	-0.0580616246528019
1265	3.13365426660901	-0.119530292101768	-0.104457725830072	-0.22398801793184
1266	0.996394236708878	-0.077560777165909	0.127987145832399	0.0504263686664903
1267	0.00940456149917851	-0.0185372832452414	0.080067472954965	0.0615301897097237
1268	-0.099899145289409	0.0506984771796194	0.075658663473214	0.126357140652833
1269	0.228343263778762	0.115756276704284	-0.147843000453247	-0.0320867237489628
1270	-2.15467949150448	0.165596598331299	-0.214767942182392	-0.0491713438510931
1271	-1.76407253984619	0.193121757988403	-0.369467293238895	-0.176345535250492
1272	-0.939530532510957	0.188598056774567	-0.292971108199906	-0.10437305142534
1273	-0.285419098006567	0.150324816320322	-0.214704690905891	-0.0643798745855692
1274	-0.526846331676371	0.0873532147584216	-0.41765903894023	-0.330305824181808
1275	0.0348269013191589	0.0133854686922814	0.0663722783660584	0.0797577470583397
1276	1.66711954455962	-0.0600662717222354	-0.127889272018331	-0.187955543740566
1277	1.83098591032338	-0.121395975832606	0.194212725718586	0.0728167498859805
1278	-0.0964348863318482	-0.157355148240497	0.00893163634049153	-0.148423511900006
1279	-0.170321048695178	-0.163059063431229	0.12320975570274	-0.0398493077284892
1280	-0.986955382540671	-0.147850609604871	0.225167686742383	0.0773170771375121
1281	-0.553218795835521	-0.125318662358948	-0.289015823660072	-0.414334486019019
1282	-0.580579355722716	-0.108068730265601	0.0436559385810015	-0.0644127916845991
1283	-1.52823258033992	-0.101981770701037	-0.0336579871046872	-0.135639757805724
1284	-0.212334566610315	-0.109265425501484	0.0428535870570554	-0.0664118384444286
1285	-0.43160827792425	-0.130734798498728	-0.142673551828635	-0.273408350327363
1286	1.98875841380697	-0.160683554294827	-0.283658728138587	-0.444342282433414
1287	-0.0194486802603013	-0.189633318849441	-0.451647407615121	-0.641280726464562
1288	0.530160193708602	-0.204636429215512	-0.378762733825764	-0.583399163041276
1289	-0.816743753807063	-0.20391428291986	-0.461055305781965	-0.664969588701825
1290	0.933157921811441	-0.191465114433645	-0.258787683274559	-0.450252797708204
1291	1.16891587632509	-0.174564142015862	0.128249467019147	-0.0463146749967144
1292	1.20908668950147	-0.152724207245149	-0.0214857382119258	-0.174209945457075
1293	0.915230523175546	-0.122783784607043	-0.21834542548359	-0.341129210090633
1294	-1.20749315840646	-0.0836462163947581	-0.364318941778657	-0.447965158173415
1295	-1.39556672401427	-0.0406553704611459	0.189481778666133	0.148826408204987
1296	-0.632403697361078	-0.00782717627375837	-0.186412115767231	-0.19423929204099
1297	-0.561136498392404	0.00441250213810035	0.366902107759689	0.371314609897789
1298	-0.967893508135703	-0.00446661585955078	0.0500408152877501	0.0455741994281994
1299	-0.572142781502837	-0.0302121077930795	-0.423490653527	-0.45370276132008
1300	-0.934906046589365	-0.0681276396002098	-0.418791702298692	-0.486919341898902
1301	1.99476106794397	-0.112807545554703	0.12049403022607	0.00768648467136725
1302	-1.0324451058782	-0.156551528415884	-0.0476388380584408	-0.204190366474325
1303	-0.828535862729309	-0.187189950931051	-0.341259779186289	-0.528449730117339
1304	-0.806569963159811	-0.207009841969972	-0.280222252015624	-0.487232093985596
1305	-1.51977502630518	-0.222357215009394	-0.0180057369307291	-0.240362951940123
1306	-0.466853159517772	-0.238953289954608	0.0641648636532396	-0.174788426301369
1307	-0.955451980843374	-0.260979092889712	0.380232466579177	0.119253373689466
1308	-2.48591443087658	-0.286894388297104	-0.305617341922659	-0.592511730219762
1309	-0.993122525159502	-0.317275381144402	0.061845592627675	-0.255429788516727
1310	-1.16547235941454	-0.356095218229388	0.0862217309574826	-0.269873487271906
1311	-0.137892934018069	-0.400549974930458	-0.231802351838146	-0.632352326768603
1312	-1.08622191678844	-0.444688000324298	0.142719042428101	-0.301968957896197
1313	0.232915063396215	-0.48133970848136	-0.0317454082410664	-0.513085116722426
1314	0.0888693552773892	-0.507422780305314	-0.374267667245862	-0.881690447551176
1315	-0.948602912173286	-0.51849880793316	-0.119602124546181	-0.638100932479341
1316	-0.256559219042188	-0.514306411219447	-0.0966910187465943	-0.610997429966041
1317	-0.98744278166643	-0.500306493393037	-0.056332699504592	-0.556639192897629
1318	-2.46269729172543	-0.481200826976451	-0.110495127889595	-0.591695954866046
1319	-1.14192022002149	-0.464890827156964	0.0463898958485095	-0.418500931308454
1320	-2.03743127422643	-0.460881368369773	0.0942895881689012	-0.366591780200872
1321	-0.529664395539679	-0.471069518003839	-0.193994356365898	-0.665063874369737
1322	-0.101785893157808	-0.493827196765816	0.18235526396913	-0.311471932796686
1323	-0.0753310877419703	-0.520019523349559	-0.19250049863911	-0.712520021988669
1324	0.952813468549504	-0.539327660643514	-0.413521631207996	-0.95284929185151
1325	0.306059051294762	-0.54399423393399	-0.246996837823345	-0.790991071757335
1326	-0.148369493684828	-0.52837477054734	-0.258615216028067	-0.786989986575407
1327	0.936699154041285	-0.494352197303378	-0.504643853777651	-0.998996051081029
1328	1.24773224106577	-0.447564688498052	-0.191593337285599	-0.639158025783651
1329	0.00688459309445055	-0.389761975678342	-0.296600400873741	-0.686362376552083
1330	-1.55118427396742	-0.322958382998337	-0.14960769184735	-0.472566074845687
1331	0.191255382741276	-0.256957244115656	0.188801903772211	-0.068155340343445
1332	-1.49286231605571	-0.204173843126726	-0.214506858059768	-0.418680701186494
1333	-1.95851856359212	-0.168494951057295	-0.336017908458863	-0.504512859516157
1334	0.359768259019618	-0.155105181978049	-0.187074409441595	-0.342179591419644
1335	-0.602673574477593	-0.164674604667053	0.309210956634812	0.144536351967759
1336	-0.51252168618772	-0.186887150879208	0.35868977785686	0.171802626977652
1337	0.979179250331723	-0.213787174690665	0.0726795721345956	-0.14110760255607
1338	-1.3298715590392	-0.238400757595408	-0.114813823031959	-0.353214580627367
1339	-1.40454245923026	-0.254225071306413	0.0653288259121648	-0.188896245394248
1340	0.0774982663289469	-0.266221580658801	-0.181440000977759	-0.44766158163656
1341	-0.716197104448295	-0.279596475318259	-0.0603519981412889	-0.339948473459548
1342	-1.65440981693785	-0.2927097136127	-0.0739686538993233	-0.366678367512023
1343	-1.33961565929279	-0.306502180917316	0.202191855607733	-0.104310325309583
1344	-1.07462847705806	-0.325476489669593	-0.0818381321312086	-0.407314621800801
1345	-0.264460349848286	-0.351281572631603	-0.134102029737737	-0.48538360236934
1346	1.21717450176059	-0.38091049246644	-0.0948501515048267	-0.475760643971267
1347	1.43998109822224	-0.405462082278187	-0.215351053403001	-0.620813135681188
1348	3.01611439570394	-0.412150361211844	-0.446913219373296	-0.85906358058514
1349	0.903641024080488	-0.390317547603583	0.010950028523139	-0.379367519080444
1350	1.33964085209883	-0.334177854665891	0.062839120263572	-0.271338734402319
1351	-0.02428044740379	-0.252076540095136	-0.442491778701697	-0.694568318796833
1352	-0.410477957124889	-0.157271195784545	0.195852279728881	0.0385810839443354
1353	-0.289865210070798	-0.0666902060481682	-0.124367472030556	-0.191057678078724
1354	-0.682607680507668	0.00598753432402795	0.0471699447510422	0.0531574790750702
1355	-0.537667607128879	0.0539492786723899	0.274701547186044	0.328650825858434
1356	-0.296693244198429	0.0753795426710575	0.234131757480435	0.309511300151492
1357	-1.1101876169365	0.0734557500188354	-0.249938648984839	-0.176482898966004
1358	-0.369170870254731	0.0534866828942006	-0.112283547175283	-0.0587968642810827
1359	-2.08604560725942	0.0193612783593281	0.0722333484169706	0.0915946267762987
1360	-0.770622063387921	-0.025083314400603	0.346341543383238	0.321258228982635
1361	-1.7384937852423	-0.0801481348605929	0.079549815918966	-0.00059831894162686
1362	-0.130650787364394	-0.142494720310379	0.351616603863299	0.20912188355292
1363	-0.254867003773458	-0.208433471383224	0.0611811292863621	-0.147252342096862
1364	0.187645983152257	-0.269151859063515	0.388806561411313	0.119654702347798
1365	0.0812902616589537	-0.31699352205727	0.622890600994051	0.305897078936781
1366	1.30828107649624	-0.346964637945101	0.332471638401658	-0.014492999543443
1367	0.924293387608925	-0.356554053521857	0.163586027856065	-0.192968025665792
1368	0.382326642937696	-0.34275864094468	0.112883022593556	-0.229875618351124
1369	0.348920297281524	-0.307826968202596	-0.0335594591405261	-0.341386427343122
1370	0.394879528417296	-0.25923208999146	0.127699630929679	-0.131532459061781
1371	-0.436332514538541	-0.204966943323109	-0.211184180798666	-0.416151124121775
1372	-1.17443266458373	-0.152212553358751	-0.394160628013347	-0.546373181372099
1373	-1.53053801192452	-0.10978267676327	-0.221748293544504	-0.331530970307774
1374	0.536888136270136	-0.0865504582932319	0.0655564547032255	-0.0209940035900064
1375	-0.789240044016839	-0.0849306051461093	0.287552033389917	0.202621428243808
1376	0.101029937036064	-0.0969545549043256	-0.281599777441746	-0.378554332346071
1377	-2.11212642938466	-0.11662138123074	-0.116933874304593	-0.233555255535332
1378	-0.291044831176186	-0.140284512480565	-0.0860567220586216	-0.226341234539187
1379	-0.581028995947816	-0.170833342687479	-0.125514458611897	-0.296347801299375
1380	0.706531130257456	-0.205072701605213	0.115468919166079	-0.0896037824391338
1381	0.602461880701493	-0.237157535572167	-0.206914537533711	-0.444072073105878
1382	-2.37499685867438	-0.258306365162826	0.0832406203792537	-0.175065744783573
1383	-2.12015301705241	-0.267426703255423	-0.0965779056995144	-0.364004608954938
1384	-0.849497606504132	-0.277727256752448	-0.324622476197253	-0.602349732949702
1385	1.14736030499115	-0.298881906114087	-0.122305500466933	-0.42118740658102
1386	1.36002143646203	-0.32666175728489	0.0526413386798531	-0.274020418605037
1387	0.078654766412833	-0.345908608860004	0.254188612915929	-0.0917199959440757
1388	1.07399153923853	-0.34576465777499	0.522163053548011	0.176398395773022
1389	2.33876784881816	-0.326043338914826	0.729006680797103	0.402963341882276
1390	2.13583700391435	-0.286332918381793	0.63114022204613	0.344807303664337
1391	2.18073910733192	-0.223770890109793	0.437877565612618	0.214106675502825
1392	0.344205386705662	-0.139253046087439	-0.0591767802965881	-0.198429826384027
1393	1.62255668411096	-0.0400329295411825	-0.0570859739123016	-0.0971189034534841
1394	1.29999396156424	0.0603175277586582	0.206873337778549	0.267190865537207
1395	1.89529751916288	0.154341705275376	0.0551425139084183	0.209484219183795
1396	0.941009405802866	0.238812148369633	0.00797622403274736	0.246788372402381
1397	-1.11648587671116	0.313391832405715	-0.0526031253454411	0.260788707060274
1398	1.33437216944219	0.372426652598861	-0.224153586869886	0.148273065728974
1399	1.95186433743417	0.407435469183667	0.169413955551313	0.576849424734981
1400	-1.42587529500344	0.423903255038199	-0.0552941696248676	0.368609085413331
1401	-0.762050772985919	0.42885049517105	-0.12026143967431	0.30858905549674
1402	0.0196626134221611	0.416371772852288	-0.189805827637926	0.226565945214362
1403	-0.378247540959108	0.383836344520465	-0.320015888269106	0.0638204562513587
1404	-0.41282444955089	0.335732405941928	0.117075089145019	0.452807495086946
1405	-1.06492953076576	0.277358682996202	-0.0841489847923414	0.19320969820386
1406	-0.226756450550975	0.212527868959812	0.0150847290954848	0.227612598055297
1407	-1.02317152308762	0.143361496170436	-0.164939625257504	-0.021578129087068
1408	-1.25169865372982	0.0737267552714439	0.225834906756164	0.299561662027608
1409	-0.0182560609304759	0.00432146665015156	0.157902873464588	0.16222434011474
1410	2.3418795019671	-0.0639058434718577	-0.0827336865975918	-0.14663953006945
1411	1.45978411817678	-0.121703572795879	-0.0218278338534581	-0.143531406649337
1412	1.73653117451404	-0.153714912701297	-0.156688584920985	-0.310403497622282
1413	2.19187912810036	-0.153384089349584	-0.346908895218656	-0.50029298456824
1414	0.662856483466324	-0.120910468665933	-0.651394377115829	-0.772304845781762
1415	2.15169169487571	-0.0618929262682256	-0.154891327986268	-0.216784254254493
1416	1.3190314811376	0.0122191266224145	-0.00378782226726366	0.00843130435515089
1417	-0.479454830283122	0.0944147205669974	-0.093521911687834	0.00089280887916339
1418	0.849953397171563	0.174737729746673	-0.218361298036438	-0.043623568289765
1419	1.48672166234449	0.24035018509452	-0.0126784370199734	0.227671748074546
1420	0.970192116010141	0.288640896416702	0.118289146273506	0.406930042690208
1421	0.934825584037022	0.323963533371957	0.401693869976991	0.725657403348948
1422	0.97443376881434	0.349692185856576	0.337511153933855	0.687203339790431
1423	0.859172390635991	0.367965860500595	0.197011945236286	0.564977805736881
1424	1.23893049263901	0.380368395040148	0.22939410958081	0.609762504620958
1425	1.44891437807168	0.388349374496931	0.267515154175126	0.655864528672058
1426	2.4103303619348	0.394811101448102	0.428391177624467	0.823202279072569
1427	1.58382681609336	0.404296605119139	0.168738147847658	0.573034752966797
1428	0.828624268009762	0.422058984628824	-0.0768415152296197	0.345217469399204
1429	0.304874608164687	0.446650351074389	-0.121394380216939	0.325255970857451
1430	-0.984610568088771	0.470646431858583	0.129614883769479	0.600261315628062
1431	-1.16240118088226	0.483834578911043	0.13592525150245	0.619759830413493
1432	-2.84756524891863	0.475005467867456	0.179799705807357	0.654805173674813
1433	-1.63477700540022	0.435799938632153	0.372690903160947	0.8084908417931
1434	-1.02860346018308	0.360683084399434	0.0458141695318022	0.406497253931236
1435	0.230975952366317	0.256102617028708	0.232572082826768	0.488674699855477
1436	0.248116863538691	0.137657448035491	0.135441084804889	0.273098532840381
1437	-0.117102633491388	0.0246771430707895	0.0224349322723199	0.0471120753431094
1438	-1.37524802847896	-0.0694100218487592	-0.119849419567582	-0.189259441416341
1439	-1.7047415157993	-0.141866831186037	-0.276415934543309	-0.418282765729346
1440	-0.955816313304806	-0.200223676564193	-0.394299428905083	-0.594523105469276
1441	0.292593958927987	-0.252897646328191	-0.370625525519704	-0.623523171847895
1442	-0.396137158861727	-0.300659961213772	-0.245520819337215	-0.546180780550987
1443	0.504922714427603	-0.338113147813104	-0.232650766580974	-0.570763914394078
1444	1.11262056074141	-0.36200061421528	-0.0688748628261822	-0.430875477041462
1445	-1.90796214578247	-0.3681060570735	-0.0659926781916803	-0.43409873526518
1446	0.118372949667333	-0.356968451763192	-0.458662090847684	-0.815630542610876
1447	-2.07209530591322	-0.340158589500207	-0.169607675983679	-0.509766265483886
1448	-2.09335948290671	-0.324952634839582	0.418342486979338	0.0933898521397566
1449	-0.855867517406952	-0.321977551115834	0.0775900991343159	-0.244387451981518
1450	-0.870995523013444	-0.336715365491438	0.0140998926090837	-0.322615472882354
1451	0.296587941498008	-0.364616769517691	-0.353661369296126	-0.718278138813817
1452	1.69850740547946	-0.396778847653236	-0.592029998479303	-0.988808846132539
1453	-0.403848703233983	-0.41967764543274	-0.237933088724848	-0.657610734157588
1454	1.26712946703041	-0.421890973893689	-0.228045766899729	-0.649936740793418
1455	1.6394506549742	-0.403977936567815	-0.0209150228702524	-0.424892959438067
1456	0.699085320612724	-0.365489509211239	-0.251508117248842	-0.616997626460081
1457	0.672416566687929	-0.307471860171022	-0.229470537563143	-0.536942397734166
1458	0.0362951639619248	-0.237053230048894	-0.392341884422225	-0.62939511447112
1459	-0.526480152026015	-0.163519949098261	-0.0823824256254038	-0.245902374723665
1460	0.483293371851444	-0.0973388016540973	-0.0968263674870762	-0.194165169141173
1461	0.995368139217282	-0.0461313003536429	-0.0844468477895781	-0.130578148143221
1462	1.91575254362944	-0.00863808368540667	-0.14321401729808	-0.151852100983486
1463	-0.305738969481187	0.0226514129389073	-0.0498361187860651	-0.0271847058471578
1464	-2.19324364900134	0.0544781849222002	-0.19894290817354	-0.14446472325134
1465	-0.550596707291886	0.0796659225165593	0.16411342254548	0.243779345062039
1466	0.479945440956332	0.085204828499144	0.262773786565559	0.347978615064703
1467	0.711185989162443	0.070736929696635	0.539921335948591	0.610658265645226
1468	-0.241909792705954	0.0462647370016785	0.385049590121337	0.431314327123016
1469	0.290778121654061	0.021427540159163	-0.0618032985955517	-0.0403757584363887
1470	2.38093128472719	-0.000488019329955716	0.104293425453259	0.103805406123303
1471	2.15189641225835	-0.01443250588132	-0.444205518542212	-0.458638024423532
1472	2.22690992452908	-0.009693638741962	0.0190161140672222	0.00932247532526022
1473	-0.596915386140922	0.0197864516330328	-0.0455512479843919	-0.0257647963513591
1474	-0.00502013907327192	0.0697819069102895	0.208551602308912	0.278333509219201
1475	-2.12525185440672	0.122946111611397	-0.0599922578915091	0.0629538537198883
1476	-2.14348223278858	0.162690134841353	0.180011354965505	0.342701489806858
1477	-2.07329423141453	0.172430001418846	-0.110353879994798	0.0620761214240473
1478	-1.29333149837936	0.144019978445315	0.139564873276055	0.28358485172137
1479	-0.101788645501364	0.0801085041123295	-0.198534083201352	-0.118425579089023
1480	0.51050221034915	-0.0062146024742902	-0.0221796532744308	-0.028394255748721
1481	0.138476592648787	-0.0956179346128068	0.0473060735503578	-0.048311861062449
1482	-1.11083465773507	-0.171290770370973	0.139850916634285	-0.0314398537366886
1483	-0.110281028067105	-0.227080005469114	-0.159181184196561	-0.386261189665676
1484	0.414335524000983	-0.266534737011332	0.174720061323914	-0.0918146756874176
1485	-1.38414110058925	-0.291254410252025	0.0401993180376156	-0.25105509221441
1486	-0.509082019734719	-0.303017977814998	0.276603438787034	-0.0264145390279634
1487	0.142442907123104	-0.309495463130752	0.1482184164518	-0.161277046678952
1488	1.94673443441548	-0.313835012390188	-0.0472033691404254	-0.361038381530613
1489	-0.686877679192218	-0.31154619243184	0.105702811042142	-0.205843381389697
1490	-0.378084386944107	-0.295569595237589	0.0384832835441455	-0.257086311693444
1491	-1.09065834892607	-0.271322152169804	0.305721475502102	0.0343993233322981
1492	-1.73441575234527	-0.247272135302364	0.509523670513759	0.262251535211395
1493	-1.71854316951307	-0.23282690132236	0.0297447765838004	-0.20308212473856
1494	-2.12704603277381	-0.23585027038329	0.403603425300615	0.167753154917326
1495	-0.509290071644402	-0.259758030104693	0.0628497309877383	-0.196908299116955
1496	-0.697456140701128	-0.302406386340993	0.113984619014459	-0.188421767326534
1497	0.43972333260046	-0.353190733225431	0.0339471192262081	-0.319243613999223
1498	1.72519019665357	-0.400629392299271	-0.12522460382478	-0.525853996124051
1499	0.0298232234927307	-0.431389346828554	0.040921417043763	-0.390467929784791
1500	0.237636369590262	-0.435309058886857	-0.322373048862629	-0.757682107749486
1501	0.712920285419451	-0.41516675848138	-0.366017807319632	-0.781184565801012
1502	0.428328507759653	-0.377687475402324	0.222343548690834	-0.15534392671149
1503	-0.690766592321278	-0.328459559871595	-0.314568749491251	-0.643028309362846
1504	-1.3880559197465	-0.274836089286508	0.134726581306813	-0.140109507979695
1505	-1.36998979869783	-0.228157313650173	0.393316684150258	0.165159370500085
1506	-0.334073016356162	-0.199187641894125	0.194299115036583	-0.00488852685754254
1507	1.14596911933722	-0.191588834300274	0.110172815883281	-0.0814160184169926
1508	-0.0575867320239836	-0.197803669503605	0.363340486566676	0.165536817063071
1509	-0.441272387515814	-0.204853014699526	0.21296969248011	0.00811667778058439
1510	0.481548335447297	-0.207904229659287	-0.125091978599708	-0.332996208258995
1511	0.804016966595695	-0.207025235845364	-0.0411656612020027	-0.248190897047367
1512	1.26736769425931	-0.199924807402003	0.176496070904432	-0.0234287364975711
1513	1.09773093138044	-0.18301437052541	-0.547665135366064	-0.730679505891474
1514	2.24807693998533	-0.153396481624863	-0.269309251896203	-0.422705733521067
1515	0.368877100534076	-0.1099006235625	-0.321744793897007	-0.431645417459507
1516	1.22393202297031	-0.0525679112771898	-0.124323593404816	-0.176891504682005
1517	-0.69867973758453	0.0109228037985982	-0.0361518753563958	-0.0252290715577976
1518	-1.00123331787371	0.0723388596338193	0.00169601276183641	0.0740348723956557
1519	-1.40411808228931	0.118883562056561	0.191829042781547	0.310712604838108
1520	-0.0334875971387643	0.14005593111211	0.082890445490701	0.222946376602811
1521	-0.411679954715027	0.132739707426454	0.000402769936540863	0.133142477362995
1522	0.801860663965957	0.10417882980459	0.351810327262512	0.455989157067102
1523	-0.39234999130927	0.0646025256740186	0.191186171905698	0.255788697579717
1524	-0.780806443045551	0.0251054152648445	0.101366892246762	0.126472307511606
1525	-1.75576172039751	-0.0113846393926297	-0.0772398241497325	-0.0886244635423621
1526	-1.53261752604169	-0.0483014876332086	-0.475476674391492	-0.5237781620247
1527	0.818638525376658	-0.0921697578421536	-0.76743477252315	-0.859604530365304
1528	1.14049737240541	-0.142658336721585	-0.472199392270754	-0.614857728992339
1529	-0.746964097303715	-0.187251264417996	-0.394942395863353	-0.58219366028135
1530	-0.354047844961901	-0.216049159056623	-0.121325828514231	-0.337374987570854
1531	0.725594871011452	-0.231477478324184	0.102016228908608	-0.129461249415575
1532	-0.229477023655204	-0.236895268911764	-0.177203461274655	-0.414098730186419
1533	-0.443497888642195	-0.232489269198167	-0.21103012391766	-0.443519393115827
1534	-0.73314936924151	-0.222110917618939	-0.574142561969778	-0.796253479588718
1535	-0.248844988288103	-0.211417986188735	-0.363225006754884	-0.57464299294362
1536	-0.7520810349894	-0.204877776746263	-0.442479640676324	-0.647357417422588
1537	0.726539447471105	-0.203595897228482	-0.221995771496394	-0.425591668724876
1538	0.69271137905085	-0.20650577389014	-0.144713374630722	-0.351219148520861
1539	0.297126489556908	-0.206738882940604	-0.263345977439336	-0.47008486037994
1540	0.936767703866417	-0.199035122336087	-0.0329705843817159	-0.232005706717803
1541	0.396368579999925	-0.182134134648045	-0.0521017148069921	-0.234235849455037
1542	1.05763595623678	-0.15584806001084	-0.0446973033155749	-0.200545363326415
1543	1.87730961922379	-0.12231348439975	0.0846284483602	-0.0376850360395497
1544	0.189435172464404	-0.0810936602414964	0.276118889715427	0.19502522947393
1545	-0.251782994121003	-0.0315609173467042	0.24772010495074	0.216159187604036
1546	-0.102412964040676	0.0186459276979542	-0.0502976558942838	-0.0316517281963297
1547	-0.453102503423353	0.0600588969674489	0.0977066733275808	0.15776557029503
1548	-1.18105536360432	0.0868905682364257	0.0241243787675858	0.111014947004012
1549	-0.225456797543144	0.0953891643554577	-0.223785392104133	-0.128396227748675
1550	0.757323706910021	0.0839521313205292	0.179148466006634	0.263100597327163
1551	-1.85373153506193	0.0589481104360814	-0.370974072215595	-0.312025961779513
1552	-0.925963992806705	0.0282153805661482	0.302650153572029	0.330865534138177
1553	0.566377166260686	-0.0103183463051973	0.373433869177005	0.363115522871808
1554	0.0923645494981759	-0.0545801232846168	-0.176942283026054	-0.231522406310671
1555	0.302696409296367	-0.0957028730970201	-0.0964122498066429	-0.192115122903663
1556	0.902440774974947	-0.127405400305446	-0.245050838091364	-0.37245623839681
1557	1.87693284121118	-0.14572309379184	-0.143045225607052	-0.288768319398892
1558	0.558540628772625	-0.14614019676914	-0.0460337695840372	-0.192173966353177
1559	0.410308798549479	-0.125523228158533	-0.0343640427158528	-0.159887270874385
1560	0.857916850670035	-0.0894198105324396	-0.471647744236295	-0.561067554768734
1561	1.60712287646346	-0.0457702812701889	0.135652207010645	0.0898819257404563
1562	0.025845422641588	0.00155467982769596	-0.137062756882046	-0.13550807705435
1563	-1.19231053781815	0.0510098769730366	-0.0806703305962809	-0.0296604536232443
1564	0.642770417488918	0.0940071107746117	-0.0198593431272433	0.0741477676473685
1565	0.504626797890393	0.121115726698666	-0.0826152891651725	0.0385004375334935
1566	-0.175370554895983	0.133971200019741	0.065612366743845	0.199583566763586
1567	-0.0855368100177108	0.136859640994102	-0.123418717652747	0.0134409233413547
1568	-1.30453828056571	0.131364519707036	0.0161404268328385	0.147504946539875
1569	-0.737044091718712	0.117030566107585	-0.00732693060694367	0.109703635500642
1570	0.419144008259671	0.0904995004349335	-0.0224474967264938	0.0680520037084397
1571	0.0612098118288234	0.053856367036434	-0.309705957827361	-0.255849590790927
1572	-0.195142579238115	0.0152672675080056	-0.494498813668171	-0.479231546160165
1573	-1.67488671795379	-0.0194703236545754	-0.210715865843597	-0.230186189498173
1574	-1.01136453381967	-0.0506862300268421	0.118281810865093	0.0675955808382512
1575	0.651618955042516	-0.0847078548424158	0.163388738332172	0.0786808834897562
1576	0.409553581659389	-0.121853729866909	-0.0277976046554788	-0.149651334522387
1577	-0.103817671062124	-0.153859341518528	-0.195829855276493	-0.349689196795022
1578	0.510977771520894	-0.174802789136981	-0.539116319298232	-0.713919108435213
1579	1.12331727807959	-0.183789971767754	-0.146317957932189	-0.330107929699943
1580	1.43823318905723	-0.179574891206498	-0.0350322416946878	-0.214607132901186
1581	1.32368042752619	-0.159610171422127	-0.00312504220592667	-0.162735213628054
1582	2.37032885873765	-0.122597768605084	-0.142564140203378	-0.265161908808462
1583	-0.562497728243769	-0.0690204650495183	0.387055680010786	0.318035214961268
1584	0.321265649867499	-0.00219264559994743	0.215156086938651	0.212963441338704
1585	-0.260246044336443	0.0638086281401882	-0.0919980034462371	-0.0281893753060489
1586	-0.585343478062076	0.118368920649358	-0.00425816729626664	0.114110753353091
1587	0.578550650168367	0.154298855599199	0.242115035354782	0.396413890953981
1588	-2.77549739887803	0.169622414652757	-0.0318644833990463	0.137757931253711
1589	-2.25410028064377	0.165716950233534	-0.325557528337064	-0.15984057810353
1590	-0.774183837753194	0.134845658541452	-0.168571872668533	-0.0337262141270815
1591	0.0527506872455824	0.0757778376963255	0.0626331373201694	0.138410975016495
1592	-1.941717238931	3.04693383940389e-05	0.191397219915553	0.191427689253947
1593	-1.07772318390442	-0.0789503627146878	0.0164994724905492	-0.0624508902241387
1594	-1.53256995766572	-0.157309925591308	0.0797261139770959	-0.0775838116142122
1595	-0.909816933863534	-0.232427009043368	0.324306664363997	0.0918796553206288
1596	1.41281215602493	-0.302732491117975	0.246389591368013	-0.0563428997499625
1597	0.377103115833858	-0.361761046069405	-0.0761415923004206	-0.437902638369825
1598	0.524535055413151	-0.397335818947071	-0.0472811640682828	-0.444616983015354
1599	-1.78007262339269	-0.405379393793847	0.232911113296768	-0.172468280497079
1600	-2.53034406187161	-0.391345987311883	0.513370856349074	0.122024869037191
1601	-1.47768826636103	-0.372780122166695	0.392808147534779	0.0200280253680842
1602	-0.382432797025504	-0.366185186020847	0.338514503059062	-0.027670682961785
1603	-0.903077737561533	-0.374894423862884	0.112620201676567	-0.262274222186317
1604	0.0187881317773394	-0.392351264955873	0.0450669000899659	-0.347284364865907
1605	-0.654009032279557	-0.411445053046047	-0.310982755296297	-0.722427808342344
1606	0.399423314317378	-0.42515711344334	-0.166116494603797	-0.591273608047137
1607	-1.86355694189497	-0.430189507213339	-0.106887569254653	-0.537077076467992
1608	-0.866987006192841	-0.425816625719101	0.195997760296489	-0.229818865422613
1609	1.1251874676199	-0.419753813900091	-0.104637994351375	-0.524391808251466
1610	1.73171968721759	-0.413357356348312	-0.0871308739281434	-0.500488230276455
1611	1.09549291727955	-0.397111518227662	-0.000289633429334857	-0.397401151656997
1612	-0.822366648950571	-0.361671119277192	-0.159903191056545	-0.521574310333737
1613	-0.521513009060208	-0.308743493334446	0.111969418258095	-0.19677407507635
1614	-1.45345761278672	-0.251419637173192	0.345659289066049	0.0942396518928566
1615	0.89610288197439	-0.202393601281824	0.0445300186200784	-0.157863582661745
1616	-0.273043459067211	-0.168886585291615	-0.144956960404317	-0.313843545695931
1617	1.68997553011545	-0.146094052748039	-0.0547796386288303	-0.200873691376869
1618	2.34880647802068	-0.12797921962669	0.228212730304857	0.100233510678167
1619	2.23508235293791	-0.102660808859846	0.330179906964565	0.227519098104719
1620	-1.07456034022931	-0.059284151529043	0.0266746275588176	-0.0326095239702253
1621	-0.977875196551774	0.0012507218169955	-0.222094944776571	-0.220844222959575
1622	-2.05148329104434	0.0608487390917022	0.149979390698159	0.210828129789861
1623	-0.249167218275332	0.101310893405074	-0.115241529377946	-0.0139306359728724
1624	-1.36502044422984	0.111832289792461	-0.0566525124934448	0.0551797772990159
1625	0.248692331540173	0.0951717526258994	0.445729023259074	0.540900775884973
1626	-0.100885619929224	0.0580459924927288	0.378265237698526	0.436311230191255
1627	0.199027804751575	0.012902612841392	-0.0640205419333475	-0.0511179290919555
1628	0.0997979199943558	-0.030110870842109	-0.292906163873259	-0.323017034715368
1629	0.137287761342084	-0.0643103783677662	-0.118380977440009	-0.182691355807775
1630	-0.96153980757955	-0.087063374590706	-0.089835180028538	-0.176898554619244
1631	-0.62242071147581	-0.100059490236364	0.212354689713938	0.112295199477574
1632	0.71137648571811	-0.109779394256763	0.406387199855414	0.296607805598652
1633	0.307838302229258	-0.118800594288691	0.201588583085653	0.0827879887969619
1634	1.62739156478134	-0.12308453203255	-0.0107366107908222	-0.133821142823372
1635	-0.456849611433795	-0.118132572341201	0.238117295146053	0.119984722804852
1636	0.897919833047075	-0.100382612292331	0.0847497282277639	-0.0156328840645675
1637	0.0480888877635528	-0.0746784062648074	-0.00735291520572221	-0.0820313214705296
1638	0.714670297813035	-0.0441328025561339	0.0680651520044345	0.0239323494483006
1639	2.2576190770122	-0.0125714025852236	0.114933151277028	0.102361748691805
1640	1.25173584671711	0.021312703098374	-0.486024182281007	-0.464711479182633
1641	1.04210386839013	0.0636018813125461	0.0980629667024972	0.161664848015043
1642	1.25784453711829	0.114338563104721	-0.214485296501822	-0.100146733397102
1643	-2.15474275894805	0.169686633760483	-0.313957065626976	-0.144270431866493
1644	-0.343252515476579	0.221233531052867	-0.12868115730573	0.0925523737471368
1645	0.592836184957713	0.252467902793352	-0.073532091729243	0.178935811064109
1646	1.99742150017872	0.259785699336329	-0.519716754791413	-0.259931055455085
1647	0.0533578922666226	0.252897226469923	0.110296095190915	0.363193321660838
1648	1.94625841195905	0.24513711977916	0.0824377108422551	0.327574830621415
1649	0.696506697229113	0.241573225519495	-0.150537529718126	0.0910356958013694
1650	-1.81622921177452	0.247392390138921	-0.0778741113095436	0.169518278829377
1651	-1.5008625160083	0.257483713107573	0.100676035777335	0.358159748884908
1652	-0.574133684596883	0.25614733986912	0.0175450499004369	0.273692389769557
1653	-0.84153422845809	0.23401458557813	-0.141992626988163	0.0920219585899667
1654	-0.779771702259672	0.192637613280979	0.0798648390900778	0.272502452371057
1655	-1.78136124657343	0.137384139635319	-0.0350041037650727	0.102380035870246
1656	-0.787865581796885	0.0730292514316366	-0.226015647177733	-0.152986395746096
1657	-2.69411026837751	0.00168384011059816	-0.255735264752873	-0.254051424642275
1658	-1.90662712664647	-0.0738808025032604	-0.102589919233119	-0.17647072173638
1659	0.188335741383657	-0.156061580532765	-0.201886234610074	-0.357947815142839
1660	-0.271160354895808	-0.240854719568089	-0.174626399323642	-0.415481118891731
1661	0.499012210075079	-0.315397006085605	0.122557089913272	-0.192839916172333
1662	1.35551274935868	-0.369727094050604	0.0907111751879806	-0.279015918862623
1663	-0.28229660852087	-0.39611246321422	0.135412179787211	-0.260700283427009
1664	1.59893883620288	-0.391631934065096	0.228179191736676	-0.16345274232842
1665	1.81523573798646	-0.361921421237847	0.354045996027871	-0.00787542520997608
1666	1.56049322512076	-0.308680685636567	0.308356032937947	-0.000324652698620254
1667	0.422082949794718	-0.23362164204865	0.0222432790570526	-0.211378362991597
1668	0.0848277853001326	-0.143471969057303	-0.193683514118449	-0.337155483175752
1669	1.36379817696306	-0.050971824137053	-0.316395048516283	-0.367366872653336
1670	2.58872122087745	0.033496460619212	-0.241818632257343	-0.208322171638131
1671	1.17474287251292	0.110503322157733	-0.183056412474963	-0.07255309031723
1672	1.29711939449027	0.186000283844206	0.0619969613196238	0.24799724516383
1673	0.118113081955428	0.259458180687699	0.214658788408874	0.474116969096572
1674	-0.483749994243261	0.326482151706139	0.312378663692616	0.638860815398755
1675	-1.08713449602109	0.378267069256646	0.229044880563896	0.607311949820542
1676	-1.02326575688262	0.405756494297914	-0.311727140037225	0.0940293542606885
1677	0.0598307983905848	0.403168572029502	0.178557229235775	0.581725801265276
1678	-1.23514608494282	0.372388927829175	0.163563602813819	0.535952530642993
1679	-2.68179523389532	0.321844844438885	0.0450477899754833	0.366892634414369
1680	-1.36157953015353	0.254304790699946	-0.0944651666402297	0.159839624059717
1681	0.0745624882827815	0.168431018627877	-0.380383611918592	-0.211952593290715
1682	-0.341329047171811	0.0717776289510621	-0.264897578582656	-0.193119949631594
1683	-2.09898994009663	-0.0212663776456123	-0.382957499510321	-0.404223877155933
1684	0.00557126716775125	-0.10316969092366	-0.132848236968382	-0.236017927892042
1685	0.991676312761917	-0.175032726211194	0.312750361928811	0.137717635717617
1686	0.278180085287314	-0.23113598806727	0.0996928811671213	-0.131443106900149
1687	0.509603424354013	-0.263595141006061	-0.274940969234993	-0.538536110241054
1688	0.71050087780734	-0.271185750677375	0.191306056817715	-0.0798796938596593
1689	1.39794202438224	-0.256390304924779	0.228001595216051	-0.028388709708728
1690	1.60939200026597	-0.222130408139903	0.311876110213416	0.0897457020735132
1691	0.431573700157297	-0.169677984394104	0.198277962382859	0.0285999779887553
1692	1.86600562364806	-0.102472090848408	0.0734114720198389	-0.0290606188285688
1693	1.00903926503184	-0.0277213096096357	0.18378797962335	0.156066670013714
1694	0.339498670764704	0.0513181256218936	-0.0799307377367347	-0.0286126121148411
1695	-0.173242913063835	0.128779592268249	-0.138919561299503	-0.0101399690312541
1696	-0.480205579637008	0.196027567665328	-0.248755753699641	-0.0527281860343132
1697	-2.38773575710564	0.244806337998181	-0.0780935336467014	0.16671280435148
1698	-0.930697842991878	0.267429224434299	-0.0738453041958791	0.19358392023842
1699	0.475174256567304	0.256538054659738	-0.129717263743029	0.126820790916709
1700	-0.195384318185504	0.217909462272415	-0.0568405691359426	0.161068893136472
1701	0.670128945190104	0.166474810204361	-0.304431646460207	-0.137956836255846
1702	2.19133672468018	0.114589338530674	-0.179785459568566	-0.0651961210378916
1703	0.0365534428956558	0.0748612818518882	0.387394451038334	0.462255732890223
1704	-0.0205174336121304	0.0573636260558885	-0.135468358358493	-0.0781047323026047
1705	-0.143647579008051	0.0580617400541587	-0.0804953588160554	-0.0224336187618967
1706	-0.387814570582319	0.0679431907756587	0.159012416478863	0.226955607254522
1707	-1.48959959587441	0.0786375020780521	-0.135138950574609	-0.0565014484965573
1708	-0.794206462693695	0.0824590737583414	0.00418318457368322	0.0866422583320246
1709	0.440518183014257	0.0722517188697254	0.0109702388011443	0.0832219576708697
1710	-1.47343689274341	0.0491955869141337	-0.524376150705032	-0.475180563790898
1711	0.914210957225252	0.0197831983709681	0.0327176725085748	0.0525008708795428
1712	-0.995746171153031	-0.0131179392142426	-0.106406994900243	-0.119524934114485
1713	-0.171086079144955	-0.0425640148187943	0.134731667380212	0.0921676525614179
1714	1.58531650241806	-0.0682043537524827	-0.154449983758825	-0.222654337511308
1715	1.38356889415363	-0.086822755061693	-0.360092198142516	-0.446914953204209
1716	-0.778990175418486	-0.0894730559997133	0.2509003788548	0.161427322855087
1717	-0.978726981523311	-0.0740689651683446	0.339769742605161	0.265700777436816
1718	0.472547138416336	-0.051581512630514	0.210137848718669	0.158556336088155
1719	-0.413953413969469	-0.0323303868386539	-0.0523569622278864	-0.0846873490665403
1720	0.918680064094236	-0.0180767979785444	-0.332200580508417	-0.350277378486962
1721	1.19035308627661	-0.00833949901791109	-0.535343089754894	-0.543682588772806
1722	0.401389201823128	0.00292359299249015	-0.402354688237495	-0.399431095245004
1723	-1.971015822905	0.0209264727442645	-0.294477011400178	-0.273550538655913
1724	-1.59789764673002	0.0414405515703101	-0.0243821051515758	0.0170584464187343
1725	0.0509381659276165	0.0504437745755779	0.188455917609798	0.238899692185376
1726	1.02116462892358	0.040954892412486	0.297370832405377	0.338325724817863
1727	1.91657953344929	0.0202706279260375	0.270263659944217	0.290534287870254
1728	1.18225284659374	0.0031538445979867	-0.0521264564501139	-0.0489726118521273
1729	-0.216621287193962	0.00277997245415136	-0.17739428368662	-0.174614311232469
1730	-0.495393062283303	0.0206781123862369	-0.161556233404384	-0.140878121018147
1731	-0.207939365795298	0.0469927773177836	-0.397700674473568	-0.350707897155784
1732	-0.0286314941397664	0.0707443195317452	-0.244407049371037	-0.173662729839292
1733	-0.345408067489531	0.0863017572793929	-0.300930451253946	-0.214628693974553
1734	-1.149988503215	0.0924864374443175	-0.159211382141191	-0.066724944696874
1735	-0.361782193769227	0.0881802893679668	-0.178437145830428	-0.0902568564624612
1736	-0.933472216064056	0.0717435403215078	-0.419135727328333	-0.347392187006826
1737	-0.314575635618572	0.0452779224119295	-0.485946975635054	-0.440669053223124
1738	-1.15324876320265	0.0113880086969046	-0.293473226012808	-0.282085217315903
1739	-0.958631140044192	-0.0262561079843018	-0.303702294171824	-0.329958402156126
1740	0.937327759917455	-0.0669354802780496	0.314600122637557	0.247664642359508
1741	0.726038191285522	-0.107092168581901	0.429995645718637	0.322903477136737
1742	0.675321201365309	-0.136512858455469	0.224868843336579	0.0883559848811101
1743	-0.18118390862298	-0.148213506246946	-0.133995333189799	-0.282208839436745
1744	-2.46819342944573	-0.141994474370625	0.129933246802884	-0.012061227567741
1745	-0.649011685003658	-0.127703001918335	0.117775476945557	-0.00992752497277775
1746	-0.394465676993438	-0.121029511911758	0.0615577170871117	-0.0594717948246459
1747	0.319434776738453	-0.125943635616008	-0.201675927716487	-0.327619563332495
1748	-0.174653708644151	-0.137989709629285	0.0627102367980946	-0.07527947283119
1749	-1.52954506394602	-0.149693730848477	-0.316697274663431	-0.466391005511907
1750	-2.727384992765	-0.159244394980155	-0.434410024805894	-0.593654419786048
1751	-0.552488143263362	-0.174050693688238	-0.165653054383979	-0.339703748072217
1752	-0.230585095784124	-0.202027537054751	0.192169832532751	-0.00985770452199966
1753	-0.738610672343986	-0.238241994036576	-0.106057762641973	-0.344299756678549
1754	1.07708303165139	-0.273929164312185	0.165178269795462	-0.108750894516724
1755	-1.02018291444625	-0.30184658093522	0.420675356374889	0.11882877543967
1756	-1.75408972837456	-0.314841354937676	0.249874305157487	-0.064967049780189
1757	1.40533160567265	-0.318031630114046	-0.256515776386101	-0.574547406500147
1758	-1.43920093440997	-0.317629873515105	-0.211785119290235	-0.529414992805341
1759	-1.1806773948138	-0.310401040795833	-0.271860601264605	-0.582261642060438
1760	-1.6004139422119	-0.301832431245375	-0.146845856245284	-0.448678287490659
1761	-0.621757184727149	-0.298659475824218	-0.303103232259423	-0.601762708083641
1762	-0.0726915010434588	-0.30467438967031	-0.377759135552944	-0.682433525223255
1763	0.853979250725522	-0.3162275733351	0.0268941047736	-0.2893334685615
1764	0.543041813833972	-0.324842682055112	0.206352108815837	-0.118490573239275
1765	1.85735905795766	-0.32122554837862	0.120658654962369	-0.200566893416251
1766	-0.690558960800625	-0.29972803859402	0.458393004113738	0.158664965519718
1767	-0.572372949552543	-0.25869410566895	-0.0995669824333216	-0.358261088102271
1768	0.982369125395237	-0.209290340544672	-0.377691682876284	-0.586982023420956
1769	0.312645547334941	-0.161249313149313	-0.0441397826662644	-0.205389095815578
1770	-1.02330975893117	-0.115458153803668	0.205575562003492	0.0901174081998237
1771	1.05362648339735	-0.074443907370296	-0.0206175277661543	-0.0950614351364504
1772	-1.55253392895033	-0.0426085925575707	-0.0645419733140154	-0.107150565871586
1773	-0.222242183632829	-0.0189807755262447	-0.0911253699623474	-0.110106145488592
1774	-0.512609325148168	-0.00804885713533772	0.0188425599987506	0.0107937028634129
1775	0.759868258721271	-0.00935528448248692	0.27739333276088	0.268038048278394
1776	1.37899438616858	-0.0187361662848982	0.255421509341829	0.236685343056931
1777	2.09642047805589	-0.0263943423045294	0.108548747052744	0.082154404748215
1778	1.11879235422667	-0.0212050807869524	-0.0964304800617744	-0.117635560848727
1779	-0.755387983974306	0.00406241530732104	-0.0940075754807519	-0.0899451601734309
1780	-0.634236727222637	0.0445172439214362	0.119580320002018	0.164097563923454
1781	-0.125680205208579	0.0850199478314568	-0.18261467660942	-0.0975947287779634
1782	1.40055119712094	0.113929965529102	0.344052380013012	0.457982345542115
1783	0.398790346062454	0.1300965801943	-0.377353319246503	-0.247256739052202
1784	-0.199946710593685	0.140872467279166	-0.36367161156084	-0.222799144281673
1785	0.296074780041778	0.149113594183248	-0.597549346478597	-0.44843575229535
1786	-0.468918453227413	0.153564483267718	-0.187689432013225	-0.0341249487455065
1787	0.689314796067478	0.153418174454198	0.04983177811541	0.203249952569608
1788	0.38992333195816	0.147816075551198	-0.0614199570432134	0.0863961185079842
1789	2.73381496380818	0.140406905788771	-0.160316904419108	-0.0199099986303366
1790	0.0301545605670626	0.137512558758246	-0.0129517623543381	0.124560796403908
1791	0.138196549306226	0.147930979084951	-0.107673685085456	0.0402572939994949
1792	0.389920202001046	0.167164470302047	0.220397709350297	0.387562179652345
1793	0.118716037276078	0.187689798529572	0.305869306126614	0.493559104656186
1794	0.660468081675403	0.204648708480676	0.295618806626785	0.50026751510746
1795	0.286709188344628	0.215747563648163	-0.188936426429745	0.0268111372184176
1796	0.421577027551312	0.221995556955103	-0.0207694114885416	0.201226145466561
1797	1.94478830290669	0.224218500155487	-0.191333025389058	0.0328854747664294
1798	0.833746950249981	0.225733421779942	0.0675583326841738	0.293291754464115
1799	0.755111872679987	0.233425043507038	0.03846080561521	0.271885849122248
1800	1.06371973085988	0.247984331459837	-0.220310922857909	0.0276734086019282
1801	0.976668374667645	0.267082501585644	-0.175172245785759	0.0919102557998852
1802	0.279420406965437	0.289007531041024	-0.304399538277433	-0.0153920072364084
1803	-0.134428191748936	0.311155103579436	-0.146166387414148	0.164988716165288
1804	-1.02701635981274	0.328177234316567	-0.00655515960150354	0.321622074715063
1805	-1.13152289463475	0.333354175920119	0.197200488290906	0.530554664211025
1806	0.579216405509083	0.319758804572192	0.00760621660597572	0.327365021178168
1807	-0.482185906353683	0.286853940233033	-0.199951419763501	0.0869025204695324
1808	0.116354915326942	0.24305258271253	-0.0232326127787124	0.219819969933817
1809	2.95069104411433	0.194778469748668	0.25510884342302	0.449887313171688
1810	2.9838081456088	0.152193509541005	0.539533106238235	0.69172661577924
1811	3.52061027188495	0.133328640713705	0.108509410147764	0.241838050861468
1812	2.00551715100989	0.150951491033953	-0.201059693395483	-0.0501082023615298
1813	2.54494806938706	0.207414236104613	-0.309868691485143	-0.10245445538053
1814	1.62161427491132	0.292469804464384	0.104697865441234	0.397167669905618
1815	0.903904782281066	0.393119840790553	-0.0727551833245087	0.320364657466044
1816	0.894519985673155	0.493928851031254	-0.243948263923185	0.249980587108069
1817	-0.944144397120453	0.580589460376665	-0.0599002259051231	0.520689234471542
1818	-2.22459774094748	0.642133563558852	0.00484104249129515	0.646974606050147
1819	-0.851934584405036	0.665758522725388	-0.179088813217765	0.486669709507623
1820	0.736927424570524	0.64310664993259	-0.233116279560161	0.409990370372429
1821	0.285666943892286	0.582040564264182	-0.0902746140172619	0.49176595024692
1822	-2.26960684810379	0.501739200102515	-0.0920759903083225	0.409663209794192
1823	-0.505917958006258	0.414636895343715	0.0862728146728705	0.500909710016585
1824	-0.218242840392893	0.32101750024201	0.0744312472413234	0.395448747483334
1825	-2.27927558625717	0.225937839664692	0.0973346938100059	0.323272533474698
1826	0.0755074926955832	0.133961166807242	-0.0215683124663968	0.112392854340845
1827	-0.707705153010139	0.0441217350712595	-0.030600240260879	0.0135214948103806
1828	0.451184845237374	-0.0378591726390089	-0.115662232260586	-0.153521404899595
1829	0.544930554939683	-0.106917687508705	-0.367414731778048	-0.474332419286754
1830	1.36761004692592	-0.156656402377893	0.0805965740456826	-0.0760598283322109
1831	0.671932734571308	-0.18218865257957	0.103118456939665	-0.0790701956399056
1832	-0.535361811869191	-0.180982730266038	0.302025694138607	0.121042963872569
1833	0.758206043806671	-0.158760468894279	0.289453217092607	0.130692748198328
1834	0.177039568619838	-0.126372615161924	0.337240039243236	0.210867424081312
1835	1.22670104460977	-0.0894822975051783	0.204377933383477	0.114895635878298
1836	2.13105319385359	-0.0512499380765584	-0.0773661316752584	-0.128616069751817
1837	0.353143617780224	-0.00871576310863465	-0.432792989829414	-0.441508752938048
1838	0.547917199687095	0.0417643313863346	0.131946374987893	0.173710706374228
1839	-0.228600247999328	0.0951009260703613	0.0243300047856168	0.119430930855978
1840	-0.796621817446961	0.144037724139009	0.445829173552171	0.58986689769118
1841	0.557482416293414	0.180022553045579	-0.351081532083089	-0.17105897903751
1842	-0.249777050538933	0.197905075678052	0.041604877693525	0.239509953371577
1843	-1.42662341631005	0.200700886373679	-0.294050904492146	-0.0933500181184671
1844	-0.111809712847989	0.189552579401684	0.0984292960087437	0.287981875410428
1845	-0.901893450761503	0.163254343157221	0.10199449076399	0.265248833921211
1846	-1.20825014067223	0.125708547308969	0.131812452001054	0.257520999310023
1847	-0.417333868283639	0.0793209325221155	-0.136357214096024	-0.057036281573909
1848	-2.76306438650493	0.0261843018473791	-0.425222696845264	-0.399038394997885
1849	-1.25915685905813	-0.0316767181313836	-0.0383194703397166	-0.0699961884711002
1850	1.37358558084076	-0.098201786138065	0.209729380674862	0.111527594536797
1851	1.04631468657561	-0.167211301564425	0.105070831761968	-0.0621404698024566
1852	-1.25360259299445	-0.221281662716245	-0.209292909749639	-0.430574572465883
1853	-1.44138319757766	-0.251529316344629	-0.121057101031191	-0.37258641737582
1854	-1.58827548656515	-0.265865788687901	0.131918812364215	-0.133946976323687
1855	-2.12166260212068	-0.276376121749497	0.42375386416278	0.147377742413283
1856	0.318803457215734	-0.292875432065843	0.164184318698898	-0.128691113366945
1857	1.25121078908068	-0.318595977523161	-0.00904621333908512	-0.327642190862247
1858	1.29751870877599	-0.342495535201906	0.234161519311874	-0.108334015890032
1859	1.4402322602414	-0.349780089195592	-0.0262344218905853	-0.376014511086177
1860	2.58716048443806	-0.331554983774215	-0.101451270745843	-0.433006254520058
1861	0.615195724071871	-0.284432186353915	-0.0184235464789975	-0.302855732832912
1862	-0.793482280273107	-0.209495565752488	0.274518471707089	0.065022905954601
1863	0.81838583684624	-0.121023889286487	0.74387517367415	0.622851284387664
1864	-0.789981744539915	-0.0371001776963819	0.0606167539302693	0.0235165762338874
1865	-1.61097815446175	0.0331475146452471	-0.137775013427708	-0.104627498782461
1866	-1.38030779543536	0.0804014054393026	0.055862094309375	0.136263499748678
1867	-1.6944406414958	0.0971128451349073	0.20366208667107	0.300774931805977
1868	-0.447697276679379	0.0821237133216326	0.0220710002261575	0.10419471354779
1869	-0.421511079104699	0.0403546097384616	0.148151703803166	0.188506313541628
1870	-0.607632086593224	-0.0160203791304898	-0.273582417287233	-0.289602796417723
1871	0.586521311102312	-0.0753648735625362	-0.15052567373725	-0.225890547299786
1872	0.510495157269782	-0.128782978400976	-0.241485647304379	-0.370268625705355
1873	0.664103256705992	-0.167154743995438	-0.226937357811584	-0.394092101807022
1874	0.956894276937138	-0.185446786057039	0.0767904364860951	-0.108656349570944
1875	-0.703082256102828	-0.182459004294094	-0.226276997505115	-0.408736001799209
1876	-1.05826892483001	-0.161728928493778	-0.461690083427402	-0.623419011921179
1877	-1.4319681933887	-0.135176525463511	0.278312198793559	0.143135673330048
1878	-1.69892261828398	-0.115538127114373	0.448768025968693	0.33322989885432
1879	-0.314874434183921	-0.112138280955479	0.469680053451378	0.3575417724959
1880	-0.345412434763571	-0.127444389885698	0.123114246282756	-0.00433014360294186
1881	1.02324065597142	-0.154262700771459	0.0392063120796122	-0.115056388691847
1882	-0.341906502458348	-0.182042338032505	-0.168003508742316	-0.350045846774821
1883	2.68608383179993	-0.200077094653561	-0.08740717827681	-0.287484272930371
1884	2.09927514131005	-0.202784849427203	-0.108157770662289	-0.310942620089493
1885	1.58318161316946	-0.179582813467331	-0.0903232932864703	-0.269906106753801
1886	1.75128575700426	-0.127233482082436	-0.185167690300845	-0.312401172383281
1887	-1.09883963793879	-0.051157840153577	-0.117886889355955	-0.169044729509532
1888	-0.456120079632302	0.0364286332659341	-0.3997378642441	-0.363309230978166
1889	0.517591448206701	0.114657278582375	0.0379427362919494	0.152600014874324
1890	1.82110235344684	0.171391253451018	-0.279055748877211	-0.107664495426193
1891	1.24293079095699	0.208782241127405	-0.237436773714213	-0.0286545325868085
1892	-0.455701468495228	0.237446732153352	0.0391784320230993	0.276625164176452
1893	0.596742103607336	0.262249050682768	0.22231346843543	0.484562519118197
1894	-0.543373885083413	0.279687259227504	0.238271075990067	0.517958335217571
1895	-1.28784676268194	0.287876411889448	0.337926887397991	0.625803299287439
1896	1.47791328639033	0.282155701211553	0.383669908692035	0.665825609903588
1897	1.21978130601717	0.2611105146366	0.488621068855597	0.749731583492197
1898	-0.190307154377777	0.236206907813333	0.69102013503343	0.927227042846763
1899	-0.942279387295265	0.216397883936712	0.344445658428446	0.560843542365158
1900	0.459571551267242	0.199578955214671	0.289141929825097	0.488720885039767
1901	-0.762150328279573	0.180348471884842	0.291030712023877	0.47137918390872
1902	0.237332109162689	0.158439755555583	0.135069408403357	0.29350916395894
1903	0.700649794070122	0.132924144744816	0.272905279700946	0.405829424445762
1904	-2.40039161217477	0.107515519699948	0.327297908543633	0.43481342824358
1905	-2.121603856934	0.0836499028986628	0.414697583950324	0.498347486848987
1906	-0.838878365714227	0.0506518694463452	0.402807843959699	0.453459713406044
1907	-2.24495913055438	0.00196870715324026	0.513590203767329	0.515558910920569
1908	-1.87828942173326	-0.0601376703701014	0.308014370109413	0.247876699739312
1909	-0.845823033679073	-0.134391027428777	0.158569843929965	0.0241788165011882
1910	-1.6287229816136	-0.216056226507831	-0.133996979960865	-0.350053206468696
1911	0.556084443332023	-0.296756466791888	-0.198406114014178	-0.495162580806066
1912	0.626865143363152	-0.36910126026646	-0.0816924858632269	-0.450793746129687
1913	-0.209700360679969	-0.420932579331347	0.326444717211535	-0.0944878621198125
1914	0.163162197339533	-0.445121109786656	0.298578381992306	-0.14654272779435
1915	1.35662045274213	-0.443735661697708	0.496959689909433	0.0532240282117247
1916	-0.603249360610355	-0.420048466646643	0.152916530558699	-0.267131936087944
1917	0.0241385367429726	-0.376930936481535	-0.0379452853904583	-0.414876221871994
1918	0.401401067116427	-0.324478638393192	-0.362156680004849	-0.686635318398042
1919	1.23981644890357	-0.270134166529431	-0.00169507938480023	-0.271829245914231
1920	0.623155887940792	-0.215616307768175	-0.29728281546231	-0.512899123230485
1921	2.07144698173734	-0.158883159812712	-0.181377189007052	-0.340260348819765
1922	1.7801649225086	-0.0986141298915931	0.263352709226939	0.164738579335346
1923	1.55933957337476	-0.0305140145481561	0.36355447617996	0.333040461631804
1924	1.73305255263703	0.0464439321754338	-0.206662897594885	-0.160218965419451
1925	1.97047641775452	0.129565784266625	0.203877951173697	0.333443735440322
1926	0.287019543499098	0.215707299805814	0.169469306862723	0.385176606668537
1927	1.12110275926561	0.300167979400421	0.38560788502223	0.685775864422651
1928	-0.582080104394757	0.373893626584638	0.294585420057534	0.668479046642172
1929	0.0566708323256586	0.430553805586297	0.454828487689812	0.885382293276109
1930	-0.0956805666910508	0.462999001704052	0.231005275488687	0.694004277192739
1931	-1.74286323110767	0.470150689889441	0.162329502911959	0.6324801928014
1932	-1.53667381319689	0.452708330021021	-0.237508380421784	0.215199949599237
1933	0.259693564745493	0.408192876491399	-0.619564934945584	-0.211372058454185
1934	-1.65919648669646	0.340228630505996	-0.380473876736422	-0.0402452462304266
1935	-0.0732117360582594	0.259832821158924	-0.377106316084128	-0.117273494925204
1936	0.618329385670264	0.173456008495004	-0.264074670905182	-0.0906186624101784
1937	2.12772055720701	0.0915477676290441	-0.751279332746514	-0.65973156511747
1938	1.4541971863678	0.0274943846868251	-0.18257273511873	-0.155078350431905
1939	0.744930024749294	-0.00599169278931313	0.0506011280714669	0.0446094352821538
1940	0.953580234576206	-0.00695361833777108	-0.394443958389189	-0.40139757672696
1941	0.424239515129771	0.0172620835370534	-0.508097354406973	-0.490835270869919
1942	0.848759535984075	0.0569632152507056	-0.120454990235337	-0.0634917749846317
1943	0.176769912647826	0.102444076369044	-0.373884294422399	-0.271440218053355
1944	-0.019989199611575	0.147057855739049	-0.236238728637828	-0.0891808728987787
1945	-1.24208672585764	0.184424684145291	-0.417534366500425	-0.233109682355134
1946	-1.86173813438339	0.208186151641679	-0.150433487555282	0.0577526640863973
1947	-0.727575054613734	0.210032023223762	-0.244816404399444	-0.0347843811756823
1948	-1.81256571460163	0.185396335750458	-0.374621431370101	-0.189225095619643
1949	-2.12970512374238	0.137851306605594	-0.288572072377944	-0.150720765772349
1950	-0.59245556025167	0.0703330972887697	0.0295675294517186	0.0999006267404884
1951	-1.13992160442773	-0.0122847331324385	0.0213565878539958	0.00907185472155737
1952	0.136563242274456	-0.0991760269064413	0.352247585045931	0.25307155813949
1953	0.885281033198377	-0.180447088447846	0.251711133423993	0.071264044976147
1954	1.9095160446375	-0.244385999283436	0.0790846459682162	-0.16530135331522
1955	0.963768213400614	-0.279565833297846	0.17289217092805	-0.106673662369796
1956	0.184261831223727	-0.27882484882288	0.0649491227257508	-0.213875726097129
1957	-0.739576214738499	-0.246696425199757	0.14490861537266	-0.101787809827097
1958	0.365464494271895	-0.196937355065977	0.0360397242899715	-0.160897630776005
1959	0.283392633616199	-0.144598509598831	0.00307248764340299	-0.141526021955428
1960	1.61704534759948	-0.0963247134388086	-0.0691633863368645	-0.165488099775673
1961	1.38760605916122	-0.0522242661491791	0.320945289066083	0.268721022916904
1962	0.484122008839611	-0.00637516138567496	0.10834932100577	0.101974159620095
1963	0.109591152545936	0.0439466708647435	0.345067689118748	0.389014359983492
1964	0.834794495439461	0.0945086974594139	0.107480011210942	0.201988708670356
1965	-0.505038331014712	0.139772732071379	0.171491492991603	0.311264225062981
1966	0.0761465888680494	0.176821389356284	0.23969683687656	0.416518226232845
1967	1.11327738997603	0.201049623315008	-0.0333467782418681	0.16770284507314
1968	0.498532055195819	0.21330919219535	-0.198967803961631	0.0143413882337198
1969	1.91601141964415	0.219833368227674	-0.122837497412131	0.0969958708155428
1970	0.0305992429370162	0.226326088748182	-0.131838568673607	0.0944875200745749
1971	0.419792529098622	0.238371385283889	-0.124400650555569	0.11397073472832
1972	0.956682496128533	0.25279274509406	0.00399923002721217	0.256791975121272
1973	1.53398362949033	0.266542978713795	0.315415015263198	0.581957993976992
1974	1.2889556150414	0.280874667118955	0.180035486013436	0.460910153132391
1975	1.37876877654189	0.299384483694625	-0.121101593231344	0.178282890463281
1976	-0.402940931404178	0.323596295653237	0.293031960878935	0.616628256532173
1977	-1.26398064131264	0.350747220845287	0.246264882563331	0.597012103408618
1978	-1.64838280627026	0.369675928524206	0.0535154061853417	0.423191334709548
1979	-0.364998682948574	0.367674507474548	-0.0870827484794425	0.280591758995105
1980	-1.21673627154885	0.338911877550953	-0.0106923006807029	0.32821957687025
1981	-0.355507200855257	0.287971760207892	-0.134637734431897	0.153334025775995
1982	-0.874006397183277	0.221491614480334	0.319965628308412	0.541457242788746
1983	0.135005469056388	0.148341853912851	-0.208516879134183	-0.0601750252213316
1984	0.247452308403627	0.0758860431680118	-0.110195411864371	-0.0343093686963594
1985	0.732403014820152	0.0127121359956298	0.0252114396904633	0.0379235756860931
1986	1.38305868396807	-0.0342650124706422	0.0535729585736447	0.0193079461030024
1987	-0.269831708251999	-0.0595640515599419	-0.0493346836764925	-0.108898735236434
1988	-1.09865580189565	-0.0617844711604648	-0.159976191775643	-0.221760662936108
1989	0.249398930641573	-0.0504746539710765	-0.216452699205987	-0.266927353177063
1990	0.337842159226745	-0.0374660606621501	-0.248760659491883	-0.286226720154033
1991	-0.350178346007946	-0.0258757839750358	-0.104309444284997	-0.130185228260033
1992	0.945239008507201	-0.0155712192817283	-0.147517351745794	-0.163088571027522
1993	-1.04053241081003	-0.0065220488263362	-0.117865165273639	-0.124387214099975
1994	0.472826656421029	0.00298753649841358	0.167746445943479	0.170733982441892
1995	1.37766789040151	0.00954878211355405	-0.165704247926317	-0.156155465812763
1996	0.980894851516453	0.0161525937849412	0.105101072364236	0.121253666149178
1997	-0.110579158926709	0.0296790095797907	0.503711152360064	0.533390161939855
1998	-0.878621936009439	0.0516299362493591	0.374749868495853	0.426379804745212
1999	-0.623388384871353	0.0751182700466337	0.13810932952602	0.213227599572654
[truncated: 8,001 more rows]
