# Supplementary material for: Impulse Response Functions for Nonlinear, Nonstationary, and Heterogeneous Systems, Estimated by Deconvolution and Demixing of Noisy Time Series
Source: Sensors (Basel). 2022 Apr 25;22(9):3291. doi: 10.3390/s22093291 (PMC9105515; doi:10.3390/s22093291)
Supplement: Supplementary file 1 [file sensors-22-03291-s001.zip › File S1/IRF fig 16 piecewise linear approximation to IRF/benchmark_time_series_alpha=4_tau=10_ar=0.95_nk=0.txt]

t	x	y_true	y_err	y
1	0.398743502898118	-0.100828609805458	-0.280789422822023	-0.381618032627482
2	1.21686987240253	-0.19335938187026	-0.303984254945478	-0.497343636815738
3	1.45149875496963	-0.267424982372505	-0.367145797164845	-0.63457077953735
4	0.142502288026931	-0.309736255746263	-0.384692724239312	-0.694428979985575
5	-0.87871545719117	-0.316114573177228	-0.478336199495085	-0.794450772672313
6	1.10521169038419	-0.296022927400828	-0.458441929916765	-0.754464857317593
7	-0.038824251573699	-0.26289588314356	-0.450333614381029	-0.71322949752459
8	-0.106106654690775	-0.222065872605897	-0.438216259532558	-0.660282132138455
9	-0.602045299992983	-0.179607838653147	-0.308258721258938	-0.487866559912085
10	-0.250526942737365	-0.141690011243015	-0.279187838782926	-0.420877850025942
11	-1.1063472428937	-0.113423974704079	-0.131142971945687	-0.244566946649765
12	0.650913910611595	-0.0971432423376923	0.0019218003892621	-0.0952214419484303
13	-2.44859355317697	-0.0931250291572094	0.0421544208533329	-0.0509706083038765
14	-2.01983901595879	-0.0980856952099275	-0.000923970885603349	-0.0990096660955308
15	-0.75135328518495	-0.118452826802394	-0.103691182315719	-0.222144009118113
16	0.501923901493433	-0.156664874815228	0.131525261028822	-0.0251396137864061
17	0.690870487655718	-0.204067608743087	0.0643697328160185	-0.139697875927069
18	0.496364249761736	-0.245790456482397	0.281063293943021	0.0352728374606243
19	1.77621318674536	-0.270536495096115	0.336746875778792	0.0662103806826776
20	0.670498938744643	-0.272589176734812	0.246014596554337	-0.0265745801804743
21	0.414529274453807	-0.248870266396787	0.223012455354001	-0.0258578110427866
22	0.802207624722399	-0.204909595305712	0.23045024330718	0.0255406480014685
23	-0.814816171758306	-0.149595671645032	0.332124042832662	0.182528371187629
24	1.96883525784475	-0.0917977460795316	0.338771997830906	0.246974251751374
25	2.04358108114297	-0.0397428269429842	0.372779589112991	0.333036762170006
26	-1.09186544000589	0.0115174014390702	0.284258121229646	0.295775522668716
27	-0.209805283694134	0.0646839602619345	0.295911516999301	0.360595477261235
28	0.828952837146378	0.109378380096762	0.159042809738142	0.268421189834905
29	-0.972882976912448	0.139985107679426	0.135898170730831	0.275883278410257
30	-0.750538101245043	0.157235747543471	0.0614700222505708	0.218705769794042
31	-0.899090491143038	0.158168125178199	0.103002235476443	0.261170360654643
32	-1.30957443948679	0.141497785892233	0.0915722726143778	0.23307005850661
33	-0.0964250735378865	0.107880023164522	0.174051844996297	0.281931868160819
34	-0.975566664961049	0.0603928694701469	0.108653256745157	0.169046126215303
35	0.0573498710271372	0.00656254125568298	0.0464115239951692	0.0529740652508521
36	-1.06059646356896	-0.0479938792863761	0.0216223536943615	-0.0263715255920146
37	0.724486235665457	-0.0977736584342276	0.108365956966138	0.0105922985319106
38	-0.327723170814613	-0.140496765299115	0.122636859604725	-0.0178599056943902
39	1.94304712975857	-0.171077390337191	0.125907992598908	-0.0451693977382834
40	-0.844718541859205	-0.18648949454292	0.10900490242294	-0.0774845921199807
41	0.409925812919569	-0.182739245764533	0.1116943286092	-0.0710449171553331
42	-0.758143535558984	-0.166784578947453	0.163360835554888	-0.00342374339256571
43	-0.166082822831825	-0.145154783501209	0.138812371147714	-0.00634241235349525
44	-0.902178078650785	-0.12536650745294	0.233003605489786	0.107637098036845
45	0.613664361628613	-0.111684400987894	0.21487705952728	0.103192658539386
46	0.0858602757890351	-0.10578125511497	0.173941931682424	0.0681606765674542
47	-0.168859563257346	-0.102776090520927	0.237317335945846	0.134541245424919
48	1.57189360447458	-0.0995553544375696	0.143487336239752	0.0439319818021824
49	2.50321122444885	-0.0934938982998494	0.289140096371153	0.195646198071303
50	0.414433531067841	-0.0756502185773737	0.227668185749574	0.1520179671722
51	1.66155015171041	-0.0391677430321001	0.354740982898542	0.315573239866442
52	0.445239991509838	0.0115759764004223	0.351525592026932	0.363101568427354
53	-0.605457425349896	0.0712559235220587	0.267718858190261	0.33897478171232
54	0.550534243237331	0.129460341148898	0.150020689480211	0.279481030629109
55	0.691890707431011	0.175243324293199	0.261211639493101	0.4364549637863
56	1.27073055950895	0.206701977146157	0.198992447157631	0.405694424303788
57	0.492542406752343	0.227811782543288	0.195205538942296	0.423017321485584
58	0.0324514036698401	0.244209906466671	0.0480114723140397	0.292221378780711
59	0.116566552790992	0.256657106172102	0.133841216514883	0.390498322686986
60	2.22726936412297	0.262763878106476	0.224683416882868	0.487447294989344
61	0.214866853280595	0.26412372340293	0.0531776459491149	0.317301369352045
62	0.218649734057375	0.268264575704579	0.0196465336651855	0.287911109369765
63	-1.8483720165366	0.274193961115548	-0.0829916633454072	0.19120229777014
64	-2.07678129686848	0.275105280240418	-0.0319783306219919	0.243126949618427
65	1.0330749787118	0.258030863263917	-0.209970256186655	0.0480606070772616
66	1.57201578392194	0.218348235366353	-0.186360334979125	0.0319879003872276
67	2.47149984702711	0.17043063525521	-0.181881380299547	-0.011450745044337
68	0.543155372192318	0.133535633817895	-0.190130041504738	-0.0565944076868425
69	0.301326079198103	0.120473441117498	-0.103461389884999	0.0170120512324998
70	0.625455827443267	0.128042081967374	-0.285852618519121	-0.157810536551747
71	-0.513933683464123	0.14707529924022	-0.174463736998441	-0.0273884377582206
72	1.63373826378052	0.168877895228468	-0.0338968468924289	0.134981048336039
73	0.63741167435229	0.186692710466864	0.0220182223972723	0.208710932864136
74	-0.0555742045876924	0.203164766159477	0.148944196565964	0.352108962725441
75	-1.58441264640843	0.218299573232727	0.101682622182178	0.319982195414905
76	-1.07380999037338	0.226053269823672	0.0600756982920252	0.286128968115697
77	-0.293710467918271	0.216714977486613	0.10879822677051	0.325513204257123
78	0.287253512514095	0.187775402440058	0.0780381779799335	0.265813580419991
79	-0.292508559286141	0.145795658565913	0.0609971560387028	0.206792814604616
80	0.0420685383774283	0.100343548326248	-0.0126928695701144	0.0876506787561335
81	-1.82101764100041	0.0573018306652564	0.0204150424867503	0.0777168731520066
82	-0.133933470963534	0.0179494256959492	-0.279452828655453	-0.261503402959503
83	1.59850764807081	-0.0223221341063033	-0.103664507176308	-0.125986641282611
84	2.74997505166303	-0.0591354355711944	-0.145681181622525	-0.204816617193719
85	2.16560405213751	-0.0786166192586285	-0.133698903827588	-0.212315523086216
86	0.347000838225895	-0.0674807421072765	-0.160452603436837	-0.227933345544114
87	1.47494507444043	-0.0254203993401152	-0.0987851673529021	-0.124205566693017
88	0.843828674896023	0.0355625264152797	-0.126118867323021	-0.0905563409077409
89	0.118848260108777	0.105285659182721	0.0135899853027361	0.118875644485457
90	0.343142998467727	0.173521515626603	0.155658253547979	0.329179769174582
91	0.103001118280178	0.230626501657468	0.113889375029726	0.344515876687194
92	-2.39775995442175	0.271521241374939	0.0666279111775653	0.338149152552504
93	-1.36620276120423	0.29100018692205	0.0454541478190969	0.336454334741147
94	-1.37717895739531	0.279734638217655	0.0414107875455614	0.321145425763216
95	-2.20282446603361	0.237088474503419	0.068345676320164	0.305434150823583
96	-0.778636906069718	0.167767763763691	0.137814767401911	0.305582531165601
97	-1.0775739915861	0.0782354797289114	0.14313894658753	0.221374426316441
98	1.82416040737078	-0.0195399478260538	0.192156026462577	0.172616078636523
99	0.50789009546447	-0.111310190185512	0.309093962408715	0.197783772223203
100	0.217558053498376	-0.178589469934265	0.241262822469027	0.0626733525347616
101	-1.71232676752671	-0.214890019001173	0.314213667015823	0.0993236480146506
102	1.02693181973653	-0.226377904556544	0.224943830064694	-0.00143407449185007
103	2.80953653999258	-0.225507857360018	0.150330969987006	-0.0751768873730116
104	2.47342081676114	-0.210543317659082	0.221874996111389	0.0113316784523064
105	2.46416829657445	-0.171157089720831	0.237141934022178	0.0659848443013475
106	1.75189880821669	-0.102683030225431	0.348595801473927	0.245912771248495
107	1.94851554289787	-0.00868333949740003	0.398112991925691	0.389429652428291
108	0.506247650105757	0.100728778255079	0.25606468386883	0.35679346212391
109	1.2392327629582	0.213452599030796	0.270053332883411	0.483505931914207
110	1.60751665558737	0.315796184384766	0.176575272666173	0.492371457050939
111	1.56317058993192	0.401558007639662	0.23769248832729	0.639250495966952
112	0.803791139850835	0.471133709208719	0.230822736498944	0.701956445707663
113	2.29424481009178	0.525999523119664	0.296592004803242	0.822591527922906
114	0.535123437284877	0.56738928324166	0.174866775093241	0.742256058334901
115	-0.927610438873884	0.59967534909501	0.121005329263721	0.720680678358731
116	-2.90362632495465	0.618833678064172	0.10803206655997	0.726865744624142
117	-2.13408698069293	0.612384607711977	0.203035436942291	0.815420044654268
118	-1.96972568400521	0.566571861750507	0.364288383134821	0.930860244885328
119	-0.101115446390497	0.479602651995693	0.353446587581579	0.833049239577271
120	-1.65978821467062	0.362083800487164	0.306148172026585	0.668231972513749
121	-1.71671416472393	0.232602470194902	0.328193486194363	0.560795956389265
122	-1.07449315781874	0.101869527774322	0.448889402120251	0.550758929894573
123	-0.399773229201569	-0.0239087228933105	0.298347923981642	0.274439201088331
124	1.10937909726743	-0.137578265804987	0.2759296567477	0.138351390942713
125	1.22695812005523	-0.229466886017692	0.39061132275058	0.161144436732888
126	-0.0481324290135189	-0.288144635745475	0.347462511721478	0.0593178759760036
127	1.05528463559679	-0.309701938157488	0.303917838777823	-0.00578409937966484
128	-0.16718396265303	-0.3002966748014	0.238596019883666	-0.0617006549177331
129	0.0986064855727866	-0.267439033598108	0.306087133009347	0.0386480994112398
130	-0.544386880122713	-0.222412946971738	0.288912169465557	0.0664992224938189
131	0.158916284093822	-0.175272484425473	0.191328890613464	0.0160564061879911
132	2.41129403761774	-0.133861247516034	0.150451484379865	0.0165902368638315
133	1.59044360406937	-0.0967987281345027	0.278392152685669	0.181593424551166
134	-0.168354045678813	-0.0534467516494204	0.338570974664212	0.285124223014791
135	1.00400433924398	-0.000968107938402136	0.296520591865147	0.295552483926745
136	-0.264979235879035	0.0535669137915702	0.303678656269698	0.357245570061268
137	-0.599306464495458	0.104607109875188	0.224850038157717	0.329457148032905
138	0.597324573320146	0.144319292328468	0.211511484845441	0.355830777173909
139	1.75958026830472	0.167920578447307	0.17828150767808	0.346202086125387
140	-0.42973476514642	0.180658265972552	0.25813694709282	0.438795213065372
141	-0.730338747490412	0.190818091316033	0.255324207127149	0.446142298443182
142	0.370073370399127	0.196062995272722	0.44783815871477	0.643901153987493
143	0.437903990901531	0.192330827669276	0.437427630127455	0.629758457796731
144	0.145560069747899	0.181978334285748	0.481411867870332	0.663390202156081
145	0.317900821347103	0.169102736107887	0.376490558356523	0.54559329446441
146	1.00746752617917	0.156105164338542	0.287414121494951	0.443519285833493
147	0.855512446115296	0.145710743359944	0.276033630897168	0.421744374257112
148	2.29799867501238	0.141998659683369	0.365971411053438	0.507970070736807
149	0.109478473354214	0.148935246622046	0.326030533410045	0.474965780032091
150	-0.143478316289323	0.169949518333453	0.358187665023998	0.528137183357452
151	0.491845371523362	0.197398175843697	0.571438072559553	0.76883624840325
152	1.40925672562673	0.22198118727088	0.648853281632366	0.870834468903246
153	0.815755407501493	0.241401583577499	0.620012118275903	0.861413701853402
154	-0.401752482889098	0.259102869866742	0.604306768314499	0.863409638181241
155	0.352114677847475	0.274859714354634	0.658848609357305	0.933708323711939
156	0.670841673647008	0.283853122056535	0.565660310510004	0.849513432566539
157	-0.28670421157809	0.285458097261998	0.628116368145952	0.91357446540795
158	-1.63259752159085	0.281267448764808	0.531463481913721	0.812730930678528
159	-2.90610499750045	0.267969010753887	0.317875915135962	0.585844925889849
160	-3.56532072348965	0.236136050664183	0.375788469113835	0.611924519778018
161	-0.519422657429845	0.174575390279865	0.439254009579988	0.613829399859853
162	-0.777045620980776	0.0811717009661717	0.48523780332677	0.566409504292942
163	0.288859502054866	-0.0280771522533017	0.427731773854361	0.399654621601059
164	-0.460057473028445	-0.134433937562777	0.359615180003097	0.225181242440319
165	-0.144424699878108	-0.22232046405774	0.426074539472625	0.203754075414886
166	-0.404112750896314	-0.285728438592647	0.496600897869046	0.210872459276399
167	-1.23412969181266	-0.324519368556775	0.554050111796191	0.229530743239416
168	-0.28194752700181	-0.343968412690027	0.454405893136955	0.110437480446929
169	-0.826439166328425	-0.35216905243351	0.434981648042649	0.0828125956091393
170	0.178007354379139	-0.353312704785891	0.361217322454862	0.00790461766897077
171	-0.455799434731367	-0.349904272604123	0.386724346642887	0.0368200740387638
172	1.08900016217968	-0.341037473439986	0.468413817066358	0.127376343626372
173	0.53798110752961	-0.325742901514013	0.533488471241247	0.207745569727235
174	-1.19105199274594	-0.299568337141724	0.561684127192778	0.262115790051054
175	0.364919944269801	-0.264213291089268	0.530123553492863	0.265910262403596
176	-1.6940254049588	-0.228099603425474	0.664179667653679	0.436080064228205
177	-1.74469598049563	-0.196222551640252	0.465484249413726	0.269261697773474
178	0.491611436488706	-0.177762048144002	0.545712834715211	0.36795078657121
179	1.75481152035481	-0.176148093463285	0.385195059951361	0.209046966488076
180	1.08071245068482	-0.180121452209329	0.271502671917355	0.0913812197080257
181	0.9342522244988	-0.173998178082727	0.298701592652495	0.124703414569768
182	0.857392259486261	-0.150626978258888	0.27377426694887	0.123147288689981
183	-0.469676746312051	-0.110683429184255	0.335586255916951	0.224902826732697
184	-1.17444627067763	-0.0606909107947912	0.438818707332974	0.378127796538183
185	-0.101870961464685	-0.0135536219961707	0.530494344867742	0.516940722871571
186	-0.66881170510074	0.0194454325300623	0.524287703311113	0.543733135841175
187	0.432274508032266	0.0358663560374547	0.538023280592329	0.573889636629783
188	0.34496582617619	0.0377223903920954	0.544862615174421	0.582585005566517
189	0.165906834433179	0.0324103841808995	0.405137648341331	0.43754803252223
190	-0.204924014208757	0.0264054384227049	0.387554419636048	0.413959858058753
191	-0.440007541414209	0.0222808593464063	0.454574599838426	0.476855459184833
192	0.340869646581599	0.0187682172242703	0.403847050806325	0.422615268030595
193	0.757322515095231	0.0142939778130101	0.295944785194994	0.310238763008004
194	-0.0572334450054775	0.0114550128805091	0.236479316483671	0.24793432936418
195	-0.28059947939158	0.0134461876439783	0.252091265862879	0.265537453506857
196	0.811528110606426	0.0185900410119652	0.250124065597143	0.268714106609108
197	0.775602998477161	0.0246857446617093	0.228068220684786	0.252753965346496
198	0.200409157877708	0.0341350390326452	0.13826861000805	0.172403649040696
199	0.0945913736173999	0.0485797107750456	-0.00791855978755504	0.0406611509874906
200	2.03244718374492	0.0657691019749766	-0.0634959178511038	0.00227318412387284
201	1.99604191568243	0.0850727902438358	-0.205085526150688	-0.120012735906852
202	0.928364436239969	0.1133018409635	-0.243725206461968	-0.130423365498468
203	0.312729864684704	0.154329044702238	-0.235600115013719	-0.0812710703114809
204	-0.879928783909619	0.203028114465102	-0.0492143118279764	0.153813802637126
205	-0.562731749737407	0.248361698689671	-0.0654518949046824	0.182909803784989
206	-1.7416128728708	0.277844757352177	-0.0477595128841769	0.230085244468
207	-0.789671758294613	0.283837930799552	0.0105602865089409	0.294398217308493
208	-0.677525944282003	0.262260301320878	0.0502921288426977	0.312552430163576
209	-0.389782809681157	0.217674578718298	0.00724439686036653	0.224918975578665
210	-0.42329553203498	0.159030872175747	0.0882476762488559	0.247278548424603
211	-0.0358975451697905	0.0959194031398916	0.174751417858681	0.270670820998573
212	2.72353425155539	0.0360616240362613	0.146443965764656	0.182505589800918
213	1.16415472236126	-0.0105203404761555	0.0632721023746005	0.052751761898445
214	-0.738844052154243	-0.0296326452675597	-0.0033605978435705	-0.0329932431111302
215	0.221352567981223	-0.0215859013894927	-0.017048705259286	-0.0386346066487787
216	0.0629516168125706	0.000562266810838128	-0.0280230106246491	-0.027460743813811
217	-1.37535719224404	0.0268725794318891	-0.0520555302875202	-0.0251829508556311
218	-0.422142216661226	0.0492231670588708	-0.00335598641388005	0.0458671806449907
219	-0.963388969893235	0.0590314193886509	-0.0956075322504399	-0.036576112861789
220	-0.730763553644032	0.0542665809201048	-0.0925766972465636	-0.0383101163264588
221	-1.25531083740021	0.0355409220424137	0.0486865789536892	0.0842275009961029
222	-1.59541362032665	0.0052859317818524	0.0905808617259434	0.0958667935077958
223	-0.753561178776575	-0.0354111990894342	0.081353870056593	0.0459426709671587
224	-0.483403051159291	-0.084993169789879	0.133514709601571	0.0485215398116919
225	-0.651290123500212	-0.137483545392961	0.15179070656722	0.0143071611742593
226	-0.139788649074942	-0.186128719628712	0.172533461909409	-0.0135952577193024
227	2.62116519243298	-0.226297626475236	0.179641156888171	-0.046656469587065
228	1.14079473614763	-0.250273456931038	0.11342160551923	-0.136851851411808
229	1.70117142126659	-0.245466642535309	0.170271581702972	-0.0751950608323377
230	-1.40933668909254	-0.209604801138991	0.200379982321825	-0.00922481881716672
231	-0.309114463284172	-0.150427614997949	0.29008801134028	0.139660396342332
232	-0.638163362381507	-0.0877907980643783	0.245186830907998	0.157396032843619
233	0.282861751897672	-0.035390292480146	0.283799990651511	0.248409698171365
234	1.84755974100004	0.00106855386239116	0.174736502742093	0.175805056604484
235	0.553084131871015	0.0266370419002719	0.233427454876189	0.260064496776461
236	-0.606928546024085	0.0521355032935726	0.138427082820589	0.190562586114161
237	-1.0666941785582	0.0793099468406929	0.209476037266836	0.288785984107529
238	-0.0192600206042155	0.100944235844143	0.03764922057037	0.138593456414513
239	-1.66705817455978	0.110248199252518	0.000494118345348981	0.110742317597867
240	-2.73800188084632	0.105831523330397	0.0412959181480556	0.147127441478453
241	-1.42508801927439	0.0823181968284323	-0.033671664057318	0.0486465327711143
242	-0.649612503273663	0.0347428233158231	-0.112711052418172	-0.0779682291023491
243	-0.150121496391779	-0.0311636249667667	-0.133169433792453	-0.16433305875922
244	1.82944289418725	-0.102512017362083	-0.068477320896699	-0.170989338258782
245	-0.874084454153939	-0.163452319053468	0.0402509322465098	-0.123201386806958
246	-0.917050291592595	-0.200238907678223	0.178600461399609	-0.0216384462786144
247	-2.50875720455438	-0.216379872526879	0.108820547596057	-0.107559324930822
248	-2.35940056985512	-0.223666826711768	0.192289226401933	-0.0313776003098354
249	-2.08409005893085	-0.237614263101765	0.134952592030572	-0.102661671071193
250	0.228036655391555	-0.267432927256922	0.137490143937561	-0.129942783319361
251	1.77832430917384	-0.310837307826312	0.14817721533273	-0.162660092493582
252	0.199526990839826	-0.350888702821374	0.186852835662294	-0.16403586715908
253	1.13603678565251	-0.369191058222623	0.188013877092828	-0.181177181129795
254	-1.55562930251774	-0.360268106927114	0.20504448937327	-0.155223617553844
255	-0.932534349187431	-0.327756470979397	0.136211702442309	-0.191544768537088
256	1.0444763584406	-0.287422641669385	0.278100281588963	-0.00932236008042264
257	2.06553345537563	-0.248987350975851	0.364897102992045	0.115909752016194
258	1.97249459352138	-0.207854699837309	0.252321457165657	0.0444667573283485
259	0.763832556975552	-0.154096542614114	0.316003147590739	0.161906604976624
260	-0.0993432142609283	-0.0841082448385157	0.298096550248219	0.213988305409703
261	0.0644564277437204	-0.00550487656598705	0.398784742391894	0.393279865825907
262	1.76953822734889	0.0691819396228504	0.345620615820272	0.414802555443122
263	0.396899232469725	0.133512955117277	0.326328337912783	0.45984129303006
264	-0.0153702614403833	0.189903850669128	0.293201660781691	0.483105511450819
265	-0.321441377090712	0.237028989422567	0.306499065920438	0.543528055343004
266	-0.935022204490796	0.270889685558999	0.188488957557235	0.459378643116234
267	-0.800817811260359	0.287269711970837	0.162240842769858	0.449510554740695
268	0.485365157753361	0.282941966109794	0.148108104919146	0.43105007102894
269	0.552050604124768	0.260424323884125	0.0640760513130627	0.324500375197188
270	1.56385161491124	0.22973251259818	-0.0137448848885619	0.215987627709618
271	-0.885113841925774	0.202159319703626	0.0431535192946592	0.245312838998285
272	-0.267650402390811	0.185143213597115	0.0109082082993944	0.19605142189651
273	-0.680967333668288	0.173572550173899	0.0362923960250059	0.209864946198905
274	0.736561426060361	0.161607507054415	0.108140307234224	0.269747814288639
275	1.78464421364942	0.146630461505444	0.158203517449439	0.304833978954884
276	1.06567548469929	0.13489960706106	0.129314518654272	0.264214125715333
277	1.55782565452617	0.135649072182763	0.105284314703593	0.240933386886356
278	0.672082263961513	0.152282255120332	0.0868001371653405	0.239082392285673
279	2.53836157867298	0.183912202138035	0.110352699495462	0.294264901633497
280	2.28534598968308	0.22674258582075	0.0527278184843734	0.279470404305123
281	0.649928629927257	0.282425719975453	-0.0172301548918203	0.265195565083633
282	2.00193889626716	0.348900941587499	-0.075824201767039	0.273076739820461
283	1.11680527714564	0.417738965096398	-0.0878158380991038	0.329923126997294
284	1.64724701176497	0.484406896419687	-0.118091597466062	0.366315298953625
285	-0.193314346482782	0.544658625488797	-0.13279002149694	0.411868603991857
286	-1.12517356123601	0.594825316551569	-0.222124295660058	0.372701020891511
287	-2.85804708762288	0.625275617437217	-0.204290816568082	0.420984800869135
288	-1.09060519115953	0.623572131129481	-0.214534896788197	0.409037234341284
289	0.240593241476411	0.580473751084824	-0.180384415614758	0.400089335470066
290	0.388775470941898	0.503634379765354	-0.0380432803023101	0.465591099463044
291	0.115726551227788	0.412054173288751	-0.0429527325219896	0.369101440766761
292	1.23858862871061	0.323113977254369	0.00291490957208302	0.326028886826453
293	0.762395606247718	0.248321741883369	0.0337459741270305	0.282067716010399
294	-1.44683938402373	0.196194754576089	0.0495995044498881	0.245794259025978
295	0.817147948841933	0.165140353965248	0.0865931075639156	0.251733461529163
296	0.238631684058652	0.144720452337858	0.0116061624158348	0.156326614753693
297	-0.103647860582485	0.132424735700866	-0.165053607445718	-0.032628871744852
298	0.394631930965724	0.126369101886361	-0.125760589928106	0.000608511958255037
299	0.430641562322216	0.123978685431112	-0.0337977634233186	0.0901809220077938
300	-0.35576131015827	0.124948117286503	-0.0842974012062951	0.0406507160802076
301	-0.588278648929599	0.128513540009264	-0.169082074739252	-0.0405685347299878
302	-2.02878173979532	0.130479759444546	-0.234550412353046	-0.1040706529085
303	-0.458154223211925	0.124336713679508	-0.207949499852631	-0.0836127861731221
304	1.31606877619433	0.103237054730299	0.0150350988872337	0.118272153617533
305	-0.346781331953077	0.0725093421186407	0.117208839049034	0.189718181167675
306	-0.460478426231728	0.0446424783743116	0.0588965357796005	0.103539014153912
307	-0.148649650241643	0.0231858145733287	0.0752144911024078	0.0984003056757365
308	0.768915731212672	0.00696469227916247	0.183253124716355	0.190217816995518
309	-0.602853399825074	-0.00361450844774873	0.347965741561882	0.344351233114134
310	-2.74041963868099	-0.00671678521563777	0.34238322111505	0.335666435899412
311	-3.10421339809446	-0.00944980749905997	0.348004019379259	0.338554211880199
312	-2.43315344064087	-0.0274822739077292	0.386336386511606	0.358854112603877
313	-1.01052984738717	-0.0718744106619521	0.310892212417893	0.239017801755941
314	-2.29384591099727	-0.140579147895093	0.267356986969461	0.126777839074369
315	-1.6041182226614	-0.222238682539369	0.245038221127696	0.0227995385883271
316	-0.504204776655889	-0.308826446514692	0.119323780336111	-0.189502666178582
317	2.67888692622706	-0.391258313819977	0.0236825890109967	-0.367575724808981
318	0.656164412458183	-0.454138942228595	0.0278815957041638	-0.426257346524431
319	1.01448685834835	-0.478320681517865	0.0679754643643356	-0.410345217153529
320	-1.33765481442733	-0.460660164075883	0.165894739547367	-0.294765424528517
321	0.199745193475722	-0.410520551128264	0.155603529785727	-0.254917021342537
322	1.10888996854757	-0.346720021976078	0.0923717579243354	-0.254348264051742
323	0.469036515547115	-0.278986742184879	0.0444162097270278	-0.234570532457851
324	0.0757042368356357	-0.208978380625607	0.0564229955526615	-0.152555385072946
325	-2.15739049375121	-0.139562927119309	0.206786102470611	0.067223175351302
326	0.697251559022784	-0.0785732108469307	0.16430646098105	0.0857332501341196
327	1.53354891832354	-0.0362484891751852	0.240739039064606	0.204490549889421
328	-0.0888885431805677	-0.00698904988296049	0.044711744072231	0.0377226941892705
329	-0.999282219629165	0.0195425200662306	0.119088756720783	0.138631276787014
330	1.18420698876372	0.0434880881979383	0.0526024220939115	0.0960905102918498
331	0.492141407821734	0.0614582739436501	0.11647837655471	0.17793665049836
332	2.68594115333938	0.0779392539205319	-0.0812523470825481	-0.00331309316201622
333	0.667871922348074	0.0990593762510786	0.00230139538012874	0.101360771631207
334	0.590425200594634	0.133151373007158	-0.101244838002518	0.0319065350046404
335	2.20151681290596	0.17741084444357	-0.100459099889903	0.0769517445536673
336	-0.0782683369809847	0.226994776540409	-0.20947100945996	0.0175237670804483
337	-1.18934428960947	0.280297900745319	-0.193864803916134	0.0864330968291854
338	-1.54182387645894	0.326682448194015	-0.234126463500553	0.0925559846934617
339	-2.75186043760545	0.351919647242249	-0.241256320434114	0.110663326808136
340	-1.89338418657336	0.34494480599004	-0.412376483964904	-0.0674316779748643
341	-2.31710773074856	0.299686350887294	-0.287782120135646	0.0119042307516476
342	0.694165088026439	0.220085574753666	-0.29416499131328	-0.0740794165596138
343	0.444845023341535	0.11840010936939	-0.0341750582823687	0.0842250510870216
344	-0.0213889914680566	0.0181534188172022	0.123286250023188	0.14143966884039
345	0.350999905164654	-0.0629518148685664	0.0726147743530803	0.00966295948451396
346	-1.23464547858137	-0.11800897714724	0.280101368029139	0.162092390881899
347	0.0436588701533381	-0.148361697233829	0.318121844874146	0.169760147640318
348	0.698510946447231	-0.162802758662631	0.126116683778004	-0.0366860748846274
349	-0.797908795566392	-0.164834170425512	0.0236019506568198	-0.141232219768693
350	-0.911460222384975	-0.155611569709088	-0.068732023890024	-0.224343593599112
351	-0.334462487303634	-0.142159126238581	0.0474602766766191	-0.0946988495619616
352	-0.737109244850261	-0.131059877542499	-0.0622943128133649	-0.193354190355864
353	0.0636494388432405	-0.124484309046798	-0.0433972231804331	-0.167881532227231
354	-2.21085128403314	-0.122464882387279	-0.0433732089506236	-0.165838091337903
355	-1.72830918124866	-0.124565169481795	-0.0224194491448279	-0.146984618626623
356	-0.00270774993635781	-0.137479975983662	-0.126067905948058	-0.263547881931719
357	0.704939720820715	-0.162488490781542	-0.0884061088918373	-0.25089459967338
358	-0.174265365022286	-0.189728670389557	-0.206958719249464	-0.396687389639021
359	-0.0815066332401126	-0.207918874414264	-0.265786365844951	-0.473705240259215
360	-0.570210992705466	-0.213564115248242	-0.166691435046123	-0.380255550294365
361	1.41219108861119	-0.208340336102038	-0.208074165247118	-0.416414501349156
362	-0.279787158154109	-0.194515466414206	-0.16523029086897	-0.359745757283175
363	-1.17713613745421	-0.169793406325777	-0.108121785562086	-0.277915191887863
364	-1.36062949526983	-0.139847286865984	-0.126507336653648	-0.266354623519632
365	0.113325853433033	-0.115395274971247	-0.267635112970446	-0.383030387941693
366	-1.00394805498021	-0.102749485891528	-0.271526451121796	-0.374275937013324
367	0.63727072593247	-0.099746083613467	-0.185108826074899	-0.284854909688367
368	1.36634836158143	-0.103365783026455	-0.33213649816334	-0.435502281189795
369	2.9324025004552	-0.104257510311925	-0.395565861750108	-0.499823372062033
370	3.22826226734306	-0.0897373206925579	-0.398284191694117	-0.488021512386675
371	2.16830394812537	-0.0464773695856722	-0.418302047047541	-0.464779416633214
372	0.679344150034203	0.0306458167354046	-0.338560459246836	-0.307914642511432
373	-0.759460451413967	0.132475078844412	-0.389459812238297	-0.256984733393886
374	-0.547491457676535	0.23831890173855	-0.342489775115757	-0.104170873377208
375	-0.565539144099201	0.325595939041259	-0.383846346690933	-0.0582504076496734
376	-0.387824738458105	0.381224983360232	-0.438422054330043	-0.0571970709698116
377	-0.278663824763484	0.402361863983406	-0.240508380154078	0.161853483829328
378	-0.568814026366038	0.393660862421503	-0.272658408810354	0.12100245361115
379	-0.906167462845434	0.362861098414047	-0.310838229456354	0.052022868957693
380	0.450566679928567	0.316439900987982	-0.281443921050941	0.0349959799370413
381	0.949384462589317	0.260712224986966	-0.177612083199966	0.0831001417869999
382	2.12425401331622	0.206784716442154	-0.17302212624921	0.0337625901929442
383	1.50326038764376	0.167182123656786	-0.163168584117539	0.00401353953924746
384	1.31320441781663	0.15254811991653	-0.269580293770615	-0.117032173854085
385	0.3565372206523	0.164454218763636	-0.273200847096966	-0.10874662833333
386	1.48677232378446	0.196507830816352	-0.249921009787228	-0.053413178970876
387	1.01499467351945	0.238537681638292	-0.271732829075574	-0.0331951474372817
388	0.518901010437591	0.285154390594104	-0.267381618611907	0.017772771982197
389	1.3685193608042	0.331251998745496	-0.258614621867008	0.0726373768784885
390	1.31323983461684	0.372344732584842	-0.2811812125822	0.0911635200026423
391	0.0463482234787297	0.408779620693585	-0.384017111208608	0.0247625094849775
392	-0.143173799848621	0.44032960488496	-0.51035431184346	-0.0700247069584996
393	1.8930696535585	0.461726150471025	-0.419850556536337	0.0418755939346879
394	0.235324655445444	0.471005335031143	-0.288672685971568	0.182332649059575
395	-1.83568981703835	0.474165455061721	-0.191957543637439	0.282207911424282
396	-0.264216720247438	0.469013787212269	-0.107193854869803	0.361819932342466
397	-0.0103129212724238	0.446777408081915	-0.026505975433834	0.420271432648081
398	1.4816435814013	0.408030223641664	-0.0316002153222766	0.376430008319387
399	1.77849835868827	0.361354147200147	-0.113023164543962	0.248330982656185
400	-0.681871826672314	0.321215077834911	-0.0642993479856998	0.256915729849211
401	0.156734459722914	0.29580808036582	0.030283216837817	0.326091297203637
402	-1.64379224615292	0.279437915213408	0.0344513611917672	0.313889276405175
403	-0.144682298492855	0.264159939086975	0.0254293976957523	0.289589336782727
404	1.20029363621789	0.240596423543757	-0.0803917487463686	0.160204674797389
405	0.00450197196641566	0.210518728506178	-0.0618254006874963	0.148693327818681
406	-0.881547363135289	0.182702222634347	0.0531642402695326	0.23586646290388
407	-0.0649346129666631	0.158908463610727	0.0661857704552324	0.225094234065959
408	-0.715816380848234	0.13562150551598	0.160110657977189	0.295732163493169
409	1.44465457277544	0.111511804164263	0.120986002757277	0.23249780692154
410	-0.362759640877505	0.0877123635942773	0.197056283476367	0.284768647070644
411	0.901585863804358	0.0709189279257386	0.222546319704618	0.293465247630357
412	0.249929465837319	0.061970496771721	0.272965402233021	0.334935899004742
413	0.896574359208995	0.0621939752005559	0.1640722777969	0.226266252997456
414	1.68053337818867	0.0707225255847209	0.137043615807446	0.207766141392167
415	-0.668410215686606	0.0887732680490769	0.0227596920579333	0.11153296010701
416	0.350006012045632	0.116309852926449	-0.00665353978616538	0.109656313140284
417	0.0159664547913481	0.144658852734994	-0.120621850069453	0.0240370026655416
418	-1.96755335732568	0.168367813892728	-0.207612460065484	-0.0392446461727563
419	-1.35299224287413	0.181571039276071	-0.161348719020874	0.0202223202551968
420	-1.23496035661247	0.174701185180599	-0.0386088431605167	0.136092342020082
421	0.653995069214295	0.14477200705823	0.0772459844111262	0.222017991469356
422	-0.0795315235908599	0.0977051082676027	0.0127094191942855	0.110414527461888
423	-0.325136547285742	0.0475175692560987	0.10481157803144	0.152329147287539
424	-3.12438546020094	0.00321179514080254	0.043630056714167	0.0468418518549695
425	-1.90918597987715	-0.0363632547226479	-0.0315879609091341	-0.067951215631782
426	0.240021746886552	-0.0831486552673848	-0.153811504560563	-0.236960159827948
427	-0.012419730867662	-0.139220191135349	-0.165218887594776	-0.304439078730126
428	0.320535218365023	-0.193510348358268	-0.184782800681332	-0.3782931490396
429	-1.73808992718917	-0.235403966351813	-0.208570834983148	-0.443974801334961
430	0.490100368129947	-0.261313075562998	-0.303791765807126	-0.565104841370124
431	-0.324952494130313	-0.276424253034248	-0.173946796760648	-0.450371049794896
432	1.15876501919777	-0.280555638883552	-0.185131860654238	-0.46568749953779
433	1.8579239080928	-0.273226384402015	-0.235269854063238	-0.508496238465253
434	1.42851348888474	-0.249254946971989	-0.265876503159658	-0.515131450131648
435	-0.700999044222538	-0.203653073395166	-0.139530564713878	-0.343183638109044
436	1.50670535439701	-0.140592914663638	-0.260642230115372	-0.401235144779009
437	-0.90263156855882	-0.0723442793934976	-0.233757951852167	-0.306102231245665
438	-0.422105205791772	-0.00561238372459513	-0.2701489318046	-0.275761315529195
439	-0.586707728241259	0.0489445633931259	-0.228097129859317	-0.179152566466192
440	0.892753899156375	0.0848630319530354	0.00703301556998298	0.0918960475230183
441	-0.827993047295863	0.102491104898511	-0.0373252295852668	0.0651658753132441
442	-1.81230185823183	0.108276664209878	-0.0410192740506913	0.0672573901591862
443	-0.0956072402170917	0.101460687167647	0.00362213420425302	0.1050828213719
444	-0.0692723646003208	0.0791420360231291	-0.111460638352637	-0.0323186023295079
445	-0.762899923083847	0.0470638935767149	-0.0155333709709583	0.0315305226057566
446	-0.0273792000808618	0.0120499534078565	0.0226588516547536	0.0347088050626101
447	-0.986440788489435	-0.0224618978810849	0.0537189122601379	0.0312570143790529
448	0.45123273195213	-0.0537472483675225	0.14429119483417	0.0905439464666479
449	-1.0458418198929	-0.0814533497704886	0.010243413982976	-0.0712099357875126
450	-0.936693236495016	-0.103157838129387	-0.00637998881104751	-0.109537826940434
451	0.240112962332989	-0.122051536327314	-0.0911635951113451	-0.213215131438659
452	0.380012026596059	-0.140126118446085	-0.0428261762029173	-0.182952294649003
453	1.00546797116464	-0.153435017665144	-0.128591907096497	-0.282026924761641
454	1.4883268769251	-0.156591513376723	-0.052982257442389	-0.209573770819112
455	0.471899443192475	-0.143965218684041	0.00772606918843818	-0.136239149495603
456	1.36882876616389	-0.113193059814093	0.0817441837895583	-0.0314488760245344
457	1.69906306752487	-0.0681544552624662	0.0495423376257202	-0.0186121176367461
458	0.204591030125076	-0.0112527980331195	-0.0180797698409583	-0.0293325678740778
459	-1.99152068262251	0.054114995683505	0.0904028404981122	0.144517836181617
460	-0.169555904948994	0.115363197607149	0.0581661025822216	0.173529300189371
461	-1.0068823497116	0.156034368953885	0.119517562274365	0.275551931228249
462	-0.743394066852392	0.17159670595251	0.194998196151089	0.366594902103599
463	0.174989588541575	0.162597792747523	0.241469564612412	0.404067357359934
464	-0.846458094500852	0.134925363184128	0.214504265653004	0.349429628837132
465	-0.426791959872766	0.0977497732065586	0.0633717061236372	0.161121479330196
466	0.136039848121525	0.0559582500449309	-0.0148111305689319	0.041147119475999
467	-0.752696582701852	0.0143562097847742	0.0605526438860622	0.0749088536708363
468	0.801071990976145	-0.0225730283342183	0.0765833551842671	0.0540103268500488
469	0.138384399338286	-0.0531072603809682	0.103909013311099	0.0508017529301313
470	-0.352930026553809	-0.0726697171454099	-0.0458405866308006	-0.11851030377621
471	-0.154634819178194	-0.0811459066633115	-0.188695881288696	-0.269841787952008
472	-1.11539820739984	-0.0824974085073148	-0.0709624831428069	-0.153459891650122
473	-2.43923629471322	-0.0816079100743174	0.0922252904519198	0.0106173803776024
474	-2.11830456814116	-0.0872985931130943	0.132304588269278	0.0450059951561835
475	-1.21855260897458	-0.110111968058107	0.207656394029885	0.0975444259717783
476	-0.828416283173404	-0.152934710682656	0.153225124312754	0.000290413630098019
477	-0.108717315786902	-0.209076525068917	0.166526221697395	-0.0425503033715219
478	-0.296107825024324	-0.267399133470817	0.319359676075189	0.0519605426043723
479	-2.58540144045079	-0.316670883274328	0.375690243760086	0.059019360485758
480	-0.583576447049831	-0.354073786109215	0.341227451312905	-0.01284633479631
481	-0.0581667195731216	-0.386498092215277	0.346069025764165	-0.0404290664511122
482	-0.576123354473641	-0.413235604999438	0.372180472677638	-0.0410551323217996
483	0.987997894700964	-0.430070589614845	0.35947325579005	-0.0705973338247948
484	0.661935428617373	-0.434054023326663	0.292097564638973	-0.14195645868769
485	-1.03447415651927	-0.419823071365948	0.37882071229528	-0.041002359070668
486	0.698861322241998	-0.388486791155484	0.329889699578088	-0.0585970915773962
487	1.65052136291996	-0.348470007454229	0.276763083881506	-0.0717069235727226
488	1.04720671114556	-0.300794978980265	0.0935174961523208	-0.207277482827945
489	1.50878322186924	-0.242071803258112	0.15562105220315	-0.0864507510549625
490	1.06330382194862	-0.172310616238854	-0.0256082089522124	-0.197918825191067
491	-1.9311539253824	-0.0934790207180703	-0.0989761938190448	-0.192455214537115
492	-1.144648060571	-0.0147561657891711	-0.191403018038929	-0.2061591838281
493	-1.07055987860041	0.0453354287235938	-0.138960994427114	-0.0936255657035205
494	-0.573995531384137	0.0763092161431213	-0.0908390903872026	-0.0145298742440813
495	-0.307294798083466	0.0777769195307899	-0.117300804939374	-0.0395238854085843
496	0.787770586730321	0.0570398176816073	-0.27010541724803	-0.213065599566423
497	1.09002994512732	0.0255701226112997	-0.236833108020302	-0.211262985409003
498	1.88373158674015	-0.00258705533401521	-0.152730016857072	-0.155317072191087
499	0.275182887251613	-0.0155288623701746	-0.119709539071866	-0.135238401442041
500	-0.613427968182837	-0.0071086855435486	-0.0984078170042944	-0.105516502547843
501	-0.392769778603196	0.0158561237607985	-0.0577311889264605	-0.041875065165662
502	0.551275084684622	0.0406989755381623	-0.0959272608097548	-0.0552282852715925
503	1.88784508978232	0.0597757606201477	-0.00369274512377533	0.0560830154963724
504	0.66169498430949	0.0755896764249041	0.0211937113806132	0.0967833878055172
505	1.41414881001752	0.0958309350742696	0.032392167396835	0.128223102471105
506	1.43549480307171	0.122667214487597	-0.0641437542027913	0.0585234602848059
507	-0.443219989985559	0.157382164528437	-0.145855704525049	0.0115264600033884
508	0.297466328196708	0.197182690138939	-0.0839034535453815	0.113279236593557
509	-0.311060457993644	0.232420823857575	-0.055475958671021	0.176944865186554
510	-0.481426765086164	0.256771231196693	-0.0692191029229208	0.187552128273772
511	-1.12508949604556	0.265899354567893	0.0484466004810019	0.314345955048895
512	-1.03501479212988	0.257180734972697	0.0449999414812435	0.302180676453941
513	-0.672795494731456	0.228966041728203	0.0330137902305709	0.261979831958774
514	-0.926292118212446	0.183350662332288	-0.0162545489785129	0.167096113353775
515	0.109015230273769	0.12584304500492	0.0212365370713245	0.147079582076244
516	-0.921362146283518	0.0631373598178324	-0.0317822553847195	0.0313551044331129
517	0.161387817584151	0.00311791038083269	-0.0136485856848476	-0.0105306753040149
518	-0.294582547433164	-0.0505707917205109	-0.0674369871677756	-0.118007778888286
519	0.56136205004377	-0.0938116537630555	-0.126798704121204	-0.22061035788426
520	1.20792143109239	-0.124490214341713	0.00920258070593847	-0.115287633635775
521	0.856246007657671	-0.138821303923194	0.0107301959003279	-0.128091108022867
522	0.913350137508836	-0.13327101803059	-0.1539989752375	-0.28726999326809
523	0.865874388433435	-0.108832715465766	-0.203514240715618	-0.312346956181385
524	2.12228904650327	-0.0694171792452999	-0.101793009369378	-0.171210188614678
525	0.707102943165208	-0.0183865040041947	-0.0551755152385826	-0.0735620192427773
526	0.334083170666372	0.0432624214050527	-0.00431704236493838	0.0389453790401144
527	0.750646804615514	0.108386615864594	0.0122555823303751	0.120642198194969
528	0.814759211452248	0.168574545192931	0.0374718634368679	0.206046408629799
529	0.685789532875084	0.219804634044295	-0.061792496232489	0.158012137811806
530	-0.18666503339669	0.261244002774026	-0.0571247656476758	0.20411923712635
531	-0.943739477472561	0.291905665995317	-0.0750826212805199	0.216823044714797
532	0.502142339493052	0.307455723860543	-0.0242040159060805	0.283251707954463
533	0.637178243606586	0.304674256753288	-0.140174920499171	0.164499336254117
534	-2.0286852288822	0.289120550910189	-0.134417213364789	0.1547033375454
535	-0.202961027645974	0.265093853198871	-0.23123089729498	0.0338629559038905
536	-1.37401642466788	0.228590645555139	-0.294767399438376	-0.066176753883237
537	-0.786983194211711	0.180928397145547	-0.358363615412106	-0.177435218266559
538	-1.13241063796122	0.123259551425885	-0.315904341397929	-0.192644789972044
539	-2.55633471226766	0.0590090638383858	-0.228228676687522	-0.169219612849136
540	-2.01811819944691	-0.0108280198703853	-0.118566245629895	-0.12939426550028
541	-0.210707290035661	-0.0896278850731923	-0.0394216470723324	-0.129049532145525
542	0.593272938456491	-0.174663106464414	-0.128282087135128	-0.302945193599542
543	-0.740242910953932	-0.25296398377288	-0.137479221206633	-0.390443204979513
544	-0.830355268202448	-0.312155027045572	-0.162054206231855	-0.474209233277427
545	-1.16768196030254	-0.351028589687321	-0.267479143204574	-0.618507732891895
546	-0.495020460388885	-0.374532840818544	-0.206167998892673	-0.580700839711217
547	-0.326169709134492	-0.38864143030968	-0.139700829302395	-0.528342259612075
548	-1.85219783922976	-0.395381544597952	-0.161739187598015	-0.557120732195967
549	-0.388499087250084	-0.396987749540931	-0.0873109495605513	-0.484298699101483
550	-0.948794689305604	-0.399023495952358	-0.077211344719903	-0.476234840672261
551	0.153245576275872	-0.401588776409194	0.074413551793607	-0.327175224615587
552	0.22671074767276	-0.403184878879142	0.0403772868067039	-0.362807592072438
553	-0.223944835204821	-0.398703272875694	0.100430659671617	-0.298272613204077
554	-1.01288666780313	-0.384715760896091	0.203259708840759	-0.181456052055332
555	-1.93340251313144	-0.363506227983405	0.112411556763946	-0.251094671219459
556	-0.00449882777798372	-0.343253134030527	0.0294864054803348	-0.313766728550193
557	-0.0167507153567824	-0.331458145247483	0.0317543160291866	-0.299703829218296
558	0.118669442813337	-0.324917758993175	0.0469468600100545	-0.27797089898312
559	-0.296731420811626	-0.317671869526148	0.231723514744622	-0.085948354781526
560	-0.41620759735728	-0.305837056179235	0.215513075027897	-0.0903239811513381
561	-0.20358468038973	-0.289815027266893	0.196017122785914	-0.093797904480979
562	0.299908149325424	-0.27177138369316	0.213479748248829	-0.0582916354443311
563	0.823432296200178	-0.252331258327017	0.184829531832859	-0.0675017264941586
564	-1.31412581627996	-0.229121285190752	0.003171145796763	-0.225950139393989
565	-1.98853587368211	-0.201519113860297	-0.0458980016934138	-0.247417115553711
566	-0.344724627834747	-0.179127998692208	0.0678905727403536	-0.111237425951854
567	-0.935071673544329	-0.171075394749843	0.160126182432035	-0.0109492123178083
568	-1.21225463439635	-0.176254756242556	0.223210919615049	0.0469561633724932
569	-2.12963365964203	-0.192051256569599	0.310176786629411	0.118125530059813
570	-3.05839894603673	-0.218015823715886	0.385045951780404	0.167030128064518
571	-2.0094550024063	-0.257932670535906	0.413470600547725	0.155537930011819
572	-1.42146002656994	-0.315597330298698	0.516598157140173	0.201000826841475
573	-1.23677750364512	-0.386422909446362	0.561547928537913	0.175125019091551
574	-1.37166050420735	-0.460517363616524	0.514934530327068	0.0544171667105441
575	-0.88844850328779	-0.528762300416927	0.349941310361947	-0.17882099005498
576	-0.535778649823487	-0.585382744447453	0.455554506506971	-0.129828237940482
577	-0.103893813662691	-0.625905685783558	0.401140098825185	-0.224765586958372
578	-1.073611182172	-0.646891433111051	0.390609709177597	-0.256281723933454
579	1.0222317843777	-0.647851369584187	0.459392371992504	-0.188458997591682
580	0.435340231653719	-0.63167941231176	0.360519041216353	-0.271160371095407
581	-0.694539863007995	-0.596257145294694	0.297013798913434	-0.299243346381259
582	0.439793472032285	-0.544318958601258	0.347109839954956	-0.197209118646303
583	-0.485000807315241	-0.483962568306557	0.354262847539602	-0.129699720766955
584	0.59424871220791	-0.420442678470019	0.279315964010957	-0.141126714459062
585	0.371756025839784	-0.358697326044773	0.316083670549861	-0.0426136554949114
586	0.351285772050928	-0.298932479521064	0.219085587706555	-0.0798468918145091
587	-0.68644012691199	-0.240996393615522	0.330435347389912	0.0894389537743907
588	-0.997174929055426	-0.18691834828967	0.277540225660523	0.090621877370853
589	-1.71544932721342	-0.143011632219082	0.357035180743226	0.214023548524144
590	-1.36027491377847	-0.116230921999209	0.367768768263654	0.251537846264445
591	-0.996881251207064	-0.111785667622193	0.316502450390019	0.204716782767826
592	-1.93920525704384	-0.128666293985004	0.31839435081112	0.189728056826116
593	0.308168767174357	-0.162237409237161	0.241789096187762	0.0795516869506008
594	-0.593794280728947	-0.206957807797806	0.153548598470421	-0.0534092093273848
595	0.901736353303712	-0.250872710464902	0.18960082655231	-0.0612718839125921
596	0.0414698941735668	-0.284966655527741	0.210243388142664	-0.0747232673850767
597	0.572067125816553	-0.301164613296072	0.273797242518129	-0.0273673707779429
598	1.04546130009584	-0.298137803427038	0.209324554150719	-0.0888132492763189
599	-1.34191039186553	-0.276401477996216	0.221153672748062	-0.0552478052481533
600	0.202696021645484	-0.240170915558597	0.277913170753099	0.0377422551945023
601	-0.156275189687116	-0.201350603118761	0.216148168230043	0.0147975651112817
602	0.198970675973136	-0.165488361995864	0.165178686882713	-0.000309675113150859
603	-0.662438199468248	-0.134604951356307	0.19582775727982	0.0612228059235125
604	-1.31703721343724	-0.109127201845218	0.179532920846592	0.0704057190013738
605	-2.09701441970421	-0.092717980197728	0.140853715692418	0.0481357354946901
606	-1.7586083769932	-0.0916189076096794	0.109106684764342	0.0174877771546622
607	-2.14069561388875	-0.111380705547577	0.107270091320049	-0.00411061422752798
608	-1.20156009825047	-0.152454360694645	0.100552103894324	-0.0519022568003213
609	0.595466678484102	-0.211202330568481	0.142690957764944	-0.0685113728035369
610	-0.0997590201752987	-0.276093574639262	-0.0310367889164615	-0.307130363555724
611	-1.01378530684654	-0.330698611101961	-0.136752302220701	-0.467450913322662
612	-1.69154535462819	-0.367469693785047	-0.160754645452612	-0.52822433923766
613	0.879770403714324	-0.390088637648136	-0.0799766469303623	-0.470065284578499
614	-0.865517853485776	-0.40379751801429	0.166969022017788	-0.236828495996502
615	1.70353908296445	-0.4059223913535	0.090537888390168	-0.315384502963332
616	0.232341223403169	-0.395856036584488	-0.0484114453172093	-0.444267481901697
617	-1.96628164378364	-0.368460783202688	0.22874425397662	-0.139716529226067
618	-1.94446425190425	-0.329071922645457	0.278548843958742	-0.0505230786867151
619	0.559457919190952	-0.294104414493749	0.18705232882661	-0.107052085667138
620	-0.221188760661801	-0.273313974752756	0.13190786023919	-0.141406114513566
621	-1.58448087103503	-0.261419261210428	0.13731213259498	-0.124107128615449
622	-1.30108153681579	-0.254735357801974	0.25520632907679	0.000470971274815879
623	-0.0836012547498467	-0.256216524398219	0.459346327999632	0.203129803601413
624	0.297919664876857	-0.266124134199553	0.404238971324903	0.13811483712535
625	1.76543239662678	-0.27765117612284	0.364054252713021	0.086403076590181
626	-1.41899181112898	-0.2806357690613	0.29925891678362	0.0186231477223198
627	0.28715120987898	-0.267884205261348	0.30225541562302	0.0343712103616721
628	0.400330457036026	-0.246360973254084	0.331406234449592	0.0850452611955079
629	-1.07626627791955	-0.219641379015216	0.253627836955932	0.0339864579407168
630	0.662649413883374	-0.19064231185461	0.412155762941697	0.221513451087087
631	-0.14739502035987	-0.164669020494617	0.391168983983907	0.22649996348929
632	-1.73773762853622	-0.140801988372005	0.45342379573768	0.312621807365674
633	-0.55531677049795	-0.121552438805089	0.374515790975175	0.252963352170086
634	-0.448939719676827	-0.113776440234195	0.37093056595469	0.257154125720494
635	-0.261554657837559	-0.117648946635634	0.317994471910744	0.20034552527511
636	-0.513032672356215	-0.129189574210321	0.263607800073176	0.134418225862856
637	0.215389879101885	-0.143784679818803	0.387897774517548	0.244113094698745
638	0.437789795057682	-0.157844238749336	0.304455674960282	0.146611436210946
639	-0.900722456902031	-0.166368715541195	0.455759713505996	0.2893909979648
640	0.846681751305663	-0.167167911041421	0.379447135541492	0.212279224500071
641	-0.893786424188808	-0.162814722642255	0.356615487894469	0.193800765252215
642	-1.91999513089587	-0.153068608455081	0.178395401678452	0.0253267932233708
643	-1.14681479801226	-0.144935130548973	0.178364577712616	0.0334294471636436
644	-1.20075932690379	-0.147945490486378	0.111839771295463	-0.0361057191909157
645	-2.34307873873293	-0.164855883260448	0.257655515578737	0.0927996323182894
646	-0.889574442879414	-0.195596173609164	0.255229575140039	0.0596334015308749
647	-1.37712584426547	-0.240035122354239	0.193606446696253	-0.0464286756579866
648	-0.694633649640933	-0.291940588121103	0.305671473006098	0.0137308848849947
649	0.876613721240095	-0.344889525832679	0.210114551324846	-0.134774974507833
650	-0.995962706510437	-0.389709492721203	0.0910935056262703	-0.298615987094933
651	-1.5601426852815	-0.416915002682252	0.0972707774769324	-0.31964422520532
652	-0.868592905753988	-0.429319069189121	0.213537595509089	-0.215781473680031
653	1.43567708761498	-0.434920207632334	0.193375233107803	-0.241544974524531
654	1.66540895327648	-0.434643162097007	0.198533989366929	-0.236109172730078
655	0.337453748686316	-0.418648098415687	0.260729037698914	-0.157919060716772
656	-0.533084522173455	-0.380291925347374	0.185575253850824	-0.19471667149655
657	0.303323981606684	-0.325297361332097	-0.0271080530042429	-0.35240541433634
658	-0.842432153813534	-0.26503422927485	-0.115720544639044	-0.380754773913894
659	-0.28021639939998	-0.207728320350752	-0.0450192016443443	-0.252747521995097
660	-0.343438999577239	-0.161087107104154	0.000796021393928931	-0.160291085710225
661	0.938783727321834	-0.127699032052852	-0.169311925809645	-0.297010957862497
662	-0.379977257186092	-0.105096747292549	-0.012700900950859	-0.117797648243408
663	-0.622640328119139	-0.0868998263980681	-0.0117385350444002	-0.0986383614424684
664	-0.440392509871879	-0.072819688330166	0.0682640140901919	-0.00455567423997415
665	-0.99988233447233	-0.0651577191618195	0.158837137108843	0.0936794179470232
666	-2.07503342116129	-0.0654754664387538	0.127853762889272	0.0623782964505185
667	0.0508413583738816	-0.0772658433694807	0.0533523193668302	-0.0239135240026506
668	0.291764192802655	-0.103081626789687	0.0158434969063709	-0.0872381298833156
669	-2.05450452032431	-0.13464539909792	-0.0882790183180592	-0.22292441741598
670	0.90934885886336	-0.164887717826672	-0.110149744685505	-0.275037462512177
671	-0.577442442473799	-0.194213443236286	-0.168485771595838	-0.362699214832124
672	0.219011672937309	-0.21640173085999	-0.246320802353053	-0.462722533213043
673	1.27544871475291	-0.229558195670068	-0.291544091588411	-0.521102287258478
674	1.08708178829082	-0.230639044001258	-0.349223295481204	-0.579862339482462
675	-1.16047372823457	-0.214590269280164	-0.354653149183486	-0.56924341846365
676	-0.521336364500421	-0.183280660940006	-0.419531141735897	-0.602811802675903
677	0.335381916645444	-0.149074349354331	-0.362237762467619	-0.511312111821949
678	1.60807567667072	-0.119989850409496	-0.424133755763739	-0.544123606173235
679	0.369352526449223	-0.0942354620411522	-0.410477581987792	-0.504713044028944
680	1.63256796358522	-0.0650506481407148	-0.418687807446148	-0.483738455586863
681	0.284066083772632	-0.0302289205770721	-0.553909538703204	-0.584138459280276
682	1.80524221330178	0.0117238039873406	-0.578463274152979	-0.566739470165639
683	2.89210244575533	0.0581015700503235	-0.60403906454609	-0.545937494495766
684	1.54367723165388	0.111924751075973	-0.48468570550831	-0.372760954432336
685	0.759535543639458	0.177926480373441	-0.467148643529319	-0.289222163155878
686	0.524119749448902	0.251595761224862	-0.459777533039912	-0.20818177181505
687	-0.155817720966813	0.32244665277707	-0.446474831629573	-0.124028178852502
688	0.592913770643496	0.380072286306234	-0.292332249952055	0.0877400363541794
689	-0.980535401911598	0.417303699499491	-0.18017672426146	0.237126975238031
690	-1.83010132835308	0.432433829106811	-0.219357207756135	0.213076621350676
691	-1.02958494008205	0.420975875583812	-0.0248842396098818	0.39609163597393
692	0.304380869898626	0.379550587360879	-0.105021891639913	0.274528695720966
693	1.33511396338575	0.314502836663303	-0.0478922969623276	0.266610539700976
694	-1.30747743466305	0.242007513687094	-0.038556967821738	0.203450545865356
695	-0.542927993018775	0.176421269397435	-0.00492945569329561	0.171491813704139
696	-0.39956431505346	0.117620850369692	0.0553684432388769	0.172989293608569
697	-0.582767940549788	0.0640009406267573	-0.000678327518364688	0.0633226131083926
698	0.536126156015205	0.015143729642839	-0.109188479762623	-0.0940447501197843
699	-0.960711301645238	-0.0279175186190662	0.0244048686869963	-0.00351264993206997
700	0.386489058272578	-0.062364564837061	0.0848404650710326	0.0224759002339715
701	-0.448414531915791	-0.0897755798573738	0.0438947889979708	-0.045880790859403
702	-1.50723330205812	-0.109418614578775	-0.0907986548394516	-0.200217269418226
703	-0.56786863771143	-0.12485444879904	-0.230964513534831	-0.355818962333871
704	0.244415542794957	-0.142615320664599	-0.183750765901358	-0.326366086565957
705	1.18020645667815	-0.162683861215352	-0.174906988335666	-0.337590849551018
706	2.42442098474319	-0.178191925730543	-0.266273392896524	-0.444465318627068
707	3.38480304750242	-0.17807430614827	-0.24401254239886	-0.42208684854713
708	2.93040571952956	-0.149806915098339	-0.314379865665786	-0.464186780764125
709	2.03308057053463	-0.0851408268120155	-0.338974565418776	-0.424115392230791
710	-0.274759822598965	0.0128943193510358	-0.163413540642397	-0.150519221291361
711	-0.265052136774286	0.128402452916262	-0.0839903170338129	0.0444121358824488
712	0.960520009767532	0.236590299111525	-0.253723469902772	-0.017133170791247
713	0.256028585252576	0.320616175592056	-0.348413607971214	-0.0277974323791578
714	0.0370338820270967	0.377297257030765	-0.148702484146672	0.228594772884093
715	-0.244238116971326	0.407526836174034	-0.0270634543470428	0.380463381826991
716	-1.04075279957133	0.413455219993324	-0.00310262872990075	0.410352591263424
717	0.78659481201534	0.396803261422653	0.0237183684183993	0.420521629841052
718	-0.256732727950758	0.360518175897395	0.0181512735119014	0.378669449409297
719	-0.558377993273736	0.314149748582329	0.038788278477696	0.352938027060025
720	-0.881274974215741	0.263117948095505	0.0400458921511923	0.303163840246697
721	-1.48584475615243	0.208643691795982	0.0280063145477187	0.236650006343701
722	0.543583658371119	0.149315549090522	-0.0226120394187795	0.126703509671742
723	-0.39070662542889	0.0853452102658652	-0.00974422894523824	0.075600981320627
724	0.0700389150855476	0.0244897269784756	-0.0173964547390358	0.00709327223943982
725	-0.765820342846609	-0.0283304106680161	-0.123047487212286	-0.151377897880302
726	1.04855922552709	-0.0710237817878609	-0.0390339265366759	-0.110057708324537
727	0.733148462683404	-0.103823617369582	-0.162812290559723	-0.266635907929304
728	-0.384135347320059	-0.122061992561324	-0.159754636386667	-0.28181662894799
729	-0.101347381983903	-0.124962616376429	-0.228301683833138	-0.353264300209566
730	-0.727510479285993	-0.118562826367896	-0.243846697167112	-0.362409523535007
731	-1.61070991072112	-0.109474014661153	-0.21913331115808	-0.328607325819233
732	-3.02444645689228	-0.105668084972476	-0.052493419648613	-0.158161504621089
733	-0.719165753633925	-0.11749357402026	-0.0867114994088808	-0.204205073429141
734	-0.0175869888319993	-0.152508546419038	0.111584856676493	-0.0409236897425446
735	-0.434225446799898	-0.202842841858802	0.243472206122873	0.0406293642640706
736	-1.01385900365435	-0.254858182440628	0.334462607116198	0.0796044246755701
737	-0.0588664183651251	-0.300412046036672	0.311357100140428	0.010945054103756
738	0.549220567300201	-0.337035601033828	0.236556525728078	-0.10047907530575
739	1.86507842942468	-0.360780898021292	0.236730871634008	-0.124050026387284
740	1.56707587528862	-0.365280219964028	0.206019065175422	-0.159261154788606
741	0.914733225628363	-0.343260040260123	0.213075217451761	-0.130184822808362
742	1.06508472643796	-0.294544878232257	0.288995308551145	-0.00554956968111187
743	1.24208204527698	-0.226410765299045	0.234512520313397	0.0081017550143517
744	1.98903494541502	-0.147224840228686	0.32155614324099	0.174331303012304
745	0.783457013645158	-0.0625203728548459	0.300549001760652	0.238028628905806
746	-0.35677779336608	0.024602123620167	0.215000822866076	0.239602946486243
747	-0.563638275109748	0.105697794813081	0.0193799402383017	0.125077735051382
748	0.601806355333949	0.168863422893432	-0.0985389451268091	0.0703244777666225
749	0.631105609368309	0.207582190784227	0.0531141810421615	0.260696371826389
750	0.834816207022062	0.225580810925039	0.0697029357997741	0.295283746724813
751	1.73041665875583	0.230318724134496	0.105423668405121	0.335742392539617
752	0.212716762047337	0.230459358489042	0.0844738665817574	0.314933225070799
753	1.07984016532645	0.233307238083676	0.0171271644063075	0.250434402489983
754	0.628857606768924	0.238619304497996	0.0514121835353391	0.290031488033335
755	0.104166160785835	0.246086064953301	0.0721865866400775	0.318272651593378
756	-0.556464969772552	0.25324908710825	0.0699207777343672	0.323169864842618
757	-1.28340867411175	0.254887041519901	0.189430333004329	0.444317374524231
758	-1.83074578565877	0.243966751514175	0.200489149180283	0.444455900694458
759	-1.72082703945813	0.213380302368994	0.193951667898524	0.407331970267519
760	-1.13996159350588	0.158911177074735	0.153090847526934	0.312002024601669
761	-1.08020549669863	0.0827248036284523	0.155172649299487	0.237897452927939
762	-0.319788352742486	-0.00698658819232712	0.140104681762849	0.133118093570522
763	-0.306406270532128	-0.0999040919122761	0.148398594012489	0.0484945021002131
764	-2.12958383478403	-0.185016220626724	0.22757456085728	0.0425583402305564
765	-0.787494262633706	-0.257506396043888	0.302805155650043	0.0452987596061544
766	1.94237852975384	-0.321325087503616	0.270255618262734	-0.0510694692408818
767	0.360253494136279	-0.372926967092206	0.23592794818395	-0.136999018908256
768	0.0654662854673705	-0.40033274346632	0.261783775350248	-0.138548968116072
769	-1.64206187969157	-0.401698480288881	0.331923847582308	-0.0697746327065731
770	-2.74881560876028	-0.385364595871954	0.426407489740651	0.0410428938686974
771	-1.10473149976753	-0.368819422455075	0.401821325401712	0.0330019029466371
772	-1.05882432507784	-0.367612917627326	0.492197036001688	0.124584118374363
773	-0.0971091692498719	-0.383383764985593	0.484607325162312	0.101223560176718
774	-1.16776082326797	-0.409694661018862	0.450312339649795	0.0406176786309334
775	-1.06543958418389	-0.437440394987642	0.511763693438365	0.074323298450722
776	-1.82165683941763	-0.463500039061718	0.543412073453557	0.0799120343918392
777	-0.382504430566552	-0.488478338208234	0.348977374626314	-0.139500963581919
778	-0.449568148525734	-0.514102310347713	0.252574863829045	-0.261527446518668
779	-0.392089613551416	-0.536338002289635	0.0948963773206039	-0.441441624969031
780	-0.664947599198368	-0.550974406633224	0.0103739591917916	-0.540600447441432
781	-0.231390810518119	-0.556326927138765	-0.116661001189608	-0.672987928328373
782	-0.923698752840659	-0.553238462956837	-0.162048503565242	-0.715286966522078
783	0.761984255289147	-0.543188108560319	-0.201134900229863	-0.744323008790182
784	1.22006771268315	-0.528038890332262	-0.268873429733831	-0.796912320066094
785	2.50687329961384	-0.503056129133396	-0.244292436028874	-0.74734856516227
786	1.78779846661652	-0.460759429597117	-0.227358370498003	-0.688117800095121
787	-0.286954837235775	-0.394295734013558	-0.353830202016881	-0.748125936030438
788	0.484237955024869	-0.307989620534947	-0.436962440027474	-0.744952060562421
789	-2.06246147324065	-0.217175752424102	-0.316761262169212	-0.533937014593314
790	0.0882924704832735	-0.136856601061335	-0.33576651868862	-0.472623119749955
791	-0.211496008275979	-0.0819742785369694	-0.410925864227327	-0.492900142764296
792	0.968312249600885	-0.0532051745165644	-0.492091064393995	-0.545296238910559
793	-0.278546113069501	-0.0436899909014842	-0.508794633640019	-0.552484624541503
794	0.835798901329772	-0.0432965915635058	-0.49064755632841	-0.533944147891916
795	-0.51237685353129	-0.0467563830686876	-0.453616828473679	-0.500373211542366
796	0.64800449822017	-0.0499062430978376	-0.504000151091582	-0.55390639418942
797	-0.921800564458841	-0.0532767833744776	-0.475958874699759	-0.529235658074237
798	-0.102980891634291	-0.056743122684292	-0.452998461051808	-0.5097415837361
799	0.219643723626162	-0.0641605631367658	-0.572500212155838	-0.636660775292604
800	0.649332607352993	-0.0755469230273639	-0.555416612451045	-0.630963535478409
801	-0.739083703299451	-0.0872092891231813	-0.459263411929073	-0.546472701052255
802	0.811231243288964	-0.0961583281276534	-0.48459561178421	-0.580753939911863
803	0.186646813788405	-0.103772723375484	-0.462741120724857	-0.566513844100341
804	1.28427926275285	-0.107665932264693	-0.332805097769417	-0.44047103003411
805	0.688183196282209	-0.105841173594171	-0.371249874538022	-0.477091048132193
806	-0.219166863524755	-0.094874011544595	-0.373316505728531	-0.468190517273126
807	0.49078178070167	-0.0764277965855355	-0.4306669511165	-0.507094747702036
808	0.178679206719611	-0.0564047781244883	-0.370830994691427	-0.427235772815915
809	1.41947530691349	-0.0379204542354981	-0.453163795450971	-0.49108424968647
810	2.36573589537458	-0.0213038147839442	-0.413042199314603	-0.434346014098547
811	0.138106018888663	-0.000282277150870732	-0.486805640676988	-0.487087917827859
812	1.87394456035192	0.0307431558406712	-0.508240436731205	-0.477497280890534
813	0.291813458759251	0.0680885796820169	-0.523654817399008	-0.455566237716991
814	0.529234499451622	0.109503034687172	-0.430461561417094	-0.320958526729922
815	0.157617640053942	0.148382614028458	-0.428122799827873	-0.279740185799415
816	-0.581422134821787	0.179061054940551	-0.315242038469196	-0.136180983528645
817	0.189999544265352	0.196522379280139	-0.161515320537914	0.0350070587422244
818	-1.49678913371518	0.197136854857486	-0.213158389622484	-0.0160215347649985
819	-1.69943324566109	0.180886021476798	-0.234283710688916	-0.053397689212118
820	1.03234873016301	0.144233581957064	-0.222739871181159	-0.0785062892240942
821	-1.46055350379341	0.0890252404090024	-0.327257620825322	-0.23823238041632
822	0.625540142496722	0.0268823510662385	-0.332205478044306	-0.305323126978067
823	1.82618286802212	-0.0366023141591757	-0.31566635290595	-0.352268667065126
824	0.902137461873122	-0.0902891365584842	-0.178620085163678	-0.268909221722163
825	0.511536166645149	-0.122190304169852	-0.145247554622871	-0.267437858792723
826	1.68700235348623	-0.130260374789587	-0.12267450946798	-0.252934884257567
827	0.988825593949475	-0.118171030169216	-0.182060637578056	-0.300231667747272
828	-0.580806351348435	-0.0883384168300864	-0.124310515956204	-0.21264893278629
829	-0.191133578277551	-0.048392526219321	-0.109412577185563	-0.157805103404884
830	0.81947731674601	-0.0114313046414004	-0.0784130964795904	-0.0898444011209908
831	-2.54282802617252	0.0154079341905672	-0.124323446962791	-0.108915512772224
832	-1.25041210259165	0.029143413515124	-0.0956588030150992	-0.0665153894999752
833	-1.49387212434028	0.019684037319572	-0.00944996463194251	0.0102340726876295
834	-0.577238712508029	-0.0153906371939393	0.020612349319771	0.00522171212583179
835	-0.167854398461011	-0.0715962421229052	-0.0290945965063719	-0.100690838629277
836	0.00787464548142407	-0.137966343040806	-0.0523263807460578	-0.190292723786864
837	0.890668831589442	-0.202331915762206	-0.0420626032573512	-0.244394519019558
838	0.384863184242677	-0.254416386822469	0.0514566219407969	-0.202959764881672
839	0.0018700746434247	-0.286379397054525	-0.0954816122002411	-0.381861009254766
840	1.63346742797876	-0.297728746140785	-0.0127706722849778	-0.310499418425762
841	0.887683960041564	-0.291201981347564	0.0936634874594235	-0.19753849388814
842	0.470649960872143	-0.26615176945765	0.0776060151145235	-0.188545754343126
843	-0.358627155357071	-0.226208564849423	0.22412752436895	-0.00208104048047267
844	-2.20765452346323	-0.179750232442885	0.169079888728915	-0.0106703437139704
845	-3.56322599671573	-0.140097006340992	0.0271755402955218	-0.11292146604547
846	-2.19243799005962	-0.125519159424099	-0.10973070383602	-0.235249863260119
847	-1.83373110332063	-0.149851341374537	-0.0471981522361219	-0.197049493610659
848	-0.563319987200531	-0.211100638432289	0.0299855111211462	-0.181115127311142
849	0.473664853286394	-0.296095508873568	0.064670385645311	-0.231425123228257
850	-0.822761754521378	-0.384533817138291	0.065831903441144	-0.318701913697147
851	-0.979820110523941	-0.458454863171479	-0.0338714399169212	-0.4923263030884
852	-2.66576362692762	-0.512790428410219	-0.112329207141314	-0.625119635551534
853	-1.68646617675538	-0.55242028667196	-0.282034824130698	-0.834455110802659
854	-2.05444816305578	-0.588556401917753	-0.279706651019233	-0.868263052936985
855	-1.03073398870919	-0.626995669552516	-0.0860577049505266	-0.713053374503043
856	-0.671909166770385	-0.668726571756635	-0.0566538678737385	-0.725380439630373
857	-1.22272441455479	-0.70831492730221	0.0741022802988519	-0.634212647003358
858	-0.153083555244164	-0.739723092749297	-0.115891445324223	-0.85561453807352
859	-0.241910050626671	-0.760069377110951	-0.182664768019936	-0.942734145130887
860	-0.207531113860677	-0.76559364235896	-0.236612405999604	-1.00220604835856
861	0.3929327912356	-0.754998278224402	-0.221366564298901	-0.976364842523304
862	1.28202948477763	-0.728927322656424	-0.208647750560678	-0.937575073217102
863	1.15017295211626	-0.686535959230927	-0.152809653768463	-0.83934561299939
864	-0.233533743157264	-0.625666082699695	-0.235588873435841	-0.861254956135536
865	0.453655438766225	-0.549380891338415	-0.295114474644071	-0.844495365982487
866	0.112010318866136	-0.467534621301543	-0.241926114955024	-0.709460736256567
867	-1.03904325863292	-0.387706640299222	-0.198883180634807	-0.586589820934029
868	0.831792478268669	-0.317210481386148	-0.180933672075323	-0.498144153461471
869	-1.7224453537336	-0.26215267151505	-0.114272400388928	-0.376425071903978
870	1.40521505374625	-0.222144506792532	-0.113499075045857	-0.335643581838389
871	1.73386627547621	-0.19860332313841	-0.109267642037774	-0.307870965176184
872	-0.821549094946241	-0.180416359468651	-0.203793978474601	-0.384210337943252
873	-0.447645385917821	-0.158411659880913	-0.0928130337785788	-0.251224693659491
874	-1.1377794544458	-0.137201452696477	0.0466068133540719	-0.0905946393424046
875	-0.6641638935819	-0.123685385856454	0.0343581173232809	-0.0893272685331732
876	-0.213736372629265	-0.123508292865435	0.0109343704434111	-0.112573922422024
877	-0.159553430130354	-0.136338151281841	-0.0667068966178772	-0.203045047899718
878	-2.18987666929622	-0.157098137848565	-0.0768025542985375	-0.233900692147103
879	0.629837854418584	-0.183084019148733	-0.0187246987272797	-0.201808717876013
880	-0.636387085899084	-0.215995841585436	0.101974154056676	-0.11402168752876
881	-0.374555114565974	-0.248897735704903	0.0680364820145572	-0.180861253690346
882	-0.0922076119590429	-0.27816575820137	0.0742165789511615	-0.203949179250209
883	-0.383585623976466	-0.301739159364009	0.0865754812214406	-0.215163678142568
884	0.304640471422817	-0.318193076986169	0.159026662503868	-0.159166414482301
885	-0.573037343324603	-0.327316571944068	0.105894896496808	-0.221421675447259
886	0.0749405559247362	-0.328707645934773	0.112950320294977	-0.215757325639796
887	-0.0340191903592775	-0.324889719023475	0.0514910400683925	-0.273398678955082
888	-0.104224497977932	-0.316800499066972	-0.0698018184522224	-0.386602317519195
889	-1.43797539514657	-0.305328530250151	0.0782509170547743	-0.227077613195377
890	-2.29597496920087	-0.29373378536245	0.0669078651798155	-0.226825920182634
891	-0.978360999496828	-0.29097410372754	0.0114143028967567	-0.279559800830783
892	0.5491865087471	-0.304899552582676	0.137958665916193	-0.166940886666483
893	0.758619521606597	-0.331326994061305	0.153755311092085	-0.17757168296922
894	-0.129065232774347	-0.356648056654134	0.191374556816435	-0.1652734998377
895	-0.909244741361041	-0.37010030089631	0.120748593940369	-0.249351706955941
896	-2.50313557966806	-0.371307404503195	0.180928701840933	-0.190378702662262
897	-0.679359302128322	-0.369277444776085	0.17484939763014	-0.194428047145945
898	-0.162655900929971	-0.375667846251374	0.108158609754759	-0.267509236496615
899	-0.0145096782523702	-0.390295542363031	0.020577556934488	-0.369717985428543
900	-0.661930197535816	-0.406220938055633	0.0265200731141196	-0.379700864941513
901	1.79711281084715	-0.41760839627186	0.0446187488263708	-0.372989647445489
902	0.998977098484685	-0.420400269774339	0.0444433135066775	-0.375956956267661
903	-0.42714988851471	-0.405532899502747	0.0429056845384949	-0.362627214964252
904	-0.0197708169497419	-0.372156438110702	0.0584825352352995	-0.313673902875403
905	1.12414842154665	-0.329195390357245	0.0133057569669724	-0.315889633390273
906	-0.147947890406508	-0.283218221942305	0.030655942647037	-0.252562279295268
907	-1.51157478124586	-0.235711785836595	0.0553944782051002	-0.180317307631495
908	-0.782684992279853	-0.193346076141274	0.0123877400680624	-0.180958336073212
909	0.290807806924544	-0.166102173887634	0.0664778617389789	-0.0996243121486553
910	0.888663863197107	-0.155851100494321	-0.00777806710424463	-0.163629167598566
911	0.076607617240392	-0.154910391634652	-0.051489475658038	-0.20639986729269
912	0.370171084385859	-0.153925295310405	-0.0468967699697849	-0.20082206528019
913	1.50576697687372	-0.149263399807522	-0.149378033920436	-0.298641433727958
914	1.14399533187191	-0.138115177270357	-0.161147646642845	-0.299262823913201
915	-0.353528027175762	-0.11575682029674	-0.086464134453529	-0.202220954750269
916	-0.219528068045685	-0.0832303989500673	-0.107439137224201	-0.190669536174268
917	1.08141429543839	-0.049573508635422	-0.179862264513889	-0.229435773149311
918	2.38359851129114	-0.0209096904955434	-0.198634649482935	-0.219544339978478
919	1.82382171505716	0.00683105306237235	-0.444028373869198	-0.437197320806825
920	1.57173445972436	0.0429604034869347	-0.348950826462578	-0.305990422975643
921	0.522899462908044	0.0911274065128832	-0.234377238432165	-0.143249831919282
922	0.209247164373325	0.147692431719546	-0.134024285692948	0.0136681460265976
923	-1.44390360963039	0.202814095769055	-0.092650235619209	0.110163860149846
924	-0.771284587626219	0.244620462823009	-0.0738213968609753	0.170799065962034
925	-0.496282653757968	0.260969142614023	-0.109536399604462	0.151432743009561
926	0.910024330133463	0.249008582694562	-0.121788902609191	0.127219680085371
927	-0.485837800248707	0.215614088512133	-0.00490791728697452	0.210706171225159
928	-0.40455163906188	0.173163753527777	-0.141512061229699	0.0316516922980782
929	-0.00134477795621746	0.127344597858202	-0.206448043200535	-0.0791034453423334
930	-0.742436005938596	0.0811239088864175	0.00622986419360549	0.087353773080023
931	0.519877853153111	0.0368743613676197	-0.00954565188492136	0.0273287094826984
932	1.60490794645257	-0.00455621253782596	-0.128758011096476	-0.133314223634302
933	0.206754405276199	-0.0368510918180876	-0.126858868194667	-0.163709960012754
934	-0.673040143880076	-0.0527387262165316	-0.141765564329923	-0.194504290546454
935	-0.254343742871064	-0.0551599323980061	-0.145602624435484	-0.20076255683349
936	1.0595995419001	-0.0530210963490514	-0.13776138951129	-0.190782485860342
937	1.53303664391077	-0.0504442317830122	-0.200467764601198	-0.25091199638421
938	0.123851211560031	-0.0430125184416707	-0.190972229496383	-0.233984747938053
939	-1.03119445365391	-0.0263072811388542	-0.203295212053535	-0.22960249319239
940	0.696359460166557	-0.00561406810912381	-0.310238826354329	-0.315852894463453
941	-0.535070377422063	0.0104167011472302	-0.267333620947996	-0.256916919800766
942	-0.263039560524756	0.020373074620923	-0.271916849722395	-0.251543775101472
943	2.06953515794664	0.0221988218288395	-0.201064172963803	-0.178865351134963
944	1.75629848539419	0.01899100873662	-0.130785450014272	-0.111794441277652
945	-0.297249574176484	0.02290985529969	-0.049959265421285	-0.027049410121595
946	-1.35997337504014	0.0396320322723452	-0.0367133127072448	0.00291871956510034
947	-0.549646942559063	0.0600896384801152	-0.0533962770869331	0.00669336139318212
948	-0.417107825131377	0.0710068500566491	-0.123404303009099	-0.0523974529524503
949	0.985970114991605	0.0671100157345415	-0.153168543450691	-0.0860585277161497
950	1.88686972118356	0.051548182158443	-0.190399454309747	-0.138851272151304
951	0.935982712290014	0.0361181755495705	-0.239641077023631	-0.203522901474061
952	-0.0498504525155877	0.0328113558526112	-0.355716099503471	-0.32290474365086
953	1.10558677650543	0.0431189833399541	-0.273713922509091	-0.230594939169137
954	0.393495897824531	0.0614985741902377	-0.204984370147772	-0.143485795957534
955	-0.0341398377435203	0.0849132798913978	-0.294500029114742	-0.209586749223344
956	0.316028837597781	0.108645044446872	-0.25856256147442	-0.149917517027548
957	0.533638567312136	0.127629066777817	-0.220780080640118	-0.0931510138623018
958	-2.25662696471569	0.140440370840033	-0.00519065851619148	0.135249712323842
959	0.455309721138374	0.144558726327968	0.0569740615030451	0.201532787831013
960	-0.995862595456633	0.132471082473095	0.0177749752699963	0.150246057743092
961	-1.45771343461099	0.10710629803518	0.0963560142430243	0.203462312278204
962	-0.597471031305677	0.0695877130434334	0.121006702259331	0.190594415302764
963	-0.341412026433322	0.0205163471454493	0.0486607692593815	0.0691771164048308
964	-2.41306273562896	-0.0346456903478229	0.167634804445673	0.13298911409785
965	0.51210855670297	-0.0917533761322279	0.145836620952375	0.0540832448201474
966	0.382761121726468	-0.151287978486382	0.12289070704713	-0.0283972714392513
967	-0.698950918798525	-0.203795497272224	0.10506172987856	-0.0987337673936641
968	-0.361572172416686	-0.24189617293301	0.085669267350064	-0.156226905582946
969	0.467442290565823	-0.266430533281662	0.0612680637053386	-0.205162469576323
970	0.0814622690517005	-0.278937662068847	0.0238463930612647	-0.255091269007582
971	-0.659276642056144	-0.278779279162375	0.119709002528128	-0.159070276634246
972	0.370815189848202	-0.268496126628441	0.210457689887254	-0.0580384367411869
973	-0.162525255556725	-0.253071348533624	0.127414722517381	-0.125656626016243
974	-1.04939840950969	-0.233999589644142	0.0732245559809645	-0.160775033663177
975	-1.18738761425738	-0.214731795562109	0.124429926471013	-0.0903018690910953
976	-0.476328517159275	-0.201911321448972	0.189229725076057	-0.0126815963729145
977	-0.937364718536998	-0.199690277905371	0.238653932315941	0.038963654410571
978	-0.810796367406056	-0.206949186815836	0.342729818497574	0.135780631681737
979	0.569036776148459	-0.221965792399243	0.461649218397196	0.239683425997953
980	0.4211751007317	-0.240402812097631	0.478748593161811	0.23834578106418
981	0.628723399779463	-0.253378502088543	0.539064626445415	0.285686124356872
982	1.05944382117658	-0.2544655776308	0.449976273495118	0.195510695864319
983	1.64384771481223	-0.240254941628745	0.41427066610573	0.174015724476986
984	1.43170764753884	-0.20850476244021	0.207345673231039	-0.00115908920917127
985	0.103276308327431	-0.158154521265534	0.303613452273653	0.145458931008118
986	-0.89927920567516	-0.0937400358565082	0.424346956810334	0.330606920953826
987	-1.46903307286789	-0.028045714012326	0.280884842913132	0.252839128900806
988	-1.122772211789	0.0231847280612668	0.149714226206626	0.172898954267893
989	-0.849937207890368	0.0485482542477832	0.0749413000487042	0.123489554296487
990	0.287854019912551	0.0459381442067716	0.126425510709073	0.172363654915845
991	0.996668124337468	0.0219179150006625	0.248226399762384	0.270144314763047
992	1.45038486023941	-0.00967767585949416	0.334796620408385	0.325118944548891
993	1.06346324412255	-0.0338017350771729	0.303757990777831	0.269956255700659
994	-1.44735981353904	-0.0400698019137514	0.153615295634791	0.11354549372104
995	0.82904734564298	-0.0298320416079183	0.161225803320634	0.131393761712716
996	0.759431423398401	-0.0147849643397785	0.160446115946157	0.145661151606379
997	0.209158435455686	0.00229597209123747	0.0856854091400483	0.0879813812312857
998	-0.438605011928093	0.0215399768754202	0.146422967207034	0.167962944082454
999	-1.76613416962686	0.0400730335337293	0.173989212090161	0.21406224562389
1000	-1.22992855193344	0.0506917511158582	0.0645646394473964	0.115256390563255
1001	-1.77808481808304	0.044197936931081	0.0494964673084247	0.0936944042395057
1002	-0.616818925245286	0.0170218153819687	0.00830062373585631	0.025322439117825
1003	1.45211066791136	-0.0293800117590123	-0.0762783750333794	-0.105658386792392
1004	0.462877469956527	-0.0834363557028198	0.012321036495884	-0.0711153192069358
1005	-1.27656035954612	-0.127443258081649	-0.0512123690878274	-0.178655627169477
1006	0.888240589803998	-0.155070906770618	0.017758913262303	-0.137311993508315
1007	1.058619234434	-0.17047209992778	-0.0537275634593296	-0.22419966338711
1008	1.44805148718161	-0.171960424943968	-0.131882446802631	-0.303842871746599
1009	0.920611386705331	-0.156227555798009	-0.263695388987035	-0.419922944785044
1010	0.340851984981393	-0.122159053912141	-0.17291565108776	-0.295074704999901
1011	0.853333899276796	-0.0745109563257928	-0.235478910029374	-0.309989866355167
1012	-0.37112115952709	-0.0211751955795806	-0.0733004885071145	-0.0944756840866951
1013	-0.645008292557921	0.0310855758226364	-0.124143627366219	-0.0930580515435825
1014	-1.15498150481374	0.0731879659813269	-0.101280679751392	-0.0280927137700652
1015	-0.362590957861408	0.097255161434932	-0.106872385865502	-0.00961722443056975
1016	-0.342866282669255	0.0994739595914133	-0.203567238879148	-0.104093279287735
1017	-0.602281709066094	0.0834504505124659	-0.141714609172792	-0.0582641586603258
1018	-0.263912713972312	0.0552113832521598	-0.161353040475171	-0.106141657223011
1019	-1.41348658638902	0.0200097214667005	-0.101294863953297	-0.0812851424865968
1020	-0.834750061246245	-0.0185109231580397	-0.0280706865650911	-0.0465816097231309
1021	1.79868573635888	-0.0610445269498445	0.0382741694692729	-0.0227703574805716
1022	-0.628984238814673	-0.10270114953511	-0.0258422280455333	-0.128543377580644
1023	-0.373742714583183	-0.132030288655758	-0.125111923779843	-0.257142212435602
1024	0.738300108991974	-0.149084924787322	-0.0980998260430019	-0.247184750830324
1025	-0.627454787164736	-0.156334101809485	-0.0768832367040944	-0.233217338513579
1026	0.019422669594449	-0.154243574561156	0.00470965931536283	-0.149533915245794
1027	0.0509351953885278	-0.1473187204892	-0.0255427117949912	-0.172861432284191
1028	-2.43469647082421	-0.138031741788211	-0.0326725402980494	-0.170704282086261
1029	0.151909276734093	-0.13083843549461	-0.154275606859064	-0.285114042353674
1030	-0.494051330531163	-0.134481221590525	-0.236157557614114	-0.370638779204639
1031	0.625563757310133	-0.146454656886855	-0.258422943633237	-0.404877600520092
1032	-0.717116577233495	-0.161164689731503	-0.301199202203763	-0.462363891935266
1033	-1.67192043881126	-0.172210449429791	-0.223643834289079	-0.39585428371887
1034	1.16493907303931	-0.181654691592396	-0.137298024941018	-0.318952716533414
1035	1.5775625800323	-0.192973968770325	-0.0614118145654428	-0.254385783335768
1036	0.975677246141063	-0.197349401299754	-0.142543190878101	-0.339892592177855
1037	-0.243095173165145	-0.185171074714879	-0.127397500925752	-0.312568575640631
1038	-1.54241870054949	-0.156239691524935	-0.174042205914515	-0.33028189743945
1039	-2.48561634535425	-0.121406497850059	-0.151134265497151	-0.27254076334721
1040	-1.86814663129569	-0.0975674188628483	-0.111705909936751	-0.2092733287996
1041	-1.36726687403862	-0.098731732284463	-0.167230320075638	-0.265962052360101
1042	-0.113206951315372	-0.127523763460958	-0.179893338309328	-0.307417101770285
1043	0.875007295609471	-0.175788346385864	-0.183442769458799	-0.359231115844663
1044	1.38070298431763	-0.22725056879342	-0.159699056844138	-0.386949625637558
1045	1.25484345192571	-0.264254065032636	-0.0804985226097903	-0.344752587642426
1046	-0.242024926925126	-0.274673517834944	-0.196141803422645	-0.470815321257589
1047	-0.823647749531525	-0.257407114590228	-0.139433465830963	-0.396840580421191
1048	-0.750111138312553	-0.223866435035967	-0.172135161125321	-0.396001596161288
1049	-1.84653788560623	-0.188658424034459	-0.13375759943647	-0.322416023470929
1050	-1.1347903213145	-0.163434154643317	-0.142535951844742	-0.305970106488059
1051	-1.39723041684186	-0.156943196740223	-0.0761885432520286	-0.233131739992251
1052	-0.739223913393139	-0.170249883114615	-0.173697747985891	-0.343947631100506
1053	-0.828489794269203	-0.199758351943266	-0.132527616201992	-0.332285968145258
1054	-1.94606157192808	-0.238053759307741	-0.0827642026778246	-0.320817961985566
1055	-2.25626849160784	-0.280045138657979	-0.0493925263313006	-0.329437664989279
1056	-1.36260626402268	-0.327043583575686	-0.0967109590160164	-0.423754542591702
1057	-1.41010017867363	-0.380667093442561	-0.103337796408902	-0.484004889851463
1058	1.46069917038882	-0.437442910443231	-0.0441489681626809	-0.481591878605911
1059	1.99648454586151	-0.488757330339009	-0.102359921131079	-0.591117251470088
1060	1.04407375990267	-0.516655240386576	-0.0958486374937703	-0.612503877880347
1061	-0.622144932383912	-0.508157802076186	-0.168129016515593	-0.676286818591779
1062	0.603284525828222	-0.466215122801511	-0.0589683799841309	-0.525183502785642
1063	0.546835582975028	-0.405165200567268	-0.190621683747921	-0.595786884315189
1064	0.285814593860682	-0.335137267035049	-0.155041053577153	-0.490178320612202
1065	-0.936388256409729	-0.262951853780736	-0.165941836987851	-0.428893690768587
1066	0.291165782447562	-0.19590067196999	-0.173408618882618	-0.369309290852608
1067	-1.47043631924525	-0.141787016073304	-0.204464749350361	-0.346251765423665
1068	-2.01698065951995	-0.103234864081457	-0.205781753297338	-0.309016617378795
1069	-0.769132818774581	-0.0862976038200695	-0.380105027245127	-0.466402631065197
1070	0.892251130104417	-0.0946083555761786	-0.310488368268975	-0.405096723845154
1071	-0.492429833166028	-0.12022838612449	-0.334421416114524	-0.454649802239014
1072	0.766928377629591	-0.148705805983445	-0.35001949281282	-0.498725298796265
1073	1.95321012245043	-0.171866838291013	-0.29785360357052	-0.469720441861534
1074	1.16017497763509	-0.180750152363783	-0.247520567915843	-0.428270720279626
1075	-1.19101155656731	-0.167043616761464	-0.302182123912185	-0.469225740673649
1076	-0.983325579959624	-0.134141890331699	-0.433100662199952	-0.567242552531651
1077	-1.26225810530313	-0.0981326222262177	-0.484463028453468	-0.582595650679685
1078	-0.681810352120045	-0.0730940304290576	-0.525974551173373	-0.599068581602431
1079	-1.40731871364711	-0.0662758705081509	-0.579054121109929	-0.64532999161808
1080	-1.75394863575654	-0.0777524438551137	-0.459860258280367	-0.53761270213548
1081	0.124870251803449	-0.106917008575446	-0.449541002792328	-0.556458011367773
1082	0.958099925798611	-0.150127238147248	-0.359344486900046	-0.509471725047293
1083	0.560222277493556	-0.194392724160819	-0.536718793991733	-0.731111518152552
1084	2.12833445583992	-0.225576829421899	-0.49374612018652	-0.719322949608419
1085	-0.462292917813087	-0.234774324296598	-0.572792047662339	-0.807566371958937
1086	-1.753635450663	-0.217917795384882	-0.45548481846211	-0.673402613846992
1087	-0.204942526344897	-0.187333842421917	-0.47520091667535	-0.662534759097267
1088	0.954494392288164	-0.159962969627767	-0.42751382192262	-0.587476791550387
1089	-0.0957278892678184	-0.140098869729116	-0.327084704239174	-0.46718357396829
1090	-0.299670597978925	-0.123249795826963	-0.372575753616876	-0.495825549443839
1091	-0.423098221289393	-0.108400053819153	-0.319420125559429	-0.427820179378582
1092	0.0874866529848291	-0.0972398762924376	-0.301781860017102	-0.39902173630954
1093	1.28794676759238	-0.0909377463087783	-0.301935558286227	-0.392873304595005
1094	1.18593083711192	-0.086045245918069	-0.30420183823678	-0.390247084154849
1095	0.503995559306757	-0.0746889823527731	-0.354822721677581	-0.429511704030355
1096	-0.447730029618286	-0.0526879089865324	-0.411502713387226	-0.464190622373759
1097	-0.436480400464428	-0.0237319596614158	-0.384262831341245	-0.407994791002661
1098	0.555215531250798	0.00321201427670826	-0.447016015735499	-0.44380400145879
1099	-0.847886213100793	0.0224542598859405	-0.47748372008352	-0.45502946019758
1100	1.59744701255025	0.0336527551998801	-0.488694450659481	-0.4550416954596
1101	-1.75206441671308	0.0371706771207589	-0.457526490639145	-0.420355813518386
1102	-1.68853977820245	0.0378390530311547	-0.434927103519732	-0.397088050488578
1103	-2.77444213101356	0.0285705099785061	-0.473510154293865	-0.444939644315359
1104	-0.871448476669278	0.000432104157299671	-0.477486690635951	-0.477054586478651
1105	0.231370656635242	-0.0513351793673023	-0.367842818433489	-0.419177997800791
1106	-0.285174969247226	-0.117402661808968	-0.29646333058043	-0.413865992389397
1107	-0.744356891284757	-0.182302784031415	-0.335255939595324	-0.517558723626739
1108	-0.0601354772764995	-0.236818663699565	-0.463270282072768	-0.700088945772333
1109	-0.499932616549646	-0.278281692091262	-0.301837338671977	-0.580119030763239
1110	1.02331413129953	-0.30563581897818	-0.249420623170052	-0.555056442148233
1111	1.42016168957848	-0.318840707020866	-0.167921661708239	-0.486762368729106
1112	1.37256826847635	-0.313321547300249	-0.213627016086776	-0.526948563387025
1113	-0.877238314557512	-0.285078324599817	-0.144788869533895	-0.429867194133712
1114	-0.0964330906053978	-0.237758711280548	-0.156248772045304	-0.394007483325852
1115	-0.888365805806638	-0.185249676838173	-0.27997271373801	-0.465222390576184
1116	0.313675658093478	-0.138703994528203	-0.345896198552004	-0.484600193080208
1117	0.178574840923842	-0.104971784385133	-0.330937548886242	-0.435909333271375
1118	-1.02291117863578	-0.0823975044542223	-0.109600244501866	-0.191997748956088
1119	-0.813330751269893	-0.0688000957899319	-0.0443221507993437	-0.113122246589276
1120	-1.41333750699405	-0.066349203846734	-0.0851564522852792	-0.151505656132013
1121	-0.678655555009277	-0.0768774684811273	-0.0626247937264714	-0.139502262207599
1122	-0.0304358310842549	-0.101002781003982	0.0346809042353885	-0.0663218767685933
1123	0.915608637504101	-0.133740948664321	-0.03573805815283	-0.169479006817151
1124	0.0353159248413467	-0.165346963605279	-0.0442396930270994	-0.209586656632379
1125	-0.928381306777487	-0.185982096332381	-0.105488334440446	-0.291470430772827
1126	-0.107869818763315	-0.194818818057063	0.069001876397375	-0.125816941659688
1127	1.18447911851631	-0.197434733863612	0.016925582167425	-0.180509151696187
1128	2.50507073573979	-0.194729092292623	-0.0515822208038063	-0.24631131309643
1129	0.5038129167064	-0.179530393351675	-0.12154876846537	-0.301079161817045
1130	-0.933527059300492	-0.144406763560208	-0.0104133442804139	-0.154820107840622
1131	-1.4387309731067	-0.0962959947563878	0.028936719317098	-0.0673592754392897
1132	0.486115783774441	-0.0517437097917922	-0.0319879405651779	-0.0837316503569701
1133	-0.337804814036998	-0.0228504506454475	-0.201269188824713	-0.224119639470161
1134	-1.13266016472891	-0.00874058700514306	-0.201690958202982	-0.210431545208125
1135	-0.278118805397029	-0.00789847737339178	-0.155726159931825	-0.163624637305217
1136	0.0224771264917736	-0.0202186921478214	-0.0403006554241416	-0.060519347571963
1137	-0.831515508321927	-0.0411605235741932	-0.0535695927109343	-0.0947301162851275
1138	-1.08236688944318	-0.0654486009635828	-0.0468027950616815	-0.112251396025264
1139	-0.419148132227853	-0.0925646818547492	0.0182209865699546	-0.0743436952847946
1140	-0.42751198419285	-0.123094720396905	0.0665514641321192	-0.0565432562647862
1141	0.4005676404804	-0.154511313998974	0.165355932613702	0.0108446186147277
1142	0.345586836346094	-0.182626147391481	0.324389083402103	0.141762936010623
1143	0.451928325095168	-0.201525584199666	0.382199740174202	0.180674155974536
1144	-0.100142415273781	-0.20761516196639	0.392775642090695	0.185160480124304
1145	-0.142077966111474	-0.200935724743107	0.476910533728549	0.275974808985442
1146	-0.537023715349905	-0.185809065682239	0.346061816809515	0.160252751127276
1147	-1.70591921388132	-0.167857542098147	0.334184768774124	0.166327226675977
1148	0.374212660369305	-0.154441473010038	0.227539969684185	0.0730984966741467
1149	0.478782535876742	-0.15174751504773	0.234618728527375	0.0828712134796444
1150	1.40231566715767	-0.154745213977488	0.213072664498246	0.0583274505207581
1151	1.34394122458957	-0.154447185997526	0.153247596344228	-0.00119958965329869
1152	1.56581708047205	-0.141503565688245	0.226968314592472	0.0854647489042271
1153	0.948933761487947	-0.111067149270706	0.203693297374538	0.0926261481038323
1154	-0.359213605534531	-0.063458255255768	0.151984873778407	0.0885266185226389
1155	-2.00947271060743	-0.00641872515418993	0.256873141260231	0.250454416106041
1156	0.612631549106776	0.0444523677035846	0.279201447473833	0.323653815177418
1157	0.112965047527492	0.0748730677780665	0.297430964909407	0.372304032687473
1158	2.07000015919589	0.0866785332110894	0.248934230076125	0.335612763287215
1159	-1.6300836069394	0.0886607979509951	0.219469619937437	0.308130417888432
1160	0.193172875527053	0.0904213870232619	0.333606740694366	0.424028127717628
1161	-1.36528844503535	0.0875580522205796	0.30966014322334	0.397218195443919
1162	0.457010600684247	0.0775227889008258	0.221570685528686	0.299093474429512
1163	0.47356392233461	0.0578605672856898	0.194416907531027	0.252277474816717
1164	0.612009740080979	0.0344006467011504	0.279250547143527	0.313651193844677
1165	-0.633111226520597	0.0144277010343762	0.205773176343431	0.220200877377808
1166	-1.97432358037557	0.00122062707315479	0.295319664978294	0.296540292051449
1167	-0.177918616387345	-0.0112403468007235	0.241353676202325	0.230113329401601
1168	0.973780714989968	-0.0317463520230085	0.243553733228228	0.21180738120522
1169	0.487847479206445	-0.0573389525148354	0.319515885803676	0.26217693328884
1170	-0.971754165499056	-0.0781476739237121	0.186519634785696	0.108371960861984
1171	-0.562072276270709	-0.0903437854490873	0.227986550645706	0.137642765196619
1172	0.612503574898744	-0.0989600312001425	0.321738621749946	0.222778590549803
1173	1.96750373980222	-0.106772697953347	0.364935819020343	0.258163121066996
1174	0.762313428563502	-0.108279001033419	0.331444742130782	0.223165741097363
1175	-0.0420018791117422	-0.0949446082937863	0.344612520267339	0.249667911973553
1176	1.08721997349599	-0.0677061364531808	0.294612511724649	0.226906375271468
1177	-0.121807321529104	-0.0331014182775337	0.397614207736444	0.36451278945891
1178	-0.471041733140296	0.00470342029462827	0.484760508086084	0.489463928380712
1179	-0.0855411588268684	0.0384898530000848	0.449541646740588	0.488031499740673
1180	1.2745986890187	0.0617860420872355	0.367977355723383	0.429763397810618
1181	3.45383797040185	0.0749213556141396	0.387475551123479	0.462396906737619
1182	0.281445669617922	0.0889858220930945	0.438283004110631	0.527268826203725
1183	-0.639694117494082	0.117223061571056	0.412195605677382	0.529418667248439
1184	0.259369621759153	0.15405895393073	0.381820457926909	0.535879411857639
1185	0.945610060625493	0.186706768167101	0.384117606082373	0.570824374249474
1186	0.102476411800836	0.209952948863474	0.409866070954615	0.619819019818089
1187	0.687873447164198	0.224946121878423	0.364297928158716	0.589244050037139
1188	-1.2702525562103	0.232417754366018	0.301713823671209	0.534131578037227
1189	-0.698895871072273	0.232347869184688	0.241609167826579	0.473957037011267
1190	-1.12122615122021	0.219070927147372	0.227113531121551	0.446184458268924
1191	-1.05367794362722	0.189966325521065	0.212580762050414	0.402547087571479
1192	0.356540633006238	0.144970427548696	0.274988820748382	0.419959248297078
1193	-1.05061186805252	0.088813696300914	0.247801476732997	0.336615173033911
1194	-2.14364290828996	0.0306011038889152	0.244620196602932	0.275221300491847
1195	1.292213094129	-0.0284712866878331	0.0187331933406969	-0.00973809334713616
1196	2.08364535186371	-0.0886762567033604	-0.0208623433052347	-0.109538600008595
1197	2.18074061342627	-0.136038313470748	-0.0237170680282808	-0.159755381499029
1198	0.571623672300496	-0.154754291364765	-0.0419682209690534	-0.196722512333818
1199	0.182036253033101	-0.139278364813356	0.00395402061603753	-0.135324344197319
1200	-0.780046059057118	-0.0988975181791355	-0.0168059485454364	-0.115703466724572
1201	-0.405834529638935	-0.0492372398327941	0.0125233072047814	-0.0367139326280127
1202	-0.50218024250271	-0.00593196540107588	0.0451204179420306	0.0391884525409547
1203	-0.419374151746065	0.0225018512287897	-0.0198718104464465	0.00263004078234325
1204	-0.859739943321207	0.03365411969937	0.0417872098661545	0.0754413295655245
1205	-0.547352874621561	0.028672580734039	0.0099329775839548	0.0386055583179938
1206	-1.85599662765246	0.00957044130366789	-0.072380150030074	-0.0628097087264061
1207	0.176169427269371	-0.0214792450477752	-0.0351203438055163	-0.0565995888532915
1208	-1.29566542269527	-0.0634005003067469	-0.0771589794909776	-0.140559479797725
1209	-1.10242709213345	-0.109258638474858	-0.00443865496560478	-0.113697293440462
1210	0.181906804973522	-0.15681277104057	-0.112863394793063	-0.269676165833633
1211	1.03220906650444	-0.203294861678333	-0.0330488975049115	-0.236343759183245
1212	1.10630078624386	-0.240243713127041	0.0493169471815396	-0.190926765945501
1213	1.56900614003574	-0.25784403211609	0.0436738674930298	-0.21417016462306
1214	1.78139255837247	-0.250331582371103	0.0898137814470565	-0.160517800924046
1215	2.2686843982389	-0.215747263167602	-0.101088651097511	-0.316835914265113
1216	3.20843021135175	-0.155209176398215	-0.0696319290809438	-0.224841105479159
1217	1.5992730177353	-0.070177006525648	-0.0326922739165636	-0.102869280442212
1218	1.34249590711927	0.0363713066421022	-0.0954546014757238	-0.0590832948336216
1219	1.35126558771467	0.152830146119151	-0.0659265243069818	0.0869036218121687
1220	0.627131900476059	0.266049659604276	-0.0671683184368713	0.198881341167404
1221	1.2671085831494	0.365682319324425	0.109397876346533	0.475080195670958
1222	1.51965542629641	0.444524743621728	0.12767003406326	0.572194777684988
1223	1.9254551198518	0.502556203213345	0.162966574711321	0.665522777924666
1224	1.87025064887181	0.544729509735641	0.0927382550528645	0.637467764788505
1225	2.38461694888483	0.577865782270594	0.12818156509663	0.706047347367223
1226	1.43012129529585	0.607794572014665	0.261147590719235	0.8689421627339
1227	0.736245229452858	0.638368863125186	0.289683970308054	0.92805283343324
1228	-0.622152578398508	0.666741868820515	0.34830724176285	1.01504911058336
1229	-0.921206399129302	0.684538674465212	0.251121891929961	0.935660566395173
1230	-0.379301016563465	0.680472140045434	0.332138461052935	1.01261060109837
1231	1.51569402964936	0.648351269690328	0.254417897324925	0.902769167015252
1232	1.38630967850784	0.593495499056612	0.188252739382302	0.781748238438914
1233	2.30740090207688	0.531941928935851	0.27633701776081	0.808278946696661
1234	0.709996701378156	0.478947983125117	0.30543789497707	0.784385878102187
1235	-0.176181262821265	0.444360192237304	0.275456777124919	0.719816969362222
1236	-1.68150589897673	0.424604846503994	0.20937825022619	0.633983096730184
1237	-0.00787031177980002	0.406884360867347	0.127122053278916	0.534006414146263
1238	-1.38029431862914	0.377707563448142	0.13456105033058	0.512268613778721
1239	-0.842140515677058	0.333918583066097	0.0906355878001866	0.424554170866284
1240	1.22275567047575	0.27438507758655	-0.00619713620735378	0.268187941379196
1241	1.68799591460749	0.205371406065557	0.0988983815881172	0.304269787653675
1242	-0.959542928769859	0.142887020794447	0.0954873324023099	0.238374353196757
1243	0.946612326922342	0.097846309746141	0.00882969002991035	0.106675999776051
1244	0.786851810054562	0.0672794730919801	0.0543673142824955	0.121646787374476
1245	1.79039064900898	0.0507793670701657	0.132409979286234	0.1831893463564
1246	1.36777021915666	0.0493399659349578	0.103950414032335	0.153290379967293
1247	2.11178428370517	0.0653717712577424	0.0931702025697822	0.158541973827525
1248	1.07256542506345	0.0986135351438619	0.147656812096979	0.246270347240841
1249	0.753701455184436	0.147214405719612	0.150843504269478	0.29805790998909
1250	-1.10275956453513	0.203543795410763	0.068095058878777	0.27163885428954
1251	-2.87666126411414	0.255819756366945	0.027691445120092	0.283511201487037
1252	-1.76655327227506	0.286099410678849	-0.108115699950605	0.177983710728244
1253	-1.75091757254996	0.277997748621944	-0.0529431859485613	0.225054562673382
1254	-1.22610776333452	0.229384214324049	-0.0135428409411007	0.215841373382949
1255	-3.48821573517751	0.148326709239931	0.054096764596497	0.202423473836428
1256	-0.847691477319567	0.044959095126594	0.0307108411629357	0.0756699362895297
1257	0.234942774894858	-0.0751662156543312	-0.0285172632881126	-0.103683478942444
1258	-1.83141684101553	-0.196203383341088	0.000490408594236755	-0.195712974746851
1259	-2.3591134607219	-0.302163861022405	-0.00907996249202104	-0.311243823514426
1260	-0.559276655173643	-0.391800943210444	-0.084452916693295	-0.476253859903739
1261	-1.73595761535476	-0.468827226219958	-0.109638490074717	-0.578465716294675
1262	-1.09686452771201	-0.532041969370293	-0.10433905749262	-0.636381026862913
1263	-1.93862639862552	-0.582921683073649	-0.0912402600661297	-0.674161943139779
1264	-0.698467847464422	-0.623133436199991	0.0154759989404084	-0.607657437259583
1265	-1.13669097076554	-0.655438744204598	-0.00318771481067417	-0.658626459015273
1266	-1.73938016751064	-0.678599579804293	0.0482753799623565	-0.630324199841937
1267	-1.33985003942756	-0.69352752519813	-0.00265564467461056	-0.69618316987274
1268	0.137283054369085	-0.703940906318137	0.101909515177061	-0.602031391141076
1269	0.0991593706293857	-0.709743716401466	0.0206027352694726	-0.689140981131993
1270	1.63549763087929	-0.704674805050178	-0.0364309244519882	-0.741105729502166
1271	1.16870343433923	-0.681973923559501	-0.0109447216138543	-0.692918645173356
1272	0.367192726397483	-0.63446428248287	-0.00636513802512529	-0.640829420507995
1273	0.802744285425069	-0.562954934107517	0.0849537730497527	-0.478001161057764
1274	0.301561006676036	-0.475728437497781	0.205690405669484	-0.270038031828297
1275	0.672815676238292	-0.381546724301792	0.101360503949417	-0.280186220352375
1276	0.167333677209186	-0.288732698346629	0.0342134384652454	-0.254519259881383
1277	0.0142656656142475	-0.202757720756077	0.102700138000199	-0.100057582755878
1278	-0.321127977308293	-0.128522672491295	0.0459587216972149	-0.0825639507940797
1279	1.49015999596137	-0.069855239201662	0.0206040881466196	-0.0492511510550425
1280	0.503069617323876	-0.0266409780162778	0.00594385478168449	-0.0206971232345933
1281	1.6021611275862	0.00845445056591975	0.0102626378998342	0.018717088465754
1282	0.499033382100985	0.0406915950379122	-0.00106753869623416	0.039624056341678
1283	0.796240889677485	0.074731014815045	0.0818709221594012	0.156601936974446
1284	1.11292064298966	0.109543522294687	0.147080928817112	0.256624451111799
1285	-0.154830236252495	0.143749196847192	0.233583546128227	0.37733274297542
1286	-0.923814344839495	0.175703825167404	0.194633315469784	0.370337140637187
1287	-0.570338717792726	0.198473010220111	0.266786315560645	0.465259325780756
1288	-0.612131000688294	0.204296473955356	0.196745279063461	0.401041753018816
1289	-0.577596491504536	0.190915514733525	0.251396562047286	0.44231207678081
1290	0.0185685623195797	0.160431763977204	0.372087104635497	0.532518868612701
1291	1.46448274482691	0.118144268737199	0.404566716798116	0.522710985535316
1292	0.835910942613791	0.0740196314816204	0.435388209674821	0.509407841156442
1293	-0.562278855083548	0.0407152267805616	0.369618707279054	0.410333934059615
1294	1.36055745485642	0.022100126167998	0.252944035658441	0.275044161826439
1295	1.14341630461023	0.0143340356386624	0.21727555245488	0.231609588093543
1296	0.24847386823179	0.0186419937222982	0.29580568313504	0.314447676857338
1297	-0.404328190951299	0.0345457995439371	0.302922382774195	0.337468182318132
1298	-0.0496447191530308	0.0554708160910391	0.430523832214493	0.485994648305532
1299	-0.62512762340616	0.0728823390547493	0.34468651286796	0.41756885192271
1300	1.48561139742938	0.0815615497545525	0.336039564001503	0.417601113756056
1301	-0.968151028708488	0.0809283611640232	0.215592799871078	0.296521161035102
1302	-0.511641080561123	0.076795835492855	0.11077220966316	0.187568045156015
1303	0.117057580052486	0.0669617954173246	-0.0145088077235234	0.0524529876938012
1304	0.248741085946594	0.0502908072959709	-0.0130229096438805	0.0372678976520903
1305	-0.229062630088894	0.0301428539146753	-0.154696227037001	-0.124553373122326
1306	-0.742774950783662	0.0102761004914969	-0.195874301604678	-0.185598201113181
1307	-1.00499731375776	-0.0092557915063309	-0.136420646318483	-0.145676437824814
1308	-1.15500428257555	-0.0316280512185396	-0.282890227949553	-0.314518279168092
1309	-0.484312331010595	-0.0603739239809312	-0.373187482511713	-0.433561406492644
1310	-0.684928128782978	-0.0964405290982335	-0.340366087914854	-0.436806617013088
1311	-0.547252008961527	-0.136469905029911	-0.215289927548005	-0.351759832577916
1312	0.77885250765653	-0.176821240762533	-0.218238553550744	-0.395059794313277
1313	-0.769370512149251	-0.21244973084208	-0.190100692175788	-0.402550423017868
1314	0.487987887361009	-0.237178432460508	-0.264102256550827	-0.501280689011334
1315	2.33874817402918	-0.251247633576946	-0.129232763401564	-0.38048039697851
1316	1.73997650549506	-0.250606335080667	-0.154392306014779	-0.404998641095447
1317	0.641246358616424	-0.226507813833712	-0.120967785361247	-0.34747559919496
1318	-0.590480749727878	-0.178255798691084	-0.0978498817983645	-0.276105680489449
1319	-0.320426111125424	-0.116592539431277	0.00561219466160523	-0.110980344769671
1320	0.059974008445106	-0.0574789098031652	0.0964109736116948	0.0389320638085296
1321	1.45313334683558	-0.0111638182602442	0.144537016422983	0.133373198162739
1322	1.16701311339524	0.0218274739699162	0.214928953009734	0.23675642697965
1323	0.715721215965548	0.0493697171839077	0.224701295598799	0.274071012782707
1324	0.347661850692656	0.0772961823870777	0.166621323145499	0.243917505532577
1325	-0.103679284083085	0.105878882316858	0.0637389291968947	0.169617811513752
1326	-1.47105996810095	0.131406130982092	0.0700125840151899	0.201418714997282
1327	-1.04269695452994	0.146958316977982	0.139585475416824	0.286543792394807
1328	-0.548703067209124	0.143720110759657	0.239761079238956	0.383481189998613
1329	-0.426989947892388	0.119564944814191	0.132373264715247	0.251938209529438
1330	-0.849354124704876	0.0794604045284769	0.120137765247916	0.199598169776393
1331	0.47307402834642	0.0301944535656546	0.250516604946242	0.280711058511896
1332	0.464996523262254	-0.0218743957215855	0.352815504399942	0.330941108678357
1333	0.668497951386662	-0.0673147230362934	0.449294298425257	0.381979575388964
1334	0.53882734639407	-0.0989164523601241	0.444026674957109	0.345110222596985
1335	1.37471269143997	-0.113335142655753	0.332546778582121	0.219211635926368
1336	0.313616370509519	-0.110194694717941	0.390387500725648	0.280192806007707
1337	0.416838168619503	-0.0901910700867841	0.336553758598654	0.24636268851187
1338	-1.37978946042006	-0.0593893595678525	0.405144922803284	0.345755563235431
1339	0.246046415946255	-0.026885515371202	0.446726281777062	0.41984076640586
1340	0.879190591162559	-0.00379792448315359	0.462836418480596	0.459038493997442
1341	-0.650725425504587	0.00953826026450856	0.474426437199346	0.483964697463855
1342	-1.52803727704121	0.01728535144531	0.630531001032928	0.647816352478238
1343	-1.59190162595198	0.0166513336505672	0.579687668248768	0.596339001899335
1344	1.38317655690149	0.00103983980322904	0.448974328452375	0.450014168255604
1345	-1.11569308580353	-0.0290138340190022	0.451410433686478	0.422396599667476
1346	-0.88440059843872	-0.0620371061929351	0.529781359439922	0.467744253246987
1347	0.172875129963564	-0.0955660555760108	0.633690462967958	0.538124407391947
1348	-1.63833719632579	-0.128692606826488	0.6319845679956	0.503291961169111
1349	-0.177141216381362	-0.159219109274944	0.54314037432407	0.383921265049126
1350	1.07083743404386	-0.189654533873485	0.678393246935384	0.488738713061899
1351	-0.502721742973269	-0.215868739828656	0.632203652521339	0.416334912692683
1352	0.245684401542738	-0.230711754229561	0.758563281305758	0.527851527076197
1353	-1.01882897356555	-0.234492683718607	0.623738039247941	0.389245355529334
1354	-1.58217394528477	-0.229993280374308	0.677898338519662	0.447905058145354
1355	-0.799873129434539	-0.225487841139381	0.743931082076368	0.518443240936987
1356	-0.735386810990814	-0.228941990973032	0.722694935873494	0.493752944900462
1357	-0.0893858339037648	-0.241426729137463	0.664597651466457	0.423170922328994
1358	0.741939025799059	-0.259385798849325	0.739572901015838	0.480187102166513
1359	-0.671847078423428	-0.275233916138095	0.7560003509029	0.480766434764805
1360	0.833797492087325	-0.282064053310487	0.531253393976878	0.249189340666391
1361	-0.307672466417237	-0.279489291267265	0.43949246447445	0.160003173207184
1362	-0.307176276282813	-0.266397288582624	0.36987455849958	0.103477269916956
1363	0.331287400771134	-0.246662190104291	0.326301579060646	0.0796393889563554
1364	1.83434803210813	-0.224368839430972	0.327826453745303	0.103457614314332
1365	0.0403382633989052	-0.197938548397288	0.337429109213958	0.139490560816669
1366	1.42214371765078	-0.162420888115094	0.464304305099332	0.301883416984238
1367	-0.0491501596862319	-0.119495780426179	0.486323521505608	0.366827741079429
1368	0.278380827924699	-0.0707617977878858	0.48212077564269	0.411358977854805
1369	-0.674070566150584	-0.0226369273770522	0.490688631475004	0.468051704097952
1370	-0.117811628761857	0.0185197032657174	0.516988463277401	0.535508166543119
1371	0.477190510693188	0.0465398926115269	0.410608824826813	0.45714871743834
1372	0.301374509698041	0.0612383105755802	0.350656571711666	0.411894882287246
1373	0.491759512816651	0.067372660516316	0.199242644835332	0.266615305351648
1374	-1.42008618694352	0.0696360221316072	0.211074620070337	0.280710642201944
1375	-1.83533189098457	0.0691125604776368	0.187011006704398	0.256123567182035
1376	-0.0139638312182212	0.0582390453482837	0.143152204817741	0.201391250166025
1377	-1.11112173110925	0.0317798662157096	0.348373000633319	0.380152866849028
1378	-1.02045831318832	-0.00577712590640601	0.424636310525731	0.418859184619325
1379	-1.19073879132455	-0.0510342044154417	0.382889548315811	0.33185534390037
1380	-0.746719843200935	-0.10139923329648	0.459970903733845	0.358571670437365
1381	-3.16370210179407	-0.154283231753415	0.418911098076202	0.264627866322786
1382	-3.11889659085364	-0.209089444176051	0.527220868808732	0.318131424632681
1383	-1.93427759691573	-0.273914113534495	0.416785046557615	0.14287093302312
1384	-1.65949224533778	-0.353191100616294	0.378842940330559	0.0256518397142657
1385	-0.350974880774317	-0.4413628970571	0.292655709690617	-0.148707187366483
1386	-1.16979227614926	-0.527384412403003	0.220988853398942	-0.306395559004061
1387	-0.609807179692299	-0.598711251216099	0.297305445092236	-0.301405806123864
1388	-0.33202855502212	-0.649753681243205	0.240246710383574	-0.409506970859631
1389	0.421232386514454	-0.678120948058149	0.189737372029837	-0.488383576028311
1390	-1.11661657117037	-0.682623890276451	0.151413322077259	-0.531210568199191
1391	0.3472477622945	-0.66443213604289	0.0443141908106823	-0.620117945232208
1392	-0.246535856919569	-0.630695838574247	0.0389125127267437	-0.591783325847503
1393	1.07462831353201	-0.585191040441085	0.151936727718701	-0.433254312722384
1394	1.73453685094546	-0.530740261145544	0.0692496586235697	-0.461490602521974
1395	0.735567565856012	-0.464809904472527	0.0111641415840034	-0.453645762888523
1396	-0.467562340949329	-0.384855033721158	-0.0235170606846369	-0.408372094405795
1397	0.138663772733128	-0.296920344223911	0.141505299113147	-0.155415045110764
1398	1.5243775777238	-0.212637115817378	0.198837512507383	-0.0137996033099947
1399	-0.568452216452851	-0.137158215182103	0.166633147023563	0.0294749318414605
1400	-0.502065437737329	-0.0694813846260175	0.183076032453204	0.113594647827186
1401	-0.0332810287779903	-0.0147482466695325	0.200563380545237	0.185815133875704
1402	1.00790548434313	0.0230632426512673	0.290702971442363	0.31376621409363
1403	0.924644830371823	0.046525967742437	0.284574440295118	0.331100408037555
1404	-1.72229922765669	0.0639594284741552	0.172050659838749	0.236010088312904
1405	-1.06044360353077	0.078530951753149	0.19097911600662	0.269510067759768
1406	-1.1382409799686	0.0819907126189155	0.115198347653375	0.197189060272291
1407	-0.532461982567253	0.0689864040035562	0.164204225847596	0.233190629851152
1408	-1.27218407274294	0.0398317821152362	0.144724645062262	0.184556427177499
1409	-1.03175824173489	-0.000828050509829654	0.157443764542448	0.156615714032619
1410	0.0189219337741774	-0.0497048152297034	0.206585351383195	0.156880536153492
1411	0.86544160897504	-0.101677979468002	0.212585862055172	0.110907882587169
1412	1.69481159092505	-0.146955737500695	0.179409334869846	0.0324535973691509
1413	1.76325529901198	-0.173797986831319	0.136027453344856	-0.0377705334864633
1414	1.98768873409242	-0.172616057289423	0.0786511000344763	-0.0939649572549463
1415	0.896449458308927	-0.140009565511018	0.0266354491024132	-0.113374116408605
1416	1.70358045247313	-0.079610438617581	0.0737111481304831	-0.00589929048709785
1417	1.21343268677084	-0.00160138659628974	0.0711312286085771	0.0695298420122874
1418	-0.273395632528389	0.0854780862890599	0.0509291935319849	0.136407279821045
1419	-0.474881553900224	0.171361096798305	0.0944856386216979	0.265846735420002
1420	-0.409174911783804	0.242369849608867	-0.0414003788087434	0.200969470800124
1421	0.448017708032348	0.288763987057979	-0.0324750566647007	0.256288930393278
1422	0.721049939650824	0.308971593699327	0.0500149792349867	0.358986572934313
1423	1.40386687061444	0.310016428740103	-0.0691025570916407	0.240913871648462
1424	0.176480017977924	0.302482427533304	-0.0984685789111286	0.204013848622175
1425	0.409736653232703	0.295492737349814	-0.121473662466806	0.174019074883008
1426	-0.124831089771542	0.290319959005653	-0.136680874428532	0.15363908457712
1427	0.584244921143619	0.285357488534322	-0.11313542894404	0.172222059590282
1428	-1.32069930715911	0.278223324912459	-0.0925482140866813	0.185675110825778
1429	-0.233080328502312	0.267312921233468	0.00244145114770014	0.269754372381169
1430	1.70026832602612	0.247078120047409	0.0394030308015605	0.28648115084897
1431	0.791562281309553	0.220364567872667	-0.0794252825022017	0.140939285370465
1432	1.29669656739636	0.198408301412724	-0.180261809627351	0.0181464917853727
1433	0.0907427381981145	0.18787192976937	-0.109062491936199	0.0788094378331716
1434	0.905191167655922	0.190354225315646	0.0221523834140287	0.212506608729675
1435	-0.355909361729435	0.201233924895734	0.0982799458245089	0.299513870720243
1436	-0.573104028498145	0.216003185498398	0.145196538743531	0.361199724241929
1437	-1.4646406764102	0.226779317003653	0.001778924566708	0.228558241570361
1438	0.451396239783503	0.225553163639286	0.0261319167938171	0.251685080433104
1439	1.62876972609754	0.207999709957387	-0.107539092617226	0.100460617340162
1440	0.614044479052855	0.182709451142449	-0.201935650055617	-0.0192261989131675
1441	0.218460477009011	0.162873214101989	-0.431653817491636	-0.268780603389647
1442	0.850931226496705	0.153275971794106	-0.269160390424608	-0.115884418630501
1443	-0.333167672170634	0.15284212688116	-0.134989099138264	0.0178530277428957
1444	-0.370254370762488	0.159244991351776	-0.234512508786669	-0.0752675174348929
1445	-0.0366370715894579	0.165846722427131	-0.25768810214388	-0.0918413797167496
1446	0.440205387206868	0.167283141293647	-0.298151968450354	-0.130868827156707
1447	-2.17294950449086	0.163082419597526	-0.184899939303255	-0.0218175197057286
1448	-0.948898467691938	0.152921418046799	-0.0825647301313321	0.070356687915467
1449	0.948546709362626	0.1294450143579	-0.0179924548038204	0.11145255955408
1450	0.517574425845231	0.0942746172941501	0.0515666001120516	0.145841217406202
1451	-0.917714012649004	0.0593253903459966	0.14707566824957	0.206401058595566
1452	-0.438197064694253	0.0317220202320329	0.115210436818217	0.14693245705025
1453	0.795616218911746	0.00921251021615498	0.145201714138952	0.154414224355107
1454	-0.030997095287075	-0.00904141735364496	0.178997175764076	0.169955758410431
1455	-1.12997070151732	-0.0196357130150215	0.408368950861136	0.388733237846115
1456	-1.93635155746794	-0.0243193938089729	0.353960183639043	0.32964078983007
1457	0.154896086411886	-0.0316522893936407	0.310760816595438	0.279108527201797
1458	1.24137951706569	-0.0485692213627376	0.277963224042882	0.229394002680144
1459	1.08468014299306	-0.0686015728686987	0.21607230492821	0.147470732059511
1460	1.64235344606965	-0.0793048976044603	0.129209177987395	0.0499042803829348
1461	0.77842543419303	-0.0719963205396043	-0.0213536379963776	-0.0933499585359818
1462	0.0922987962192881	-0.043456233062716	0.00554613342183104	-0.037910099640885
1463	1.30679775301264	0.000582645509358918	-0.164237676933021	-0.163655031423662
1464	0.769268088040622	0.0512420233359922	-0.0337984922076937	0.0174435311282985
1465	1.05828867486175	0.104705380299524	-0.121357651073953	-0.0166522707744282
1466	0.906337050873683	0.157911529258764	-0.0677980775172127	0.090113451741551
1467	-0.634942996860978	0.209128682002861	-0.130971991251298	0.0781566907515636
1468	-0.711877444213531	0.254598306064666	-0.0209036183311228	0.233694687733544
1469	-0.612163971440755	0.285629757023925	0.0406569852048849	0.32628674222881
1470	-0.530292766820519	0.296071778727867	-0.050212436890404	0.245859341837463
1471	-1.02529619299187	0.28530318920416	-0.15753465506487	0.127768534139291
1472	-2.14627318591622	0.256154549507374	-0.239259676068124	0.0168948734392501
1473	-1.43644499009386	0.209900858684207	-0.250141537325636	-0.0402406786414284
1474	1.44455010211855	0.145784562368141	-0.188903677992883	-0.0431191156247428
1475	2.27941762827469	0.0717484574965996	-0.184346821015653	-0.112598363519054
1476	0.813220501438238	0.00895060385461391	-0.242030650848808	-0.233080046994194
1477	1.20606474191777	-0.0247808754008355	-0.256311725379288	-0.281092600780124
1478	0.183843237747249	-0.0266967537759644	-0.158642698749875	-0.185339452525839
1479	0.375079222390188	-0.00250238390758138	-0.195462621265277	-0.197965005172858
1480	-0.169199677001627	0.0361814961813341	-0.260558683507062	-0.224377187325728
1481	0.917862664014104	0.0784749030317011	-0.267832539090029	-0.189357636058328
1482	-0.520116715945301	0.116712118669526	-0.284783781998988	-0.168071663329463
1483	0.0382350960530345	0.14869559253208	-0.25223730387516	-0.103541711343079
1484	-0.0967957376633496	0.17049379773934	-0.246292888205724	-0.0757990904663837
1485	1.56579484467963	0.181264788910261	-0.215195023966215	-0.0339302350559533
1486	1.39010364833786	0.184407015750266	-0.27742131660334	-0.0930143008530743
1487	0.841043261427068	0.189633563785115	-0.217705639184142	-0.0280720753990274
1488	-1.062195466895	0.203360517817448	-0.281994874276631	-0.0786343564591824
1489	0.491634355133649	0.222745039091049	-0.390206359303567	-0.167461320212518
1490	-0.389920198438429	0.237942041547627	-0.458430774973538	-0.22048873342591
1491	1.99077829901463	0.245385010108611	-0.298133179054055	-0.0527481689454436
1492	1.44047389493671	0.245973109858717	-0.295022489711803	-0.0490493798530854
1493	0.285969026335255	0.249651854754933	-0.182354623367901	0.0672972313870314
1494	-0.903139899884445	0.261594371471454	-0.174744734971028	0.0868496365004263
1495	0.619549366881574	0.276417922570298	-0.202420099871661	0.0739978226986374
1496	1.171407732512	0.285154931034525	-0.203251954244709	0.0819029767898157
1497	1.70070136592059	0.288120892890798	-0.244011846834027	0.0441090460567709
1498	1.58462935654951	0.291813977920816	-0.136779858652187	0.155034119268629
1499	0.938091839523132	0.303465483751901	-0.179009945125477	0.124455538626424
1500	0.585469385410736	0.325525252244581	-0.0546140785463982	0.270911173698182
1501	-1.33351830232865	0.354049382855815	-0.0678856060062881	0.286163776849526
1502	-1.18355840674453	0.379833080292012	0.0133164696984359	0.393149549990448
1503	-0.73064683912154	0.388915691790036	0.124248042386148	0.513163734176184
1504	-0.155235682630958	0.373652094649916	0.0262612854377941	0.39991338008771
1505	1.51512505991368	0.336195053724394	0.103351067047105	0.439546120771498
1506	1.37988058073631	0.287528808241233	0.161565066094781	0.449093874336014
1507	0.148647233361869	0.244377729947033	0.239573516434883	0.483951246381916
1508	0.211027880652087	0.216621974635637	0.281510169420695	0.498132144056333
1509	-2.68900630512959	0.202740845313999	0.211873250333558	0.414614095647557
1510	-1.73443987863577	0.193484197054316	0.072404765772375	0.265888962826691
1511	-1.65965752165431	0.171639381151278	0.151384960685571	0.323024341836849
1512	-1.15574677158665	0.128801000229403	0.261711116165764	0.390512116395167
1513	0.479017449177161	0.0660964084926818	0.265163194337055	0.331259602829737
1514	-0.256114216718878	-0.00667877498307304	0.414013873224515	0.407335098241442
1515	-0.0912527019566645	-0.0744270077861292	0.491882354865536	0.417455347079406
1516	-0.506565951752815	-0.128313203249405	0.461329798357116	0.333016595107711
1517	-0.857395656643746	-0.165609781996951	0.564912478060129	0.399302696063178
1518	-0.081954316788919	-0.189259647865922	0.455078910896989	0.265819263031067
1519	1.11727148002997	-0.203876056897364	0.475011739117895	0.271135682220531
1520	0.698899835702147	-0.208904501060061	0.446840204800445	0.237935703740384
1521	-0.131390585069117	-0.199453540616383	0.444322931486491	0.244869390870108
1522	2.25479644792692	-0.175420578399604	0.449164310023556	0.273743731623953
1523	-0.28127139109043	-0.13961384743075	0.390459267346544	0.250845419915794
1524	0.964863974276484	-0.0910163899345484	0.322026402108365	0.231010012173817
1525	3.14536515100831	-0.0366158970912711	0.287094741732539	0.250478844641268
1526	2.30149773211287	0.0227739423455062	0.0988546394514649	0.121628581796971
1527	0.354734039168011	0.0946198918433292	0.0606683477095649	0.155288239552894
1528	-0.258645193416864	0.178246508007878	0.0949499778978413	0.273196485905719
1529	-0.678651189313747	0.260456099636995	0.15583457694619	0.416290676583185
1530	-0.535058768813306	0.325784177891698	0.10147378171437	0.427257959606067
1531	-1.43679383555395	0.363750340649396	0.0967534073862678	0.460503748035664
1532	-0.961906058687577	0.370569504934903	0.120326805503309	0.490896310438212
1533	0.324283041112778	0.345912051261125	0.0966704173254728	0.442582468586597
1534	0.757868925023803	0.297037022275428	0.0722829730654353	0.369319995340863
1535	0.759993216296658	0.238865356392748	0.0712335493077853	0.310098905700533
1536	0.251498106138283	0.186056784034384	-0.0485612747736283	0.137495509260756
1537	0.745604714185902	0.146937596385818	-0.0898968018553002	0.0570407945305182
1538	-0.78192598969956	0.12295024763646	0.0430828100026635	0.166033057639123
1539	-1.39309811356588	0.111596862411449	-0.0222888799805957	0.0893079824308533
1540	-1.66690256813917	0.102934603963349	-0.0134273453801023	0.0895072585832469
1541	-0.521053352785634	0.0855905135223893	0.0867186176801802	0.17230913120257
1542	-0.559911421277511	0.0537912071991667	0.0996239053276312	0.153415112526798
1543	0.864182781561774	0.0112977327287357	0.0349932327052454	0.0462909654339811
1544	-0.856911942241715	-0.0334404020916222	0.0651801277731085	0.0317397256814863
1545	-1.27492956718357	-0.0706791436772049	0.12639654614526	0.0557174024680555
1546	1.25495261724918	-0.100979284388633	0.125153706993901	0.0241744226052681
1547	-1.3284474545698	-0.126247974892709	0.0918559683000382	-0.0343920065926712
1548	-1.2879485554162	-0.142414003882827	0.198944457498619	0.0565304536157926
1549	-0.949020197958231	-0.15485393788546	0.109189029328297	-0.0456649085571636
1550	-0.467244525688204	-0.169980102521866	0.00506490042842208	-0.164915202093444
1551	-3.12088668034276	-0.189367831920955	0.0194680036667979	-0.169899828254157
1552	-3.06567198667301	-0.214034624294524	-0.0112693426052997	-0.225303966899823
1553	0.10169838647762	-0.253411338145189	0.114362964373532	-0.139048373771657
1554	1.3086484386864	-0.309765654830442	0.11204847930331	-0.197717175527132
1555	0.87767400113319	-0.366616276794133	0.106744499298585	-0.259871777495548
1556	0.0931244646305396	-0.403539685200922	0.22251399676231	-0.181025688438612
1557	0.197983713773376	-0.411225242864935	0.146056153932983	-0.265169088931952
1558	-0.870526513776101	-0.392546431994116	0.10977752951851	-0.282768902475606
1559	-0.715811289419202	-0.356387188482579	0.129191048253062	-0.227196140229517
1560	0.865482932453478	-0.315413490638518	-0.0299907744397823	-0.345404265078301
1561	0.59969321313883	-0.27682055961981	-0.103414107026353	-0.380234666646163
1562	0.173353928050801	-0.238239368806668	-0.200948342535699	-0.439187711342367
1563	-1.8603360512225	-0.197395706361261	-0.150321627575743	-0.347717333937004
1564	-1.37616518766715	-0.158393854222653	-0.193753626447113	-0.352147480669766
1565	-0.28094439400146	-0.132628560805161	-0.285727578959057	-0.418356139764218
1566	-1.69303721938744	-0.125167433577632	-0.281982191742988	-0.40714962532062
1567	-1.85608444932675	-0.133399706807351	-0.190137083581094	-0.323536790388445
1568	0.456327595773928	-0.15737053706005	-0.176718055818968	-0.334088592879017
1569	-1.00436445076447	-0.193896435311757	-0.107067080116258	-0.300963515428016
1570	-0.070229489727392	-0.231966052478407	-0.0846672463294582	-0.316633298807866
1571	0.0659836974543145	-0.265573159781778	-0.117978161211508	-0.383551320993285
1572	2.09173079335436	-0.289382766584566	-0.176097854398755	-0.465480620983321
1573	0.148170450042839	-0.297099434913254	-0.303298196111776	-0.60039763102503
1574	0.816052957862496	-0.281332825506151	-0.239776114755724	-0.521108940261874
1575	0.710948081635876	-0.245357368432452	-0.303259924701218	-0.54861729313367
1576	1.91888377657755	-0.194736646382574	-0.410450360844495	-0.605187007227069
1577	2.75379452664015	-0.133698084165229	-0.259176516418978	-0.392874600584207
1578	1.27387312741742	-0.0605979028216829	-0.247731635654681	-0.308329538476364
1579	0.859303367211199	0.0264228147023022	-0.242163522760447	-0.215740708058144
1580	0.527482665543626	0.12025661691099	-0.296628072767938	-0.176371455856948
1581	0.0425680049382705	0.209968700151137	-0.305095870676854	-0.0951271705257177
1582	-0.638103132588635	0.285384818410002	-0.258648443818314	0.0267363745916882
1583	-0.478083542988961	0.338160906895016	-0.344968615747546	-0.00680770885252935
1584	1.96374404100215	0.362788870656864	-0.331775626280391	0.0310132443764731
1585	0.641740955679268	0.362949971457891	-0.269192832186128	0.0937571392717632
1586	1.08221817732152	0.352914148588834	-0.348558942167485	0.00435520642134946
1587	1.11661132714767	0.341710943602651	-0.287344729831172	0.0543662137714799
1588	-0.386546491052687	0.334834522042677	-0.385762764248001	-0.0509282422053234
1589	0.57671783503587	0.332738056313939	-0.345098291401088	-0.0123602350871486
1590	-1.31025170991231	0.329816014393413	-0.342278570475862	-0.012462556082449
1591	-2.36224597839559	0.321635719365192	-0.358654834651613	-0.0370191152864209
1592	-0.46718375051381	0.298316678206233	-0.41823216343959	-0.119915485233357
1593	0.719638750750333	0.252209857513933	-0.26156375954356	-0.00935390202962705
1594	1.40569574444592	0.190470074412919	-0.265591130886356	-0.0751210564734369
1595	-0.407129028365199	0.129534689313556	-0.110301957529764	0.0192327317837911
1596	-0.728611099146343	0.08255689883659	-0.244659361344013	-0.162102462507423
1597	0.592580625513218	0.0488291593495433	-0.387628221000259	-0.338799061650715
1598	2.30346843290372	0.0235869319318206	-0.423914844932788	-0.400327913000968
1599	1.45585030872894	0.009843564327515	-0.430834845522857	-0.420991281195342
1600	1.40846645757193	0.0160884090075657	-0.327259409455686	-0.311171000448121
1601	0.716234958054185	0.0440641478607821	-0.355788203466132	-0.311724055605349
1602	-0.163488294476261	0.0890581992660857	-0.262725144502332	-0.173666945236246
1603	-0.496638904344331	0.140632182465782	-0.101438223535884	0.0391939589298978
1604	-0.692434930678764	0.185761894921852	-0.164745158750691	0.0210167361711615
1605	-0.571337760338655	0.214159078789509	-0.0905611843412488	0.12359789444826
1606	-1.26681304629222	0.220889955014228	0.0039926422112391	0.224882597225467
1607	0.734684139224355	0.205679656237541	-0.000982042592185048	0.204697613645356
1608	-1.51640936656782	0.172122984290773	-0.101594917448594	0.0705280668421789
1609	-0.915439574624744	0.129538536585103	-0.0649230009869282	0.064615535598175
1610	0.480646230838554	0.0796557070483842	0.0146638878247154	0.0943195948730996
1611	-0.0629959008266668	0.0262078121182229	0.0253364752576581	0.051544287375881
1612	1.1751920283001	-0.0221870445755207	0.099285386165603	0.0770983415900824
1613	-0.0379997543779751	-0.0587682707520987	0.077691285572803	0.0189230148207043
1614	0.257330668292384	-0.0780428874344156	0.0663188683278562	-0.0117240191065594
1615	-0.446422873958883	-0.0820459706005506	0.0558463997446618	-0.0261995708558888
1616	1.11603430260977	-0.0757697062194556	0.0495240068789504	-0.0262456993405052
1617	0.953529620754414	-0.0642595931348744	0.144533867943108	0.0802742748082333
1618	0.0897200135305911	-0.0459428839478881	0.20035611710069	0.154413233152802
1619	0.0475520889240196	-0.0203447030249307	0.183268338234074	0.162923635209143
1620	-1.18948368441223	0.00803404879398988	0.0446022795517076	0.0526363283456975
1621	-0.696114194570827	0.0323736125305085	0.0139852628864729	0.0463588754169814
1622	-0.258213198619924	0.0442045680369892	0.0282329469927171	0.0724375150297063
1623	-0.706057707783167	0.0410550774741838	0.0735595705346849	0.114614648008869
1624	-1.01212158345763	0.0256666627347277	0.0200725633097713	0.045739226044499
1625	-0.421686644064658	0.000365497530544076	0.0623515779541284	0.0627170754846724
1626	0.530085023365312	-0.0327843717532639	0.119577393468149	0.086793021714885
1627	0.613946472506955	-0.0679302727417407	0.17964781683569	0.111717544093949
1628	0.721209368987824	-0.0960185154328108	0.231756152129817	0.135737636697006
1629	1.03196488814403	-0.110320450576345	0.222984526492963	0.112664075916618
1630	0.949515660428271	-0.107679451487323	0.201542449289514	0.0938629978021913
1631	2.72757065224041	-0.0876395444324139	0.349294218959309	0.261654674526895
1632	0.265307669432374	-0.0501564068281442	0.337007651812197	0.286851244984053
1633	0.762078246292286	0.00563514625924165	0.266616914477677	0.272252060736918
1634	-1.76331821754187	0.0702017718344016	0.27610370886281	0.346305480697211
1635	-1.00078408025903	0.130736069085052	0.311536956992422	0.442273026077473
1636	-0.0131436240453626	0.170354974005516	0.349955700013985	0.520310674019501
1637	-0.143684902665869	0.182628751178797	0.348126119733551	0.530754870912348
1638	-0.169559211328172	0.172712642580353	0.356647570560039	0.529360213140392
1639	-0.327249509893537	0.14864839310003	0.348597150432969	0.497245543532998
1640	-0.505371312501958	0.117241920233039	0.338931606574769	0.456173526807808
1641	1.24220173075915	0.0826127392662919	0.31272576282607	0.395338502092362
1642	0.496652663548328	0.0491599137938632	0.310437098978187	0.35959701277205
1643	-0.850212236596435	0.0253693339503448	0.243842330574904	0.269211664525248
1644	-0.504812944064789	0.01273257754557	0.109139016465559	0.121871594011129
1645	-0.37293925872655	0.00453138085144077	0.00616497355444326	0.010696354405884
1646	-2.30968212848147	-0.00464597843066939	0.00586680102009959	0.0012208225894302
1647	-0.788720950076939	-0.0196014609533339	-0.0457325559777256	-0.0653340169310595
1648	0.806978855810931	-0.0474494958798096	-0.0148979852553756	-0.0623474811351852
1649	0.127092490029336	-0.0843254170413339	-0.0595776581871101	-0.143903075228444
1650	0.333804952394327	-0.118158765425328	-0.195920540765051	-0.314079306190379
1651	1.51439394875247	-0.141270738096249	-0.164940642712883	-0.306211380809131
1652	1.13246746287531	-0.148783298429809	-0.180526480614031	-0.32930977904384
1653	2.0618394794545	-0.135814820904725	-0.125723803341	-0.261538624245726
1654	1.08736375355895	-0.101175793258175	0.0152500585181187	-0.0859257347400567
1655	0.757435082613444	-0.0457151147518996	-0.0322666233274365	-0.0779817380793361
1656	-1.36202604092554	0.0231397407125117	-0.0275853690708208	-0.00444562835830909
1657	-0.0169593668697812	0.0924341017913215	-0.115580843813765	-0.0231467420224438
1658	0.327722674510941	0.146016045031204	-0.0990880248762735	0.0469280201549302
1659	-0.420171848694081	0.178921037622093	-0.0795418744884882	0.0993791631336049
1660	0.742246836544964	0.193395225417465	0.0272666423654764	0.220661867782941
1661	0.453904055631538	0.193081499995432	-0.0581325089593361	0.134948991036096
1662	0.564942632267356	0.18561227908533	0.115288451998992	0.300900731084322
1663	-0.200068727058024	0.177033468357946	0.0892290776897765	0.266262546047722
1664	0.636713950904762	0.170018186857425	0.152261947717418	0.322280134574843
1665	-1.21580869679589	0.163743819612663	0.203421829988276	0.367165649600939
1666	-0.97630802999206	0.157078641358995	0.234621979497207	0.391700620856202
1667	-1.26702446846005	0.14318762767909	0.207232157929044	0.350419785608134
1668	-1.7040351813929	0.117086790528603	0.112368667793179	0.229455458321783
1669	0.0912130988124918	0.076209158859517	0.145388621483078	0.221597780342595
1670	-1.61895682772309	0.0222938997312618	0.068132097358176	0.0904259970894378
1671	-1.14034058023515	-0.0365413727588458	-0.120655369978674	-0.15719674273752
1672	-1.12630235164459	-0.0976330829810338	-0.0845483997494819	-0.182181482730516
1673	-0.939964515344156	-0.158759140122811	-0.0613286621573983	-0.22008780228021
1674	-2.10073958086327	-0.217317453432243	0.0293070532821791	-0.188010400150064
1675	0.0719567179235627	-0.272186299064893	-0.0787274714671318	-0.350913770532025
1676	1.91852270674512	-0.323962354081779	-0.161064645136852	-0.485026999218631
1677	0.380970119872435	-0.362838741936809	-0.192916919340113	-0.555755661276923
1678	1.6534534880392	-0.375489208891882	-0.0768779805366446	-0.452367189428527
1679	0.406135468881208	-0.358783797088389	-0.0591709188376265	-0.417954715926015
1680	-0.819028952827829	-0.314155730755481	0.047484219282251	-0.26667151147323
1681	1.32821321138852	-0.252638121654132	0.0699160832179587	-0.182722038436174
1682	0.844735264985824	-0.187750118324115	0.069374157954103	-0.118375960370012
1683	-1.12536113470829	-0.122461331092505	0.0513658596251946	-0.0710954714673104
1684	-0.47236834583089	-0.0605212801942179	0.119571585006385	0.0590503048121673
1685	-0.961855337251918	-0.0116287037304571	0.111900237602082	0.100271533871625
1686	0.484024371391009	0.018576847399426	0.218428846018413	0.237005693417839
1687	0.507489446987156	0.0298121696190395	0.140048672336099	0.169860841955138
1688	0.602259188314599	0.030171754369782	0.0464080925093247	0.0765798468791067
1689	-0.21368449323252	0.028525965952931	-0.0977005979567816	-0.0691746320038506
1690	-0.884923297170785	0.0297976547848899	-0.0654462551682725	-0.0356486003833826
1691	0.134687238391818	0.0317884875009856	-0.055554385057677	-0.0237658975566914
1692	0.349259821598372	0.0300075421041346	-0.0325029287590639	-0.0024953866549293
1693	1.30921545565794	0.0255198252427619	-0.00947276098993029	0.0160470642528316
1694	1.37703752550303	0.0232865035740697	-2.54543042527859e-05	0.0232610492698169
1695	-0.303702128490406	0.0307698647971851	0.0238394322239067	0.0546092970210919
1696	-0.0590540648716918	0.0502869621690761	0.114851274071195	0.165138236240271
1697	-1.62908015915687	0.0746119007411228	0.0557935807238925	0.130405481465015
1698	0.260166833715806	0.0943027271801555	0.0562685067355454	0.150571233915701
1699	-0.26867198108687	0.100363305081187	0.0127930576408064	0.113156362721993
1700	1.23579041704694	0.0943785461318135	0.0834604265768642	0.177838972708678
1701	-0.115654433443365	0.0821463845219122	0.0309295891093569	0.113075973631269
1702	-0.805159679857166	0.0723087457729227	0.269835336446756	0.342144082219679
1703	0.6862560604571	0.0652794949386792	0.225082652588897	0.290362147527577
1704	2.57176257591323	0.0580484606303267	0.207214505310971	0.265262965941297
1705	1.09455140138649	0.0562054029488673	0.177858369838131	0.234063772786999
1706	1.24341338876325	0.0703547412859226	0.150661686284186	0.221016427570109
1707	0.921302639775957	0.101735529595109	0.101957505443631	0.20369303503874
1708	-0.607125019906265	0.146133359331491	0.25420240292904	0.40033576226053
1709	-1.57319656768391	0.194672527766657	0.233219133163009	0.427891660929667
1710	-0.418387264677844	0.23263042209213	0.308733353874218	0.541363775966348
1711	-0.182845935185671	0.247667775515143	0.334761055966673	0.582428831481817
1712	-0.655610577838519	0.239317137840745	0.294841058910652	0.534158196751397
1713	-0.655817311615719	0.213290285253666	0.199895329583023	0.413185614836689
1714	-0.565217703798872	0.174813436379956	0.130429637741889	0.305243074121845
1715	0.0973479100568786	0.128546016601232	0.149910494164014	0.278456510765246
1716	0.757530422467653	0.0798510723895908	0.161631920421611	0.241482992811202
1717	0.245522786182589	0.0364678227903817	0.135908440611011	0.172376263401392
1718	-1.09481347765131	0.00568053617761361	0.0746330064808337	0.0803135426584473
1719	-1.54655066216751	-0.0126853620963853	0.064922922799949	0.0522375607035637
1720	-0.883869709818051	-0.0274735093460355	0.0550019900837343	0.0275284807376988
1721	-0.952685384922865	-0.047584950657208	0.127648180581279	0.0800632299240707
1722	-1.13552267388078	-0.0753936298374297	0.168687059091763	0.0932934292543329
1723	0.322751739360991	-0.10994296699682	0.231900233806371	0.121957266809551
1724	-1.87103482926907	-0.147505481501867	0.246792384839447	0.09928690333758
1725	-1.73202099789472	-0.182181849331847	0.384341020055355	0.202159170723508
1726	0.262405905827194	-0.217170995053283	0.32627862422195	0.109107629168667
1727	1.34038735841256	-0.253800031250943	0.396145155752923	0.14234512450198
1728	-0.90635796847762	-0.282594911812532	0.361682934570498	0.0790880227579657
1729	0.243655547639627	-0.293998191822532	0.411379311663564	0.117381119841033
1730	0.184192081879852	-0.290282789002239	0.450207687886292	0.159924898884053
1731	0.476482137295518	-0.273989485631688	0.613518443125805	0.339528957494117
1732	-0.414330688749437	-0.247309902661649	0.554685470880085	0.307375568218436
1733	-0.39979220611753	-0.213111246125679	0.671860582937385	0.458749336811707
1734	0.28250895883646	-0.177666530664793	0.611091496526297	0.433424965861504
1735	0.360164039286648	-0.145511442722032	0.588456135558764	0.442944692836732
1736	0.0798323851130422	-0.116298010013511	0.56638844549568	0.450090435482168
1737	1.09477006258176	-0.0885225436575963	0.52850468314384	0.439982139486243
1738	-1.17979425144764	-0.0607922904229611	0.51658027814927	0.455787987726309
1739	0.105824526680412	-0.0321566555322082	0.559410154596208	0.527253499064
1740	1.1901997775223	-0.00879994911860408	0.641839334302912	0.633039385184308
1741	0.118794909340718	0.00944864775072733	0.679166225232375	0.688614872983103
1742	2.37753508290593	0.0277653963200612	0.76889689276723	0.796662289087291
1743	0.909643345293751	0.0498591566242564	0.874770741627851	0.924629898252108
1744	1.93253057655903	0.0828646218081497	0.867158842107132	0.950023463915281
1745	1.89698514430257	0.127468181352072	0.924123393147391	1.05159157449946
1746	-0.589859667790804	0.183932269881457	0.955729666059338	1.13966193594079
1747	-0.479092851132269	0.247347611970484	0.872055777709227	1.11940338967971
1748	-0.364562284135706	0.302835187252711	0.845488792101855	1.14832397935457
1749	-0.797859769711569	0.338660134703469	0.749957206441196	1.08861734114466
1750	-0.506375167635778	0.350017788144851	0.831005177984807	1.18102296612966
1751	0.533771136153304	0.33676742296059	0.644319464927662	0.981086887888251
1752	1.03842446882524	0.304906046889053	0.803179870395509	1.10808591728456
1753	0.877812568618409	0.266550055541403	0.764142580362648	1.03069263590405
1754	-0.545930249637545	0.233722821316301	0.580268352263475	0.813991173579776
1755	0.419114261911045	0.211075449247592	0.496708990554928	0.70778443980252
1756	0.439606515644353	0.194893112398643	0.528078997345935	0.722972109744578
1757	2.23000650659982	0.183573285785657	0.608638979761323	0.79221226554698
1758	1.31661672273987	0.179451144773598	0.645788246112051	0.825239390885649
1759	1.75218172384892	0.189566120524147	0.62653654966931	0.816102670193457
1760	1.19427009118789	0.215703772735424	0.60640507512618	0.822108847861605
1761	1.04281226714057	0.25612014540143	0.644406403770979	0.900526549172409
1762	-0.180612691518314	0.304967083920778	0.505866037548436	0.810833121469214
1763	2.72592516671573	0.353737529188958	0.388785757178776	0.742523286367733
1764	1.21253324829885	0.39559975068534	0.329624515472034	0.725224266157374
1765	1.5935884498073	0.435244019773868	0.281735316664952	0.71697933643882
1766	-1.26655682434477	0.474190264067343	0.267232749279698	0.741423013347041
1767	0.524824974186532	0.508723311554351	0.198037358044045	0.706760669598395
1768	-0.348190898044419	0.527468118898085	0.202772872158841	0.730240991056926
1769	-0.793098116622539	0.527331048804158	0.1923306823077	0.719661731111858
1770	-1.62896000688158	0.507335118061235	0.330256920363535	0.837592038424769
1771	-0.490130592610261	0.466239398193541	0.280883845492106	0.747123243685646
1772	0.000225200658326263	0.404149185527173	0.226843855716555	0.630993041243728
1773	-0.852960292873651	0.328927435169366	0.294847781559576	0.623775216728943
1774	-0.0231668495637719	0.250547869370071	0.464699278685523	0.715247148055594
1775	-0.629248372331522	0.174909921643401	0.521295790268433	0.696205711911834
1776	-0.508735731404649	0.107087996197211	0.542848409449909	0.64993640564712
1777	-1.19219008245547	0.0482960300326083	0.572678237004893	0.620974267037501
1778	-0.468238248950657	-0.00270393652579958	0.695164941111267	0.692461004585467
1779	0.807239223506156	-0.0488947270325068	0.629763087086788	0.580868360054281
1780	1.10372418182289	-0.0882294973193529	0.528142047963495	0.439912550644142
1781	2.73126330939989	-0.112962506712254	0.519098650076872	0.406136143364618
1782	0.588498127655393	-0.114302127532865	0.364748954335315	0.25044682680245
1783	0.734486127500177	-0.0859131887963468	0.176372419572793	0.0904592307764462
1784	1.18270713921227	-0.0350005868324233	0.22021798135249	0.185217394520067
1785	0.772239782972035	0.0281767769595775	0.174791871302911	0.202968648262488
1786	-1.17919847127476	0.09601005004218	0.212726488780136	0.308736538822316
1787	-2.24723199340779	0.159095502084407	0.113346559660346	0.272442061744753
1788	-2.74861757612117	0.201927458033824	0.0978451440279958	0.29977260206182
1789	-1.31565827098148	0.209598504126439	0.00980915496194623	0.219407659088385
1790	0.487948380582592	0.176438148936833	0.0955596202764302	0.271997769213263
1791	2.28530150865204	0.11346270836106	0.0440214135002599	0.15748412186132
1792	0.609005951926509	0.0450043224851081	-0.00724332211641747	0.0377610003686906
1793	-0.541836083992653	-0.00461911467157539	-0.141838819235686	-0.146457933907261
1794	-1.54748807767612	-0.0292070958805655	-0.0913181283135347	-0.1205252241941
1795	-1.77168882403298	-0.0380431941185312	-0.0838249186089641	-0.121868112727495
1796	0.348413033970818	-0.0463298470168756	-0.135760437854009	-0.182090284870884
1797	0.255823302859777	-0.0628053034314036	-0.0291863883767562	-0.0919916918081598
1798	0.442734996296501	-0.0824712454561506	0.108506363388755	0.0260351179326042
1799	1.38154770246535	-0.097712138565493	0.0654320384715626	-0.0322801000939304
1800	-0.592449370704873	-0.101737202049742	-0.0630111195491249	-0.164748321598867
1801	0.66328457703655	-0.0909114082296959	-0.120425067683019	-0.211336475912715
1802	-0.564755473978546	-0.0705976398579282	-0.141465642538736	-0.212063282396665
1803	0.144344914961306	-0.0453011886518438	-0.141617142055098	-0.186918330706942
1804	-0.870193678754912	-0.02127440837924	-0.113699492546586	-0.134973900925826
1805	-0.474151079866372	-0.00228681739216264	-0.152746601891284	-0.155033419283447
1806	-0.10817362910025	0.00735366012418109	-0.192176372743936	-0.184822712619755
1807	-0.849407611732494	0.00723952864757071	-0.151595255395027	-0.144355726747456
1808	-0.236303414009998	-0.000437599094462848	-0.114449417059078	-0.11488701615354
1809	1.05330250216553	-0.0146666186036762	-0.184199395351284	-0.19886601395496
1810	2.05026408223006	-0.0304892589634374	-0.389359765631748	-0.419849024595185
1811	0.703800634382033	-0.0370177794544908	-0.208005736290921	-0.245023515745412
1812	0.32723346471239	-0.0247359106618918	-0.109581232602745	-0.134317143264636
1813	-0.86852416990339	0.00454187670402575	-0.14476201916228	-0.140220142458255
1814	0.940119103132889	0.0412402209761133	-0.0232136932124284	0.0180265277636849
1815	3.17842753198419	0.0745751432786553	-0.102242063791833	-0.027666920513178
1816	0.350388852361951	0.107176294055653	-0.176762905223275	-0.0695866111676218
1817	-0.670228139245232	0.148718674839989	-0.133139717794568	0.0155789570454208
1818	0.917372429288779	0.194096706084525	-0.155201255442096	0.0388954506424292
1819	1.20994636167896	0.232851581994129	-0.193087824787751	0.0397637572063782
1820	1.2651690888641	0.263741714902193	-0.18744741986385	0.076294295038343
1821	0.933597424698517	0.290583320935265	-0.125433756545861	0.165149564389404
1822	0.695070813020397	0.316725506878918	-0.158360497892722	0.158365008986196
1823	0.700618410670625	0.342265073937934	-0.123777988703796	0.218487085234138
1824	-1.01414863069485	0.36524325595855	-0.0826393572974528	0.282603898661097
1825	-2.55034658170886	0.381488227889381	-0.064789428091924	0.316698799797457
1826	-0.943864696528548	0.379815415680297	0.0663346618694274	0.446150077549724
1827	-2.11340508705137	0.349361969680834	0.0431885443993512	0.392550514080185
1828	-1.4431935425202	0.290646417030244	0.0654756687753558	0.3561220858056
1829	-1.03294296119785	0.20751971062997	0.036149808523385	0.243669519153355
1830	1.07663645724729	0.108980510383894	0.0720917397643643	0.181072250148258
1831	0.557841273353589	0.00930108385923416	0.176967787290958	0.186268871150192
1832	-1.37368544267129	-0.0729980677987289	0.238894149120367	0.165896081321638
1833	-1.49725122636464	-0.130264315503439	0.290295062051686	0.160030746548247
1834	-0.759897683004472	-0.17005446179601	0.304711346794955	0.134656884998945
1835	-1.20925542124467	-0.20204429117659	0.248853205389338	0.0468089142127485
1836	-1.20397086684768	-0.230821269741149	0.257771491755566	0.0269502220144167
1837	-0.896253325084988	-0.259359521037929	0.262117278256229	0.00275775721829979
1838	-1.13084348817703	-0.288634663609886	0.271417742713269	-0.0172169208966169
1839	0.335203056778613	-0.317559008082424	0.354269286897835	0.0367102788154104
1840	0.239420264533449	-0.343369980328744	0.219057602205736	-0.124312378123008
1841	0.581397462503449	-0.358775172497316	0.343137348726475	-0.0156378237708416
1842	-0.739112878889613	-0.358371219030543	0.332533469765928	-0.025837749264615
1843	-0.400714197780646	-0.341655164026101	0.378243026828935	0.036587862802834
1844	-0.333285877370134	-0.315635559378362	0.319634726942895	0.00399916756453211
1845	1.48913357017316	-0.286797356523256	0.366829574537183	0.0800322180139267
1846	0.779701426097427	-0.25648439388675	0.360559775949499	0.104075382062748
1847	0.709240306418676	-0.218968607152424	0.45061316676474	0.231644559612316
1848	1.95109819218141	-0.172262196628614	0.318657768278652	0.146395571650037
1849	3.33945515132481	-0.116427664178405	0.403545907274272	0.287118243095867
1850	1.28807240223792	-0.0468604196818426	0.375514783470783	0.328654363788941
1851	1.03680110495846	0.0410215636301784	0.326379765290491	0.36740132892067
1852	-0.0643742739975571	0.139609850949805	0.313723017170198	0.453332868120003
1853	0.46774261622044	0.235705463253009	0.423648102635046	0.659353565888056
1854	0.254081979612394	0.315784158149175	0.370026001512105	0.68581015966128
1855	0.591943753675035	0.373482814851261	0.318315320187184	0.691798135038445
1856	-0.50596178304501	0.408174165870766	0.347878551149126	0.756052717019893
1857	-0.969539062598381	0.422296408641983	0.422016671126306	0.84431307976829
1858	-1.10507898072943	0.415327230096232	0.34029657515931	0.755623805255542
1859	-1.29607667727121	0.386033657762803	0.42239010684308	0.808423764605882
1860	-0.627541064829361	0.335197091408803	0.359334542243165	0.694531633651968
1861	0.755717417321838	0.266751691006067	0.373890865613857	0.640642556619923
1862	0.947311693630147	0.190817966236449	0.320162175834436	0.510980142070885
1863	1.96299560614157	0.122418894811616	0.277878541456193	0.40029743626781
1864	1.1275498109706	0.074614054427498	0.162228599003484	0.236842653430982
1865	0.643089594848117	0.0559967950949667	0.0902184284702427	0.146215223565209
1866	2.0720835619186	0.0646389474454561	-0.0147221894112658	0.0499167580341902
1867	0.903207728938936	0.0938668907265268	0.0862565998137494	0.180123490540276
1868	-0.22871292331415	0.139652880875534	0.0754926539755669	0.2151455348511
1869	1.34814907196909	0.192608626149175	0.110820986398498	0.303429612547673
1870	-0.0791660059613177	0.24179189111223	-0.000737298465926709	0.241054592646304
1871	0.653261164692948	0.283436567889963	-0.0709585370825634	0.2124780308074
1872	-0.329857779875711	0.313645581022583	-0.0700590818196556	0.243586499202927
1873	0.573631603889785	0.331417949515324	-0.165729386758168	0.165688562757156
1874	2.44275351967791	0.3358656726398	-0.269609625888437	0.0662560467513633
1875	1.25294671470918	0.333370011137566	-0.290979388892241	0.0423906222453255
1876	1.09198459045593	0.336045912111381	-0.321310969612756	0.0147349424986244
1877	-0.519074303616672	0.348127289544786	-0.302015952452605	0.0461113370921812
1878	-0.741042234390125	0.365716678028549	-0.403035288466664	-0.0373186104381155
1879	-0.248598849774853	0.377437090716226	-0.249235116481573	0.128201974234652
1880	-0.876407542038098	0.374276490753513	-0.180777960795375	0.193498529958138
1881	-0.776569769262451	0.353804599657504	-0.115006805654889	0.238797794002615
1882	-1.32436334755477	0.316057094586069	-0.0113583124901658	0.304698782095904
1883	-0.348306872933857	0.263058287826538	-1.81216797638327e-05	0.263040166146774
1884	-0.318455507243451	0.198054965626846	-0.0622591170972372	0.135795848529609
1885	0.15898241560722	0.128734890109352	-0.232891712120192	-0.10415682201084
1886	0.237920606954614	0.063309830741629	-0.247283117856375	-0.183973287114746
1887	-0.205594326367918	0.00912246661820158	-0.277281094851509	-0.268158628233308
1888	-0.264630538991216	-0.0302014148316368	-0.264030210391795	-0.294231625223432
1889	-1.42448320201245	-0.056111907631621	-0.178548627316818	-0.234660534948439
1890	-1.235666587554	-0.0738121208557024	-0.274966916054545	-0.348779036910247
1891	-0.147639781878291	-0.0920693766015127	-0.370872685286921	-0.462942061888434
1892	0.513822143664149	-0.115041746875711	-0.292610406722072	-0.407652153597782
1893	-1.19306081611359	-0.138271654463385	-0.311713754436788	-0.449985408900173
1894	0.470094671573652	-0.156250200949991	-0.424057514420094	-0.580307715370085
1895	1.57452797199308	-0.169560718257344	-0.592429094823105	-0.761989813080449
1896	-0.136423935638595	-0.173267198350164	-0.531834515831861	-0.705101714182025
1897	-0.626321951155878	-0.161433223831036	-0.471616179739092	-0.633049403570127
1898	-1.15265265882928	-0.138667479548261	-0.391992534620048	-0.530660014168309
1899	0.901754614736906	-0.115036575916726	-0.412058194616683	-0.527094770533408
1900	1.69194718737931	-0.0974391528204972	-0.526787939322083	-0.62422709214258
1901	2.44923812653981	-0.0802548350520362	-0.564710232706322	-0.644965067758359
1902	0.820783223518735	-0.0523137184998006	-0.533930892264864	-0.586244610764664
1903	0.337224286798407	-0.00620884342507765	-0.528313250821344	-0.534522094246422
1904	-0.266264129297241	0.0527845349256861	-0.333021962720175	-0.280237427794489
1905	0.863388901659014	0.113098237587173	-0.288041083976816	-0.174942846389643
1906	1.11675973968982	0.164670017799572	-0.328860924654994	-0.164190906855422
1907	-0.666423368749828	0.206415330190942	-0.276381788264613	-0.0699664580736709
1908	-0.123311374528456	0.239214690648544	-0.234156028728987	0.00505866191955767
1909	0.00262641853390877	0.258675472992902	-0.160990935159505	0.097684537833397
1910	0.939770567728897	0.263429460127032	-0.215209943223055	0.0482195169039762
1911	-1.7483086617207	0.256973564503042	-0.211798004339593	0.0451755601634493
1912	-1.24778842682321	0.243503463063809	-0.0885546782288667	0.154948784834943
1913	-0.53972494614933	0.217603421369282	0.000692969751667351	0.218296391120949
1914	0.634297227150238	0.176942956827645	-0.0265435193815821	0.150399437446063
1915	-1.21650399014606	0.127538595721746	-0.0799740662766146	0.0475645294451316
1916	1.00361551253739	0.0785193391223811	-0.0995826686438872	-0.0210633295215062
1917	0.790751167382242	0.0333572766563088	-0.227365935823509	-0.1940086591672
1918	0.657603046437394	0.000127027461794978	-0.259591048482206	-0.259464021020411
1919	0.607956568155349	-0.0158756220904668	-0.298547125265669	-0.314422747356136
1920	1.73949380951943	-0.014424955803927	-0.28473570318329	-0.299160658987217
1921	1.68053461447544	0.00303671926920582	-0.38091488323895	-0.377878163969744
1922	1.97307039820409	0.0375988729951647	-0.202048280057697	-0.164449407062532
1923	1.72211432439573	0.0890938441865835	-0.16937519385628	-0.0802813496696963
1924	0.710728114394173	0.155460521968807	-0.109446793134318	0.0460137288344887
1925	-2.30974341374818	0.230475588789022	-0.0999489529334483	0.130526635855574
1926	-0.413142696505457	0.299394764584824	-0.167047966940367	0.132346797644457
1927	-0.409558903904217	0.341992591356996	-0.172453074817461	0.169539516539535
1928	1.21640777910041	0.35272164620108	-0.154475280294572	0.198246365906508
1929	0.916095997293811	0.338093060491973	-0.137921266959472	0.200171793532502
1930	0.159720593552222	0.313161511623584	-0.298258796889712	0.0149027147338722
1931	0.580040112801247	0.288890581495525	-0.343933791843361	-0.0550432103478359
1932	-0.290413092430981	0.268749261677457	-0.350293833867674	-0.0815445721902167
1933	-1.70289827597645	0.252977284901157	-0.316562799710289	-0.0635855148091316
1934	-0.904273089865617	0.235697523804947	-0.155661267049174	0.0800362567557734
1935	-2.22797243910116	0.207689817529902	-0.155331237328476	0.0523585802014266
1936	-2.00959320101702	0.164509420865927	-0.155446859721241	0.00906256114468657
1937	-0.726345350923005	0.102356047632084	-0.114785311301969	-0.012429263669885
1938	-0.350501056162539	0.023689884871343	-0.108616022230534	-0.0849261373591909
1939	-0.0947820933124083	-0.0604387576798255	-0.131375325909016	-0.191814083588842
1940	-0.960011196342975	-0.137457742730642	-0.130790230285205	-0.268247973015847
1941	0.22451842150919	-0.199399570211232	-0.173287561469779	-0.372687131681012
1942	-0.671235069282199	-0.244770566157448	-0.0787876896872137	-0.323558255844662
1943	-0.445549343077952	-0.272527817059268	-0.00713514320983181	-0.2796629602691
1944	0.424647922793164	-0.286056734275403	-0.0648779686147248	-0.350934702890127
1945	-0.499107784096897	-0.288118480109126	-0.0433403202832772	-0.331458800392403
1946	-0.493535862883	-0.279290152853475	-0.0690662678046213	-0.348356420658096
1947	0.8456657514942	-0.263729124055305	-0.119004133922014	-0.382733257977319
1948	0.757221582621433	-0.244212948146212	-0.06779848812122	-0.312011436267432
1949	0.368472413359277	-0.217769632659844	-0.0232577406673779	-0.241027373327222
1950	0.0667862218366637	-0.182549941640507	0.0685619554476265	-0.113987986192881
1951	1.74499793311941	-0.141011834997414	0.0770665556976886	-0.063945279299725
1952	1.2673523115699	-0.0956737116289383	0.0253840769996829	-0.0702896346292554
1953	1.18609665294325	-0.0434424245869886	0.0413743235482535	-0.00206810103873515
1954	0.207125531499717	0.0164415113861136	0.00823251829902966	0.0246740296851433
1955	1.5403310768467	0.0804118813824201	-0.0267380066392152	0.0536738747432049
1956	0.913106255477988	0.142366141170907	0.0930076203460326	0.23537376151694
1957	0.0328677187905922	0.20121181488665	0.126961754989228	0.328173569875878
1958	-1.43743131362469	0.254140130752106	0.151313261205549	0.405453391957655
1959	-2.01668106310906	0.293257258385299	0.160214318482518	0.453471576867817
1960	-1.21205004432034	0.306807781891783	0.102012950973539	0.408820732865322
1961	0.683297929685045	0.287552967209715	0.0344648767917235	0.322017844001438
1962	-0.276921083066464	0.241262767677901	0.0430636199026872	0.284326387580588
1963	-0.810785387416184	0.183896207862302	0.102293707368997	0.286189915231299
1964	-1.22571807612127	0.125721121640464	0.0528538517661785	0.178574973406643
1965	-0.53470084436311	0.0692607874707707	0.0703457517598151	0.139606539230586
1966	1.07949466437593	0.0140008940726792	0.123331428667666	0.137332322740346
1967	2.45220239443798	-0.0357610736004115	0.120815262055885	0.0850541884554738
1968	-0.731818603548547	-0.0678866099064928	0.0540670949758088	-0.013819514930684
1969	0.95148876240409	-0.0732928536652115	-0.00644358579251706	-0.0797364394577286
1970	-0.0479151884266761	-0.058890203082802	0.00909531425998841	-0.0497948888228136
1971	-0.634291702983479	-0.0313733773571262	-0.121784281982528	-0.153157659339654
1972	0.106201632170943	-3.47225464410712e-05	-0.152977093668324	-0.153011816214765
1973	1.1226757866874	0.0264225319972146	-0.23357569411709	-0.207153162119876
1974	0.27389583382146	0.0470371855643714	-0.312784045223131	-0.265746859658759
1975	-0.293427576064498	0.0663449285026792	-0.256199141243195	-0.189854212740516
1976	-1.45243540571229	0.0846768624594156	-0.246238511712841	-0.161561649253426
1977	-0.631711310558809	0.0968954878608317	-0.277978988082035	-0.181083500221203
1978	1.28123291136211	0.0957019291194191	-0.252493610016555	-0.156791680897136
1979	-0.242172587757391	0.0828891698695735	-0.269301449450414	-0.186412279580841
1980	-0.512233995409917	0.0684565426496167	-0.150894872766202	-0.0824383301165852
1981	0.69218557650218	0.055401216886928	-0.204449368373817	-0.149048151486889
1982	1.03393922796517	0.0438215563220144	-0.204129913018334	-0.16030835669632
1983	-0.794130504023791	0.0381045595064054	-0.102218981560676	-0.0641144220542705
1984	-2.72218119920533	0.0406503743359369	-0.0787719009234795	-0.0381215265875426
1985	-0.70948392358173	0.0420318818038458	-0.0184718912299536	0.0235599905738922
1986	-0.806157643249673	0.0286357235323017	0.031216538132582	0.0598522616648837
1987	1.21838047626692	-0.000444914386418304	0.131911008347829	0.131466093961411
1988	1.26023167639187	-0.0373315572578068	0.187074882003343	0.149743324745536
1989	0.984084188760715	-0.066491005052128	0.307730481488254	0.241239476436126
1990	-1.12244227394293	-0.0764911354053132	0.38641664093933	0.309925505534017
1991	-1.01075287315772	-0.0673028284371296	0.347948696440497	0.280645868003368
1992	-0.541202626699041	-0.0514814192475979	0.451645481412439	0.400164062164841
1993	-1.45485417715011	-0.0402447394093926	0.465838272613447	0.425593533204054
1994	0.963103303991522	-0.0391122980658774	0.400915316758129	0.361803018692252
1995	0.201693641648651	-0.0489054212235638	0.20758926440243	0.158683843178866
1996	-0.179276527736828	-0.0602745331900415	0.208845801833539	0.148571268643498
1997	-2.76088994915946	-0.0671693681824554	0.224829322838074	0.157659954655619
1998	-0.758614455900929	-0.0726733148576026	0.213602926693525	0.140929611835922
1999	-1.18834796044292	-0.0878390380148339	0.073292176721364	-0.0145468612934699
[truncated: 8,001 more rows]
