# Supplementary material for: Impulse Response Functions for Nonlinear, Nonstationary, and Heterogeneous Systems, Estimated by Deconvolution and Demixing of Noisy Time Series
Source: Sensors (Basel). 2022 Apr 25;22(9):3291. doi: 10.3390/s22093291 (PMC9105515; doi:10.3390/s22093291)
Supplement: Supplementary file 1 [file sensors-22-03291-s001.zip › File S1/IRF fig 16 piecewise linear approximation to IRF/benchmark_time_series_alpha=4_tau=10_ar=0_nk=0.txt]

t	x	y_true	y_err	y
1	-0.36061181407081	-0.0264661519039086	0.0614197625894201	0.0349536106855115
2	-0.125347254064998	-0.00185968187500107	0.28699022043727	0.285130538562269
3	-0.202217196190432	0.01334908228953	-0.0623648747473302	-0.0490157924578002
4	1.36043446008359	0.0188155089954351	-0.267304432968767	-0.248488923973332
5	0.362706349357161	0.0181108523159568	-0.246478584402425	-0.228367732086468
6	0.208593320975497	0.0193664379451911	-0.0575109493181562	-0.0381445113729651
7	-0.981281588468128	0.0251179965265504	-0.0986450407254146	-0.0735270441988642
8	-3.05558190024249	0.0322821764767032	-0.174571159593087	-0.142288983116384
9	-0.721915960536565	0.0300233582862787	0.0636243181708981	0.0936476764571768
10	0.204596885032221	0.00595923025175813	-0.473354803825943	-0.467395573574185
11	0.959736257907763	-0.0360497813195437	0.160490797236512	0.124441015916968
12	1.44390629898051	-0.0818355650130774	-0.281343968949119	-0.363179533962196
13	0.369475697332892	-0.115685638098109	0.221948896052201	0.106263257954092
14	2.38348197401981	-0.127944445595165	-0.220733383768949	-0.348677829364114
15	2.87518494937779	-0.117151263819076	-0.10775379847505	-0.224905062294126
16	1.53278902276317	-0.0789522883413704	-0.111786486191555	-0.190738774532926
17	2.2614340928214	-0.0122899924059079	-0.364153689385468	-0.376443681791376
18	1.76382984986965	0.075169457035952	-0.264021427585057	-0.188851970549104
19	0.931388639068352	0.175025415990951	-0.0481620293607523	0.126863386630198
20	1.30124183877275	0.276962505984428	-0.147326472138933	0.129636033845494
21	0.415145104522242	0.37001774455119	-0.161508900505315	0.208508844045875
22	-0.498185708984609	0.446978254625102	0.0726005983795379	0.51957885300464
23	0.951772778234783	0.500655591069325	0.235696976581695	0.73635256765102
24	0.722868964879682	0.526639960034075	0.0308223397564566	0.557462299790532
25	-0.408500477458673	0.530191214608784	-0.20032764901262	0.329863565596164
26	-1.60645286776147	0.517239524202619	-0.52588280019274	-0.00864327599012116
27	-0.4451408392643	0.487219688053691	0.0064524616432233	0.493672149696914
28	-0.292764629781438	0.437032488856251	-0.359222987177332	0.0778095016789184
29	-0.880226338480049	0.370990104593771	-0.118842643411046	0.252147461182724
30	-1.28905813353646	0.296167273698265	0.601493562597179	0.897660836295444
31	0.0920755108966313	0.216466263859337	0.515212968945806	0.731679232805143
32	-0.930112101983342	0.13509227850065	0.183539332531295	0.318631611031945
33	-0.958828700517411	0.0585513321319604	0.342610093351702	0.401161425483662
34	-0.57302288483103	-0.0112723424641074	0.0337637319683059	0.0224913895041985
35	-2.60724246296489	-0.0742857665466164	0.0571056196696557	-0.0171801468769606
36	-0.854456362354599	-0.132221730092366	0.152946307019189	0.0207245769268236
37	-0.439683526844386	-0.191382396403373	-0.211289128157363	-0.402671524560736
38	-0.661530769689348	-0.249619317407416	0.176288539663823	-0.0733307777435929
39	-0.333497369362497	-0.300938439665434	-0.175490984885456	-0.47642942455089
40	-0.905151902077042	-0.341217109215484	0.379517540924645	0.0383004317091605
41	-0.621086161032054	-0.368769962856549	0.339548065304585	-0.0292218975519643
42	-1.61945093989932	-0.385691402324982	-0.232631435851265	-0.618322838176246
43	-1.10682740698652	-0.395641239799403	0.112513875889612	-0.28312736390979
44	0.876960416937781	-0.404665366588924	-0.370020717278156	-0.774686083867081
45	0.106369001791556	-0.412688544174577	0.0590696661185891	-0.353618878055988
46	-0.0205706421702689	-0.411600150462348	-0.103617945183093	-0.51521809564544
47	-0.713466632959884	-0.39776648721229	0.333006419774241	-0.0647600674380491
48	-0.239396844851353	-0.373416117268055	0.115870005564183	-0.257546111703872
49	1.46725375829035	-0.344540796278195	-0.037667749178705	-0.3822085454569
50	2.69782271827662	-0.312496498471272	0.30262224350193	-0.00987425496934224
51	2.59029278737513	-0.269262604257037	0.0295670306263115	-0.239695573630726
52	-0.62417715942785	-0.204187711234738	0.478565381765999	0.274377670531262
53	0.31401849604516	-0.11769556150333	0.160328576694184	0.0426330151908535
54	-1.16318990682942	-0.0266512249001674	0.584797888825251	0.558146663925084
55	0.364851809614799	0.0533842003234914	0.155784650411213	0.209168850734704
56	-0.624071116059791	0.110725970599293	0.043432296304456	0.154158266903749
57	-1.68405487422156	0.144433370133668	0.285251181525122	0.42968455165879
58	-1.5683890653392	0.153942805703192	-0.0460007978509618	0.10794200785223
59	-0.834450707233994	0.136968175062454	0.148213356300207	0.285181531362661
60	0.869820634675773	0.0956689620970401	0.0300681060057024	0.125737068102743
61	-0.114398569350695	0.0406829515567611	-0.20702469690778	-0.166341745351019
62	0.248353562858684	-0.0121729789418126	0.0191546351565793	0.00698165621476675
63	1.8837683030784	-0.0541360802469094	-0.283303791487431	-0.337439871734341
64	0.756944114288944	-0.0789551019458308	-0.357174008927852	-0.436129110873683
65	0.446426191690723	-0.080048742616811	-0.131675371050966	-0.211724113667777
66	-0.276675924929443	-0.0596606340645431	-0.229391203505805	-0.289051837570348
67	-0.664587781940823	-0.0264171168674897	0.0549969161074175	0.0285797992399278
68	0.943974671106734	0.0079261057259874	-0.270896545084494	-0.262970439358507
69	1.90596666884653	0.0355256758510891	-0.15626614496885	-0.120740469117761
70	2.17486185446289	0.0601733859885591	-0.0947473142460047	-0.0345739282574457
71	3.0883870510906	0.0916307968559802	-0.213158112726139	-0.121527315870158
72	0.40113842120535	0.138806960338488	-0.0376445985853313	0.101162361753157
73	0.908490737571767	0.204452547407699	0.0649131003197507	0.26936564772745
74	0.889296938558348	0.277217509163049	0.494903841595015	0.772121350758064
75	1.12324802676801	0.346026054081023	-0.0571542468950076	0.288871807186016
76	1.86318562291	0.404502105566642	0.154536902193427	0.559039007760069
77	0.156879666497296	0.452148719903248	-0.0761717766003613	0.375976943302887
78	-0.61606422064132	0.491012915032555	-0.445613817721581	0.0453990973109745
79	0.952024224548466	0.516155240896014	-0.468225591123205	0.0479296497728096
80	2.53451735369903	0.522576489226636	-0.221387674679037	0.3011888145476
81	0.269784458317179	0.516997465346886	-0.100290893369234	0.416706571977653
82	0.964158895649614	0.511011197672525	-0.170620134914642	0.340391062757883
83	0.262212843883297	0.505991934572353	-0.182330266961291	0.323661667611062
84	0.695554285356307	0.500862608109036	-0.0726098446359175	0.428252763473118
85	-0.658420269022489	0.492933956719247	0.0800207407626567	0.572954697481904
86	-0.197963907779512	0.479943109597949	0.0951717751415249	0.575114884739474
87	1.7247950390985	0.457068412199997	0.154701120802465	0.611769533002462
88	0.381825057516518	0.425888955086046	0.0268580892224013	0.452747044308447
89	-0.275034889779774	0.395659710786839	-0.102541758050191	0.293117952736648
90	0.18798930790058	0.368879005184181	-0.475041930145825	-0.106162924961644
91	0.235948048222087	0.342905166618373	-0.0359901433000713	0.306915023318301
92	-1.34468454437958	0.316763335924542	-0.418812969712387	-0.102049633787845
93	-0.646490761447666	0.288755617222695	0.00558673152929029	0.294342348751986
94	-1.05448478283838	0.253221610981631	-0.561523535709243	-0.308301924727612
95	0.351546217918905	0.208283081167066	0.216478098619148	0.424761179786214
96	-1.60359734801508	0.156019112010665	-0.320667828541701	-0.164648716531036
97	-1.35037371472316	0.102217529107023	-0.0945206110100794	0.00769691809694342
98	1.13840245487957	0.0456650483951263	0.0451545520620238	0.0908196004571501
99	-0.444837619123023	-0.0115402625629431	-0.226133213182381	-0.237673475745324
100	-0.118737743800006	-0.0592826559664137	0.0355701459951874	-0.0237125099712263
101	-0.58361343544102	-0.0943461662440212	-0.31924958481873	-0.413595751062751
102	-0.222272714123529	-0.11758162085135	-0.116959867068761	-0.234541487920111
103	-0.163203300615297	-0.132377307911273	0.0940558084624886	-0.0383214994487841
104	-1.03275061220596	-0.140840393127323	0.0711522898735725	-0.0696881032537503
105	-1.28373263817652	-0.145340687565462	0.346932988854655	0.201592301289193
106	-1.59996223147836	-0.151382047510318	-0.173647471281842	-0.32502951879216
107	-1.29893748512914	-0.164631149946105	-0.559034147170751	-0.723665297116855
108	-1.50659838854938	-0.188523804881298	-0.0713176083934823	-0.25984141327478
109	1.05485992816836	-0.222585103241653	-0.36329881285034	-0.585883916091993
110	-0.389056290324237	-0.261182373418668	-0.186724751112856	-0.447907124531524
111	1.3559924439422	-0.291331474905174	-0.266669851363616	-0.55800132626879
112	-0.0290356635539976	-0.30572195411783	-0.457493963063639	-0.763215917181469
113	0.508804778742194	-0.298868941009626	0.265060351915959	-0.0338085890936664
114	-0.937353667517612	-0.273648391221464	-0.367985483526192	-0.641633874747656
115	0.854100951918099	-0.23664936869834	0.343763649982876	0.107114281284536
116	1.24698460043819	-0.196916419853743	0.14465928140339	-0.0522571384503531
117	1.17302999355785	-0.154629250421747	-0.297182152480658	-0.451811402902405
118	0.336354881663043	-0.106330582861205	-0.182936124100653	-0.289266706961857
119	1.24326409755552	-0.0516646757168187	0.134067933410036	0.0824032576932175
120	0.0192441038575567	0.00566136942815383	0.223449901213336	0.22911127064149
121	1.06681520242973	0.0628286528736922	-0.142274110476416	-0.079445457602724
122	0.714172255896936	0.11505538500206	-0.173791145169163	-0.0587357601671028
123	1.97873268389594	0.161717862759221	0.188071302411698	0.349789165170919
124	0.775092056636781	0.204457914481853	0.400231061814443	0.604688976296296
125	-0.801216190076943	0.247532121432131	0.233670786295676	0.481202907727807
126	0.437913975313603	0.287411172723349	-0.159233111183677	0.128178061539672
127	0.934380785583989	0.315235260448366	0.223155284099009	0.538390544547375
128	-0.744270755496554	0.330035020820478	-0.130398955930221	0.199636064890257
129	0.27603092043777	0.334348431696421	-0.476715427981156	-0.142366996284735
130	-0.612349187612465	0.326821929166038	-0.099521391216061	0.227300537949977
131	-0.339719232219076	0.30878239517448	-0.0454810923341518	0.263301302840328
132	-0.0391558020784177	0.280548131206669	-0.544891136449964	-0.264343005243295
133	2.11420199396837	0.244437598089338	0.244570047462355	0.489007645551693
134	0.855744661786239	0.207921572027463	-0.211519113602008	-0.003597541574545
135	1.1297303750048	0.183636108561901	-0.208274406599931	-0.0246382980380299
136	1.2051803186219	0.176104671056361	-0.120218597965234	0.0558860730911271
137	1.56674828241955	0.185025384099998	0.00449432232665839	0.189519706426657
138	1.47386875214569	0.208338132841058	0.0708103548625584	0.279148487703617
139	0.697200571608338	0.243921489231	0.294591674917741	0.538513164148741
140	0.105602734868423	0.287507372967497	-0.0463686484550308	0.241138724512467
141	0.280253468538753	0.330837125798491	0.137465287787942	0.468302413586433
142	1.49343594630618	0.36514877585221	-0.206702815177424	0.158445960674786
143	2.47952215393832	0.387674367758609	-0.280403614485926	0.107270753272684
144	-0.0916620721494177	0.405140392328931	-0.157837743180272	0.247302649148659
145	0.997101464006679	0.424707323187338	0.204820756709026	0.629528079896364
146	1.74496332033495	0.442621257590643	0.41037988667009	0.853001144260733
147	-0.72758133440618	0.457978651633704	-0.186715857701246	0.271262793932458
148	-1.12343996065646	0.470932319587774	0.0773326184497154	0.548264938037489
149	-2.04178502827584	0.472319794577192	-0.402146615151147	0.0701731794260452
150	-1.28817439156679	0.451575007827623	-0.144582663514079	0.306992344313544
151	1.47915070834353	0.402012557858879	0.459767624217305	0.861780182076184
152	1.13247893839293	0.330352608299314	-0.160537894030731	0.169814714268583
153	0.304385655243025	0.257150689590208	0.163585980391688	0.420736669981896
154	-1.09965403004098	0.19780349195455	-0.214139004036489	-0.0163355120819384
155	0.329880543347774	0.154284600492201	0.146843732825366	0.301128333317566
156	-0.826873787888367	0.119993807312798	0.266175544062341	0.386169351375139
157	-1.96926271205429	0.0915714011150267	-0.351163261660823	-0.259591860545796
158	-0.944898164835324	0.0622027705893642	-0.0193482572199694	0.0428545133693948
159	-0.788035916271749	0.0238908842437944	0.0831447810326987	0.107035665276493
160	-1.01091235522596	-0.0235670128310897	0.162033080508296	0.138466067677206
161	-1.45674843018509	-0.0762378936766419	-0.189946673622814	-0.266184567299456
162	-0.819143243114204	-0.131143934677703	-0.395468887402397	-0.5266128220801
163	1.76964340233821	-0.186755609655429	-0.0792424203883405	-0.26599803004377
164	0.216473423348901	-0.235861310151043	-0.0333318669746177	-0.269193177125661
165	-0.997846084018194	-0.265009382714648	0.27229221940216	0.00728283668751184
166	-0.240382385638462	-0.272725733559256	-0.279379160182423	-0.552104893741679
167	0.129459149643575	-0.267344114307891	0.617592680688013	0.350248566380122
168	0.911170383190274	-0.254669803489646	-0.0321239981428961	-0.286793801632542
169	-0.468748982992909	-0.235590974966701	-0.197408203871078	-0.432999178837779
170	-0.0660495018177305	-0.209308082407641	0.0499249951403496	-0.159383087267291
171	-0.490003964559194	-0.180308686588889	0.0340261647859425	-0.146282521802947
172	-0.960851805907834	-0.152941848520639	0.682948057735671	0.530006209215032
173	1.64989459929296	-0.131976902156804	0.243311811879805	0.111334909723001
174	0.838099628565331	-0.118265351972246	0.256799335674812	0.138533983702567
175	0.629579194525225	-0.102364465606538	-0.0590567838972789	-0.161421249503816
176	1.31799655207089	-0.0787042180784969	-0.213809769371213	-0.29251398744971
177	0.347948495036658	-0.0461875677331507	-0.20672184341467	-0.252909411147821
178	-0.483907640388087	-0.00528668311024144	-0.0530194729693697	-0.0583061560796111
179	-0.778324129923935	0.0375364886126339	0.467382223210672	0.504918711823306
180	-1.88105779925902	0.072249041973362	-0.181668702708424	-0.109419660735062
181	-2.85154528916095	0.0893388167467375	-0.118379912783278	-0.0290410960365406
182	-1.14889150001682	0.0791008468275622	0.277036654089247	0.356137500916809
183	0.596229406613357	0.036749614839702	-0.0137434382030773	0.0230061766366247
184	-0.0120290958711348	-0.0272274118385838	0.0405826661318747	0.0133552542932909
185	1.33402760035752	-0.0934658900326803	0.187580452258348	0.0941145622256678
186	0.707380609095709	-0.146836319873922	-0.115147258583218	-0.26198357845714
187	1.89587959373045	-0.176021317658205	-0.411501804917698	-0.587523122575904
188	3.76098242337243	-0.177117164187083	0.175682686223206	-0.00143447796387639
189	1.22438165896506	-0.145481907465218	-0.153137040238334	-0.298618947703552
190	2.38262252024406	-0.0778101193404152	-0.247731358872709	-0.325541478213124
191	3.20387344552946	0.0160466958919437	-0.0994692090461201	-0.0834225131541765
192	1.9156614707858	0.127576145222541	0.223315489828662	0.350891635051202
193	1.32765964672837	0.250771895392405	0.299369007379492	0.550140902771897
194	-1.14841799019225	0.374570353762128	-0.0956433965414738	0.278926957220654
195	0.0154514235917477	0.483166810763406	-0.0165927955182338	0.466574015245172
196	1.27634013505364	0.558281423972397	0.106199671255962	0.66448109522836
197	1.44203878872829	0.595858421194019	-0.229584704816452	0.366273716377567
198	-1.19905390472197	0.605761315313828	0.0193484822493367	0.625109797563165
199	-1.92628235831048	0.597242139341707	-0.27446138903181	0.322780750309897
200	-0.81031579100283	0.56674594819301	0.0568860963383991	0.623632044531409
201	-0.718839392357366	0.50939247322282	-0.0491285834066132	0.460263889816207
202	-0.342987712865863	0.429506984692738	-0.0418459393347041	0.387661045358034
203	-1.18174684409096	0.336513198196898	0.0162930335255165	0.352806231722414
204	-1.59844146713206	0.2398976050527	0.0540196306703467	0.293917235723046
205	-1.58800286179779	0.143312542571713	-0.244375203231944	-0.101062660660231
206	0.146966976179178	0.046782656472658	-0.0779050034902016	-0.0311223470175436
207	-0.136776774576971	-0.0470263089658753	0.166531717481095	0.119505408515219
208	1.10508616715927	-0.128918464155501	0.128077838685267	-0.000840625470233891
209	-1.38320966958285	-0.1905852734366	0.166903391063295	-0.0236818823733047
210	-1.73671684406451	-0.2276626495674	0.070204625122361	-0.157458024445039
211	0.804506610631943	-0.249799751961287	-0.239815054088273	-0.489614806049559
212	1.87925401487984	-0.266277892696838	0.00512664264150706	-0.261151250055331
213	1.3845665936393	-0.271948495875705	-0.198219034356998	-0.470167530232703
214	1.99556776251883	-0.256866566818555	-0.129362773538911	-0.386229340357466
215	1.05671276920605	-0.216858295298862	0.256309375328212	0.0394510800293509
216	1.11880010616735	-0.153069089054153	-0.160616202670461	-0.313685291724614
217	-0.910114613368373	-0.0736963319848193	0.378184023234031	0.304487691249212
218	-0.589074729092669	0.00903816604316728	0.460109395374885	0.469147561418052
219	-0.417505305573786	0.078377594558537	0.104306604132373	0.18268419869091
220	-0.681130457690289	0.124167742736342	-0.0778879092710041	0.0462798334653378
221	-1.00222149094334	0.144143364841874	0.11252137058294	0.256664735424815
222	-0.863375109282226	0.139730711612923	0.103751302012572	0.243482013625496
223	-2.06342942401027	0.11401078671864	0.159000966110999	0.273011752829639
224	-1.17018406948816	0.0703777019652421	0.110337089132749	0.180714791097992
225	-3.26762467791054	0.010140192560787	0.115533596803817	0.125673789364604
226	-1.54059958908647	-0.0641786108327312	-0.225045349549618	-0.289223960382349
227	-1.08285741293622	-0.153422270060751	-0.251155406024741	-0.404577676085492
228	0.544288364214261	-0.250180735817193	0.0139420253694476	-0.236238710447745
229	1.63134296681813	-0.341201543384275	0.139468873335042	-0.201732670049233
230	1.07598818823522	-0.408820197155726	0.494743832029791	0.085923634874065
231	0.644343125169264	-0.438867996378587	0.420026028346613	-0.0188419680319741
232	-0.125694643962078	-0.429306549502976	0.256881368644288	-0.172425180858688
233	1.42678477159072	-0.388859645190857	-0.368336458730497	-0.757196103921354
234	0.110469316838051	-0.329743276295552	0.0567402231985087	-0.273003053097043
235	-0.620035794930699	-0.259117112584358	-0.596787420556629	-0.855904533140986
236	-1.54709336885004	-0.187413828386957	-0.416063383889973	-0.60347721227693
237	-2.07702476410151	-0.127476533499571	0.13752114584069	0.010044612341119
238	-1.84831678375907	-0.0917038754555366	0.248893771843284	0.157189896387748
239	-2.27616316477062	-0.0875445926758778	-0.0287653620893731	-0.116309954765251
240	1.07316284764683	-0.115172484989458	-0.303464829273863	-0.418637314263321
241	1.29663832326864	-0.166165421964243	0.23806577453591	0.0719003525716668
242	1.80348705232628	-0.217725952223067	0.103128645497275	-0.114597306725792
243	1.29715327694811	-0.248886225345112	-0.128133424721867	-0.377019650066979
244	0.0325742906194055	-0.247918244756763	0.055071950861025	-0.192846293895738
245	-0.20625720299046	-0.216558513007551	0.199135764449456	-0.0174227485580946
246	-0.142305069057105	-0.167723234216297	0.32591185315454	0.158188618938243
247	0.0280324808518726	-0.11550276601991	0.218234298187899	0.10273153216799
248	2.53414139674613	-0.0692160652845386	-0.255984282170044	-0.325200347454582
249	0.526374655683183	-0.0291037472630294	-0.073718472335036	-0.102822219598065
250	0.580238530448677	0.0135679894575921	-0.322600250781128	-0.309032261323536
251	-0.238756969667446	0.0590586013880718	-0.118528355894747	-0.0594697545066749
252	-2.21579737792568	0.102722654908877	0.320266883435521	0.422989538344398
253	-1.2669859561277	0.134542387826797	0.0709587719187915	0.205501159745589
254	0.603325275551437	0.141592100814248	0.289796996170272	0.43138909698452
255	1.55258788824181	0.12317708113816	0.190015629641129	0.313192710779288
256	1.55892699239226	0.0934616401277432	-0.275032682553595	-0.181571042425852
257	0.486320435686807	0.0703601227394218	-0.0180647512522006	0.0522953714872212
258	0.611786626647418	0.0640284056870407	-0.0908313769235452	-0.0268029712365045
259	-2.21903591324918	0.073328979698305	0.238154836374804	0.311483816073109
260	-1.04545943395014	0.0892538273771221	0.0121520141057911	0.101405841482913
261	-0.438925028535347	0.0948281421542503	-0.407083238328249	-0.312255096173999
262	-1.39740030943335	0.0828803290213792	0.104022624458358	0.186902953479738
263	-0.608242033646274	0.0548418232687321	-0.134968128033547	-0.0801263047648152
264	-0.055563485747735	0.0132278175476056	0.0312137126676419	0.0444415302152475
265	-1.41354337327207	-0.0350729173361035	0.111091861730979	0.0760189443948758
266	-1.74465726357544	-0.0830643683352319	-0.280540079148419	-0.363604447483651
267	0.290752145410251	-0.131316505642433	-0.267515476061922	-0.398831981704355
268	0.623679356765268	-0.180324068679611	0.0666778846916428	-0.113646183987968
269	0.712064675141091	-0.221630953394738	0.295489966573687	0.0738590131789491
270	0.98354267398656	-0.245987067433739	-0.555558665654209	-0.801545733087948
271	2.91574217174899	-0.248282216941946	-0.00321304355802762	-0.251495260499974
272	1.29665558264208	-0.224774143822798	-0.0745884619985225	-0.299362605821321
273	1.17328130330658	-0.171280821538731	0.419132263282468	0.247851441743737
274	0.493551893398315	-0.0942088421853615	-0.0457822743296047	-0.139991116514966
275	1.94847487331227	-0.00546554983531973	-0.0556890508071975	-0.0611546006425172
276	0.781036408125709	0.0838033013181716	-0.469445724086959	-0.385642422768787
277	0.865032717405491	0.169443662734895	0.130243407711701	0.299687070446597
278	0.190487804523557	0.246348526045976	-0.0165659288739741	0.229782597172002
279	1.47519568126384	0.309918163733661	0.667938448590581	0.977856612324242
280	1.11785013348832	0.357499381864189	-0.380253656181593	-0.0227542743174042
281	2.00965642012375	0.393052727732148	0.0742215558916455	0.467274283623793
282	1.67970427160224	0.421904910888504	-0.0579960823860957	0.363908828502408
283	-1.53410157718582	0.450633279740355	-0.404809773047906	0.0458235066924488
284	-1.51377734748676	0.477828165927803	-0.0287590143796583	0.449069151548145
285	-0.740389665781693	0.488379999471554	0.425477114263975	0.913857113735529
286	1.34056966483251	0.471273848004287	-0.0325461893640276	0.43872765864026
287	0.0798495019442119	0.429888605508516	-0.504755726375398	-0.074867120866881
288	-0.553526990554647	0.378946714346254	-0.254918568615727	0.124028145730526
289	1.6244804369089	0.326798240365421	0.28915020663525	0.615948447000672
290	2.43794746439733	0.277793448006568	0.289884550257125	0.567677998263693
291	0.00858544590915966	0.243089647673034	0.351602203077423	0.594691850750457
292	-2.27975291594339	0.230667201701075	0.25630076373547	0.486967965436545
293	-1.6658849520264	0.230355531381956	0.333221572942566	0.563577104324523
294	-0.323523086462772	0.221647469319623	0.28259953755244	0.504247006872063
295	-0.0485045933718991	0.193993317361342	0.173874497113664	0.367867814475006
296	-0.648667757142364	0.151399457012798	0.277999693823521	0.429399150836318
297	-0.404006756774881	0.102391377428855	0.266796733740202	0.369188111169057
298	-0.849895157171985	0.0524955359052575	0.041089025686735	0.0935845615919925
299	-0.605988814416416	0.00503022707719728	0.0331048034060131	0.0381350304832104
300	0.257645160687063	-0.0393591103286693	0.026028069820042	-0.0133310405086273
301	-0.380233044693129	-0.0787367644679985	0.301208428682185	0.222471664214187
302	0.830914522606197	-0.109189326945443	-0.44083404474816	-0.550023371693604
303	-0.199127420683285	-0.128724182706913	-0.0127259170001293	-0.141450099707042
304	-2.24971885343375	-0.134709837120454	0.293413817138527	0.158703980018072
305	-3.35897317829694	-0.132922567221404	-0.0959850204111017	-0.228907587632505
306	0.11659901901635	-0.139480111750862	-0.0655326566978654	-0.205012768448728
307	-0.605361021823044	-0.165736692752787	0.443288802418822	0.277552109666035
308	0.37620513672606	-0.203506229048384	-0.538145115676896	-0.74165134472528
309	0.690942208090763	-0.241369359266271	0.105158834079841	-0.136210525186429
310	0.223227049607992	-0.267613688915178	-0.182838841854995	-0.450452530770173
311	1.69157781986684	-0.274926567779585	-0.411034764001604	-0.685961331781189
312	1.23105384401888	-0.261251425821455	0.204706254526112	-0.0565451712953435
313	0.248586819758952	-0.224160793928228	-0.545633012333584	-0.769793806261812
314	0.228747446202875	-0.167306880263349	0.386219699842257	0.218912819578909
315	1.58535315767057	-0.100987490728417	0.266973028491764	0.165985537763346
316	0.788086882455633	-0.0332767864338878	-0.213002910760089	-0.246279697193976
317	-0.52416613566193	0.0345496008505822	-0.044070573480919	-0.00952097263033682
318	-0.746501831132648	0.0982343045783728	0.302635481867128	0.400869786445501
319	-1.11405609874342	0.148469906384491	-0.0614477295424328	0.0870221768420587
320	-1.00800357927158	0.177307869562457	0.433670712811377	0.610978582373834
321	-1.27444727593847	0.180838171334751	0.0986477068881938	0.279485878222945
322	-0.0793451663061756	0.160022860055744	-0.0466227739498755	0.113400086105868
323	0.210865259558953	0.12005983391064	0.310034029772515	0.430093863683155
324	-0.135499169733149	0.0722943618492586	-0.258607364571751	-0.186313002722492
325	0.258378845437058	0.0275643428491711	0.0604306766219346	0.0879950194711057
326	-0.65999124934908	-0.00810670276140024	-0.0222581798650964	-0.0303648826264967
327	-1.3448065374161	-0.0326547934582668	0.0686508528925415	0.0359960594342746
328	-1.5287778112608	-0.0507910082985699	0.24280852248338	0.192017514184811
329	-2.03361673198139	-0.0706529881876325	0.0659129213332555	-0.00474006685437703
330	-2.1820963098222	-0.0992460549961403	0.121297220695766	0.0220511656996257
331	-2.58728849169457	-0.141513363861693	-0.1439571734834	-0.285470537345093
332	-0.696453468180902	-0.199491639352148	-0.0326511299205552	-0.232142769272703
333	-2.11962098035778	-0.270369399463105	0.366704427148566	0.0963350276854608
334	-0.94592382199062	-0.344291906834109	0.0361071341908495	-0.30818477264326
335	-0.494937816994856	-0.415286734572814	-0.454297575656166	-0.86958431022898
336	0.190086229609143	-0.475797332254008	-0.196934171765861	-0.672731504019869
337	-1.86992637478415	-0.517922480138098	-0.335829877467061	-0.853752357605159
338	-2.00508731307454	-0.538366675379022	0.0826237817018046	-0.455742893677218
339	-1.58788831552851	-0.545825187072242	-0.0635765108452487	-0.609401697917491
340	-0.577460398966028	-0.550481718167838	-0.42760630584755	-0.978088024015388
341	-1.43081394412121	-0.556018039753136	0.255690322532855	-0.300327717220281
342	0.128132443544164	-0.560238697929058	0.169094427034331	-0.391144270894727
343	-1.37962955703251	-0.561121697072546	-0.256181991150336	-0.817303688222882
344	-1.89971207780442	-0.554559500478691	0.0548186966264391	-0.499740803852252
345	0.328854900167771	-0.544067873351758	0.0780580216676136	-0.466009851684144
346	0.468153745943125	-0.533609911328466	0.230253604251504	-0.303356307076962
347	0.720422369765521	-0.517353899520906	0.120282603383808	-0.397071296137098
348	0.626635902887133	-0.488313892149794	-0.294194293413623	-0.782508185563417
349	0.107774817613867	-0.442864924095494	0.231040333189423	-0.211824590906071
350	-0.674898374710391	-0.382757670818246	-0.240146529892474	-0.62290420071072
351	0.0100429969491211	-0.315579269054088	-0.0618249583327711	-0.377404227386859
352	1.41057444577632	-0.25096106972266	-0.0294355834961523	-0.280396653218813
353	2.79333552607497	-0.191442876922269	-0.489650650264911	-0.68109352718718
354	0.1158795213616	-0.129474813175347	-0.194495119837432	-0.323969933012778
355	-1.11692291850999	-0.0571166773601632	0.141567232113992	0.0844505547538292
356	-0.0900443611539004	0.0173536486759428	-0.342334172498167	-0.324980523822224
357	-0.797560644299285	0.0796202043406742	0.0396768466881706	0.119297051028845
358	-0.462777609956721	0.122606400883911	0.504031868916837	0.626638269800749
359	-0.918354058230967	0.143534535583806	-0.451249188261188	-0.307714652677381
360	-0.0435266635882808	0.143921833182138	-0.368118130155765	-0.224196296973627
361	0.18095910539651	0.127478132507071	-0.00427451219294498	0.123203620314126
362	1.92807785536535	0.102265644837303	0.400795496639324	0.503061141476627
363	0.418982951085468	0.0791589785213759	0.243067392019878	0.322226370541254
364	-0.406601771117246	0.0699754854344033	-0.0354805815549937	0.0344949038794097
365	-2.0829221899707	0.074748509782621	0.45703928815238	0.531787797935001
366	-2.41128740500072	0.0830280592885197	-0.320815149298573	-0.237787090010053
367	-2.18977397705652	0.0785337391865194	0.410479804020705	0.489013543207224
368	-2.8772355048142	0.0497498830747745	0.0329412754547232	0.0826911585294977
369	-2.74383849766074	-0.00664378895447176	-0.0808879137015507	-0.0875317026560225
370	-0.954951729811075	-0.0896366739447258	-0.149980368290187	-0.239617042234912
371	-0.442722358499296	-0.191270359707761	-0.0167847908537166	-0.208055150561477
372	-0.46568073963048	-0.294482818997407	0.159443495467688	-0.135039323529719
373	-0.992397558074605	-0.38274382011365	0.141742776513124	-0.241001043600527
374	-0.170378164007893	-0.447340754786642	0.158776273756367	-0.288564481030275
375	0.205120079035482	-0.48727893491649	0.018069959094619	-0.469208975821871
376	-0.513123500971076	-0.502359052161604	-0.103481586897583	-0.605840639059187
377	2.00145206337905	-0.494183484169442	-0.463487173713076	-0.957670657882518
378	0.523358341420345	-0.465599925398318	0.0389099799569124	-0.426689945441406
379	0.71122325872377	-0.414038338782263	0.284673943993162	-0.129364394789102
380	-1.26362884153725	-0.343734990179322	-0.0789565708688691	-0.422691561048191
381	-0.248743421298014	-0.264508702079149	-0.107368158948411	-0.371876861027559
382	0.343607519084165	-0.191269596842775	-0.219535065063249	-0.410804661906025
383	-2.05014827100177	-0.130728274126663	0.0282131338966257	-0.102515140230037
384	-1.5749290255224	-0.085093508675808	0.0427942732502437	-0.0422992354255643
385	-1.19252318808376	-0.0618292889923146	0.0878499972791343	0.0260207082868197
386	-0.987067190294479	-0.06349980440029	-0.0548421205649193	-0.118341924965209
387	-0.318938092936133	-0.0858777408952581	0.799467851222727	0.713590110327468
388	-0.741811464270771	-0.120572577942856	-0.424561126888162	-0.545133704831018
389	2.24111072689413	-0.157891321856405	0.117196669386712	-0.0406946524696925
390	2.81190495365351	-0.187967947269565	0.100909732244748	-0.0870582150248166
391	1.7716504817529	-0.193302282788474	0.199416981305752	0.00611469851727844
392	0.770217319708311	-0.161860327770488	0.354733069877204	0.192872742106716
393	0.264790890126952	-0.0969298467003588	0.0876122963524075	-0.00931755034795127
394	0.224090889493056	-0.0131883547116269	-0.0208335307272933	-0.0340218854389202
395	0.940154764028842	0.0726096596390752	-0.241343498549428	-0.168733838910353
396	0.21415378382937	0.149312076730459	-0.0342764663972916	0.115035610333168
397	-0.127992902666892	0.213125176312244	-0.216772907455636	-0.00364773114339201
398	-0.479421063935018	0.261080400486156	-0.248196085859818	0.0128843146263382
399	-1.28638968032115	0.290428924282598	-0.614362016239889	-0.323933091957292
400	-1.28748500600994	0.298504504348731	-0.124762717892095	0.173741786456636
401	-1.50894657457607	0.28260127610854	0.494736848126144	0.777338124234684
402	-2.05528172833441	0.243024169877761	0.339316834597648	0.582341004475409
403	-0.312716216171191	0.181950427183913	-0.29528677261122	-0.113336345427307
404	0.447425980137605	0.104354785619263	-0.186095174710952	-0.0817403890916881
405	2.61509414705586	0.0238962951596366	0.0716789905585627	0.0955752857181992
406	0.941599602689366	-0.0410974082950356	0.268721493457746	0.22762408516271
407	1.92974734088084	-0.0732020815244063	0.302484669972074	0.229282588447668
408	1.57675694375582	-0.0689445583080561	-0.401487325847069	-0.470431884155125
409	0.332796347735464	-0.0308284833410019	0.171987229265145	0.141158745924143
410	0.82051421143164	0.0318347953549482	-0.0869093865654006	-0.0550745912104525
411	1.21328550376858	0.104401635789827	-0.121400861014633	-0.0169992252248066
412	0.82986959570753	0.1767255005947	0.19080760219979	0.36753310279449
413	-0.0601773016424081	0.244076026868743	-0.278557761981172	-0.0344817351124292
414	0.609516307496062	0.301958874448952	0.0422865371058476	0.3442454115548
415	0.240657267835166	0.345361383270198	-0.408582006328846	-0.0632206230586477
416	-0.820088412221763	0.373690150218057	0.329857945297213	0.703548095515269
417	-1.03391227735115	0.386267741304883	-0.200503420720095	0.185764320584788
418	-1.65913722070174	0.379608313130225	-0.415674090324961	-0.036065777194736
419	-0.875003154468546	0.350810402189627	0.00325125992833201	0.354061662117959
420	-0.242755223916331	0.299563754874204	0.022546259731109	0.322110014605312
421	-0.534806130192414	0.23273677616642	0.18076012744183	0.41349690360825
422	-1.69877747557808	0.160868963934809	0.106144488643557	0.267013452578366
423	-1.06523000341839	0.0900269300816095	0.0190370877901318	0.109064017871741
424	-0.149964502049829	0.0199156833522612	0.00878539918120992	0.0287010825334711
425	-1.52894384888759	-0.0471901097983327	-0.0373872729745186	-0.0845773827728513
426	-1.88092402482855	-0.107002677461787	-0.0591066649237961	-0.166109342385584
427	-1.11784423247615	-0.16183472643014	-0.397553168055619	-0.559387894485759
428	0.372477481634629	-0.215445863267802	0.232264663471536	0.0168188002037342
429	-0.321102139391593	-0.265053067755946	0.190226334982962	-0.0748267327729842
430	-1.55457670276357	-0.302308244168262	0.116460006322528	-0.185848237845734
431	-1.19958414029353	-0.325451140208014	-0.367181428559937	-0.69263256876795
432	-0.335720882554438	-0.34068190787498	-0.153499678308314	-0.494181586183294
433	-0.432202458894129	-0.35219720915221	-0.449018027828949	-0.801215236981159
434	-1.09311861540156	-0.35897831601944	-0.126214857345744	-0.485193173365184
435	0.0820236073855583	-0.360558807578164	-0.0916691937888049	-0.452228001366969
436	-0.154017524842374	-0.358234921576424	-0.327557791441164	-0.685792713017588
437	-0.923878313747578	-0.349853146578847	-0.293439685085901	-0.643292831664748
438	0.970334767975498	-0.335437191708721	-0.13101712094518	-0.466454312653901
439	1.60772614605863	-0.31666488140039	0.0326257461792717	-0.284039135221118
440	1.41137800105816	-0.287895151466	-0.218228988537894	-0.506124140003895
441	-1.50050669320551	-0.242316988581019	0.0761765840685358	-0.166140404512483
442	-1.60517661654508	-0.182480492801297	0.347207631175478	0.164727138374181
443	-2.95200851251458	-0.125496990394881	-0.123955931774368	-0.249452922169249
444	-1.17051947489667	-0.0891285015100757	0.0672195521235667	-0.021908949386509
445	0.830871087392095	-0.0850470293161221	0.178043664282713	0.0929966349665907
446	0.587371722250868	-0.106760282288791	0.197069156331333	0.0903088740425411
447	1.26057549785504	-0.135209060619597	-0.24963915791049	-0.384848218530088
448	2.24782802864955	-0.154070089248495	0.0296436202136496	-0.124426469034846
449	0.859487526277357	-0.151099764614714	-0.00623822741366324	-0.157337992028377
450	-0.411189918931609	-0.119954435329772	-0.0828406568287197	-0.202795092158491
451	0.200089021997779	-0.0679465125942025	0.166322186894963	0.0983756743007608
452	-2.0697893481882	-0.00997830252367537	-0.27597341062028	-0.285951713143956
453	-1.36137877625387	0.0404360188463942	0.235012770249582	0.275448789095976
454	-2.83096503691886	0.0683910897928832	-0.167371263296167	-0.098980173503284
455	-2.36515389268176	0.0659172822564478	0.302868205297253	0.368785487553701
456	-1.20156467155591	0.0284287540507324	0.488055778999887	0.51648453305062
457	0.323740223058358	-0.0394216032262239	-0.286922799194554	-0.326344402420778
458	-0.645987501563771	-0.121971717990446	-0.0201489753945819	-0.142120693385028
459	-1.99324711041469	-0.199856553287983	-0.227163330362295	-0.427019883650278
460	-1.33760351421851	-0.264985277014099	-0.282532579035968	-0.547517856050067
461	-1.61565701539711	-0.320254679898261	0.0646017309599997	-0.255652948938262
462	-0.890994658311215	-0.368789837310572	0.0539614472242141	-0.314828390086358
463	-0.00929501647350822	-0.412280745709524	-0.138552952967739	-0.550833698677263
464	-0.465378507836348	-0.447630837556142	-0.260710125478171	-0.708340963034313
465	-0.313374092778894	-0.469295558333404	0.271833891304582	-0.197461667028821
466	-2.05747554186545	-0.475655791601943	-0.16733023663589	-0.642986028237833
467	-0.287729004512547	-0.470326266415404	-0.051778695061917	-0.522104961477321
468	0.376823965176269	-0.461921071109732	-0.0885516928749072	-0.550472763984639
469	-1.13970486311126	-0.450439993591621	0.190205751250512	-0.260234242341108
470	-0.320575093919174	-0.433104901575018	-0.0952513496846597	-0.528356251259678
471	-2.15999126150009	-0.412757109228344	-0.296517739442386	-0.70927484867073
472	-0.577360442892325	-0.393273054199443	0.0604809693214472	-0.332792084877996
473	1.03025713381115	-0.381597389218282	-0.396775581203535	-0.778372970421817
474	2.5679768339412	-0.3746344254037	-0.109423182796486	-0.484057608200186
475	1.41612501270787	-0.358707518926767	-0.199463403607029	-0.558170922533796
476	1.97971746955043	-0.319374091326631	-0.227705016820561	-0.547079108147191
477	1.07428132743281	-0.25345253915654	0.367402298122495	0.113949758965955
478	-0.938449958173492	-0.1648447467019	0.559205548620113	0.394360801918212
479	-0.545890708404529	-0.0668150211315499	-0.0255334031662798	-0.0923484242978298
480	-1.00134320066969	0.0208767806262801	-0.283807564373411	-0.26293078374713
481	0.35821386038157	0.0847070804993655	0.22693328955627	0.311640370055635
482	0.670085478829508	0.120090161478954	0.196995298271248	0.317085459750202
483	1.60007025422197	0.134087162476592	0.318128947657599	0.452216110134191
484	0.447494900722396	0.138807638457488	0.0744642584723004	0.213271896929788
485	0.164573189276183	0.145575292783237	0.505931738991811	0.651507031775048
486	1.03005937124999	0.156474986035915	0.0504770693192648	0.20695205535518
487	-0.747746496978514	0.169713655090675	0.0624169670296004	0.232130622120275
488	1.07395470260957	0.18360674076979	0.245377737823564	0.428984478593353
489	0.791368381512911	0.193262749260083	0.0343232995869546	0.227586048847038
490	1.47716020578121	0.200871389717468	-0.239301602447918	-0.0384302127304498
491	1.46451563670108	0.210359440812399	0.0192828982470654	0.229642339059464
492	0.260830773406852	0.22653045850681	-0.0535632611753768	0.172967197331433
493	-1.45004350375893	0.250183685156398	0.42018965800101	0.670373343157408
494	-2.10278042823879	0.272820165346763	-0.289159244291355	-0.0163390789445919
495	-1.28899019595589	0.279031956936764	-0.0899712218570805	0.189060735079684
496	0.324919956498879	0.257441729769144	0.343739089054964	0.601180818824108
497	0.914991604441827	0.210294985314838	-0.00503792846177587	0.205257056853062
498	0.700210041128274	0.152545440277917	0.0404431010755796	0.192988541353497
499	0.723913387380029	0.100521017335126	0.056740601032364	0.15726161836749
500	0.178787459087894	0.0638536061705428	0.162995465500292	0.226849071670834
501	-0.699903355560065	0.0448990325742353	0.437232911492796	0.482131944067031
502	1.39510646057259	0.0385676819933178	0.156938811609229	0.195506493602547
503	-1.07683415693255	0.0382832784038919	-0.0715285626407756	-0.0332452842368837
504	-0.818185708767742	0.0430764527783475	-0.426285150385387	-0.383208697607039
505	-0.651019582069305	0.0451192500822319	0.0388819690017961	0.084001219084028
506	0.0271112558465004	0.0382381002347421	0.291340811445026	0.329578911679768
507	1.4148708483533	0.0218763156679504	0.184649255996592	0.206525571664543
508	2.02071148213433	0.00272989610182086	0.238382014106396	0.241111910208216
509	-0.356811766500853	-0.00658947116861708	0.110506927844299	0.103917456675682
510	-1.74859893273778	0.00152033061689699	0.383004757174843	0.38452508779174
511	0.445740300296291	0.0178955673484465	0.223518253637159	0.241413820985606
512	-1.29907500951792	0.0288370063222176	-0.0455256149537467	-0.0166886086315291
513	-0.214325157039966	0.0306898641227996	0.49150830117193	0.52219816529473
514	0.996631906585775	0.0205103243969339	-0.216116517636397	-0.195606193239463
515	0.0931451411824604	0.00285344545384075	-0.0344694888063674	-0.0316160433525266
516	2.01069767589419	-0.0129886322018811	0.605564573379103	0.592575941177222
517	2.84286931969672	-0.0204574880995113	-0.494344363779247	-0.514801851878759
518	3.53864221539811	-0.00904227173509058	0.156882725047433	0.147840453312343
519	1.18486197549548	0.0315851134947123	0.290453276900714	0.322038390395426
520	1.47950206417151	0.103766320465805	0.531875100257678	0.635641420723483
521	1.42432782504475	0.194865136019824	-0.250620039184792	-0.0557549031649684
522	0.612233071153697	0.290696557923542	0.707982633579294	0.998679191502836
523	-1.46737969860662	0.379610709715559	-0.16081212895281	0.21879858076275
524	-1.5086946597527	0.448699299560135	0.153608423702975	0.602307723263109
525	1.64210638353458	0.48272978597755	0.190476234418667	0.673206020396217
526	1.7776349116585	0.478486536793247	-0.342354636053127	0.13613190074012
527	-0.780097430475034	0.452883185015278	-0.0474229452440564	0.405460239771221
528	-0.252654342259056	0.421597098782311	-0.449501338912424	-0.0279042401301124
529	0.469211694621729	0.385776266028049	-0.262625726584871	0.123150539443178
530	-0.465496974464826	0.34548492992279	0.104084581686121	0.44956951160891
531	0.941394229524153	0.303258237308814	0.298058610033933	0.601316847342747
532	-0.813022525808173	0.260698547812524	0.2209190046811	0.481617552493624
533	-0.879533130625994	0.221389851882563	-0.0190146127153894	0.202375239167174
534	-0.447816117490958	0.182059772360426	-0.388840482426615	-0.206780710066189
535	-0.664622926392288	0.139053678796999	-0.00385341363380437	0.135200265163195
536	0.285251155176331	0.0922990156425656	-0.136810936657112	-0.0445119210145459
537	0.438369432932524	0.0442228918206256	-0.0791659094478665	-0.0349430176272409
538	-0.804634563598172	0.00120417362880236	0.181567348341132	0.182771521969935
539	-0.307897925568455	-0.0327679705735517	-0.291226792407096	-0.323994762980647
540	-2.66819187934914	-0.0603321546682199	0.0896193219906037	0.0292871673223838
541	-0.0261639309596309	-0.0870549228360412	0.172103566464154	0.0850486436281124
542	-0.849656917480289	-0.121602570958803	0.270798272022423	0.14919570106362
543	-1.95832005130569	-0.161119793665053	-0.299830530713264	-0.460950324378317
544	-0.549879992424432	-0.203623077875525	-0.153876086948389	-0.357499164823914
545	-1.07033148655131	-0.250057295871953	0.862976790083244	0.612919494211291
546	-1.25203473387908	-0.296675571326611	-0.413213616527913	-0.709889187854524
547	0.941785771370232	-0.341078825104467	0.18833209671087	-0.152746728393597
548	1.3354658261518	-0.379722751055969	-0.0295647228363654	-0.409287473892334
549	1.85214928934809	-0.401574128571691	0.122533078013935	-0.279041050557757
550	-0.0397328584354133	-0.396420197243047	-0.27010508116313	-0.666525278406177
551	0.407971607916339	-0.361766388941	0.12350180918193	-0.23826457975907
552	1.1625083241514	-0.307564277797138	0.0343175321509131	-0.273246745646225
553	1.05186033627501	-0.243470772008679	0.0294193196612241	-0.214051452347455
554	-0.582494651696528	-0.17402665140837	0.0203063300766164	-0.153720321331754
555	0.220835043385976	-0.104607102901345	-0.164628935144983	-0.269236038046328
556	-0.717378084206624	-0.0446196654584836	-0.0486189676658439	-0.0932386331243275
557	0.00274454060083595	0.000468294588184747	0.162117065538607	0.162585360126792
558	-0.422034831221176	0.0271893614660146	0.0587857713093094	0.085975132775324
559	-1.1838207910803	0.0370730249380298	0.164235350604337	0.201308375542366
560	-1.96386095999221	0.0314751972674527	-0.391922937674731	-0.360447740407278
561	-2.58081074945308	0.00858906092950306	0.110897739512003	0.119486800441507
562	-2.53983373134532	-0.0355483959964917	0.205933047010514	0.170384651014022
563	-1.37369259452263	-0.103750964756172	-0.466300502938285	-0.570051467694457
564	1.13975419839711	-0.192655065467173	-0.038955126703665	-0.231610192170839
565	-0.0504771761107604	-0.287634444254736	0.363679760757498	0.0760453165027621
566	0.628814278125567	-0.367204257136919	-0.561371889666001	-0.92857614680292
567	0.0402072476930691	-0.419818924131147	0.25508316772511	-0.164735756406037
568	0.389138175303208	-0.441869867518008	-0.244499586494679	-0.686369454012686
569	-0.171967471838161	-0.437168608620013	0.250551788281808	-0.186616820338205
570	0.743446755491564	-0.412291974778259	-0.30024421532535	-0.71253619010361
571	2.50820617454273	-0.374840390830106	-0.186365814318154	-0.561206205148261
572	1.15289518614804	-0.325710364822966	0.216446185369485	-0.109264179453481
573	1.19875957729985	-0.26052139195942	0.0611624452318565	-0.199358946727564
574	0.255368512759536	-0.182094149027004	-0.458977969071899	-0.641072118098903
575	-0.296219044806975	-0.0979837071815681	-0.171847500001169	-0.269831207182737
576	-1.23214561509642	-0.019665894929299	0.275393676440634	0.255727781511335
577	0.669917885475286	0.0408222295087442	0.24279667097241	0.283618900481154
578	0.389316740909408	0.0761291447711132	0.192654317692122	0.268783462463235
579	0.276166655612993	0.091378266752636	0.0521711054967078	0.143549372249344
580	0.372633312363132	0.0941139631580231	0.25096588062514	0.345079843783163
581	0.0790501356447479	0.0901770444036039	0.259590350771843	0.349767395175446
582	-0.998794183138226	0.0833554779612153	-0.461169023270537	-0.377813545309321
583	-0.903442567188288	0.0732803852208962	0.156626334272555	0.229906719493451
584	0.783898890998887	0.0551658937739251	-0.135188896644221	-0.0800230028702962
585	2.19480345476944	0.0284103495274296	0.0232629871713365	0.0516733366987661
586	2.0886509723405	0.00328560729764749	0.0904782843701609	0.0937638916678084
587	0.510881478161621	-0.00540557034680626	-0.347370878489617	-0.352776448836423
588	0.0492809823230272	0.00868246674293187	0.303391750631938	0.31207421737487
589	1.00857917693395	0.0382321657890543	0.371065171170903	0.409297336959957
590	0.133065608516373	0.072663000405419	-0.206831897033168	-0.134168896627749
591	-0.371828529148369	0.10616390161615	-0.0944026043742683	0.0117612972418821
592	-0.354510539167668	0.132448771284637	-0.124008317773571	0.00844045351106577
593	-0.0729967881741376	0.145642762189806	-0.101496202696138	0.0441465594936686
594	-0.760773955900289	0.143698296673207	0.0369584647730601	0.180656761446267
595	-0.0186803270625959	0.127917887559273	-0.075788031701125	0.0521298558581483
596	1.48494009487106	0.100032699505334	-0.00817872089336958	0.0918539786119641
597	-0.156549393360084	0.0673469423198775	0.218454253031501	0.285801195351379
598	-2.48146152823156	0.0401521215603076	0.3089715886246	0.349123710184907
599	-1.85550827035342	0.0162849876925301	-0.0664765819333004	-0.0501915942407704
600	-0.943887699389723	-0.0172258990680519	-0.0181653199853639	-0.0353912190534158
601	-1.07356387924421	-0.0666959296111508	0.218792722697717	0.152096793086566
602	-1.06701279682901	-0.128552677734804	-0.330527151350432	-0.459079829085237
603	-1.15573152707772	-0.19650510831381	0.0794714328262395	-0.117033675487571
604	1.24764065536501	-0.264965556896489	-0.212832047859564	-0.477797604756053
605	0.0802147594675607	-0.326771843183596	-0.216591725377535	-0.543363568561131
606	-0.81091406620294	-0.369823238473266	0.0853705737799752	-0.284452664693291
607	0.259796983541672	-0.391599814739412	-0.0610665005513607	-0.452666315290772
608	1.69162784240899	-0.39720755558544	-0.440503215253254	-0.837710770838694
609	2.50633282449843	-0.387348400828442	0.235177385321163	-0.152171015507279
610	1.30018769768344	-0.356003945557328	-0.0609219970969221	-0.41692594265425
611	0.104424458373523	-0.298585411829387	0.17353498856723	-0.125050423262157
612	1.6097205030697	-0.221940954655922	0.131708063634972	-0.0902328910209506
613	-0.344782051649547	-0.138674943210968	-0.263461753590346	-0.402136696801314
614	-0.00297022951902348	-0.0569966969426695	0.0951704354859111	0.0381737385432416
615	0.263581835932577	0.0122272192930008	0.170858307271435	0.183085526564436
616	-0.713618903965339	0.0629093860722888	-0.0277582966025346	0.0351510894697542
617	1.14771232191011	0.093608090843145	-0.475802031805043	-0.382193940961898
618	-0.615102993411263	0.105271491107529	0.139725535228961	0.24499702633649
619	0.636148111341881	0.104851814782213	-0.0444912796996444	0.0603605350825685
620	1.49012162419735	0.0952573996904883	0.141857264074128	0.237114663764617
621	1.7739655258177	0.0833992908105024	-0.0150639969512363	0.068335293859266
622	1.44046753994999	0.0790930065787863	0.508086864857532	0.587179871436319
623	2.10167357052275	0.0891962348597314	-0.368428806408035	-0.279232571548304
624	0.951298396425566	0.115394040735609	0.0918173389172194	0.207211379652828
625	0.83201064697547	0.156279044150019	0.243379877095605	0.399658921245624
626	0.060419111513654	0.204156980749299	-0.12236453018491	0.0817924505643894
627	-0.366810638136759	0.24952821190875	0.280134955378781	0.529663167287531
628	0.576458601403545	0.282423103741747	-0.102154743809351	0.180268359932396
629	0.129245091869604	0.296944116782495	0.00224675266926107	0.299190869451756
630	0.701123816842476	0.2948936843012	0.189995563816924	0.484889248118124
631	-0.0417447731043356	0.280423694622663	0.214290605272245	0.494714299894907
632	0.813003270026461	0.258852024493337	-0.176311567225859	0.0825404572674782
633	0.497575112447602	0.233359079795993	-0.367211754121583	-0.13385267432559
634	-0.186653644667133	0.208491636055274	-0.0506842986469748	0.157807337408299
635	0.047096886553672	0.185838174345456	-0.00753974746350042	0.178298426881956
636	2.95461719157916	0.163288761853204	0.0140711998588786	0.177359961712082
637	1.88266000611822	0.143702917677507	0.249545762482371	0.393248680159878
638	0.0644973018376212	0.139475765363442	0.0241588142846156	0.163634579648058
639	-0.839396513454413	0.153509066823368	-0.0572084094615695	0.0963006573617988
640	-1.09389939137527	0.174537805628454	0.320970068320124	0.495507873948579
641	-0.680404519620665	0.186951517366242	0.248108814092106	0.435060331458348
642	0.842118483271845	0.180341204150189	0.235443217205581	0.41578442135577
643	0.49072404769602	0.155251739752878	0.198729669544571	0.35398140929745
644	-1.24289020671143	0.122113730629092	-0.0475619018041957	0.0745518288248968
645	0.244442151420846	0.0875845962270956	-0.189647974469154	-0.102063378242058
646	-0.380070094150508	0.050705728289102	0.111841695714796	0.162547424003898
647	0.96305406817112	0.0137505812220426	0.354450507165598	0.368201088387641
648	-1.14264592437272	-0.0203362073694492	0.567402158787897	0.547065951418448
649	-0.417302799824292	-0.0478227536873904	-0.142790684916936	-0.190613438604327
650	1.02390545087757	-0.0728729268014825	-0.490871861686106	-0.563744788487589
651	-0.617796411002088	-0.0960515396645137	0.436152980099703	0.34010144043519
652	0.121878450153522	-0.113252219544234	-0.355332194884702	-0.468584414428937
653	0.241977536435231	-0.125821758311035	-0.123204688725541	-0.249026447036577
654	-0.847980739832088	-0.134062618027346	-0.259322012586504	-0.393384630613849
655	-0.594175898739633	-0.138933769984272	-0.654216693026074	-0.793150463010346
656	-0.584378223252453	-0.145186305142745	-0.0653459282545865	-0.210532233397331
657	-0.425211386073252	-0.15591736914461	0.175268962716892	0.0193515935722824
658	0.233957081225968	-0.171607859966285	-0.0514071405329632	-0.223015000499249
659	-1.43449866292695	-0.189733269192068	0.114969550137257	-0.0747637190548108
660	-0.362160153289349	-0.207450530629516	-0.0485449142817579	-0.255995444911274
661	-1.51086533260831	-0.227262097077201	-0.63602687279379	-0.863288969870992
662	0.468294758450383	-0.249884499202211	-0.120626934481985	-0.370511433684196
663	0.329884863406206	-0.275698168532604	0.188332410664711	-0.0873657578678929
664	1.37459800986597	-0.297554927523989	-0.104329701933585	-0.401884629457574
665	0.632803046660236	-0.307581623768825	0.220024229854248	-0.0875573939145775
666	0.840084448270679	-0.299211954356081	0.0636961602324245	-0.235515794123656
667	0.636310025782689	-0.272732083589984	0.0852413437552206	-0.187490739834763
668	1.07690370069641	-0.231929897259142	0.0788829536874156	-0.153046943571726
669	-0.115256612523113	-0.181823097813722	-0.00271252238711191	-0.184535620200834
670	0.617684446005552	-0.127402086925306	-0.0493819787085244	-0.176784065633831
671	-0.224678678906531	-0.075993499831819	0.129504509576031	0.053511009744212
672	-0.184564895322939	-0.0318950844836284	0.0920566234614904	0.0601615389778621
673	0.0326766086741081	0.000501784322486401	0.113936761816382	0.114438546138869
674	-1.79975843501921	0.0193569187710395	0.06908193310824	0.0884388518792794
675	0.298772899988783	0.0235668514933045	0.0107742428241626	0.0343410943174671
676	0.804136841316168	0.0102710953815503	0.322952556726819	0.33322365210837
677	1.83817437961192	-0.0129546008568656	0.0971566786401537	0.0842020777832882
678	1.76974630565922	-0.0333472808706999	-0.475219705247776	-0.508566986118476
679	0.988735507066801	-0.038078502906057	-0.0674153335788492	-0.105493836484906
680	1.80796849280588	-0.0217895906721046	0.412898232093221	0.391108641421117
681	-0.235691356028571	0.0129014470071813	-0.129714372172046	-0.116812925164865
682	-1.50274608561407	0.0601458903540464	0.180867861398185	0.241013751752232
683	-0.490756649706097	0.104761930601524	-0.0118367980601515	0.0929251325413725
684	0.196529567539599	0.130810606578172	-0.219204068448272	-0.0883934618700991
685	-0.936122151818512	0.134342575002302	-0.154736985970493	-0.0203944109681908
686	-0.140192726752917	0.119475698609835	0.329569558961629	0.449045257571463
687	0.476895221331105	0.0897129393380975	0.148104991885958	0.237817931224056
688	1.54824944129854	0.0522011785422088	-0.282339660093225	-0.230138481551016
689	0.244909060244642	0.0176550885310889	0.0137632991436479	0.0314183876747368
690	1.12404843791163	-0.00404665280110183	-0.338051498378421	-0.342098151179523
691	0.924428030695054	-0.0113265843539974	-0.261558537168242	-0.272885121522239
692	-0.507632035204129	-0.00412827790300389	0.0969876393288638	0.0928593614258599
693	-1.22236996692623	0.0133896212997067	-0.11950423384861	-0.106114612548903
694	-0.29897209601722	0.0299330442483672	0.0320952381302645	0.0620282823786317
695	0.217424042366319	0.0348763764817528	-0.0103638468930298	0.0245125295887229
696	-0.413194188721833	0.0270094785642977	0.0329095075050721	0.0599189860693697
697	1.05673935879005	0.0106656862103556	-0.0399397180418837	-0.0292740318315281
698	-0.0291590962673959	-0.00930515114489659	-0.0130068799686238	-0.0223120311135204
699	-0.288786160989092	-0.02557693783998	0.0128483647746349	-0.0127285730653451
700	0.115349445205683	-0.0370468088569462	-0.180186508688799	-0.217233317545745
701	0.450618105918798	-0.0457981770168867	-0.217056949149966	-0.262855126166853
702	-0.511921983792787	-0.0520390237392902	-0.202055322070311	-0.254094345809601
703	-1.37122335388052	-0.0555313728468293	-0.190585384944185	-0.246116757791014
704	-1.10961522817947	-0.0609931647605358	0.0475885017062888	-0.013404663054247
705	-1.2548605609056	-0.0755002487469717	-0.0706049665069671	-0.146105215253939
706	0.173359315149894	-0.102366270343608	0.0835351149045378	-0.0188311554390706
707	-0.177088865090792	-0.139501097284172	-0.192623522728418	-0.332124620012589
708	-1.73576964174281	-0.178119232195757	-0.166835834611232	-0.344955066806989
709	-2.07934657790841	-0.213635263580247	0.319644859416085	0.106009595835838
710	-0.408441556229587	-0.250744058650428	0.0934932216525061	-0.157250836997922
711	0.513148185845114	-0.293439703077377	0.0583501541654204	-0.235089548911956
712	-0.0410413464709817	-0.335349913566285	0.0214194825362997	-0.313930431029986
713	-0.782909099629812	-0.366326670538242	-0.225633571436751	-0.591960241974993
714	-1.74220795182683	-0.382921448115412	-0.353845761699638	-0.73676720981505
715	-1.37389378896286	-0.39033685667385	-0.516181323581624	-0.906518180255475
716	-0.0910446735437208	-0.3979535548397	0.0299293626730083	-0.368024192166692
717	-1.40368215801633	-0.409480155058321	0.252680265658887	-0.156799889399435
718	0.465047680898848	-0.422143248210164	0.196692445174426	-0.225450803035738
719	0.934255690823756	-0.43422267236499	0.273543255474661	-0.160679416890328
720	1.31976397364766	-0.437815006815164	-0.186865343552422	-0.624680350367586
721	0.587800713914773	-0.424243919895452	-0.145713920995389	-0.569957840890841
722	1.88669073208129	-0.389421721291553	0.19998913725727	-0.189432584034283
723	2.43997084599658	-0.335216323677715	-0.145209640405479	-0.480425964083194
724	1.40861622334631	-0.26136613637049	-0.00373578044359421	-0.265101916814085
725	-1.0724779420917	-0.168780967458598	-0.109469172878007	-0.278250140336604
726	-0.598231579158433	-0.0684900207815049	0.0858136103741493	0.0173235895926444
727	0.66909771492898	0.0193586519950765	0.11795382256693	0.137312474562007
728	0.141263492101031	0.0832073995585149	-0.328492442618084	-0.245285043059569
729	-2.06057425083649	0.124125759705455	-0.164039974108452	-0.0399142144029974
730	-2.038780633876	0.142950751415045	-0.520196874547371	-0.377246123132325
731	-0.256586283845657	0.133562098341863	0.0946484520834425	0.228210550425305
732	-1.05023600957432	0.0952757367574785	0.427786361592701	0.52306209835018
733	-0.715737897087356	0.0380775205173919	0.278474203259994	0.316551723777386
734	-1.63902102984838	-0.0285857338377511	-0.194637591790322	-0.223223325628073
735	-1.28504859522953	-0.0978886024883674	0.0191262931541421	-0.0787623093342254
736	0.0417136811507418	-0.167970509503439	-0.473355953611275	-0.641326463114714
737	-0.134450168746927	-0.235133363108261	-0.375247676699029	-0.610381039807291
738	0.719507471560229	-0.291232653973742	0.240216302774374	-0.0510163511993681
739	1.31869893391171	-0.329611508823924	0.0419832225093805	-0.287628286314543
740	0.096548422645909	-0.344006173726649	-0.0972608287907378	-0.441267002517387
741	-0.738649539079722	-0.332048218870334	0.471232189588766	0.139183970718432
742	0.329183939371501	-0.301572184188648	0.164110963473355	-0.137461220715293
743	0.78921264162637	-0.264133490765584	-0.412783996402704	-0.676917487168288
744	-0.481618077115222	-0.224370516619238	0.0849754555288171	-0.139395061090421
745	-0.825542115740324	-0.183740053130674	-0.361838870489134	-0.545578923619808
746	0.000161659612476717	-0.148099808471334	0.12545542951576	-0.0226443789555738
747	1.26175902198268	-0.122670303059076	0.420861693857656	0.298191390798579
748	2.12421184924645	-0.104885449307794	0.277159117546495	0.172273668238701
749	1.05937401601413	-0.0844055469207269	-0.0435581347307824	-0.127963681651509
750	0.918814399437293	-0.0513921993980079	-0.172390422788276	-0.223782622186284
751	-0.0941694040436718	-0.00550851548530898	0.0367576127505103	0.0312490972652013
752	0.885332844602682	0.0469387231240555	-0.384167055295127	-0.337228332171072
753	0.453534961505018	0.0969448178784222	-0.16897370438706	-0.0720288865086377
754	0.487809775001368	0.140742905239809	-0.0878253602512345	0.0529175449885747
755	-0.660469141818038	0.176324191188492	0.270837665855108	0.4471618570436
756	-1.2114689033151	0.201531057250907	-0.289876761025543	-0.0883457037746364
757	-0.772011712263502	0.210708320912006	-0.094163967216195	0.116544353695811
758	-0.401410865330505	0.199174171549428	0.0939853822072249	0.293159553756653
759	0.348892018387095	0.168566988940779	0.444330871242074	0.612897860182853
760	1.3875288280468	0.126353336588598	0.0250618010165172	0.151415137605116
761	0.904495159126878	0.084549195520988	-0.021947008863058	0.0626021866579301
762	0.174382689768553	0.0555074331473874	-0.284613209710599	-0.229105776563212
763	1.10512499599947	0.0434484259614166	0.533592460828296	0.577040886789713
764	2.38102960505565	0.045803282008248	-0.236537569193148	-0.1907342871849
765	1.52141583840135	0.0630155108146236	0.141250397839487	0.20426590865411
766	0.891932461341584	0.0984292618800635	0.0191679276053357	0.117597189485399
767	0.783071117812734	0.148886868489373	0.191859731112013	0.340746599601386
768	0.208162174794817	0.205857652545673	-0.160789654200891	0.0450679983447816
769	-0.675658516579337	0.260139309851141	-0.367941089736709	-0.107801779885568
770	0.271470964562285	0.30220664752079	-0.293897441111313	0.00830920640947691
771	2.05467428764477	0.324719121004327	-0.0391093474044318	0.285609773599896
772	1.24542911621547	0.331188851842124	-0.00297351542944563	0.328215336412679
773	-0.128406724575871	0.333867433126671	0.349903305093176	0.683770738219848
774	0.71762645622214	0.338328353111536	0.05455046637113	0.392878819482666
775	-0.0696333262169147	0.341751892988706	0.0402337516504115	0.381985644639117
776	-1.31284779422048	0.342072770463403	-0.308384950546888	0.0336878199165151
777	-1.53305281636772	0.334297825634748	-0.3157185827244	0.0185792429103482
778	-0.691889027993338	0.310234145996263	0.0553455294519916	0.365579675448254
779	-0.0665524889659787	0.265941907691253	0.116931055156299	0.382872962847551
780	0.544517913173606	0.206614027483958	0.273506812154916	0.480120839638874
781	0.320566744818623	0.143354358959812	-0.440806780532092	-0.29745242157228
782	-1.04501196361742	0.0876160159317041	0.369604064230843	0.457220080162547
783	0.0220909014584422	0.0437706623947661	-0.0197094799182599	0.0240611824765063
784	-0.119014793916408	0.00840076702411345	-0.179146418688942	-0.170745651664829
785	0.111202143677828	-0.0195851601898761	-0.255174628856407	-0.274759789046283
786	-0.663833257888694	-0.0403517222467457	-0.227648240299145	-0.267999962545891
787	0.577373533899188	-0.0546489215382159	0.0228433491463523	-0.0318055723918636
788	0.457501889069908	-0.0646086348357359	0.183002012762268	0.118393377926532
789	0.54719372609102	-0.0680373088067905	0.210425231014393	0.142387922207603
790	0.490751716374106	-0.0629330213403954	0.311270222555676	0.24833720121528
791	-0.653792280116603	-0.0489181586476036	0.257548153532643	0.208629994885039
792	0.0495114284940539	-0.0290048716758865	-0.125379051221379	-0.154383922897266
793	-1.82610933268848	-0.00996141172291818	0.260805116090758	0.25084370436784
794	-1.15412299113491	0.00255862129063612	-0.0142021391500009	-0.0116435178593648
795	-0.873761489389449	0.000182122493928091	0.320605524044852	0.32078764653878
796	-0.420645659084081	-0.0192376323283702	0.154071262713165	0.134833630384795
797	-0.660885933359122	-0.0514942469833406	0.0323711366464733	-0.0191231103368673
798	-0.18816655212032	-0.0894348093873314	-0.703499041380654	-0.792933850767985
799	-1.20389809813106	-0.127060801245026	-0.318880555916728	-0.445941357161755
800	-2.50618505092289	-0.160384358778258	-0.248124355150208	-0.408508713928466
801	-0.948032470552907	-0.192934576116029	0.0288114170022884	-0.164123159113741
802	0.397109022202253	-0.231449647460512	-0.17714832836907	-0.408597975829582
803	-0.314027997831198	-0.272444455327213	0.526804737190381	0.254360281863167
804	0.265331650594211	-0.305862941739619	0.127446305704971	-0.178416636034648
805	0.122697529228224	-0.32580066639146	0.271709880003018	-0.0540907863884423
806	-2.07399069486488	-0.329206435418148	-0.0692971592955597	-0.398503594713707
807	-2.63973765688211	-0.319877795172012	-0.00459509594434947	-0.324472891116362
808	-0.301836079029432	-0.312272608223864	0.339310941396532	0.0270383331726679
809	-1.32817694964416	-0.317334271747562	0.0690355278977523	-0.24829874384981
810	0.21021310056953	-0.332341210907819	-0.0383925085551015	-0.37073371946292
811	-2.61973605717696	-0.351877145329764	-0.0574900340562598	-0.409367179386024
812	-4.02726394496375	-0.370233030801824	0.0658626788395836	-0.304370351962241
813	-3.13532193688867	-0.395704406836055	0.214798268279428	-0.180906138556627
814	-1.37106307847674	-0.440950853292359	-0.164607965468347	-0.605558818760707
815	-0.86673941034787	-0.506722640513505	-0.0601811807791093	-0.566903821292614
816	-1.8458819842669	-0.580006785085958	0.202794828262717	-0.37721195682324
817	-0.301565766219589	-0.646875657386915	0.115783775705041	-0.531091881681874
818	0.643274636890867	-0.699916503058722	0.231594861735355	-0.468321641323368
819	0.0256536088117119	-0.730218141830302	0.015450711767894	-0.714767430062408
820	-0.0795062465869819	-0.730495728022447	0.0954646324488233	-0.635031095573624
821	1.90765765236035	-0.701851735116308	0.0626779629234508	-0.639173772192857
822	1.27206745419087	-0.648048666763983	-0.456066693572498	-1.10411536033648
823	0.272915281161609	-0.568578424913698	-0.0942813901230848	-0.662859815036783
824	0.459420660808546	-0.468562483357669	-0.0518067597585285	-0.520369243116198
825	0.730798312121394	-0.359570463848557	-0.345815447014329	-0.705385910862886
826	0.720441574055602	-0.251622440951156	-0.464466032254616	-0.716088473205772
827	2.59811392558654	-0.150417925239843	0.253275536541676	0.102857611301832
828	0.998448341957946	-0.0561410080752195	0.1718042492468	0.115663241171581
829	0.218713177896505	0.0367584890334454	-0.213624811922914	-0.176866322889468
830	-0.492777317466258	0.125778988713626	-0.0826397779791491	0.0431392107344766
831	-1.46231268216845	0.202133912105501	-0.0418691382684104	0.16026477383709
832	-1.31137464089277	0.25514567615335	0.268725944751671	0.523871620905021
833	-2.50828202257126	0.275976049207229	-0.277062086666175	-0.00108603745894659
834	0.188094630032869	0.26117746853518	-0.406373722679574	-0.145196254144394
835	-0.562062291086375	0.213160554858072	0.000593581069185075	0.213754135927257
836	0.117539337000134	0.147206565015747	-0.126984267789432	0.0202222972263149
837	0.367465929751019	0.077616977771436	0.384709527585586	0.462326505357022
838	0.716657420084297	0.0164635971275724	0.363306715915264	0.379770313042837
839	1.02323303653285	-0.027758970173877	0.420769142223199	0.393010172049322
840	0.801531446425224	-0.0500456358483831	0.471792341053552	0.421746705205168
841	-0.6745006016628	-0.0491166936586475	-0.201377605340235	-0.250494298998882
842	-2.56764112310733	-0.0302327499410215	0.333096426073588	0.302863676132567
843	-0.864610805672697	-0.00852864284991879	-0.120973051252256	-0.129501694102175
844	-1.18706279958654	-0.00139390860555623	-0.295768754312288	-0.297162662917844
845	0.36973415775698	-0.013356793960892	0.3704253184406	0.357068524479708
846	-1.05354420450683	-0.0402439828199949	0.0829875947841276	0.0427436119641327
847	-1.66346507059452	-0.0721393753767476	-0.0591194982471137	-0.131258873623861
848	0.0691961606133102	-0.106350543688966	-0.24784760979349	-0.354198153482457
849	0.505402894793634	-0.142840599747967	0.272507430349878	0.129666830601911
850	0.242162237398679	-0.174567287163391	-0.0811089589911231	-0.255676246154514
851	0.580397870591533	-0.193623003237368	-0.474365944360633	-0.667988947598001
852	-1.05898265708826	-0.196480066446135	-0.213910928842979	-0.410390995289114
853	-1.11934931833194	-0.184836446287378	-0.117291560678406	-0.302128006965784
854	-0.120110487854807	-0.168616829535919	0.0727561356275996	-0.0958606939083193
855	0.674937802342948	-0.155965287172161	-0.0996457741875343	-0.255611061359696
856	1.91919591812852	-0.146233770184204	-0.600100673697119	-0.746334443881323
857	2.77145044076456	-0.131585056186157	0.708567586849809	0.576982530663652
858	0.478693487617164	-0.100072366591157	0.242436746793422	0.142364380202265
859	0.390165667350142	-0.0451095607499521	-0.32664431788732	-0.371753878637272
860	-0.0780345575415269	0.0246194665023313	0.199761925668402	0.224381392170734
861	-1.12162964606469	0.0959338126587475	0.245537002837661	0.341470815496409
862	-1.02244803565354	0.155674230518159	0.136820738644541	0.292494969162699
863	-1.6068175300066	0.192345078663309	0.343243777570543	0.535588856233852
864	1.26170823085534	0.200327518803806	0.0368274409139021	0.237154959717708
865	1.24908798559746	0.182371134785334	-0.0182607778534096	0.164110356931925
866	-0.349431264224514	0.155428917318234	-0.388269545022558	-0.232840627704324
867	0.446752012824841	0.133322763049717	-0.112500529376691	0.0208222336730255
868	2.23244391043434	0.118443371634304	0.306423395277629	0.424866766911933
869	1.29401763807221	0.113891791131005	0.27345783984817	0.387349630979175
870	0.024893579798516	0.126625978920041	0.204500042164296	0.331126021084337
871	2.52308917264967	0.155313390038277	-0.0620253048181922	0.0932880852200851
872	2.05230387269231	0.193525729869711	0.0479624020638543	0.241488131933565
873	2.10667144936673	0.242994140634851	0.264157766804774	0.507151907439626
874	0.845753595453926	0.304484102933454	0.531983373834657	0.836467476768111
875	0.00637966232035131	0.374337858060285	0.0203616406816167	0.394699498741901
876	0.301954915918176	0.441744232535812	0.0232152915823555	0.464959524118167
877	2.54998994354242	0.49464360522626	-0.229364431151192	0.265279174075067
878	0.581655419833	0.530309674781855	-0.0485329336065767	0.481776741175278
879	-0.301775753565957	0.556425091318142	0.046431506186471	0.602856597504613
880	-0.712361198903659	0.573050505949353	-0.193720366100432	0.379330139848921
881	0.231753495711102	0.574271784393216	0.145109400662752	0.719381185055968
882	0.71909233019589	0.556194288561796	0.0270033149150583	0.583197603476854
883	1.44356377526204	0.523241830715853	-0.0490413680518984	0.474200462663954
884	1.92505346263756	0.4852468166629	0.0313345627636144	0.516581379426514
885	2.11160324852567	0.45396534436348	-0.160643999197761	0.293321345165719
886	1.71586719138628	0.439050945536734	-0.145823293832576	0.293227651704158
887	0.867039994291153	0.444730826511614	0.319397482327517	0.764128308839131
888	1.39141072975467	0.467540045751426	-0.185686404949733	0.281853640801694
889	0.673262303387505	0.498972781270058	-0.00981362536816378	0.489159155901894
890	-0.489936352832628	0.532049585291676	-0.141155252416632	0.390894332875043
891	-1.93437285108453	0.55824712535852	-0.0597651609472486	0.498481964411271
892	-0.0272350018683597	0.565593073349268	-0.323737827076426	0.241855246272842
893	0.606890099669048	0.544604955427906	-0.327125785860033	0.217479169567873
894	1.08819872238103	0.500697489650069	0.203451740897699	0.704149230547768
895	2.26983080793318	0.447457627534475	0.774440697250458	1.22189832478493
896	0.441223082243414	0.400251035938928	-0.0288729631833567	0.371378072755571
897	-0.631744364379677	0.37077051375091	-0.338342130196432	0.0324283835544771
898	-1.09172358743156	0.355927031590032	-0.0291094900282036	0.326817541561828
899	-0.329719937135674	0.343533605509742	0.0237900406507055	0.367323646160447
900	1.01678524099097	0.322965392728857	0.505204491291515	0.828169884020372
901	0.227089928579432	0.293848232568216	-0.175920640750333	0.117927591817883
902	0.577488521537487	0.263810257181518	0.266907801442325	0.530718058623843
903	1.09109766490265	0.237826053494014	0.325026133492992	0.562852186987005
904	1.01094971911354	0.21977622655635	0.0123239998209753	0.232100226377325
905	-0.00858567592227066	0.213197766797937	0.0379339899069496	0.251131756704886
906	-0.487557560932227	0.217539822145534	0.0350656992815124	0.252605521427047
907	-1.11189803473543	0.225766514223567	0.0376463286683164	0.263412842891883
908	-1.62516424657775	0.228449495470921	0.0862967112067777	0.314746206677699
909	-3.40951633456751	0.216582733722031	0.558962335128006	0.775545068850037
910	-2.18631170407393	0.181639861851623	-0.121958525376305	0.0596813364753178
911	-1.56944078039554	0.116084947533336	0.0492880475219305	0.165372995055267
912	-0.884055599305208	0.0241019032328285	0.381173085737495	0.405274988970323
913	-0.0403600644893038	-0.0813740827773864	-0.31224437374858	-0.393618456525967
914	-1.21155816054955	-0.183899095019713	0.213774698406368	0.0298756033866554
915	0.672724493808149	-0.270025002204093	0.311062644036798	0.0410376418327049
916	-1.27105899707833	-0.33431154434743	0.00654419157721824	-0.327767352770212
917	-0.240909377003597	-0.373025995009012	-0.136770748749968	-0.50979674375898
918	0.188355650841499	-0.391351792691508	-0.134897245955582	-0.526249038647089
919	0.930059310303604	-0.392870508815104	0.113177154840338	-0.279693353974766
920	-0.513889150883547	-0.377835974470734	-0.240885852293149	-0.618721826763883
921	0.340013251739581	-0.346643058593771	0.13773464713726	-0.208908411456511
922	0.207927445597246	-0.305513738664544	-0.153183523512336	-0.45869726217688
923	0.571949479141912	-0.258758448427116	0.00309136955263141	-0.255667078874485
924	0.220271083275849	-0.209177426985493	0.128175553690584	-0.0810018732949085
925	0.540842110942562	-0.158229526030395	-0.0348444259155723	-0.193073951945968
926	-0.48073248607693	-0.107931778328832	-0.0583274722889539	-0.166259250617786
927	-1.92675702517938	-0.0605914789841323	-0.0554930825160526	-0.116084561500185
928	-0.961040876715167	-0.0236757320949253	-0.10585650996024	-0.129532242055166
929	-0.72381008385898	-0.00683749778818306	0.55436941389811	0.547531916109927
930	0.942763020902012	-0.0112273794325266	-0.228704638555346	-0.239932017987872
931	0.699210006660676	-0.0295694287938037	-0.292311330288436	-0.321880759082239
932	0.402088049108549	-0.047894964294882	-0.421581987298211	-0.469476951593093
933	-0.703712947009965	-0.0565648534130914	0.394945629950695	0.338380776537603
934	0.948997331345701	-0.0545001187484789	-0.412791733694038	-0.467291852442517
935	-0.15013165728934	-0.0460415465866648	-0.103461575330662	-0.149503121917326
936	-0.830089041943331	-0.0316245852781381	0.11900447570686	0.0873798904287224
937	0.186563855813996	-0.0156692685099263	0.0336352363567557	0.0179659678468295
938	0.338135230517998	-0.00384925893718105	0.129878012041263	0.126028753104082
939	0.92347460154776	0.00416108916325209	-0.268553383645151	-0.264392294481899
940	2.68279517423412	0.0121475127184764	0.220681343556731	0.232828856275208
941	-0.31232621836383	0.0278343543146457	0.102218920034747	0.130053274349393
942	-1.29729640413911	0.0584596072256268	0.146883344320925	0.205342951546552
943	-0.0839162017476588	0.0945159263031281	0.0384457972422899	0.132961723545418
944	0.488993016530583	0.121941094588485	-0.0887752470580771	0.0331658475304075
945	0.0330819950210839	0.136828679418181	0.0921068681734868	0.228935547591668
946	-0.931590126316429	0.142381202490395	-0.0613559766165102	0.0810252258738847
947	-0.129298484998776	0.140126863261344	-0.0936815440613381	0.0464453192000062
948	2.5835826462564	0.12865969761379	0.255596025708272	0.384255723322062
949	-0.123209144963422	0.114000466770854	0.286069104390871	0.400069571161725
950	0.655341939918649	0.108812838137329	0.00624282364156211	0.115055661778891
951	-0.203744121889981	0.113532257989411	0.285813942233737	0.399346200223148
952	0.294895601101626	0.124834130557506	-0.226354900392852	-0.101520769835346
953	-0.896007886060447	0.137034751057376	0.0286289249425281	0.165663675999904
954	-1.72471131782496	0.145658637595375	0.11194332639	0.257601963985375
955	-0.370130000053709	0.143114953993289	0.115071720667444	0.258186674660732
956	1.27479486625236	0.123445919013932	-0.0224723323072973	0.100973586706635
957	0.246499946446135	0.0924959501329949	0.0813470907797895	0.173843040912784
958	0.600912906611269	0.0634311895880651	-0.108902543960018	-0.0454713543719531
959	0.553683388539027	0.0433703440777931	-0.138863963627569	-0.0954936195497763
960	-0.406659436266765	0.0352431143038468	-0.0560105969283216	-0.0207674826244748
961	-1.14547539101634	0.0374318152585142	0.226839950724623	0.264271765983137
962	-0.295021952938656	0.0421343892787757	-0.0506250497285147	-0.00849066044973907
963	-0.993639040817325	0.0408565744700193	0.0838109715170272	0.124667545987046
964	-0.368058450623153	0.0308098436475716	0.000421421985263236	0.0312312656328348
965	0.265464707236514	0.0112935331347167	0.217412062857429	0.228705595992145
966	-1.98046423129504	-0.0135913057436771	0.0190818675646732	0.00549056182099611
967	0.349216300850222	-0.0399340276908534	-0.168647292328178	-0.208581320019031
968	-0.970899342486708	-0.0698415869921352	0.346797309183905	0.27695572219177
969	1.2192638112817	-0.0994626558059198	0.0311909703667433	-0.0682716854391765
970	1.13043229308294	-0.125408081470684	-0.428396517379724	-0.553804598850408
971	0.0569948211939095	-0.138417502365224	0.0247889595216969	-0.113628542843527
972	1.01016572630593	-0.13347644704747	-0.42144579627753	-0.554922243325
973	-0.289570637883134	-0.113252186254607	-0.275025971573654	-0.388278157828261
974	0.602777471926207	-0.0816830013740875	0.27327685311642	0.191593851742333
975	0.772065394180688	-0.046085079599386	0.265935286961994	0.219850207362608
976	-0.262910884559129	-0.00955860661469078	-0.548442012426669	-0.55800061904136
977	-0.305300415698986	0.026092709177351	0.0218192110853909	0.0479119202627419
978	-0.953390640708199	0.0557950520205594	0.0139456102309033	0.0697406622514628
979	-1.07055383748994	0.0743783326356577	-0.25806676087423	-0.183688428238572
980	0.52834509694025	0.0770168595259854	-0.0449489601305611	0.0320678993954243
981	-1.22040352798077	0.0639903836881836	-0.219435794858022	-0.155445411169838
982	0.979915805009858	0.0418875048729169	-0.400574555187385	-0.358687050314468
983	1.11065349332479	0.0146321868022758	-0.154303641992211	-0.139671455189936
984	0.581357228598905	-0.00759401172378185	0.0956084755906077	0.0880144638668259
985	1.13629531292822	-0.0165569644135991	0.288705939010401	0.272148974596802
986	0.319877968930823	-0.0102006988712413	-0.191843475664061	-0.202044174535302
987	-0.0247378245139998	0.0103423511107376	-0.105026136000227	-0.0946837848894892
988	-1.15414452056648	0.038703649376057	-0.380018898627826	-0.341315249251769
989	-1.78051904633614	0.0653635243346695	0.0176778887528602	0.0830414130875296
990	-2.363749493676	0.0783970393885376	-0.150639527781424	-0.0722424883928867
991	-1.7875098961048	0.0675226293764218	-0.144513329242962	-0.0769906998665405
992	-0.921642438844312	0.0277975736625385	-0.157606068417785	-0.129808494755246
993	-0.334288444046745	-0.036011999950032	0.239814221354303	0.203802221404271
994	1.18655829328691	-0.111214624138066	-0.123798201822017	-0.235012825960083
995	1.93700810107274	-0.181512148438871	0.0487127439102672	-0.132799404528604
996	0.806214988083349	-0.228835873303506	-0.497723553347946	-0.726559426651452
997	-0.0979360385929473	-0.241691631500369	0.139908646874971	-0.101782984625398
998	0.30116954194876	-0.223240134569758	0.107012557914058	-0.116227576655699
999	-1.19829559482457	-0.18555803395225	0.213429943454305	0.0278719095020553
1000	-0.770467849471782	-0.14140244806816	-0.122198851608218	-0.263601299676378
1001	-0.628921889347061	-0.104658540575419	0.196969441347342	0.0923109007719233
1002	-0.607632570107661	-0.0826343688727014	0.0927802172187758	0.0101458483460745
1003	-0.719672852045505	-0.076209793503207	-0.357284339666535	-0.433494133169742
1004	-1.70970458452912	-0.0830000581972462	0.190513198289248	0.107513140092001
1005	-0.782380933783685	-0.101249712899481	-0.0994514605641031	-0.200701173463584
1006	-0.415416632462973	-0.131127264734576	-0.428007996123805	-0.559135260858381
1007	0.669719521725718	-0.168078829569524	0.0456755008585323	-0.122403328710992
1008	0.377845079449133	-0.203671593014792	0.0580335623313411	-0.145638030683451
1009	1.33857602734591	-0.227823280914986	0.158982408837064	-0.0688408720779214
1010	0.857328835774992	-0.234162110344783	0.400334333495129	0.166172223150347
1011	0.599989961137425	-0.218665226418752	0.180601024157783	-0.0380642022609694
1012	1.62023533353698	-0.183534827012747	0.187033613996241	0.00349878698349385
1013	1.25330640802592	-0.1337229111542	0.367129008759159	0.233406097604959
1014	-1.08502253030597	-0.0717055331299381	-0.0318820921281673	-0.103587625258105
1015	-3.17080031352386	-0.00461530381036446	0.104678694241311	0.100063390430946
1016	1.08362030450141	0.0488073621091131	0.224771861751048	0.273579223860161
1017	2.92848303118542	0.0724147193939648	-0.517296205022849	-0.444881485628884
1018	1.13720172701009	0.0776007265231031	-0.296536806016805	-0.218936079493702
1019	2.85876053866127	0.0859211083584214	-0.199151460460263	-0.113230352101841
1020	-0.624257999952775	0.108679453064934	0.108546999062736	0.217226452127671
1021	0.965480584787517	0.149218487972136	-0.0858249314379774	0.0633935565341583
1022	0.569771274512791	0.195556784540832	-0.606934458997476	-0.411377674456644
1023	0.851441682004638	0.239538557655032	-0.23064249880518	0.00889605884985212
1024	0.932993335635976	0.276688327084836	0.033469285517367	0.310157612602203
1025	-0.454662510020523	0.306307599897564	-0.10815128683585	0.198156313061714
1026	0.491601499914559	0.327707387788497	0.152852319740574	0.480559707529071
1027	-0.602387423106691	0.337193675919476	-0.0756712675513346	0.261522408368141
1028	0.754262270057601	0.334290558763055	-0.171799253255929	0.162491305507125
1029	-0.67925416267009	0.31908416411671	0.0364812973195521	0.355565461436262
1030	-1.47819712385564	0.295694218509665	-0.0220423665927546	0.27365185191691
1031	0.338385821100843	0.262794666267059	-0.025794726951333	0.236999939315726
1032	0.234223658318211	0.218514923225688	-0.173803597324513	0.044711325901175
1033	2.44315871589522	0.169677858319639	-0.0738767614499658	0.0958010968696728
1034	1.7218254624804	0.127120590790324	-0.0500364505367217	0.0770841402536026
1035	0.338371737938708	0.105340655717344	-0.109510043554795	-0.00416938783745141
1036	0.910456218721109	0.108451762290662	-0.10319628737451	0.00525547491615128
1037	-0.051100829529404	0.12914855416163	-0.335057070811929	-0.205908516650299
1038	-0.037815467584455	0.158537008847694	-0.113103408499998	0.0454336003476963
1039	0.663466065579853	0.186383445703835	0.151473827542102	0.337857273245936
1040	-0.316627945512247	0.206555861437593	0.339205761768088	0.545761623205681
1041	1.65450208986509	0.218096452506764	-0.425650426387638	-0.207553973880874
1042	-0.77745572831149	0.221780448284643	0.206711760210272	0.428492208494915
1043	-0.540333995278933	0.222677820988324	-0.0657959148783954	0.156881906109928
1044	-1.20805506022481	0.217262231059909	0.0480935408557189	0.265355771915628
1045	-0.97002366088404	0.200822304354291	-0.107347635829005	0.093474668525286
1046	-1.15877639685455	0.169613649180779	0.059046999761726	0.228660648942505
1047	-0.0157861653137641	0.123764651497113	0.770479165955132	0.894243817452245
1048	0.971271441181512	0.0673182015070152	-0.213483282706058	-0.146165081199043
1049	1.53602738168099	0.0109715859210833	-0.185591852376769	-0.174620266455686
1050	0.576319716298702	-0.0315412054730192	-0.0973026448977403	-0.12884385037076
1051	0.264879832478055	-0.0509422540583867	-0.460028150636882	-0.510970404695268
1052	0.892013714306212	-0.0485986728854172	0.0434448847332342	-0.00515378815218303
1053	0.295452111563176	-0.0307639625020758	0.17828526690675	0.147521304404674
1054	-0.239564323704498	-0.00270132697037475	-0.395609506203862	-0.398310833174236
1055	0.968198584033386	0.0285539101450157	-0.178031418207251	-0.149477508062236
1056	0.60917754937953	0.0570095255958728	-0.107214691572195	-0.0502051659763222
1057	1.39197208144881	0.0830259319905023	-0.0868805291417848	-0.00385459715128243
1058	2.38259200774241	0.108581384949283	-0.108114923181718	0.000466461767565318
1059	2.37256698520416	0.139121748061532	0.0218296884629251	0.160951436524457
1060	0.77799785146413	0.182003105102549	-0.181709772078538	0.000293333024011855
1061	1.62153684586921	0.238499037873432	0.0100664533560641	0.248565491229497
1062	2.13425292794744	0.301096561988459	-0.363102913070872	-0.0620063510824133
1063	1.58193781068877	0.36506957270524	-0.145995959409887	0.219073613295353
1064	1.94804407988057	0.428964072432533	-0.177041360875983	0.25192271155655
1065	1.14263129523553	0.490563047449174	0.0546698403439434	0.545232887793117
1066	0.672975601635638	0.547803925592059	0.194442736716988	0.742246662309046
1067	0.281028548977995	0.595754055023297	-0.301610409394594	0.294143645628702
1068	0.172996423885373	0.628439777268712	-0.851296148631508	-0.222856371362796
1069	0.654772289032267	0.64137655703959	0.00840072974002134	0.649777286779611
1070	-0.0367546748122202	0.634182579958174	-0.0529527383603706	0.581229841597803
1071	0.565056836233854	0.610507905406889	-0.129903970420976	0.480603934985913
1072	1.57267377228093	0.57393088066464	0.172920116977721	0.746850997642361
1073	0.937494760505951	0.531715596627525	-0.272034654415428	0.259680942212097
1074	-1.49058027174581	0.493409243288	0.0283148783368833	0.521724121624883
1075	-1.08792181831127	0.459966774714106	0.241156352677993	0.701123127392098
1076	0.116760584437385	0.420958150613053	-0.602266086766565	-0.181307936153513
1077	0.104498725117656	0.370607094512749	-0.019506043775003	0.351101050737746
1078	0.94206490536028	0.31307576441974	-0.0515948046831679	0.261480959736572
1079	1.08787838169094	0.256246342380039	0.349365318721684	0.605611661101723
1080	1.42394936617116	0.209603708967066	0.0754718411666954	0.285075550133762
1081	-0.397605963371016	0.180186853039451	0.116169161904757	0.296356014944208
1082	0.340184020798745	0.168989734995299	0.0151287506327473	0.184118485628047
1083	-0.621309187344908	0.167844259698491	-0.0894445379304684	0.0783997217680224
1084	-0.276510326724646	0.169223571532137	-0.325898762250665	-0.156675190718528
1085	0.603975944882326	0.165744558610309	-0.0397041645607256	0.126040394049584
1086	0.991542003704125	0.155545721029896	-0.213554206661999	-0.0580084856321027
1087	0.652100615600111	0.143627281784305	-0.27822434806863	-0.134597066284325
1088	0.22470457825401	0.136267040297449	-0.184617822376848	-0.0483507820793993
1089	1.40692404176281	0.135420156815779	-0.203289067130241	-0.0678689103144622
1090	-1.05649937713577	0.140528840959059	-0.0408988341048372	0.0996300068542219
1091	0.105208605190566	0.150788894358843	-0.139294681746681	0.0114942126121617
1092	-1.18262595820184	0.157970136017447	-0.0241863747286303	0.133783761288817
1093	-0.368634609651479	0.156923993778749	-0.0478690797572843	0.109054914021465
1094	0.318659973512232	0.143064655355199	0.0177540882372477	0.160818743592447
1095	-0.511623717646571	0.118584089036394	0.19911268594462	0.317696774981015
1096	-1.21633565065063	0.0895747800449319	0.227845400906255	0.317420180951187
1097	-0.644990729379333	0.0575586255789611	0.525673265645268	0.58323189122423
1098	-0.212717948269191	0.0208130276214778	-0.789139810970514	-0.768326783349036
1099	-1.83424065204191	-0.0190453743588269	0.25048699030705	0.231441615948223
1100	-0.298193874473757	-0.0598564916293257	-0.0629649934544729	-0.122821485083799
1101	0.90152289197646	-0.103371876224431	0.103676351808939	0.000304475584508274
1102	0.193124982745623	-0.144057336497538	-0.41757272422053	-0.561630060718069
1103	-1.32189707872306	-0.172372323818728	-0.219085163979802	-0.39145748779853
1104	-1.07130316135681	-0.186900899150247	-0.498263870252561	-0.685164769402808
1105	-2.7935342010478	-0.19565440423217	-0.00644549057927541	-0.202099894811446
1106	-1.26189056657415	-0.208327519885049	0.0462770569402584	-0.162050462944791
1107	-0.966268919790481	-0.2347403514845	0.216636507406718	-0.0181038440777823
1108	0.101385375849139	-0.273815736878503	0.198514082201752	-0.0753016546767509
1109	-1.88567565468616	-0.317232897973353	0.129151286044447	-0.188081611928906
1110	-0.545319272474233	-0.356114060451043	0.159937259250322	-0.196176801200721
1111	-1.4770734110156	-0.390074193632963	0.301349763623109	-0.0887244300098537
1112	0.496062131714234	-0.418189082055459	0.162990271483438	-0.25519881057202
1113	1.95008728911346	-0.439982349586319	0.129820597873245	-0.310161751713074
1114	-0.682704616827662	-0.446631918920398	-0.136447968848511	-0.583079887768908
1115	-0.248923546207628	-0.429640517771634	0.513517521000365	0.0838770032287315
1116	1.30854849183907	-0.395271071465006	0.295787153179566	-0.0994839182854401
1117	0.624700079336581	-0.35033186546145	-0.258645081292274	-0.608976946753724
1118	2.13032484285951	-0.295407811749689	-0.327669776729735	-0.623077588479424
1119	0.522638305427957	-0.230780885796774	-0.00462343370997662	-0.235404319506751
1120	-0.849772157474893	-0.155332301528821	0.181204793178589	0.0258724916497679
1121	0.847118459414661	-0.0773223523759152	-0.0609750304080236	-0.138297382783939
1122	0.486176825858309	-0.00865424324171388	-0.271641115383845	-0.280295358625559
1123	0.780172159106296	0.0481135706059598	-0.189123909172024	-0.141010338566065
1124	-0.43361968088754	0.0940819516073391	0.0704018351076575	0.164483786714997
1125	0.893552682217405	0.130433901920033	-0.210220539194147	-0.0797866372741133
1126	1.22434156154898	0.15594031790449	-0.128479602200413	0.0274607157040773
1127	0.890828653787897	0.175034361246145	0.0833016930432448	0.25833605428939
1128	-0.134383843727008	0.193628912112317	0.240945372013915	0.434574284126232
1129	1.22761006650884	0.212872808389847	-0.00249988396770401	0.210372924422143
1130	0.655313031989835	0.230002593965036	-0.142413639147149	0.0875889548178869
1131	0.519531058758446	0.246347116831737	0.23739258296914	0.483739699800877
1132	-0.575518407818604	0.26191380801193	0.0684696231937989	0.330383431205729
1133	-0.0626698281768447	0.273887512776244	0.29611400324106	0.570001516017304
1134	0.945348368926096	0.276712152400748	0.0174806350469793	0.294192787447727
1135	-1.50091986905366	0.270166726066609	-0.0585513246176492	0.21161540144896
1136	0.268989552335508	0.256985675538054	-0.0335277357210236	0.223457939817031
1137	0.617558227632471	0.234078831667407	0.188388768793273	0.42246760046068
1138	0.400404033053978	0.205457176109863	-0.191551650614339	0.0139055254955238
1139	1.60693618751782	0.178079551972832	0.0488013059608549	0.226880857933686
1140	1.59814352184822	0.158020968038798	-0.354307426671984	-0.196286458633186
1141	1.99692871732685	0.152667824978884	0.139975816390201	0.292643641369085
1142	0.115470560840362	0.166503333978419	-0.240691526344443	-0.074188192366024
1143	1.26052424733066	0.198231095088872	-0.0538870345839	0.144344060504972
1144	0.578675991579904	0.23828579232195	-0.178416678060504	0.059869114261446
1145	0.562694681532444	0.280106970804878	0.170246466748998	0.450353437553877
1146	0.0980167768008763	0.317790144025351	-0.0737048516882885	0.244085292337063
1147	0.817621488305908	0.346771525009074	-0.26011290331327	0.0866586216958031
1148	-0.843161597229361	0.364427264526505	-0.0267978883577587	0.337629376168747
1149	1.1773392463158	0.370681084622964	0.052212654900004	0.422893739522968
1150	0.865822593137794	0.364146288470493	-0.201029884111435	0.163116404359057
1151	0.0129001277155855	0.351423284868662	-0.185028388731001	0.166394896137662
1152	0.179136095474885	0.337787328265072	0.0653487785942324	0.403136106859305
1153	0.0610951407007353	0.32316264487066	-0.13245040441411	0.19071224045655
1154	0.735687908364189	0.306628593278875	-0.187915537663773	0.118713055615102
1155	-0.182186692190277	0.288489320042126	-0.368323902308183	-0.0798345822660571
1156	0.379639568271504	0.270764381125842	0.478601453389656	0.749365834515498
1157	0.653042188966966	0.252898028621151	0.357195532732816	0.610093561353967
1158	-0.046179349991179	0.236224690556824	-0.0282660842832017	0.207958606273622
1159	-2.39739323216909	0.222408882734064	-0.0438406271295163	0.178568255604548
1160	-0.95098488102592	0.206507909517124	-0.271267493128494	-0.0647595836113704
1161	0.0872526195199252	0.177248357111119	0.265182689424265	0.442431046535384
1162	-0.554987972827538	0.13391184150064	-0.233867281525275	-0.0999554400246344
1163	-2.23237789528556	0.0842283086810207	0.35110313273607	0.43533144141709
1164	-0.620373161692156	0.0316178830731106	-0.282634674327281	-0.25101679125417
1165	-0.918044712787535	-0.0263373181677407	0.444525190213752	0.418187872046012
1166	-1.08574025808721	-0.0863184319691603	-0.0720948885811825	-0.158413320550343
1167	-1.23198133916023	-0.144590780931164	-0.198525285379512	-0.343116066310675
1168	-1.57021208525315	-0.199366179864404	-0.228130984559355	-0.427497164423759
1169	-2.51017136874357	-0.250840816705934	0.333985457877844	0.0831446411719102
1170	-1.78378049393844	-0.302009164722085	-0.350729091512582	-0.652738256234667
1171	-1.41752560095598	-0.357433938776592	0.0204976864030196	-0.336936252373572
1172	0.492902966123366	-0.416340378246307	0.191163861047029	-0.225176517199278
1173	1.18002608817057	-0.47150327861134	-0.518991657158808	-0.990494935770148
1174	0.779972422995083	-0.508495601997228	0.203267881555777	-0.305227720441451
1175	0.599595395765669	-0.515445427308358	-0.0401637316354567	-0.555609158943814
1176	1.00381975866315	-0.490258312931775	0.0704983360032448	-0.41975997692853
1177	-0.235051471695101	-0.437781740990745	-0.0705966791938451	-0.50837842018459
1178	0.817986909981966	-0.366216237336066	0.106676852843672	-0.259539384492394
1179	0.626374444321924	-0.287033707901069	0.168158374800908	-0.118875333100161
1180	0.534661622941747	-0.206547855673789	0.189937585865106	-0.0166102698086831
1181	0.119235052315765	-0.12877499380961	0.0141384124261993	-0.114636581383411
1182	0.230557999222707	-0.0573424065460416	0.201764985868626	0.144422579322584
1183	0.561737401344829	0.00400829480318553	-0.211250604993852	-0.207242310190667
1184	0.146195292031226	0.0540187789252552	0.133909298895619	0.187928077820874
1185	-0.961107946107755	0.0938243206166431	-0.45880966407422	-0.364985343457576
1186	1.75561310582998	0.122262174508581	-0.551237680699443	-0.428975506190862
1187	0.766805916072999	0.138442590253016	0.475946213957071	0.614388804210088
1188	1.49440513654974	0.151318806625361	-0.305095024399824	-0.153776217774464
1189	0.80847566414799	0.167449078599302	-0.229514893035858	-0.0620658144365558
1190	0.441935932876626	0.190917795372232	0.358053680157698	0.54897147552993
1191	-0.166707545681862	0.219926746730906	-0.425638867092458	-0.205712120361552
1192	-0.462756306724173	0.248561818282845	0.354001608835708	0.602563427118553
1193	-0.340126390659495	0.269166037860915	-0.324651647377614	-0.0554856095166984
1194	0.651129112488057	0.276080061383999	-0.350085966915216	-0.0740059055312168
1195	-0.368426750100427	0.269418568526137	-0.217282375619045	0.052136192907092
1196	-0.621152191374088	0.2543873819722	-0.266297602278807	-0.0119102203066063
1197	-1.59456220761422	0.232589897080935	-0.240599663201999	-0.00800976612106405
1198	-1.016910404979	0.202237259459274	-0.0246611730380504	0.177576086421224
1199	-0.129911017768614	0.159794932898724	-0.0260628916571122	0.133732041241612
1200	-1.07757937355018	0.107462602313165	0.282279248889478	0.389741851202643
1201	-0.0561887007616095	0.0518280329863186	0.0703205632942296	0.122148596280548
1202	-0.355926101841442	-0.00286039815632143	0.226889073092688	0.224028674936367
1203	-0.505551919722205	-0.0510975720419949	-0.267908915738539	-0.319006487780534
1204	-0.897280303280545	-0.0901575257321886	0.1311790671041	0.0410215413719118
1205	0.392395655994473	-0.120817974396229	-0.00228471420250955	-0.123102688598738
1206	-0.0308115124005802	-0.144540568082876	-0.343378593256148	-0.487919161339025
1207	-0.836205768313666	-0.158711718670869	-0.222652401184776	-0.381364119855646
1208	-1.46041847986946	-0.163745542350783	0.178176169638621	0.0144306272878377
1209	0.346057873369676	-0.165671038863183	0.531215648715983	0.365544609852799
1210	-0.0514057257984006	-0.169868522421846	-0.322111152180266	-0.491979674602112
1211	-0.793191074598594	-0.173170596335405	0.599157780227153	0.425987183891747
1212	-0.543509401112543	-0.173426643234795	-0.452476714240186	-0.625903357474981
1213	-1.05425495845576	-0.172615839574779	0.211353331062317	0.0387374914875381
1214	-0.197826708596602	-0.173123831866289	-0.432968899181765	-0.606092731048053
1215	0.965260472941393	-0.176881032599381	0.0895218635158145	-0.0873591690835669
1216	1.62376007790118	-0.179929477133118	0.0839959242904732	-0.0959335528426452
1217	0.778250507558632	-0.172791550561789	0.193646699049624	0.0208551484878351
1218	1.73965198763018	-0.147788143491026	-0.432460650066679	-0.580248793557705
1219	-0.786903827076191	-0.10434275517198	-0.204386204118746	-0.308728959290726
1220	-1.17812245512555	-0.0465088022899066	0.257050080161075	0.210541277871168
1221	0.720395226212734	0.0104912734270959	-0.061369274415015	-0.0508780009879191
1222	-0.832375559483786	0.054298225288804	-0.152171409835201	-0.097873184546397
1223	-1.05190557894472	0.0838049499020202	0.234194664602872	0.317999614504892
1224	-0.960632616679431	0.0967740000662708	0.0896844581268824	0.186458458193153
1225	-1.17243432116316	0.0915653754361749	-0.310872517436956	-0.219307142000781
1226	-0.779460178202718	0.0692494900288856	0.262559902662478	0.331809392691363
1227	-1.35765396968412	0.0329412854360146	-0.137268468787197	-0.104327183351183
1228	0.967844858364337	-0.0125931619133527	0.0166040888438419	0.00401092693048927
1229	-1.92265750029557	-0.0612648289457472	0.155491387448832	0.0942265585030847
1230	-2.13908379588346	-0.103826901743147	0.329000121192758	0.225173219449611
1231	-0.245104101483898	-0.144151270342481	0.295658134679082	0.151506864336601
1232	-1.72583478559917	-0.186943027525037	-0.195228144364323	-0.382171171889361
1233	-1.2016105309583	-0.229407623367	-0.279382948429653	-0.508790571796653
1234	-1.53499311609574	-0.271593542521408	0.124426723142088	-0.14716681937932
1235	0.436151010765412	-0.313049626529196	-0.00757663467783773	-0.320626261207033
1236	1.1935345563326	-0.351109995339845	0.0894527476619756	-0.261657247677869
1237	0.135062244448197	-0.375215054324168	0.325747711710738	-0.04946734261343
1238	0.85029918197528	-0.376002470604523	0.0216691074235511	-0.354333363180972
1239	0.942482174710169	-0.353156943787096	-0.0285241928162998	-0.381681136603396
1240	0.284459653886702	-0.308933624239608	0.261256950944097	-0.0476766732955114
1241	0.0354702799494543	-0.248155534874268	0.0279226717817496	-0.220232863092519
1242	-0.94186971123953	-0.179549009508483	-0.28548142130387	-0.465030430812353
1243	-0.624334395131707	-0.113554601120552	-0.151112478021228	-0.26466707914178
1244	-1.19963893147418	-0.0607195011101105	-0.224490649931627	-0.285210151041737
1245	-1.44049033732768	-0.0268157894645976	0.148299587495751	0.121483798031153
1246	-1.76030469541505	-0.0150374957759321	-0.0420495780295595	-0.0570870738054916
1247	1.0468795050332	-0.026274017961544	0.0124177230725845	-0.0138562948889595
1248	-1.16443479322983	-0.0553389008793496	0.243483240849427	0.188144339970077
1249	-0.499843061042219	-0.0882308588456711	0.00503597508536294	-0.0831948837603081
1250	1.19797878239877	-0.1197019916251	-0.164519621753195	-0.284221613378294
1251	1.27326709452133	-0.144595158905806	-0.0345139329616726	-0.179109091867479
1252	-1.95291653449295	-0.153206122038664	-0.480985350663752	-0.634191472702415
1253	-1.70339791796525	-0.143688026438344	0.00237037834384588	-0.141317648094498
1254	-2.00348997705253	-0.130550284639882	-0.129217317467672	-0.259767602107555
1255	-1.87010674494639	-0.12787209573014	-0.162208195265581	-0.290080290995721
1256	-0.695089087936935	-0.143701200251808	-0.206573549958398	-0.350274750210206
1257	-0.198592614615532	-0.177454204159206	0.157411595462069	-0.0200426086971366
1258	-0.250369463032611	-0.21940158496998	0.130762383251774	-0.0886392017182063
1259	-0.414413376882928	-0.257900035512958	-0.0511090118727854	-0.309009047385743
1260	0.420765991535752	-0.285616355340002	0.0590871163427469	-0.226529238997255
1261	0.604319456568074	-0.299326662882099	0.341140273677019	0.0418136107949199
1262	0.160745368939049	-0.29591561000944	-0.169510069820487	-0.465425679829927
1263	0.365561584921606	-0.274815590838786	-0.0502703770106441	-0.325085967849431
1264	-0.0535228252791225	-0.239645647071714	0.231049447222619	-0.00859619984909515
1265	-0.522398934255897	-0.195448284451834	0.0161398530236849	-0.179308431428149
1266	-0.995992045425081	-0.149169663995139	0.592249506057764	0.443079842062625
1267	-1.10868099471216	-0.108866340453631	-0.135315350592012	-0.244181691045642
1268	-0.59360419292873	-0.0816960127686804	-0.416456040554748	-0.498152053323429
1269	-1.70885353007493	-0.0706639716676059	-0.206195436740088	-0.276859408407694
1270	-1.43075255937036	-0.0748110487997608	-0.296748335449423	-0.371559384249184
1271	-1.89297865163818	-0.0946185601727577	-0.634166343333035	-0.728784903505793
1272	-0.638534927029524	-0.129049822137677	-0.299533754186459	-0.428583576324136
1273	0.406103037955637	-0.17498872373349	-0.0414256299303673	-0.216414353663857
1274	0.0477437751050798	-0.222353733804278	0.00920735455840134	-0.213146379245876
1275	0.879879492089465	-0.258682974790675	0.0756302301599589	-0.183052744630716
1276	-0.111857752270249	-0.276301679905309	0.273362758592942	-0.00293892131236689
1277	0.758955955933656	-0.271841046318488	-0.152337425418221	-0.424178471736709
1278	2.17595407788704	-0.248608300276116	-0.367339533934818	-0.615947834210933
1279	-1.28379180162838	-0.20749881857204	-0.289630750575593	-0.497129569147633
1280	1.03375587206328	-0.149928877944914	0.0867522288464475	-0.0631766490984665
1281	-0.122400557260181	-0.0883452066716535	0.575313657835261	0.486968451163608
1282	1.01608729703242	-0.0285796435223582	-0.133210355444407	-0.161789998966766
1283	-0.189151347804616	0.0253870470413224	-0.0718441599694361	-0.0464571129281137
1284	-1.16655324228941	0.0734342850744063	-0.120620591238776	-0.04718630616437
1285	-0.0346997923223114	0.111056762062738	-0.0309429335994484	0.0801138284632894
1286	-0.462670691800052	0.132449157749867	-0.0668317103723087	0.0656174473775578
1287	-0.450378315513094	0.138473216673639	-0.406817834552857	-0.268344617879218
1288	1.87132766736258	0.131684546991007	-0.511308537223994	-0.379623990232987
1289	3.298301593603	0.11851471147416	-0.067595028711968	0.0509196827621922
1290	0.800653626770586	0.115396763486218	0.0123897717545755	0.127786535240793
1291	1.10839748022877	0.136540647617118	-0.12887213937034	0.00766850824677864
1292	-0.125323987509453	0.178927552354729	0.27403620042555	0.452963752780279
1293	0.412038634387435	0.232290326843505	0.0866804147824655	0.318970741625971
1294	-0.103185164960676	0.28343861074343	-0.204579995539057	0.0788586152043734
1295	-0.186021352248726	0.32404764763807	-0.0102589333360895	0.313788714301981
1296	-0.284393780114572	0.349024921210181	0.0573396022577474	0.406364523467928
1297	0.750989780569501	0.356576112287917	-0.0444696286400699	0.312106483647847
1298	0.820710443350177	0.349135723075534	-0.238333986561428	0.110801736514106
1299	0.918028185253649	0.334729784486435	0.0743814581317405	0.409111242618175
1300	-1.24776746041508	0.321292579196484	-0.151840205544896	0.169452373651588
1301	-1.01349631000305	0.310934819918922	0.340790775008071	0.651725594926993
1302	-2.27206120724169	0.295631384475282	-0.441188587748537	-0.145557203273255
1303	-2.3682501751736	0.266951728822195	0.134372222195192	0.401323951017386
1304	0.322443688035253	0.216733610201822	-0.26601427001139	-0.0492806598095683
1305	-0.171917937546471	0.145731406517044	-0.028698349048326	0.117033057468718
1306	-0.789097348877786	0.0688286105110006	-0.103128223884084	-0.0342996133730837
1307	-0.836896866119585	-0.00170749101324362	0.187127844763311	0.185420353750068
1308	0.581857566892234	-0.0616603758188435	0.182799771337966	0.121139395519123
1309	1.01922849038333	-0.109110684380961	0.0444772422365385	-0.0646334421444227
1310	0.598693755713795	-0.138126913426672	-0.200422987907313	-0.338549901333984
1311	0.6850364675613	-0.14400165065856	-0.221341426602	-0.36534307726056
1312	0.157624900027883	-0.127795185020805	0.128640131321559	0.000844946300754046
1313	-1.4324841247685	-0.094575092006245	-0.013514220590158	-0.108089312596403
1314	-1.03086159847121	-0.0546525013778638	0.00570791527241967	-0.0489445861054441
1315	-0.257723793256257	-0.0223189084898876	-0.512125950220075	-0.534444858709962
1316	1.04609031527175	-0.00487828955066998	-0.0514518907205627	-0.0563301802712326
1317	1.74130105510603	0.00119349758590433	0.0239370754398638	0.0251305730257681
1318	0.697579395413193	0.00783899447241677	0.418981772639563	0.42682076711198
1319	2.0210850527489	0.0257854284642377	0.31900472934519	0.344790157809428
1320	0.553243916824484	0.0581166447658321	-0.0226696343514904	0.0354470104143417
1321	-0.883379948807639	0.105510457213877	-0.426620432541438	-0.321109975327561
1322	0.254262873342367	0.158870752649819	-0.0335444052123335	0.125326347437486
1323	0.690764896152697	0.204673212198959	-0.294000185838369	-0.0893269736394097
1324	-0.820846305842742	0.238259952290694	-0.206607588180281	0.0316523641104129
1325	0.152205319348109	0.259793246804245	-0.214188431432902	0.0456048153713431
1326	0.347083274530797	0.267266048812757	-0.188203027326838	0.0790630214859182
1327	1.20836177573588	0.263502925635938	-0.261264610113766	0.00223831552217191
1328	1.41644746106577	0.25503033423145	0.0919560812101693	0.346986415441619
1329	-0.105838737903565	0.250838714533707	0.0803344617743004	0.331173176308007
1330	0.968838463541018	0.255571610903069	0.0181494420871642	0.273721052990234
1331	0.292827638522683	0.265946105016431	0.10590089577211	0.371847000788541
1332	-1.59540656984209	0.279837330304031	-0.029231703183132	0.250605627120899
1333	-0.406233998081709	0.29105769125157	-0.0445323578869883	0.246525333364582
1334	-1.24026020171025	0.289260226038154	-0.391028327063238	-0.101768101025084
1335	-2.21101145438619	0.27098219600734	0.150647282713623	0.421629478720963
1336	-0.78232679249608	0.23370802635446	0.00705218356878617	0.240760209923246
1337	-0.176486593456896	0.176392719217703	0.158812436880158	0.335205156097861
1338	0.434610590401819	0.107265307167128	-0.0340754328901415	0.0731898742769867
1339	-0.149615165518166	0.0393264927986729	-0.493012813740953	-0.45368632094228
1340	-0.793296758719932	-0.0161026683851157	-0.274821020755031	-0.290923689140146
1341	-2.28218440178854	-0.0560462561864748	-0.123397955096937	-0.179444211283412
1342	-0.469611943734931	-0.0865830153496785	-0.187993659512023	-0.274576674861701
1343	0.485113828064504	-0.117374516425605	-0.46372168215057	-0.581096198576175
1344	-0.958936866896365	-0.147186358093776	0.459443033425178	0.312256675331402
1345	-0.513253743225129	-0.170079402584423	0.205883899393315	0.035804496808892
1346	0.748799911495256	-0.18631341546843	0.304538136619594	0.118224721151164
1347	0.263944126483296	-0.195242445663474	-0.197281177068608	-0.392523622732082
1348	1.71464327439281	-0.192554609576389	0.0107211364025125	-0.181833473173876
1349	1.43305786240535	-0.175192510677785	-0.194904185070344	-0.370096695748129
1350	0.710576200944425	-0.138525715724642	0.00130810350750347	-0.137217612217138
1351	1.05815156084771	-0.0831662987868046	0.0733414291781279	-0.00982486960867671
1352	0.768764563446666	-0.0156721357081268	-0.0445028984968937	-0.0601750342050204
1353	-0.943737551556002	0.0571675404370896	0.371763913367971	0.42893145380506
1354	0.453002137053619	0.126458359930613	0.0513128773530453	0.177771237283658
1355	1.31222654528868	0.181246893525308	-0.0323619900054772	0.148884903519831
1356	1.19276770003091	0.220947530333553	-0.362617069707799	-0.141669539374245
1357	1.98572832627761	0.25247311168108	0.0427527111083641	0.295225822789444
1358	0.652481577320779	0.283206614192775	0.0264682978090073	0.309674912001782
1359	0.652641059863411	0.318435571695912	0.191568965123322	0.510004536819234
1360	-0.751441386789388	0.355389607859226	-0.285532893233252	0.0698567146259746
1361	-1.2512757406664	0.387285780704588	0.0975746451216044	0.484860425826193
1362	-0.469095089183235	0.403309085036942	-0.0229134436639101	0.380395641373032
1363	0.12861245176189	0.395979433190237	-0.12872341570547	0.267256017484767
1364	1.24799917007528	0.367616627308909	0.0369049686210718	0.404521595929981
1365	-0.202947986160159	0.328576626620583	-0.0185766570087379	0.309999969611846
1366	-0.859491723461085	0.2908897016735	0.0177690076653501	0.30865870933885
1367	-1.75493984955844	0.25660425225079	-0.37952164193607	-0.12291738968528
1368	0.426514160969088	0.220229299907827	-0.130618652503934	0.0896106474038927
1369	-1.49277493339228	0.176860915755601	-0.266657220385916	-0.089796304630315
1370	-0.847152322070602	0.129975499858739	-0.0511079051844985	0.0788675946742408
1371	-0.355152017772608	0.0792383294463397	0.206726941945286	0.285965271391626
1372	-1.11255631165707	0.0266246797037855	0.139648946960054	0.166273626663839
1373	-0.66650257356591	-0.0241843100149129	-0.020832121593461	-0.0450164316083739
1374	-0.738885693892011	-0.0721985060251443	0.0841264383836533	0.011927932358509
1375	0.973870739590717	-0.11599515314824	0.172797292311918	0.0568021391636776
1376	-1.39030923676514	-0.152126315268467	-0.138148671920296	-0.290274987188763
1377	-1.47954563851864	-0.175392832856237	-0.196013297289469	-0.371406130145706
1378	-0.285845211288481	-0.191544888330851	-0.000779280135889259	-0.192324168466741
1379	-0.511960374325437	-0.206981431158112	-0.117708722694699	-0.324690153852811
1380	1.34818970825304	-0.221379533425217	-0.384729010009051	-0.606108543434267
1381	0.891237235405612	-0.230586211066021	0.13979017284086	-0.0907960382251614
1382	1.74466324276504	-0.2254695689317	0.285788078143955	0.0603185092122552
1383	2.34004740927724	-0.200511481415921	-0.106001749736584	-0.306513231152505
1384	0.8995656338168	-0.151754175731439	-0.0620965453176204	-0.21385072104906
1385	-0.555104062683115	-0.0795294833215688	-0.0150586405495477	-0.0945881238711165
1386	0.164359777652441	0.00447754401366842	0.176466577206673	0.180944121220341
1387	0.650091771956972	0.0832216991746155	-0.0224556845481279	0.0607660146264877
1388	0.118844921873783	0.14755167338182	-0.275135247227227	-0.127583573845407
1389	-0.316302101946265	0.195923713741103	0.145042895397802	0.340966609138905
1390	1.48980695109037	0.22773765370093	-0.0338061528695741	0.193931500831356
1391	2.42932557194573	0.2447918566053	-0.427128935673176	-0.182337079067877
1392	0.934384198106792	0.258014232828156	-0.221407735221157	0.0366064976069995
1393	0.882606174668951	0.278660015355742	0.190399698012373	0.469059713368115
1394	0.936953887206479	0.30727600357532	0.488235623092925	0.795511626668245
1395	0.85199444138744	0.339733941016484	-0.280668557389597	0.0590653836268877
1396	2.24113669198217	0.371855014678209	-0.000295542874159677	0.371559471804049
1397	1.84015511428518	0.402463342122677	0.177658583966631	0.580121926089308
1398	0.942387434776988	0.435944773413223	0.146390106088729	0.582334879501951
1399	2.6787188016495	0.473400242857864	0.106774010191894	0.580174253049758
1400	3.11849816974228	0.512721601178682	0.491219414918115	1.0039410160968
1401	2.26070728611151	0.558025954771167	-0.375227883606323	0.182798071164844
1402	1.2894201994723	0.613415745276115	-0.144665677473486	0.468750067802629
1403	0.176472428786015	0.675190795177318	-0.218489759735894	0.456701035441423
1404	1.74770753997997	0.73225643892502	-0.0155053663807147	0.716751072544305
1405	-0.181866891097205	0.773647288935387	0.0742483098405913	0.847895598775978
1406	0.0543645233171625	0.796555872085166	-0.201910109828586	0.59464576225658
1407	-0.592123398766073	0.796603949675169	-0.154234252963076	0.642369696712093
1408	-0.865450685803629	0.772042586040414	-0.491834740493125	0.280207845547289
1409	-0.917265220167429	0.722565657715429	0.281199733932308	1.00376539164774
1410	1.03429370136892	0.650001850620449	-0.172339574495642	0.477662276124807
1411	2.1408577468044	0.561623796887696	-0.00263566967947751	0.558988127208218
1412	0.0637121010681103	0.474653660747751	-0.434967724956038	0.0396859357917127
1413	0.51802631204259	0.404804805346609	-0.253380167196649	0.15142463814996
1414	1.1790189547187	0.353543637356096	-0.380303757001214	-0.0267601196451183
1415	-0.196392088532012	0.318807836109628	0.042112600322397	0.360920436432025
1416	-0.157007283002972	0.298122027716821	0.49701990636745	0.795141934084271
1417	0.257249586573362	0.283838823322332	-0.259182292728072	0.0246565305942602
1418	-0.489680005643164	0.269655136605986	0.140077360032399	0.409732496638385
1419	0.778152949478165	0.252752760578265	-0.507390696969078	-0.254637936390813
1420	0.30715184912304	0.231838392894613	-0.40112319665517	-0.169284803760557
1421	-1.56588120219929	0.210819228548394	-0.236949205719058	-0.0261299771706633
1422	-0.335569104061678	0.189658969917122	-0.0994991201379329	0.0901598497791896
1423	0.576239605718949	0.162063683202659	0.113827500997291	0.27589118419995
1424	1.5816176272127	0.128823496699504	-0.00385358483154542	0.124969911867958
1425	0.711478342196428	0.0985505014343697	-0.207231446753376	-0.108680945319006
1426	-1.84545045426838	0.081201933995171	-0.0794393593381031	0.00176257465706793
1427	0.637655876156738	0.0754639384163961	0.0844338523615333	0.159897790777929
1428	-0.557490055711852	0.0702606706010127	-0.097132580976995	-0.0268719103759822
1429	-1.2399922416048	0.0631436971488684	0.275449379173018	0.338593076321887
1430	-0.223429293064738	0.0506994774276428	0.476268234814679	0.526967712242322
1431	0.770355277933925	0.0294636588247088	-0.0331097748944999	-0.00364611606979104
1432	0.0957647503838022	0.00341418045248343	-0.111355366552653	-0.10794118610017
1433	-1.32220316723387	-0.0192504129453609	0.202807563810785	0.183557150865424
1434	0.0520522053843127	-0.036855054603453	-0.14420371911057	-0.181058773714023
1435	-1.28452522040502	-0.0539725576997698	-0.22336270992192	-0.277335267621689
1436	-0.518464154786419	-0.0720208555299596	0.283577891684562	0.211557036154602
1437	0.0977657249025687	-0.0940596053007395	0.388178009990685	0.294118404689945
1438	1.77798044945459	-0.118618525661696	-0.00203003513789519	-0.120648560799591
1439	1.93161511559108	-0.138095112947935	-0.340860925583043	-0.478956038530978
1440	0.372069957550763	-0.139972345765784	0.08360774883041	-0.0563645969353738
1441	1.07900012882419	-0.118211359751327	0.118148359447089	-6.30003042387251e-05
1442	0.214670043719291	-0.0781929865757737	0.702752387118577	0.624559400542804
1443	-0.55916855027116	-0.0274305296630353	-0.234740087003959	-0.262170616666994
1444	-0.896827100534256	0.0234048180427978	0.173575000396822	0.19697981843962
1445	0.557841867357522	0.0626575821565653	-0.236145275405199	-0.173487693248633
1446	-0.852480769915822	0.084207271803463	0.188720155158697	0.27292742696216
1447	-0.355564527299665	0.0904911793840128	0.0278755699415657	0.118366749325579
1448	-0.83275138828002	0.082496298773333	-0.109938291859071	-0.0274419930857376
1449	-0.278455153218037	0.0624591218036752	0.0797793860732279	0.142238507876903
1450	0.852744582410832	0.032778699839565	0.199998312563702	0.232777012403267
1451	0.0399420992313619	-0.000260765001993309	-0.159234369167066	-0.159495134169059
1452	-1.38847281445856	-0.0278373493745221	-0.0883380665312793	-0.116175415905801
1453	-0.506142156743673	-0.0488607274065563	0.113622944855632	0.0647622174490761
1454	-1.32269614387366	-0.0694460668437583	-0.314099766610035	-0.383545833453794
1455	-3.67379871379315	-0.0932281779313656	0.221163946435039	0.127935768503673
1456	-2.12983158239744	-0.127196299129677	-0.278920555870193	-0.40611685499987
1457	-1.77820476698069	-0.182055980368746	0.359081684476851	0.177025704108105
1458	0.842135628221243	-0.257167910240076	0.248776957169127	-0.00839095307094881
1459	1.62276998919821	-0.340706679252685	-0.0031670677829667	-0.343873747035652
1460	1.25035657133111	-0.41005651667786	0.442367956728296	0.0323114400504359
1461	1.02705517129523	-0.446064970522813	0.0359968738408179	-0.410068096681995
1462	0.282184915629135	-0.442384870676509	-0.466675150558349	-0.909060021234858
1463	-0.765961801327023	-0.40429507296367	0.334542336670763	-0.069752736292907
1464	0.557037614453645	-0.345974482016764	0.385052408561198	0.0390779265444347
1465	-2.40750939103212	-0.283201156423466	0.0600809717109921	-0.223120184712474
1466	-1.56540364025365	-0.226819525345409	-0.0667450647701863	-0.293564590115596
1467	-1.70000595345634	-0.191630611949293	0.253373735478295	0.0617431235290016
1468	-0.133806114813821	-0.184304955178817	-0.449537330395232	-0.633842285574049
1469	-0.270125904512735	-0.202020545528631	0.184060657381827	-0.0179598881468035
1470	-0.94383733475298	-0.232543354295094	0.0221130299875356	-0.210430324307558
1471	-0.251890877727429	-0.265387226234918	0.215429888540432	-0.049957337694486
1472	-0.716974245591281	-0.295675267068289	-0.445926014127158	-0.741601281195447
1473	-1.77398051706058	-0.319986548905071	0.301418488954444	-0.0185680599506267
1474	-1.41867813276142	-0.339780341111703	0.0535903632750156	-0.286189977836687
1475	0.824783981288833	-0.361020621457397	-0.0507671601134214	-0.411787781570818
1476	-1.84348196919844	-0.383897647480295	-0.0399320461226574	-0.423829693602953
1477	0.659813255498369	-0.401903575718558	-0.461022605945628	-0.862926181664186
1478	-0.609623532837508	-0.415315864173455	-0.341207772681097	-0.756523636854553
1479	-1.24401319211833	-0.419945406348193	0.31798758184032	-0.101957824507873
1480	-1.0369084634575	-0.417444852172782	0.157456363899566	-0.259988488273216
1481	-0.0519834743349336	-0.413738053012069	-0.603887880791029	-1.0176259338031
1482	-0.0726809021803122	-0.411620138944004	-0.200541410819105	-0.612161549763109
1483	0.490571343823009	-0.408112912035401	-0.0891080308372542	-0.497220942872656
1484	1.09656213406661	-0.399101832824854	-0.0416807650630278	-0.440782597887881
1485	-0.454410452402728	-0.379583329879322	-0.0941703244353972	-0.473753654314719
1486	-0.146737202480061	-0.347280425624619	0.349731119005961	0.0024506933813423
1487	0.478978586537582	-0.308259816657599	-0.0750847758306933	-0.383344592488292
1488	0.017053058925399	-0.267952159347645	0.185708690327305	-0.0822434690203396
1489	2.35423405374473	-0.228163750128247	-0.0997629035135796	-0.327926653641827
1490	2.17209030851628	-0.187685816182492	0.0132418501334804	-0.174443966049012
1491	1.38452879774339	-0.137336037406567	0.0533485004046316	-0.0839875370019358
1492	-0.516396502933852	-0.0719874941488244	0.17850032743107	0.106512833282246
1493	0.246448819531859	0.00236667753586105	0.0612991875905074	0.0636658651263685
1494	1.41482096910599	0.0713362518707542	-0.255204669208302	-0.183868417337548
1495	1.63551893917936	0.12774711906541	-0.0869234233677661	0.0408236956976443
1496	-0.175579686004791	0.174730180132852	0.000594916062160799	0.175325096195013
1497	-1.19959499762895	0.21571326972603	0.204967029047193	0.420680298773223
1498	0.583164911775756	0.244706458349277	0.0979878948385248	0.342694353187802
1499	0.194760760594994	0.25463185254292	-0.0769904064934857	0.177641446049435
1500	0.82697483928598	0.248593355262613	-0.392042388187537	-0.143449032924925
1501	-0.811994482070461	0.232863732082882	-0.0745226469068942	0.158341085175988
1502	-1.63640588880423	0.212905240763268	0.163358496504437	0.376263737267705
1503	-0.806069120198424	0.185462880764625	0.386185331598387	0.571648212363012
1504	-1.54173434947832	0.144936295258053	0.155186433351613	0.300122728609666
1505	-1.93859444156586	0.0909926425043162	0.185212222528931	0.276204865033247
1506	-1.23418238001904	0.0237290667243529	0.334103365857996	0.357832432582349
1507	-2.56013238395574	-0.0554597157562914	0.320745921258601	0.26528620550231
1508	-2.91030487420351	-0.142699856929839	0.224953202404744	0.0822533454749045
1509	-0.514909899468345	-0.238398650043022	-0.210466794920409	-0.448865444963431
1510	0.984408512072675	-0.340383968281794	0.438043045526434	0.0976590772446393
1511	-1.54475123542766	-0.433842829421616	-0.116687683403965	-0.550530512825581
1512	-1.34142810257004	-0.503488567097789	-0.435498474651512	-0.938987041749301
1513	-1.51446654486426	-0.550250041049123	-0.247198970393361	-0.797449011442485
1514	-1.12256165539546	-0.580961689951539	-0.0134779854373461	-0.594439675388886
1515	1.12825627332905	-0.602244159177654	-0.0371685154487497	-0.639412674626404
1516	1.06728694036277	-0.614170468488977	-0.344958572123246	-0.959129040612223
1517	0.628544382376042	-0.607530668426283	-0.168581561698399	-0.776112230124682
1518	0.44634833263427	-0.576419534613055	0.163927666599548	-0.412491868013507
1519	0.430992188257013	-0.522951963056689	-0.049865663618055	-0.572817626674744
1520	1.04144062694722	-0.454052166829216	0.257627606297868	-0.196424560531347
1521	2.83945379941015	-0.376612944532224	-0.094664058777876	-0.4712770033101
1522	0.359622011654442	-0.291683602176263	0.0706614282973399	-0.221022173878923
1523	1.38101753257951	-0.196776852466607	-0.0322236978331019	-0.229000550299709
1524	1.28163800809954	-0.0987709320409242	-0.307108412148282	-0.405879344189206
1525	1.48689344174807	-0.00297874347373563	-0.0261121441951637	-0.0290908876688994
1526	0.0763251847973997	0.0874152952094705	-0.338337099496494	-0.250921804287023
1527	1.37514929431405	0.169163759831561	-0.456079631196124	-0.286915871364564
1528	-1.04262602106385	0.236864547358489	-0.302470025500499	-0.0656054781420103
1529	-0.85387670905549	0.288189147991914	0.0461113356311839	0.334300483623098
1530	-0.182720989688864	0.315366985681195	-0.281256121918454	0.0341108637627414
1531	-1.07868629483912	0.31506705702002	0.267574632356681	0.582641689376701
1532	-0.664020995486815	0.290583072672076	-0.0490230186879378	0.241560053984138
1533	-0.786083474674616	0.24572182871305	0.00971691200591572	0.255438740718966
1534	0.370404310993691	0.186445963342264	-0.118718668840422	0.0677272945018416
1535	-1.57008166875632	0.120480647082644	-0.50175501294441	-0.381274365861766
1536	-2.10690251824009	0.0559034634285337	-0.0893236333042331	-0.0334201698756994
1537	-1.50357863103555	-0.00921819023303581	-0.332329282042248	-0.341547472275284
1538	-1.22202218256682	-0.0796651668620187	-0.265462068960907	-0.345127235822926
1539	0.488045151747748	-0.155088875490428	-0.492806435712029	-0.647895311202457
1540	-0.711127276140374	-0.228892540693375	0.238714600195249	0.00982205950187368
1541	0.380464987673826	-0.290131137312857	-0.213618345582786	-0.503749482895644
1542	0.0415648386436461	-0.333929766776189	0.316902742013778	-0.0170270247624107
1543	0.674656251771625	-0.357016202207136	0.194838652847937	-0.162177549359198
1544	1.3433522351037	-0.359395886826977	-0.184767866682747	-0.544163753509724
1545	-0.145178527553442	-0.340763610360979	-0.294036428979626	-0.634800039340605
1546	-1.17264413535863	-0.302508277640571	-0.237318189555815	-0.539826467196386
1547	0.545232039524327	-0.255106702408442	0.173157294441088	-0.0819494079673535
1548	0.456819828009488	-0.21064616071241	0.67051040176865	0.45986424105624
1549	-1.03956852536762	-0.171087324800683	0.0060176339953011	-0.165069690805381
1550	1.3043808247469	-0.136862636790115	-0.317933079463105	-0.454795716253219
1551	-0.0608272528964278	-0.110181477421551	-0.0262585559785479	-0.136440033400098
1552	2.72005516900728	-0.086141378337065	0.0393024010442051	-0.0468389772928599
1553	0.821059581197947	-0.0601084616426449	0.255404412177064	0.195295950534419
1554	1.37849130433921	-0.0228011663071347	0.0635480685645881	0.0407469022574534
1555	0.529611535581427	0.0259389459069897	-0.00666463511388302	0.0192743107931067
1556	1.64620885603543	0.0822678186989625	0.2957786703487	0.378046489047662
1557	1.05366815466526	0.140305276908837	-0.134943349888724	0.00536192702011218
1558	0.228497252878861	0.198147389546302	0.388702865688108	0.58685025523441
1559	-0.571076142703353	0.252073793971676	-0.131086722052989	0.120987071918687
1560	-2.59704140645779	0.294598285611576	0.379128335742833	0.673726621354409
1561	-0.273726366489741	0.314723281918715	0.371865229917373	0.686588511836088
1562	-0.848316309735207	0.302384337643284	0.00190713445756832	0.304291472100853
1563	-0.141931981403188	0.262185445634266	-0.133523819395022	0.128661626239244
1564	-0.882306538333359	0.203639686286258	-0.321208784242901	-0.117569097956644
1565	-0.161921310377299	0.137402660660969	0.0755460477446456	0.212948708405615
1566	1.5750054644884	0.0703604800242155	-0.189959606819903	-0.119599126795687
1567	-0.0835900850327024	0.0115365621790389	0.101565054810519	0.113101616989558
1568	0.64356147631401	-0.028656230800363	0.195806533795615	0.167150302995252
1569	1.16185220089049	-0.0494278573567679	0.380295166612344	0.330867309255576
1570	-0.179949152447853	-0.0516200017324841	-0.095041745003019	-0.146661746735503
1571	0.121191095676616	-0.0374967142283079	-0.130795535147471	-0.168292249375779
1572	0.465660727957752	-0.0149965905416135	-0.147612274817214	-0.162608865358828
1573	-1.56391517547632	0.00960644600604227	0.243685650028218	0.253292096034261
1574	-0.321284882751002	0.0309977050002815	-0.1038154514477	-0.0728177464474186
1575	0.452942419537177	0.040510497047116	-0.076973449539639	-0.036462952492523
1576	-0.981109406595763	0.0380242251657288	0.0383432101851792	0.076367435350908
1577	-2.2934428971977	0.0282461029046915	-0.473456916500583	-0.445210813595891
1578	-1.31604209181136	0.00900796888568557	-0.192229119073498	-0.183221150187812
1579	-0.241054168407866	-0.0256726488208372	-0.475595993071885	-0.501268641892722
1580	0.184306526235028	-0.0736176011174216	-0.321516341889741	-0.395133943007162
1581	0.277560549820458	-0.124507720273148	-0.214317239435282	-0.33882495970843
1582	-0.359887912972913	-0.167130261193053	0.219529614681853	0.0523993534887992
1583	-1.00957588367052	-0.195244760453358	0.127248631643022	-0.0679961288103364
1584	-0.559169090778337	-0.210649129860929	0.255556315349927	0.0449071854889976
1585	-1.70861182292379	-0.219476923324206	0.211745141040051	-0.00773178228415472
1586	-2.90135175988274	-0.227204972348196	-0.14648919152868	-0.373694163876876
1587	-1.21528922814673	-0.242821106957811	-0.23859500013804	-0.481416107095851
1588	-1.03554007337626	-0.274271249152115	0.38793631298971	0.113665063837595
1589	0.109883552137566	-0.318056624708126	-0.148544447605352	-0.466601072313477
1590	0.217166165947894	-0.364500791269392	-0.021774324602117	-0.386275115871508
1591	1.32828377641731	-0.40104962503261	-0.137885626319424	-0.538935251352034
1592	1.84340966639446	-0.417490623634209	0.0126825756454846	-0.404808047988725
1593	1.93039779083249	-0.405075366051181	-0.246410434120112	-0.651485800171293
1594	3.46617976738785	-0.359292900873699	0.302420384583406	-0.0568725162902926
1595	1.01646230224426	-0.279566515856568	-0.696734580579006	-0.976301096435574
1596	0.516958199131279	-0.168496556187829	-0.199809551695477	-0.368306107883306
1597	-1.60227885592195	-0.0420851162875605	0.0649418704669215	0.022856754179361
1598	0.525422966510784	0.0777159479102879	0.220419435453621	0.298135383363909
1599	0.664512299971402	0.170458678968522	0.110488071150533	0.280946750119056
1600	1.864045174264	0.233027083087267	0.0379075497453939	0.270934632832661
1601	0.180597112071893	0.273195363595321	0.383782515042286	0.656977878637607
1602	1.02255814848938	0.302050623844306	-0.0546546566165336	0.247395967227773
1603	0.673355791697633	0.323314653003998	0.0199120317286672	0.343226684732666
1604	-0.19285566123024	0.339952937087369	0.149426750375865	0.489379687463233
1605	2.37760325965686	0.351863936923838	-0.305392240538722	0.0464716963851153
1606	0.628326350036142	0.358876927761702	0.596820751597866	0.955697679359568
1607	-0.121669303766355	0.368126177503542	0.266021040853775	0.634147218357318
1608	0.594694354532716	0.37889032490279	-0.53086892564236	-0.15197860073957
1609	1.59675006479219	0.385893060261554	0.0844222582255021	0.470315318487056
1610	-0.57587227275987	0.389082251491726	0.234548507133624	0.623630758625351
1611	0.251553897686034	0.391058588216852	-0.348451213692828	0.0426073745240239
1612	0.851970253824478	0.387528042261911	-0.066330891301757	0.321197150960154
1613	-0.55021384949801	0.37780168397075	-0.131563758678268	0.246237925292482
1614	-1.01748065273365	0.363816690972475	-0.216006189460476	0.147810501511999
1615	-1.63616309349811	0.342235439365231	0.140239052806744	0.482474492171975
1616	2.61594584365422	0.307497647192801	-0.232915618363244	0.0745820288295566
1617	1.38100508709526	0.261066840506208	0.136916452221822	0.39798329272803
1618	1.42352721710857	0.221196807493587	-0.273582996796825	-0.052386189303238
1619	1.23740749235496	0.200037493490786	0.315153500980753	0.515190994471539
1620	-0.814362471052736	0.200977670240225	-0.173292941590052	0.0276847286501729
1621	-1.37974308066065	0.218268432558756	0.529174272599034	0.74744270515779
1622	-1.29433118128431	0.235862051710619	-0.45617002235496	-0.220307970644341
1623	0.366093007299191	0.238467081731002	0.20903793822232	0.447505019953321
1624	-0.332629542458652	0.221005183221918	-0.241895221763607	-0.0208900385416891
1625	0.0167810882241652	0.190295820997362	0.0534946147419795	0.243790435739342
1626	0.254505858778006	0.153508897455145	-0.205735562686248	-0.0522266652311027
1627	1.0771006472172	0.117336836375941	0.267425020548564	0.384761856924505
1628	-0.192690784752673	0.0883698737867768	-0.0554996266638751	0.0328702471229018
1629	-1.55989081661358	0.0715949059228808	-0.0531934109172739	0.0184014950056069
1630	-2.08316722406412	0.0622682350764835	0.41600460272478	0.478272837801263
1631	-0.342545654677057	0.0480851193498463	0.431310642432108	0.479395761781954
1632	-0.234174017308984	0.0204483432656702	-0.210265363609441	-0.189817020343771
1633	0.0160904143638487	-0.0167714946367213	0.365272499091564	0.348501004454843
1634	0.115297633624634	-0.0553693004417754	-0.0968315553262143	-0.15220085576799
1635	-0.685779002958375	-0.0877759562679627	-0.207981135497048	-0.29575709176501
1636	-2.20599552776896	-0.11047361098074	0.214306771233339	0.103833160252599
1637	-0.472002627590521	-0.128131558994035	0.104639788797158	-0.0234917701968765
1638	-1.42060875916529	-0.149396162352959	0.232270404058566	0.0828742417056067
1639	-2.24181267874378	-0.17529433199334	-0.0358716015494085	-0.211165933542749
1640	-0.644825736301331	-0.207793486706904	-0.0537032934376375	-0.261496780144542
1641	-0.174418194203983	-0.248637359240701	0.025201754795754	-0.223435604444947
1642	-1.98826905248023	-0.291176404582981	0.54476571623097	0.253589311647989
1643	-0.0332337670211811	-0.328806843280032	-0.225735841618129	-0.554542684898161
1644	0.39155960829672	-0.361526452292282	0.0279332503373072	-0.333593201954975
1645	-0.678411400417004	-0.383869302590387	-0.491698010869207	-0.875567313459594
1646	-1.37949583751959	-0.390959787797517	-0.289487517449495	-0.680447305247012
1647	-0.104723488390693	-0.386388625311149	0.520272334804315	0.133883709493166
1648	-0.546620290339175	-0.376882623266974	0.265095471270611	-0.111787151996363
1649	0.474304562972823	-0.363944755291303	0.423330623141605	0.0593858678503021
1650	1.19734369635921	-0.347360264844861	-0.173953059884997	-0.521313324729858
1651	-0.968725013135823	-0.322580803903314	0.00747164989512696	-0.315109154008187
1652	-0.863498796884069	-0.286851337064841	0.11924965060622	-0.167601686458621
1653	1.082871788003	-0.248180862955573	-0.207625535092007	-0.45580639804758
1654	0.0638865968980512	-0.212520308968611	0.474872257970669	0.262351949002058
1655	0.129132860348004	-0.177045556215072	-0.0450727973507154	-0.222118353565787
1656	-1.07716516635407	-0.141256321758596	-0.0940047223797836	-0.235261044138379
1657	0.0963397361313142	-0.107910133011322	-0.390964347001174	-0.498874480012497
1658	0.694486539290536	-0.082356586484394	-0.0707279886702321	-0.153084575154626
1659	1.21663193364651	-0.0632058761243388	0.0610810929495825	-0.00212478317475631
1660	-0.309546614834754	-0.0440093526372097	0.10903138730705	0.0650220346698406
1661	0.77574521354419	-0.0199142134801712	-0.109540383356925	-0.129454596837096
1662	0.103122912479962	0.00688523819164914	0.0472994342481287	0.0541846724397778
1663	-0.331440279241801	0.0352587414466894	-0.462652450316174	-0.427393708869484
1664	0.627111264468059	0.0617306049138123	0.195045799920694	0.256776404834506
1665	-1.38347656483497	0.0829078792212696	0.418302980620295	0.501210859841564
1666	-0.00499367901762893	0.0976122143518574	0.489945994927489	0.587558209279347
1667	0.195172144818316	0.100982324664031	0.19857240240226	0.299554727066291
1668	0.315108795772749	0.0948207125154164	-0.184804901869512	-0.0899841893540956
1669	0.899517008515595	0.0844747546102748	0.326872741971927	0.411347496582202
1670	0.201074455779359	0.0758562431200379	0.0267125630009121	0.10256880612095
1671	1.9876171437239	0.0738498850417477	-0.0761185189804514	-0.00226863393870372
1672	3.12278742251272	0.0807319722947483	0.0712592457065371	0.151991218001285
1673	1.3834081347047	0.104317708432164	-0.0172222371106137	0.0870954713215508
1674	0.0465129838521953	0.15133383725528	-0.615159850704581	-0.463826013449301
1675	-0.522330503269599	0.214650315304261	-0.0420250350058285	0.172625280298433
1676	-1.1502399499659	0.277626280006229	-0.174325538730293	0.103300741275936
1677	-1.53980327509611	0.323719948610706	-0.380317472797784	-0.0565975241870771
1678	-1.94933347280605	0.340982810134419	0.0810687229212459	0.422051533055665
1679	-0.561254400323789	0.323599519563331	-0.172863267095288	0.150736252468043
1680	-1.71009652241411	0.273426097610036	0.593481323731935	0.866907421341971
1681	-1.42296123854792	0.200662014240118	-0.101516978391107	0.099145035849011
1682	-1.272520829475	0.11329026243807	-0.0091390106591551	0.104151251778915
1683	-0.21164932925026	0.0188239617166675	-0.457391593226175	-0.438567631509508
1684	-0.496226988316125	-0.0741782174147891	0.472960943857661	0.398782726442872
1685	-0.470487568660218	-0.155685300263362	0.576684455660614	0.420999155397253
1686	0.0908987001494129	-0.220050812691365	0.268404335709851	0.0483535230184859
1687	-0.460239779052855	-0.265153705737123	0.30829011739116	0.0431364116540366
1688	-0.1642420159244	-0.290609082407854	0.130557409808251	-0.160051672599603
1689	0.0536144954595909	-0.299690350815602	0.269387279203322	-0.0303030716122799
1690	-0.287505374080126	-0.295673814130528	-0.117546106173501	-0.413219920304029
1691	-0.185511528221476	-0.281452550562455	0.247672562253544	-0.0337799883089108
1692	-0.395181790799876	-0.2609833304899	0.248122476872696	-0.0128608536172035
1693	-1.28337011951913	-0.237901469338879	0.190735093802178	-0.0471663755367009
1694	0.376554541722485	-0.216892577835033	0.00557725245987949	-0.211315325375154
1695	-0.155192679070415	-0.202175334236325	0.475285201233566	0.273109866997241
1696	-0.862780153987622	-0.190650345929388	-0.153710555310316	-0.344360901239704
1697	0.662513020731218	-0.180770127084326	-0.300181186081679	-0.480951313166005
1698	1.24415785041167	-0.172740838583248	-0.612789035182503	-0.78552987376575
1699	-0.422396484219759	-0.160717559967839	-0.171360889472226	-0.332078449440065
1700	-0.354221059674348	-0.139730628414245	-0.226718979222532	-0.366449607636778
1701	-0.422469846512163	-0.114123215173181	0.22196328766788	0.107840072494699
1702	-2.45366350991839	-0.0900920766236812	-0.404176682473699	-0.49426875909738
1703	-2.22426162156131	-0.0749689905284185	-0.222735021891023	-0.297704012419441
1704	-1.86914147371317	-0.0801059898239843	-0.0542850526408502	-0.134391042464835
1705	-2.65045345490678	-0.110795016082968	0.0345280074593312	-0.0762670086236365
1706	-2.40797282833919	-0.16548126127038	0.328837089964845	0.163355828694465
1707	-3.4982576449222	-0.241041210648117	0.168847957062613	-0.0721932535855046
1708	-1.4227435339495	-0.333284622710705	-0.166171308674349	-0.499455931385054
1709	0.0712650067303785	-0.437658708505929	0.271091337214259	-0.16656737129167
1710	-2.2945343139385	-0.539435085199308	-0.174513584235484	-0.713948669434792
1711	-1.40617434982284	-0.623143859831449	0.045761233268479	-0.57738262656297
1712	-0.0260377824008075	-0.687176050405188	-0.149112079075017	-0.836288129480205
1713	0.210389081992848	-0.730881075616963	0.108278148477935	-0.622602927139028
1714	0.51553314293279	-0.749545437507726	0.585667312008753	-0.163878125498973
1715	-0.812363077677528	-0.739785740346515	0.0966460728165836	-0.643139667529931
1716	0.0103448283249903	-0.703609349944223	-0.242013118384032	-0.945622468328255
1717	-0.532537942450824	-0.650311525202078	0.273309221510799	-0.377002303691278
1718	-1.33557826005552	-0.587891189792823	-0.192636170913098	-0.780527360705921
1719	1.74804902742556	-0.525310340056627	-0.117246401533712	-0.642556741590338
1720	-0.541146258743252	-0.467914798589384	0.225286256771447	-0.242628541817937
1721	0.482150312453169	-0.410269264966719	0.366926295714141	-0.0433429692525773
1722	-0.711702277443607	-0.352987684549578	-0.328902187858765	-0.681889872408343
1723	0.364644958733898	-0.297559505432606	-0.129466541484317	-0.427026046916923
1724	-0.957326770577706	-0.247895909604544	0.184664642333906	-0.063231267270638
1725	0.0330876303195967	-0.20533117297833	0.0635105221197879	-0.141820650858542
1726	-1.34956889637849	-0.172849545562677	-0.0184332233375374	-0.191282768900215
1727	-0.491295848516801	-0.150904576996347	0.0615648950270832	-0.0893396819692639
1728	-0.281744965303501	-0.141822580144717	0.213114799019741	0.0712922188750239
1729	1.40629060165326	-0.143401710469253	0.0883532482285645	-0.0550484622406883
1730	1.86028203906306	-0.148477614516052	0.469732827992532	0.32125521347648
1731	2.16826870009144	-0.144068574290599	-0.261087579722614	-0.405156154013213
1732	0.182209952598436	-0.119040172821382	-0.0497846103404215	-0.168824783161803
1733	-0.925831587440876	-0.0709912615742565	0.14155071427082	0.0705594526965635
1734	-1.17649000143335	-0.0123037999392033	0.292184677914162	0.279880877974959
1735	-0.68555575830794	0.0388874854567862	0.0279108309798276	0.0667983164366138
1736	-0.194632209999327	0.0697823922831672	-0.203347901124245	-0.133565508841077
1737	-0.617622379002783	0.0780308897811286	0.138890007603955	0.216920897385084
1738	-0.617568207376068	0.0682678538613247	0.124270756742287	0.192538610603612
1739	-1.50474432715875	0.0454248697038421	-0.156253836525439	-0.110828966821597
1740	0.414458771959102	0.0126517339269156	-0.374041055483659	-0.361389321556744
1741	-0.198741215364281	-0.0277295964195054	-0.524878789109875	-0.55260838552938
1742	0.329971792639645	-0.0672934742698038	-0.530520374857597	-0.597813849127401
1743	0.149257881126635	-0.0997481260354302	0.317276628307992	0.217528502272562
1744	-1.47193171953342	-0.120770261366594	-0.129934437040271	-0.250704698406865
1745	-0.19678689248746	-0.131832025824842	0.170132331758078	0.0383003059332361
1746	-0.889302049080502	-0.140443366394558	-0.151823894781314	-0.292267261175872
1747	0.054132333835415	-0.14963562399	0.0215004349701455	-0.128135189019855
1748	1.19417513905026	-0.160641113659099	-0.0833605898478891	-0.244001703506988
1749	-0.475115921561521	-0.16871352712357	-0.259217042734128	-0.427930569857698
1750	0.150887366818081	-0.167438843093316	0.0841685556617373	-0.0832702874315784
1751	-1.10071893494928	-0.158441544707004	-0.172162492528538	-0.330604037235542
1752	0.164218021841346	-0.145723951531211	0.148493421838082	0.00276947030687122
1753	0.178086953866238	-0.135311156260345	-0.1368335459364	-0.272144702196745
1754	0.612424127924549	-0.127035532306164	0.330754498677608	0.203718966371444
1755	0.691206319794481	-0.117931519691888	-0.00163731492826227	-0.11956883462015
1756	1.0352204715369	-0.104075394403044	-0.366706420146275	-0.470781814549319
1757	2.1414220051612	-0.0825296830809215	0.24122700634912	0.158697323268198
1758	0.160337212306947	-0.0498727926486511	-0.471300810195807	-0.521173602844458
1759	1.24487864956374	-0.00391755898180413	-0.225463444262773	-0.229381003244577
1760	2.20912929691288	0.0490799486310585	0.342574043337738	0.391653991968797
1761	2.88412682529564	0.106539910501492	0.379004102992974	0.485544013494466
1762	0.219747552049281	0.171855104905321	0.0510628055640793	0.222917910469401
1763	-0.423516346338402	0.246037381313153	0.0989314949114166	0.34496887622457
1764	0.665268059979113	0.316671100830305	0.0980198159975023	0.414690916827807
1765	-0.0367857902290198	0.370530070212435	-0.225636644714232	0.144893425498203
1766	1.17822002887579	0.40345340168313	-0.235993292979546	0.167460108703583
1767	-1.60872799456871	0.416388765401483	0.121901761436295	0.538290526837778
1768	-1.69592463187381	0.413157010429415	-0.155186695670696	0.257970314758719
1769	-1.58593767907422	0.388375331044288	0.192560560031354	0.580935891075642
1770	-1.15961610503188	0.337607495659498	0.0323567724942479	0.369964268153746
1771	0.367662672654663	0.262759465394204	-0.00165165752731493	0.261107807866889
1772	0.730639422484278	0.173621699439116	-0.0723037164712628	0.101317982967853
1773	0.926500349853408	0.0868904072353237	-0.0847784297922912	0.00211197744303257
1774	0.16305943990431	0.0173768225303551	0.140869787322759	0.158246609853114
1775	0.141437367260675	-0.0275754125392922	0.147403570535558	0.119828157996266
1776	-0.835888487122041	-0.0500289871655915	-0.109479950646625	-0.159508937812217
1777	-0.189518384204299	-0.0572556533307285	-0.0632883575469258	-0.120544010877654
1778	-1.05486973029911	-0.0590627593131489	0.239062474182002	0.179999714868853
1779	-0.410586708501286	-0.0617911368237737	0.0928892895663308	0.0310981527425571
1780	-2.10792235013163	-0.0703931773890847	-0.047065734370206	-0.117458911759291
1781	-2.60280359146635	-0.087337182142982	-0.00140982085343728	-0.0887470029964193
1782	-1.57844509499402	-0.119305449513425	0.498593551694242	0.379288102180817
1783	0.691515429342479	-0.17068092398234	0.246092602422278	0.0754116784399376
1784	-0.61085502557126	-0.234072713612226	-0.0174950337832825	-0.251567747395508
1785	0.578895549107065	-0.293133275607682	-0.0380389944688311	-0.331172270076513
1786	0.494498213158939	-0.337869265107576	-0.260277044538882	-0.598146309646458
1787	-0.370348444511032	-0.360992315924465	-0.0308344290314432	-0.391826744955909
1788	-0.422078927757427	-0.361538762139862	-0.366757770481692	-0.728296532621554
1789	0.245445582688836	-0.346085543909452	0.0203779043575355	-0.325707639551917
1790	-1.81651198092866	-0.321807194526456	-0.0710008499712572	-0.392808044497713
1791	-0.311143840586826	-0.294785759371528	-0.0128142169729963	-0.307599976344524
1792	-0.395708526768614	-0.274387624804833	-0.0573663144476572	-0.33175393925249
1793	-0.0132215211806024	-0.262091865055056	0.0441416823646672	-0.217950182690389
1794	-0.0999145266167199	-0.255275148594635	0.688554883607199	0.433279735012564
1795	-0.0690447725101967	-0.249742143886376	-0.0496326200948892	-0.299374763981265
1796	0.00384307995032697	-0.242634916791486	-0.331764552982513	-0.574399469773999
1797	-0.827605186255368	-0.232600770652017	0.148379810587191	-0.0842209600648265
1798	-1.79545147821147	-0.220462088687602	-0.0119865971682511	-0.232448685855854
1799	-0.718236573183015	-0.212047354186446	-0.353342232830834	-0.56538958701728
1800	0.353143447731181	-0.214264805849096	0.0666925052036177	-0.147572300645478
1801	0.226540671753555	-0.225262660175905	-0.188953253783621	-0.414215913959526
1802	1.21237725432362	-0.236467744623549	-0.0625565513617881	-0.299024295985337
1803	0.961409505158356	-0.239623106863223	-0.223515883676588	-0.463138990539811
1804	1.42950393022989	-0.227341205371311	-0.243063564506239	-0.47040476987755
1805	0.952126242785726	-0.196844562494603	0.0110876813073842	-0.185756881187219
1806	0.0917733923202291	-0.148779016926239	-0.0267794533499506	-0.175558470276189
1807	-0.301389460509709	-0.0894479503310433	-0.102872870955119	-0.192320821286162
1808	0.599674609035468	-0.0298582817776489	0.0466799682764151	0.0168216864987662
1809	0.514097101088668	0.0209391528815747	0.675890441841679	0.696829594723253
1810	0.630550879474343	0.0613442503161188	-0.0426441671161886	0.0187000831999302
1811	-0.842789071841305	0.0929569486057997	0.284006864068166	0.376963812673966
1812	-0.0475089728750872	0.116240772736256	-0.567605413275358	-0.451364640539102
1813	0.598573856466325	0.127424675782083	0.0993478910044353	0.226772566786519
1814	-1.64810729308636	0.127592659199552	-0.121463222690366	0.006129436509186
1815	-1.45191723692598	0.119330898080005	0.151184992523634	0.27051589060364
1816	-3.36897430669993	0.0975787884259332	0.428513819618713	0.526092608044646
1817	-2.09373273690049	0.0560347092428662	-0.0931044835652126	-0.0370697743223465
1818	-0.711981493726371	-0.012104094255006	-0.221893770281136	-0.233997864536142
1819	-0.735218070119767	-0.101711032578431	-0.191693938700813	-0.293404971279244
1820	-1.66057134644333	-0.197849703183327	0.129118859616651	-0.0687308435666762
1821	-1.01509049387383	-0.288279219195214	-0.416282080420915	-0.704561299616129
1822	-0.270782320980933	-0.368400689735521	-0.478330170626696	-0.846730860362216
1823	-1.09308587743644	-0.434227731265831	-0.0140869127075426	-0.448314643973374
1824	-0.573857866044696	-0.482170667035617	0.0158059691261284	-0.466364697909488
1825	1.18517905292464	-0.5134577175359	0.0438740784665003	-0.469583639069399
1826	-0.957108192131489	-0.52725026691386	0.478337918660593	-0.0489123482532671
1827	-2.16829110069452	-0.520341685507585	-0.449279104879973	-0.969620790387558
1828	-2.27798303719695	-0.501467503780064	-0.120559527118254	-0.622027030898319
1829	-1.01092739763832	-0.485966534834438	-0.51493928073059	-1.00090581556503
1830	-2.75193418771268	-0.483571832217755	-0.277538932602957	-0.761110764820713
1831	-2.62103442070013	-0.495300104876181	-0.227147857597864	-0.722447962474045
1832	-2.49906396000188	-0.524017122277697	0.318995572464864	-0.205021549812833
1833	-3.0030495397736	-0.570085319610258	0.41800952304739	-0.152075796562868
1834	-2.51745325996226	-0.630972891092856	-0.173209775776097	-0.804182666868953
1835	-2.50105659628242	-0.703424563191019	0.260271914309998	-0.443152648881021
1836	-2.91698319908703	-0.781680797340295	-0.533378459328171	-1.31505925666847
1837	-2.1483567601217	-0.860459825710968	-0.038859625487687	-0.899319451198655
1838	-1.4542338354348	-0.936194291199036	0.379440554031875	-0.556753737167161
1839	0.208499167233018	-1.0028577848306	0.387616297415491	-0.615241487415106
1840	-1.22949965690574	-1.05100618069754	0.236023424396138	-0.814982756301402
1841	-1.29788851137528	-1.07095712465095	-0.055862011151175	-1.12681913580213
1842	0.166866789381269	-1.06421699519087	-0.120873837662504	-1.18509083285337
1843	1.50755131485719	-1.03599977759166	0.0286645640615469	-1.00733521353011
1844	0.898426264805731	-0.985342970473858	0.436345322435265	-0.548997648038592
1845	1.78354584121801	-0.908234691424556	-0.122534112489615	-1.03076880391417
1846	0.355155659810158	-0.805633069264487	-0.0537033130204241	-0.859336382284911
1847	-0.5206736960576	-0.682121394882013	-0.0788034774603187	-0.760924872342332
1848	-0.677762937312755	-0.551055580937831	-0.194474700552225	-0.745530281490056
1849	0.221689092295085	-0.429077520707706	-0.0837138002352816	-0.512791320942987
1850	0.962640478211617	-0.327161194384866	0.222472308507762	-0.104688885877104
1851	0.616850369311841	-0.245372762757037	0.0777013254288844	-0.167671437328153
1852	0.321699181488345	-0.177422784394419	0.323452339168873	0.146029554774455
1853	1.11670284737664	-0.118846862758062	-0.41869611507383	-0.537542977831892
1854	-0.711124881699861	-0.0672391375034659	0.0439297768678702	-0.0233093606355957
1855	-0.540259993104186	-0.0211906445561101	-0.137421017757206	-0.158611662313316
1856	-0.614072923307034	0.0137389978424713	0.270512219863278	0.28425121770575
1857	-0.951873720441607	0.0329721376622066	0.35573592713389	0.388708064796096
1858	0.0323777765539364	0.0347679299824159	0.0435396877800404	0.0783076177624563
1859	1.06975918007491	0.0205785297171903	0.257437462261441	0.278015991978631
1860	-0.696763769006898	-0.00115391667448487	-0.0268317204345536	-0.0279856371090385
1861	0.251595160189993	-0.0208101092906078	0.553138022553854	0.532327913263247
1862	-1.12028283578152	-0.0371355157155765	0.255221537061952	0.218086021346376
1863	-1.41997352555208	-0.0506991022252001	-0.123758394943209	-0.174457497168409
1864	-2.54197256026814	-0.0674307632603129	0.421191387097423	0.35376062383711
1865	-0.84421333325347	-0.0950660950823939	0.0290934961335234	-0.0659725989488705
1866	1.53539679422281	-0.139172297386202	0.273475744350009	0.134303446963807
1867	-0.308078214144749	-0.191162452943273	-0.25541559747236	-0.446578050415633
1868	1.0969855763928	-0.233994546683392	-0.258323679405536	-0.492318226088928
1869	0.31481515126615	-0.259770416974076	-0.576531166013818	-0.836301582987894
1870	-0.425038001654321	-0.264059548332883	0.0849976481228978	-0.179061900209986
1871	0.454939496728422	-0.250336375402072	0.19738674718998	-0.0529496282120924
1872	0.917958949489485	-0.226469622975883	0.0674315404564543	-0.159038082519429
1873	1.38975197028048	-0.195881056149668	-0.0197566580146669	-0.215637714164334
1874	1.65516518378104	-0.157798534444982	0.296552705566553	0.138754171121572
1875	0.565770967200347	-0.109692732658479	0.0359415296448611	-0.0737512030136181
1876	-0.742216172591246	-0.0515833861503617	-0.459132491991544	-0.510715878141906
1877	0.143582085280242	0.00835378794677735	0.386931220546134	0.395285008492911
1878	-0.310390901853377	0.058214281976074	-0.0426829540544244	0.0155313279216495
1879	0.884236968797823	0.0925126331976312	-0.0559998894571489	0.0365127437404823
1880	0.899543892281207	0.111063528754116	0.112132506704084	0.2231960354582
1881	-0.898373728448499	0.120609142313854	0.0586023979574643	0.179211540271318
1882	0.0470278620839281	0.125697432287171	-0.143433812814465	-0.0177363805272933
1883	-0.768941083894002	0.123490984072165	-0.103076160019977	0.0204148240521877
1884	-1.54890881106054	0.112909671587863	-0.435675324585522	-0.322765652997659
1885	-0.998135730874437	0.0910465200320797	0.139705209240485	0.230751729272564
1886	-1.57018574581431	0.0545328709784197	0.388081099741304	0.442613970719723
1887	-1.80517216750272	0.00405552086217658	-0.252370985001028	-0.248315464138851
1888	0.108811438674771	-0.0592348385930756	-0.0721053815058927	-0.131340220098968
1889	-1.47329302947201	-0.130963672166948	0.020492153872096	-0.110471518294852
1890	-1.72346608264784	-0.20118200132898	0.21178953070525	0.0106075293762694
1891	-0.39051031843536	-0.267338347060198	-0.247974540592455	-0.515312887652654
1892	-0.317609718953771	-0.32913138953072	-0.612581031611216	-0.941712421141936
1893	-0.602651982481286	-0.381527350739304	-0.435514873457159	-0.817042224196463
1894	-0.180242546694219	-0.420229522012088	-0.221284987457017	-0.641514509469105
1895	1.81392080229653	-0.444280829874356	0.0517510337875172	-0.392529796086839
1896	2.0438295686086	-0.45079813226127	-0.449222615165067	-0.900020747426338
1897	-0.954146276519845	-0.431240982566981	-0.114829831589325	-0.546070814156305
1898	-0.40240577680673	-0.384526031074341	0.0748095300747775	-0.309716500999564
1899	-0.34356467567662	-0.325556337556595	0.736151560511761	0.410595222955166
1900	-2.55382542423518	-0.268241049866295	-0.171613365121154	-0.439854414987449
1901	-1.855522036279	-0.223798061308773	0.172398395753564	-0.051399665555209
1902	-1.20672745480208	-0.204987217600757	-0.463367339576551	-0.668354557177308
1903	1.01080057242224	-0.215041510031726	0.21815196399388	0.00311045396215365
1904	0.417593383165861	-0.244641260709926	0.253426277998549	0.00878501728862291
1905	2.00286871254985	-0.275148420688211	-0.0214513158481452	-0.296599736536357
1906	-0.626738340803146	-0.291646209289417	-0.0398879616394468	-0.331534170928864
1907	-0.441766234200768	-0.28533871788495	-0.55136034328924	-0.83669906117419
1908	-0.91836619843771	-0.26353242519894	0.446049395695755	0.182516970496815
1909	0.117197647924817	-0.237455302981351	0.297607027562804	0.060151724581453
1910	-0.582931623030438	-0.215629584049394	-0.214909570402894	-0.430539154452288
1911	1.0416905483453	-0.199758254932121	-0.239818494729445	-0.439576749661566
1912	0.237835083135882	-0.18873252326074	0.422917749743271	0.23418522648253
1913	-0.610873147929066	-0.176305991614439	-0.0251066237764225	-0.201412615390862
1914	-1.37781344306078	-0.161258167905816	0.612801428471267	0.451543260565451
1915	-1.63776430614602	-0.149207558165612	-0.169558764820574	-0.318766322986185
1916	-0.148388676379538	-0.148584729420529	0.0644202122867901	-0.0841645171337393
1917	2.09725537445734	-0.163152387615206	0.47879015251035	0.315637764895143
1918	1.16452463362626	-0.183663538271594	-0.296126080280776	-0.47978961855237
1919	0.962060424473158	-0.192843180569888	-0.288888455298484	-0.481731635868371
1920	1.72248965020397	-0.182265675890784	-0.23788801338722	-0.420153689278004
1921	0.387783925625098	-0.151224790717101	-0.497537920683433	-0.648762711400534
1922	-0.139844236490288	-0.102560787914775	-0.129964494914983	-0.232525282829758
1923	1.47192192884844	-0.0465603862510673	-0.344195594660653	-0.39075598091172
1924	-0.29093620709126	0.0070719909551764	0.465331600481363	0.472403591436539
1925	0.692950006854811	0.0555737194511026	0.0245541672088848	0.0801278866599874
1926	-0.737136178571407	0.0943454926882228	-0.0612360535110354	0.0331094391771875
1927	0.650841745293024	0.121437906327823	0.0908436944234836	0.212281600751306
1928	0.727691063712438	0.134283289976643	-0.354174187720398	-0.219890897743755
1929	0.371213453744569	0.137107336243257	0.166013107194035	0.303120443437292
1930	-0.118964493217411	0.135528870785367	0.169956317510671	0.305485188296038
1931	0.138997912060055	0.131659322597302	-0.288123454575374	-0.156464131978072
1932	0.41351030776335	0.124600176333956	-0.128721712043923	-0.00412153570996757
1933	0.653232410844045	0.11469034285725	0.0304577536745085	0.145148096531759
1934	0.999663087532709	0.104359382572995	-0.143131391779656	-0.0387720092066612
1935	-0.404899440980758	0.0972331204963747	0.108553003786893	0.205786124283267
1936	-1.91446554963862	0.0949292376231484	-0.563273783178618	-0.468344545555469
1937	-0.595857935228042	0.090185549895743	-0.156444340191124	-0.0662587902953806
1938	-0.326777983193794	0.0723636262101844	0.216362247696101	0.288725873906286
1939	1.25414960128286	0.0404907104254178	0.177393731917578	0.217884442342996
1940	0.44251271023572	0.00195860775234371	-0.132295589155918	-0.130336981403574
1941	0.0690805198124664	-0.0308775076981994	0.00141304675858696	-0.0294644609396124
1942	-1.44271952876879	-0.0524808722302725	-0.132979363841311	-0.185460236071583
1943	-1.41488153040975	-0.0659926198902692	0.426295491241725	0.360302871351456
1944	-0.562886163698465	-0.0817662166397329	-0.247615740628331	-0.329381957268064
1945	-1.98099339249933	-0.106688510750819	-0.260515357113979	-0.367203867864798
1946	-1.7547422471715	-0.141655942521245	-0.19391207642347	-0.335568018944715
1947	-1.18109367437694	-0.189076283143485	0.199331933439806	0.0102556502963213
1948	-1.09771114094524	-0.248027090570836	-0.266384604472873	-0.514411695043709
1949	-1.76600620456242	-0.312888659395986	0.286134377519623	-0.0267542818763629
1950	0.463403670612261	-0.378219796951408	0.263145128188955	-0.115074668762453
1951	1.9262281558526	-0.439306913864129	0.564919472495463	0.125612558631334
1952	1.25833394481802	-0.483006846642946	0.442561820687982	-0.0404450259549641
1953	1.77395468897743	-0.495029872464332	0.13918685412039	-0.355843018343942
1954	1.20766111412412	-0.470752959998898	-0.101672124796259	-0.572425084795157
1955	0.745919262404832	-0.412835355171334	-0.276059731955832	-0.688895087127166
1956	-0.137398310828208	-0.3311635767481	-0.0421351562404144	-0.373298732988514
1957	0.287917735367289	-0.240054713459745	-0.0732872606954572	-0.313341974155202
1958	0.82479715885948	-0.154163131997892	-0.0263858091557679	-0.18054894115366
1959	0.189498184708581	-0.0809648970754494	-0.0212862994544171	-0.102251196529866
1960	1.07010788292512	-0.0215734847934605	-0.107869355528316	-0.129442840321776
1961	0.0682037394371816	0.0245749143787235	-0.156162263373168	-0.131587348994445
1962	-0.861240380383874	0.0605665904498726	0.226962158193449	0.287528748643322
1963	0.875801743211634	0.0848155847460122	0.181866296387254	0.266681881133266
1964	0.292794030846062	0.0946757180586611	0.414306348360092	0.508982066418753
1965	0.179604497405104	0.0950028304483525	0.110795704779195	0.205798535227548
1966	0.0445956869349574	0.0899540064502259	0.141045802959429	0.230999809409655
1967	1.17722888040233	0.0815071026966795	-0.0753647610595761	0.00614234163710339
1968	0.0699163283362085	0.0718943618441485	0.32864570533039	0.400540067174539
1969	-0.331410226465924	0.0654060205722151	0.0682175907942566	0.133623611366472
1970	-1.07352328038037	0.06066735203388	0.00286416334984282	0.0635315153837228
1971	-1.2024743033291	0.0522565843962731	0.278555354910308	0.330811939306581
1972	-0.441608383804114	0.033306333687449	0.157975574921673	0.191281908609122
1973	-0.968745775713805	0.00088091788638062	-0.153276730664946	-0.152395812778565
1974	-2.06575111875496	-0.0420776253367304	-0.0417801846275102	-0.0838578099642407
1975	0.372157210728683	-0.0940862295013898	0.493446011738738	0.399359782237348
1976	-0.842162213319787	-0.154027898254336	-0.178628586218065	-0.332656484472402
1977	-1.51899778483007	-0.212847221352051	-0.490606779920375	-0.703454001272426
1978	-1.19407163481681	-0.26700909984192	0.164166211183806	-0.102842888658114
1979	-0.021638002445265	-0.318291890149893	0.0305903204519898	-0.287701569697903
1980	-0.575851065112362	-0.3660626349776	0.373426871834583	0.00736423685698273
1981	0.917772021426268	-0.405366342081085	0.260624363602142	-0.144741978478943
1982	0.799640050139344	-0.432055765801616	-0.394605048400667	-0.826660814202283
1983	0.84472386067055	-0.439663032385454	0.12499561834927	-0.314667414036184
1984	0.704240276231149	-0.425251232893466	-0.432540091300392	-0.857791324193858
1985	-0.284843155259069	-0.390432467171268	0.170090014075348	-0.220342453095919
1986	-0.805093624936734	-0.341635682765678	0.319636812945304	-0.0219988698203745
1987	0.676997766163372	-0.290405278131877	-0.14960303021957	-0.440008308351447
1988	0.999787065219793	-0.246079112662578	-0.221976085225025	-0.468055197887603
1989	1.17547606462154	-0.207781222575844	0.094396289839052	-0.113384932736792
1990	0.322549645104606	-0.170294875626484	-0.1716309523784	-0.341925828004884
1991	-1.49506313486823	-0.130321816117053	0.452734298436434	0.322412482319382
1992	1.17905292764168	-0.0927774188564383	-0.272532018738691	-0.365309437595129
1993	-0.257850242997678	-0.0661484015653583	0.271999244240605	0.205850842675247
1994	-2.55599070330182	-0.0483532884208585	-0.0504491617417913	-0.0988024501626498
1995	-1.35921775702292	-0.0423556061983646	0.193798601611676	0.151442995413312
1996	-0.742740276188434	-0.0577765416986422	0.309492756427926	0.251716214729284
1997	-0.582951265992741	-0.0952482299407002	-0.37892149665894	-0.47416972659964
1998	-0.171928456640578	-0.147157241246169	0.17184746499228	0.0246902237461114
1999	0.986466239778622	-0.203519419537776	-0.0399438526732495	-0.243463272211025
[truncated: 8,001 more rows]
