# Supplementary material for: Impulse Response Functions for Nonlinear, Nonstationary, and Heterogeneous Systems, Estimated by Deconvolution and Demixing of Noisy Time Series
Source: Sensors (Basel). 2022 Apr 25;22(9):3291. doi: 10.3390/s22093291 (PMC9105515; doi:10.3390/s22093291)
Supplement: Supplementary file 1 [file sensors-22-03291-s001.zip › File S1/IRF fig 2 first benchmark tests/benchmark_time_series_alpha=1_tau=5.txt]

t	x	y_true	y_err	y
1	-1.55085693653344	-0.626884606588311	0.226017627807045	-0.400866978781266
2	0.776948042420299	-0.357860097560982	0.229850095281928	-0.128010002279054
3	-0.413397685731068	-0.375670604318877	0.416482937219142	0.0408123329002649
4	-0.789631908270634	-0.465499458437381	0.31682732446955	-0.148672133967832
5	-2.73821341982638	-0.928761406129105	0.684826505800233	-0.243934900328872
6	0.770974487765276	-0.606210627916792	0.888910335721024	0.282699707804232
7	0.636338333541316	-0.369055617209929	0.969875364377998	0.60081974716807
8	1.59643506707489	0.017129830009033	0.939037319641202	0.956167149650235
9	1.25751494800837	0.265527708225066	1.32131651904638	1.58684422727144
10	-0.862309120924975	0.0449338763331839	1.34504461874452	1.38997849507771
11	0.116974526995138	0.0601836518080081	1.23513561961997	1.29531927142797
12	-1.50083280853387	-0.250892355139021	1.54466140343637	1.29376904829735
13	-2.25065512845346	-0.655544312555171	1.50870983537767	0.853165522822498
14	-1.16933959285181	-0.770582207264646	1.32892443023918	0.558342222974534
15	0.524527172614953	-0.525993916339286	1.63907867690056	1.11308476056127
16	0.722623579387542	-0.286122679361392	1.40856216697768	1.12243948761629
17	0.765288564642054	-0.0811997238178322	1.40376997964558	1.32257025582775
18	0.720198558858584	0.0775590007406189	1.58134404472515	1.65890304546577
19	0.411766328907455	0.145853204865834	1.50360415620147	1.6494573610673
20	-0.0447549122097192	0.110463521816697	1.54037412079193	1.65083764260862
21	0.0600262822979257	0.102445138864216	1.21139545636971	1.31384059523393
22	1.60457895137204	0.404790775965885	1.21486149691319	1.61965227287908
23	1.06548678518439	0.544512013882448	1.05082754946269	1.59533956334514
24	0.750263495853	0.595861430356585	1.41120431035079	2.00706574070738
25	0.448912162918485	0.577632510189667	1.4129367267492	1.99056923693886
26	-1.01524104015268	0.269877292039375	1.58715649222622	1.8570337842656
27	-0.740177464316495	0.0729213456867447	1.63385923959151	1.70678058527825
28	0.136586089227316	0.0870201661150318	1.64252855335383	1.72954871946886
29	-1.37154309775031	-0.203062533413732	1.52238049355236	1.31931796013863
30	-1.87585103549195	-0.541423748002138	1.48670131385587	0.945277565853734
31	-2.87323102462452	-1.017926477861	1.65031375630977	0.63238727844877
32	-1.8390901362975	-1.20122573905665	1.43105017627458	0.229824437217931
33	-1.84872345237189	-1.35322514442889	1.62719493272688	0.273969788297995
34	-0.503470740183899	-1.2086211896191	1.59404052444227	0.385419334823168
35	1.00362176861476	-0.788810983039903	1.53488495433709	0.746073971297183
36	0.1769614059116	-0.610431528998123	1.94568264893702	1.33525111993889
37	-0.458226957008814	-0.59142445684094	1.7096662392519	1.11824178241096
38	-0.826224159447349	-0.649462222827589	1.75434393840277	1.10488171557518
39	-0.114087196212659	-0.554552134033864	1.47757214104013	0.923020007006262
40	1.06589450600618	-0.240849985117311	1.70232165687932	1.46147167176201
41	1.40881050055386	0.0845708104168561	1.84973966724772	1.93431047766458
42	2.29683676323086	0.52860807594718	1.52685188855839	2.05545996450557
43	3.25618337119963	1.08402436234326	1.15590948965492	2.23993385199818
44	0.584173312135124	1.0043587449632	1.15467143697559	2.1590301819388
45	-1.25365693000426	0.571568005623329	0.72620371013632	1.29777171575965
46	-0.254873287788654	0.416985646121538	0.839421558432288	1.25640720455383
47	1.71439212049671	0.684277396171137	0.608919023222021	1.29319641939316
48	-1.16187400295702	0.327864147290031	0.486080146099581	0.813944293389612
49	0.115655121558927	0.291563484529823	0.828949518659865	1.12051300318969
50	0.0979536098880054	0.258302713236743	0.724442431576225	0.982745144812969
51	0.270769935443397	0.265634362019084	0.855475098088584	1.12110946010767
52	1.59565301469641	0.536613624198557	0.880514061968736	1.41712768616729
53	1.11591195506995	0.662524467665979	0.972275909752753	1.63480037741873
54	0.763910209603924	0.695211198265541	1.30369565873257	1.99890685699811
55	0.410757823493175	0.651342352602828	1.09199163821741	1.74333399082024
56	-0.193928717583623	0.494488271341373	1.34771607901008	1.84220435035145
57	-0.471356888010328	0.310581377181486	1.17808621370178	1.48866759088327
58	1.74609431772874	0.603501388377543	1.27180640035777	1.87530778873531
59	0.524772357968276	0.599059617783608	1.34559363588086	1.94465325366447
60	0.451899664314882	0.580848464869557	1.1206589326539	1.70150739752345
61	-0.752074362440525	0.325143628578738	1.27144235201124	1.59658598058998
62	0.405763381333761	0.34735776415153	1.33237317994815	1.67973094409968
63	0.180906682296729	0.320573820290612	1.19918973008279	1.5197635503734
64	0.526336416578154	0.36773092861925	1.1002378810281	1.46796880964735
65	-0.63457439182856	0.174157741752791	1.20056658271114	1.37472432446393
66	-0.874212359090848	-0.0322541727585457	0.783693369169623	0.751439196411077
67	-0.954156590583235	-0.217238801269158	0.717596287530336	0.500357486261178
68	-0.438830472887914	-0.265626181938438	0.476459831925249	0.210833649986811
69	-2.24341267516681	-0.66615885900905	0.699554503130078	0.0333956441210287
70	0.712696691223805	-0.402865406061287	1.0034740541462	0.600608648084909
71	-0.639285704966292	-0.457695438286883	0.725613501240949	0.267918062954066
72	-1.3687182019338	-0.648472971255737	0.924914494601685	0.276441523345948
73	0.231197354223353	-0.484685293262255	0.991468400461988	0.506783107199733
74	0.775990635240793	-0.24162862811027	1.06975044531223	0.828121817201956
75	-0.248945088992153	-0.247617806456352	1.08326192747895	0.835644121022601
76	0.751123717434149	-0.0525075696686969	1.38738572199948	1.33487815233078
77	0.599153838210465	0.0768412055849458	1.51962204854179	1.59646325412673
78	1.82887434561182	0.428687127238347	1.70138548473815	2.1300726119765
79	-0.377171927718265	0.275544948975035	1.64043542690281	1.91598037587785
80	-0.195011450109443	0.186594833559276	1.42702346679538	1.61361830035466
81	-2.38758281953344	-0.324745635306241	1.36802853519399	1.04328289988775
82	-1.02553689611291	-0.470986617775647	1.41876005615265	0.947773438376999
83	-2.04128663263624	-0.793868554788356	1.42015402176079	0.626285466972432
84	-2.56653848459919	-1.16327229662664	1.52315870214855	0.35988640552191
85	-1.83771638418117	-1.31995008028811	1.46305320787893	0.143103127590814
86	-0.80351357862575	-1.24138643898478	1.10273779285879	-0.138648646125987
87	0.19963050676008	-0.976435152698787	1.15558964055745	0.179154487858661
88	0.277523557217023	-0.743932776457488	1.328176046275	0.584243269817516
89	0.109238732790392	-0.587232895750355	1.33595248152412	0.748719585773762
90	0.683108953930231	-0.344163840183806	0.992205553186772	0.648041713002966
91	0.251315891156129	-0.231514341824672	1.11902639225466	0.887512050429991
92	0.359752776363494	-0.117597356157768	1.14727625692971	1.02967890077194
93	1.40126943603123	0.183973315239218	1.07522038911556	1.25919370435478
94	-1.0003233263891	-0.0494400543457614	1.08907165530879	1.03963160096302
95	-0.352969532822702	-0.111071999491262	0.703469353155789	0.592397353664527
96	0.107953423605252	-0.0693473770683081	0.863521048192756	0.794173671124448
97	0.226161392161842	-0.01154455181875	0.679084122734225	0.667539570915475
98	-0.0934736728063017	-0.0281466141657733	0.262826448471929	0.234679834306156
99	0.703201419447728	0.117595785277006	0.531180756493783	0.648776541770789
100	2.04901048646582	0.506081383131804	0.347580131691246	0.853661514823051
101	0.748615428220244	0.564067477574298	0.778349890391015	1.34241736796531
102	0.626320461349206	0.587083482971043	0.517091077925497	1.10417456089654
103	0.0433044817348833	0.489324198479504	0.585960614858753	1.07528481333826
104	0.0360180507719112	0.407828379674786	0.47080088742763	0.878629267102416
105	-1.40426481919571	0.0530486725785684	0.60305783478225	0.656106507360818
106	1.22260678143268	0.287953935936575	0.584933973539811	0.872887909476386
107	1.31733562456848	0.499223867734816	0.76948519445018	1.268709062185
108	0.381782731181987	0.485086479421426	0.64175881098715	1.12684529040858
109	-0.680586218960577	0.261037974812536	0.511070332097948	0.772108306910484
110	-0.0531190011644011	0.203096017467339	0.37692992677581	0.580025944243149
111	0.312810422711454	0.228843039870464	0.479860443661506	0.708703483531969
112	-0.674207829952356	0.0525192683793281	0.378832785087488	0.431352053466816
113	-0.299399226666472	-0.0168807051819822	0.386794869416838	0.369914164234856
114	-0.446760712195983	-0.103172894905328	0.0188843791605389	-0.0842885157447893
115	-0.326316224570957	-0.149734066857267	0.322044816968194	0.172310750110928
116	-0.936364020252883	-0.309864689370055	0.0668918896148775	-0.242972799755178
117	-0.152836016070169	-0.284262953694254	0.284940788635469	0.00067783494121465
118	-0.244897391962369	-0.281714300542742	0.639772942317119	0.358058641774377
119	0.223594291899461	-0.185929303056304	0.138345457475225	-0.0475838455810783
120	1.11343557191805	0.070461076073059	0.574804878693845	0.645265954766904
121	1.50363538600383	0.358415727076746	0.314288938842257	0.672704665919003
122	-1.26675006760869	0.040095964622799	0.536415090414621	0.57651105503742
123	-2.05929803486111	-0.37903180766121	0.327987746793651	-0.0510440608675582
124	-1.81383987276651	-0.673092971880273	0.653707653126618	-0.019385318753655
125	-0.816800354018062	-0.714441986562645	0.563312830826675	-0.15112915573597
126	0.511769295554109	-0.482581766578142	0.70593275859781	0.223350992019668
127	0.429912415338139	-0.309122050104597	0.893066582315366	0.583944532210769
128	-1.38579767942596	-0.530247264760338	0.902159010882171	0.371911746121833
129	0.742526837958209	-0.28562437480313	0.481431907522497	0.195807532719367
130	0.468734747519002	-0.140102509976193	0.489777105622688	0.349674595646495
131	-1.38207393356579	-0.391121020214082	0.629440142748118	0.238319122534036
132	-0.655470476968215	-0.451316902818147	0.450892385753068	-0.000424517065079566
133	1.38935529016324	-0.0916359696884752	0.454832077992391	0.363196108303916
134	-0.780641040176314	-0.231153394507339	0.401224213681935	0.170070819174595
135	0.00560637534231018	-0.188131117693064	0.656626126028605	0.468495008335541
136	1.30608348504389	0.107187965342534	0.743653512655199	0.850841477997733
137	0.962672923820739	0.280292668349937	1.09932155868375	1.37961422703369
138	1.35623018333492	0.500730264107365	0.979756335555453	1.48048659966282
139	0.590215458483777	0.528006357918315	0.857238772174774	1.38524513009309
140	0.463150247070759	0.524925092462576	0.571812480487505	1.09673757295008
141	0.382025856198879	0.50617748750119	0.553139882688003	1.05931737018919
142	1.51529580315873	0.717482236164716	0.36583927104755	1.08332150721227
143	1.32836756812803	0.853098285160819	0.119499277655809	0.972597562816628
144	0.874027925847701	0.873263386628793	0.290113750053606	1.1633771366824
145	0.510588461936889	0.817085282557398	0.219030532471878	1.03611581502928
146	-0.472785441842563	0.574415760348641	0.604042647409487	1.17845840775813
147	0.0624583894198325	0.482783525934071	0.799948601350651	1.28273212728472
148	1.33094108336082	0.66145793643381	0.990172979445399	1.65163091587921
149	-1.29707313009709	0.282141328406442	0.882260042721326	1.16440137112777
150	0.279669222226069	0.286931626725842	1.10766580823431	1.39459743496015
151	1.74064328991066	0.583048404813271	1.00064474436548	1.58369314917875
152	0.168438060100625	0.511047271573811	0.905178382420058	1.41622565399387
153	0.925704478608412	0.603551013235756	0.662922373496396	1.26647338673215
154	-1.18556947354258	0.257031880878973	0.992864489972744	1.24989637085172
155	-0.536849917755446	0.103069921846003	0.826768385875561	0.929838307721564
156	1.24563150014507	0.333512814761681	0.810677758250004	1.14419057301168
157	1.53273476046829	0.579604150084647	0.234339617451874	0.813943767536521
158	0.330201672524374	0.540580076790801	0.367203501200413	0.907783577991214
159	0.77153246680851	0.596896026731588	-0.0761307688920386	0.52076525783955
160	-1.57493096032523	0.173710941410162	-0.100639353365183	0.073071588044979
161	-0.468256640897866	0.0485711616990545	-0.176527444495622	-0.127956282796568
162	1.01683712653454	0.243134129102648	0.229961481609985	0.473095610712633
163	1.22832163646321	0.444725715911812	0.135322782856315	0.580048498768127
164	1.62878558838603	0.689867737978827	0.262251483463635	0.952119221442462
165	0.335254322087438	0.631866797057097	0.194902361334666	0.826769158391763
166	0.498120800027877	0.616952938605105	0.241013345909964	0.857966284515069
167	1.16409730411901	0.737937804861633	0.359067896409418	1.09700570127105
168	0.171337437640479	0.638439862227173	0.241514606233005	0.879954468460178
169	-1.24477287528393	0.273755774139471	0.55421455725292	0.827970331392391
170	-2.09931174944733	-0.19573007876881	0.151468402886899	-0.0442616758819107
171	-0.486892593963335	-0.257628753583068	0.290912115518401	0.0332833619353337
172	-0.581732916616111	-0.327275166758829	0.212336842501044	-0.114938324257785
173	0.0347232030787321	-0.261005603128431	0.511378749048949	0.250373145920518
174	1.03600761318297	-0.00649179137031874	0.554195228997119	0.5477034376268
175	0.811835391247822	0.157052049012118	0.764340228236074	0.921392277248191
176	-0.0568190743562694	0.117219527488877	0.937391046157408	1.05461057364629
177	-1.27262051893594	-0.158552871770774	0.523675044569384	0.365122172798609
178	-2.22091666221512	-0.573995444550587	0.736795249119256	0.162799804568669
179	-0.70502166258469	-0.610952055097171	0.551045336733488	-0.0599067183636828
180	-0.769565508260729	-0.654118337816393	0.361819625734076	-0.292298712082317
181	0.938735072042674	-0.347799784913999	0.396258599742614	0.048458814828615
182	2.55700781235737	0.226647182648476	0.201103388236194	0.427750570884669
183	1.19558614630492	0.424680247793772	-0.0980439372030883	0.326636310590684
184	1.7646938387043	0.700637546834398	0.0216165409076806	0.722254087742079
185	0.354072794941357	0.644448065342708	-0.0325550355938607	0.611893029748847
186	-0.00530781822912041	0.52656788621186	-0.0397911044740543	0.486776781737805
187	-0.973748706237233	0.236367580777471	0.229645463426961	0.466013044204432
188	-0.28851950476804	0.135817506459551	0.260740150287762	0.396557656747314
189	-1.83222298111818	-0.255246626878833	-0.00904871643492282	-0.264295343313756
190	-0.804442556064715	-0.369866774258064	0.368029124241029	-0.00183765001703545
191	-1.42962008855398	-0.588745320337624	0.124436005769657	-0.464309314567967
192	-1.68528604348029	-0.819081108187218	0.262936273547271	-0.556144834639948
193	-0.678371687924132	-0.806281230122895	0.108136163728879	-0.698145066394016
194	-0.647447907594343	-0.789616820250028	0.323901008030133	-0.465715812219895
195	-0.154181048817669	-0.677319783649881	0.174749344123914	-0.502570439525967
196	0.0387791051340064	-0.546786715515482	0.407227838559388	-0.139558876956094
197	-0.136766978971133	-0.475024495161253	0.277484737158388	-0.197539758002866
198	0.0202468872054402	-0.384867785212773	0.313592263093985	-0.071275522118788
199	-0.101872196251233	-0.335477530872955	0.32880039076789	-0.00667714010506537
200	1.37110447423253	-0.000444876645850491	0.479371981985036	0.478927105339185
201	-0.107404670097723	-0.0218451682108286	0.667913694530282	0.646068526319454
202	-0.992965340782048	-0.216478379176776	1.06998535333833	0.853506974161549
203	-0.145514855773139	-0.206340477563131	0.916873754556202	0.710533276993071
204	-0.145892287367662	-0.198115752059265	0.989420068535939	0.791304316476674
205	-2.2057469101148	-0.603352840903053	0.68950005674397	0.0861472158409172
206	-1.98824988605147	-0.89163350301459	0.670386072044851	-0.221247430969739
207	-1.9138328853223	-1.11277434645715	0.361590804530795	-0.75118354192636
208	0.6542142970287	-0.780219719274986	0.580026739017175	-0.20019298025781
209	1.09510376768516	-0.419769124791268	0.177649505309	-0.242119619482269
210	1.72530674619361	0.00138345757948086	0.109134754040108	0.110518211619589
211	1.126968720604	0.2265264233867	0.0556244333693701	0.28215085675607
212	2.40316196405095	0.666096542021645	0.0805434429950544	0.746639985016699
213	0.756801734641931	0.696714070400407	0.177392403802801	0.874106474203208
214	-1.20383902096931	0.32965343134509	0.428246411548022	0.757899842893112
215	-0.715790144580832	0.12673937318374	0.317832845179789	0.444572218363529
216	-1.67062181427007	-0.230358940402658	0.408692880021929	0.178333939619271
217	0.421062408170574	-0.104389467119998	0.552221654518027	0.447832187398028
218	-0.0877538461890944	-0.103017636266385	0.430030900539969	0.327013264273584
219	1.33630251803677	0.182916796686663	0.625068792504936	0.8079855891916
220	3.0780063436694	0.765360875435762	0.394864356625279	1.16022523206104
221	0.364683678231247	0.699561221568194	0.198065722710429	0.897626944278623
222	0.36149271439727	0.645050828638134	0.42215322225422	1.06720405089235
223	1.06193531211624	0.740510013127723	0.194573321588187	0.93508333471591
224	0.469493687051461	0.700177058120139	0.4431594572857	1.14333651540584
225	-0.487267198536109	0.475803050375406	0.411993400931703	0.887796451307109
226	0.47680310526422	0.484915210803501	0.0808519791934566	0.565767189996958
227	-0.727328706933771	0.251549254333365	-0.0682861530041166	0.183263101329248
228	1.47985015792779	0.501921142022118	-0.108526211652628	0.39339493036949
229	1.11582845150638	0.634103964894805	0.389137421101232	1.02324138599604
230	0.941641418921041	0.707488700492265	0.212755342320669	0.920244042812934
231	0.933259708805715	0.765894698309338	0.18343291895412	0.949327617263457
232	-0.301644016879391	0.56673273974936	-0.00492188564631977	0.56181085410304
233	-0.525955987755386	0.358810325257864	0.226338445767685	0.585148771025549
234	-0.391486069177683	0.21547183397499	0.267513280448951	0.482985114423941
235	1.26047452511682	0.428508321920802	0.355831525062154	0.784339846982956
236	0.790274884083994	0.508887917923199	0.583306051776577	1.09219396969978
237	1.16608182987879	0.649858554249305	0.799724878300307	1.44958343254961
238	1.42499765593217	0.817058714701136	0.585778164165195	1.40283687886633
239	1.77735880455252	1.02442285770669	0.0412496394535566	1.06567249716025
240	1.18775833378631	1.07627816451776	0.108096618888164	1.18437478340593
241	0.11863491267965	0.904909014692945	-0.0654768059897365	0.839432208703208
242	0.177010415642467	0.776278922195103	0.435903369328943	1.21218229152405
243	0.318974196378937	0.699358265843148	0.262732868872851	0.962091134715999
244	0.734291221998655	0.719444364064803	0.353106918831051	1.07255128289585
245	0.719298374814589	0.732890900951404	0.291242018653143	1.02413291960455
246	1.02225845844322	0.804492010948588	0.124779145042116	0.929271155990704
247	-0.31364224207718	0.595933901553721	0.136677711182604	0.732611612736326
248	1.3475410985199	0.757417631707758	-0.0556332753513507	0.701784356356407
249	1.240001089589	0.868121325920434	-0.401367655848465	0.466753670071969
250	2.26240911116167	1.16323944916623	-0.315360041588463	0.847879407577765
251	1.44393589151497	1.24116708852888	-0.830829355480529	0.410337733048347
252	0.189651724938434	1.05411201007454	-1.08033625094909	-0.0262242408745457
253	-0.801893056346492	0.702655308567575	-1.39897680144507	-0.696321492877495
254	-0.64149102286965	0.446987305363843	-1.57540476064651	-1.12841745528266
255	1.90987558429307	0.74793736999545	-1.24339593523301	-0.495458565237563
256	0.550541466122588	0.722467619416058	-1.21581002967678	-0.493342410260723
257	0.68264704639765	0.728035867398496	-0.833728143382301	-0.105692275983805
258	-0.701378305716034	0.455789692839745	-0.790868285953514	-0.335078593113769
259	-0.949505671098864	0.183267904244094	-0.386643507487837	-0.203375603243743
260	0.14363849889333	0.178774769035457	-0.00649245863543638	0.172282310400021
261	-0.0590694672835861	0.134554507827025	0.16720979162818	0.301764299455204
262	-2.1297427582515	-0.315784638127044	0.152679667492701	-0.163104970634342
263	-1.08985785804367	-0.476514166192947	0.289955906839775	-0.186558259353172
264	-1.21922230471085	-0.633981263081649	-0.223255493176937	-0.857236756258585
265	-1.41466729756939	-0.801993416474045	0.0481879666024785	-0.753805449871566
266	-1.60329997362134	-0.977276668557646	0.124985385074015	-0.852291283483631
267	-1.69806064169992	-1.13973859115373	-0.0378954695023732	-1.1776340606561
268	-1.01427047094724	-1.13599312923678	-0.0969398944988704	-1.23293302373565
269	0.345625428994857	-0.860947424392468	-0.100349354241396	-0.961296778633864
270	-0.14439864416159	-0.733763861965712	0.0913364633298733	-0.642427398635839
271	-0.0884229102335338	-0.618439621335302	-0.269130979634705	-0.887570600970007
272	0.223595578623154	-0.461616421184483	0.0796862578577355	-0.381930163326748
273	-1.47388085041879	-0.672715730233293	-0.166141736850278	-0.838857467083571
274	-1.25461334789645	-0.801695726000598	0.126452716549209	-0.675243009451389
275	-0.161381152309216	-0.688649175949712	0.134134968258718	-0.554514207690994
276	0.763367880712389	-0.411144682289361	0.04079907678021	-0.370345605509151
277	0.0915675021012864	-0.318303294934519	0.115177275257157	-0.203126019677362
278	0.772298581229618	-0.106144980123018	-0.0163818262575398	-0.122526806380558
279	0.141171813365155	-0.058669796838535	-0.0598795061294787	-0.118549302968014
280	-0.320143180567444	-0.112063403062034	0.104935828495101	-0.00712757456693335
281	1.19372689390457	0.146995624399453	0.367236467721863	0.514232092121316
282	0.899636436247019	0.300277125513136	0.675262994023543	0.975540119536679
283	0.00839359575330589	0.247524836254123	0.48182639159099	0.729351227845113
284	-0.0991418595569544	0.182827823680451	0.532173077077257	0.715000900757708
285	-0.230746606495446	0.103537440466415	0.601988467962219	0.705525908428634
286	-0.728597784050216	-0.0609502702052085	0.524054489785062	0.463104219579854
287	-0.355603970167185	-0.121022654658854	0.640085867317722	0.519063212658868
288	-1.45981058991481	-0.391047087171302	0.686512075342006	0.295464988170704
289	-2.97083165299131	-0.914328606766973	0.437533450194345	-0.476795156572628
290	-0.849409259657548	-0.918470800710575	0.436153145255818	-0.482317655454758
291	-1.00456158714122	-0.952892607774151	0.165026361522221	-0.78786624625193
292	-0.68266718643764	-0.9166959196529	0.163539849658469	-0.753156069994431
293	-0.653426995970229	-0.881212539834978	-0.0580548770177796	-0.939267416852758
294	-1.9628926871845	-1.11405434379775	0.148040372570865	-0.966013971226888
295	0.296021088983787	-0.852906334070574	-0.219452414322855	-1.07235874839343
296	0.233039449761398	-0.651692755246303	-0.173039235220708	-0.82473199046701
297	2.49078322881706	-0.0354042545148586	-0.368318137411249	-0.403722391926107
298	2.17911402528819	0.406836253096523	-0.562887686565741	-0.156051433469218
299	2.26332023301552	0.785753398480245	-0.485778852411125	0.29997454606912
300	0.480071674622575	0.73933480659583	-0.0544546681826055	0.684880138413224
301	0.0511926890415921	0.615554680789286	-0.12411390196736	0.491440778821926
302	0.986167327219108	0.70120701280711	0.0641033550302359	0.765310367837346
303	1.85737243277573	0.945574232214273	-0.0212036284185087	0.924370603795764
304	0.822670305643048	0.938704764360535	0.250642681157596	1.18934744551813
305	0.577503848956419	0.884047228434074	0.26610534619254	1.15015257462661
306	-0.0276977706776987	0.718257098956792	0.401205173622456	1.11946227257925
307	0.255296614233724	0.639118498379246	0.221212309677124	0.86033080805637
308	0.631151778254624	0.649496325135033	0.309654896470268	0.959151221605301
309	-0.0726908078976192	0.517224453819664	0.439546971849914	0.956771425669577
310	1.00010486612225	0.623488539810572	-0.0517095880445448	0.571778951766027
311	0.260178366351939	0.562504915004989	0.00468453744422885	0.567189452449217
312	-0.77993954532918	0.304552163606265	0.153309348997007	0.457861512603272
313	-0.885406528887255	0.0722649164834346	0.254749695397271	0.327014611880705
314	-2.71993566095048	-0.484821622696495	0.295405300416024	-0.189416322280472
315	-1.3325982510421	-0.663458022467211	0.570741548655392	-0.0927164738118189
316	-1.56200408842992	-0.855594304056191	0.74013983205432	-0.115454472001871
317	-0.054457591889474	-0.711392887267051	0.683959020130052	-0.0274338671369988
318	-0.853458015020506	-0.753130837330574	0.843603951045069	0.090473113714495
319	1.06912042927236	-0.402787291759439	1.0705394144729	0.667752122713464
320	2.0450767047635	0.0792409982402539	1.1481104685737	1.22735146681395
321	0.868117983547936	0.238500638873481	1.29989119113896	1.53839183001244
322	-0.166106060067184	0.162046595661028	0.995672971734937	1.15771956739596
323	1.91864232395245	0.516400996089767	1.14103170092955	1.65743269701932
324	-0.854665841098823	0.25186020819903	1.1755788697499	1.42743907794893
325	0.563731255822732	0.318951949093716	1.34415181452006	1.66310376361378
326	1.50679548796695	0.56249486707058	1.28257092879762	1.84506579586819
327	1.08289167820451	0.677110181760097	1.04457548808442	1.72168566984452
328	0.671305644587704	0.688632057946754	0.845887944946217	1.53452000289297
329	0.954301964787849	0.754664636353956	0.687523014889012	1.44218765124297
330	1.01514668910177	0.82089648386375	1.03303615610827	1.85393263997202
331	1.91806754145812	1.05570670472446	0.445668974454094	1.50137567917855
332	0.689683322320338	1.0022762098526	0.403165480795598	1.4054416906482
333	2.83018793815886	1.38663194371653	0.348820689967586	1.73545263368412
334	1.19655068842823	1.37458835320667	0.566607581684029	1.9411959348907
335	0.229146927535641	1.17124714310025	0.418170313808899	1.58941745690915
336	-0.238348211505466	0.911266413209808	0.458109924847394	1.3693763380572
337	-0.666783503327677	0.612725136076402	0.462229287691922	1.07495442376832
338	-1.48748851355032	0.204159209379578	0.337013416753101	0.541172626132678
339	-1.10195757712372	-0.0532400921815957	0.372422577929251	0.319182485747655
340	-0.1627196020088	-0.0761332211675393	0.113919955767301	0.0377867345997618
341	0.027948211131565	-0.0567429672744385	0.505282792210232	0.448539824935793
342	0.383328636685099	0.0302085150085393	0.47076073104526	0.500969246053799
343	1.11080585149791	0.246893810541891	0.754409240909811	1.0013030514517
344	-0.277886074695871	0.14656234049608	0.738800411002846	0.885362751498927
345	-0.656467558793616	-0.0112984163514953	0.948397698360075	0.93709928200858
346	-0.53693028477853	-0.116636417883755	1.14097790047871	1.02434148259495
347	-0.692857810962086	-0.234065384442701	1.12563213876972	0.891566754327022
348	-0.634939653890827	-0.318624459252425	1.14800000375468	0.829375544502252
349	0.297371178831977	-0.201393407706408	0.977172260964708	0.7757788532583
350	-0.402311035701924	-0.245349183496793	1.06321287330894	0.817863689812145
351	0.110562195971362	-0.178762482577125	0.96809736063591	0.789334878058786
352	-0.942010268916182	-0.334760395765696	1.03409234381538	0.69933194804968
353	-1.28646308604217	-0.531371248134365	0.997658776242189	0.466287528107824
354	0.198796403948511	-0.395290701359334	1.09129181780431	0.696001116444979
355	0.176163480453406	-0.288403957517969	1.01056262623511	0.72215866871714
356	2.15134919570326	0.194144649811294	0.894246560758819	1.08839121057011
357	1.76620811425733	0.512193818197527	0.992713168094007	1.50490698629153
358	2.65808396881776	0.950965624258301	0.596925481209478	1.54789110546778
359	-0.0927859975746377	0.760027602185344	0.448972758927958	1.2090003611133
360	-0.483329141710035	0.525592142755253	0.439041727011996	0.964633869767249
361	0.61128825846311	0.552576102542501	0.25869236534445	0.81126846788695
362	1.09846500814553	0.672104050196625	0.199097730884797	0.871201781081422
363	-0.844241989703901	0.381423857223464	0.0313226701118464	0.412746527335311
364	0.257544167560292	0.363792275378534	-0.117424072606791	0.246368202771743
365	0.855517593254045	0.468951442235429	-0.035839995173538	0.433111447061891
366	-0.0353049390035462	0.37688397965771	-0.350002394135113	0.0268815855225968
367	0.304968733246319	0.369560251137447	-0.0770379820927049	0.292522269044742
368	-0.218198894528112	0.258930563815828	-0.166364999263324	0.0925655645525037
369	0.050392851244177	0.222072985756675	-0.178116403235632	0.043956582521043
370	-0.451285452535912	0.0915608923596556	-0.209253976914866	-0.117693084555211
371	0.385260848196699	0.152015887993453	-0.489380112353536	-0.337364224360083
372	0.0963639150008613	0.14373286545687	-0.467176316932407	-0.323443451475537
373	0.67174867075257	0.252028251328073	-0.568246677878068	-0.316218426549994
374	-0.508866327561672	0.104570014494426	-0.652018610256252	-0.547448595761826
375	-1.0406477063826	-0.122514854560123	-0.662632690563674	-0.785147545123797
376	-0.394694997052113	-0.179245678547672	-0.682702033826135	-0.861947712373807
377	0.596253035056717	-0.0275033423719653	-0.478786938995697	-0.506290281367662
378	0.541840793519725	0.0858503264915844	-0.661062510040004	-0.57521218354842
379	-0.400725095667679	-0.0098567166730903	-0.772467095539767	-0.782323812212857
380	-0.578605508300071	-0.12379109872465	-0.632642835477994	-0.756433934202643
381	-0.801028457769197	-0.261557271037023	-0.786388719699724	-1.04794599073675
382	-2.38108087887302	-0.690361157263767	-0.319966850482746	-1.01032800774651
383	-1.66426546023653	-0.898073002229658	-0.509551512320067	-1.40762451454972
384	-2.16572937758646	-1.16842586095178	-0.0429424319483698	-1.21136829290015
385	0.285678309161055	-0.899490523220631	0.145707368260333	-0.753783154960298
386	-0.688756603949734	-0.874191874252882	-0.158251239772255	-1.03244311402514
387	0.376917830266275	-0.640344205488459	0.263227747922807	-0.377116457565653
388	-0.902445183503728	-0.704758530289434	0.184169347534299	-0.520589182755136
389	0.55066056662347	-0.466875368917306	0.0109996053577411	-0.455875763559565
390	0.929373716159371	-0.196370479155352	-0.560129391559827	-0.756499870715179
391	0.150287441453286	-0.130717061990488	-0.240546216218054	-0.371263278208543
392	0.0785645910632988	-0.0913091603909542	-0.551679251279073	-0.642988411670027
393	-0.085307910650304	-0.0918191997798648	-0.629816868815662	-0.721636068595527
394	0.565828930916944	0.0379905836006023	-0.88570882585156	-0.847718242250958
395	1.56911867741548	0.344927794604288	-0.594094983769437	-0.249167189165149
396	-1.1926804434173	0.0438669043504372	-0.772214986748362	-0.728348082397925
397	-0.267823812597472	-0.017649578885461	-0.580586503747802	-0.598236082633263
398	-0.576930732398773	-0.129836399492158	-0.554854808580078	-0.684691208072235
399	-1.611724552013	-0.428645963535748	-0.286652118865787	-0.715298082401534
400	-1.44440481923687	-0.639826596376834	-0.273400884601218	-0.913227480978051
401	1.58066165349226	-0.207713380392474	-0.081584226435588	-0.289297606828062
402	2.61061866250994	0.352062400148884	-0.159607556036814	0.192454844112071
403	1.01627252910005	0.491498819824348	-0.204501831662154	0.286996988162194
404	-1.03415362946061	0.195574472999605	-0.131838694063784	0.0637357789358209
405	0.435232066198294	0.247169248801455	0.0164652732400368	0.263634522041492
406	-0.00549703769322277	0.20126565767029	-0.0341710879596637	0.167094569710626
407	0.14490560851077	0.193763505175286	0.322453487920403	0.516216993095689
408	0.1861409642638	0.195868333363951	0.3025928595744	0.498461192938351
409	0.435349867911683	0.247433401661533	0.199221822582051	0.446655224243585
410	1.29597511110852	0.461776357500699	-0.0744587950892286	0.38731756241147
411	0.948190294523884	0.567708563834931	0.270915651362089	0.83862421519702
412	-1.49912716299998	0.164975027397396	0.191418058471739	0.356393085869135
413	-0.288899497446296	0.0772902289308716	0.772996491239218	0.85028672017009
414	-0.215107790695805	0.0202583291989815	0.632920057347872	0.653178386546853
415	-0.820611566576636	-0.147536196194143	0.770258395674992	0.622722199480849
416	1.16810744354934	0.112829067693577	0.739398559807384	0.852227627500961
417	1.86445433391732	0.465267494345312	1.08731491728443	1.55258241162974
418	0.52484787287323	0.48589838060269	0.797052205618527	1.28295058622122
419	-0.382455422202635	0.321328862629684	0.51716222798058	0.838491090610265
420	-2.182910302173	-0.173500238748107	0.544286324981854	0.370786086233748
421	-1.42865290553536	-0.427780562236518	0.112326302126177	-0.315454260110341
422	-0.357463539440999	-0.421729809760226	0.353798360102787	-0.0679314496574395
423	-0.099383723075536	-0.365159909355531	0.424249001419202	0.059089092063671
424	0.942528696458587	-0.110461908288824	0.498284961951328	0.387823053662503
425	1.19403051424436	0.148367541489131	0.377852140381643	0.526219681870774
426	-0.532250594495768	0.0150229500765714	0.473920755347863	0.488943705424434
427	0.292555644705632	0.0708108801707706	0.296904519471097	0.367715399641867
428	-0.706901051031235	-0.083405164957917	0.520065932235454	0.436660767277537
429	-0.44878726311756	-0.158043826140101	0.863909092149762	0.705865266009661
430	0.369031511139385	-0.0555890385671328	0.689575406336693	0.63398636776956
431	0.529885068691869	0.0604645583294242	0.254273290524082	0.314737848853507
432	-0.0193681471408758	0.0456305639474017	0.395421206312176	0.441051770259578
433	-0.681430676167684	-0.0989269892495082	0.230288666154757	0.131361676905249
434	-0.771281061290994	-0.235250780666186	0.241455052954526	0.00620427228834036
435	-2.53951640257208	-0.700510329331425	0.391734573706425	-0.308775755625001
436	-1.91285040592867	-0.956099430658157	0.451843156985754	-0.504256273672404
437	-0.843587593772931	-0.951505525634769	0.361715053208545	-0.589790472426224
438	0.422368804835019	-0.694553074593811	0.181655456806786	-0.512897617787026
439	1.10018504706057	-0.348614952402705	0.0561401966020451	-0.29247475580066
440	-0.19885881930646	-0.325193546376203	0.052769071226515	-0.272424475149688
441	-0.852724588465982	-0.436790874813885	0.537719091438829	0.100928216624943
442	-0.0747434453132564	-0.372562810936614	0.305771571619803	-0.0667912393168109
443	0.425107835801657	-0.220007063606652	0.411957865445404	0.191950801838752
444	-0.51086320331487	-0.282299189532124	0.577772150421534	0.29547296088941
445	-0.267566849690354	-0.284640397977011	0.857962228717983	0.573321830740972
446	1.03184548459529	-0.0266747504730756	0.596973571885188	0.570298821412112
447	0.687320460145001	0.115624653486012	0.681616231127511	0.797240884613523
448	-0.163191460677658	0.0620271674874519	0.692840172655326	0.754867340142778
449	0.386390687407967	0.128061687029889	0.799044947482547	0.927106634512435
450	-0.464976719918465	0.0118526974787248	0.692746389018855	0.704599086497579
451	0.525415478661772	0.114787263665116	0.689278588141295	0.804065851806412
452	0.639914307639366	0.221962724352175	0.649505994893203	0.871468719245377
453	0.0584415682211647	0.19341602210833	0.791720154013244	0.985136176121573
454	2.01992006055317	0.562339657548736	0.836890120480155	1.39922977802889
455	0.01550122155793	0.463505015622076	0.860952242287082	1.32445725790916
456	0.185882521242046	0.416662314744093	0.858334053254906	1.274996367999
457	0.200141827705629	0.381162616270772	0.833668914749414	1.21483153102019
458	-0.678215433290148	0.176426469206514	0.960906015548754	1.13733248475527
459	-1.34692868174604	-0.12493996035287	1.04842213761342	0.923482177260548
460	-2.22962084898157	-0.548216357625552	0.9144909499768	0.366274592351248
461	-3.0402149435771	-1.05688458004386	0.970286880079933	-0.0865976999639243
462	-1.20484784497251	-1.10627347713032	0.546990146133626	-0.559283330996689
463	-0.164818001831123	-0.938703717407325	0.372585799276115	-0.56611791813121
464	-1.53509223771396	-1.07556404901279	0.214630738764511	-0.860933310248282
465	0.387591546875298	-0.803079054456788	0.43652197510809	-0.366557079348698
466	-0.26314726590981	-0.710134972218522	0.55441263881926	-0.155722333399261
467	-0.0590469649614508	-0.593218733583772	0.565278346402052	-0.0279403871817203
468	0.128507024758948	-0.459985015535219	0.739816980692546	0.279831965157327
469	-0.397743415251358	-0.456152561224008	0.867855245560248	0.411702684336239
470	0.236112761388856	-0.326243577691612	0.926202805411198	0.599959227719586
471	0.766619884905978	-0.113781673069113	0.742368834159373	0.62858716109026
472	-1.18045826411294	-0.329248207700936	0.511496328568914	0.182248120867978
473	-0.968538039973632	-0.46327324103529	0.189601508551897	-0.273671732483392
474	-0.116442691229119	-0.402584587759524	-0.233101413804411	-0.635686001563935
475	-0.102914733028237	-0.350191329319591	-0.168282300025438	-0.518473629345029
476	-1.18355341335015	-0.523423093445237	-0.25791335621948	-0.781336449664717
477	-1.33677831521921	-0.695898246518669	-0.494582690135399	-1.19048093665407
478	-2.47687599768831	-1.06512849497554	-0.0823222942699404	-1.14745078924548
479	-2.88717374835037	-1.44948820448622	-0.41897146789129	-1.86845967237751
480	-0.262552407919983	-1.23925105082065	-0.291027205187084	-1.53027825600773
481	-1.13777095211921	-1.24216713651491	-0.348511899160919	-1.59067903567583
482	0.277410262775839	-0.961518382572406	-0.343777012394827	-1.30529539496723
483	0.243746217500884	-0.738475425961652	-0.311992257203076	-1.05046768316473
484	-1.74638726539503	-0.953889994706172	-0.0537715689701503	-1.00766156367632
485	-0.623556397385162	-0.905690353196368	-0.084669393555774	-0.990359746752142
486	-0.725218580986429	-0.886560261125212	0.0419374348461003	-0.844622826279112
487	-0.481021784680973	-0.822058507176251	0.0752195456415473	-0.746838961534704
488	0.0116867834891267	-0.670707223956748	0.340846400784103	-0.329860823172645
489	-0.630162713839069	-0.675161173332765	0.5357271346606	-0.139434038672166
490	-0.601525926360063	-0.673080401163762	0.405813901063232	-0.26726650010053
491	0.494419685435038	-0.452187686639829	0.696643227430972	0.244455540791143
492	-0.157764449693501	-0.401772855153918	0.377711289073481	-0.0240615660804372
493	-0.134683397318977	-0.355880471730254	0.0968961700138567	-0.258984301716398
494	-0.605437971434187	-0.412457880912296	0.194009947125984	-0.218447933786312
495	-1.11544615300268	-0.56078118205281	-0.00140171378793129	-0.562182895840741
496	-0.114111454276696	-0.481951090349397	-0.147636069530282	-0.629587159879679
497	0.851164309473746	-0.224355317253768	-0.185819127054195	-0.410174444307962
498	0.766632979108713	-0.0303600020304841	-0.180308869735935	-0.210668871766419
499	0.943533182985485	0.163849969271229	-0.365880104611791	-0.202030135340562
500	0.200615018380334	0.174272012409305	-0.512442394806293	-0.338170382396988
501	-0.0892356178307474	0.124834732394136	-0.777921619271534	-0.653086886877398
502	0.589206816931931	0.220047397849726	-1.0958830332172	-0.875835635367472
503	0.44987722988955	0.270135017732266	-1.13218876892614	-0.862053751193878
504	1.8554900353798	0.592265853576633	-0.847038763608208	-0.254772910031575
505	1.20813192788724	0.726532653898618	-0.60103094470495	0.125501709193668
506	1.49020822566775	0.892876271995711	-0.357576651372145	0.535299620623566
507	0.1350894059483	0.758043143766169	-0.585573805802642	0.172469337963527
508	0.36946009243052	0.694525252447381	-0.513569838709492	0.180955413737889
509	-1.4761699295574	0.273395197056439	-0.363222582232977	-0.089827385176538
510	-1.87600334949796	-0.151363614325671	-0.589268266267238	-0.740631880592909
511	-0.897589892697749	-0.303444024485011	-0.367397551304219	-0.670841575789231
512	-0.396022168862935	-0.327643388456214	-0.464304923441974	-0.791948311898188
513	0.152109614004812	-0.237829795370815	-0.434682929584614	-0.672512724955429
514	0.625926943218504	-0.0695331788246292	-0.325148883421559	-0.394682062246188
515	-0.978513967652743	-0.252631745393543	-0.317553405062816	-0.570185150456359
516	-0.23785777373223	-0.254408933903906	-0.2861774368916	-0.540586370795506
517	0.956319475657132	-0.017028522913486	-0.11727907037387	-0.134307593287356
518	0.754930051249115	0.137044234861059	0.0197999972730356	0.156844232134094
519	2.09018581674543	0.530239492961877	0.0104667310088362	0.540706223970713
520	0.86200738642391	0.606524856669147	-0.136632761330827	0.46989209533832
521	0.290513874293435	0.554683327519933	-0.247581384642477	0.307101942877455
522	-1.45580967770749	0.162974362918697	-0.301447576895211	-0.138473213976514
523	-1.5269035710413	-0.171948591323431	-0.226631032966432	-0.398579624289863
524	-1.49447611335878	-0.439674822336687	-0.503710299745463	-0.94338512208215
525	-1.10111246405849	-0.580197791212842	-0.664287525594799	-1.24448531680764
526	-0.336665588141432	-0.542358892162159	-0.671344010433507	-1.21370290259567
527	-1.09301037313311	-0.662647978845085	-0.667335830547085	-1.32998380939217
528	-0.599953947803897	-0.662521068306219	-0.227325623452313	-0.889846691758532
529	0.705901546369508	-0.401246063910478	-0.557871003652455	-0.959117067562933
530	1.71669976549797	0.0148274610245929	-0.356790135837173	-0.341962674812581
531	-0.0250580463507615	0.00712808906074715	-0.339834713912727	-0.33270662485198
532	1.42804658813301	0.291445303351315	-0.448907956180049	-0.157462652828734
533	1.29832122977847	0.498279478649556	-0.428329411020892	0.0699500676286637
534	1.55838125661237	0.719632984120529	-0.624009138099714	0.0956238460208148
535	0.475398422042501	0.684265339437256	0.044304145319957	0.728569484757213
536	-0.294189756775614	0.501391125307503	-0.173747972431839	0.327643152875664
537	0.0141254433492481	0.413329422279478	0.289232846795899	0.702562269075377
538	-0.690596803600044	0.200286148452156	-0.423108567223545	-0.222822418771389
539	-0.133808191976271	0.137218790758068	-0.148223637982621	-0.0110048472245528
540	-0.027905408279388	0.106764162237925	-0.447148101751772	-0.340383939513847
541	-0.0341860866609846	0.0805738856185995	-0.118049821499039	-0.0374759358804397
542	0.261661115032995	0.118300541057534	-0.441729838206591	-0.323429297149057
543	-0.270150381698845	0.0428262147297984	-0.552426854274978	-0.50960063954518
544	-0.39730161538467	-0.0443971840397267	-0.788129419871872	-0.832526603911599
545	-0.676526851871806	-0.171654710297748	-0.903700649326676	-1.07535535962442
546	0.34955746977688	-0.0706274962760824	-1.00376669348477	-1.07439418976085
547	0.721221971694381	0.0864194911247468	-1.01310961475093	-0.92669012362618
548	0.87713777300118	0.246181849649416	-0.893693399293989	-0.647511549644573
549	0.618900727429094	0.325336796643415	-0.756097059623453	-0.430760262980038
550	-1.31950549556848	0.00246214140614572	-0.820195071671716	-0.81773293026557
551	-1.43369215492169	-0.284722600096699	-0.743219248770461	-1.02794184886716
552	-0.0590542896044334	-0.244922006716377	-0.866145292083339	-1.11106729879972
553	0.135106159454295	-0.173503947113411	-0.756172565535323	-0.929676512648734
554	-0.848286836166409	-0.311710384515447	-0.499902137036451	-0.811612521551898
555	0.268132268358636	-0.201580424184832	-0.281145806505292	-0.482726230690124
556	1.53292315347708	0.141544538196789	-0.261559658809319	-0.120015120612529
557	1.66451936066641	0.448790738485214	-0.244643604256214	0.204147134228999
558	2.67007635531219	0.90145405035686	-0.484418335260009	0.417035715096851
559	-0.0583876191260973	0.726370629688649	-0.512247897228944	0.214122732459705
560	-1.22827450554453	0.34904707154981	-1.08223389088145	-0.733186819331639
561	-0.630628631445446	0.159649845460552	-1.36236046876285	-1.2027106233023
562	-0.353437299247919	0.0600227783531177	-1.00543576730622	-0.945412988953104
563	-0.466301725894653	-0.0441178506560496	-1.19726351969223	-1.24138137034828
564	-0.681661195203318	-0.172452880132473	-1.07801878690646	-1.25047166703894
565	0.549645213128099	-0.0312634337957072	-1.16002309472362	-1.19128652851933
566	-0.17236745979105	-0.0600698266535727	-1.51040143901521	-1.57047126566878
567	0.480355325561121	0.0468900506988809	-1.10208955785634	-1.05519950715746
568	-1.15091236660211	-0.191792146799862	-1.47790141026353	-1.66969355706339
569	-0.87654135024108	-0.33233439883211	-1.05464446169328	-1.38697886052539
570	0.0822921118343987	-0.255633970262652	-0.987148153851451	-1.2427821241141
571	0.590964566241832	-0.0911024797370893	-0.863460885732643	-0.954563365469732
572	1.58263674555977	0.241938947269536	-0.802485976288503	-0.560547029018967
573	1.10510163883945	0.419103184264771	-0.306855660963135	0.112247523301636
574	0.995224038421765	0.542177473354829	-0.518274020743465	0.0239034526113638
575	0.182191188541615	0.48033560877004	-0.214020196809855	0.266315411960185
576	-0.537842090879958	0.285697116522474	-0.353120062422693	-0.0674229459002187
577	-0.18615718364382	0.196677578633889	-0.420498768232939	-0.223821189599049
578	0.00432028613588067	0.161890039295655	-0.057873748692983	0.104016290602672
579	-1.35009089708368	-0.137473825628379	-0.0104184368718206	-0.1478922625002
580	-0.00517028190397229	-0.113588105166029	0.1283875438365	0.0147994386704711
581	-0.168811438054048	-0.126760362494093	0.300672775142909	0.173912412648815
582	0.198696006809557	-0.0640434056833152	0.350529667465081	0.286486261781766
583	0.069424584951414	-0.0385493887744968	0.247128552511393	0.208579163736896
584	0.394182326386	0.0472748951751601	0.428893670157189	0.476168565332349
585	-0.147901018940715	0.00912520674029884	0.773418805545141	0.78254401228544
586	-0.241098108726486	-0.04074853435882	0.772124209313356	0.731375674954536
587	0.538928766936222	0.0744236751648237	1.28311933045746	1.35754300562229
588	0.0674349827013346	0.0744199481547939	1.28600242869926	1.36042237685405
589	-1.2768638868259	-0.194442877168381	1.48099337912825	1.28655050195987
590	-1.5666578755418	-0.472527938363079	1.21480560142529	0.742277663062213
591	-0.0168488542134388	-0.390242925669078	0.982217508134786	0.591974582465709
592	1.91575537542489	0.0636471906685789	0.939119808736264	1.00276699940484
593	1.47277455129242	0.346664822605869	0.588397646381422	0.93506246898729
594	0.837270869751123	0.451279325227972	0.576426348112578	1.02770567334055
595	1.32685782463567	0.634847826719556	0.435387563345161	1.07023539006472
596	0.148787782377806	0.549526995735583	0.358636838412418	0.908163834148001
597	0.754001967143656	0.600715044484006	0.295692243834077	0.896407288318083
598	-0.245375030387679	0.442748874678128	0.27573232459141	0.718481199269538
599	-0.179969184198609	0.326498282749931	0.274685966327603	0.601184249077534
600	-0.0825669326343103	0.250800798387657	0.404104253580517	0.654905051968174
601	-0.738927316304114	0.0575528632756623	0.464840830583477	0.522393693859139
602	0.505131078489415	0.14814651478936	0.506608884925412	0.654755399714772
603	2.31957163808473	0.585206435236317	0.661478242674089	1.24668467791041
604	-0.0509154827851428	0.468943408870082	0.666908986615889	1.13585239548597
605	0.467480046163299	0.477434399527818	0.769523792467477	1.2469581919953
606	0.383075084891782	0.467505242449101	0.607565181853379	1.07507042430248
607	0.0896772715745731	0.400696373533171	0.641394981289931	1.0420913548231
608	-0.187221964767326	0.290618050704964	0.488563069378187	0.779181120083151
609	-1.07801008188118	0.0223359191354951	0.643911162257847	0.666247081393342
610	-2.61893411015041	-0.505499718135588	0.708516285076118	0.20301656694053
611	-0.914900640189313	-0.59684829294772	0.731245018604261	0.134396725656541
612	0.963485308496423	-0.29596099065911	0.671188564481914	0.375227573822803
613	0.143388594077906	-0.213634645948457	0.36473002670893	0.151095380760473
614	-0.116957821320369	-0.198300818825003	0.328292720026901	0.129991901201898
615	-0.00342892157822217	-0.163040763048219	-0.0431583991656903	-0.206199162213909
616	1.6247441928642	0.191462351859962	-0.108764739617107	0.0826976122428548
617	1.37684290913245	0.432124697350878	-0.386634522251894	0.0454901750989839
618	1.35305405373929	0.624404589633538	-0.328651970480407	0.295752619153131
619	1.91905379952479	0.895029999800972	-0.529497818561511	0.365532181239462
620	1.1818767510311	0.969163935970657	-0.624904152530206	0.344259783440451
621	4.16633472198019	1.62675126354931	-0.575605492705536	1.05114577084378
622	0.130008250800542	1.3578729372364	-0.602719949496717	0.75515298773968
623	-0.598576648793881	0.992017002728991	-0.87392433771278	0.118092665016211
624	-0.00617353009582555	0.810960121691304	-0.761123770503757	0.0498363511875468
625	-0.501964683057218	0.56356505453709	-0.821231659083495	-0.257666604546405
626	1.39924966171324	0.741257973852233	-0.556910932740132	0.184347041112101
627	1.57069431876352	0.921029562909802	-0.499463817777458	0.421565745132344
628	1.09135298719203	0.972345825086633	-0.549471448421	0.422874376665633
629	2.93629448981995	1.3833483275894	-0.368012533812924	1.01533579377648
630	1.24058608025258	1.38070703406695	-0.280950061671394	1.09975697239556
631	-0.784261066740067	0.97357509643369	0.116350171294739	1.08992526772843
632	-1.11256182712192	0.57458350645674	0.349489201223488	0.924072707680228
633	-0.821410522148179	0.306147082517878	0.607990495986771	0.914137578504649
634	-1.87684009060262	-0.124715986698035	0.851299930623354	0.726583943925319
635	0.645948023120999	0.0270807909140539	0.720427249887641	0.747508040801695
636	-0.368961279127308	-0.0516203794864508	0.921148258812627	0.869527879326176
637	-0.691334920164278	-0.180530176203968	0.553656803792132	0.373126627588163
638	-2.13323834606384	-0.574453276329543	0.621417008877684	0.0469637325481405
639	-2.095093248495	-0.889341213236401	0.445975732668245	-0.443365480568156
640	-2.13819228452384	-1.15576945816109	0.656097305664104	-0.499672152496987
641	-1.48163939523607	-1.24259187791198	0.672182925917657	-0.570408951994319
642	0.170017320539233	-0.98334471986361	0.597916905402358	-0.385427814461251
643	1.18436655427201	-0.568221252174789	0.46833077283934	-0.0998904793354495
644	0.50468869344855	-0.364282475018269	0.636591874733295	0.272309399715026
645	2.81350602027746	0.264451938950674	0.46520605874255	0.729657997693224
646	2.20642262753855	0.657799460637727	0.208930466098658	0.866729926736385
647	0.0314030947555897	0.544841266733334	0.0558424851255712	0.600683751858905
648	0.30610848832095	0.507299998284734	0.291292630192595	0.798592628477329
649	0.709618448754277	0.557265799382975	0.309067009173247	0.866332808556222
650	0.90168257050783	0.636587161694993	-0.0115298121767725	0.62505734951822
651	0.833922666651469	0.68797801962461	0.157029060248239	0.845007079872849
652	-0.0678005797565177	0.549708646157052	0.165906645446713	0.715615291603765
653	-1.31142945252976	0.187777483335689	0.272299790203568	0.460077273539257
654	-0.461211935225039	0.061496813297509	-0.210842049134599	-0.14934523583709
655	0.181739748474313	0.0866972819578281	-0.32201296452543	-0.235315682567602
656	-0.17706617591827	0.035568495763493	-0.260103981660765	-0.224535485897272
657	-0.32956559692547	-0.0367920980627989	-0.321581691869956	-0.358373789932755
658	0.357946252768662	0.0414664283994575	-0.192498957121436	-0.151032528721978
659	0.356895291443531	0.105328898439648	-0.063983498227714	0.0413454002119339
660	0.511069552907267	0.188449918921821	-0.145962811009442	0.0424871079123781
661	-0.553083343612651	0.0436730753138172	-0.169865129780864	-0.126192054467047
662	0.613715601211114	0.158499610083136	-0.163129318478481	-0.00462970839534568
663	0.155378961821191	0.16084429749017	-0.203170816618346	-0.0423265191281755
664	-1.18256423661983	-0.104824674511539	0.0386128867834265	-0.0662117877281128
665	-0.814597554721584	-0.248742695648304	-0.105075997976054	-0.353818693624358
666	-0.21020259983605	-0.245693814497993	-0.311519643223013	-0.557213457721005
667	-1.6009665821519	-0.521350398200924	-0.552015791679202	-1.07336618988013
668	-2.81896166010358	-0.990637936157264	-0.564205321395228	-1.55484325755249
669	-0.592342583802274	-0.929534260258109	-0.383989437956332	-1.31352369821444
670	-0.771874240081512	-0.915413132929208	-0.740774113430474	-1.65618724635968
671	-1.26363137189071	-1.00220315807875	-0.445326749777232	-1.44752990785598
672	-0.867207268714214	-0.993976000093788	-1.00668346509289	-2.00065946518668
673	1.37240511934809	-0.539317695228609	-1.21599599854707	-1.75531369377567
674	0.0437158536135455	-0.432812812040092	-0.967308942413148	-1.40012175445324
675	-0.00377348144021943	-0.355111855831428	-1.19864734782999	-1.55375920366141
676	-0.514911154878944	-0.393723228127573	-1.08784641997404	-1.48156964810161
677	0.746162995197515	-0.173120716029678	-1.20315602274473	-1.37627673877441
678	-2.40713126979306	-0.62316550816699	-0.884686095415867	-1.50785160358286
679	-2.87986347645864	-1.08617746108551	-0.971670784364469	-2.05784824544998
680	-2.75663462938065	-1.440613816567	-0.95435147389821	-2.39496529046521
681	-1.00453290821564	-1.38038141657557	-1.36557635884264	-2.74595777541821
682	-1.13874524039521	-1.35790976480681	-1.23170071432185	-2.58961047912866
683	-0.17164410176588	-1.1460913047054	-1.23259925771058	-2.37869056241598
684	0.209713048177455	-0.896397587362091	-1.02063415714732	-1.91703174450941
685	1.48509846441397	-0.436888578875457	-0.877591608959601	-1.31448018783506
686	0.250621622713343	-0.307569790651204	-0.556003306445589	-0.863573097096793
687	-0.606474703757073	-0.373111787075312	-0.32090870350365	-0.694020490578962
688	0.27577353287133	-0.250323387840176	-0.425403831516367	-0.675727219356543
689	-0.0145240247437385	-0.207852260788167	-0.504090024606457	-0.711942285394623
690	0.0448632048256329	-0.16120239703893	-0.540371507223894	-0.701573904262824
691	0.199508863435154	-0.0920795872386283	-0.657185307837192	-0.74926489507582
692	-0.186229470226745	-0.112634283848341	-0.713134396206897	-0.825768680055238
693	-0.373568392760815	-0.166930830589715	-0.585838755427852	-0.752769586017567
694	-0.990015379712024	-0.334674480583055	-0.57065231988909	-0.905326800472146
695	-1.5067722809136	-0.575362745706467	-0.704785888794337	-1.2801486345008
696	0.172411669761132	-0.436584840133045	-0.61709886621036	-1.0536837063434
697	-0.0662884211534622	-0.37070311917525	-0.406818909699093	-0.777522028874343
698	0.599984929326629	-0.183509058065384	-0.280774934234225	-0.464283992299608
699	-0.234028184831548	-0.197050146272812	-0.110011266946349	-0.307061413219162
700	-1.88763919611798	-0.538858853875662	-0.369779341331258	-0.908638195206921
701	-0.350745342054633	-0.511329383647285	-0.297771511559353	-0.809100895206639
702	0.163472578162202	-0.385946575712002	-0.449840431196118	-0.835787006908119
703	0.252905912531678	-0.26540514807422	-0.524618121552356	-0.790023269626576
704	-0.241498441238411	-0.265595045001262	-0.640952632331336	-0.906547677332598
705	-1.0127867150367	-0.420008174215003	-0.547222581881143	-0.967230756096146
706	-0.864405970651614	-0.516754802904281	-0.747680893519341	-1.26443569642362
707	-0.833917771517947	-0.589866603242075	-0.666275770437678	-1.25614237367975
708	0.371982299849298	-0.408545468318076	-0.717388989697096	-1.12593445801517
709	1.00625468716802	-0.13323780150905	-0.579865578266176	-0.713103379775226
710	0.773507379556501	0.045615590343341	-0.66745274646354	-0.621837156120199
711	0.363259508148302	0.10999878826356	-0.8914712229556	-0.78147243469204
712	2.59919655089574	0.609898700931838	-0.959362188593936	-0.349463487662099
713	1.36501800019663	0.772346422754532	-0.832144208455175	-0.0597977857006433
714	-0.180009583047676	0.596341851729368	-0.950921949757985	-0.354580098028617
715	-0.430726047081125	0.402098203942079	-1.04924199278879	-0.64714378884671
716	0.347515341821788	0.398713233689159	-0.635923334356555	-0.237210100667395
717	0.255320474109967	0.377502880902476	-0.752642592694143	-0.375139711791666
718	-1.63251765963156	-0.0174303139559187	-0.933216718417303	-0.950647032373222
719	-0.508694537535275	-0.11600964157857	-0.563144405801015	-0.679154047379585
720	-0.382459531495525	-0.171472567513034	-0.663229373458095	-0.834701940971129
721	0.856752864393064	0.0309607085464506	-0.462910477846109	-0.431949769299659
722	1.09029486207003	0.243407456638069	-0.387760959363603	-0.144353502725534
723	0.69256193561635	0.337797557401352	-0.253140885933225	0.0846566714681269
724	0.842438969863853	0.445053042531882	-0.516979047249861	-0.0719260047179791
725	-0.0787112487407091	0.348636362923633	-0.527782495416557	-0.179146132492925
726	-0.702583229611311	0.144922666044572	-0.392645669015713	-0.247723002971141
727	1.22408644944318	0.363469933397377	-0.511866647527824	-0.148396714130447
728	-0.0919265928925134	0.279198693713135	-0.34053384848906	-0.0613351547759244
729	-1.12759368528775	0.00306981970459365	-0.171239583686798	-0.168169763982204
730	-0.158787188437836	-0.0292440818890114	-0.283706391020137	-0.312950472909148
731	-0.928226281716918	-0.209588285531448	-0.448124542340553	-0.657712827872
732	-2.08472498393086	-0.588541371635657	-0.624288092378328	-1.21282946401398
733	-1.20037132845378	-0.721931186107565	-0.333481647583375	-1.05541283369094
734	-0.586604973334599	-0.708388258339247	-0.39165592319657	-1.10004418153582
735	-0.686161383783537	-0.717211528978399	-0.630916141003455	-1.34812766998185
736	-0.34634383363326	-0.656471901963347	-0.857523315132763	-1.51399521709611
737	-0.0684269400464295	-0.551159122678272	-1.10236764508556	-1.65352676776384
738	1.25490690801719	-0.200269541972743	-1.23917279609684	-1.43944233806958
739	0.641884393819518	-0.0355899541540231	-1.46671711581764	-1.50230706997166
740	1.63339995572995	0.297541401179455	-1.46772307455925	-1.17018167337979
741	1.42146886703913	0.527900068867358	-1.63270367350881	-1.10480360464145
742	-0.788430936592916	0.274521833615107	-1.62705651798763	-1.35253468437252
743	-0.69902390123996	0.0849546873240532	-1.833528908238	-1.74857422091395
744	-0.76092504647098	-0.0826299941638693	-1.6514123622604	-1.73404235642427
745	0.203065078284609	-0.0270387016916923	-1.30341787757992	-1.33045657927161
746	1.31902103228811	0.241666789859333	-1.19139402971069	-0.949727239851354
747	1.20918275836956	0.439696584529381	-0.728457831085229	-0.288761246555848
748	-0.0402136149703498	0.351950392783487	-0.402158288799506	-0.0502078960160185
749	1.32735225339699	0.553623060809113	-0.508598870694277	0.0450241901148356
750	-1.39540967423557	0.174186290650468	-0.67285327834002	-0.498666987689552
751	2.54137370908873	0.650886414737863	-0.449215011846944	0.201671402890919
752	0.622913865910593	0.657483497688677	-0.439995973572655	0.217487524116022
753	1.6930771612047	0.876917391439937	-0.421926518338454	0.454990873101483
754	1.27355827174067	0.972670890628933	-0.39511213493239	0.577558755696543
755	1.2841874846324	1.05319306770814	-0.73217860093103	0.321014466777108
756	1.61854784152455	1.1859911217661	-0.710140822552202	0.475850299213901
757	2.09022901380545	1.38905320702845	-0.518642838919836	0.870410368108615
758	1.55401808690545	1.44806419563688	-0.59759209336655	0.850472102270329
759	1.33569626959936	1.45271394331892	-0.711434362537168	0.741279580781748
760	0.762966425050586	1.3419748658305	-0.71117099759648	0.630803868234017
761	0.97916935847908	1.29454996420894	-0.983032357577281	0.311517606631662
762	1.31253345405336	1.32239455790454	-0.861754556663659	0.460640001240876
763	1.09756883849123	1.30219885995765	-0.927205717734537	0.374993142223115
764	0.438854070154441	1.15392106730131	-1.02625002175868	0.127671045542626
765	1.38675032145369	1.22210072871488	-0.991886762186256	0.230213966528629
766	2.03776135727722	1.40812372141333	-0.774267959471118	0.633855761942213
767	1.74753044719543	1.50238028429879	-0.713756202353716	0.788624081945077
768	-0.459955415771424	1.13805385841918	-0.792250522983708	0.345803335435471
769	0.493891111536092	1.03053791485405	-0.884558698834675	0.14597921601938
770	2.54447106278238	1.35262729566035	-0.29332646842199	1.05930082723836
771	1.54528970629664	1.41649550566916	-0.28751361541107	1.12898189025809
772	1.16925309398393	1.39357905088487	-0.386294800406568	1.00728425047831
773	0.232924557306649	1.187550937266	-0.203824978798799	0.983725958467203
774	1.34523574003111	1.24133162119248	-0.488575502614625	0.752756118577854
775	-0.141833262501744	0.987949720538082	-0.296928478398635	0.691021242139447
776	0.661168851418312	0.941098588982988	-0.230191650385639	0.710906938597349
777	0.544246428882856	0.879355642255239	-0.26515481659135	0.614200825663888
778	1.09884842494618	0.939725192196241	0.173297249316203	1.11302244151244
779	1.58584414416023	1.08655074312523	-0.145642129076665	0.94090861404856
780	0.438557412518968	0.97730399068015	-0.209960774023721	0.767343216656429
781	-0.246225281169016	0.750903776041874	-0.101762102704791	0.649141673337083
782	0.284369836565494	0.671661981360963	-0.678753779363812	-0.00709179800284987
783	0.602278661475617	0.670366052108634	-0.25593466453499	0.414431387573644
784	0.840281085797771	0.71690551984037	-0.369108359130254	0.347797160710116
785	0.499017395500202	0.686756075244708	-0.044667543473876	0.642088531770832
786	0.381809089583788	0.638630136582737	-0.775148429678997	-0.13651829309626
787	-0.155805632130073	0.491705006236664	-0.834830030997061	-0.343125024760397
788	-2.44938756284899	-0.0873035025214401	-1.09289028488525	-1.18019378740669
789	-1.26336135305134	-0.324150332975993	-0.998789983231948	-1.32294031620794
790	-3.12825674552951	-0.891043195333814	-0.740422280452457	-1.63146547578627
791	-2.03454153913656	-1.13643277416798	-0.974375904636928	-2.1108086788049
792	-0.755541507849889	-1.08154076258702	-0.678062978668385	-1.75960374125541
793	0.746233810569104	-0.736243920923588	-0.783096277433807	-1.51934019835739
794	0.997974348869292	-0.403190670052997	-0.607188182536818	-1.01037885258981
795	-0.177658519610404	-0.365636304848587	-0.449364767297872	-0.815001072146459
796	-0.121985789423423	-0.323754845106019	-0.716056167632411	-1.03981101273843
797	-1.76761537514547	-0.61859112317539	-0.435612710938256	-1.05420383411365
798	-1.72211906038337	-0.850883388201415	-0.572946094505359	-1.42382948270677
799	-1.23204505928663	-0.943053409061014	-0.420074633785683	-1.3631280428467
800	-0.436642421042744	-0.859435312001831	-0.121149626486701	-0.980584938488532
801	-2.15939442589084	-1.13552500539524	0.19707864277554	-0.938446362619699
802	-0.852406704757648	-1.10017058375765	-0.0559150903098081	-1.15608567406746
803	-2.60339591192816	-1.42142267293978	-0.0218855045897082	-1.44330817752949
804	-2.91525419997029	-1.74681329545216	0.159432102513843	-1.58738119293832
805	-1.11435425967611	-1.6530406168074	0.00376402420415383	-1.64927659260325
806	-0.306130052054575	-1.41462119947813	-0.119227975593292	-1.53384917507142
807	0.690388779624948	-1.02011612404382	-0.0758895888842966	-1.09600571292811
808	1.73313293012315	-0.488573856440757	-0.238973565058999	-0.727547421499757
809	-0.495921429765824	-0.49919472737112	-0.300279981699723	-0.799474709070843
810	-0.102777173080463	-0.429261509689207	-0.257815839070872	-0.687077348760079
811	0.787772614281522	-0.193895076238932	-0.61427162918508	-0.808166705424012
812	0.882086760788919	0.0176694903705702	-0.371158025274029	-0.353488534903459
813	0.567730038343103	0.128012562826222	-0.484473858767577	-0.356461295941355
814	-0.471926269507275	0.0104225680647001	-0.316489450049192	-0.306066881984492
815	0.565452099157004	0.121623696832019	-0.453974203715829	-0.33235050688381
816	-0.399681051370219	0.0196408506253635	-0.27629089158517	-0.256650040959807
817	-0.223899730871622	-0.0286993777507284	-0.371878966307043	-0.400578344057771
818	0.623325579931333	0.101168052827543	-0.371772323105018	-0.270604270277474
819	2.21869596405342	0.526568588889611	-0.372835318967078	0.153733269922533
820	1.59773640092302	0.750665177513406	-0.634766588691474	0.115898588821932
821	0.967311839689878	0.808055034032943	-0.556367631277253	0.25168740275569
822	1.24112185245007	0.909803877032259	-0.464765153159635	0.445038723872625
823	0.913412426483911	0.927566898692672	-0.586958305741668	0.340608592951004
824	0.432322330531027	0.845892011603065	-0.801150736741871	0.0447412748611939
825	1.72937176320444	1.03843215632331	-0.495987964776469	0.542444191546844
826	0.958667294075027	1.04192980018198	-0.30322423755424	0.738705562627745
827	2.52535732459621	1.35813143487663	-0.449624143805347	0.908507291071282
828	0.438581383480924	1.19966024915161	-0.60680468189339	0.592855567258218
829	-0.172614554258141	0.947675828373986	-0.3841818046399	0.563494023734086
830	-0.541568100223983	0.667577724593638	-0.47452050998223	0.193057214611408
831	-0.773894120163751	0.391787589161885	-0.403269344183943	-0.0114817550220588
832	-1.6302239080754	-0.00527623369396279	-0.356276928596076	-0.361553162290039
833	-1.85209789681193	-0.374739394148059	-0.381132508453826	-0.755871902601885
834	0.000811703059168334	-0.306648325766993	-0.30887992184345	-0.615528247610444
835	-0.57456577843597	-0.365975570372506	-0.647621089022602	-1.01359665939511
836	-0.466119460613566	-0.392859346461939	-0.479879206500253	-0.872738552962192
837	-0.0859278900929494	-0.338831606601097	-0.306269569416862	-0.64510117601796
838	-0.658774363954319	-0.409166729230003	0.0365527469725552	-0.372613982257448
839	0.666953970305785	-0.201606590295777	-0.155326536527232	-0.356933126823009
840	-1.16212798893862	-0.39748711328607	-0.128099692923867	-0.525586806209937
841	-1.59547052634507	-0.644529028868512	0.122114124060768	-0.522414904807744
842	-0.260934178632564	-0.579882572912649	0.0431307481250846	-0.536751824787565
843	0.000568161028661723	-0.474654063411839	0.44918523591746	-0.0254688274943788
844	0.507036552010257	-0.287206568386647	0.488967538821553	0.201760970434906
845	-1.07810624511864	-0.45076609904787	0.47821194204665	0.0274458429987801
846	0.0124763406492311	-0.36656079960564	0.851863902777169	0.485303103171529
847	0.0575099819946643	-0.28861260311106	0.63503184050169	0.34641923739063
848	1.27422923360332	0.0185498328277487	0.877343012262378	0.895892845090127
849	1.64179858704976	0.343547036010487	0.990621958917317	1.3341689949278
850	1.44464488065064	0.570201499640703	0.93175202021516	1.50195351985586
851	-0.593715642307376	0.348098374745551	1.0972372069182	1.44533558166375
852	-0.126216764709304	0.259755491558786	1.10548835083855	1.36524384239733
853	0.433075108078941	0.299284830835854	1.13001222426332	1.42929705509917
854	0.0050664693789288	0.246046988810841	1.26199708977396	1.5080440785848
855	0.1571307505343	0.232872386548529	1.05433423935468	1.28720662590321
856	-0.872597160467643	0.0161403523164159	0.901161956701873	0.917302309018289
857	-0.208401128338262	-0.0284656228606896	0.675000190345642	0.646534567484952
858	-0.305131139009851	-0.0843319086435365	0.565554819609655	0.481222910966118
859	0.225202596855181	-0.0240046077011899	0.421813068468854	0.397808460767664
860	-0.812709346525263	-0.182195179845589	0.200652199303986	0.0184570194583971
861	0.281207308413517	-0.0929273351194537	0.35738171165322	0.264454376533766
862	0.142248283482241	-0.0476328103674321	0.10824951586898	0.0606167055015481
863	1.00094121265259	0.16118979582717	0.231836491458414	0.393026287285584
864	0.493118817284307	0.230594806382926	0.589881400831104	0.82047620721403
865	-1.16690465442308	-0.0445858713988507	0.742501213785255	0.697915342386404
866	0.700338817106253	0.103563939354232	0.9972967574408	1.10086069679503
867	-1.78404823479645	-0.272018664900077	0.684056030144241	0.412037365244164
868	-0.534740190824329	-0.329658084529773	0.910745638251493	0.58108755372172
869	1.03116449394935	-0.0636683130154345	0.864206729253233	0.800538416237798
870	1.70685660875784	0.289244115889237	0.577576798333193	0.86682091422243
871	0.377452392927623	0.312303531410894	0.62903547579133	0.941339007202225
872	-0.0605058520800311	0.243591335044949	0.492797196933412	0.73638853197836
873	-0.90502181165761	0.0184313548530997	0.429918733389632	0.448350088242732
874	0.290678083621323	0.0732259337633908	0.210336428500675	0.283562362264066
875	-0.700223095293314	-0.0800922951637234	0.284773207649188	0.204680912485465
876	0.623271785960296	0.0590803320569197	0.545952992357993	0.605033324414912
877	-0.435740486478118	-0.0387772125385644	0.455376088631824	0.41659887609326
878	-1.80716746247555	-0.393181588919074	0.329694774759219	-0.063486814159855
879	0.862038857593586	-0.149502086873394	0.0353839592415582	-0.114118127631836
880	0.204826004351572	-0.081436755302269	0.212647580556542	0.131210825254273
881	-0.669236925577879	-0.20052216111243	0.164022733232897	-0.0364994278795326
882	-1.70035771220571	-0.504245202417546	0.172936995850825	-0.331308206566721
883	-1.2988633271463	-0.672613719740537	0.18620863602721	-0.486405083713327
884	-0.229012798723408	-0.596492097038434	0.111626302178361	-0.484865794860073
885	0.399779750730292	-0.408410473667283	0.70148756845232	0.293077094785038
886	2.03865181861714	0.073352149052878	0.464648829368004	0.538000978420882
887	-1.50131865939764	-0.240208071645576	0.706973109838079	0.466765038192503
888	-0.265127171138725	-0.249691169621537	0.746443849405504	0.496752679783967
889	-1.10091603707308	-0.424613046755779	0.654472468955881	0.229859422200102
890	-2.11904953294757	-0.771453666126608	0.594474683548495	-0.176978982578114
891	-2.38740183450226	-1.10909320793306	0.318692411837767	-0.790400796095292
892	-1.62296879634494	-1.2326424766337	0.186742448730076	-1.04590002790362
893	-2.12451147521681	-1.43410459821358	0.344307270497433	-1.08979732771614
894	-0.844839246840654	-1.34311338705613	0.160647358376356	-1.18246602867977
895	-1.4349690084905	-1.38664203655168	0.200214308011209	-1.18642772854047
896	-2.14316375894498	-1.56391923062454	0.285359648999862	-1.27855958162468
897	-3.26532103147158	-1.93349297573668	0.269678490538415	-1.66381448519827
898	-3.09252574278059	-2.201515308652	0.13682383834789	-2.06469147030411
899	-3.76924487694272	-2.5562972619539	0.0553907371678758	-2.50090652478603
900	-1.92324748319432	-2.47756867900956	0.216488749919471	-2.26107992909009
901	-2.4838775975295	-2.52523718987382	0.086972931762903	-2.43826425811092
902	-2.41397397037469	-2.55028414024086	-0.0979758686244403	-2.6482600088653
903	-1.44886113544966	-2.37776828179216	-0.0558276250219384	-2.4335959068141
904	-0.588529186386651	-2.06445785327397	-0.466414017045287	-2.53087187031925
905	0.569554590796969	-1.57632421474935	-0.160506892204078	-1.73683110695343
906	-0.132001243534415	-1.31698536014368	-0.459559781182944	-1.77654514132663
907	0.856755807808323	-0.906905254141449	-0.295864656415651	-1.2027699105571
908	0.36388639921934	-0.669733941849739	-0.271118819849407	-0.940852761699146
909	0.758193380741914	-0.396693098424139	-0.146430393776863	-0.543123492201002
910	-0.915472279912263	-0.507879295196086	-0.132231991830467	-0.640111287026553
911	0.0990395346055515	-0.396008490907496	-0.15048394497318	-0.546492435880676
912	-0.350943805025657	-0.394413090991101	-0.115159109484575	-0.509572200475676
913	-1.08055275175676	-0.53902867736231	0.168015403335469	-0.371013274026841
914	-0.00851115693066984	-0.443021586333607	0.105568904879347	-0.33745268145426
915	-0.456904670346	-0.454096331077916	0.0844890039197249	-0.369607327158191
916	-0.0598485304248882	-0.383752337198349	0.214408025093104	-0.169344312105245
917	2.59691925353596	0.205194010677353	-0.137891605060697	0.0673024056166555
918	2.24587170974911	0.617172988838783	0.138024586153579	0.755197574992361
919	-0.0224412142015409	0.500810263091057	0.308337980937873	0.809148244028931
920	0.74112781852819	0.558254327555361	0.196126557899571	0.754380885454932
921	0.202703477640997	0.497600681536642	0.165130356855326	0.662731038391968
922	-0.267295290160174	0.353941922694578	0.462576435075544	0.816518357770122
923	0.563872858245876	0.402557708562776	0.579954101619458	0.982511810182234
924	-0.0605448837606301	0.317477399136822	0.301465980991107	0.618943380127929
925	-0.811354102566706	0.0976576895671881	0.638797936251739	0.736455625818928
926	0.709853141041535	0.221925981931507	0.381478567315592	0.603404549247099
927	0.612979197456381	0.304293465805629	0.158646995996769	0.462940461802399
928	-0.352168316525878	0.178700755110577	0.756145272780248	0.934846027890824
929	0.685660083548558	0.283439820516998	0.451940799061206	0.735380619578204
930	1.97702428638545	0.62746575498126	0.234114095860827	0.861579850842087
931	2.73376508629418	1.06047852736529	0.211376633612877	1.27185516097816
932	0.148086321768992	0.89786364768661	0.281010772315307	1.17887442000192
933	1.59201758854036	1.05351209813987	-0.0198192416777387	1.03369285646213
934	-0.187846027638411	0.824973547959141	0.15205950036173	0.97703304832087
935	-1.11706733277407	0.452017747635189	0.101356549247136	0.553374296882326
936	-1.01457560342514	0.167165710240943	0.239722427366289	0.406888137607232
937	-1.87472527670394	-0.238081347506404	0.231983978370873	-0.00609736913553138
938	-1.42954652892314	-0.480833826722368	-0.04352106681279	-0.524354893535158
939	0.455216436942366	-0.302630153669299	-0.160484733427613	-0.463114887096912
940	-0.16419474193268	-0.280611562004306	-0.0182134094933757	-0.298824971497682
941	0.75183706898797	-0.0793779016845807	0.015338409689376	-0.0640394919952047
942	-1.57082029603822	-0.379153188431611	-0.0420069925181169	-0.421160180949728
943	-2.07030241759996	-0.724484859016523	0.066358005938326	-0.658126853078197
944	-0.868376840398577	-0.766833402295909	-0.25444293717273	-1.02127633946864
945	-1.1287815625298	-0.853586401453041	0.0396364305821851	-0.813949970870856
946	0.690294547356418	-0.560798527807489	-0.156749668290697	-0.717548196098186
947	0.887995846226952	-0.281543831751459	0.23952335281095	-0.042020478940509
948	1.05823052648413	-0.0188624880975072	-0.173522210066643	-0.19238469816415
949	0.458197655418846	0.0761962319987724	-0.172092456515778	-0.0958962245170054
950	0.474878501565356	0.15735989871913	0.0986104288068784	0.255970327526009
951	0.912123978646747	0.311260184111938	0.464735279002983	0.775995463114922
952	1.07643621461945	0.470125527865049	0.606075044982076	1.07620057284713
953	1.17375279903568	0.619656787277271	0.896665385979458	1.51632217325673
954	1.24622645839576	0.756577359776555	0.649494396254472	1.40607175603103
955	-1.51406495325607	0.316620160880395	0.539426890915403	0.856047051795799
956	-1.42146841820952	-0.0250670208846263	0.647925874420191	0.622858853535565
957	0.148913478313588	0.00925955477642574	0.649597720347991	0.658857275124417
958	1.42774700528728	0.293130483312726	0.743808814829912	1.03693929814264
959	3.19967386646976	0.879929714646693	0.813874145214985	1.69380385986168
960	1.38651505417216	0.997728528762813	0.913850648906617	1.91157917766943
961	0.267560896800574	0.870383209081479	1.01397799216947	1.88436120125095
962	-2.12000644439011	0.288608211359688	0.908582346284479	1.19719055764417
963	-0.588389793170883	0.11861445959683	0.723592525591756	0.842206985188586
964	-0.881057894089993	-0.079098272986348	0.926349904582173	0.847251631595825
965	-0.246738281179739	-0.114107844845228	1.12364103151101	1.00953318666578
966	-0.181597413483365	-0.129743084438912	0.916005564192794	0.786262479753882
967	-1.11310894315551	-0.328846441860434	1.27122592548246	0.942379483622024
968	-1.35079288605955	-0.539395272203318	0.807523864268072	0.268128592064754
969	-0.361268050993588	-0.513873107616443	1.33450862754304	0.820635519926594
970	0.218541447791147	-0.377015426827104	1.08794743332859	0.71093200650149
971	1.88842031174847	0.0690099380215227	0.948199722392612	1.01720966041413
972	-0.722927602882399	-0.0880849620502534	0.970625194951163	0.88254023290091
973	-0.272484389738415	-0.126614745261932	0.938777004911875	0.812162259649942
974	-0.804289287027167	-0.264521243144512	0.497798397412431	0.233277154267918
975	-0.125068498898096	-0.241585376384449	0.817577633312288	0.575992256927838
976	-1.35965127379062	-0.469723631897992	0.710081503782807	0.240357871884814
977	-0.238048052130855	-0.432186793308539	0.576990610418941	0.144803817110402
978	-1.53602646750386	-0.661049912256631	0.80692536488858	0.145875452631949
979	1.59994807557245	-0.221232277369515	0.358930469436588	0.137698192067073
980	1.04091852704922	0.0270540363539439	0.136375491346464	0.163429527700408
981	0.576420458969756	0.137434063351815	0.204979979848424	0.342414043200239
982	-0.264921040012774	0.0595372861840437	0.473304804405991	0.532842090590035
983	-0.00517694925207396	0.0477096173032669	0.628960424294889	0.676670041598156
984	0.422650131374579	0.123591357178682	0.505776136847854	0.629367494026536
985	-1.91011095656269	-0.280834146375707	0.826788684855026	0.545954538479319
986	-0.350794120903403	-0.300086376332875	0.746218516647964	0.446132140315089
987	2.07409753530511	0.169129562177565	0.557445861684921	0.726575423862485
988	0.416117189797817	0.22169501176895	0.542185955773206	0.763880967542156
989	-0.987225116081337	-0.0159364992770429	0.697704912418944	0.681768413141901
990	-1.19470107489213	-0.251987917032946	0.0713992891759748	-0.180588627856971
991	0.187016336343613	-0.168906989810212	0.0500165283646275	-0.118890461445585
992	-0.564021153263538	-0.251093577620157	0.0204571734662856	-0.230636404153872
993	-2.26650560081137	-0.65887915406027	0.0435186670152848	-0.615360487044985
994	-1.61753569462889	-0.862951764916926	0.117021163023802	-0.745930601893124
995	-2.35934372578864	-1.17839389351814	0.0571525776408448	-1.12124131587729
996	-0.521187451613889	-1.06902481018538	-0.0661906488593601	-1.13521545904474
997	-1.17647260158589	-1.1105380082193	-0.0504214759572274	-1.16095948417653
998	-0.478367288029898	-1.00490507739709	0.0620543163655732	-0.942850761031514
999	-0.357556215453019	-0.894257933879809	0.25326890205448	-0.640989031825329
1000	0.158819231775454	-0.700392625296286	0.431230228034574	-0.269162397261711
1001	-1.01814089987501	-0.777061161534094	0.411053921006986	-0.366007240527108
1002	0.130427809828023	-0.610118308004856	0.991140286879682	0.381021978874827
1003	0.964555010398584	-0.306611619699763	1.14875075661831	0.842139136918551
1004	0.591082262487279	-0.132815909801791	1.30659113627498	1.17377522647319
1005	0.733547970815825	0.0379691243104069	1.2803102835577	1.31827940786811
1006	0.79830127374238	0.190746744488847	1.34551111221827	1.53625785670711
1007	1.47770466773249	0.451711159309025	1.12755125606103	1.57926241537005
1008	0.931258212991729	0.556081460233152	0.980454632490752	1.5365360927239
1009	2.0651224301164	0.868305478732673	0.77799868871779	1.64630416745046
1010	-0.459558620767885	0.618996674350961	0.734860271767693	1.35385694611865
1011	-2.5521383483782	-0.00363605633150951	0.536951851315582	0.533315794984072
1012	-2.22798292897829	-0.448573536934188	0.644820624979216	0.196247088045028
1013	-2.22542476324796	-0.812345902354572	0.54038805012177	-0.271957852232802
1014	-1.62789458942491	-0.990671490279554	0.839721231912432	-0.150950258367122
1015	-0.996295635968834	-1.01035234248323	0.985158377649863	-0.0251939648333699
1016	-1.21498184029613	-1.07020290229463	0.954641106238495	-0.11556179605613
1017	-0.950758381873799	-1.06635970451668	1.3409955685036	0.274635863986919
1018	-2.94489359781129	-1.46204020349321	1.26500867219531	-0.197031531297904
1019	-0.486759692589654	-1.29436921535422	1.39433836018739	0.0999691448331741
1020	-0.378775671448389	-1.13549501673759	1.38433485901582	0.248839842278231
1021	-0.405197139558696	-1.0107041180816	1.53946957321532	0.528765455133717
1022	-0.823853868462434	-0.992265317428454	1.33119397125374	0.338928653825288
1023	-1.45665862661507	-1.10372985591437	1.25602655431	0.152296698395622
1024	-1.69127619141683	-1.24191281441079	1.34462067719956	0.102707862788768
1025	0.272096153213986	-0.962372983156948	0.840838603639091	-0.121534379517857
1026	-0.0884559139171233	-0.805615540025416	0.883395998509802	0.0777804584843855
1027	-0.420024724759011	-0.743587162728136	0.83348107843818	0.0898939157100438
1028	0.391519679257801	-0.530493741867967	0.665191045470134	0.134697303602167
1029	0.693938386043533	-0.29554386357401	0.998174186639054	0.702630323065044
1030	1.16858395305332	-0.00825405938086136	0.600686297264228	0.592432237883367
1031	0.1685967938122	0.0269615065095966	0.656450546961422	0.683412053471019
1032	0.102360502046921	0.042546314938103	0.770620336913661	0.813166651851764
1033	-0.341809357868077	-0.0335278951036498	0.613002153682486	0.579474258578837
1034	-0.0797724493602742	-0.0434048086793856	0.654991028228093	0.611586219548708
1035	0.954378077083051	0.155338763719331	0.655811717204412	0.811150480923743
1036	-1.20315258170048	-0.113449893337965	0.554160141249007	0.440710247911042
1037	-1.65522529483689	-0.423929975576586	0.823984474122101	0.400054498545515
1038	-1.77796781545781	-0.70267807124771	0.911432895045053	0.208754823797344
1039	-0.643694040387238	-0.704042954521469	0.571890537582627	-0.132152416938842
1040	-0.555803021378439	-0.687582222630297	0.73086236312843	0.0432801404981326
1041	-1.52092797764666	-0.867130306466467	0.618695037178961	-0.248435269287505
1042	-0.754332438699128	-0.860812736569857	0.404956697628806	-0.455856038941051
1043	-1.16346509313659	-0.937466878698275	0.195088992224702	-0.742377886473573
1044	0.839857878886546	-0.599561387804994	0.0500767096344413	-0.549484678170553
1045	0.88505480550997	-0.313868385452069	-0.123007648131361	-0.436876033583431
1046	0.615613444173968	-0.13385101075375	0.0138865555751944	-0.119964455178555
1047	0.51753087218258	-0.00608176439815084	0.222758518767309	0.216676754369158
1048	1.47756496746531	0.290533665947321	0.235925466188488	0.526459132135809
1049	1.01283993043811	0.440436833203179	-0.0166548658898781	0.423781967313301
1050	-1.05501112247518	0.149596955636685	0.0767305416070622	0.226327497243747
1051	0.400986333933606	0.202676894933318	0.259071334531189	0.461748229464506
1052	1.65414728639226	0.496767264098714	0.300403912983591	0.797171177082305
1053	1.11937183749363	0.630593003738755	0.163640230310967	0.794233234049722
1054	-0.521221261063764	0.412041632623985	0.0830351813334576	0.495076813957442
1055	-0.471642901801831	0.24302257581735	0.0884685342262197	0.33149111004357
1056	-0.0864312860370734	0.181683799306476	0.14492381894576	0.326607618252236
1057	1.57175195941454	0.463100505711168	0.141863777557765	0.604964283268933
1058	0.726928673710606	0.52454036053382	0.523549666361598	1.04809002689542
1059	-0.261923184762585	0.377072687447133	0.333697614067796	0.710770301514929
1060	0.0547795785346545	0.319676921065661	0.0510684799990489	0.37074540106471
1061	0.28227239233643	0.318183804793025	0.406450054675734	0.724633859468759
1062	-0.0158003171729942	0.257346802680812	0.373884987316356	0.631231789997168
1063	-0.393630094498002	0.131971722661472	0.424665161484178	0.55663688414565
1064	0.0136094850973937	0.110771204899105	0.625872079251672	0.736643284150777
1065	-0.063318508112937	0.0780280903838118	0.646859002473635	0.724887092857447
1066	-0.264789838515734	0.0109260294980282	0.798208899582682	0.80913492908071
1067	-0.380824686905091	-0.0672194610219453	0.613140201038701	0.545920740016755
1068	-1.41564618867996	-0.338163877679985	0.63019855522209	0.292034677542105
1069	-0.393785254833704	-0.355622217203445	0.73893292167097	0.383310704467525
1070	-0.719626437550436	-0.435084133212326	0.925688166614577	0.490604033402252
1071	1.49269633100674	-0.0576774938358597	1.25961014948335	1.20193265564749
1072	-0.0213983881607634	-0.0515020155960369	1.04334752235203	0.991845506755992
1073	-0.84304847358991	-0.210775978731959	1.17000914229719	0.959233163565233
1074	-1.0112910109554	-0.374826977989045	0.912524321330283	0.537697343341238
1075	0.285389351229685	-0.249804503716978	0.967655934597397	0.717851430880419
1076	0.145840686335948	-0.175354492183283	1.0448569991544	0.86950250697112
1077	0.878634114719345	0.0321587075030424	1.3087301124602	1.34088881996325
1078	-0.959344256344288	-0.165539528456877	0.945568065025497	0.78002853656862
1079	-0.456926339771342	-0.226917570751941	1.01040763480431	0.783490064052371
1080	-1.10056130551987	-0.405896654692337	0.981720950452642	0.575824295760306
1081	-1.51981364850047	-0.636282803468184	0.867798121352961	0.231515317884777
1082	-1.98947681046315	-0.918839660946705	1.10010193398466	0.181262273037953
1083	-0.676077256282684	-0.88749773882135	0.930277463230927	0.0427797244095764
1084	-1.17625402666967	-0.961872497394145	0.994812221333087	0.0329397239389421
1085	0.575237087335935	-0.67246717668932	1.32461284418955	0.652145667500231
1086	0.286461393073988	-0.493277279376274	0.902645153117222	0.409367873740949
1087	0.690143458023015	-0.265832586815392	1.01195116662332	0.746118579807928
1088	-0.45652101143047	-0.308949516282128	0.862785562257295	0.553836045975167
1089	-0.26155893956895	-0.305258258042535	0.340867936801163	0.0356096787586278
1090	-1.88274445061285	-0.626473213613008	0.329523900555923	-0.296949313057085
1091	-1.12240059621592	-0.737393005207745	-0.0823448668426869	-0.819737872050432
1092	-0.947798054557043	-0.793285941379582	0.146304890068392	-0.64698105131119
1093	-1.24155151084239	-0.89779789836036	-0.212891310337273	-1.11068920869763
1094	-1.46803103518052	-1.02866095647251	-0.308041542678033	-1.33670249915054
1095	-0.775590638072841	-0.997314487169225	-0.224114695290732	-1.22142918245996
1096	-1.24021978498312	-1.06457599813227	-0.516297377939303	-1.58087337607157
1097	0.796265942585766	-0.71234792014242	-0.555072932578596	-1.26742085272102
1098	2.48496072724426	-0.0862290036628854	-0.17451741400821	-0.260746417671096
1099	1.95056860411151	0.319515383716224	-0.110683820410659	0.208831563305565
1100	-1.02603134482559	0.0563908017648662	0.00325960376888847	0.0596504055337547
1101	-0.034732039984788	0.0392224755986623	-0.0465457061736853	-0.00732323057502302
1102	-0.11869828556678	0.00837298987111981	0.326979542706887	0.335352532578007
1103	1.84339267903358	0.375533760109412	0.383158555683393	0.758692315792805
1104	1.4845330440838	0.604367647037345	0.396991623940653	1.001359270978
1105	1.69574277113077	0.833962933021007	0.670017924757344	1.50398085777835
1106	-0.900381021757641	0.502714895839883	0.827066417808512	1.3297813136484
1107	1.18774878144792	0.649137901544091	0.463920630516834	1.11305853206093
1108	0.762392716245916	0.683947706231838	0.71675832051023	1.40070602674207
1109	-0.68111747615186	0.423745525358779	0.632650151694909	1.05639567705369
1110	1.13098018187231	0.573129529464881	0.421953384115539	0.995082913580419
1111	0.58150247659802	0.585539266589615	0.390005864300357	0.975545130889972
1112	-0.0824976162180374	0.462899481448037	0.532149268052889	0.995048749500926
1113	1.48973597228982	0.676937235503324	0.282828815983921	0.959766051487245
1114	0.504865812303193	0.655202495070802	0.592116049576076	1.24731854464688
1115	1.2726346744694	0.79096136710177	0.498533528331992	1.28949489543376
1116	0.18694285378398	0.684972966499618	0.504462477984318	1.18943544448394
1117	1.8455512470693	0.929918682114152	0.595815974244284	1.52573465635844
1118	2.7227604215676	1.30590510722212	0.519506622780279	1.8254117300024
1119	-0.791162012940991	0.910952269296154	0.436409638044332	1.34736190734049
1120	-0.21210831361793	0.703402974735351	0.244418346012916	0.947821320748267
1121	-2.44930237532615	0.086037172157136	0.36919238377217	0.455229555929306
1122	-1.79372943534768	-0.288304608316624	0.233735037823797	-0.0545695704928266
1123	-0.558245001202535	-0.347692849323429	0.326404627700392	-0.021288221623037
1124	0.639826271824035	-0.156701574001593	0.248510123149425	0.0918085491478317
1125	-0.470719150820387	-0.222440227854907	0.406817119404043	0.184376891549136
1126	-1.29651022376682	-0.441420700019849	0.23409963340701	-0.207321066612839
1127	-3.01693728318595	-0.964792158788651	0.560808987143251	-0.4039831716454
1128	0.297603528999828	-0.730384304928798	0.242090927734897	-0.488293377193901
1129	2.8399091395991	-0.0300062640908723	0.446999424172	0.416993160081128
1130	1.11589032222844	0.198611013249512	-0.0183403260634058	0.180270687186106
1131	-1.43802463659927	-0.1249959828725	0.268922584493675	0.143926601621174
1132	0.381634153670415	-0.0260112244548417	-0.148342563155248	-0.17435378761009
1133	-1.109748471141	-0.243245883614593	0.162587823492219	-0.0806580601223741
1134	0.531268794163583	-0.0928991266421782	0.160566160235848	0.0676670335936699
1135	0.666284152710403	0.0571974586260433	0.00191236913577893	0.0591098277618222
1136	-1.85240934012509	-0.323652549649971	-0.0640175529920141	-0.387670102641985
1137	-0.489720223899581	-0.362928340490445	0.37778543215105	0.0148570916606054
1138	-1.24505865401795	-0.546152324326675	-0.100480960166402	-0.646633284493076
1139	-0.889143485711068	-0.624980400933482	0.172631816615355	-0.452348584318126
1140	-2.72711923591041	-1.05711452149733	0.260792792403495	-0.796321729093836
1141	0.408185991786251	-0.78385496991793	0.379153304593457	-0.404701665324473
1142	0.408652268221027	-0.560035716180621	0.24578407695269	-0.31425163922793
1143	1.080703943658	-0.242377674927526	0.0873330562788629	-0.155044618648663
1144	0.470199751107046	-0.104402106101295	0.254335099490373	0.149932993389078
1145	1.70731418504436	0.255985622057631	-0.318911494527787	-0.0629258724701559
1146	2.07527997544472	0.624639296213324	-0.177820149977943	0.44681914623538
1147	1.37013335029744	0.785438071450322	-0.117831471766511	0.667606599683812
1148	1.45451412357595	0.933965128449829	-0.144354631901299	0.78961049654853
1149	0.0810530140417529	0.780876575772654	0.186310414726327	0.967186990498981
1150	-0.354202923355828	0.568487082272135	0.246791026027512	0.815278108299647
1151	0.197337603438034	0.504905377671376	0.399536034677391	0.904441412348767
1152	0.844468151140834	0.582275190322176	0.450969792210442	1.03324498253262
1153	-0.400575363420816	0.396611532386937	0.502505530004939	0.899117062391876
1154	-0.383099874080633	0.248098083774443	0.813508355528018	1.06160643930246
1155	-1.30130726142927	-0.0571359213200013	1.1565628249964	1.0994269036764
1156	0.399546362198987	0.0331303365496685	1.04699388955344	1.0801242261031
1157	0.282597315668649	0.0836442885267666	1.33205518930506	1.41569947783183
1158	0.96524594614089	0.26153134056437	1.05128062619106	1.31281196675543
1159	0.384266724498877	0.290977096313535	1.07302990179425	1.36400699810778
1160	0.0323323483615564	0.244698366865536	1.10116193005158	1.34586029691712
1161	0.650246558353254	0.330391389851424	0.945471536426453	1.27586292627788
1162	-0.00984608039467383	0.268532375344603	1.14016673493101	1.40869911027561
1163	1.01215094768753	0.422285903429211	1.24297519396804	1.66526109739725
1164	0.895130038764651	0.524764463481744	1.21864300134081	1.74340746482255
1165	0.822676050116838	0.594176014398339	1.15023680268433	1.74441281708267
1166	0.421579625720291	0.570786100873284	1.0079256440505	1.57871174492378
1167	-0.747473462253896	0.31782544176365	0.810660839809993	1.12848628157364
1168	1.61929780637308	0.584073024557112	0.699615896384597	1.28368892094171
1169	1.06884442585656	0.69196743241949	0.36351051937664	1.05547795179613
1170	0.56458950949262	0.679452918948771	0.282466097320224	0.961919016268995
1171	-0.134146324171983	0.529459735177564	-0.0347414854516898	0.494718249725874
1172	-1.28099793794437	0.177285380117522	0.293255101330008	0.470540481447531
1173	-0.858222115188645	-0.0264954302643936	-0.0818672314136444	-0.108362661678038
1174	-0.929246554818724	-0.207541934537237	0.151834463400027	-0.0557074711372092
1175	0.336681135376422	-0.102584737283648	0.221138180172513	0.118553442888864
1176	0.856348812228766	0.0872804832352045	0.120722462094761	0.208002945329965
1177	-1.77856310383627	-0.284253404999084	0.231895448095136	-0.052357956903948
1178	-1.41024276293042	-0.514775556925964	-0.0728440741997047	-0.587619631125669
1179	0.291641855886853	-0.363134208210761	0.0701351561595288	-0.292999052051233
1180	0.985548861270664	-0.10019937150264	0.254080797428074	0.153881425925434
1181	-1.17049814498518	-0.316135935885333	0.252074955565379	-0.0640609803199545
1182	-1.37802386424253	-0.534434985710917	0.395461230185454	-0.138973755525463
1183	-1.78726801760887	-0.795011961844094	0.335718408331659	-0.459293553512435
1184	-0.352274397297795	-0.721355621686177	0.235576738588114	-0.485778883098064
1185	0.559467779531231	-0.478702475473913	0.0870978196090253	-0.391604655864888
1186	0.191134219220738	-0.353701594400904	0.0556246773047558	-0.298076917096148
1187	-0.512855433683711	-0.392157459485477	-0.255330171395778	-0.647487630881255
1188	-0.696073061132815	-0.460285984356256	-0.228149444409062	-0.688435428765318
1189	-0.431780456672394	-0.463206381937716	-0.15677006798353	-0.619976449921246
1190	0.992498464090736	-0.180741617096247	-0.111759935716738	-0.292501552812985
1191	1.88271863850872	0.228565007424001	0.0592547025939422	0.287819710017944
1192	1.33669210803018	0.454471622261563	-0.138808949423039	0.315662672838523
1193	0.836876909324239	0.539465275411629	-0.204192751841138	0.335272523570491
1194	0.0182343472278321	0.44532368064275	-0.570167466346216	-0.124843785703466
1195	0.144304878515875	0.393461168119273	-0.731535829109023	-0.33807466098975
1196	0.623564132769753	0.446851585035185	-0.784408226377035	-0.337556641341849
1197	0.403234564762043	0.446498047682355	-0.522942615584846	-0.0764445679024908
1198	-0.167827680901448	0.331996146646533	-0.611962143921881	-0.279965997275347
1199	-0.594153847122861	0.152984685738332	-0.39297071023111	-0.239986024492778
1200	-1.56515313982586	-0.187777361001229	-0.434754778073998	-0.622532139075227
1201	0.0457763579604321	-0.144583828591444	-0.795008302385754	-0.939592130977198
1202	-1.17730300043757	-0.353835826953086	-0.743307714462453	-1.09714354141554
1203	-1.48210844580309	-0.586117962227888	-0.588659574598929	-1.17477753682682
1204	-1.41860308700435	-0.763593418008241	-0.704371766554303	-1.46796518456254
1205	-0.930626031881615	-0.8113026205476	-0.418007920100321	-1.22931054064792
1206	-1.06200831414195	-0.876640068323466	-0.329726551630097	-1.20636661995356
1207	-0.68598042189765	-0.854928267696335	-0.189830798678268	-1.0447590663746
1208	0.62898081994775	-0.574159900449125	-0.233797106403641	-0.807957006852766
1209	-0.31425209694703	-0.532932787071297	-0.230199584592995	-0.763132371664292
1210	-0.968804342911834	-0.630089330681197	-0.177140934447527	-0.807230265128724
1211	-0.906069389571116	-0.697087390129241	-0.190157000259845	-0.887244390389086
1212	0.124451964577804	-0.545836490966118	-0.128858521976262	-0.67469501294238
1213	-0.307239808499146	-0.508341083005961	-0.346882619179895	-0.855223702185856
1214	1.29443876745771	-0.157306724218405	-0.462657722491982	-0.619964446710387
1215	0.0756492229657885	-0.113662008190408	-0.448433639377625	-0.562095647568033
1216	-0.397898040480799	-0.172638189658248	-0.44204854774038	-0.614686737398629
1217	-1.3784645311798	-0.417037101264877	-1.04046496157637	-1.45750206284125
1218	-0.548188679917774	-0.451078835963607	-0.663660128518651	-1.11473896448226
1219	0.174568964399269	-0.33439832218617	-0.331683408364697	-0.666081730550866
1220	-0.132939304383912	-0.300370051028279	-0.344876200209556	-0.645246251237835
1221	-0.87738575452635	-0.421399348985724	-0.181420685138974	-0.602820034124698
1222	0.074507408951973	-0.330111124551259	0.139959903583017	-0.190151220968242
1223	0.649882383203106	-0.14029565296265	0.00629987161539983	-0.133995781347251
1224	0.480428285728141	-0.0187787084580499	0.107264329410182	0.0884856209521318
1225	-0.131801688987102	-0.041735043915111	-0.00875347556219625	-0.0504885194773073
1226	1.10416672272376	0.18666358061039	0.188735434158967	0.375399014769357
1227	1.7892297276511	0.510673159455598	0.181244977479698	0.691918136935296
1228	1.34498170970821	0.687100162359436	0.152057143467579	0.839157305827015
1229	2.46071387327128	1.0546928080228	0.235874438828479	1.29056724685128
1230	0.707654397336208	1.00504031644568	0.112831090590382	1.11787140703606
1231	0.849131768431023	0.992683768843509	-0.0499349950418927	0.942748773801616
1232	1.95109120565007	1.20295897076355	0.17106213063491	1.37402110139846
1233	1.40149927996612	1.26519936004838	0.173690204681351	1.43888956472973
1234	0.0840693700117732	1.05267149884855	0.175598301978805	1.22826980082735
1235	-0.472899172688963	0.767274694458205	0.429520556387777	1.19679525084598
1236	-0.992855590175022	0.42962027037644	0.542958158416655	0.972578428793096
1237	-0.527427731696948	0.24625778116348	0.500674916157518	0.746932697320998
1238	-2.73051220529253	-0.344483622435217	0.462204679162801	0.117721056727583
1239	-2.3691606082868	-0.755871457276776	0.447461687252902	-0.308409770023874
1240	-1.47619634013428	-0.914094475473222	0.317208851301312	-0.59688562417191
1241	1.04073694608998	-0.540249869070619	0.334392614029099	-0.20585725504152
1242	0.227280920506897	-0.396862998053089	0.210083212046814	-0.186779786006275
1243	0.726196294830161	-0.179684682298759	0.384789165223081	0.205104482924322
1244	-2.00021315347378	-0.547156005949798	0.198132825911198	-0.3490231800386
1245	-0.982248925884819	-0.644423233979383	0.0375301340120901	-0.606893099967293
1246	-1.59775757095442	-0.847160633847772	-0.182962860033742	-1.03012349388151
1247	-1.77250613060662	-1.04809768984953	-0.0618698241121086	-1.10996751396164
1248	-1.79522494445846	-1.21715479980149	-0.10404965992921	-1.3212044597307
1249	-0.215871812769019	-1.03969642840776	-0.185771118557982	-1.22546754696574
1250	0.174640301108324	-0.816303379581108	0.13681053555252	-0.679492844028588
1251	1.46515824728727	-0.375301031247087	-0.0912611685886855	-0.466562199835773
1252	1.59541449357172	0.0118124027704732	0.117084863341577	0.12889726611205
1253	0.849227720007652	0.179516721417461	0.0993981086133228	0.278914830030784
1254	0.56369930857409	0.259715722231026	-0.0422372586816907	0.217478463549335
1255	1.59523960702348	0.531685170253095	0.12470511652487	0.656390286777965
1256	0.82239094193431	0.599785188228574	0.158571791476159	0.758356979704733
1257	1.90977910766678	0.873018400376756	0.0604803620077983	0.933498762384554
1258	2.91590802009188	1.29794861640977	-0.0387325413540805	1.25921607505569
1259	3.16188837726181	1.69504812362206	0.143175126052274	1.83822324967433
1260	3.11983105686827	2.01175423813016	-0.189939836899342	1.82181440123082
1261	0.970067535901536	1.84109856957244	0.300255846315921	2.14135441588836
1262	1.90637954523438	1.88863992740371	-0.114466392495578	1.77417353490813
1263	1.24565438508985	1.79541846707436	0.147744075488794	1.94316254256315
1264	1.70019293637214	1.81000290091233	-0.223499118916067	1.58650378199626
1265	0.6918655276111	1.6202781436595	-0.0829580998266612	1.53732004383284
1266	-0.237926888128879	1.27898616712837	-0.0111548223501481	1.26783134477822
1267	-0.0556113463243588	1.03602303852446	0.0147906960175429	1.050813734542
1268	-0.231021634792038	0.802019595578859	-0.0831369230419988	0.718882672536861
1269	1.60349575017933	0.977337257507444	-0.0971500876758012	0.880187169831643
1270	1.18656540106383	1.037489149063	-0.0774282578107974	0.960060891252207
1271	0.634896569640861	0.976403586250761	0.147261664020757	1.12366525027152
1272	-0.83157014073975	0.633097615331178	-0.238363431690682	0.394734183640496
1273	-0.545776754058695	0.409181136560231	-0.303104827675662	0.106076308884569
1274	-2.25547594369258	-0.116086008657253	-0.16908001460306	-0.285166023260313
1275	-1.81743539900201	-0.458530265090172	-0.050360409412343	-0.508890674502515
1276	-0.0721437028531997	-0.389841569816962	-0.0887186783301189	-0.478560248147081
1277	-1.14263573925583	-0.547702429888509	0.0964952093218969	-0.451207220566612
1278	-0.884924788705791	-0.625405780626417	0.266103487970619	-0.359302292655798
1279	-0.885936786523102	-0.68922630305621	0.483901006062069	-0.205325296994141
1280	-1.97258116876364	-0.95880700389509	0.43299378643512	-0.52581321745997
1281	-1.14846531653439	-1.01469784366235	0.469595350903476	-0.545102492758872
1282	-1.92352235688289	-1.21546880106486	0.442293927892753	-0.773174873172103
1283	0.163843664036869	-0.962372954031247	0.218694484501238	-0.743678469530009
1284	0.335893508851262	-0.720745631625633	0.737117541917727	0.0163719102920938
1285	0.517668496440208	-0.486562914470479	0.799105808295213	0.312542893824734
1286	-0.146180195455331	-0.427600060475299	0.713047799869778	0.285447739394479
1287	-0.564361466940178	-0.462961612917168	0.878844986915602	0.415883373998434
1288	0.6671655979508	-0.24560779039971	0.861755603488826	0.616147813089115
1289	-0.802550352336009	-0.361596721662975	0.915634302605482	0.554037580942507
1290	-1.29667483419371	-0.555385323076399	0.785682754723464	0.230297431647066
1291	0.434476174759414	-0.367815808858916	0.592186541092193	0.224370732233277
1292	0.155609314224656	-0.270020251336116	0.102392917632453	-0.167627333703664
1293	1.85054672394701	0.149035461066678	-0.0686299560261642	0.080405505040514
1294	0.688422333055633	0.259704381885572	-0.479250577032785	-0.219546195147213
1295	-0.864144440298427	0.0397990760991408	-0.147956340782633	-0.108157264683492
1296	0.415259326787845	0.115636592904026	-0.480068465079878	-0.364431872175852
1297	-0.287222512314567	0.0372307323287712	-0.556097684758767	-0.518866952429996
1298	0.518112992736169	0.134104544064414	-0.317916446428919	-0.183811902364505
1299	-0.606724964386171	-0.0115494785241972	-0.460672639585395	-0.472222118109592
1300	1.69729672982721	0.330003432715668	0.0798987024765578	0.409902135192225
1301	0.0632939108199417	0.282842741149606	0.0548221062971923	0.337664847446798
1302	-0.178559828669254	0.195860084730207	0.230364533112177	0.426224617842384
1303	0.991114103948755	0.358579495458831	0.275719247120046	0.634298742578877
1304	-0.372651627481805	0.219049734858971	0.202784261266611	0.421833996125582
1305	1.09649666180845	0.398642086744306	-0.000171405895814521	0.398470680848491
1306	-0.626577178930317	0.201065100102681	0.0156063037534527	0.216671403856133
1307	0.512017282401959	0.26702163730516	-0.0389142584068082	0.228107378898351
1308	-0.75517502781884	0.0675838206352011	-0.14307433683169	-0.0754905161964889
1309	-1.80980642576284	-0.306628332788023	-0.187971356852269	-0.494599689640292
1310	-0.74301123364371	-0.399648292547325	-0.14416284444844	-0.543811136995765
1311	-0.995999315563355	-0.526404210636272	-0.0911068342291599	-0.617511044865432
1312	-0.389568400146144	-0.508896995826884	0.101832554860351	-0.407064440966533
1313	-1.7219161194833	-0.761032844529127	-0.00278847317805964	-0.763821317707187
1314	-1.22871702978413	-0.868824399875237	0.0445253451828296	-0.824299054692408
1315	-0.800487735370833	-0.871430802276545	-0.236145860624908	-1.10757666290145
1316	-0.584396013680877	-0.830346399739401	-0.226623737535487	-1.05697013727489
1317	-1.43575142997578	-0.966980419169386	-0.261410094546023	-1.22839051371541
1318	0.135877937752519	-0.76452101924771	-0.240072349205935	-1.00459336845364
1319	-0.940867362222719	-0.814110342277168	-0.296925441928722	-1.11103578420589
1320	-2.37353976188582	-1.14124512599832	-0.179907552860172	-1.32115267885849
1321	-1.85861453651657	-1.3060953887585	-0.292904780498998	-1.5990001692575
1322	-1.5114247731295	-1.37162541585582	-0.151695931891473	-1.5233213477473
1323	-0.91580080136239	-1.30615206993702	-0.0723754259343165	-1.37852749587133
1324	0.133378269486637	-1.04271121395657	-0.0780687934752882	-1.12078000743186
1325	-0.246368693259755	-0.902973476097471	0.403277829425426	-0.499695646672045
1326	-0.263342671932744	-0.791960688481274	0.414902345048476	-0.377058343432799
1327	0.214621629892671	-0.605478244909897	0.209472183708055	-0.396006061201842
1328	-0.554642435292825	-0.60665214648598	0.164727169286663	-0.441924977199317
1329	-1.59742133078295	-0.81616903490543	0.159007751054416	-0.657161283851014
1330	-0.887665258073842	-0.845755740201821	0.350022347769187	-0.495733392432634
1331	0.140154155608098	-0.664415402973843	0.532823283037806	-0.131592119936037
1332	0.961736228178066	-0.351630077597771	0.308619146250977	-0.0430109313467945
1333	1.20980131568275	-0.045930095099943	0.456191286765924	0.410261191665981
1334	1.00983183240057	0.164361985129995	0.506360847723194	0.670722832853189
1335	0.495626110547751	0.233693433972422	0.804135375615497	1.03782880958792
1336	0.835099573654271	0.358351915916476	0.576538843451765	0.934890759368241
1337	0.89901921780544	0.473197577546321	0.366400714076125	0.839598291622446
1338	-0.45664380456453	0.29609264810627	0.43363011338263	0.7297227614889
1339	0.903442609569813	0.423108678678863	0.367954698189014	0.791063376867877
1340	-0.931371914584424	0.160137704211691	-0.0239165326361079	0.136221171575583
1341	-1.23378360741036	-0.115647058316655	0.0313730602034917	-0.0842739981131628
1342	0.270064100979473	-0.0406709829509531	-0.139947240137938	-0.180618223088891
1343	0.542056983450925	0.0751128121903293	0.0734804450037972	0.148593257194126
1344	-0.299484710695565	0.00160022715128032	0.166451679830416	0.168051906981697
1345	-0.840962213757927	-0.166882287570922	0.093224673721556	-0.0736576138493657
1346	-0.425600248755474	-0.221751710729412	0.0746936742440901	-0.147058036485322
1347	-2.55572926478397	-0.692700798078616	0.0344017710028223	-0.658299027075794
1348	-0.680809391468093	-0.703297324362243	-0.0275760763569233	-0.730873400719166
1349	-0.383728096237406	-0.65255676726031	0.188567725258141	-0.463989042002169
1350	-0.915753562921184	-0.717419006069403	0.053548365889452	-0.663870640179952
1351	0.572848335238989	-0.472803336063863	0.0369971990693524	-0.43580613699451
1352	-1.67774285147025	-0.722647201687398	0.0196396391208294	-0.703007562566569
1353	-1.47518637956172	-0.886690763559565	-0.190391216285236	-1.0770819798448
1354	-1.5228000469101	-1.03052100597843	-0.374471467591442	-1.40499247356988
1355	-0.766320389010217	-0.996983317089445	-0.649548957405428	-1.64653227449487
1356	1.77228037325507	-0.461804827355813	-0.146816128280189	-0.608620955636001
1357	0.897467051446184	-0.198600403786836	-0.378262552016621	-0.576862955803457
1358	-0.713971367788477	-0.305394531711683	-0.0706496721241965	-0.376044203835879
1359	1.38910949484684	0.0277860040351642	-0.347780296795398	-0.319994292760233
1360	0.981371421615583	0.219023540331854	-0.293529851180254	-0.0745063108483994
1361	1.06379846414483	0.392081000946671	-0.294215586401494	0.0978654145451761
1362	-0.138580658912485	0.293292641390139	-0.338973597506892	-0.0456809561167526
1363	-0.331263872676553	0.173874930622269	-0.423933518277872	-0.250058587655603
1364	-0.616215833403205	0.0191135862091112	-0.0727687881718242	-0.0536552019627131
1365	-2.01730109135793	-0.38781133744058	-0.440895389370516	-0.828706726811096
1366	0.501229015963875	-0.21726726516213	-0.50544585209104	-0.72271311725317
1367	-0.5979169942019	-0.297466790465765	-0.719887774563695	-1.01735456502946
1368	0.114809405500078	-0.22058332827371	-1.09297865508305	-1.31356198335676
1369	-1.10096005888482	-0.400790366250947	-1.05826442877817	-1.45905479502912
1370	-1.04104070763718	-0.536347539914473	-0.853908719916218	-1.39025625983069
1371	-0.459267834550217	-0.530977792175743	-0.994590478731534	-1.52556827090728
1372	-0.784054207400018	-0.591538689135733	-1.18795007201872	-1.77948876115445
1373	-1.95755376170091	-0.875821668771044	-1.1541263098524	-2.02994797862344
1374	0.269577065730251	-0.663146721288882	-1.17032123392561	-1.83346795521449
1375	-2.84416217245304	-1.11177104901265	-1.14337902281973	-2.25515007183238
1376	-0.11827865258972	-0.933896878726366	-1.51228233175154	-2.44617921047791
1377	0.85888392636184	-0.592833309544447	-1.51451395633658	-2.10734726588103
1378	-0.75997508897954	-0.637365879768946	-1.48750954863534	-2.12487542840428
1379	0.0326841235038187	-0.515294222028676	-1.34938884550814	-1.86468306753681
1380	0.335648809699566	-0.354757464518358	-1.19325220649469	-1.54800967101305
1381	0.703186568961655	-0.149813532292819	-0.875370862509144	-1.02518439480196
1382	-0.11728402603737	-0.146113751322846	-0.541411135778843	-0.687524887101689
1383	0.312897116085458	-0.0570483984385113	-0.597716062263406	-0.654764460701918
1384	0.634781101057477	0.08024894199604	-0.584956524139632	-0.504707582143592
1385	-0.0229943957578425	0.0611033975625608	-0.359459613448834	-0.298356215886273
1386	-0.147742835560838	0.0204786635898506	-0.600181748746806	-0.579703085156956
1387	0.151799502214539	0.0471264121058568	-0.634880783315808	-0.587754371209951
1388	-0.30138216088226	-0.0216925893031603	-0.395057681962355	-0.416750271265516
1389	-1.07890575139147	-0.233541540254681	-0.499059079744124	-0.732600619998805
1390	-2.71040109543762	-0.73328786021523	-0.617559534528788	-1.35084739474402
1391	-0.771929770343511	-0.754751276085658	-0.463370286136769	-1.21812156222243
1392	-1.0666188024608	-0.831261841148339	-0.583165167224666	-1.414427008373
1393	-0.16168207731971	-0.712916048672312	-0.601047605887589	-1.3139636545599
1394	0.64502598440592	-0.454681096529677	-0.689808378688281	-1.14448947521796
1395	-0.194905494945773	-0.41124249556122	-0.628694639225762	-1.03993713478698
1396	1.12441525726951	-0.111813826634605	-0.512341487342311	-0.624155313976915
1397	1.7974330146095	0.267941184436819	-0.705040930437162	-0.437099746000343
1398	-1.44090815631725	-0.0688099435488864	-0.839232356197918	-0.908042299746805
1399	-2.03160492080441	-0.462657801061915	-0.659789201646705	-1.12244700270862
1400	-1.80180318220941	-0.739152806322706	-0.532150556897689	-1.27130336322039
1401	-0.243341727126663	-0.653835479185625	-0.480444994129412	-1.13428047331504
1402	1.00412216878199	-0.334490780506352	-0.378607830155993	-0.713098610662345
1403	-1.1675983859222	-0.507377565806047	-0.244834853446387	-0.752212419252434
1404	-0.672149724272693	-0.549835561401797	-0.492127791668811	-1.04196335307061
1405	0.748908873887094	-0.30038550847813	-0.435198552018229	-0.735584060496358
1406	1.69356409711275	0.0927779658525379	-0.185798268027869	-0.0930203021753314
1407	1.55132480183661	0.386225134218814	-0.177972030851326	0.208253103367488
1408	-1.44218808795272	0.0277767774060705	-0.13331241197787	-0.105535634571799
1409	-0.940823288882621	-0.165422955892773	0.115253774754507	-0.0501691811382663
1410	-2.48016650219782	-0.631470161694039	-0.0962012249566086	-0.727671386650648
1411	-0.755007958335317	-0.668005632697098	-0.0757036550879774	-0.743709287785076
1412	-1.46285784643252	-0.839488324004933	0.084082346350643	-0.75540597765429
1413	-0.87319368563356	-0.861953644839443	0.00344412507110929	-0.858509519768334
1414	0.978148407018553	-0.510078275353999	0.231453602354511	-0.278624672999487
1415	0.84530643637667	-0.248555483233963	0.326343562349068	0.0777880791151051
1416	0.627899516376021	-0.0779201146946005	-0.0409992611802148	-0.118919375874815
1417	2.72280341443396	0.480765088702958	0.154046888912506	0.634811977615464
1418	3.25745719751933	1.04510860263124	0.140809082424013	1.18591768505525
1419	1.1868508609399	1.09303272546853	-0.13022150899802	0.962811216470513
1420	0.479412241122403	0.990781954686211	-0.148308474477575	0.842473480208635
1421	1.00123266279926	1.01143018845617	-0.199798519244482	0.811631669211686
1422	0.47501027322453	0.92309105452543	0.0250978557123246	0.948188910237755
1423	-0.855704241386499	0.584622185953854	-0.0572613859116639	0.52736080004219
1424	0.719443994740775	0.62253696152025	-0.0179514116346377	0.604585549885613
1425	1.73526712494933	0.85674358031422	-0.134221671444757	0.722521908869463
1426	1.4184493255476	0.985132181814908	0.270196589743057	1.25532877155796
1427	0.374983952237029	0.881554803546081	-0.0375409250272556	0.844013878518825
1428	0.483222303467141	0.818400488880223	0.0547466349862408	0.873147123866464
1429	-0.824924952331328	0.505064658114028	0.0963049816378317	0.601369639751859
1430	0.506775399993515	0.514867047889474	0.289470838760709	0.804337886650183
1431	0.330664817784328	0.487670449410452	0.159247435760407	0.646917885170859
1432	-0.242072659510355	0.350856262397626	-0.0309990451495497	0.319857217248077
1433	-0.504383442075623	0.18638012351981	0.0527877648568804	0.23916788837669
1434	1.23985193804274	0.400565526496689	-0.0549102264166865	0.345655300080003
1435	-0.0464488703673733	0.318665541092238	-0.388114331220234	-0.0694487901279953
1436	0.632631074578652	0.387427493354181	-0.32048799544343	0.0669394979107519
1437	0.688728929961952	0.454944589389375	-0.447831028243262	0.007113561146113
1438	1.6375919617973	0.699995518638976	-0.239250472712991	0.460745045925985
1439	-1.70147389998394	0.232813078129713	-0.158568743445445	0.0742443346842677
1440	-0.268407563234652	0.136929714136613	-0.365043317824622	-0.228113603688009
1441	0.209641363982181	0.154036840770258	-0.497085038764568	-0.34304819799431
1442	-0.24005488242027	0.0781037221615326	-0.203417469661072	-0.12531374749954
1443	-2.51285159414213	-0.438624399564921	-0.12088996528836	-0.559514364853281
1444	-2.29240312669907	-0.81759591031398	-0.0405073606603895	-0.858103270974369
1445	-0.872817189773151	-0.843954353319472	-0.00298103915739024	-0.846935392476863
1446	0.258489222741918	-0.639273538708309	0.16045986532121	-0.478813673387099
1447	-0.330819461954571	-0.589556798160395	-0.363618480897954	-0.953175279058349
1448	-1.72752599557452	-0.828193480455007	0.158215730700849	-0.669977749754158
1449	-1.08318348266088	-0.894704168479379	-0.312077091075258	-1.20678125955464
1450	0.108993484568272	-0.710723120727477	-0.253513830464724	-0.964236951192201
1451	0.155084770438566	-0.550873921775428	-0.276281800236963	-0.827155722012391
1452	1.1185897802669	-0.227299464772837	-0.197652641551075	-0.424952106323912
1453	0.92076686051862	-0.00194368986396294	0.0440879666232135	0.0421442767592506
1454	-0.243419531449564	-0.0502752649559854	0.16604160960355	0.115766344647564
1455	-0.807611696207978	-0.202684244780205	0.357473774509541	0.154789529729336
1456	-1.08385541006334	-0.382714906378606	0.51273307611732	0.130018169738714
1457	0.0555734302754691	-0.302225777458432	0.570315219127537	0.268089441669106
1458	-1.77466833646391	-0.602375205670903	0.150288311316851	-0.452086894354052
1459	-0.920391684544837	-0.67726144268341	0.0545917168265633	-0.622669725856847
1460	0.00614643784698482	-0.553265483429472	-0.263459597425246	-0.816725080854718
1461	0.0998704973391143	-0.433001366432443	-0.228286821133396	-0.661288187565838
1462	-1.23002932781249	-0.600517400385527	-0.339449108036286	-0.939966508421813
1463	0.145856047867701	-0.462490853880534	-0.144134062262016	-0.60662491614255
1464	0.628603471239073	-0.252934790841474	0.0534466818300971	-0.199488109011377
1465	-0.114445835521853	-0.229974658889633	-0.472836287245383	-0.702810946135016
1466	-0.60953477430488	-0.310194280522537	-0.65010760311708	-0.960301883639617
1467	-1.40999275693938	-0.535964148280575	-0.555943556307775	-1.09190770458835
1468	-2.8401479469338	-1.00683992013131	-0.777468859388122	-1.78430877951944
1469	-2.19780630009102	-1.26389206605629	-0.908060483227199	-2.17195254928349
1470	-1.94779541132362	-1.42434638531628	-1.09234250828688	-2.51668889360316
1471	-1.68137634002764	-1.50243145669943	-0.948779910936031	-2.45121136763546
1472	-0.711324636573281	-1.37235176530623	-0.686631498148363	-2.05898326345459
1473	0.406286280915606	-1.04232933811394	-0.614666752209809	-1.65699609032375
1474	-1.34566121009031	-1.12251932596736	-0.596016493496232	-1.7185358194636
1475	-2.11187094974905	-1.34141528304366	-0.427315187766883	-1.76873047081054
1476	-1.67162459890032	-1.43258286465671	-0.642176881620901	-2.07475974627762
1477	0.500638085923038	-1.0727720304424	-0.44116617601579	-1.51393820645819
1478	0.452931975645503	-0.787725057235998	-0.133998790075955	-0.921723847311952
1479	0.832883082242527	-0.47835811288072	-0.489266120136765	-0.967624233017485
1480	0.459450886899105	-0.299756320619974	-0.395720940176264	-0.695477260796237
1481	-0.39025514764049	-0.323470747649174	-0.407238617070325	-0.730709364719499
1482	0.326352980162063	-0.199564852789094	-0.665295149603258	-0.864860002392352
1483	-0.918868667384907	-0.347163615688893	-0.479313102699489	-0.826476718388382
1484	-2.00664937233092	-0.685563402980426	-0.782353214217346	-1.46791661719777
1485	-0.863672988845649	-0.734026438973998	-0.435972232575116	-1.16999867154911
1486	-1.01356400784566	-0.803682820729462	-0.394343491178238	-1.1980263119077
1487	-0.153217032053631	-0.688643247462396	-0.257251265702169	-0.945894513164565
1488	-0.802109425663374	-0.724235289729629	-0.481411072640317	-1.20564636236995
1489	-2.02982372134008	-0.998918448434006	-0.479911271289543	-1.47882971972355
1490	0.0193973258880802	-0.813965788372247	-0.243658770150858	-1.0576245585231
1491	0.929828555938285	-0.480453111706066	-0.771728107395231	-1.2521812191013
1492	-0.693154187628076	-0.531992575491382	-0.74228226749216	-1.27427484298354
1493	0.350071971362058	-0.365544287691543	-0.568406474299242	-0.933950761990785
1494	-0.239189660850287	-0.347120282115109	-1.07164564022685	-1.41876592234195
1495	0.0893142512371698	-0.266335199737311	-0.571732079380089	-0.8380672791174
1496	-2.00918850257814	-0.619894519167731	-0.779894677806454	-1.39978919697418
1497	-0.478750523324881	-0.603276811172085	-1.03737626640799	-1.64065307758008
1498	-0.283619218933851	-0.550645121712175	-1.07548332975922	-1.62612845147139
1499	-0.508405123022368	-0.552511119782599	-1.20622620211403	-1.75873732189663
1500	-0.13023638292526	-0.478405121768619	-1.20671915184766	-1.68512427361628
1501	0.560200192428432	-0.279644947136299	-1.51801580906125	-1.79766075619755
1502	0.619694152306916	-0.105015087701971	-1.60320692696349	-1.70822201466546
1503	0.956549150842964	0.105330748329807	-1.59232319978652	-1.48699245145671
1504	0.644424978729429	0.215122518648216	-1.8055773856192	-1.59045486697099
1505	-0.782238520395749	0.0196797176177368	-1.88895309064677	-1.86927337302903
1506	-1.65143657150364	-0.314174924275197	-1.7548409491006	-2.06901587337579
1507	0.410776929846992	-0.175069286380651	-1.70944904341289	-1.88451832979354
1508	0.387936030682301	-0.0657474025427955	-1.6775389534883	-1.74328635603109
1509	0.0894879476483583	-0.0359318308671128	-1.87573115405943	-1.91166298492654
1510	0.309957788070399	0.0325730626687773	-1.56116187179675	-1.52858880912797
1511	0.875276299993528	0.20172382812757	-1.61508573339761	-1.41336190527004
1512	-0.993896557943789	-0.0336218098720997	-1.68575732090401	-1.71937913077611
1513	-1.75054036649697	-0.377635283015822	-1.84471894010048	-2.2223542231163
1514	-2.22043199401275	-0.753268018454911	-1.74438727718323	-2.49765529563814
1515	-0.597548437392195	-0.736233379497587	-1.68789949227867	-2.42413287177626
1516	0.379082967120163	-0.526960315813175	-1.60161838784137	-2.12857870365455
1517	0.28536510135033	-0.374365595937866	-1.52457190015631	-1.89893749609418
1518	0.881679354279228	-0.130168755432851	-1.60707915224347	-1.73724790767632
1519	1.89286605060289	0.272000046957816	-1.84968580753025	-1.57768576057243
1520	1.39204140700455	0.501103084683928	-1.96689698860727	-1.46579390392334
1521	1.69901785590316	0.750072077073605	-1.63170277513687	-0.881630698063268
1522	1.15574237383683	0.845255551292604	-1.76816828169504	-0.922912730402432
1523	0.714546090852987	0.834945932223736	-1.77930847026928	-0.944362538045547
1524	-0.825607033322001	0.518474505204537	-1.77784816117079	-1.25937365596625
1525	0.0730226145435193	0.439095545006548	-1.36226856831373	-0.923173023307186
1526	2.33001941789644	0.825504909815686	-1.83382095266432	-1.00831604284864
1527	1.495952463678	0.975056749218567	-1.32927923483524	-0.354222485616677
1528	2.38778067799642	1.27586508218077	-1.1414543501356	0.134410732045174
1529	2.02068531507916	1.4487270425756	-1.13058286923108	0.318144173344515
1530	1.43261465455018	1.47264031348239	-1.24160827853564	0.231032034946754
1531	-0.00740802490852954	1.20421430788873	-1.39529561717517	-0.191081309286443
1532	-0.262237826069794	0.933479721951061	-1.37591752570079	-0.442437803749725
1533	0.768973614561532	0.918063278648324	-1.14233084481651	-0.22426756616819
1534	0.997877295267116	0.951222098554406	-1.09480036423238	-0.143578265677972
1535	-0.85173700305661	0.608447384482545	-0.958654846858826	-0.350207462376281
1536	-1.92758616648063	0.112637352009597	-1.21234781412752	-1.09971046211792
1537	-0.112776933837406	0.0696642772680459	-1.24964766927024	-1.17998339200219
1538	-0.21329978384577	0.0143763294211464	-1.18755295681966	-1.17317662739851
1539	-0.0604600694600173	-0.000321670878530995	-1.17669046624164	-1.17701213712017
1540	-0.0424876274354887	-0.0087608873277205	-1.11928346355087	-1.12804435087859
1541	-0.219339560905805	-0.0510407200606172	-0.90201658124297	-0.953057301303588
1542	-0.979444237436486	-0.237677454660169	-0.837785656091065	-1.07546311075123
1543	-1.15863368910745	-0.426320579265068	-0.805359119740094	-1.23167969900516
1544	-0.477936689312347	-0.4446291067768	-0.94400837370679	-1.38863748048359
1545	-0.463256156321245	-0.456682754696009	-0.885625776395308	-1.34230853109132
1546	0.4961728573562	-0.27466564419875	-0.768343797600702	-1.04300944179945
1547	0.539227503636895	-0.117031708992113	-0.761605986704612	-0.878637695696725
1548	0.503129747503107	0.00480849026350552	-0.383454359318066	-0.378645869054561
1549	0.396923193598837	0.0833214975743753	-0.453792181315108	-0.370470683740732
1550	-2.01607715546048	-0.334997558635443	-0.270650645519563	-0.605648204155006
1551	-0.0840628736146723	-0.291085378183816	-0.0593645722390087	-0.350449950422825
1552	1.82518854474659	0.126717158058893	-0.108468122429819	0.0182490356290741
1553	0.291349237835849	0.162017081812629	0.152642533795748	0.314659615608378
1554	1.17676387805922	0.368001143015795	0.309218746680438	0.677219889696232
1555	1.17168902770893	0.535631658496665	0.199548706168404	0.735180364665069
1556	0.996367437092522	0.637811598551886	-0.0324222508593316	0.605389347692555
1557	2.25919248352171	0.974034467108599	0.269372896455732	1.24340736356433
1558	-0.000916678139294635	0.797288637151875	0.159910664337683	0.957199301489558
1559	0.527445122023366	0.758253750720546	0.593496511999611	1.35175026272016
1560	2.33854060856437	1.08851378606451	0.778415257394797	1.86692904345931
1561	-0.52655162817713	0.785889386164936	0.0847107861043019	0.870600172269238
1562	0.169075315116093	0.67724687199403	0.419276002476484	1.09652287447051
1563	0.573003194161399	0.669083480359659	0.0276501153968214	0.696733595756481
1564	3.48981308756123	1.24576183925915	0.45940088757134	1.70516272683049
1565	2.8620387576222	1.59235128033689	0.381215081412947	1.97356636174984
1566	0.638882139098842	1.43148339073468	0.165866418079728	1.59734980881441
1567	-2.40862155054434	0.690275164405961	0.678131243094026	1.36840640749999
1568	-1.38920589659118	0.287308325866884	0.619502576972617	0.906810902839501
1569	-1.34391335036463	-0.0335545080703562	0.556591624484382	0.523037116414026
1570	-1.89879907349981	-0.407231922361566	0.603517350030512	0.196285427668946
1571	-0.675140600296634	-0.468441418531806	0.693979854824194	0.225538436292388
1572	-0.0865614827276558	-0.400839691912995	0.731633343200172	0.330793651287177
1573	0.562956056692573	-0.215588571484958	0.803315757105386	0.587727185620428
1574	-0.0623854690880368	-0.188986087304493	1.03295005305074	0.84396396574625
1575	-0.970814945203825	-0.348891710620834	0.676804278612573	0.32791256799174
1576	0.211989874192544	-0.243250398140752	0.783486729266675	0.540236331125923
1577	0.267633597433572	-0.145629862169582	0.51973526718804	0.374105405018458
1578	-0.156813919284423	-0.150594430581629	0.505189782540291	0.354595351958661
1579	-0.499458446087862	-0.22318798077702	0.529775464214092	0.306587483437073
1580	0.885852828789674	-0.00556029782158848	0.589145037235003	0.583584739413414
1581	0.479033662160037	0.0912543456092004	0.453276160079953	0.544530505689153
1582	1.16908285097812	0.308529309297883	0.43229158706402	0.740820896361904
1583	-0.404270003590303	0.171748433030024	0.288976675023011	0.460725108053035
1584	-1.00624405285077	-0.0606330866555178	0.494128786132468	0.43349569947695
1585	1.82910310542074	0.316178448385234	0.527059148971386	0.84323759735662
1586	-0.712453571003921	0.116374304952686	0.568263615957727	0.684637920910414
1587	-0.565520702401977	-0.0178249181475558	0.411187667373284	0.393362749225728
1588	-0.543069416241302	-0.123207691906762	0.824725217002762	0.701517525096
1589	0.575597108744289	0.0142454953690347	0.757840376940085	0.77208587230912
1590	2.14160093043418	0.439983411238294	0.826324103336417	1.26630751457471
1591	1.98006096489559	0.756240142604065	1.00190839458772	1.75814853719178
1592	1.2901387451364	0.877184810489307	0.88449731007703	1.76168212056634
1593	1.11468151181426	0.941114482843328	0.67953903916778	1.62065352201111
1594	2.10413245679262	1.19134586062944	0.662953239537196	1.85429910016663
1595	3.44477681760777	1.66434685717103	0.383194017555174	2.0475408747262
1596	1.80421306202214	1.72349456815904	0.304716184120348	2.02821075227939
1597	-1.51257828720321	1.10856234827402	0.395475144361304	1.50403749263532
1598	-0.424330932864085	0.822747899663466	0.268500523373475	1.09124842303694
1599	-1.43553495186257	0.386502017112284	0.257472558405968	0.643974575518251
1600	-0.794965577275007	0.157447972081498	0.363927977960105	0.521375950041603
1601	-0.74596991141263	-0.0202864855296402	0.255527593711258	0.235241108181617
1602	-0.574170786174444	-0.131443326809877	0.343031254959468	0.211587928149591
1603	-1.05920945841301	-0.319458585628728	0.487641032622701	0.168182446993973
1604	0.663695688102044	-0.128811430768627	0.228492732217377	0.0996813014487495
1605	1.81452865308204	0.257443850898158	0.158021891357531	0.415465742255689
1606	-0.635878280614333	0.0836015417982779	0.141666974588415	0.225268516386693
1607	0.0779497366736229	0.084037100609709	-0.0836975725741418	0.000339528035567208
1608	0.708828690310186	0.210569496730715	0.0871939031814326	0.297763399912147
1609	0.994571197828715	0.371313962199333	-0.107399461205785	0.263914500993548
1610	-0.175202022485707	0.268965755402688	-0.114639569054465	0.154326186348223
1611	-0.80708021625632	0.0587944922217673	-0.275698118522663	-0.216903626300896
1612	-2.06344671239505	-0.364552483585445	-0.262923971062657	-0.627476454648102
1613	-1.15211119911508	-0.528892569245376	-0.161082122389876	-0.689974691635252
1614	-1.45996123925145	-0.725012859365905	-0.281542258814828	-1.00655511818073
1615	0.00807413186762718	-0.591975497966343	-0.256901012017999	-0.848876509984342
1616	-0.68465224405322	-0.621598994064341	-0.311579842650631	-0.933178836714973
1617	1.07595101862165	-0.293732008798483	-0.33968250624793	-0.633414515046414
1618	0.362923369872812	-0.167902754792129	-0.231381729663044	-0.399284484455173
1619	0.334141683613414	-0.0706388121521449	-0.37179249373329	-0.442431305885435
1620	-0.514268736316882	-0.160687915133236	-0.22858317907962	-0.389271094212856
1621	1.76173702876343	0.220787267985121	-0.540081781471442	-0.319294513486321
1622	0.525436176416581	0.285852561470805	-0.433588682393544	-0.147736120922739
1623	0.0453138551735697	0.243099053956976	-0.509194300857541	-0.266095246900565
1624	-1.27492836291038	-0.0559530010633355	-0.379915329744618	-0.435868330807953
1625	-1.11628023768215	-0.269066490233988	-0.852848190263702	-1.12191468049769
1626	-0.11015831846195	-0.242324673869712	-0.693344597976955	-0.935669271846667
1627	-0.268870646224353	-0.252172791971596	-0.835571144032189	-1.08774393600379
1628	-0.213413942840485	-0.249144408444779	-0.948505209460135	-1.19764961790491
1629	-0.826091958477433	-0.369200580846649	-1.04926327151913	-1.41846385236578
1630	-1.07568118972697	-0.517412107538799	-0.80792293825419	-1.32533504579299
1631	0.657697403766844	-0.292081723703538	-0.825273660309895	-1.11735538401343
1632	-0.83860357089012	-0.406857003786136	-0.574535559060217	-0.981392562846354
1633	-0.354465986903557	-0.403999538485586	-0.474808118240124	-0.87880765672571
1634	-0.429210355319983	-0.416608917451458	-0.436338776436084	-0.852947693887541
1635	-1.01514085811259	-0.544118704346552	-0.257855877657877	-0.801974582004429
1636	-2.2073917006492	-0.886965056703308	-0.273004590937509	-1.15996964764082
1637	-1.85219932167636	-1.09662543316383	-0.134451501568512	-1.23107693473234
1638	-1.49986626021168	-1.19781421878102	-0.0697415232684567	-1.26755574204948
1639	0.868308205696807	-0.80702569625074	-0.387529792616474	-1.19455548886721
1640	1.75809847051689	-0.309117061941273	-0.348108657470905	-0.657225719412178
1641	0.0652618610465654	-0.240031272703119	-0.488944927310858	-0.728976200013976
1642	-0.862058405235107	-0.368932665709512	-0.409601885149376	-0.778534550858888
1643	-1.33909166801912	-0.56987485283524	-0.528623252511237	-1.09849810534648
1644	-0.51135938960082	-0.568845945342164	-0.426887498247852	-0.995733443590016
1645	-0.438343713005913	-0.553400411816529	-0.465416165800943	-1.01881657761747
1646	0.0893410768096146	-0.435217720558289	-0.278949301925866	-0.714167022484155
1647	0.467019206207611	-0.262922290864049	-0.473063071938292	-0.735985362802341
1648	1.54542271262353	0.0938219773245953	-0.290765828711703	-0.196943851387108
1649	2.74835276468841	0.626485491087912	-0.241728372833925	0.384757118253987
1650	0.374956904773928	0.587914318865621	-0.271012502601614	0.316901816264007
1651	-0.592559855576195	0.36283156191494	-0.0687035571520337	0.294128004762906
1652	-0.220888446079506	0.252883668711178	-0.0627989049393641	0.190084763771814
1653	-0.0202079730555066	0.203002041913924	-0.0627992904730242	0.1402027514409
1654	0.877869032950342	0.341777821242624	-0.317793476156013	0.0239843450866111
1655	0.122430190446071	0.304310051060539	-0.368575794429852	-0.0642657433693135
1656	-0.225332032466889	0.204081590780616	-0.229889085740907	-0.0258074949602903
1657	-1.16370095198618	-0.0656523158880686	-0.241159954688969	-0.306812270577038
1658	-0.914925056498462	-0.236736581328044	0.043419372581899	-0.193317208746145
1659	0.235927760961452	-0.146637967319526	-0.246703667291379	-0.393341634610905
1660	-1.05175007595995	-0.330407028605329	0.21660736517652	-0.113799663428809
1661	0.814509884869829	-0.107612418378334	0.383971424003312	0.276359005624978
1662	-0.367517420690452	-0.161609080477526	0.419494153642421	0.257885073164894
1663	-3.29225101518875	-0.790764527201354	0.191314827035402	-0.599449700165953
1664	-2.06296102504857	-1.06001544187263	0.367554881301726	-0.692460560570907
1665	0.163107445823663	-0.835245751833938	0.297179654289597	-0.538066097544341
1666	1.0017891854112	-0.483483546321945	0.385525477507942	-0.0979580688140028
1667	1.98726219794142	0.00160959160730399	0.2935468214033	0.295156413010604
1668	1.10203745184207	0.22172531251721	0.379878391184111	0.601603703701321
1669	1.49644123810157	0.480821579713981	0.0663521176582535	0.547173697372234
1670	1.59002896567271	0.711669207189914	0.316870250420031	1.02853945760994
1671	-1.00719765008443	0.381225935928123	0.32830357926613	0.709529515194253
1672	0.430085937081283	0.398138585031547	0.0968527940284522	0.494991379059999
1673	-0.927559357320978	0.140456432088085	0.351424573609558	0.491881005697643
1674	-1.16433853278653	-0.117871706139182	-0.0510774975372516	-0.168949203676434
1675	1.57821470997942	0.219137751261965	0.0840274512350603	0.303165202497026
1676	0.779795772621036	0.335373970642732	-0.292442950843718	0.0429310197990133
1677	1.12474375194485	0.499529733936046	0.0659567526108736	0.56548648654692
1678	1.02910691982918	0.614801739216139	-0.345182706223955	0.269619032992184
1679	-1.10585696269494	0.282185698403094	-0.266533039408131	0.015652658994963
1680	-0.906308215098871	0.0497724663416277	-0.270609440484557	-0.220836974142929
1681	1.12720145509503	0.266190539869435	-0.525956213976317	-0.259765674106881
1682	0.723663725165222	0.362671126202582	-0.842172780536098	-0.479501654333516
1683	0.588907190900177	0.414711442455515	-0.989421106114319	-0.574709663658804
1684	0.997648872807268	0.539066786153113	-0.919821543550532	-0.380754757397419
1685	1.71657603239451	0.784665762265368	-0.851386657031763	-0.0667208947663951
1686	-0.216995791406342	0.599030832172765	-1.15108254897275	-0.552051716799986
1687	-0.0178325234899676	0.486878459643744	-1.19165158652524	-0.704773126881501
1688	0.206891860434141	0.440000740008399	-1.24754078139462	-0.80754004138622
1689	-2.75292196286581	-0.190342255351217	-1.10521996343864	-1.29556221878986
1690	-1.01323689030998	-0.358486436128259	-0.938428816338459	-1.29691525246672
1691	-0.333784627865675	-0.360260795392667	-1.00784066854543	-1.3681014639381
1692	-1.68879057637037	-0.632714707590384	-0.777141491160628	-1.40985619875101
1693	-2.17649538926255	-0.953322066881501	-0.621957093078945	-1.57527915996045
1694	-2.20264653381183	-1.22104340050611	-0.590079012465142	-1.81112241297126
1695	-0.970014881350948	-1.19370875910746	-0.491565926245375	-1.68527468535284
1696	-0.71684264542239	-1.12069460038431	-0.668390588845009	-1.78908518922932
1697	0.573504369812657	-0.802846260180544	-0.386330575608525	-1.18917683578907
1698	1.23358013615594	-0.410598895972271	-0.678371635079628	-1.0889705310519
1699	1.17280618232736	-0.101608706846894	-0.429931030144858	-0.531539736991752
1700	-0.760991393214701	-0.235388451718977	-0.214663678319958	-0.450052130038935
1701	-1.44300460626203	-0.481320685594144	-0.259609935615403	-0.740930621209547
1702	-1.83069773828631	-0.760211595045766	0.0609492424957832	-0.699262352549983
1703	-0.00628454080728291	-0.62366551987189	-0.403172626643258	-1.02683814651515
1704	-0.55093119733897	-0.620800380221277	-6.96968561867521e-05	-0.620870077077464
1705	0.374281583010611	-0.433412046207541	-0.258429261483724	-0.691841307691265
1706	0.678172795005206	-0.219213211983528	-0.253739188226309	-0.472952400209838
1707	1.29741654334084	0.08000671053625	-0.411997906138267	-0.331991195602017
1708	0.119796945002466	0.0894633433691291	-0.461412121762646	-0.371948778393517
1709	0.856023944015303	0.244451179292542	-0.308494762867629	-0.0640435835750867
1710	0.307158604009023	0.261571418914788	-0.362335966849493	-0.100764547934705
1711	0.0391299969819481	0.221982564188171	-0.367782097734471	-0.1457995335463
1712	-1.87929693378943	-0.194115434809923	-0.518473740639908	-0.71258917544983
1713	-0.751976537786908	-0.309323583683369	-0.513796613408104	-0.823120197091473
1714	-1.49041440454396	-0.551335611522656	-0.349019887008578	-0.900355498531234
1715	-0.933060465934461	-0.638007513607546	-0.704032006014865	-1.34203951962241
1716	-0.676764109058846	-0.657709193897086	-0.391628290770787	-1.04933748466787
1717	-0.850344961868958	-0.708555735999465	-0.481490900975708	-1.19004663697517
1718	-0.355069792358316	-0.651130329804229	-0.717538541635798	-1.36866887144003
1719	-0.546243180939448	-0.642349061460421	-0.616054144289923	-1.25840320575034
1720	0.402378728766928	-0.445435185075039	-0.517806512915231	-0.96324169799027
1721	0.978991698307251	-0.168893144862467	-0.042000168282202	-0.210893313144669
1722	0.624251921643191	-0.0134276273543184	-0.0387932934938171	-0.0522209208481355
1723	-0.114132225835172	-0.0338200566228859	0.418137034906854	0.384316978283968
1724	0.0203634003114256	-0.0236168403657103	0.106220168646354	0.0826033282806435
1725	-0.00659902039765498	-0.0206556375774716	0.429935428824451	0.409279791246979
1726	0.169006407405754	0.0168898757720416	0.189927032699179	0.20681690847122
1727	-2.19271469936162	-0.424714679162087	0.117459678980727	-0.30725500018136
1728	0.00879910945418128	-0.345967147222813	-0.0528272930034333	-0.398794440226246
1729	1.64193461731272	0.0451329804765691	0.0911869269174322	0.136319907394001
1730	1.09163557063546	0.255278873221326	0.277909098629545	0.533187971850871
1731	1.67442519184008	0.543889702485411	0.067029373114781	0.610919075600192
1732	-0.634969098997918	0.318305405907656	-0.0666293702058797	0.251676035701776
1733	2.00181811549228	0.660970047786023	-0.0525603323097954	0.608409715476228
1734	0.468163142810549	0.63478913354795	0.0403473666234742	0.675136500171424
1735	-0.752354452027086	0.369250494950016	0.210979478223315	0.580229973173331
1736	0.361819733006025	0.374680682406049	-0.117347898850321	0.257332783555729
1737	1.12996224905161	0.532755047080399	0.253365216034081	0.786120263114481
1738	-0.793607563549203	0.277461428192391	0.0337988419606023	0.311260270152994
1739	-1.85951897164958	-0.144737590275867	0.298483547758081	0.153745957482213
1740	-1.50793636531671	-0.420088389348596	0.0653807249650667	-0.35470766438353
1741	-0.491540189542407	-0.442247321279174	-0.170339700078361	-0.612587021357534
1742	-0.322083199736638	-0.426498122344946	-0.211660919292319	-0.638159041637264
1743	-0.846936509599829	-0.518574430813789	-0.424252917678683	-0.942827348492471
1744	0.444672712622509	-0.335638291742657	-0.558583678356444	-0.894221970099101
1745	0.605050990467781	-0.153787193266717	-0.571154876247816	-0.724942069514533
1746	-0.23618435063994	-0.173147174684996	-0.175926533808557	-0.349073708493554
1747	-1.04738966536761	-0.351238849796695	-0.798078147632984	-1.14931699742968
1748	0.0928885469872486	-0.268992338606842	-0.677137121426859	-0.946129460033702
1749	-0.0724968721457075	-0.234731674388929	-0.673624094790931	-0.90835576917986
1750	-0.310509854219972	-0.254284011387698	-0.610232226251507	-0.864516237639205
1751	0.358100871336708	-0.136569965871798	-0.814474556577132	-0.951044522448931
1752	0.482452019646634	-0.0153236270767251	-0.76753222153393	-0.782855848610655
1753	0.233957911107931	0.0342456574851728	-0.603210157744164	-0.568964500258992
1754	0.470097462924816	0.12205746552745	-0.747952116694098	-0.625894651166648
1755	1.2347381284917	0.346879826368418	-0.595754289682627	-0.248874463314209
1756	1.5228606144067	0.588573304351515	-0.71597246790888	-0.127399163557366
1757	0.607239811669845	0.603331027047281	-0.287949231652963	0.315381795394318
1758	-1.47544742845678	0.198876180438376	-0.670954925663231	-0.472078745224856
1759	-1.46596402267742	-0.130366759555901	-0.646189477743157	-0.776556237299058
1760	-0.311624774974896	-0.169060230222518	-0.505786427190543	-0.674846657413061
1761	-0.159589923147707	-0.17033279423516	-0.202526086394991	-0.372858880630151
1762	-0.41719203373103	-0.222895103644236	-0.208720385546574	-0.431615489190809
1763	-0.137375570453286	-0.209966190154697	0.0192427566474577	-0.190723433507239
1764	-1.3965562676226	-0.45121703051079	0.0217774645981103	-0.429439565912679
1765	-1.28320465028282	-0.626066189248273	-0.123525842728446	-0.749592031976719
1766	-1.43371499823088	-0.799322642246077	0.094108123390486	-0.705214518855591
1767	2.40018249673923	-0.174393529490567	0.497698709252653	0.323305179762085
1768	2.39038029870205	0.33529471400867	0.455717231172711	0.791011945181381
1769	0.473236520839444	0.369163397871274	0.73877605247874	1.10793945035001
1770	-0.628653114685122	0.17651480381095	0.708189963039642	0.884704766850592
1771	0.273484078163828	0.199214913886317	0.494318541981118	0.693533455867435
1772	0.255957308265395	0.214294838123588	0.588552576240613	0.802847414364201
1773	0.0691605220078827	0.189281878599227	0.376859209085459	0.566141087684686
1774	0.289545750284061	0.212880045066372	0.461898429370858	0.67477847443723
1775	-0.35928281461458	0.102434876689549	0.199191985411524	0.301626862101073
1776	0.992780381785666	0.282422660090618	0.408753521938561	0.691176182029179
1777	0.261876253259338	0.283603367834147	0.31538185576029	0.598985223594436
1778	0.0418926539816104	0.240573329718625	0.283101392989492	0.523674722708117
1779	-3.47904153735655	-0.498843524060302	-0.391396184682675	-0.890239708742977
1780	-2.0845389825716	-0.825326330636285	-0.367864849477491	-1.19319118011378
1781	-0.811731629468951	-0.838066374110723	-0.325647894794457	-1.16371426890518
1782	-2.28544555781247	-1.1432398251675	-0.460333536303101	-1.6035733614706
1783	-1.54745230116451	-1.24549606324103	-0.533514433905843	-1.77901049714687
1784	-1.04833073860889	-1.22939207753477	-0.178393684350511	-1.40778576188528
1785	-0.247893921914423	-1.05611988585103	-0.22725058587537	-1.2833704717264
1786	-0.152523209678613	-0.895182471419169	-0.179011511944992	-1.07419398336416
1787	0.564188004172653	-0.620075818132695	-0.123001498500552	-0.743077316633247
1788	2.41843804340953	-0.0239875328633208	-0.0202411206020302	-0.0442286534653509
1789	0.772765217263714	0.134913712607073	0.11116900114375	0.246082713750824
1790	0.0787766607120805	0.126213337665752	0.248090093467366	0.374303431133118
1791	-0.319186561937543	0.0394974286080581	0.144271443059324	0.183768871667383
1792	0.701864622513266	0.172710683971573	0.257388973634931	0.430099657606504
1793	0.286069686593484	0.198617485671356	0.243160377536412	0.441777863207768
1794	-1.25186797148168	-0.0877593506781708	0.196549926582741	0.10879057590457
1795	0.0344571049650717	-0.0649598582773591	0.298422055918374	0.233462197641014
1796	0.775805833212979	0.101976532955334	-0.0947419887355234	0.00723454421981089
1797	-0.666603805609365	-0.0498294374990707	0.284451880347162	0.234622442848091
1798	-0.475894808768052	-0.135975854642677	-0.372199214124759	-0.508175068767436
1799	0.163170909336453	-0.0786934320047316	-0.217950789395388	-0.29664422140012
1800	0.459210724946507	0.027413412141776	-0.225470540050066	-0.19805712790829
1801	-1.6238540870244	-0.302326613837606	-0.233466182875226	-0.535792796712832
1802	-0.754201980754692	-0.398364492373718	-0.00781742594689682	-0.406181918320615
1803	-0.992873198312327	-0.524727900503127	-0.139297213785582	-0.66402511428871
1804	-0.96574316315236	-0.622759501770425	-0.104160059310013	-0.726919561080439
1805	-2.20614790746717	-0.951101937364403	-0.00661001469143736	-0.95771195205584
1806	-2.01626368237069	-1.18194914190642	-0.0495815405700117	-1.23153068247643
1807	-1.35391182743265	-1.23848047653945	-0.174175235631565	-1.41265571217101
1808	-1.24614790442535	-1.26321163411459	-0.344057768674828	-1.60726940278942
1809	0.962357771534827	-0.84175865818854	-0.512552924519755	-1.3543115827083
1810	0.298417696083007	-0.629490160912014	-0.795095020009883	-1.4245851809219
1811	-1.67632908662721	-0.850648770824114	-0.578951613029479	-1.42960038385359
1812	-0.156161202194993	-0.727684549180685	-0.882558015999409	-1.61024256518009
1813	-0.5281778104285	-0.701413281039614	-0.648142740178751	-1.34955602121836
1814	-0.813769760890363	-0.737022575982534	-0.747227074560773	-1.48424965054331
1815	0.63108858716929	-0.477205331235796	-0.827740737936622	-1.30494606917242
1816	-0.571867645367196	-0.50507620928895	-0.717379786778245	-1.2224559960672
1817	-0.796700717938469	-0.572861568780608	-0.523315716052119	-1.09617728483273
1818	-1.38706004322328	-0.746431392261838	-0.146791093290962	-0.8932224855528
1819	-1.67115805347607	-0.945357946602796	-0.510851855275171	-1.45620980187797
1820	0.0902401919617378	-0.755945585158014	-0.501083433059519	-1.25702901821753
1821	-1.40191009250929	-0.899297916724255	-0.674714720436569	-1.57401263716082
1822	-0.96703854650831	-0.929690569902771	-0.855756889033302	-1.78544745893607
1823	0.587378708025434	-0.643690518820907	-0.566950482763176	-1.21064100158408
1824	-0.0599960405786341	-0.539008431339126	-0.895091698202295	-1.43410012954142
1825	-1.57238093973355	-0.755778966852373	-1.00160648789691	-1.75738545474928
1826	0.0229591507832836	-0.614187652534886	-1.1178413289022	-1.73202898143708
1827	0.65115782156649	-0.372622754977787	-0.687678022210513	-1.0603007771883
1828	-1.13772061784102	-0.532621832365159	-0.694617585487502	-1.22723941785266
1829	-1.34833324997783	-0.705740523913667	-0.143212394424675	-0.848952918338342
1830	-0.485134155703005	-0.674838301762087	-0.608066622766454	-1.28290492452854
1831	-0.952642555355192	-0.743039382078578	-0.482576950489962	-1.22561633256854
1832	0.978136002799452	-0.412721992295902	-0.521396378574498	-0.9341183708704
1833	1.08170860524823	-0.121566466514623	-0.475096490282559	-0.596662956797181
1834	0.415702224009621	-0.0163897598766223	-0.098625003416404	-0.115014763293026
1835	-1.78121909223945	-0.369662618894444	-0.364702157578421	-0.734364776472865
1836	-0.74051714493813	-0.450757583339853	-0.393950681522025	-0.844708264861878
1837	-0.928854196866293	-0.554819935036708	-0.212922596680697	-0.767742531717406
1838	0.630849579986943	-0.328078227237892	-0.193763975174866	-0.521842202412758
1839	0.143761451136683	-0.239855443827633	-0.324574999250787	-0.564430443078419
1840	-0.34554171989509	-0.265485372133869	-0.362959002879967	-0.628444375013836
1841	-0.570429351954126	-0.331446909049176	-0.338870757208682	-0.670317666257857
1842	-1.25468879912829	-0.522303537276858	-0.277784589344427	-0.800088126621285
1843	-0.975654040971793	-0.622756776604335	-0.238107705369023	-0.860864481973358
1844	0.800146565202676	-0.349840811653148	-0.12097494360268	-0.470815755255828
1845	0.300313961851922	-0.22636263881181	-0.135990445602358	-0.362353084414168
1846	-0.602082182320507	-0.305746490207214	-0.0406878148759906	-0.346434305083205
1847	-0.882839406676146	-0.426891935513531	0.00623781508263077	-0.420654120430901
1848	1.44344698682108	-0.0608201584816955	-0.15698468949548	-0.217804847977175
1849	1.7286647780083	0.295937621445619	-0.347095204711457	-0.0511575832658375
1850	2.69863453079065	0.782020137828409	-0.229454489341809	0.5525656484866
1851	2.88849374040794	1.21796268444799	-0.135197219487681	1.08276546496031
1852	1.31250448958776	1.25968440377653	-0.00250580455320073	1.25717859922333
1853	1.39033397010905	1.30940915456636	-0.0289204353344406	1.28048871923192
1854	-1.05409858659803	0.861233825885715	-0.274750279243866	0.586483546641849
1855	-0.597142317904811	0.58569015526268	-0.153258486125917	0.432431669136764
1856	-0.314685947001833	0.416585352488208	-0.160835835202535	0.255749517285673
1857	-1.12677184910521	0.115716869542885	-0.198086776192602	-0.0823699066497164
1858	-1.23509648176431	-0.15227833660819	-0.37754585311971	-0.5298241897279
1859	0.784663685562572	0.0322577799038289	0.103793994075108	0.136051773978937
1860	0.649549856961166	0.156320407825518	0.123575201050107	0.279895608875626
1861	0.148350092359034	0.157654343692251	-0.144790649063791	0.0128636946284601
1862	-0.611602390711138	0.00675598139494341	-0.18050720166346	-0.173751220268516
1863	0.364043256414893	0.0783399810182418	-0.236194722748345	-0.157854741730104
1864	-0.0879595858988415	0.0465474344754113	-0.00655936600906082	0.0399880684663505
1865	-0.632480459169617	-0.0883862757520216	0.388109753628953	0.299723477876932
1866	0.652183366639461	0.0580721112196812	0.461658250086246	0.519730361305927
1867	-0.363330337860547	-0.0251206442203916	0.776602862705951	0.751482218485559
1868	0.637042371550158	0.106841430349666	0.717107900598661	0.823949330948327
1869	-0.512663680235014	-0.0150583713168923	0.536119274793423	0.521060903476531
1870	-0.762445116684752	-0.164817775025357	0.530941792051829	0.366124017026472
1871	-1.02338005854528	-0.339617392776203	0.283922110302895	-0.0556952824733086
1872	-0.743128787934999	-0.426680961333041	0.276496988022887	-0.150183973310154
1873	-0.419097769435816	-0.433156378683401	0.531680402638853	0.0985240239554518
1874	0.700412498022974	-0.214555948515398	0.722954544663222	0.508398596147825
1875	0.579722533981693	-0.0597190465090337	0.648504439118766	0.588785392609733
1876	0.825063574287029	0.116118894935965	0.511401585335289	0.627520480271254
1877	-0.633453908149716	-0.0316206713324377	0.716240531349578	0.68461986001714
1878	-1.90472373781002	-0.406833563614842	0.779467791571442	0.372634227956601
1879	-2.75395250148219	-0.883877650212215	0.912673206482549	0.0287955562703337
1880	-0.642911956868947	-0.852240205560832	0.864976027516091	0.0127358219552589
1881	0.671449785993597	-0.563465308103435	0.611149217928106	0.0476839098246706
1882	0.987323223894865	-0.26386173125787	0.713134499873966	0.449272768616097
1883	-0.437076654758607	-0.303447044892937	0.50869460244929	0.205247557556352
1884	-0.247196964143224	-0.297880820413128	0.0344319841235058	-0.263448836289622
1885	0.886844121397894	-0.0665153641447481	0.170866103924576	0.104350739779828
1886	0.699056270623851	0.0853530799472843	0.184153448162122	0.269506528109406
1887	0.104975795053354	0.090876350433436	0.216458002540519	0.307334352973955
1888	-1.21715182858919	-0.169027102890493	0.296598520348992	0.127571417458499
1889	-1.44417289913633	-0.427222267067389	0.347369576697808	-0.0798526903695803
1890	-1.00526288701915	-0.550832585851596	0.851605532140097	0.300772946288501
1891	0.188541434394829	-0.413275290955204	0.892590620987338	0.479315330032135
1892	0.544051947453948	-0.229550800701486	1.00759701719244	0.778046216490952
1893	0.89600313951316	-0.00873967202534977	0.754435562866663	0.745695890841313
1894	0.486303110923518	0.0901051839257344	0.762061764302306	0.85216694822804
1895	0.440674812207953	0.161906847533337	0.644367046074557	0.806273893607894
1896	2.27795206901935	0.588148529013319	0.389070982560864	0.977219511574183
1897	0.921621666196644	0.665859621320111	0.401288553438219	1.06714817475833
1898	2.73897368440665	1.09295448608896	0.550368347661574	1.64332283375054
1899	0.421906280609764	0.979216705597527	0.776017107551271	1.7552338131488
1900	1.13974085920228	1.02966300264086	0.929430937012266	1.95909393965312
1901	0.870103208212226	1.01703740721113	0.922774039503834	1.93981144671497
1902	0.942004064544216	1.02108061522329	0.937113225634103	1.95819384085739
1903	1.41929401086001	1.1198489032271	1.20201947364583	2.32186837687293
1904	1.46430307184952	1.20971535024258	1.01414369628586	2.22385904652843
1905	1.58447959978703	1.3073270796715	0.8758181234793	2.1831452031508
1906	1.73410248541173	1.41716938154104	0.612877161904567	2.0300465434456
1907	1.05647840109499	1.37157583520715	0.607259084212451	1.9788349194196
1908	1.09683276504901	1.34231786947251	0.203077502833223	1.54539537230574
1909	1.68153629773672	1.43530417969061	0.482317963895235	1.91762214358584
1910	2.10426288520364	1.59598024897479	0.410581319925764	2.00656156890056
1911	1.77518433264433	1.66171497766958	0.527274622310165	2.18898959997975
1912	0.679762144810743	1.49644958403053	0.545550129567844	2.04199971359837
1913	0.574178561364233	1.34002500714939	0.311135382396134	1.65116038954553
1914	-0.504160265242606	0.996287630198229	0.382685331850244	1.37897296204847
1915	0.400966736379899	0.895884669030454	0.457832769958065	1.35371743898852
1916	0.255393273645005	0.784566984475323	0.714244650608406	1.49881163508373
1917	0.101124698437282	0.662574057727059	0.730436266738867	1.39301032446593
1918	-1.61957238377772	0.218555280497265	0.737332356537727	0.955887637034993
1919	-1.03480291571972	-0.0280226537532479	1.05647702737733	1.02845437362408
1920	-1.4340779371195	-0.30975859583454	1.08186156480883	0.772102968974294
1921	0.245072151912272	-0.204594458057537	1.0225278065139	0.817933348456365
1922	0.345491240635348	-0.0984095265939591	0.917633068011959	0.819223541418
1923	1.82578980630201	0.284587055442081	0.770495428317845	1.05508248375993
1924	1.6694401512273	0.5668882044638	0.945048213523615	1.51193641798741
1925	0.826159980149061	0.629360802581484	0.829277445313277	1.45863824789476
1926	0.398408935322047	0.594958830919711	0.929972578687934	1.52493140960765
1927	0.784403253211923	0.643991742331675	1.0239670472208	1.66795878955248
1928	0.376264304695067	0.602508705114228	0.933821281073485	1.53632998618771
1929	1.45158870836193	0.783610147546598	1.22058177554955	2.00419192309615
1930	1.15215926399963	0.8719975790203	1.06445601087899	1.93645358989929
1931	1.6097660319972	1.03588444095291	1.08615759369958	2.12204203465249
1932	0.652791886541682	0.978668825751475	0.983754393954943	1.96242321970642
1933	-1.04308161104527	0.592649942512396	1.0539775468617	1.6466274893741
1934	-0.655790459777558	0.354062641789285	1.11959987694203	1.47366251873132
1935	-1.35733440116035	0.0184150931168504	1.12657242405587	1.14498751717272
1936	0.885612887629785	0.192199580581517	1.19857575123692	1.39077533181844
1937	0.379865817073322	0.233332870765442	1.18692854032317	1.42026141108861
1938	1.42249746621843	0.475536290243323	1.1996334992257	1.67516978946902
1939	2.17593616477824	0.824523417982473	1.36409481705622	2.18861823503869
1940	2.12999049590472	1.10106077811617	1.22674146925712	2.32780224737328
1941	1.03928752956703	1.10932982596508	1.14167259125751	2.25100241722259
1942	0.771597641279465	1.06256197208015	1.33138286395225	2.3939448360324
1943	0.733630403484701	1.01667824429015	0.904884330149931	1.92156257444008
1944	2.00269522278231	1.23292478914214	1.1742353616599	2.40716015080204
1945	1.35687329718543	1.28080810053994	1.10454309805714	2.38535119859708
1946	0.0451298806606733	1.05766295683558	1.34680525185982	2.4044682086954
1947	0.413535464209261	0.94864828199453	1.08451799559971	2.03316627759424
1948	-0.759064230185531	0.624874676286409	0.824265499148487	1.4491401754349
1949	2.25499653828478	0.962603421952288	0.70276491262502	1.66536833457731
1950	1.31761242346584	1.05163550926361	0.703429098044706	1.75506460730831
1951	-0.0106367360236533	0.858878985258209	0.635364537351187	1.4942435226094
1952	-1.58731835689498	0.38572696702431	0.780846289919399	1.16657325694371
1953	-1.06767632284765	0.102271265624769	0.456231212775004	0.558502478399772
1954	-0.393318949086742	0.00506884050585688	0.721763406831588	0.726832247337445
1955	-0.0689379416696841	-0.0096375727293439	0.754342276076335	0.744704703346991
1956	-0.181596420174435	-0.0442098612134265	0.636372146166125	0.592162284952699
1957	-0.0294180418426856	-0.0420795813332791	0.64617643041753	0.60409684908425
1958	0.953273304260199	0.156202813537838	0.567941036397249	0.724143849935087
1959	0.896648761814134	0.307217799523561	0.370907520859586	0.678125320383147
1960	1.01926605879843	0.45538187212257	0.456122270858514	0.911504142981084
1961	0.401812475195699	0.453197638140113	0.272146207879144	0.725343846019256
1962	-0.399555648903891	0.291135713786839	0.491418268363962	0.782553982150802
1963	-1.3194117085478	-0.0255205795129657	0.278902281797294	0.253381702284328
1964	-0.780098542091168	-0.176914191701871	0.415516958456311	0.23860276675444
1965	0.352530931928378	-0.074338903016579	0.46801507158134	0.393676168564761
1966	1.22740039484646	0.184616532919537	0.445354956615644	0.629971489535182
1967	-0.119284607900205	0.127294311447818	0.470655583023475	0.597949894471293
1968	-1.39258286695051	-0.174296805915887	0.593145035897627	0.418848229981741
1969	-0.71526448215493	-0.285755051597586	0.750251135760369	0.464496084162783
1970	0.359168663222049	-0.16212271594592	0.707896783245416	0.545774067299496
1971	-1.10997162230457	-0.354729177778365	0.681890626579378	0.327161448801013
1972	-1.8697153861794	-0.664370764097094	0.39735555515848	-0.267015208938614
1973	0.0996488928728169	-0.524010997437645	0.582496840053971	0.0584858426163258
1974	-1.40590197478129	-0.710204313509525	0.603183761457558	-0.107020552051966
1975	-0.831413832873116	-0.747748879013507	0.369888267758137	-0.377860611255371
1976	0.925627308882645	-0.427079541051416	0.571894483312306	0.144814942260889
1977	-0.511483807765681	-0.451959915822361	0.314115283315911	-0.137844632506451
1978	1.26645701639189	-0.116742078963925	0.147013129886559	0.0302710509226343
1979	1.03212157256119	0.110843984286215	0.116221991660299	0.227065975946514
1980	0.710074070804543	0.232766192889725	0.319186954039852	0.551953146929577
1981	-0.240154558381326	0.142541928719434	0.633195493767838	0.775737422487273
1982	-1.07111045713601	-0.0975186307815517	0.828628806683248	0.731110175901696
1983	-0.917267228641396	-0.263294947747193	0.655710655900489	0.392415708153296
1984	-1.6310934900564	-0.541786368861967	0.556568987822055	0.0147826189600881
1985	-1.00746452425282	-0.645070066636307	0.526583620810588	-0.118486445825719
1986	-0.770026143561082	-0.682143930157424	0.583261571168128	-0.0988823589892963
1987	-2.01298103944134	-0.96108842153363	0.575388268978226	-0.385700152555405
1988	-0.463098946877945	-0.879492436512347	0.84200309347315	-0.0374893430391968
1989	1.50466905334038	-0.419133694204067	0.852901848606424	0.433768154402357
1990	1.08102106480086	-0.126953432135881	0.663458740341828	0.536505308205948
1991	-0.319296118274786	-0.167799902753402	0.703687323837802	0.535887421084401
1992	-1.41974435112173	-0.421331810972052	0.881554749774025	0.460222938801974
1993	-1.45459289242676	-0.635875889378209	0.711266737132328	0.075390847754119
1994	-1.14055999570357	-0.748723144915467	1.09430460435974	0.345581459444277
1995	-0.103970981967221	-0.633796860676999	0.768584959761657	0.134788099084658
1996	0.2429516706752	-0.4703186469055	0.515771192117386	0.0454525452118861
1997	0.370522228178934	-0.310959894331771	0.874187318018971	0.563227423687201
1998	-1.54301622125016	-0.563195672713332	0.388364626672827	-0.174831046040505
1999	1.40555991455133	-0.179993634340581	0.513758027986064	0.333764393645484
[truncated: 8,001 more rows]
