# Supplementary material for: Impulse Response Functions for Nonlinear, Nonstationary, and Heterogeneous Systems, Estimated by Deconvolution and Demixing of Noisy Time Series
Source: Sensors (Basel). 2022 Apr 25;22(9):3291. doi: 10.3390/s22093291 (PMC9105515; doi:10.3390/s22093291)
Supplement: Supplementary file 1 [file sensors-22-03291-s001.zip › File S1/IRF fig 2 first benchmark tests/benchmark_time_series_alpha=2_tau=10.txt]

t	x	y_true	y_err	y
1	1.85250030857761	0.570979765674757	0.682846182100339	1.2538259477751
2	0.892871885222133	0.602302443765109	0.733626983592722	1.33592942735783
3	2.64928703625224	0.632748750756113	0.687593234890348	1.32034198564646
4	1.9510594256933	0.719128431411825	0.564290735157251	1.28341916656908
5	2.40507978330505	0.817296646799263	0.666918274147923	1.48421492094719
6	1.27896695993382	0.935010106282547	0.639782671148856	1.5747927774314
7	0.683802977789005	1.02507791428795	0.474120275326074	1.49919818961402
8	0.792861549041596	1.07416362904854	0.472348220950589	1.54651184999913
9	0.280477559040372	1.0977369245095	0.646118963021796	1.7438558875313
10	-0.222308710933656	1.0866539686221	0.560377809695269	1.64703177831737
11	0.432515610534829	1.03623853922533	0.590915350949521	1.62715389017485
12	1.00224919022482	0.982559334166433	0.766389102582792	1.74894843674922
13	0.410447845926169	0.947114511265725	0.624493777250957	1.57160828851668
14	-1.05121634116332	0.905676186967927	0.765136603189588	1.67081279015752
15	-0.940908879222519	0.813713524543489	0.678403106487522	1.49211663103101
16	1.08245041649043	0.694517628726191	0.498615102414659	1.19313273114085
17	1.30458639098164	0.627246812940555	0.538550933072885	1.16579774601344
18	0.402875919198816	0.604267622122614	0.371483611601714	0.975751233724328
19	0.759745992753872	0.582202734305062	0.137330634020294	0.719533368325356
20	2.25963697692217	0.573162962276024	0.118959273159704	0.692122235435728
21	2.34021487778754	0.622271495171802	-0.133540129480486	0.488731365691316
22	1.57246482898421	0.711383232033366	0.123319262974545	0.834702495007911
23	0.682477955132605	0.79923861383414	0.0148672759570247	0.814105889791165
24	-1.34165223220878	0.854218651147861	0.283860285506269	1.13807893665413
25	0.174704324579205	0.819066416978529	0.321328116470962	1.14039453344949
26	-0.32946022131374	0.774311275354644	0.318582602066313	1.09289387742096
27	0.338065883524733	0.708078700236249	0.269037558548861	0.97711625878511
28	1.05515651587454	0.651486642640493	0.403036495853076	1.05452313849357
29	0.128181715251047	0.62670051571366	0.493074195045759	1.11977471075942
30	0.67041693689767	0.593691266573162	0.377727314876866	0.971418581450028
31	0.970528288151129	0.574012315555691	0.48919373416211	1.0632060497178
32	0.514451541637792	0.573743967891273	0.324569122219612	0.898313090110885
33	1.55471618358893	0.571559591947118	0.296974603357556	0.868534195304674
34	0.740280894740808	0.602230505390559	0.150793120719791	0.75302362611035
35	0.902683825105069	0.627245047801404	0.0639872313274778	0.691232279128882
36	-0.772087831396206	0.652964640921074	0.183589050325877	0.836553691246952
37	-0.752540589919596	0.623464253005692	-0.00921520748908856	0.614249045516603
38	-0.6730881894569	0.558558301642979	0.0324877119040076	0.591046013546986
39	-0.395775259893377	0.474654011098201	-0.0198733584615789	0.454780652636622
40	0.239367567759718	0.389853510381634	0.0130852182335898	0.402938728615224
41	1.30831894916774	0.328039121279927	0.135834648012276	0.463873769292203
42	0.325191594330786	0.318671248923668	-0.0599590958779689	0.258712153045699
43	1.04678256278572	0.312570478710143	0.18051059426806	0.493081072978203
44	1.11260755827212	0.332491723637392	0.183772728649701	0.516264452287093
45	1.12368884838267	0.371357181855887	0.0552834831259885	0.426640664981875
46	2.05165747986789	0.422007167510955	0.00577872283877777	0.427785890349733
47	0.455152880338077	0.50928253182581	-0.0325243406376892	0.476758191188121
48	-0.621386584695884	0.565956584088493	-0.0920999808511993	0.473856603237294
49	-1.05582981885224	0.564999898164179	0.0958570734910024	0.660856971655181
50	0.0317377609149409	0.511215927017067	0.0810053990321761	0.592221326049244
51	1.48150041583073	0.459405031312537	0.0148624191840093	0.474267450496546
52	0.333561814251014	0.458097768821959	-0.254279207802965	0.203818561018993
53	-1.94475055354077	0.453092953378659	-0.0461466429147739	0.406946310463885
54	-0.741271998323233	0.371161068972543	-0.20640181781842	0.164759251154124
55	-0.31973163628907	0.27976858640212	0.0268251642081737	0.306593750610294
56	-0.545510193504352	0.198842621090356	-0.044501320694485	0.154341300395871
57	0.600475202184137	0.120197607240638	-0.144769725937193	-0.0245721186965555
58	-1.04866918678636	0.0831958606450176	0.0736897656390989	0.156885626284117
59	0.743357383398291	0.0213160451377235	-0.130977529640131	-0.109661484502407
60	2.052288708591	0.00348073225159283	0.00657745046008098	0.0100581827116738
61	1.27583864390327	0.0586218679139282	-0.0431122219620932	0.015509645951835
62	1.04672595114295	0.135440580874048	0.00966333201547735	0.145103912889525
63	1.33156335251501	0.216762793403719	0.277741083694689	0.494503877098408
64	-0.690337550367232	0.307759868413868	0.257790568955616	0.565550437369484
65	0.60294519043417	0.336036468714532	0.0954536130928877	0.43149008180742
66	0.940995534575064	0.36369516381468	-0.0454788706713607	0.318216293143319
67	0.00509509117083107	0.401101728849873	-0.127136933564245	0.273964795285628
68	0.0561377737777821	0.41316334240633	-0.383601190163127	0.0295621522432029
69	-2.10791863893082	0.409511008469528	-0.0635126925980141	0.345998315871514
70	-1.57524412826508	0.324574129426754	-0.0381320008424899	0.286442128584264
71	-1.02861145498571	0.205386172324352	0.188080129031313	0.393466301355666
72	-1.19080210037288	0.0850571724519196	0.125916541784119	0.210973714236039
73	-0.243126705898675	-0.0373944747912608	0.0538140028982062	0.0164195281069454
74	0.315836713211163	-0.126209753207793	0.368793184523018	0.242583431315225
75	0.516496902838928	-0.171253937313366	0.320701072455393	0.149447135142027
76	-0.756857390890651	-0.178905926618939	0.278157508870555	0.0992515822516163
77	-1.75581830324188	-0.202943117782658	0.0330874896881874	-0.16985562809447
78	-1.83589143712666	-0.269889012008375	0.154245469242252	-0.115643542766123
79	-1.72538484979752	-0.366020059199017	-0.1278311924585	-0.493851251657517
80	-0.886673045440921	-0.474936767962312	-0.198067576830051	-0.673004344792363
81	-0.851724330582118	-0.561377952073273	-0.278926881847456	-0.840304833920729
82	-1.67972660633395	-0.62876846686383	-0.609152448270665	-1.2379209151345
83	-1.28257785044526	-0.708291019271831	-0.524670752856984	-1.23296177212881
84	0.231387639682871	-0.780326608734721	-0.623713051224552	-1.40403965995927
85	-0.62011364843086	-0.795395348327789	-0.609725827469136	-1.40512117579692
86	-1.39722766742093	-0.799668941347325	-0.816991264672652	-1.61666020601998
87	-1.0558788998899	-0.822015793031876	-0.620074106236386	-1.44208989926826
88	-0.333979407396933	-0.844564318039396	-0.364723905409699	-1.2092882234491
89	-0.378766487131335	-0.842865464504448	-0.43861109456163	-1.28147655906608
90	-1.39182945792859	-0.826435671296063	-0.183578285217039	-1.0100139565131
91	0.48426427868785	-0.833848325302835	-0.120223510018532	-0.954071835321367
92	-1.17199353334166	-0.795558855124181	-0.242984255243901	-1.03854311036808
93	-0.901937926107666	-0.782133639269832	-0.21257322061935	-0.994706859889182
94	-0.614777907082074	-0.776972451281992	0.0109547689752636	-0.766017682306729
95	-1.75410419747685	-0.768116126390167	-0.0853027347274013	-0.853418861117568
96	-1.18579402178349	-0.794385941932857	-0.00454788253085734	-0.798933824463714
97	0.224846999860721	-0.824726605041933	-0.045833479034004	-0.870560084075937
98	0.161460211299922	-0.810601681551429	0.188730079774868	-0.621871601776562
99	0.315551089974331	-0.769210576891647	0.139610877444771	-0.629599699446876
100	-1.20322946032667	-0.705856098032802	-0.111941086336866	-0.817797184369669
101	-1.32126547194941	-0.679599758588209	0.087723415061495	-0.591876343526714
102	-0.83227837070929	-0.682939379147797	0.319880323022564	-0.363059056125233
103	-2.676285132517	-0.689994078818766	0.177626374697199	-0.512367704121566
104	-2.60897874205028	-0.759697065151253	0.176839425712608	-0.582857639438644
105	-0.369975498358295	-0.866899883056453	0.103783719326361	-0.763116163730092
106	-0.531898870724281	-0.922391429246372	-0.048649744201465	-0.971041173447837
107	-0.594611454059835	-0.946699368000001	-0.0605679660807244	-1.00726733408073
108	-0.847605327574319	-0.951359375029722	-0.0579967444900306	-1.00935611951975
109	1.49403413391027	-0.950981213118406	0.203414826900466	-0.74756638621794
110	1.04302129585033	-0.870551401829309	0.072074580438962	-0.798476821390347
111	0.342247647387314	-0.75387449462793	0.127085672063412	-0.626788822564519
112	-0.237065261488504	-0.639684062712021	0.552918006707901	-0.0867660560041197
113	-0.880351153440444	-0.549884547650988	0.547801063829958	-0.00208348382103007
114	-1.66386091978488	-0.500452551756265	0.648457768028924	0.148005216272658
115	-1.97329391951067	-0.505363318017613	0.74383112109355	0.238467803075938
116	-0.772324296361508	-0.556673459015789	0.600452472168274	0.0437790131524843
117	0.531169921817354	-0.598069224149974	0.620939363584526	0.0228701394345526
118	0.707874055189409	-0.588770547883787	0.561945508672688	-0.0268250392110989
119	0.153329271892437	-0.540008987921764	0.853546385685389	0.313537397763624
120	2.29544074752359	-0.484557814328426	0.673166737777313	0.188608923448887
121	1.38232869173324	-0.356292001551855	0.672824606409215	0.31653260485736
122	0.26673569910839	-0.213335420653502	0.798136292177385	0.584800871523883
123	-0.284607259401462	-0.101763479545178	0.753886090801161	0.652122611255983
124	-0.789576598456489	-0.0329514401270798	0.62590083975096	0.59294939962388
125	-0.134573992056704	-0.0116006402097068	0.829524722322234	0.817924082112528
126	0.131536793469264	-0.00131478556168719	0.969632899771756	0.968318114210069
127	0.134545802039436	0.0099309596522832	0.922793622852535	0.932724582504818
128	0.601651122787189	0.0215491627011283	0.635241814712307	0.656790977413436
129	0.711302356268553	0.0483326141556832	0.468897880420048	0.517230494575731
130	2.12948415187128	0.0879925639905264	0.437575765411697	0.525568329402223
131	0.0846495433955269	0.18142508274976	0.138902615113995	0.320327697863755
132	1.81150162429648	0.240865617085445	0.252166528423375	0.49303214550882
133	0.863514826705826	0.33212058987557	0.318869500951797	0.650990090827367
134	-0.30333241738481	0.410657075564455	0.29053736488801	0.701194440452464
135	-0.979037940923909	0.439874161231862	0.345059943561686	0.784934104793547
136	-0.113006680914109	0.412942597946008	0.249656164614784	0.662598762560791
137	-0.0681538930945337	0.37762025858309	0.368856792778981	0.746477051362071
138	0.0678109603983474	0.339302948580488	0.50407446275152	0.843377411332008
139	-0.215127745920092	0.304689844855313	0.48828846496361	0.792978309818923
140	-1.41695547240229	0.264431056097702	0.682765011228767	0.947196067326469
141	-0.502214105861193	0.182351763722235	0.704233560064363	0.886585323786598
142	0.108174485789422	0.104893430654218	0.894472719017404	0.999366149671622
143	-0.521355332766196	0.0530675434205211	0.632325558029019	0.68539310144954
144	-0.344137585974223	-0.000490095456283507	0.603907796366174	0.60341770090989
145	0.412114721194747	-0.0476449915897332	0.815619488410152	0.767974496820418
146	-0.241153520276574	-0.0641918790389626	0.61980451812955	0.555612639090588
147	-0.996526870210357	-0.0810719301088615	0.619752251412827	0.538680321303966
148	-0.827916878137544	-0.122358549266906	0.699780900950619	0.577422351683712
149	-0.207874716650488	-0.173126914815818	0.925234559976397	0.752107645160579
150	0.330583225237045	-0.208277007245363	0.808498866813172	0.600221859567809
151	0.682257693365355	-0.214168794354171	0.915463531029099	0.701294736674928
152	-0.0621772078816713	-0.188737489286619	0.97606935225295	0.78733186296633
153	-1.71391657445091	-0.167524993073808	0.870268337653305	0.702743344579497
154	-0.910536001743838	-0.203930653278668	0.770083361625513	0.566152708346845
155	0.117760069773003	-0.251452586656197	0.779290575394209	0.527837988738013
156	0.603699803335511	-0.271188574754723	0.539741300661665	0.268552725906942
157	0.761874324697903	-0.25573643882228	0.575677634203479	0.319941195381199
158	1.89800826083473	-0.212024638794539	0.516817497801614	0.304792859007075
159	1.28889871066839	-0.113598613628681	0.54407585620146	0.430477242572778
160	0.24001633795335	-0.00167855085113349	0.388341137232768	0.386662586381634
161	2.3385647599209	0.0812592157972486	0.304234613510486	0.385493829307734
162	2.21689369128102	0.210770199652687	0.159151975678454	0.369922175331141
163	0.884586606564547	0.363259968956304	0.27634324261075	0.639603211567054
164	1.16362690388697	0.482510256301439	0.0489788916402478	0.531489147941687
165	-0.893248679529834	0.584699417158207	0.230675150136297	0.815374567294504
166	-2.30462664099243	0.604733284488649	0.0889183874094304	0.693651671898079
167	-1.01341587322204	0.522816986401192	0.360024370003894	0.882841356405086
168	1.54589375246533	0.417539257256134	-0.0589995109543494	0.358539746301784
169	0.476321254105239	0.383876584918588	-0.0235687209835486	0.36030786393504
170	0.527592671156768	0.364297351136407	0.0343970678805704	0.398694419016978
171	-0.570974820642151	0.356480973004801	0.0510818644302994	0.4075628374351
172	-0.265962692629317	0.320829067992251	0.0443247092762253	0.365153777268476
173	-0.191548387094351	0.277678833232715	0.0162553580823985	0.293934191315113
174	-1.29463991993366	0.23335718265807	0.205734721411346	0.439091904069416
175	-0.713555059660107	0.153581254847436	0.265748650240105	0.419329905087541
176	-0.139230553713434	0.071691016603376	0.372120112650021	0.443811129253397
177	0.892475855865146	0.00988299276194071	0.438905318413483	0.448788311175424
178	0.332799110980623	-0.00264500815356525	0.652247950782626	0.649602942629061
179	0.0404760184352985	-5.69525278117169e-05	0.371169112519933	0.371112159992121
180	1.06622997819133	0.00300530285749782	0.486677506842913	0.48968280970041
181	1.36974480638837	0.039877455084514	0.454738589255396	0.49461604433991
182	2.44136304438823	0.108141370788927	0.542438162100297	0.650579532889223
183	0.00265168348112899	0.23029943451652	0.530851541750382	0.761150976266901
184	1.07625380021863	0.304703970857234	0.750382270970095	1.05508624182733
185	1.13867798670771	0.379813178878735	0.529081479423482	0.908894658302217
186	1.52378855345111	0.454971107595217	0.368137983361386	0.823109090956603
187	-0.0470365592568383	0.540304189545319	0.498473982633747	1.03877817217907
188	-1.21250044966543	0.578210647103842	0.458520434383648	1.03673108148749
189	-0.453025222239027	0.544912491622327	0.666082516118573	1.2109950077409
190	0.89056132655611	0.489850814415466	0.767989737442512	1.25784055185798
191	-0.8555743129884	0.466011283716938	0.697281354339581	1.16329263805652
192	-0.370395465095821	0.406699317987754	0.697885977972389	1.10458529596014
193	0.559241295227825	0.341447606307583	0.576695643932024	0.918143250239607
194	0.900078021802935	0.304803328013316	0.560790532046515	0.865593860059832
195	-0.000815924814794422	0.299701403655964	0.322200379880881	0.621901783536845
196	-0.515837595704176	0.286407010052325	0.121010832828119	0.407417842880445
197	0.795497061681446	0.251191311230423	0.2318736032682	0.483064914498623
198	0.807572282055297	0.245383658992726	0.197892282659956	0.443275941652682
199	0.499921368919983	0.259875095038643	0.215080209819204	0.474955304857847
200	-0.226719365583564	0.277421918896228	0.211574330794044	0.488996249690272
201	-1.15398596394212	0.272643342809812	0.213041319573357	0.485684662383169
202	-2.14987097708754	0.222689353422946	-0.137939541357044	0.0847498120659022
203	0.0403025028414208	0.111480326593596	-0.182523610017411	-0.0710432834238147
204	-1.23288406912441	0.0345914817926843	-0.0448154127623844	-0.0102239309697001
205	-1.93495468184428	-0.0584612818727549	-0.224250415383577	-0.282711697256332
206	-2.3458424202088	-0.182283738488408	-0.0854776972605736	-0.267761435748982
207	-1.73241752621522	-0.336119369068714	-0.280448277347601	-0.616567646416316
208	-1.79353331046941	-0.484929424583698	-0.221550118549964	-0.706479543133662
209	-3.16736197461627	-0.627482550128599	-0.302207638555123	-0.929690188683722
210	-1.79453587976609	-0.806149273599106	-0.330314779639511	-1.13646405323862
211	-0.857990272240223	-0.958193940336019	-0.193001714368023	-1.15119565470404
212	0.17367612135328	-1.05672619541058	-0.199883010356599	-1.25660920576718
213	1.27697656322092	-1.08236410206927	-0.0774722813791413	-1.15983638344841
214	-0.499700169905131	-1.02216480149805	0.1695456141334	-0.852619187364651
215	0.666861024635733	-0.964589956531002	0.0304700897904762	-0.934119866740526
216	-0.0327558527987144	-0.872462181092052	0.104348847557597	-0.768113333534455
217	0.680886224117001	-0.783111982008915	0.0393083224416265	-0.743803659567289
218	1.09636996317725	-0.675188336513853	-0.176475778256024	-0.851664114769877
219	1.51998133880121	-0.544753978391469	-0.0012365400791828	-0.545990518470652
220	0.814271754961019	-0.389643174479408	-0.416022928899873	-0.805666103379281
221	-1.33297836495896	-0.246199414387	-0.371599536563914	-0.617798950950914
222	-0.238037129708834	-0.185610448465525	-0.297312077921493	-0.482922526387018
223	0.648944775355702	-0.146693094455482	-0.0399177691521687	-0.186610863607651
224	-0.572636065437345	-0.0945334492443269	-0.0155288862384674	-0.110062335482794
225	0.154423543233545	-0.0752169526370292	0.0261105637692336	-0.0491063888677956
226	0.0276567787777389	-0.0547399463503445	-0.128271079707608	-0.183011026057952
227	1.59900554899755	-0.0383093856307614	-0.0260020813136273	-0.0643114669443887
228	1.44834603805617	0.0263293397549607	0.191038326671236	0.217367666426197
229	1.98305126202434	0.116225047169069	0.131589717878904	0.247814765047973
230	1.92822630068885	0.237608358679855	0.0346015254085467	0.272209884088402
231	0.647693448371867	0.374314488761007	0.167648048905355	0.541962537666362
232	-1.01248288861029	0.474863382403832	0.0676773543552376	0.54254073675907
233	0.0667222857728296	0.493501968916391	-0.0217700306500139	0.471731938266377
234	1.64203130324635	0.491965136450305	-0.253868227031583	0.238096909418722
235	1.27506170723666	0.528544971804808	-0.24620516476425	0.282339807040557
236	1.8847631788188	0.577455241960834	-0.269554929623381	0.307900312337453
237	1.64809405137511	0.652990983477458	-0.201315823056381	0.451675160421078
238	1.65729381500578	0.736141586289583	-0.227825069080762	0.508316517208821
239	0.160879950880159	0.821965661053559	0.00894917430213862	0.830914835355698
240	1.2754562124001	0.857755361880433	-0.203907958885929	0.653847402994504
241	0.613610727484937	0.895331536032804	-0.144050349952505	0.751281186080299
242	0.969805069093572	0.911195590758618	-0.228997012928248	0.682198577830371
243	0.0336248187008517	0.923649397377924	-0.360206449658323	0.563442947719601
244	0.972811234215865	0.902748849971198	-0.355083425051072	0.547665424920126
245	3.58043731679025	0.890934603958932	-0.40378100268353	0.487153601275402
246	0.96419652740597	0.970997033442714	-0.319121180112735	0.651875853329979
247	-0.0112936868845244	1.02433563407351	-0.456617610966746	0.567718023106768
248	0.00561870409091053	1.02606153447073	-0.454803897692833	0.571257636777898
249	1.01902654901459	0.993687564488307	-0.512294256057498	0.481393308430809
250	-1.04218989159065	0.972707855928902	-0.309046308856831	0.663661547072071
251	0.0055235277410125	0.892552060254542	-0.28822085892741	0.604331201327132
252	-1.29769858647369	0.809674957422604	-0.33830797462213	0.471366982800474
253	-0.0995937626845242	0.68501740752008	-0.20138007032609	0.483637337193989
254	0.292699186815396	0.575686662074476	-0.0955497329510846	0.480136929123392
255	0.413394558132386	0.493069521636165	-0.43341524805077	0.0596542735853953
256	-1.10904680515275	0.435026405230011	-0.201545441279373	0.233480963950639
257	0.651659813594072	0.345504179244366	-0.284077636380526	0.0614265428638403
258	-1.16711740848314	0.295484230945542	-0.0893619805491425	0.206122250396399
259	0.244040185258039	0.214023479921721	-0.495351062795906	-0.281327582874185
260	1.64258874469584	0.160378334681445	-0.441001308279273	-0.280622973597828
261	3.4852045105821	0.172942637346118	-0.593329148811505	-0.420386511465387
262	2.49573958926	0.28981986328376	-0.523283747831815	-0.233463884548055
263	0.816064667552464	0.440375503355221	-0.310459962257888	0.129915541097333
264	1.71254585634893	0.553551360492842	-0.0915584503788909	0.461992910113951
265	0.928761549563009	0.667311075151216	-0.00978348141391091	0.657527593737305
266	1.1546497867841	0.752055850459158	0.102201051065754	0.854256901524912
267	-0.865992207500725	0.821964406569805	0.131791244855111	0.953755651424916
268	-1.01452339712824	0.813456384798962	0.384407232527736	1.1978636173267
269	-0.41877744679781	0.747799437995723	0.379992538040031	1.12779197603575
270	-1.50123777287265	0.665502033761081	0.323492453488273	0.988994487249355
271	-1.19667934982002	0.539304627556234	0.385427993392702	0.924732620948935
272	-0.168998460862841	0.397800886396731	0.51836753616507	0.916168422561801
273	-0.0212564522867032	0.284342366333391	0.315357778874131	0.599700145207522
274	0.854829334180737	0.198249638510212	0.275060863449405	0.473310501959617
275	-1.37305188107978	0.162020766160403	0.512815848740173	0.674836614900576
276	-0.59070124854426	0.0874456689483798	0.554259651316302	0.641705320264682
277	0.00494177746689939	0.015238138229069	0.581672676923778	0.596910815152847
278	-0.533075609589859	-0.0335028806520306	0.659725386194532	0.626222505542501
279	-1.26763002322406	-0.0825319227437246	0.53537905845149	0.452847135707765
280	0.22561501080858	-0.154199101362431	0.731673152872441	0.57747405151001
281	-1.59963464086949	-0.189783572603639	0.799388212817011	0.609604640213371
282	0.0166050176085494	-0.259787348882044	0.780116423811132	0.520329074929088
283	-1.12347607728326	-0.297632248913316	0.839001043615584	0.541368794702267
284	-0.586225787173892	-0.350013659516866	0.669115296729767	0.319101637212902
285	-0.906417222249783	-0.392823474502647	0.602135597710204	0.209312123207557
286	-1.70073237170394	-0.438296612051092	0.387615534323043	-0.0506810777280496
287	-0.903805265228677	-0.510074056818514	0.377104868402073	-0.132969188416441
288	-0.0692824185663913	-0.571026554779235	0.124719331979407	-0.446307222799828
289	0.768504687942841	-0.595390083064802	0.0717139989664323	-0.523676084098369
290	0.402076318918699	-0.566989858802289	0.16685780887372	-0.400132049928569
291	1.57039578496491	-0.516154470385068	0.116348925695259	-0.399805544689809
292	0.452579187843918	-0.413689155285583	0.0100325340103256	-0.403656621275258
293	-1.39966539543767	-0.316589758972665	0.0852065078156631	-0.231383251157002
294	0.595833034148027	-0.286937374076012	0.191825753109334	-0.0951116209666782
295	-0.321918291887822	-0.238119369767705	0.190762138007555	-0.0473572317601493
296	0.108466942960031	-0.208114004286632	0.131163414333663	-0.0769505899529697
297	0.867558371054608	-0.177610275130923	0.339193921447738	0.161583646316814
298	-0.788081562320963	-0.122915130951675	0.255706689167022	0.132791558215348
299	-0.348704293131956	-0.10802213209556	0.5350340241276	0.42701189203204
300	0.0445447220759417	-0.105909404022069	0.608832099795125	0.502922695773057
301	-0.537958278985233	-0.0995543663128582	0.900361339301818	0.80080697298896
302	0.390426022294934	-0.1096409655025	0.764376329211566	0.654735363709066
303	0.718907408740234	-0.100013421448042	0.705280219788185	0.605266798340142
304	1.2585571802851	-0.0667299265110455	0.569512275807679	0.502782349296633
305	-0.59821577403931	-0.00100990598095941	0.614586139004855	0.613576233023895
306	1.10690133995997	0.0234856191948881	0.647211063056138	0.670696682251026
307	0.416475892421979	0.0753839243094535	0.454268150722348	0.529652075031801
308	-0.556090502746701	0.121334657741471	0.384559040958186	0.505893698699657
309	-0.19194133897756	0.129937939957074	0.663808833546481	0.793746773503555
310	-1.03082760975395	0.125149390425617	0.525957446332896	0.651106836758513
311	-0.469083249516575	0.0840684928379323	0.573849504595772	0.657917997433704
312	-0.408144565603576	0.0384066604659121	0.654397368288296	0.692804028754209
313	-1.66781746776271	-0.00682978819878882	0.699953976941354	0.693124188742565
314	-0.693223550084474	-0.091548007737419	0.672653424380314	0.581105416642895
315	-3.20720173429831	-0.168030732263948	0.777565819666666	0.609535087402718
316	-0.471129979627141	-0.318810778820199	0.780204437804542	0.461393658984343
317	-0.921297519408779	-0.424835153999817	0.990755460468869	0.565920306469052
318	-1.66803126723298	-0.512117739676104	0.952848312674463	0.440730572998359
319	1.15105543296212	-0.608424305175677	1.02401746666205	0.415593161486374
320	1.33243995335818	-0.615292413040963	1.07251818664481	0.457225773603849
321	0.554534770453164	-0.556042250472066	0.989749174577015	0.43370692410495
322	1.2594130222981	-0.479894355500501	0.871145334507181	0.39125097900668
323	-0.663622864498621	-0.371837460332106	0.844418650831684	0.472581190499578
324	-0.246066630452312	-0.308919859273709	0.586607974482709	0.277688115209
325	0.166492452148909	-0.264652767226526	0.484097787513461	0.219445020286935
326	0.0155093218710904	-0.220831044912228	0.345387745241288	0.12455670032906
327	1.0165566859695	-0.183692361946219	0.339426825038333	0.155734463092115
328	0.138030396224502	-0.119470246628128	0.318193209678327	0.198722963050199
329	-0.952297246621382	-0.0679748682583919	0.464665930519111	0.396691062260719
330	-0.935939223388303	-0.0624099306147007	0.437130393026604	0.374720462411903
331	-1.29013511008112	-0.0872802311712023	0.545568320505117	0.458288089333915
332	0.290686153572166	-0.143334322838473	0.373081359912467	0.229747037073994
333	0.555490880243928	-0.16667899984531	0.569335970046704	0.402656970201394
334	-0.441029098398636	-0.158658677579296	0.677716409948002	0.519057732368706
335	0.354518425039214	-0.162512565738674	0.386211578658769	0.223699012920095
336	-1.98440909612037	-0.148145773120317	0.420473945413569	0.272328172293252
337	-0.972212498156679	-0.198635440384173	0.28027628725783	0.0816408468736574
338	-0.197982660599887	-0.25779201676013	0.45607978220151	0.19828776544138
339	1.47164901751503	-0.295458966208772	0.448158929316309	0.152699963107538
340	0.299196222497522	-0.262804154938166	0.320545577354123	0.057741422415957
341	-0.00379215908341321	-0.222481173595849	0.607813102634832	0.385331929038982
342	-0.0373225675095605	-0.188265654661583	0.697540839707676	0.509275185046093
343	-1.54851142155415	-0.160366457264918	0.40631550957951	0.245949052314592
344	0.048417905542514	-0.187108215242982	0.651684963660593	0.464576748417611
345	-0.715026102164263	-0.197299999798844	0.51774036229134	0.320440362492496
346	-0.863692027709501	-0.221065321743679	0.725304957068369	0.504239635324691
347	0.223687117358902	-0.258017058724226	0.762214088424142	0.504197029699916
348	0.0887140375248708	-0.266982904062433	0.704020674703745	0.437037770641311
349	1.45999582942674	-0.261314905091908	0.597819584205394	0.336504679113486
350	1.13759601642373	-0.201115366134249	0.547389506953099	0.34627414081885
351	0.274244708745078	-0.116898657401285	0.464368287000179	0.347469629598894
352	0.75620840870435	-0.0476240870535929	0.716680213829506	0.669056126775913
353	1.4631082222597	0.0251421472923513	0.400494477508746	0.425636624801097
354	0.471985642063559	0.121008346465309	0.525638293988455	0.646646640453764
355	0.745671480752093	0.196750390336832	0.802639685136314	0.999390075473146
356	1.86668237568859	0.265477037043797	0.933343726653111	1.19882076369691
357	2.18299535673703	0.36395510890764	0.976093493123761	1.3400486020314
358	1.81488549306918	0.489499318407941	0.657238469672828	1.14673778808077
359	-0.0340942090778893	0.617005988484343	0.391491735684933	1.00849772416928
360	0.281781805194075	0.681085790462238	0.24792907725979	0.929014867722028
361	1.22634337325717	0.710888418849441	0.0596691472189604	0.770557566068401
362	-0.460893934763339	0.747668763961931	-0.23068676621684	0.516981997745091
363	0.551705107584161	0.732662141161597	-0.255076446098394	0.477585695063203
364	-0.0575464275121982	0.716596610419924	-0.0603556473213265	0.656240963098598
365	1.66958641297837	0.680396643615096	-0.0178442094098964	0.6625524342052
366	0.189832628104066	0.688451909600832	0.176153056384785	0.864604965985617
367	0.667356215591905	0.677446863763019	0.0950448829665746	0.772491746729594
368	0.646425440097538	0.669665448419587	0.151515197924432	0.821180646344019
369	-1.19572427935984	0.663615116380612	0.108189274366063	0.771804390746675
370	0.349094629620922	0.598594984174812	-0.0887430780197775	0.509851906155034
371	1.60205759331501	0.546774309362295	-0.0526331177552016	0.494141191607093
372	0.481114060316204	0.546537819580972	-0.35733051578756	0.189207303793412
373	-2.24421318055392	0.544176976076179	-0.313275331775108	0.230901644301071
374	1.14095117859245	0.451217340584066	-0.43639598734008	0.0148213532439856
375	0.352233582497124	0.411443563168522	-0.482265550340276	-0.0708219871717543
376	-1.51022480783791	0.382798346782004	-0.634165383579402	-0.251367036797399
377	-0.962191702888872	0.301559989501954	-0.596879358815681	-0.295319369313727
378	1.49324112620691	0.205684431668503	-0.216034351493255	-0.0103499198247516
379	1.37768173127862	0.183561130498741	-0.142608074531318	0.0409530559674227
380	3.84641786244759	0.207817903567374	-0.190934973940924	0.0168829296264506
381	2.14272046096111	0.34321633566231	0.154693013881024	0.497909349543335
382	0.561497845906718	0.492871476710157	0.0147984735441265	0.507669950254283
383	0.396802245561268	0.595381902843019	0.200721214586966	0.796103117429985
384	-2.22316049307332	0.657528284462584	0.422854248919244	1.08038253338183
385	-1.54640431301573	0.604774035905446	0.288681824726799	0.893455860632244
386	-0.104306704334589	0.498896263096721	0.408641659134208	0.907537922230929
387	-0.235202185805981	0.408115302533004	0.320140265289762	0.728255567822766
388	-0.14273893433891	0.326150241416566	0.397712043706046	0.723862285122612
389	1.08123657832692	0.255816006953135	0.313484513727388	0.569300520680523
390	0.917024850823895	0.23567348472456	0.410833740620562	0.646507225345123
391	1.13509416942809	0.244459519568875	0.307024210268778	0.551483729837653
392	-0.421221022604527	0.279489852143478	0.368454412435428	0.647944264578906
393	-0.835220676632131	0.279993093632937	0.78767173356949	1.06766482720243
394	-2.81935845218998	0.243777428115534	0.568500365285673	0.812277793401207
395	-2.11170698883471	0.119159352444867	0.490776782701669	0.609936135146536
396	-0.320926309876716	-0.0374468222398603	0.395167185616503	0.357720363376643
397	-0.564567663852492	-0.151702722136773	0.257896240512788	0.106193518376016
398	0.790204308558063	-0.241795168613905	0.322717599380613	0.0809224307667079
399	0.802544776913479	-0.268362322548058	0.331016614176176	0.0626542916281175
400	0.00584488768188823	-0.251070100735341	0.32039756516104	0.069327464425699
401	0.868348932326706	-0.231037565324438	0.399573059076966	0.168535493752528
402	2.08553986018859	-0.181580039199742	0.468873287981741	0.287293248781999
403	1.31849371344959	-0.074161388239375	0.448327125724287	0.374165737484912
404	1.96702846977503	0.0434599757881067	0.45657653061552	0.500036506403627
405	1.30343235701482	0.185294570605569	0.539680111282834	0.724974681888403
406	-0.570640355351846	0.316967039905125	0.467212416248841	0.784179456153966
407	-0.348058143072395	0.376126629151408	0.536999318532214	0.913125947683622
408	-0.774009697987095	0.392024879670942	0.39244699887825	0.784471878549192
409	-0.418691970169093	0.364452208831685	0.395437005774534	0.759889214606219
410	-0.355571507324835	0.320282487725487	0.601214359098547	0.921496846824034
411	0.500833361722976	0.268505930225904	0.549439221467748	0.817945151693652
412	0.27346675773576	0.241378260019361	0.263651980673105	0.505030240692466
413	1.03972612620817	0.22421852747485	0.16451056107157	0.38872908854642
414	-0.343418308537462	0.23939875151107	0.0910796023703878	0.330478353881458
415	0.210015815081242	0.230461381347404	-0.142148404817768	0.0883129765296357
416	0.0251649044053805	0.223775714735719	-0.0295397765971437	0.194235938138575
417	0.402675605899337	0.212765366383447	-0.13138783028972	0.0813775360937275
418	0.686705504171483	0.211581065975323	-0.23804453220164	-0.0264634662263166
419	-0.901860472885759	0.22632403736002	-0.242115725720531	-0.0157916883605117
420	-1.78466019791568	0.199234633044507	-0.0422826024177905	0.156952030626717
421	-0.077018851822577	0.116083255648238	-0.290874736174592	-0.174791480526354
422	-0.0945263554266227	0.0540085861368069	-0.263160573902297	-0.20915198776549
423	-1.53703647568809	0.00752838216427012	-0.0491188203520541	-0.041590438187784
424	-0.575634782946966	-0.0742123631978578	-0.135347911930283	-0.209560275128141
425	-1.19493211347496	-0.145417909469887	-0.0818491129317064	-0.227267022401594
426	-0.953592442593047	-0.227503301113108	0.12710782240377	-0.100395478709338
427	0.772619036307133	-0.30628077667201	0.281695487972581	-0.0245852886994284
428	-0.912078017535764	-0.323720279983044	0.347792996244404	0.0240727162613598
429	-0.815359385722768	-0.35464320580217	0.334169504409789	-0.0204737013923805
430	-1.63418168034313	-0.390420797095976	0.168492862045061	-0.221927935050915
431	-1.08031848725138	-0.455092768320395	0.225759057176702	-0.229333711143693
432	-2.03274658646834	-0.51886960191721	-0.0547126539259041	-0.573582255843115
433	-1.80422624164795	-0.611142080185124	-0.128113560759155	-0.739255640944279
434	-3.49181548708176	-0.711999956033483	-0.0661180041784138	-0.778117960211897
435	-0.118441258971578	-0.870566001999471	-0.0811346072478359	-0.951700609247307
436	0.569190867470493	-0.952129333582625	-0.237021790027483	-1.18915112361011
437	-1.07888586214972	-0.956876727383361	-0.256604280316543	-1.2134810076999
438	0.0496466661438336	-0.963950109883882	-0.318847121109465	-1.28279723099335
439	-0.375795086688784	-0.935391656745231	-0.556590958096813	-1.49198261484204
440	-1.35345544229903	-0.897819748839453	-0.362050831148824	-1.25987057998828
441	-0.626570795135229	-0.887458123521643	-0.482256971949051	-1.36971509547069
442	0.514036784914484	-0.871871651376636	-0.316702342442322	-1.18857399381896
443	-0.0755810830472856	-0.815940988263231	-0.306213126840139	-1.12215411510337
444	0.936189227631846	-0.754114136369611	-0.375421647238354	-1.12953578360797
445	0.638123243099212	-0.657231792283812	-0.304910298575016	-0.962142090858828
446	-0.776656797462237	-0.549795892944063	-0.125058525238985	-0.674854418183048
447	0.0623087815387626	-0.485148877865553	0.008755549507998	-0.476393328357555
448	0.825887962967292	-0.423832839365831	-0.0358742451439919	-0.459707084509823
449	-0.138701607940834	-0.341757746406225	0.0793277694880076	-0.262429976918218
450	-0.723509265705058	-0.280053876652588	0.305908467903912	0.0258545912513242
451	1.37271850208832	-0.253184745803089	0.292235225447385	0.0390504796442959
452	0.389198929149993	-0.181899073589065	0.487430276740197	0.305531203151132
453	0.633647647130913	-0.115391955250872	0.497234935699785	0.381842980448913
454	-0.17951228991483	-0.046267816848449	0.378155770510449	0.331887953662
455	-1.6046207675235	-0.00429111759965176	0.287603122398834	0.283312004799183
456	-2.08488014381889	-0.0285623895439606	0.340700497552189	0.312138108008228
457	-2.06412224096543	-0.112171610864171	-0.0735120045901368	-0.185683615454308
458	-1.28846638876661	-0.232129166871216	0.0849881907727754	-0.147140976098441
459	-1.80758231712264	-0.34710797812093	-0.335655926683516	-0.682763904804445
460	0.473791742694822	-0.471972048099251	-0.131785531096769	-0.603757579196021
461	1.68525516034874	-0.524646310058809	-0.365466870617481	-0.89011318067629
462	1.57153097592386	-0.487525002996206	-0.2981926005096	-0.785717603505806
463	1.16201595766444	-0.395156057407669	-0.233256907087499	-0.628412964495167
464	1.38928203325213	-0.282199922473182	-0.00161894760838983	-0.283818870081572
465	0.578023267911957	-0.151712566484374	-0.287869326960946	-0.43958189344532
466	-0.664750028412196	-0.0403294055774456	0.00867192183132434	-0.0316574837461212
467	-1.22668160974963	0.0138880736959502	0.0446626532445384	0.0585507269404886
468	0.878655183660544	0.00960191674954993	-0.0405505488460962	-0.0309486320965462
469	1.15792280193346	0.0351885956720571	-0.0306141534890372	0.00457444218301988
470	-0.433559584003137	0.0891046938964173	-0.183425035721193	-0.0943203418247753
471	0.0396317201577007	0.108119142613768	0.0310438606734782	0.139163003287246
472	1.35943902906511	0.118610179917614	0.0558547364115709	0.174464916329185
473	-0.679281570643614	0.166265756800334	-0.193534559443742	-0.0272688026434081
474	-1.26750882108811	0.170501046814365	-0.207634252293479	-0.0371332054791144
475	-0.555005967887644	0.126227693100369	-0.0528588710748776	0.0733688220254913
476	0.945937323636133	0.0742267007509366	-0.211481628028377	-0.13725492727744
477	0.119480000149872	0.0679091312524118	-0.0555151847915725	0.0123939464608393
478	0.151657961825706	0.0653558208978943	-0.185915522978898	-0.120559702081003
479	0.0916933574662996	0.0664634704280018	-0.075907109462359	-0.00944363903435721
480	-1.69465272154773	0.0680249443828398	-0.254139270660285	-0.186114326277445
481	-2.28009377997234	0.0113378593715774	-0.108822675695627	-0.0974848163240495
482	-0.810366124664673	-0.101704491469717	-0.22820930028697	-0.329913791756687
483	-0.696153718907438	-0.200676050901354	0.103041108656278	-0.0976349422450753
484	0.0241351308647039	-0.283223247495915	-0.1059552620841	-0.389178509580015
485	0.683702990913106	-0.328459578789859	-0.112209043471198	-0.440668622261057
486	2.16032687950764	-0.325598949711492	-0.135678537943609	-0.461277487655101
487	1.23575820089559	-0.242233664503959	-0.161146904334982	-0.403380568838941
488	0.381716248113348	-0.137922668462907	-0.340635602393457	-0.478558270856363
489	-0.841097732576946	-0.050968066041448	-0.423056037500011	-0.474024103541459
490	-0.501310829808667	-0.0185512199128681	-0.299462864310448	-0.318014084223317
491	-0.169493627642998	-0.0126295358529206	-0.18193680017693	-0.19456633602985
492	-2.24747408707871	-0.0137959100298459	-0.190048178794718	-0.203844088824564
493	-0.204299726593484	-0.0877274866354136	-0.267162200106565	-0.354889686741979
494	-0.990967102920815	-0.141093366111292	0.13963799436891	-0.00145537174238147
495	2.05343730640227	-0.204682872599164	-0.0274829933338733	-0.232165865933037
496	0.795377399125516	-0.173334122292746	0.0241527484663305	-0.149181373826415
497	1.51420422515774	-0.120576922895633	0.122731066399144	0.00215414350351041
498	1.57887899091659	-0.0316617103144244	-0.053766740280493	-0.0854284505949174
499	-1.19848334963701	0.0806873680573912	0.118283275680293	0.198970643737684
500	0.418339277477243	0.114096531326559	0.127058510542224	0.241155041868783
501	-1.07516555929372	0.146442607030075	0.418635974392536	0.565078581422612
502	0.90708757926203	0.128102095419785	0.382215643064977	0.510317738484762
503	-0.94601467923637	0.141305254896912	0.424975837850297	0.566281092747209
504	-1.47810463731343	0.114531260582037	0.563473411085306	0.678004671667343
505	-0.0562942901546842	0.0444139965736005	0.406975007931359	0.45138900450496
506	-0.83197778788892	-0.00588998480495052	0.408972132874175	0.403082148069224
507	-0.969171240424858	-0.0666628476506906	0.404155110988919	0.337492263338228
508	-1.05530702873778	-0.136949284014524	0.347843814313347	0.210894530298823
509	-0.425378968640731	-0.214124230498005	0.260192990701532	0.0460687602035265
510	0.084904047474174	-0.272751168344137	0.347623249153853	0.0748720808097167
511	2.30324407460786	-0.300307232688704	0.558713870879033	0.258406638190328
512	0.314092896333685	-0.233481487598215	0.43132329724896	0.197841809650745
513	1.3165156491835	-0.170728689759312	0.57040852105723	0.399679831297917
514	0.427518063184726	-0.079939462006214	0.613871458544257	0.533931996538042
515	0.547249153550179	-0.00245404124589936	0.436086179623711	0.433632138377811
516	0.925837577556926	0.0674886142416876	0.625590358575975	0.693078972817663
517	0.696622751990562	0.14247546884954	0.55512469636672	0.69760016521626
518	-0.941999635420744	0.210872983621215	0.42947180819931	0.640344791820525
519	1.8344097356969	0.218942467693535	0.249401412997794	0.468343880691329
520	0.574189194537478	0.277232981396742	0.228675186471677	0.505908167868419
521	0.987832004512082	0.326001064316648	0.298333033193984	0.624334097510631
522	0.715660975752467	0.380330106570671	0.264878441606825	0.645208548177496
523	1.79237755966707	0.427688206686321	0.204641149957459	0.63232935664378
524	1.37162790944514	0.504079065709585	0.233976320933706	0.738055386643291
525	1.16780586366668	0.583641845813346	0.232248483282695	0.815890329096041
526	-0.148561039024169	0.656041496337465	0.308913142825053	0.964954639162518
527	-0.199389910821689	0.678150608085299	-0.0747509063783562	0.603399701706942
528	-0.12031603282093	0.664157884015988	-0.123420155089537	0.540737728926451
529	-0.0510684642403858	0.62901476480899	-0.424818532065478	0.204196232743512
530	-1.28217048408964	0.583116667902496	-0.403314455289272	0.179802212613224
531	-0.892682828548494	0.491199794943886	-0.515343382007878	-0.0241435870639918
532	-0.840789594370937	0.384211289000675	-0.404969590304935	-0.0207583013042602
533	-0.480893507997343	0.272334914898509	-0.407504379140788	-0.135169464242279
534	-1.41236913402569	0.172644518840105	-0.382366458523866	-0.209721939683761
535	-1.85645243241023	0.053893199368612	-0.516061401975983	-0.462168202607371
536	-2.05902642676928	-0.0882764303286364	-0.198938517968555	-0.287214948297192
537	-0.785618736626522	-0.248106478725628	-0.224931386849312	-0.473037865574939
538	0.419209997326318	-0.372819756294182	-0.145911178170279	-0.518730934464461
539	-0.887310526741816	-0.430438448752715	0.109288440492675	-0.32115000826004
540	0.272447621515238	-0.48397657103088	0.09162085762407	-0.39235571340681
541	1.1119903966497	-0.495039034307495	0.157951187223066	-0.337087847084429
542	1.24794065712012	-0.449771335954975	-0.04287052495475	-0.492641860909725
543	0.831698576325943	-0.363779565172151	-0.144636734899027	-0.508416300071178
544	0.554506164197083	-0.266946804003533	0.0759321989128846	-0.191014605090649
545	0.433011843034801	-0.175106730898147	-0.114671070227923	-0.289777801126069
546	-0.356767614625563	-0.0936099328722285	0.140731770812148	0.0471218379399197
547	-1.16753392516605	-0.0475889744671708	-0.101189155460878	-0.148778129928049
548	-1.26684796777488	-0.0534123364869378	0.226352757612749	0.172940421125811
549	-0.0682803296702939	-0.0970490970232527	0.253973441221397	0.156924344198144
550	-2.08129007616564	-0.125346928959232	0.207682329982606	0.0823354010233741
551	-0.138423461290009	-0.208357463558577	0.389109582750102	0.180752119191525
552	-0.415240132526309	-0.261688028695311	0.186565303424341	-0.0751227252709694
553	-0.0802525930410514	-0.302436683702413	0.112013993246897	-0.190422690455516
554	0.310171279713321	-0.32244190680763	0.00790028215155552	-0.314541624656075
555	0.497098553146949	-0.315098968009841	-0.108933860238153	-0.424032828247995
556	0.61782098307089	-0.283543562019596	-0.0459198277821558	-0.329463389801751
557	1.2855306853269	-0.232841351833814	0.127230670873312	-0.105610680960503
558	2.44363644270063	-0.149103676879002	0.076222436571768	-0.0728812403072338
559	0.365089391392022	-0.0080460934361962	0.438025037398672	0.429978943962476
560	0.55255944086485	0.0987284117671171	0.438323965928285	0.537052377695403
561	-0.628402276187717	0.185153327840713	0.295519095075211	0.480672422915924
562	-0.290269527278346	0.21642212280232	0.323711003626665	0.540133126428984
563	-1.21814423012708	0.220764804380951	0.447171411842221	0.667936216223172
564	-1.98952500882952	0.176528496052295	0.424478470875075	0.601006966927371
565	0.441624869038221	0.0759201308396921	0.411187352415211	0.487107483254904
566	2.86117263226932	0.0204485766561684	0.375160622634614	0.395609199290783
567	1.10057664289081	0.0762941724868199	0.230251520395339	0.306545692882159
568	0.30697558744846	0.147264717491826	0.439828796763661	0.587093514255487
569	0.429351724198869	0.200052007049711	0.352977437890334	0.553029444940045
570	-0.731918766378563	0.242923906984144	0.223401738751273	0.466325645735418
571	0.151989605136131	0.239709899924902	0.31554548102618	0.555255380951082
572	-0.764558047752497	0.234656511813682	0.395620569109237	0.630277080922919
573	0.0691323924069657	0.198519966662549	0.329103614834894	0.527623581497442
574	1.62550422028773	0.170037872439676	0.0776823732093757	0.247720245649052
575	0.68680266916325	0.198592569292698	0.0770707919541338	0.275663361246832
576	1.87772249700609	0.233700151805439	0.182925464574891	0.41662561638033
577	0.00499043341361971	0.311048388535404	0.10516553657867	0.416213925114074
578	-0.308319354866883	0.352839299114087	0.119690429110075	0.472529728224162
579	0.125903328122096	0.359161578532057	0.245657272962847	0.604818851494904
580	0.304810671125577	0.355721241177055	0.250061752222745	0.605782993399801
581	-1.54763910187936	0.351708948306282	0.211796201674655	0.563505149980938
582	-0.918802805919804	0.286778796365492	0.152795465727103	0.439574262092595
583	-0.656930910695875	0.203741596881584	0.0232098776990511	0.226951474580635
584	0.17883559260349	0.119871464545208	-0.0636498874015285	0.0562215771436797
585	2.30228522765491	0.065569560254656	0.0984104275413804	0.163979987796036
586	1.14277074231741	0.102413453989799	0.118369423021479	0.220782877011278
587	-1.00333017745009	0.161170359990453	0.111733701246066	0.272904061236519
588	0.117212141525692	0.162402178353772	0.0829200063509126	0.245322184704685
589	-1.39483476109845	0.161730199837845	0.128617336847129	0.290347536684974
590	-1.09422668816993	0.110285776372054	-0.00357266079491955	0.106713115577135
591	-0.139404109694985	0.0363426368673714	0.145772913616192	0.182115550483563
592	-0.0180631826078215	-0.0189824750607764	0.144201855955574	0.125219380894798
593	-0.0918730065800296	-0.0560358255455594	-0.039491951877448	-0.0955277774230074
594	-0.0854081004131173	-0.0820409439745069	-0.138880581976315	-0.220921525950822
595	1.90136231124576	-0.0995740000624162	-0.00494819612420269	-0.104522196186619
596	1.3599791477029	-0.0457867508959659	-0.138991032833559	-0.184777783729525
597	1.77001087103996	0.0363106762924615	-0.0591085951626002	-0.0227979188701388
598	0.653357951573605	0.148115604995912	0.0958946833895189	0.244010288385431
599	0.0735493149063547	0.239590797346714	0.17848832271411	0.418079120060824
600	-1.37825420446147	0.295444532164268	0.278159569387283	0.573604101551551
601	-0.894383813551604	0.278039770206016	0.35042246870365	0.628462238909666
602	-0.91444056313178	0.227946647163077	0.492841264362085	0.720787911525162
603	-0.850927665354788	0.156931004186701	0.487623414685739	0.64455441887244
604	-0.174738577894655	0.0763040455272676	0.463641641539631	0.539945687066899
605	0.0600716350226389	0.0140283854651655	0.437124744483746	0.451153129948912
606	0.537216653739359	-0.0262098903185888	0.281806049350683	0.255596159032095
607	0.626200949914496	-0.0347277626487919	0.362902221290005	0.328174458641213
608	-0.820599654436896	-0.0187887606353066	0.375799571574971	0.357010810939664
609	-0.395196065147654	-0.0343611637533459	0.428164758268263	0.393803594514917
610	1.25652365675817	-0.0566129669400863	0.140004690211277	0.0833917232711904
611	1.64971750050032	-0.0285183948543735	0.219926578565221	0.191408183710847
612	1.11434548851397	0.0452780108761217	0.242158810290064	0.287436821166186
613	1.89306430370086	0.12975140847661	0.241556498178919	0.371307906655529
614	0.958634160614076	0.244108576934846	0.42078388059128	0.664892457526126
615	-0.279254837220004	0.344137958679925	0.621192606762935	0.965330565442859
616	-1.48439094606309	0.390736406689696	0.509963276356635	0.900699683046331
617	-0.850710045055515	0.360520592017846	0.476339483733388	0.836860075751235
618	-1.61668196890787	0.300560046452173	0.467801758702591	0.768361805154764
619	-1.79584498060984	0.197546236680021	0.147733839041332	0.345280075721354
620	-2.99346473355031	0.0631903935397755	-0.0654157066189053	-0.00222531307912986
621	-1.65932225935266	-0.126981030909771	-0.22897856819944	-0.355959599109211
622	1.03984795272161	-0.304625864153298	-0.0742408702174528	-0.378866734370751
623	0.0117069480932618	-0.379640975948696	-0.189139697203925	-0.568780673152621
624	1.01990758668174	-0.417067267455441	-0.0179405888694614	-0.435007856324903
625	-0.193937203758747	-0.395049451200438	0.0796867276866413	-0.315362723513797
626	0.361868755008798	-0.373661013563396	0.217945749230635	-0.155715264332761
627	1.39056914595071	-0.335195036614101	0.517352821923768	0.182157785309667
628	-0.101832471148438	-0.252856432733741	0.262674708212119	0.00981827547837805
629	1.63952164151755	-0.19268965784298	0.267412267818082	0.0747226099751022
630	-0.21527951788792	-0.0923340901918616	0.350965848535503	0.258631758343642
631	-0.7850464074082	-0.0290800165513141	0.192102997245088	0.163022980693774
632	-0.58733635559892	-0.0114336815666268	0.393861597262828	0.382427915696201
633	-1.34895898460359	-0.0184641088747859	0.344965149536329	0.326501040661543
634	0.764991188440229	-0.0667474097872686	0.233510823887549	0.16676341410028
635	0.932538561599887	-0.0718665793789288	0.190895628951135	0.119029049572206
636	1.52764359862234	-0.0423967105582191	0.21102908594691	0.168632375388691
637	-1.43268280308739	0.0287797790283804	0.155672165483778	0.184451944512158
638	-0.60184646818814	0.0286258864760479	0.301648380873009	0.330274267349057
639	0.816245623115296	0.0078721158954399	0.306860904293049	0.314733020188489
640	-0.0628653427698934	0.0204331969587377	0.247234159668145	0.267667356626883
641	0.531401572170188	0.0261229448010665	0.338199757824701	0.364322702625768
642	-0.147382729553835	0.0464815273879361	0.270627575024954	0.31710910241289
643	0.830210822533572	0.0537743073571102	0.324775935120792	0.378550242477902
644	-0.261312433214491	0.0840846240168354	0.241982367283369	0.326066991300205
645	0.376899614055091	0.0930815578946387	0.197619217507309	0.290700775401948
646	1.86169324421203	0.108397031137649	0.169050605063001	0.27744763620065
647	1.97251206643487	0.176070552169843	0.276289450655488	0.452360002825331
648	0.485389430423005	0.280246300227733	0.0169581014846662	0.297204401712399
649	-0.0419475957945502	0.356765038385783	-0.0705011135012444	0.286263924884538
650	-0.0932973595750835	0.394960552761215	-0.194565716465414	0.200394836295802
651	-0.921399365272887	0.404530527943304	-0.257245684339185	0.147284843604118
652	0.486006858045165	0.367478071814332	-0.395815750138087	-0.0283376783237556
653	-0.409784579642621	0.346482625274144	-0.284104284587784	0.0623783406863597
654	0.45328936384579	0.307603913922979	-0.143030040567297	0.164573873355682
655	0.871560701460173	0.286280196556425	-0.188556156253868	0.097724040302557
656	0.918049800444313	0.291122674072702	-0.226252561703244	0.0648701123694582
657	1.22420346173407	0.314868242007678	-0.223251017053823	0.0916172249538548
658	-1.03449060077411	0.360530982397989	-0.426514475258432	-0.0659834928604426
659	0.117058333346183	0.345414340230598	-0.284919712726279	0.0604946275043193
660	-0.715183248107314	0.327765111380152	-0.0399489296194478	0.287816181760704
661	0.30599924969531	0.28174289572871	-0.0653231963775201	0.21641969935119
662	-0.484347257132227	0.25165686168523	0.0319672308464822	0.283624092531712
663	0.933850396270477	0.207358513151171	-0.025411766459459	0.181946746691712
664	2.83617218570709	0.201433825676778	-0.0135714829389671	0.187862342737811
665	1.27364333401523	0.283726023080592	-0.105179848860019	0.178546174220573
666	0.503686043184996	0.371276148428836	-0.133325153641555	0.237950994787282
667	-0.790143972967915	0.434258490491245	-0.0590553434942563	0.375203146996989
668	-1.49902558912027	0.436331110192935	0.0532594739369654	0.4895905841299
669	-2.24404872534089	0.374291291563224	-0.00343856051697432	0.37085273104625
670	-1.06132858059558	0.246915224039187	0.315263151475469	0.562178375514656
671	-0.296528690962734	0.118661524934477	0.251512539049146	0.370174063983623
672	-0.0972183318440243	0.0190803686586785	0.296119402678203	0.315199771336881
673	-0.369869172866669	-0.0514816551766329	0.435133604753041	0.383651949576408
674	-0.445653117985244	-0.109202112880252	0.236290026502303	0.127087913622051
675	0.260082936575808	-0.158899867280304	0.531527581279499	0.372627713999195
676	-2.31982664353791	-0.178474534730692	0.194406895636926	0.0159323609062346
677	-0.868267757017456	-0.261703950695179	0.470695526161012	0.208991575465832
678	1.06383071181311	-0.337330187518477	0.325589591964157	-0.0117405955543202
679	3.2580582516489	-0.342100155854969	0.246253615290675	-0.0958465405642937
680	1.63183206510024	-0.227357750198093	-0.0120951016252219	-0.239452851823315
681	2.88850196380402	-0.0895317280318461	0.0465370304477	-0.0429946975841461
682	1.50117797960126	0.100393914871272	0.0536095800450326	0.154003494916305
683	0.901377234399434	0.273568506219685	-0.125030385469066	0.148538120750619
684	0.168284852598514	0.410181255070201	-0.116716371186271	0.293464883883931
685	-0.37832590743158	0.493788761405099	-0.260346693854613	0.233442067550486
686	0.163298198761385	0.521217488987653	-0.254781804854903	0.26643568413275
687	0.827679520271743	0.527824959565532	-0.230820843448099	0.297004116117432
688	1.29849402600706	0.542016389141675	-0.298847277201627	0.243169111940048
689	-0.890558368589401	0.576244001401618	-0.321968557042179	0.254275444359438
690	-0.642546785155998	0.551087818575909	-0.391693419012576	0.159394399563333
691	-0.585609618763315	0.495074271350276	-0.324428279185022	0.170645992165254
692	-2.41399966275736	0.422081585939613	-0.178123012269015	0.243958573670598
693	0.416180957273254	0.280227510598027	-0.145239421715422	0.134988088882605
694	1.75527638200534	0.189561619394946	-0.169091035745072	0.0204705836498734
695	2.22147346192154	0.180041687163259	-0.0515498865448997	0.128491800618359
696	1.51257838259341	0.240495924410671	-0.0718534316901164	0.168642492720554
697	1.00321740298517	0.322653044113065	0.102901745825445	0.42555478993851
698	0.706368422736688	0.399977298050721	0.165335315068079	0.5653126131188
699	0.757907818220931	0.461799647538826	0.274791451125621	0.736591098664448
700	0.838885933801931	0.512887243109678	0.351011078597579	0.863898321707258
701	0.0894978881145332	0.557752425086213	0.167612539576025	0.725364964662238
702	-0.207045484684613	0.572430512564836	0.0488328452034772	0.621263357768313
703	-0.432800638990007	0.556679717789877	0.240524100548828	0.797203818338706
704	0.292805596615052	0.513656073880307	0.191785920109741	0.705441993990048
705	-0.00563939720482037	0.477527632191073	0.153495165509567	0.63102279770064
706	0.994815699758509	0.437434466831936	0.347157484014942	0.784591950846878
707	0.220995087036578	0.428765204791027	0.399731366014283	0.82849657080531
708	-0.0953679657523429	0.416102845041466	0.555343019722579	0.971445864764045
709	0.0378276879470872	0.390819252086581	0.313370351082868	0.704189603169449
710	-0.469018406895286	0.36226823057029	0.242288939967907	0.604557170538197
711	0.512525312389264	0.315866311672399	0.154092534596171	0.469958846268569
712	0.724004737508081	0.291168078861248	0.277904311432697	0.569072390293946
713	-0.0314321954129633	0.288755598134209	0.068125907651229	0.356881505785438
714	-0.292524667258473	0.276620996404573	0.0754543548853133	0.352075351289887
715	-1.20582699308955	0.249817609927888	-0.221146253012581	0.0286713569153069
716	-0.982508060869068	0.184152215087106	-0.149096020708307	0.0350561943787994
717	-1.03677362604367	0.101908029107894	-0.379333843049808	-0.277425813941914
718	1.24239791018453	0.00947601547275835	-0.237437163899443	-0.227961148426685
719	0.320001919660769	-0.0121068091295085	-0.196380410844626	-0.208487219974134
720	-0.797714546037161	-0.0156965805330713	-0.242139027614725	-0.257835608147796
721	0.139611905187269	-0.0437116467888748	-0.195438801071377	-0.239150447860252
722	-1.789134280513	-0.0564822239910333	-0.387590295965966	-0.444072519956999
723	-1.0767742596091	-0.121779444753265	-0.279145521438665	-0.40092496619193
724	-0.822408254669531	-0.196811514057243	-0.354354429928797	-0.55116594398604
725	-0.12941937056697	-0.267573312411131	-0.423322725303242	-0.690896037714373
726	-1.16029918636988	-0.310452680733763	-0.514065814935201	-0.824518495668964
727	-1.14828460783798	-0.366993464157222	-0.306845830239659	-0.673839294396881
728	-0.871861396466176	-0.430440452195857	-0.189786774483443	-0.6202272266793
729	-1.18957087362032	-0.487379384882769	-0.219634068112513	-0.707013452995282
730	-1.33526542014723	-0.54848964819593	0.132171814978212	-0.416317833217717
731	0.10372265793892	-0.615159428254267	0.22065900839006	-0.394500419864208
732	2.38982651679625	-0.636239440492684	0.248023535120228	-0.388215905372456
733	1.21924487429065	-0.551198917685427	0.43796348374672	-0.113235433938707
734	2.16973501953746	-0.436153627939393	0.532235149739019	0.0960815217996263
735	1.64421667052929	-0.273647941182313	0.547269944922814	0.273622003740501
736	0.244184272997915	-0.101878619850492	0.575655378764829	0.473776758914336
737	0.394143153205185	0.0246062291742641	0.719058148560983	0.743664377735247
738	1.2348068237532	0.121490919058507	0.662478686671901	0.783969605730408
739	0.0504460867170942	0.22288162746165	0.69336232222933	0.91624394969098
740	-0.467204225448471	0.285174357444345	0.738856147152451	1.0240305045968
741	1.24658276215977	0.302259431383579	0.826526262853576	1.12878569423716
742	0.57778919738321	0.344604721098407	0.932368463483929	1.27697318458234
743	-1.59993249624986	0.380588561066262	0.87592945754026	1.25651801860652
744	-0.122059419114065	0.339807108417366	0.683797740385515	1.02360484880288
745	-1.74440233693188	0.297307565771767	0.508498336915285	0.805805902687053
746	-0.263806457903843	0.201922344323146	0.475760956556425	0.677683300879571
747	-0.343499694522452	0.122709386489189	0.335147193971064	0.457856580460254
748	0.451678360511343	0.0543299511346098	0.362551744547065	0.416881695681675
749	0.564623623222394	0.0215007605838387	0.195103685428163	0.216604446012002
750	-0.790332590936614	0.0172792014333053	0.138562192505428	0.155841393938734
751	-0.283999405921734	-0.0120011475145921	0.0571520312839922	0.0451508837694001
752	-0.685614754984724	-0.040534774084436	0.00608244210923488	-0.0344523319752011
753	-1.05661427377574	-0.0807828778563314	0.181942694634406	0.101159816778074
754	-1.30457241142295	-0.139710885219172	-0.000485664401079216	-0.140196549620251
755	-0.207396861678189	-0.217344556247784	0.0644788216693862	-0.152865734578398
756	1.5407489919721	-0.269034424966412	-0.193143858835185	-0.462178283801597
757	0.435115326955071	-0.244384758463637	0.0193028283720098	-0.225081930091627
758	-0.159812420495673	-0.205581774574223	-0.00520560004087543	-0.210787374615098
759	-1.83874595386945	-0.178049973424115	-0.118110208617048	-0.296160182041163
760	-1.42965486924234	-0.213961907438624	-0.0648586584867786	-0.278820565925402
761	-0.431839772796942	-0.27782401714161	-0.135596449031442	-0.413420466173052
762	-0.91353562180323	-0.325645598006512	-0.237160808420335	-0.562806406426848
763	-0.0280141811897366	-0.376918711728734	-0.0254548853202229	-0.402373597048956
764	0.684804392400096	-0.399820552025163	-0.0295550106688279	-0.42937556269399
765	0.514791640543594	-0.379607778477499	0.105870317059822	-0.273737461417677
766	1.34550458594634	-0.336726363953163	0.227258062883585	-0.109468301069578
767	1.32435062742529	-0.252853516219775	0.368301315483163	0.115447799263388
768	1.89797226141479	-0.144952004258318	0.42788982153414	0.282937817275822
769	2.15118807310506	-0.00570341622406827	0.326973234134174	0.321269817910105
770	-0.312211144376596	0.158274862891124	0.387807087785657	0.546081950676781
771	0.0364028506482676	0.252767434988015	0.300134343737199	0.552901778725214
772	1.14687287087669	0.308994296756209	0.312950569111339	0.621944865867549
773	-0.24658486535792	0.374090391472852	0.463027849263651	0.837118240736503
774	0.184639152200691	0.397358080132753	0.359546937967345	0.756905018100098
775	-1.74018418608519	0.405945062029006	0.35541298648621	0.761358048515216
776	-1.47538358309974	0.341372633752655	0.469686244525481	0.811058878278135
777	-1.19164688305685	0.238553757875021	0.242372827655273	0.480926585530294
778	-1.40149594362454	0.122768158098084	0.024679692300352	0.147447850398436
779	-1.37934321957243	-0.00477714606785544	0.0174598387651788	0.0126826926973234
780	-0.116645733376111	-0.135288778699958	0.00272400015875316	-0.132564778541204
781	-1.01001840286947	-0.222148008529124	0.0140264059128186	-0.208121602616305
782	-0.599628441729181	-0.306149357373544	-0.173623776560151	-0.479773133933695
783	-1.01566075643446	-0.372034894356151	-0.184779028159166	-0.556813922515318
784	-1.48960765881153	-0.437236874966077	-0.090042366959462	-0.527279241925539
785	-0.101542770340244	-0.515359608328779	0.0885555272022443	-0.426804081126535
786	-0.0406055748553676	-0.554118325863462	0.0416851422406198	-0.512433183622842
787	-1.06853205584948	-0.56322135339237	0.313634660220832	-0.249586693171538
788	-1.73042986631655	-0.585810266114027	0.167114907232657	-0.41869535888137
789	-0.0944641480008734	-0.638373443042391	0.254238117016924	-0.384135326025468
790	-0.984690278591523	-0.655725203105722	0.204022838585491	-0.451702364520232
791	-0.472811745077381	-0.678058111507409	0.124159386294539	-0.553898725212869
792	0.444579168565452	-0.686232528842086	0.12729925209682	-0.558933276745266
793	1.59026911362017	-0.654603780231197	-0.119499257282356	-0.774103037513554
794	-0.257884635687627	-0.559812982428548	-0.106575149963911	-0.666388132392459
795	0.443316370782957	-0.486323696552783	-0.108426483349909	-0.594750179902692
796	0.700909125427072	-0.406564198639687	-0.139281563476722	-0.545845762116409
797	1.29700963183808	-0.316786468148145	0.0348706112821646	-0.28191585686598
798	1.07471984330236	-0.203721448010124	0.0541951876087918	-0.149526260401332
799	-1.00177133083857	-0.0860414617162078	0.238023459836948	0.15198199812074
800	-0.162297356544766	-0.0371382509294647	0.277689660310336	0.240551409380871
801	-0.845006894334838	-0.00845225320223535	0.432656020936086	0.424203767733851
802	0.282397786128441	-0.0166190504244161	0.403913280835113	0.387294230410697
803	-0.409710136650452	-0.0122990304990394	0.389553659727326	0.377254629228286
804	0.735157935613586	-0.0224167979085921	0.318312991955151	0.295896194046559
805	-0.340561082419565	-0.00438650056604106	0.268842243002326	0.264455742436285
806	-0.579149856831985	-0.00330941007670117	0.383029175379672	0.379719765302971
807	-1.17654148683246	-0.0214453842844812	0.40332395495654	0.381878570672059
808	-0.876792528579292	-0.071428455237268	0.338264987940084	0.266836532702816
809	-0.29409516354914	-0.13130035520306	0.342543724698945	0.211243369495885
810	-0.582896251273285	-0.176750742175883	0.331121744718129	0.154371002542246
811	0.828040698196426	-0.220498679824147	0.189220519568086	-0.0312781602560609
812	1.21049487702295	-0.215460839361535	0.196455031264269	-0.0190058080972659
813	-0.175147726362148	-0.165361370037566	0.176729614285222	0.0113682442476552
814	-0.803575945135728	-0.1320811114782	0.0839815644517359	-0.0480995470264643
815	-1.17127859302557	-0.131749188108402	0.133588343633965	0.00183915552556208
816	-2.02445575975204	-0.165556079449582	-0.000986810007040492	-0.166542889456623
817	-3.2594459869896	-0.249076952921001	0.0270670690521422	-0.222009883868859
818	-0.6262355108308	-0.403622710382436	0.17247915379719	-0.231143556585246
819	-0.478445104799297	-0.514464107568621	0.123034693800756	-0.391429413767865
820	-0.0802751897014418	-0.587527487476266	0.271538540229707	-0.315988947246559
821	0.784002850839493	-0.619826990942543	0.217356997918207	-0.402469993024336
822	1.11677516775493	-0.595435895913277	0.177484242355201	-0.417951653558076
823	-1.42318664027991	-0.522947374874152	0.0645169108592979	-0.458430464014854
824	-0.483423600098754	-0.503781845732552	0.00914991239518626	-0.494631933337366
825	0.200899163333914	-0.490213022213978	-0.218505112142202	-0.70871813435618
826	-1.45119820892529	-0.45843059073684	-0.281822295436509	-0.740252886173349
827	-2.6478813856102	-0.469588454056523	-0.293102073709093	-0.762690527765617
828	-2.21465641147332	-0.548353879402053	-0.369384964845285	-0.917738844247338
829	-1.10301564530833	-0.65566210759416	-0.473955220740725	-1.12961732833488
830	-0.691824942091743	-0.742171777743524	-0.292782665111461	-1.03495444285499
831	1.85084536549669	-0.798430997097495	-0.534633689893314	-1.33306468699081
832	-0.0304035362569154	-0.749293642048521	-0.424322713505614	-1.17361635555413
833	-1.68009389463864	-0.692730885336619	-0.575920358955657	-1.26865124429228
834	-0.376306292119102	-0.687075391815846	-0.501974738764784	-1.18905013058063
835	0.738993468647045	-0.673031848333709	-0.383679485478545	-1.05671133381225
836	0.847416890124454	-0.61730186862729	-0.469542245661503	-1.08684411428879
837	0.332926685021297	-0.531909057251926	-0.672282732677875	-1.2041917899298
838	1.22581321809302	-0.446287696407717	-0.716716479266548	-1.16300417567426
839	-0.553466928874367	-0.334085180627481	-0.605107809029898	-0.939192989657379
840	0.0724086466709445	-0.266021649672745	-0.578980667063694	-0.845002316736439
841	-0.186570591347354	-0.209284890052459	-0.401485568012209	-0.610770458064668
842	0.141456661617352	-0.170486350056114	-0.264525870890723	-0.435012220946837
843	1.21027066087494	-0.134244381643635	-0.173647926459796	-0.307892308103431
844	2.26005540451726	-0.0659041569568464	-0.256037227840638	-0.321941384797485
845	1.23402458766734	0.0560862545044253	0.0300546287359279	0.0861408832403532
846	1.31939398093434	0.176429315499821	-0.0524117537002301	0.124017561799591
847	0.34395096613642	0.294509609091708	-0.00973875286177227	0.284770856229935
848	0.171144466967254	0.375248170533906	0.0566904190465187	0.431938589580425
849	0.186503814755334	0.422643589313437	-0.107762851582431	0.314880737731006
850	0.37534806028214	0.446634093725528	-0.126364992755007	0.320269100970521
851	-1.02644454540546	0.460332025569602	0.098052837110125	0.558384862679727
852	0.306219845050973	0.42077291702774	0.0950567943629799	0.51582971139072
853	-0.119574891397665	0.390458134068227	-0.0353337793563837	0.355124354711844
854	1.03873957060407	0.353391657554293	-0.00677483763431358	0.346616819919979
855	0.439257425476206	0.350951242673903	-0.0906468584713733	0.26030438420253
856	-1.11769390728848	0.352168980765922	-0.240797754831475	0.111371225934447
857	-0.371544241575757	0.304809881543943	-0.130246294412251	0.174563587131692
858	-1.12535831795843	0.250880732456544	-0.26638935793093	-0.0155086254743865
859	0.692777923079777	0.169632749679363	-0.25425719549874	-0.0846244458193768
860	0.199390990555626	0.132284657280779	-0.212346700126975	-0.0800620428461968
861	-0.570742604546495	0.10943270301227	-0.264552302742687	-0.155119599730417
862	0.412329224069392	0.0718274002415671	-0.205022661746485	-0.133195261504918
863	0.500561637286963	0.0577631331073705	-0.00665907426590137	0.0511040588414691
864	0.557055369988392	0.062830568952051	0.0665940498107229	0.129424618762774
865	-0.761477358402975	0.0824059865282353	0.13640238890774	0.218808375435975
866	-0.0842297588032171	0.0678822437005242	0.0674141346775896	0.135296378378114
867	-0.483448580723827	0.053157716573626	0.188923256357003	0.242080972930629
868	-2.11544453165982	0.0257083170993037	0.224458014593177	0.250166331692481
869	-1.12777308754797	-0.062815483162643	0.0944953825327039	0.0316798993700609
870	-1.31255918125153	-0.157024436341689	0.288690448065903	0.131666011724213
871	-0.500697799216006	-0.258000295147039	0.232143207001616	-0.0258570881454228
872	-1.57423678047062	-0.333606391931537	0.0971054227589803	-0.236500969172557
873	-0.201361882669728	-0.42487989786721	0.295277682193573	-0.129602215673637
874	-0.449517260123621	-0.478695872133278	0.147146547363581	-0.331549324769697
875	-1.12614397742296	-0.513761895272136	0.00111563836600405	-0.512646256906132
876	-0.0176479532859011	-0.557266236060795	0.0231951114114556	-0.534071124649339
877	-0.951228477371476	-0.56869506982316	-0.0891059998478678	-0.657801069671028
878	-1.07824715315342	-0.588821556870826	0.182727510129564	-0.406094046741262
879	-0.435821450007223	-0.61827669213492	0.203198679523387	-0.415078012611533
880	0.485597251539173	-0.631978207374822	-0.000990173259135099	-0.632968380633957
881	-0.875714397055005	-0.60449379043327	-0.0932262913003955	-0.697720081733665
882	2.83430068009342	-0.594886623795061	0.342998505168533	-0.251888118626528
883	2.96906053442313	-0.476078476349515	0.364018631465835	-0.112059844883681
884	3.29791100631818	-0.283561303192128	0.355306330495911	0.0717450273037825
885	3.22287151211419	-0.0371917259578645	0.309670027005952	0.272478301048087
886	-0.197138487959263	0.234723367013642	0.301435365701437	0.536158732715078
887	-0.423068036459464	0.402824703828076	0.402310913091756	0.805135616919831
888	0.978218569833028	0.488415015581179	0.217421279472496	0.705836295053675
889	0.00782682301587312	0.561775218082588	0.0605178335939834	0.622293051676571
890	-1.1301196301657	0.592747241421816	-0.246513912567138	0.346233328854678
891	-0.323056965638793	0.557021052826606	-0.288762301412165	0.268258751414441
892	-0.307528003027997	0.504190307054084	-0.646846418547359	-0.142656111493275
893	-0.451082148519256	0.442138536464	-0.410429441812172	0.0317090946518283
894	0.0435499813144405	0.37124337092643	-0.190642926799334	0.180600444127096
895	0.475437000408467	0.312948633550855	-0.0460446956722315	0.266903937878623
896	-0.653103442222059	0.279159663089225	0.0348807403417497	0.314040403430975
897	0.110704455473754	0.225948825007943	-0.0668161678064245	0.159132657201519
898	0.698283797523158	0.186481670786379	-0.103519548906538	0.0829621218798409
899	-0.181292051063272	0.176766787511653	-0.0508950395426763	0.125871747968977
900	-0.890284442301795	0.15850923287109	-0.0847154390475525	0.0737937938235377
901	0.028325269332942	0.111906315978365	-0.0319407853180882	0.0799655306602766
902	0.944910849950678	0.0779179991987589	-0.153718408504432	-0.0758004093056732
903	-0.325994276016972	0.0835197803172293	-0.447252283708892	-0.363732503391662
904	-0.34667575953807	0.0738543668980495	-0.616970380130228	-0.543116013232178
905	-0.0929939107373445	0.0535953356427238	-0.723069968721262	-0.669474633078538
906	-0.644439646899408	0.0352087574226496	-0.919030503682106	-0.883821746259456
907	0.540321592897544	0.000622054807075142	-0.93152980543704	-0.930907750629965
908	-0.251193012098583	-0.00488742890881115	-1.005821754587	-1.01070918349581
909	-0.347776999253632	-0.0166463302677034	-0.767205978497351	-0.783852308765054
910	-0.163001623748918	-0.0353710124410583	-0.997069035940733	-1.03244004838179
911	-1.14215910442657	-0.0520984801212204	-0.85914745846519	-0.91124593858641
912	0.35562143274799	-0.0990041883879943	-1.04768303926713	-1.14668722765513
913	-0.600173880377309	-0.115546563702533	-0.904607402203257	-1.02015396590579
914	-1.25601310534342	-0.142493790635897	-0.776713870035112	-0.919207660671008
915	-0.420594380772468	-0.197008381356731	-0.621641218328819	-0.818649599685551
916	-0.367837133950349	-0.240851338727303	-0.565696099720205	-0.806547438447509
917	0.395713293916377	-0.274372511559207	-0.596216764401305	-0.870589275960512
918	1.36652533545039	-0.274867639836858	-0.587729841852678	-0.862597481689536
919	1.57374569505372	-0.221415132261777	-0.600789698153482	-0.82220483041526
920	1.8408395566426	-0.126770507047359	-0.478622778046843	-0.605393285094202
921	0.610123508935762	0.00112325450500693	-0.415069013916898	-0.413945759411891
922	0.304917348321075	0.106797173331175	-0.315857551195749	-0.209060377864574
923	0.534370585516266	0.184109128693257	-0.271818794404668	-0.0877096657114109
924	1.36814114918038	0.247383550299392	-0.251985984361625	-0.0046024340622329
925	0.0198067243007799	0.326474570585624	-0.213399464306471	0.113075106279153
926	0.642684021034004	0.36941204421972	-0.0718088974258091	0.297603146793911
927	1.13588636129234	0.40710296003705	-0.0772468320654823	0.329856127971567
928	0.264650516862252	0.456190531455012	-0.302182675473223	0.154007855981788
929	1.33600982314472	0.482772260496057	-0.309569439735357	0.1732028207607
930	-0.290310395239842	0.528480627901161	-0.506190234537563	0.0222903933635971
931	0.628166579037222	0.532247319115994	-0.299591082492896	0.232656236623098
932	1.88085730139514	0.537855309836043	-0.33168899342424	0.206166316411802
933	2.1173748583366	0.585537946878069	-0.178676052526292	0.406861894351777
934	0.867263394134381	0.667603048849196	-0.0636321283823909	0.603970920466805
935	2.38764904672637	0.729078678847862	0.0104395446425292	0.739518223490391
936	0.765488736438418	0.824524233218782	-0.0401451623293634	0.784379070889419
937	-0.0266134134049242	0.886479806005894	0.188871069871513	1.07535087587741
938	-0.661833870313348	0.898009867550583	0.304287206249606	1.20229707380019
939	-0.624959075181196	0.854556856168595	0.2476371396619	1.10219399583049
940	-0.912359363283086	0.776883012470126	0.0825689273503494	0.859451939820475
941	-0.694816591075214	0.669410369796171	0.0579322070616983	0.727342576857869
942	-0.595098186627069	0.552618747245094	0.0142383786935851	0.566857125938679
943	-1.17614904965522	0.436683728835769	-0.154536287958049	0.28214744087772
944	-0.433729863766272	0.306103396353485	-0.0641051016834258	0.241998294670059
945	1.03585913800313	0.194310352096475	-0.151877121415953	0.042433230680522
946	0.0619711986365372	0.146912068355857	-0.218058830544849	-0.0711467621889916
947	0.0928406073934379	0.112342241605113	-0.245640572972874	-0.133298331367761
948	1.43235189873449	0.0885184501364538	-0.250593622162436	-0.162075172025982
949	-0.602080925048605	0.116548720067486	-0.159491891278634	-0.0429431712111482
950	-1.03750795665812	0.111790664364626	-0.198559435484927	-0.0867687711203001
951	-0.583859786662923	0.0709503794164813	-0.00317992988022425	0.067770449536257
952	-0.125619870044828	0.0221220333453381	0.0907438908629412	0.112865924208279
953	-1.31899246586219	-0.0154494375879466	0.309648867754243	0.294199430166296
954	-2.13404261789297	-0.0833226895476518	0.35718212505296	0.273859435505308
955	-1.71199631473202	-0.195969881794407	0.403388323131355	0.207418441336948
956	-2.19860872156498	-0.321106829991972	0.714383299977885	0.393276469985912
957	-1.90039353683094	-0.466440276262825	0.564763869737867	0.0983235934750422
958	-0.910568814795799	-0.610770077500716	0.706918043900804	0.0961479664000875
959	-0.860485900711131	-0.717268651220628	0.938469579847231	0.221200928626603
960	-1.21711991523762	-0.793268630258804	0.738545189577266	-0.0547234406815382
961	-1.11571043786957	-0.858007030975275	0.903501089514292	0.0454940585390174
962	-2.39037935741044	-0.909748278360027	0.948092497481232	0.0383442191212053
963	-1.51195423462215	-0.992821557261345	0.85319793327875	-0.139623623982595
964	-1.41380636973254	-1.0653999118314	0.765118464042886	-0.300281447788515
965	-0.708168477026057	-1.12534422246918	0.739553517455655	-0.385790705013524
966	0.841407319457156	-1.15174089994317	0.789834320044742	-0.361906579898425
967	-0.164472347232038	-1.1040351557787	1.07428361319386	-0.0297515425848465
968	-1.30847282547936	-1.04116639870789	1.30507984076234	0.263913442054449
969	0.789590430414901	-1.00766448061213	1.40521506407445	0.397550583462321
970	-0.127134126863629	-0.9262386111017	1.11825128603701	0.192012674935308
971	-0.485962767165158	-0.845385914939155	1.1063906904783	0.261004775539149
972	-1.49843043979873	-0.779325491618788	1.20453648081345	0.425210989194666
973	-1.26205972190924	-0.758508811168397	1.20304139276642	0.44453258159802
974	-0.00708830368105085	-0.760962965211646	1.14132295710067	0.380359991889024
975	-0.896825649650637	-0.737836038411965	1.1031719225497	0.36533588413773
976	-1.62737313860049	-0.727459730462844	1.21706363613662	0.48960390567378
977	-0.446066684539491	-0.749896236088647	0.941961091771032	0.192064855682385
978	0.69488640792262	-0.754903720695718	0.914906547922109	0.160002827226391
979	1.39586020966219	-0.710698309113771	1.00677851807095	0.29608020895718
980	0.200009293612625	-0.612000679628771	0.874844152718537	0.262843473089766
981	-1.08398987355825	-0.519182080967524	0.820486158229716	0.301304077262193
982	0.122145352620504	-0.475404182347959	0.692982606017586	0.217578423669627
983	-1.16001310095226	-0.426437725783866	0.486505235764492	0.0600675099806267
984	-0.732722795134942	-0.417591943335672	0.451150419765186	0.0335584764295148
985	-0.936627742456368	-0.42193708394858	0.231700190215149	-0.190236893733431
986	1.93214199295614	-0.441659319782019	0.204645853216405	-0.237013466565614
987	1.10491684937296	-0.377091086683665	0.494918310138377	0.117827223454712
988	0.833724943846615	-0.285233867023643	0.293752062508638	0.00851819548499439
989	0.0373694972469296	-0.186983912872384	0.578790764127868	0.391806851255484
990	0.0452676635396808	-0.113757158459813	0.838732441462552	0.724975283002739
991	1.19909702062543	-0.0594514218126904	0.728207608764238	0.668756186951548
992	1.74938433884075	0.018173793259553	0.808981278915134	0.827155072174687
993	0.459761058449206	0.126901356976198	0.784760826352439	0.911662183328637
994	0.946380618065567	0.210670649897897	0.797926886540752	1.00859753643865
995	-0.395236249702374	0.290893792879485	0.45538797750871	0.746281770388196
996	-0.878809161071523	0.322166945587445	0.501810486999415	0.82397743258686
997	-0.177601470187792	0.303763707870589	0.44338848802196	0.747152195892548
998	1.13530773971772	0.275630105390573	0.321276568281433	0.596906673672006
999	1.6467499911953	0.284895239299579	0.0905440120100266	0.375439251309606
1000	1.04252404487936	0.335674397122835	0.219499951313203	0.555174348436038
1001	0.0231001120198824	0.392824773822763	0.0403425551093803	0.433167328932143
1002	1.86133981765084	0.418982679351242	0.0447183682121222	0.463701047563364
1003	0.572294013449062	0.483707134736504	-0.00390064332714752	0.479806491409357
1004	0.227254900501837	0.529941512817689	-0.142801757299017	0.387139755518672
1005	-0.349769542621453	0.550962661961823	-0.35181341290008	0.199149249061743
1006	-3.47358213679268	0.535495047782188	-0.745039321358865	-0.209544273576676
1007	-3.05146383299197	0.393774069800934	-0.73735788892415	-0.343583819123216
1008	-0.829694582546398	0.185903725061159	-0.810327434916973	-0.624423709855814
1009	-1.79904439872554	0.0132836822263287	-0.848811796963131	-0.835528114736803
1010	0.798562783215072	-0.161780794251143	-0.722276983950144	-0.884057778201287
1011	-1.43714854587408	-0.247661825147791	-0.656277904496311	-0.903939729644103
1012	1.8256405035643	-0.344157304223665	-0.584663897850258	-0.928821202073923
1013	1.40546837794098	-0.337743330721006	-0.624225558446825	-0.961968889167831
1014	-1.01317398552881	-0.276318155665886	-0.81722389132124	-1.09354204698713
1015	-0.316439320137094	-0.259244886364605	-0.683925556124858	-0.943170442489464
1016	1.66300426666395	-0.249645067378552	-0.844624852729719	-1.09426992010827
1017	0.69703276493193	-0.180545034446957	-0.891684644687427	-1.07222967913438
1018	-0.93570614755082	-0.105466164554624	-1.06878396511099	-1.17425012966562
1019	-3.3457741686554	-0.0823174848118757	-0.979775744647365	-1.06209322945924
1020	-0.768436023936957	-0.17366715657285	-1.21237576081331	-1.38604291738616
1021	0.342387396174234	-0.254359911745775	-1.29161412779119	-1.54597403953696
1022	0.0631272688133948	-0.288879064175578	-1.48960101463122	-1.77848007880679
1023	0.546384466185437	-0.300458430317403	-1.24688298119136	-1.54734141150876
1024	0.585977209737963	-0.280454015629082	-1.16570821851313	-1.44616223414221
1025	0.552167024732991	-0.238639043508715	-0.589854345518338	-0.828493389027054
1026	-1.66624385869067	-0.184685253984655	-0.627623490212559	-0.812308744197213
1027	-1.52594776163505	-0.197018663093341	-0.427912597776233	-0.624931260869574
1028	1.25606814143984	-0.248785863258204	-0.387582438625443	-0.636368301883648
1029	0.0326059486541996	-0.23417645043215	-0.255012900645886	-0.489189351078036
1030	-1.01279287003746	-0.215620952202771	-0.0885000859978461	-0.304121038200618
1031	-1.3038987358641	-0.229266026886503	-0.174230642677852	-0.403496669564355
1032	0.310485228904056	-0.273580926847215	-0.159628197871467	-0.433209124718682
1033	-1.42764976000757	-0.284128470622608	-0.15417211042528	-0.438300581047887
1034	-1.17096835627802	-0.328617084494492	-0.039666696697645	-0.368283781192137
1035	-1.58026615122529	-0.385989128783789	0.0733325550763308	-0.312656573707459
1036	-0.632114550476089	-0.46351622081394	0.148351114881911	-0.315165105932029
1037	-1.62894411946972	-0.520954983363822	0.0748070320336947	-0.446147951330127
1038	0.80329515556522	-0.595686183050329	0.116862576993315	-0.478823606057014
1039	0.285248717866751	-0.599899328156563	0.0799166155861295	-0.519982712570434
1040	0.831608814243295	-0.573669991876364	0.0488718697053754	-0.524798122170988
1041	1.56308198349305	-0.510003435237625	0.0414402535706399	-0.468563181666985
1042	-0.179970122432205	-0.399378766266372	0.022853110352683	-0.376525655913689
1043	0.0514838564821313	-0.317995712905244	-0.0981807858852239	-0.416176498790468
1044	-1.04705177567331	-0.25130808935207	-0.154360223840695	-0.405668313192765
1045	-2.64857518892707	-0.232638561138185	-0.152480471910944	-0.385119033049129
1046	-0.531901502837044	-0.299218637048237	-0.178063068035382	-0.477281705083619
1047	0.132556067893163	-0.351436073798371	-0.295344744569394	-0.646780818367765
1048	0.882389581810953	-0.370549682986875	-0.103105695366658	-0.473655378353533
1049	1.88807874019366	-0.342288617369225	-0.303070276731576	-0.645358894100801
1050	1.36754824748719	-0.250264429226028	-0.325945304401455	-0.576209733627483
1051	0.690541694899984	-0.135569295203874	-0.523576640870202	-0.659145936074076
1052	-0.230754172894259	-0.0316175297172759	-0.632057722526594	-0.66367525224387
1053	0.651627417696304	0.0315453068603144	-0.60725696134977	-0.575711654489455
1054	-1.00087874549715	0.0941883859159306	-0.907576622262397	-0.813388236346467
1055	-0.307200161533904	0.100306396355859	-0.789185396306769	-0.68887899995091
1056	0.00347670326110744	0.09105093088682	-0.930663584265931	-0.839612653379111
1057	2.21247058160971	0.0819688655590737	-0.709916017026741	-0.627947151467667
1058	2.12394244198008	0.145644306090384	-0.786969951887636	-0.641325645797252
1059	3.63544483016307	0.253099050879418	-0.739728830290808	-0.48662977941139
1060	2.37062312252312	0.435869674439236	-1.01449028109402	-0.578620606654787
1061	2.89991875976691	0.621698528332611	-0.516950479974541	0.10474804835807
1062	-0.0507220699640159	0.820805335144772	-0.792413893895823	0.028391441248949
1063	-0.697528773406035	0.925639045473232	-0.649592019515478	0.276047025957754
1064	-0.111168684929748	0.942652505199053	-0.608014144464701	0.334638360734352
1065	0.261712341402842	0.919442094525683	-0.822768018112555	0.0966740764131284
1066	-1.46072697900754	0.882243043939241	-0.628542398903114	0.253700645036127
1067	0.118072530671584	0.780480872412245	-0.861822202362559	-0.0813413299503136
1068	0.120037117848703	0.690488971516283	-0.625532171760536	0.0649567997557468
1069	-0.215382043087499	0.611408260153566	-0.558226894917892	0.0531813652356742
1070	0.209363384300695	0.531255295279899	-0.326877996109446	0.204377299170454
1071	0.418599364812397	0.466927372521465	-0.503267701049583	-0.036340328528118
1072	1.15079716845477	0.422173331613379	-0.194965210238285	0.227208121375094
1073	-0.357942154924164	0.415989522893395	-0.398479468302342	0.0175100545910531
1074	-0.521653085105938	0.386453253617644	-0.280886149383907	0.105567104233737
1075	0.439158829200435	0.336872473662806	-0.23282719613098	0.104045277531826
1076	-0.199695718229469	0.306950458908866	-0.24715514149602	0.0597953174128466
1077	-0.333982292405893	0.270267307675486	-0.229753853758867	0.040513453916619
1078	-0.59104156897812	0.22585960399352	-0.210123575382658	0.0157360286108613
1079	-2.04587316209174	0.169314656857264	-0.258163349881287	-0.0888486930240229
1080	-0.693967284130459	0.0588472418971925	-0.23607029778548	-0.177223055888287
1081	-0.756951452377191	-0.039861809514873	-0.357567884265591	-0.397429693780464
1082	0.744284427070197	-0.129508241849852	-0.153362480040628	-0.282870721890481
1083	2.0262749438457	-0.160969848790821	0.137095915973874	-0.0238739328169467
1084	0.0646175702421987	-0.110411015979214	-0.228687405720088	-0.339098421699303
1085	0.876406382405401	-0.0707762963918624	-0.161918074336081	-0.232694370727944
1086	-0.0924893608764484	-0.0131811092771667	-0.358810592450177	-0.371991701727344
1087	-1.5513013115979	0.0228302558425465	-0.589215449564101	-0.566385193721554
1088	-2.57942395149958	-0.00458469674848313	-0.766810441336866	-0.771395138085349
1089	-0.779804561864152	-0.107284991163166	-0.735621531468329	-0.842906522631495
1090	-0.742444001642045	-0.198139828130012	-0.606402503213756	-0.804542331343768
1091	-1.80030272342634	-0.276845530647131	-0.698934514410006	-0.975780045057137
1092	-1.26736825808153	-0.379465329053163	-0.68423917573569	-1.06370450478885
1093	-1.17115448097993	-0.477290095131863	-0.655175721925863	-1.13246581705773
1094	-0.546984630436644	-0.565535348815433	-0.610009451658277	-1.17554480047371
1095	-1.76959970011369	-0.62401857105059	-0.744873231885077	-1.36889180293567
1096	-0.61131362613159	-0.700669735973876	-0.701756276013641	-1.40242601198752
1097	-1.11747762163947	-0.749047614531541	-0.845712385172659	-1.5947599997042
1098	-0.529974974992461	-0.793460197188068	-0.724409389053883	-1.51786958624195
1099	-0.352853492631713	-0.814515170522236	-0.774699616830223	-1.58921478735246
1100	-1.15269531517213	-0.813420642233611	-0.628440074989018	-1.44186071722263
1101	-1.13862466868096	-0.823709027507423	-0.478515199265229	-1.30222422677265
1102	-1.40001199140814	-0.840828743766688	-0.464364113319833	-1.30519285708652
1103	0.0940293924458018	-0.870525342830432	-0.077340525724262	-0.947865868554694
1104	1.69714909215979	-0.858747986576736	0.0733767181893728	-0.785371268387364
1105	2.61782819856861	-0.767055857454674	0.381023898821766	-0.386031958632908
1106	3.41283314819429	-0.59465659166064	0.360921021536762	-0.233735570123878
1107	2.53331800840079	-0.347786702403256	0.266180426547462	-0.0816062758557937
1108	1.13193994521705	-0.0879128892087345	0.110424180269512	0.0225112910607774
1109	-0.245818687883364	0.126244588142741	0.0250837782106366	0.151328366353377
1110	0.108494356835782	0.257600052607721	-0.196942592531067	0.0606574600766539
1111	-0.396240086821655	0.340738998652377	-0.061213436743953	0.279525561908424
1112	-0.139952239749076	0.372295957029278	0.0895490189595666	0.461844975988845
1113	0.216151600527603	0.376632789164351	0.131819532681448	0.508452321845799
1114	-0.447606614048146	0.37424304966519	0.216194906723803	0.590437956388993
1115	-0.338940059340872	0.345685307193891	0.388750368595611	0.734435675789502
1116	-0.834461554317054	0.30408373949231	0.262119227522858	0.566202967015168
1117	-1.81490546796186	0.238877653563337	0.455458139163466	0.694335792726803
1118	0.0315299125981624	0.12788277931366	0.372197310215723	0.500080089529383
1119	-0.34895910933813	0.0503112290563336	0.498091097234939	0.548402326291273
1120	0.797070669433774	-0.0147678317848293	0.282211107235182	0.267443275450353
1121	2.64993471320906	-0.0318029306765205	0.215844299280684	0.184041368604164
1122	2.82951595128733	0.0446064206502301	0.0705247855715058	0.115131206221736
1123	0.947001992380426	0.187023907723051	0.0442793299090143	0.231303237632065
1124	0.594137533107412	0.307357457859133	0.0768168664112075	0.38417432427034
1125	2.1488746784323	0.39737767823612	0.00276131002101577	0.400138988257135
1126	0.569265130888963	0.515036777565469	0.106921359683474	0.621958137248943
1127	-0.851701468587949	0.595625668721846	0.0738781555264655	0.669503824248311
1128	0.308698857189744	0.602182060771709	0.102993778093697	0.705175838865406
1129	-1.70419330846206	0.596899768446559	0.0440013512084569	0.640901119655016
1130	-0.814518032027351	0.517934668333217	0.0140611661294453	0.531995834462662
1131	0.650337043318692	0.421309363365245	-0.0483707598458563	0.372938603519389
1132	-0.630106487854533	0.363993911462322	0.184198855241952	0.548192766704274
1133	-0.83638647483444	0.292978404275638	0.0257344891130471	0.318712893388685
1134	-1.35371139844139	0.208357430512024	-0.234956840572167	-0.0265994100601429
1135	-0.785170685764033	0.100454968435664	0.166160133043749	0.266615101479413
1136	0.365584477355261	-0.000888753971188271	-0.10157830738726	-0.102467061358449
1137	-0.507651339089757	-0.0568196693042195	-0.16815108515082	-0.224970754455039
1138	-0.241523880600508	-0.10906946220145	-0.0643724446112215	-0.173441906812671
1139	-0.506911194324521	-0.148419403654288	0.038097090016212	-0.110322313638076
1140	0.53770365202511	-0.186520564681481	0.0514696140623364	-0.135050950619144
1141	-2.50332440205947	-0.188322362644062	-0.0642711431494897	-0.252593505793552
1142	-1.12239231123367	-0.265324092989978	-0.0781854832765567	-0.343509576266534
1143	-0.768710558386298	-0.344979218218737	-0.00881992556665299	-0.35379914378539
1144	0.526437838950984	-0.412212811004218	0.0648444278783044	-0.347368383125914
1145	0.313108969765424	-0.426495690992704	-0.0278390170337944	-0.454334708026498
1146	0.433761123910746	-0.411801688388654	-0.0715873475537956	-0.48338903594245
1147	-0.933913562248973	-0.374215458820807	-0.203841793760381	-0.578057252581188
1148	1.16559857591736	-0.367309432274521	-0.271446581469885	-0.638756013744406
1149	0.679704164509791	-0.312438476619619	-0.125113175738762	-0.437551652358382
1150	0.629723245008885	-0.243131314855882	-0.0140371748611873	-0.257168489717069
1151	1.00628154635704	-0.168061443521951	-0.117943258123533	-0.286004701645484
1152	3.03377824914801	-0.0792634043390041	0.168146529979995	0.0888831256409906
1153	1.29244519328564	0.0822180831303179	-0.0911443212293534	-0.00892623809903549
1154	0.956480411546885	0.23008738013772	0.0810523233820147	0.311139703519734
1155	-0.623720143535318	0.352970795864918	-0.00343698197105738	0.349533813893861
1156	1.66286577268231	0.403317553266839	-0.0718696935042561	0.331447859762583
1157	1.25539576206335	0.47827114195148	0.0242273116191494	0.50249845357063
1158	2.0568957291142	0.553911988285395	-0.0432451533008839	0.510666834984511
1159	0.188459150796786	0.653776576297236	0.160028060066349	0.813804636363585
1160	0.113114102680047	0.705407559924254	0.377274558135282	1.08268211805954
1161	-0.447756240253875	0.720542580585626	0.392244524398066	1.11278710498369
1162	1.67302780806359	0.692348239061793	0.637950206982981	1.33029844604477
1163	1.61726823265777	0.70548982721841	0.68050006917683	1.38598989639524
1164	3.3014356651328	0.744081821096293	0.868034600466228	1.61211642156252
1165	0.692370820626979	0.853620842350996	0.818265113113189	1.67188595546419
1166	0.574708813357614	0.92167292096588	0.696243886227235	1.61791680719312
1167	1.390306061796	0.955826038188689	1.00918408935289	1.96501012754158
1168	0.721733093858245	0.992843962463213	0.750484700581841	1.74332866304505
1169	0.0169432672947714	1.0086706194104	0.671752884350689	1.68042350376109
1170	-1.36678749351881	0.986690980010145	0.453781949083379	1.44047292909352
1171	-0.756753199870062	0.894775124045292	0.607755161404466	1.50253028544976
1172	-1.14864516135423	0.778977994457792	0.192008985787396	0.970986980245187
1173	0.698283133079595	0.638143533006625	0.463210542562025	1.10135407556865
1174	-0.679506056023289	0.545639140611335	0.319579593595805	0.865218734207141
1175	-0.15886665496249	0.443449386381977	0.332618585168006	0.776067971549983
1176	1.3254087068967	0.355175685633276	0.255758667601117	0.610934353234393
1177	0.95596038673394	0.327739614802345	0.343767718645827	0.671507333448172
1178	0.614259148292186	0.329886588030521	-0.0214460655385442	0.308440522491977
1179	1.07649180582633	0.340602669817751	0.122133848361121	0.462736518178872
1180	0.340285106894882	0.371848445720016	-0.00634909712814056	0.365499348591876
1181	-2.37124300728856	0.391718793951527	-0.143442775099619	0.248276018851908
1182	-1.82246569670187	0.314510596156612	-0.486462394877315	-0.171951798720703
1183	-2.49084536485122	0.192737685997223	-0.314509961355709	-0.121772275358486
1184	-1.14928919276751	0.0232045162570135	-0.287623756535469	-0.264419240278456
1185	-0.388330222019587	-0.128837768662588	-0.299055144678577	-0.427892913341165
1186	-0.358971538987992	-0.239238854934333	-0.444834992675423	-0.684073847609755
1187	-0.291567369325484	-0.317137918248733	-0.65626075084691	-0.973398669095643
1188	0.833696639233977	-0.368483139896075	-0.843968955319501	-1.21245209521558
1189	0.251620150506792	-0.363490130196024	-0.960585889455327	-1.32407601965135
1190	1.16235761148672	-0.339959094552553	-0.87910292994639	-1.21906202449894
1191	0.179696204873038	-0.274948893287004	-0.740148023127491	-1.0150969164145
1192	0.571613348687643	-0.216451920641313	-0.8711628406993	-1.08761476134061
1193	-1.00110030236585	-0.151408036080465	-0.823270723681777	-0.974678759762243
1194	-0.213116028466603	-0.135618033574151	-0.684253778615065	-0.819871812189216
1195	-0.036321334069011	-0.127556853661794	-0.563956452949894	-0.691513306611688
1196	1.21637663067625	-0.119151446936674	-0.661766072577427	-0.780917519514101
1197	-0.15048280779335	-0.0697665935484525	-0.592753724730943	-0.662520318279395
1198	-1.88699200766437	-0.0392987040574131	-0.638107297003134	-0.677406001060547
1199	-0.777268226694966	-0.0793817044361678	-0.837661137520863	-0.917042841957031
1200	-0.480949590149908	-0.129096712217791	-0.806059151428181	-0.935155863645973
1201	-1.2503525109619	-0.173930477861327	-0.585001880771623	-0.75893235863295
1202	-1.52763926950914	-0.239216430284867	-0.468346089356836	-0.707562519641704
1203	0.614980564349669	-0.325147620286775	-0.453369526250352	-0.778517146537127
1204	-0.447017702544471	-0.351925003453643	-0.58536886155739	-0.937293865011033
1205	-1.38580322129739	-0.372950164019872	-0.677621525831421	-1.05057168985129
1206	-0.524334176257389	-0.420173141380584	-0.332218539504551	-0.752391680885135
1207	-0.107774662756567	-0.455192914416203	-0.647058806847187	-1.10225172126339
1208	-0.11885902485023	-0.467239932990363	-0.583503684678003	-1.05074361766837
1209	-0.173357652108189	-0.463855010621074	-0.565787676089104	-1.02964268671018
1210	-0.893426137235272	-0.452021760580281	-0.567849258858941	-1.01987101943922
1211	-2.13481241055837	-0.458495938988004	-0.606656510979045	-1.06515244996705
1212	-0.0425790765942267	-0.517683666363472	-0.75863066849071	-1.27631433485418
1213	0.0222012815625065	-0.541742489084094	-0.781384956066017	-1.32312744515011
1214	1.76832732412103	-0.539341658176742	-0.450859779731313	-0.990201437908055
1215	0.600303975015116	-0.462098995237792	-0.483231835880817	-0.945330831118609
1216	-0.379552811680243	-0.375478298575667	-0.287675286972392	-0.663153585548059
1217	1.46202585791789	-0.317507102927364	-0.552782895983923	-0.870289998911288
1218	1.73139234357089	-0.22033480732113	-0.342037018874381	-0.562371826195511
1219	0.894652763456046	-0.0912566233107189	-0.198386122342739	-0.289642745653458
1220	2.39872533460204	0.0275648195643831	-0.0561740102338129	-0.0286091906694298
1221	2.63586160784035	0.184863882884549	0.316011091407703	0.500874974292252
1222	1.10482861895869	0.37055267935047	0.235540794959204	0.606093474309674
1223	1.12751837694035	0.519030068642736	-0.0462574950980134	0.472772573544723
1224	0.609065182671503	0.638428227653597	0.158019996320346	0.796448223973944
1225	0.751303979202066	0.717431803546951	-0.190466369153803	0.526965434393148
1226	-0.0556981303882278	0.771420349556272	-0.35572564641518	0.415694703141093
1227	0.213670386786139	0.780438136993238	-0.254223230424295	0.526214906568943
1228	-0.867115553452202	0.767836423702468	-0.486200347346305	0.281636076356163
1229	-0.0296023852708504	0.705761892116634	-0.740844487993227	-0.0350825958765937
1230	-0.367502103174751	0.639992328641279	-0.637176609756963	0.00281571888431564
1231	-2.05553042002388	0.562841047423788	-0.657377169826412	-0.0945361224026232
1232	-0.133958555880667	0.425313823293245	-0.965254985305521	-0.539941162012276
1233	-0.788750349664579	0.314764337285351	-0.921110241449654	-0.606345904164304
1234	-1.21480157445421	0.204487137495076	-1.03270741250479	-0.828220275009716
1235	-1.07071872239503	0.0840631547769868	-1.04990659411628	-0.965843439339293
1236	0.360058085769266	-0.0344868612228958	-0.902630519200233	-0.937117380423129
1237	-1.2704016673268	-0.101028500392098	-0.905536297517325	-1.00656479790942
1238	0.462584856508332	-0.183917722566246	-0.795681919316068	-0.979599641882314
1239	0.725642114203984	-0.218287464051097	-0.857954062703644	-1.07624152675474
1240	1.60884917515879	-0.210389362817605	-0.984330315994501	-1.19471967881211
1241	2.66982370653011	-0.145493448096109	-0.85252408582719	-0.998017533923299
1242	1.98973150537497	-0.00977704233266004	-0.985495546507216	-0.995272588839876
1243	4.4564117054163	0.146679819314625	-0.838150087541662	-0.691470268227037
1244	2.47191507308312	0.392680357788173	-0.944640498240299	-0.551960140452127
1245	-0.0197785631057421	0.625629862439412	-0.836723074669772	-0.211093212230361
1246	1.51542045515219	0.760575568621673	-0.91848604969313	-0.157910481071457
1247	0.311598522818492	0.875669831168078	-0.906640033617682	-0.0309702024496039
1248	0.491072184432663	0.934251202197563	-0.770844740276953	0.16340646192061
1249	-0.20844652226509	0.958903575112884	-0.797145066599541	0.161758508513343
1250	-0.864624204558079	0.937093920370736	-0.818598136355131	0.118495784015605
1251	-1.89085935851235	0.863367156601363	-0.455280044937499	0.408087111663864
1252	0.185355805864309	0.723653456509055	-0.47896798347521	0.244685473033845
1253	-0.106556519146623	0.612292626612509	-0.136795700805935	0.475496925806575
1254	-1.47010741446855	0.51403654433346	-0.257244684699183	0.256791859634276
1255	-0.203967999047554	0.383138146423159	-0.429766267784058	-0.0466281213608986
1256	-0.491030044037339	0.276125171307704	-0.613426744121919	-0.337301572814214
1257	-0.730903161555044	0.179238303039161	-0.654880825962473	-0.475642522923312
1258	0.144046057917615	0.0844670682772836	-0.616318872353749	-0.531851804076465
1259	-0.572036406391928	0.022881942796411	-0.602581047078918	-0.579699104282507
1260	0.769997317652984	-0.0378854204926697	-0.712034541871902	-0.749919962364572
1261	-0.79943215945707	-0.0521573232999522	-0.785489806850027	-0.83764713014998
1262	-0.324532038949939	-0.0861910401169589	-1.11208887876535	-1.19827991888231
1263	-0.80399721032663	-0.116800585437442	-1.00500876610837	-1.12180935154581
1264	-0.00375782977962769	-0.159811170230565	-1.11687604002577	-1.27668721025634
1265	0.734886745542286	-0.183513931731089	-1.12346318059768	-1.30697711232877
1266	-0.0518158132445915	-0.169305392922835	-0.98875963048829	-1.15806502341113
1267	-0.486207188572226	-0.155914924521552	-1.05390063016599	-1.20981555468755
1268	-0.0988105681179047	-0.157738799467204	-1.04566127854172	-1.20340007800892
1269	-1.14358571753944	-0.15701428280576	-0.6735334379684	-0.83054772077416
1270	0.368894148155118	-0.188820916519868	-0.870035418941703	-1.05885633546157
1271	0.210448179602821	-0.191856161730758	-0.942516757446373	-1.13437291917713
1272	0.813440352950084	-0.180694618236056	-1.06799820572003	-1.24869282395609
1273	0.634782077377988	-0.140635905257312	-0.726723538496661	-0.867359443753974
1274	1.02891461115018	-0.0883740320977775	-0.768142032649244	-0.856516064747022
1275	0.545424012990925	-0.0167418478399599	-1.09249949405951	-1.10924134189947
1276	0.675635884022724	0.0496869704003979	-0.927132792890622	-0.877445822490224
1277	0.759324150954511	0.114709452648263	-0.928697350855894	-0.813987898207631
1278	0.121383489740893	0.179393422175236	-0.799073768057267	-0.619680345882031
1279	-1.05223781773783	0.2208329935283	-0.711825366195803	-0.490992372667503
1280	2.73464196923752	0.20689454074344	-0.652070134119882	-0.445175593376442
1281	1.91789669569593	0.280310483068021	-0.651880724135717	-0.371570241067696
1282	1.8166786131203	0.383121707959918	-0.560521001218688	-0.17739929325877
1283	2.52197452198559	0.498944139003491	-0.435943843910965	0.0630002950925266
1284	1.95785095975823	0.642780384408552	-0.36820112462069	0.274579259787862
1285	1.7585408993006	0.782193989782996	-0.440327344053774	0.341866645729221
1286	0.290770162150554	0.907534832340773	-0.231145559724381	0.676389272616393
1287	0.620106698013011	0.971255541166789	-0.368919553131817	0.602335988034972
1288	1.16643433530349	1.0023627876618	-0.224497306929424	0.777865480732375
1289	1.41684259831538	1.02847824740245	-0.191786349159194	0.836691898243255
1290	0.861879944415821	1.05859017437086	-0.246517296553367	0.812072877817493
1291	-0.314566407471577	1.07221697981992	0.197797056214203	1.27001403603413
1292	0.652566055882377	1.03581800861749	0.153750888534447	1.18956889715194
1293	-0.923491554016839	0.998754617155812	0.227401008784592	1.2261556259404
1294	0.236909711166848	0.910849027047903	0.353802902962243	1.26465193001015
1295	-0.663573540161479	0.829753589409767	0.201227551018819	1.03098114042859
1296	-0.0179499019666349	0.726397677940605	0.183776102139005	0.91017378007961
1297	-0.477303651949315	0.632659926067233	0.275832281167788	0.908492207235022
1298	-0.958644049495169	0.533406023368951	0.317970524283932	0.851376547652883
1299	0.0911629452544038	0.417952345069018	0.278790986667122	0.69674333173614
1300	0.908086169049645	0.329813642590606	0.131412345729022	0.461225988319629
1301	-0.859465996190517	0.28963443168166	0.205990796747168	0.495625228428828
1302	1.58890825565106	0.225037686959321	0.233169865686864	0.458207552646186
1303	0.112148148382742	0.226378306360749	0.481292143359731	0.70767044972048
1304	0.901856601398067	0.22351125533145	0.558392669132341	0.781903924463791
1305	0.134364314588856	0.243780269433878	0.561535291968953	0.805315561402832
1306	0.944533089050038	0.25375706005385	0.720033152051171	0.973790212105021
1307	1.02400759568475	0.283039347816189	0.573022538416949	0.856061886233138
1308	-0.383213989765069	0.326903052998235	0.424238269769785	0.75114132276802
1309	0.780862644764897	0.333014253734213	0.422995567248662	0.756009820982875
1310	-0.480754356059299	0.351741002404014	0.42385543988484	0.775596442288854
1311	-0.183398455665696	0.336991886640365	0.0283630218819612	0.365354908522326
1312	-1.13179028786393	0.310026039107571	0.286053507101786	0.596079546209356
1313	-0.976679704926198	0.244698027389877	0.322699591452669	0.567397618842546
1314	-0.240814560326658	0.16088142326318	0.216992733549325	0.377874156812504
1315	-1.1319399059583	0.0915246532110931	0.0960503771940911	0.187575030405184
1316	-1.23162419423772	0.00495589298361456	0.211250902782821	0.216206795766436
1317	-0.670832906703941	-0.0935704699268508	0.151885014353695	0.0583145444268438
1318	0.329791981042539	-0.178509338266875	0.02299832281263	-0.155511015454245
1319	-0.176996785241197	-0.218779574712517	-0.0602780072246841	-0.279057581937201
1320	-0.486263828856916	-0.244381252530993	-0.129927161755197	-0.37430841428619
1321	-0.530077859300944	-0.269437325284512	-0.211801191330927	-0.481238516615439
1322	0.947082543622709	-0.294739237825607	-0.0232604531457643	-0.317999690971371
1323	0.327348846339308	-0.270998691838056	-0.206934050490498	-0.477932742328553
1324	-0.260561186253631	-0.235459883936365	-0.298211489920698	-0.533671373857063
1325	-2.37308352205489	-0.212433818851038	-0.0645220715561468	-0.276955890407185
1326	-1.7587583185416	-0.267735379099672	-0.0302858732261488	-0.298021252325821
1327	0.503189737023774	-0.353605710784901	0.0262523340932251	-0.327353376691676
1328	-1.42810094560874	-0.383068271630349	0.0964032274040436	-0.286665044226306
1329	-1.51910491568143	-0.436999759199379	0.412252051271028	-0.024747707928351
1330	-1.9680449394	-0.508541458879172	0.310410662670092	-0.198130796209081
1331	-1.63042956805327	-0.604239321108001	0.219509438067773	-0.384729883040228
1332	-1.49030985464764	-0.701928407816961	0.285981397224213	-0.415947010592748
1333	-1.30011345981409	-0.793153518720567	0.241475473785844	-0.551678044934723
1334	-0.269820468123369	-0.87081938761711	0.112521664576052	-0.758297723041058
1335	-0.568037658712408	-0.903102935457728	0.0179053541452092	-0.885197581312518
1336	-1.97846702510401	-0.913671396916025	0.111122812424523	-0.802548584491502
1337	-0.72903156692402	-0.955527012350927	0.165105796716082	-0.790421215634845
1338	0.504894753687505	-0.976061670526873	-0.0574742665675029	-1.03353593709438
1339	1.28662531192658	-0.941219587738201	-0.2637727708123	-1.2049923585505
1340	0.164643545088632	-0.844801151417581	-0.511297169227941	-1.35609832064552
1341	-0.426262098061361	-0.747019059073814	-0.434195635285724	-1.18121469435954
1342	0.561158497072352	-0.670887562431199	-0.311169123858629	-0.982056686289829
1343	0.366834188635522	-0.579433199615869	-0.396931561368078	-0.976364760983947
1344	0.540387353572845	-0.487076640765499	-0.384000597960625	-0.871077238726125
1345	-0.729322505896536	-0.391466290962394	-0.215604301740234	-0.607070592702628
1346	0.554662892540517	-0.338398496727332	-0.166085325097835	-0.504483821825166
1347	1.77184376103753	-0.273542027244173	-0.0987351103056113	-0.372277137549785
1348	-0.717810049736736	-0.163052724951112	0.16766811307555	0.0046153881244381
1349	1.14291932148445	-0.107139582789802	0.119014619227258	0.0118750364374561
1350	-0.683342259558087	-0.0287097046369914	0.208435532115435	0.179725827478444
1351	0.984039942019514	0.00242784096059846	0.301290992870688	0.303718833831286
1352	0.496772187340122	0.0554467371615245	0.055397652045951	0.110844389207476
1353	-1.42303827497491	0.105433373961435	0.120976510824717	0.226409884786152
1354	-1.3232610439975	0.0888726239781972	-0.01044876733508	0.0784238566431172
1355	0.0469720470186832	0.0315156161850164	-0.227140960832894	-0.195625344647878
1356	-1.08489606493314	-0.00642919467345398	-0.364737093080692	-0.371166287754146
1357	-1.5204756253113	-0.0671826189755079	-0.302661557856497	-0.369844176832005
1358	-2.90790659190084	-0.155493740535569	-0.411208676331334	-0.566702416866903
1359	-2.01632780779148	-0.304812860485436	-0.362649895355243	-0.66746275584068
1360	-1.5141946792663	-0.460921937693141	-0.385755527917544	-0.846677465610685
1361	0.271036889855539	-0.600008469644979	-0.457706203001805	-1.05771467264678
1362	1.53476444628576	-0.664649308440166	-0.431727730309281	-1.09637703874945
1363	-0.781283968413891	-0.635877598633564	-0.475496141792449	-1.11137374042601
1364	0.169349037427251	-0.621283783831276	-0.415520997172339	-1.03680478100362
1365	-0.535896339266249	-0.58554072863572	-0.494354692577079	-1.0798954212128
1366	0.726959284659623	-0.559891621385298	-0.598491164325162	-1.15838278571046
1367	-0.410443604259161	-0.50049393255938	-0.671361275129608	-1.17185520768899
1368	0.815263509338062	-0.457674683257089	-0.581263534259083	-1.03893821751617
1369	-1.06435922461674	-0.38723430798355	-0.542673077670697	-0.929907385654246
1370	-1.48585294187354	-0.362149703616406	-0.634217693758635	-0.996367397375041
1371	-0.956441905546421	-0.382095819906074	-0.423092947362509	-0.805188767268584
1372	1.04708447446361	-0.41423372682349	-0.577099332392073	-0.991333059215563
1373	0.82096941681326	-0.387874084222971	-0.7323094498196	-1.12018353404257
1374	1.49583591636179	-0.330573594961514	-0.485554005532832	-0.816127600494346
1375	0.628484803355269	-0.23231428805734	-0.555206957853317	-0.787521245910657
1376	-0.473457755076065	-0.138233203177188	-0.661864385000411	-0.8000975881776
1377	0.828039496777068	-0.086132001784511	-0.54633352412024	-0.632465525904751
1378	1.69027397187297	-0.0212596942219224	-0.6497079755217	-0.670967669743623
1379	0.0657186635719903	0.0782792477562775	-0.788799352709676	-0.710520104953398
1380	-0.0554715436665082	0.144582289777996	-0.699686216606778	-0.555103926828782
1381	-1.4885302714923	0.182459134674912	-0.770944526060126	-0.588485391385214
1382	-1.3856679126575	0.153105181930441	-0.788987197513195	-0.635882015582754
1383	1.26551883733587	0.0830182689033496	-0.749128676135515	-0.666110407232165
1384	0.252293781871133	0.0747545146660865	-0.58158359786418	-0.506829083198094
1385	-0.846252542525066	0.0750212574651252	-0.710769816631752	-0.635748559166626
1386	0.422514232870293	0.0450208522727873	-0.345428653137876	-0.300407800865089
1387	-0.559191465561879	0.0372686756559115	-0.318241711320519	-0.280973035664608
1388	-0.292361146486909	0.0125345520153382	-0.138520496178861	-0.125985944163523
1389	-1.37965033458566	-0.0140316964246908	-0.0463795885117262	-0.0604112849364171
1390	-1.21149167894715	-0.0765610105422394	0.0127510082758739	-0.0638100022663655
1391	-2.99965086810807	-0.155635400028045	-0.130064516121768	-0.285699916149813
1392	-1.10189801740112	-0.301762852998585	0.0127479027899411	-0.289014950208644
1393	-0.182809394396966	-0.425885839005489	0.19332462375041	-0.232561215255079
1394	0.921586375595576	-0.50108084480034	0.390362937651912	-0.110717907148428
1395	-0.0147896460072084	-0.504839535331871	0.446233903423913	-0.0586056319079575
1396	-0.0975395687200861	-0.49125512045799	0.11346502101149	-0.3777900994465
1397	0.0871073989246836	-0.469201634669824	0.322652579634155	-0.146549055035669
1398	0.557029789486492	-0.436148760183836	0.368938719254996	-0.0672100409288399
1399	1.40465869944981	-0.38141924764548	0.21524937576004	-0.166169871885441
1400	1.11712866525895	-0.286198587728904	0.218311244724432	-0.067887343004472
1401	1.7612003297469	-0.176381099145985	0.130312123335418	-0.046068975810567
1402	1.2191595797661	-0.0392946548714605	0.140497023651728	0.101202368780268
1403	0.191978035930372	0.0938148393842184	0.182198913579558	0.276013752963777
1404	-1.46783393031719	0.186245315937522	0.00832045984415758	0.19456577578168
1405	-2.45802067325426	0.194013136928213	-0.271087632611851	-0.0770744956836378
1406	-1.11535129624595	0.112346789979564	-0.233010835794798	-0.120664045815233
1407	-0.911457081425008	0.0173857527856087	-0.360171208735333	-0.342785455949724
1408	0.0198622962066262	-0.0766893221960138	-0.423281815671678	-0.499971137867692
1409	-1.3380737023803	-0.136579356727534	-0.335851885811916	-0.47243124253945
1410	-0.317321089915582	-0.216057932792953	-0.554212429952476	-0.770270362745429
1411	2.56098543102956	-0.272626688755539	-0.495117099837533	-0.767743788593072
1412	1.67378607217589	-0.217717443709078	-0.409719952246124	-0.627437395955202
1413	0.55000051500232	-0.118941593480576	-0.525140894281958	-0.644082487762534
1414	0.810655307516729	-0.0308098204818182	-0.57055974764941	-0.601369568131228
1415	0.277167103499524	0.0558273765832924	-0.462426897335363	-0.40659952075207
1416	-0.176801955240689	0.121144629683601	-0.787712854165351	-0.66656822448175
1417	-0.547722550366316	0.155157330224658	-0.583585409686773	-0.428428079462115
1418	-1.23904038935097	0.154920990048758	-0.421405041584103	-0.266484051535345
1419	0.672084391073773	0.109094470118758	-0.583399859012183	-0.474305388893425
1420	-0.446643252131209	0.0968015965580092	-0.509694789681948	-0.412893193123939
1421	-1.31958816567203	0.070753455218957	-0.481363757195292	-0.410610301976335
1422	2.29497791364974	0.00775251218214571	-0.442484441733348	-0.434731929551202
1423	1.89478420297046	0.0404257407363085	-0.459708291265631	-0.419282550529323
1424	2.45835667633717	0.123051653887449	-0.444928759209308	-0.321877105321859
1425	0.772093423678535	0.254903450636209	-0.186765843868417	0.068137606767792
1426	1.53741673161372	0.360196063113119	-0.289079682129267	0.0711163809838524
1427	-0.218710593036693	0.469289509590301	-0.0448707534959915	0.42441875609431
1428	-0.0905205100063994	0.519834262047363	-0.105154275488126	0.414679986559237
1429	-0.0389326069619214	0.533669950997875	0.0975830964446777	0.631253047442552
1430	-0.982259338503352	0.524133662379979	-0.0352509792796221	0.488882683100357
1431	-1.16489621037653	0.4683507929898	-0.0767650232402353	0.391585769749565
1432	1.50867321360829	0.377419640139872	-0.163598160832526	0.213821479307346
1433	0.68444302205615	0.353473093531569	-0.126320607087372	0.227152486444197
1434	0.603347830317152	0.348221615601978	-0.047749586454214	0.300472029147764
1435	-0.266199109817521	0.353018567770577	0.180111187845573	0.533129755616151
1436	-0.134312135454546	0.335916570375725	0.153272330630492	0.489188901006217
1437	1.23363818343144	0.309016411638443	0.289691702053116	0.598708113691559
1438	-0.027497455079849	0.321231568667869	0.258605645260746	0.579837213928615
1439	-1.21784253312679	0.317963912496272	0.296852981709863	0.614816894206135
1440	0.866146594324083	0.265442301790751	0.166154348766833	0.431596650557584
1441	0.368899980003011	0.249879600963491	0.344812155527359	0.59469175649085
1442	0.600166392496079	0.24331812213268	0.140329853111832	0.383647975244511
1443	-2.38192796981822	0.25057974042122	0.304562344125074	0.555142084546294
1444	-2.46442456800062	0.169207357112747	0.162172370035242	0.331379727147989
1445	-0.220216492045471	0.0283939033972375	0.317173274327834	0.345567177725071
1446	0.0375646640807397	-0.0741410801618015	0.105802409977509	0.0316613298157074
1447	-0.72881514192989	-0.139205953593664	0.00990796195593115	-0.129297991637732
1448	-0.456403014719944	-0.202114272970443	0.20369484092819	0.00158056795774722
1449	0.815821790912289	-0.252588647970408	0.379752664815189	0.127164016844782
1450	0.512865908828635	-0.251405403611473	0.597865677715187	0.346460274103714
1451	-0.220172867168958	-0.225555473047256	0.518382813567908	0.292827340520652
1452	0.691427764342577	-0.208026814789013	0.666849246898512	0.458822432109499
1453	0.47706585463097	-0.166797819420649	0.589193745159755	0.422395925739106
1454	1.50604634455556	-0.118056925088855	0.610848446215417	0.492791521126562
1455	1.04552508373835	-0.0321838900615119	0.628009875748188	0.595825985686677
1456	1.95576792661668	0.0606761839331467	0.574646692349975	0.635322876283122
1457	0.157321382219427	0.184978316094791	0.40212496977799	0.587103285872781
1458	0.279424162224379	0.267374563821028	0.331063427582888	0.598437991403916
1459	1.02944877043344	0.322971808812564	0.192113076688534	0.515084885501099
1460	-0.547933605742957	0.383341029257754	0.152326192021497	0.535667221279252
1461	-1.18221913109147	0.393267297641661	0.0386071715431436	0.431874469184805
1462	-0.715179346729114	0.348282118758725	0.0428072131100667	0.391089331868791
1463	-0.771775747337931	0.283262036685048	-0.0556353416156956	0.227626695069352
1464	0.305134222235369	0.205095133794353	-0.0204459989972263	0.184649134797127
1465	1.2267772039089	0.155952076079716	0.215108020499973	0.371060096579689
1466	0.524164944152564	0.158062150819534	0.159817496106305	0.317879646925839
1467	1.71932677080613	0.171448883108621	-0.149239944780041	0.0222089383285798
1468	2.34866644575097	0.231095346223927	0.0532971148765868	0.284392461100514
1469	1.5083270826205	0.340401128389683	0.0739611039890244	0.414362232378708
1470	0.58390494961632	0.451882452000387	0.0755360072062471	0.527418459206634
1471	0.349810285351976	0.530884857970261	0.145559086600718	0.67644394457098
1472	-0.115760326550742	0.577853670634208	0.228766785287261	0.806620455921469
1473	-1.59653753443766	0.586559317846855	0.211019649914248	0.797578967761102
1474	-0.246241627268393	0.520836029834444	0.339048628709255	0.8598846585437
1475	-1.324611607042	0.45160225721396	0.302654651145056	0.754256908359016
1476	-1.14484080454397	0.346974470442587	0.393733058041988	0.740707528484575
1477	-2.6902841018646	0.227946638160778	0.527303730190275	0.755250368351053
1478	-1.66604122475556	0.0525651692971366	0.236413591976962	0.288978761274098
1479	0.00933127814542123	-0.121285327161093	0.214456216152971	0.0931708889918785
1480	-0.212071671039079	-0.233529949015622	0.175646779986426	-0.0578831690291966
1481	-0.817560705326074	-0.308041499919028	0.329896797304853	0.0218552973858244
1482	-0.121753425374965	-0.374640775919445	0.257186616579279	-0.117454159340166
1483	0.173381468941071	-0.410960787743765	0.179338028351316	-0.231622759392449
1484	-0.81333194576431	-0.416125138683362	0.400216370800677	-0.0159087678826854
1485	-1.53171500957233	-0.432549637236894	0.500605598504749	0.0680559612678547
1486	-0.768556430165706	-0.479508845689841	0.271149278357255	-0.208359567332586
1487	-1.08643187965012	-0.520400215327161	0.267076654592859	-0.253323560734303
1488	-1.53441388026717	-0.566290736515946	0.257985964251469	-0.308304772264477
1489	1.08939585353199	-0.628695459311489	0.061729030916861	-0.566966428394628
1490	2.44481640417433	-0.614191705644191	0.371659097030712	-0.242532608613478
1491	1.2234815072849	-0.50422225113548	0.164736433743369	-0.339485817392111
1492	1.04178258473498	-0.373871436946077	0.3097016756672	-0.0641697612788771
1493	0.0903834292079173	-0.240092226051346	0.590903473361459	0.350811247310113
1494	-0.720638942622895	-0.139568271538823	0.663701947115479	0.524133675576656
1495	-1.56632464911619	-0.0911994106736473	0.77959848503188	0.688399074358233
1496	-3.45220638030172	-0.107076040540608	0.751793341049463	0.644717300508854
1497	-2.72110688892051	-0.227257202636661	0.330221386121723	0.102964183485062
1498	-0.940607496224258	-0.389463860584586	0.325337740253123	-0.0641261203314627
1499	-0.921870785489573	-0.516201192562194	0.342675534816522	-0.173525657745673
1500	-0.316249769084583	-0.614384707793897	0.118526864018921	-0.495857843774976
1501	1.54143524338942	-0.670368238285579	0.161336721366461	-0.509031516919117
1502	1.83263983735657	-0.635386982024579	0.174574686749025	-0.460812295275555
1503	0.59791225498994	-0.531042912463054	0.218296154389123	-0.312746758073931
1504	0.963671760770566	-0.424068530201942	0.0955164551773764	-0.328552075024565
1505	0.0129674375525585	-0.306867676392056	-0.144214228243985	-0.451081904636041
1506	0.924600719731382	-0.217797697291769	-0.252085810816902	-0.469883508108672
1507	2.56960945062532	-0.120655828736224	-0.246391064933769	-0.367046893669993
1508	2.18458702532085	0.0325776186512325	-0.592806564496581	-0.560228945845348
1509	2.02398366680874	0.205766160392768	-0.641947802072622	-0.436181641679853
1510	1.32463569916024	0.3813806429484	-0.985349595948686	-0.603968953000286
1511	1.11862361345571	0.529947739255058	-0.511336308799177	0.018611430455881
1512	1.93151052785914	0.648755995304479	-0.623851271066263	0.0249047242382153
1513	0.940047661171054	0.770333858987135	-0.582807097791877	0.187526761195259
1514	-0.798063003039247	0.857303729524006	-0.585470200662101	0.271833528861905
1515	0.350891038238349	0.861295679421156	-0.510545575776573	0.350750103644584
1516	-0.616209738751468	0.847162056388941	-0.584063863824855	0.263098192564086
1517	-1.29666302064882	0.789671102794453	-0.706112138173871	0.0835589646205819
1518	-0.968950495301245	0.682721609055997	-0.589685818567669	0.0930357904883281
1519	-0.614949111991706	0.556865601523334	-0.426024571335218	0.130841030188115
1520	0.678784543321805	0.434064896202278	-0.480499197114608	-0.0464343009123296
1521	2.13757285610015	0.359716054269292	-0.341335356873751	0.0183806973955415
1522	0.573778506727517	0.368062656176867	-0.463455910054737	-0.0953932538778706
1523	-0.238404487449221	0.380354353642105	-0.264841755248144	0.115512598393961
1524	1.18827970809358	0.368288272733444	-0.494801260625617	-0.126512987892173
1525	-0.42110061660641	0.387013967537441	-0.413249955092413	-0.0262359875549716
1526	-1.14153743710159	0.373058741255955	-0.704167250880958	-0.331108509625003
1527	1.01043391164864	0.314061635583695	-0.590925346358999	-0.276863710775304
1528	0.191996121617418	0.297286018912779	-0.52830754070952	-0.231021521796742
1529	-0.971137959175112	0.282560327435133	-0.532958797779916	-0.250398470344783
1530	-1.92609544776841	0.231600860952168	-0.564630641936403	-0.333029780984236
1531	-0.33416238181226	0.126753499849531	-0.816698339325841	-0.68994483947631
1532	-1.88064663590549	0.0413637162583422	-0.850509318863259	-0.809145602604917
1533	-2.11996470811284	-0.0788236481892619	-0.911457010300328	-0.99028065848959
1534	-2.49055046621419	-0.226224829950073	-0.946724331181203	-1.17294916113128
1535	-0.70571028526379	-0.39916098964829	-0.599489822472002	-0.998650812120291
1536	0.0672297345699559	-0.525079185414013	-0.490384371611227	-1.01546355702524
1537	0.3797840981358	-0.590029618793955	-0.615986644673103	-1.20601626346706
1538	-0.181378692345766	-0.601742047700951	-0.642194484784669	-1.24393653248562
1539	1.06803721145617	-0.59576077104848	-0.488504619312909	-1.08426539036139
1540	0.531392871558257	-0.537198175935169	-0.454926489979278	-0.992124665914447
1541	1.54530246628431	-0.462888239359146	-0.348249828606348	-0.811138067965494
1542	0.769809498047137	-0.347259501501618	-0.30011911978893	-0.647378621290548
1543	-0.31872960766868	-0.23313013203672	-0.183880650797865	-0.417010782834585
1544	0.165011623125084	-0.159404761370902	-0.0963465947933518	-0.255751356164254
1545	-0.444587829632655	-0.0993433561849679	-0.0429969388340177	-0.142340295018986
1546	-0.138005690820913	-0.0703786238073607	-0.131976404631315	-0.202355028438675
1547	0.763799979629253	-0.0531700243765362	-0.263081986967879	-0.316252011344415
1548	1.63476815424347	-0.0148738045465653	-0.335124391576498	-0.349998196123063
1549	1.00945063931585	0.0648230492739741	-0.472691468693158	-0.407868419419184
1550	2.45002976922369	0.149174188531047	-0.506014485926576	-0.356840297395529
1551	2.74649434158428	0.28105139077894	-0.254723497988126	0.026327892790814
1552	1.02739915716671	0.45016195995304	-0.0187060735226005	0.431455886430439
1553	-0.78585508109463	0.582375031179857	0.205735059306915	0.788110090486772
1554	-0.495059290793917	0.626127961089989	0.426533587725847	1.05266154881584
1555	0.0186695152249199	0.618669965863489	0.378700719645231	0.99737068550872
1556	-0.922479868612649	0.593953542664633	0.258975903394016	0.852929446058649
1557	1.19725620406615	0.527658677058679	0.526376142869448	1.05403481992813
1558	0.170955464146855	0.505091024954074	0.549587384384453	1.05467840933853
1559	1.06399562076579	0.478965581606229	0.472526173031332	0.951491754637561
1560	1.05756364543447	0.48056010098885	0.557699706038851	1.0382598070277
1561	0.589050490319161	0.500472831246069	0.532729691524219	1.03320252277029
1562	1.68138669478562	0.516666877086188	0.404605339229827	0.921272216316015
1563	2.13781140761387	0.565609271247481	0.48970350406827	1.05531277531575
1564	0.369613165446048	0.64984292210695	0.107250133584089	0.75709305569104
1565	-0.768527084261146	0.697058083868971	0.30531543433843	1.0023735182074
1566	0.626061446939405	0.680634372089291	0.400184313705516	1.08081868579481
1567	-0.927406987620317	0.667763607591318	0.265303334933882	0.9330669425252
1568	0.505649366972424	0.606822474154921	0.431258854764497	1.03808132891942
1569	0.529610317421949	0.562592737798058	0.300357179023387	0.862949916821445
1570	-0.00277408274221042	0.531803013137058	0.471972332252375	1.00377534538943
1571	1.1786401050751	0.49359892389547	0.275631785562987	0.769230709458457
1572	1.26977304307729	0.490370573144358	0.0555161408234268	0.545886713967785
1573	0.635740255472335	0.513677773478641	0.0670523123195172	0.580730085798158
1574	1.20034894864572	0.533242359399523	0.0988492777440393	0.632091637143562
1575	-0.874952352431885	0.568145832150058	0.499336316365935	1.06748214851599
1576	0.457801585004539	0.54421987119127	0.43417762316804	0.97839749435931
1577	-1.14332713264784	0.52529219905712	0.450652914768396	0.975945113825516
1578	-0.845089185872613	0.457901182956518	0.605343419136505	1.06324460209302
1579	0.154465026112165	0.370005649437745	0.564820368801419	0.934826018239164
1580	-2.21357163562612	0.30398827666148	0.72342441215707	1.02741268881855
1581	-0.448842235265662	0.177254130502177	0.676970407387297	0.854224537889474
1582	0.64015087594796	0.0717781422467522	0.630387847285651	0.702165989532403
1583	1.09678934022196	0.0196813963441535	0.516487613329923	0.536169009674076
1584	-1.1139134538452	0.0200322077852675	0.627214084490258	0.647246292275526
1585	-0.323952671490594	-0.01687067340898	0.597582371680622	0.580711698271642
1586	-1.51625240541181	-0.0516622693225947	0.627584161371211	0.575921892048616
1587	0.249982678684148	-0.122942325709816	0.730542578813626	0.60760025310381
1588	1.18313297342927	-0.158496330805464	0.716084803953184	0.55758847314772
1589	-1.54601565491707	-0.13837424111829	0.628708194040833	0.490333952922543
1590	-1.60783572900104	-0.17097004796957	0.569619601422769	0.398649553453199
1591	-1.87150975975758	-0.239857226868478	0.658509851450266	0.418652624581788
1592	-0.615189728478489	-0.339442829344739	0.721943381632941	0.382500552288202
1593	-0.320930323549479	-0.415190449223539	0.675365407350174	0.260174958126635
1594	-0.0711643578897111	-0.462833266353724	0.718546401598886	0.255713135245162
1595	0.5867785104112	-0.481891754318667	0.742496223236043	0.260604468917376
1596	0.638003756738174	-0.459616236952973	0.7414685757056	0.281852338752627
1597	1.092328535632	-0.408688060826834	0.650308553387612	0.241620492560777
1598	0.779193405867458	-0.325348071932962	0.850391255647817	0.525043183714855
1599	1.27670982484753	-0.233275159985457	0.740421417525139	0.507146257539683
1600	1.08442790165799	-0.12208049640847	0.789369965401004	0.667289468992534
1601	0.603848517637994	-0.0080189186375301	0.875529613684513	0.867510695046983
1602	-0.705937060378532	0.0884779074462582	0.65109588745199	0.739573794898248
1603	-1.54261266605805	0.127135514255968	0.679902786790679	0.807038301046647
1604	0.769867409946346	0.098351618475404	0.584778607177207	0.683130225652611
1605	0.798111212224345	0.10103807052541	0.554036162207218	0.655074232732628
1606	-0.396903299901045	0.125656417470494	0.34342613444408	0.469082551914574
1607	-1.00079332885729	0.125031425018368	0.3814423774541	0.506473802472468
1608	-0.147055142398786	0.087728918951478	0.400629750334924	0.488358669286402
1609	-1.30705053855057	0.0550257144863025	0.353150445717888	0.40817616020419
1610	-1.08767903166344	-0.0115088625397026	0.211724640336784	0.200215777797081
1611	0.451661874393821	-0.0913508097640431	0.223144220495993	0.13179341073195
1612	1.82869479415431	-0.127077234615003	0.126161929652614	-0.000915304962388591
1613	-0.187239166413612	-0.086961454345681	-0.20488301386975	-0.291844468215431
1614	0.627401056860608	-0.0633455548021221	-0.0592073092629437	-0.122552864065066
1615	-0.208998943986214	-0.0248869999036288	-0.45016960050266	-0.475056600406289
1616	0.750435908662642	-0.00513426364688095	-0.257906237678091	-0.263040501324972
1617	1.4513172975998	0.0328512941023108	-0.512594519212031	-0.47974322510972
1618	0.971039476801659	0.104763853524838	-0.258462827804796	-0.153698974279958
1619	2.1247534570492	0.181326691692904	-0.218453388348795	-0.0371266966558917
1620	-0.850022257317466	0.296274206487897	-0.244368182284513	0.0519060242033839
1621	0.593086716547545	0.335753117553094	-0.363911293104697	-0.028158175551603
1622	1.57920354530884	0.370607399196092	-0.3172005126719	0.0534068865241913
1623	-2.0801290402713	0.433511005181942	-0.481819014186268	-0.0483080090043262
1624	-0.714973323125736	0.393309389964508	-0.502033481671953	-0.108724091707446
1625	-1.79439565358634	0.330023043235114	-0.471619529021511	-0.141596485786397
1626	-2.75546929304966	0.217991784863463	-0.472628645230641	-0.254636860367178
1627	-2.49272700994459	0.0454925968626976	-0.546395050453445	-0.500902453590748
1628	-1.6473632969543	-0.153266777570119	-0.535108123348842	-0.688374900918961
1629	-0.411340225040297	-0.335412927775259	-0.35462569358061	-0.690038621355869
1630	0.467091129196534	-0.459959040191262	-0.14362595160664	-0.603584991797902
1631	-1.07104183324008	-0.51303433865585	0.0930165591855138	-0.420017779470336
1632	-0.681667207224305	-0.566830011357888	-0.0880849211201521	-0.65491493247804
1633	1.32795146808574	-0.606589198863609	0.0351978340364771	-0.571391364827132
1634	2.76688188658054	-0.569819555660669	-0.0675753009227222	-0.637394856583391
1635	1.91283528774359	-0.435835436515149	0.0591794769610497	-0.376655959554099
1636	0.690319977728404	-0.269058396503833	0.175080793831615	-0.0939776026722184
1637	-0.0923741925377817	-0.125816089505063	0.0695203244235157	-0.0562957650815472
1638	-1.31500467794149	-0.0286889503777462	-0.000302427369434219	-0.0289913777471805
1639	-0.870408269635408	-0.00570539579740457	0.1177398893969	0.112034493599495
1640	-0.816567039262802	-0.0186167881810648	0.230459426695279	0.211842638514214
1641	0.767784123628445	-0.0534017747209571	0.162543638795444	0.109141864074487
1642	-0.92803630743342	-0.0498198052058272	0.384201227525798	0.33438142231997
1643	-0.167985811614283	-0.0761742077741408	0.588202289214175	0.512028081440034
1644	-1.24766527397093	-0.0968385248750003	0.399330609891271	0.302492085016271
1645	-0.571092117348008	-0.148368335507747	0.296034200076431	0.147665864568683
1646	-1.64811976540003	-0.196737460846666	0.342167997376959	0.145430536530293
1647	0.602184884755595	-0.276670402935043	0.383520609706944	0.106850206771901
1648	1.53565154207512	-0.301438979519597	0.168818977913009	-0.132620001606588
1649	1.11642990812522	-0.257845602445817	0.413795793136887	0.15595019069107
1650	1.13587452812765	-0.183589437930582	0.510125694457677	0.326536256527095
1651	1.18911170564674	-0.0905825451339286	0.392536093971848	0.301953548837919
1652	1.12106772942661	0.0136807425891616	0.383018502968216	0.396699245557378
1653	0.604252772846959	0.119835090244177	0.340514351004835	0.460349441249012
1654	0.732079093369491	0.206843684469894	0.355864884162732	0.562708568632626
1655	-0.157800769304139	0.282345734598842	0.321554808723807	0.60390054332265
1656	0.012495357713624	0.318510950029345	0.39151037195896	0.710021321988305
1657	0.953422797601	0.33269662749319	0.376529496345364	0.709226123838555
1658	-0.108652458810229	0.362497508664747	0.347316598836841	0.709814107501587
1659	0.464171010532209	0.367004213481804	0.288285335174709	0.655289548656513
1660	-1.19771921849096	0.373167168717942	0.24076194109502	0.613929109812962
1661	0.743098886976913	0.325812210551199	0.206951839611554	0.532764050162754
1662	0.887671863005648	0.307699435753011	0.0422302357458891	0.3499296714989
1663	-1.19773572296045	0.314518095651203	0.0154035098071502	0.329921605458353
1664	-1.1696841424416	0.269529251861313	0.0582685749381611	0.327797826799474
1665	0.0142489948189046	0.192209735197776	0.0230718472888217	0.215281582486598
1666	-0.90325626209698	0.13453182558951	0.0106874866247814	0.145219312214292
1667	-0.216399709897115	0.0618677000218772	0.14772335972837	0.209591059750247
1668	-2.1598037596798	0.00403967383981212	0.047529174100054	0.0515688479398661
1669	-0.982857931335944	-0.105588259463198	0.237966030672551	0.132377771209353
1670	-1.95788322949241	-0.20779242529892	0.316219648778708	0.108427223479787
1671	0.0249836715618262	-0.333593339190419	0.313790212349139	-0.0198031268412802
1672	0.313506672371083	-0.406140627532814	0.321563781744905	-0.0845768457879082
1673	0.0218882553291096	-0.431158239029091	0.363781834187966	-0.0673764048411246
1674	1.17650398444716	-0.433043991816622	0.190789310526855	-0.242254681289767
1675	0.630833878293212	-0.381549256709785	0.230345735018366	-0.151203521691419
1676	0.172365647441481	-0.313834828185034	0.171436925276401	-0.142397902908633
1677	-0.810100696201177	-0.252487492868115	-0.0726322656432898	-0.325119758511405
1678	1.03349430354279	-0.229598948003579	-0.172289068198682	-0.401888016202261
1679	-0.605995251174116	-0.172865868589331	0.0149745856129059	-0.157891282976426
1680	-2.22176232275875	-0.149002306081971	0.00649508255015811	-0.142507223531813
1681	-1.34332042091079	-0.200871089133807	0.249082480559397	0.0482113914255903
1682	-1.03790852572554	-0.273032153077442	0.219192397289772	-0.0538397557876699
1683	0.253289106214128	-0.346422428047524	0.419855179204621	0.073432751157097
1684	1.12462774382242	-0.375939442149739	0.513987109064224	0.138047666914486
1685	1.80183535218218	-0.346541774464065	0.443408026436221	0.0968662519721558
1686	1.36615322873693	-0.256440351198877	0.288937668320682	0.0324973171218054
1687	1.0869914260797	-0.142876839029905	0.295869457495046	0.152992618465141
1688	0.208246632059121	-0.0264600836571428	0.262147201377375	0.235687117720232
1689	0.163805324101464	0.0592657577533834	0.327823811550952	0.387089569304335
1690	-0.582956920705051	0.120146619703883	0.271486032258609	0.391632651962492
1691	1.21613687539815	0.137917049046249	0.146049483178862	0.283966532225111
1692	1.57103385280981	0.185124717598548	0.237986879564794	0.423111597163342
1693	2.96480463782937	0.262136185416714	0.115140558294394	0.377276743711108
1694	1.43719723050149	0.402240173121804	-0.0891168252618491	0.313123347859954
1695	1.97939316193116	0.530004762674328	-0.00506495890748454	0.524939803766844
1696	0.836227439430661	0.663056347758361	0.262564697368391	0.925621045126751
1697	-0.117101466314035	0.757842233800896	0.245423054395314	1.00326528819621
1698	-0.274572749835355	0.792642541166534	0.388889588510453	1.18153212967699
1699	0.171607676766976	0.78093276208278	0.415661636039414	1.19659439812219
1700	1.31513284435386	0.753043171419384	0.384059095094757	1.13710226651414
1701	0.377333382343179	0.752673908804997	0.588850000893234	1.34152390969823
1702	-0.172133860424355	0.740051996794953	0.500212934229243	1.2402649310242
1703	-0.671970959704288	0.701636996698584	0.586660488958646	1.28829748565723
1704	-1.67689121026719	0.630825353233041	0.480086734490961	1.110912087724
1705	-0.861123467700323	0.507713992962565	0.577438325810159	1.08515231877272
1706	-2.56480996169587	0.380306109185184	0.408833321507031	0.789139430692214
1707	0.492903933902515	0.198410195553433	0.583842432129772	0.782252627683205
1708	0.244289705237505	0.0861044733909412	0.518344268054658	0.6044487414456
1709	-0.0141506621634065	0.0159947290417108	0.578113140270867	0.594107869312578
1710	0.781085334221582	-0.0319902247516774	0.344819724158723	0.312829499407046
1711	-0.123904812058041	-0.0375244057555006	0.359162612416295	0.321638206660794
1712	0.0877953472773938	-0.0440588682412253	0.51150281972429	0.467443951483065
1713	0.549373480545987	-0.0441161093245903	0.164253043750179	0.120136934425589
1714	-1.22969401828388	-0.024713329694709	0.446161910378655	0.421448580683946
1715	-1.89851916469579	-0.0511667460164561	0.421930949133565	0.370764203117109
1716	-0.868908212339926	-0.129392777716329	0.626405703305921	0.497012925589591
1717	0.191874418562275	-0.206033672141628	0.502941619123229	0.296907946981601
1718	0.87050532804571	-0.24435389490015	0.438272897529019	0.19391900262887
1719	1.52522475832294	-0.233503216871837	0.284810904314328	0.0513076874424915
1720	1.7708435381338	-0.168607278512967	0.457941973935026	0.289334695422059
1721	-1.83632163817405	-0.0615722785973193	0.303948810642977	0.242376532045658
1722	-1.76714770233025	-0.0479395172632907	0.172100367153152	0.124160849889861
1723	-1.66152153260756	-0.0950987082836181	0.283578207934154	0.188479499650536
1724	0.321621389812019	-0.177999205706607	0.103840431969765	-0.0741587737368427
1725	0.579967430950304	-0.217187424048831	-0.149070571867118	-0.366257995915949
1726	1.7279991431261	-0.217326123877466	0.112181686796981	-0.105144437080486
1727	1.7616988706194	-0.15368743645387	0.00851733373567095	-0.145170102718199
1728	1.2181083042136	-0.0482849220891586	-0.0951048902096394	-0.143389812298798
1729	1.15631311784823	0.0638471773996941	0.0523071622063972	0.116154339606091
1730	1.31435631186719	0.174782010857135	-0.0646546572716784	0.110127353585457
1731	1.41345157754594	0.286444929174397	0.244480091796883	0.53092502097128
1732	0.271165755695998	0.398172110573628	0.0932298708471286	0.491401981420757
1733	-1.16961194635618	0.468862195513133	0.0293101795972754	0.498172375110408
1734	0.193595568737384	0.462537158568736	-0.0254503035625714	0.437086855006165
1735	0.642753487958459	0.449439169673725	-0.175344184525342	0.274094985148384
1736	-1.14718562044153	0.446941092164024	-0.267830469082294	0.17911062308173
1737	-0.0422372330781045	0.39301130315421	-0.374361763201869	0.0186495399523405
1738	0.344874930710016	0.342564070058765	-0.48567356591117	-0.143109495852405
1739	1.00228235954084	0.308786511760002	-0.446186835624952	-0.137400323864949
1740	0.462625096415005	0.308822439056179	-0.725879579038381	-0.417057139982202
1741	-0.235188883710857	0.313849683156765	-0.560372102593101	-0.246522419436336
1742	-0.264162373788265	0.299204648448425	-0.961990535816822	-0.662785887368396
1743	1.00671141576061	0.27090524586625	-0.673774390448979	-0.402869144582729
1744	0.522434281680595	0.276003062021991	-0.687819465289418	-0.411816403267427
1745	-0.589600805484071	0.28746049327679	-0.790808687364222	-0.503348194087432
1746	-1.34878374450727	0.266386134581217	-0.815465803495181	-0.549079668913965
1747	-1.06764668545858	0.199334880828508	-0.828142659719516	-0.628807778891009
1748	1.44670455506159	0.112874621202862	-0.891351066331604	-0.778476445128742
1749	0.499347292501003	0.0985881411420256	-0.913586535840721	-0.814998394698695
1750	-1.26614665033554	0.102125404196052	-0.738626602815891	-0.636501198619839
1751	-0.653889440643324	0.0596754828413076	-0.722774175957753	-0.663098693116445
1752	-0.0191717387920961	0.00784522460510004	-0.748678791021758	-0.740833566416658
1753	-1.10749860250567	-0.027783278792948	-0.675083357192841	-0.702866635985789
1754	-1.79449018629082	-0.0870225874511932	-0.743552106088629	-0.830574693539823
1755	0.174805908704327	-0.182640620462427	-0.564571063483871	-0.747211683946298
1756	-1.58759037279573	-0.235009241710202	-0.360004398803602	-0.595013640513805
1757	-1.60625800158734	-0.314383280234943	-0.389856197177861	-0.704239477412805
1758	-1.40270174653532	-0.409862826772864	-0.42136659131694	-0.831229418089804
1759	-1.85273947560875	-0.506334589056299	-0.3696198099749	-0.8759543990312
1760	0.226013261318892	-0.615039921349204	-0.267518650354831	-0.882558571704034
1761	-1.54936163540991	-0.660296210607048	-0.108679815479434	-0.768976026086482
1762	-1.33829277556092	-0.719676439879109	-0.0740291386855594	-0.793705578564669
1763	-1.43521443303175	-0.779660738977086	-0.0537812557239078	-0.833441994700994
1764	-1.21210373749566	-0.841253071368941	-0.0134831202648148	-0.854736191633756
1765	0.346146233220845	-0.894592763091154	0.102085842438928	-0.792506920652226
1766	1.25918172072906	-0.889616393071814	0.0759064611675757	-0.813709931904239
1767	1.45249877307734	-0.815811904823016	-0.198569738648434	-1.01438164347145
1768	-0.922598869296198	-0.691964672280445	-0.346604646854535	-1.03856931913498
1769	-1.19431706665134	-0.616424843563579	-0.401336201046953	-1.01776104461053
1770	0.603444624652023	-0.584647126251243	-0.611386057203231	-1.19603318345447
1771	2.49599336848123	-0.524372887526777	-0.363783077250357	-0.888155964777134
1772	0.845841677033687	-0.384997868403439	-0.209943977516954	-0.594941845920394
1773	0.172203409095629	-0.25122086762704	-0.296145155493061	-0.547366023120101
1774	-0.276174381756868	-0.147653182338106	-0.182141181469124	-0.329794363807229
1775	-0.0132729833665021	-0.0824225171694712	-0.0421352347716445	-0.124557751941116
1776	-2.25472587043513	-0.0364234911099903	0.016009095188278	-0.0204143959217123
1777	-0.555570621036044	-0.0782331355044402	-0.0151590434126678	-0.0933921789171079
1778	-2.8792809952647	-0.121882861774731	0.19037882642867	0.0684959646539397
1779	-3.62143784854344	-0.241431491326448	0.136963928444721	-0.104467562881727
1780	-2.79726257276106	-0.432233549383617	0.1486951687022	-0.283538380681417
1781	-1.96652598391282	-0.637537626114578	0.351242219494098	-0.28629540662048
1782	-1.79391234337951	-0.818610720757955	0.497741799101719	-0.320868921656236
1783	-0.45903016486704	-0.971838541035204	0.632177179396191	-0.339661361639013
1784	0.312602050458563	-1.05764990962286	0.567696096949249	-0.489953812673614
1785	1.1229045680218	-1.07018068194342	0.727586281859409	-0.34259440008401
1786	0.834936784411726	-1.00664147510165	0.704869706275154	-0.301771768826499
1787	0.0236911641254623	-0.903629565101292	0.749135311177441	-0.154494253923851
1788	1.86504232027156	-0.804110801360466	0.960628398469329	0.156517597108863
1789	1.02797014546463	-0.649900772098196	0.91283931899138	0.262938546893183
1790	-0.3468911197028	-0.491510676892616	0.832342386576805	0.340831709684189
1791	-0.931820306873675	-0.380548714911673	0.920016124077651	0.539467409165978
1792	-0.0557940757505858	-0.32418080998652	0.759458909793923	0.435278099807403
1793	-0.684184897279857	-0.277571378315253	0.845818987801915	0.568247609486661
1794	-0.477630973728767	-0.259614080375628	1.02329096675212	0.763676886376494
1795	-0.471149470264924	-0.254688450653287	0.880508707173191	0.625820256519904
1796	1.11388324215578	-0.258447794122461	1.10359799093882	0.845150196816356
1797	1.4446341747279	-0.215996721632149	1.06872373923921	0.852727017607065
1798	2.23970447147303	-0.133132922842665	0.804928494278316	0.671795571435651
1799	1.63539985351275	0.00013549317516281	0.918139128877263	0.918274622052425
1800	0.604949676730674	0.143021617973435	0.605250500763337	0.748272118736772
1801	-0.487689815083773	0.253913206364391	0.657445797820855	0.911359004185245
1802	-1.65929391096243	0.303931377799401	0.727933572042237	1.03186494984164
1803	-1.40859869933674	0.273132221348229	0.851559914589845	1.12469213593807
1804	0.287842773218746	0.197381680434721	0.989029886862196	1.18641156729692
1805	0.145519393310436	0.149545529763689	0.682189185737822	0.831734715501511
1806	-0.352584666462813	0.117331799389048	0.793847481918007	0.911179281307055
1807	-0.138940718181373	0.0803360621720857	0.376423811031378	0.456759873203464
1808	-0.757780861781207	0.0483471506418384	0.315913323915905	0.364260474557743
1809	0.421901548328624	0.000498985389451065	0.146510112886243	0.147009098275694
1810	1.46744581783162	-0.0177740439810542	0.134322979965864	0.116548935984809
1811	-0.194075995952323	0.018618928044449	0.327938589623878	0.346557517668327
1812	0.170176419306578	0.0360462364854766	0.312734291414489	0.348780527899966
1813	0.506640964302431	0.0521168307002729	0.456078510490317	0.50819534119059
1814	0.124687474988622	0.0777688907239275	0.419884982601367	0.497653873325294
1815	-0.304548916439649	0.0964920273945153	0.331444078398083	0.427936105792598
1816	0.129222461757271	0.0958981915510331	0.261366231571377	0.35726442312241
1817	-1.1072328366119	0.0965809930667892	0.0126121882300982	0.109193181296887
1818	-0.0594891817638654	0.0576041552318829	0.112820234442619	0.170424389674502
1819	0.684887867655858	0.0276361861647222	0.272019457353558	0.29965564351828
1820	-1.04826352529922	0.0290695214212068	0.0764191605248182	0.105488681946025
1821	0.738618282718347	-0.00525469067228	-0.00755216225370349	-0.0128068529259835
1822	-0.420548232910066	-0.00390105652602628	-0.218103020360155	-0.222004076886181
1823	-0.20173915271696	-0.0166381362588035	0.187472158305324	0.170834022046521
1824	-0.0962735367853377	-0.031236153205026	0.160009969518292	0.128773816313266
1825	-0.347408256284264	-0.0431480064216215	0.179691214685817	0.136543208264195
1826	0.788244640515306	-0.061092332860131	0.193485320478033	0.132392987617902
1827	0.6757052435839	-0.0452989646032933	0.0147174935330607	-0.0305814710702325
1828	0.145362197555846	-0.011095068913859	0.0262961568151266	0.0152010879012677
1829	0.107918927841716	0.0169575558426131	-0.076041428756656	-0.0590838729140428
1830	-0.765467441981353	0.0387388538384043	-0.304333189557612	-0.265594335719208
1831	-1.05721114255491	0.0269979229307145	-0.346941749997017	-0.319943827066302
1832	-0.659548778464958	-0.0163822217393736	-0.143173707293703	-0.159555929033076
1833	-1.19899234617167	-0.0665222211486899	-0.052526172437843	-0.119048393586533
1834	-0.119271308186622	-0.137212321065106	-0.0417505299299296	-0.178962850995035
1835	-1.02142684224081	-0.18399475909053	0.0647872668406341	-0.119207492249896
1836	-0.0674782588204678	-0.24275910868264	-0.0179270062853327	-0.260686114967972
1837	-1.75444935551517	-0.276383181379093	-0.258247745024332	-0.534630926403426
1838	-1.24975745329438	-0.347297389232593	-0.390596972688488	-0.737894361921081
1839	-1.41314829011089	-0.424349513627347	-0.244073548396607	-0.668423062023955
1840	0.258761796250139	-0.508335110333271	-0.393445755628039	-0.90178086596131
1841	-1.36419559592153	-0.539454940275924	-0.544667202549694	-1.08412214282562
1842	-1.73980478208183	-0.58726583995114	-0.524780197263509	-1.11204603721465
1843	-0.299440855083877	-0.656995013578132	-0.439277416284699	-1.09627242986283
1844	-1.17572666343206	-0.691954437070804	-0.43122408809203	-1.12317852516283
1845	-0.812699083565369	-0.731155970033007	-0.303633286567164	-1.03478925660017
1846	-0.180561541498101	-0.760024095121835	0.0167213766561418	-0.743302718465694
1847	-0.759960512399293	-0.760314947495173	-0.234717184368371	-0.995032131863544
1848	-0.449378756017649	-0.760415194353123	-0.168827914475167	-0.92924310882829
1849	0.354804551881157	-0.750213067136059	-0.176574229036177	-0.926787296172236
1850	1.18390064646882	-0.707103894847224	-0.365565252950913	-1.07266914779814
1851	-1.16861770482488	-0.616200716251986	-0.255821719245856	-0.872022435497842
1852	-1.10491626662372	-0.573290367723651	-0.42659100126952	-0.999881368993171
1853	0.246539319030139	-0.561874373594689	-0.380055371932325	-0.941929745527014
1854	-0.33936857341799	-0.527685659479176	-0.0409908734348317	-0.568676532914008
1855	-1.28221105759071	-0.498543358280857	0.130734975345657	-0.367808382935201
1856	1.55449813715934	-0.504618707771644	-0.00879021337702404	-0.513408921148668
1857	1.30493748828064	-0.441201485168854	0.188316961139652	-0.252884524029201
1858	0.416172990282682	-0.341458714898918	-0.203362274605828	-0.544820989504746
1859	-0.714992206284006	-0.24974995670929	-0.341591356766475	-0.591341313475765
1860	-0.332272071389487	-0.203484763085099	-0.620630371646482	-0.824115134731581
1861	2.22215230682518	-0.176667718691766	-0.283678903685898	-0.460346622377663
1862	1.76740999801896	-0.0801128957145637	-0.103849149281979	-0.183962044996542
1863	2.07246107824388	0.0451234471942152	-0.0529325146379246	-0.00780906744370943
1864	2.36177559193636	0.19546069252164	0.202879511377555	0.398340203899195
1865	0.138380623373563	0.36715854112975	0.118020798417775	0.485179339547525
1866	-0.172516870036151	0.474718616226524	0.1986106583622	0.673329274588723
1867	0.373117871284478	0.525569935457152	-0.0806096076518619	0.44496032780529
1868	-2.93108272019972	0.554606456450767	-0.0171730087335268	0.53743344771724
1869	-2.04248022684206	0.45985595765939	-0.102047012303746	0.357808945355644
1870	-2.1284006837905	0.314342948653225	-0.353329399513194	-0.0389864508599694
1871	-0.191944004167252	0.136770327655551	-0.299156684445478	-0.162386356789927
1872	0.186203934477145	0.00695974854486958	-0.426814291427023	-0.419854542882153
1873	-1.03907229234124	-0.0741855364956076	-0.42235964684103	-0.496545183336638
1874	0.012808627852655	-0.16017003690652	-0.316915127306249	-0.477085164212769
1875	1.00205838732346	-0.212124744933984	-0.379534101241591	-0.591658846175575
1876	-0.382970963002643	-0.207164277096585	-0.271118014287105	-0.47828229138369
1877	0.275466727574272	-0.209574064604685	-0.367015436359635	-0.576589500964321
1878	1.80203070798066	-0.1952817724659	-0.337139567446922	-0.532421339912822
1879	1.72451418379898	-0.120269570288544	-0.176840107386545	-0.297109677675089
1880	2.15983108467008	-0.00955899314433036	-0.167887636100819	-0.177446629245149
1881	2.83389877191877	0.13569942579998	-0.0428329858430926	0.0928664399568877
1882	0.94238426275387	0.32141817390669	0.25701902204167	0.57843719594836
1883	-0.421540270805358	0.466210200887228	0.23549054039532	0.701700741282548
1884	-1.13512753977699	0.534143093265485	0.234310774960375	0.76845386822586
1885	-0.273987178000779	0.524954157661048	0.407247982961252	0.9322021406223
1886	-0.780874325043794	0.492572533656025	0.54583543386253	1.03840796751855
1887	0.912937316701605	0.429108234753405	0.61824596346548	1.04735419821889
1888	0.29454584932002	0.402364967219683	0.871072398896723	1.27343736611641
1889	-1.02598142986326	0.380863443374954	0.675875368370575	1.05673881174553
1890	-2.0291172495747	0.320335822330033	0.707321111495021	1.02765693382505
1891	-2.15525636556364	0.202785149458741	0.552875691805542	0.755660841264283
1892	0.526956327568565	0.0467423663974794	0.51501562946283	0.561757995860309
1893	-0.424270230352994	-0.0421347110016401	0.398072016885167	0.355937305883526
1894	-0.323327465152505	-0.114220835941784	0.47616386100759	0.361943025065806
1895	0.280431196550098	-0.169377206198713	0.468627827469983	0.299250621271269
1896	0.798189189169572	-0.191600233374388	0.256907189679743	0.0653069563053551
1897	-0.453087103475806	-0.174060988626649	0.0945608628229961	-0.0795001258036533
1898	-0.400252234541907	-0.171422945161177	-0.0325691639108377	-0.203992109072015
1899	-1.46850057090884	-0.177129856600393	-0.0367779852417283	-0.213907841842122
1900	0.323908440706932	-0.22322734841469	-0.219640931655474	-0.442868280070164
1901	0.554304048204243	-0.236184744456127	-0.278354228326403	-0.514538972782529
1902	-0.241153833888826	-0.218956630089625	-0.233865553787335	-0.45282218387696
1903	-0.246656067988187	-0.208111286913742	-0.594698272874694	-0.802809559788436
1904	-1.68072326750482	-0.202080999288156	-0.629981543223932	-0.832062542512087
1905	0.197321036850306	-0.246441083096126	-0.448644329627313	-0.695085412723438
1906	-0.17380705903971	-0.261616730315581	-0.453212141484258	-0.714828871799839
1907	0.171290766361843	-0.268884974465597	-0.0655720713284839	-0.33445704579408
1908	-1.8505513084437	-0.25931221583676	0.0417664466212882	-0.217545769215472
1909	-1.55923760783934	-0.304978913701493	-0.0432800264995302	-0.348258940201023
1910	-0.906598330037117	-0.376632886153909	0.0208382881771194	-0.355794597976789
1911	-0.205307573829767	-0.441978770896784	-0.0647474969012048	-0.506726267797989
1912	-1.59910731262333	-0.477982315277756	-0.0379079897920136	-0.51589030506977
1913	-0.33186769724553	-0.538779945208986	-0.0995707314445117	-0.638350676653498
1914	-0.980511679443296	-0.572698704574851	-0.108804476210252	-0.681503180785103
1915	-1.60133078932534	-0.608728088319632	0.00712247675343916	-0.601605611566193
1916	-0.490946035336102	-0.665319740846992	0.226428207674054	-0.438891533172938
1917	-1.01713502926231	-0.697470929426263	0.269393560679147	-0.428077368747117
1918	-1.1326951722177	-0.729415028424951	0.0936988116454163	-0.635716216779535
1919	-0.13395724632828	-0.763955180390286	0.109922549471599	-0.654032630918687
1920	0.656426640436823	-0.766392681571292	-0.0267299123582409	-0.793122593929533
1921	-0.687890582566872	-0.721346575877643	0.13679408464938	-0.584552491228263
1922	-0.546544589935894	-0.689976759992816	0.111192802432149	-0.578783957560667
1923	0.738004404604223	-0.664176229228852	0.297945228392128	-0.366231000836725
1924	1.74035507627682	-0.6008886790659	0.316034985624002	-0.284853693441898
1925	0.524909251774447	-0.481726152013926	0.39262846157278	-0.0890976904411463
1926	-0.0692624100462387	-0.368829929537576	0.280210662872744	-0.0886192666648318
1927	0.717010952682986	-0.283302406146937	0.411477778537355	0.128175372390418
1928	0.560210241826838	-0.19318113262981	0.290759672726045	0.0975785400962346
1929	-0.274167935022482	-0.108076932339587	0.109662381137516	0.00158544879792895
1930	-0.190878622952146	-0.0564574194882963	0.173471158986344	0.117013739498047
1931	0.232189268198447	-0.026251844836366	0.0191792199297014	-0.00707262490666462
1932	1.15161952007291	0.00246217442166926	-0.0668406156019303	-0.064378441180261
1933	0.657879538217271	0.0593435063533018	-0.191904953852126	-0.132561447498825
1934	0.558893678099604	0.117067310812542	-0.137679205637612	-0.0206118948250704
1935	0.253234963664645	0.170217410852512	-0.148186992397442	0.0220304184550694
1936	1.02425073978661	0.208545142875664	-0.104793760525745	0.103751382349919
1937	0.0411977455992705	0.260927924257019	-0.0764325191814637	0.184495405075556
1938	-0.399482959083594	0.288816636530308	-0.295966660855828	-0.00715002432551926
1939	-0.877389593392357	0.284938147098576	-0.367076768570997	-0.0821386214724211
1940	0.0904771250878245	0.244241832712833	-0.393127260447934	-0.148885427735102
1941	-0.77973979651458	0.2118999035702	-0.240608906951742	-0.0287090033815412
1942	0.0638502940193011	0.157721860674259	-0.0974836308968836	0.0602382297773749
1943	0.224409638882003	0.118313770389535	-0.184251412723774	-0.0659376423342386
1944	-0.0297293962756889	0.0953593626586362	-0.0723154684762583	0.0230438941823779
1945	-1.81523174945993	0.0758655787508662	-0.413104688601427	-0.337239109850561
1946	-0.925373641337804	0.000858230189665233	-0.488296250819419	-0.487438020629754
1947	-1.77865893717106	-0.0797541736718443	-0.475997222391016	-0.55575139606286
1948	-0.445480167555687	-0.189419389087126	-0.339122242928915	-0.528541632016041
1949	1.96464265439982	-0.271295269305069	-0.234892560001999	-0.506187829307068
1950	0.5987283341357	-0.252923412277706	-0.269684760166874	-0.52260817244458
1951	-0.103364348689354	-0.212689802204691	-0.229662568818582	-0.442352371023273
1952	1.75162206167548	-0.182116833342379	-0.355061949076929	-0.537178782419308
1953	0.0933460846203182	-0.0982747922294635	-0.261795064239139	-0.360069856468603
1954	1.52837860686983	-0.0357876127849708	-0.422740520800841	-0.458528133585811
1955	-1.1380849567944	0.0573279476304249	-0.445446444039417	-0.388118496408993
1956	-1.56001002982624	0.080590055571553	-0.65118105319141	-0.570590997619857
1957	-2.07755646558942	0.0424459138214794	-0.243511292977312	-0.201065379155833
1958	-1.62808817486281	-0.0525559545698146	-0.436683358432245	-0.48923931300206
1959	-2.13755852535291	-0.167829333733504	-0.168115582238392	-0.335944915971895
1960	-0.403170494087129	-0.309588159754147	-0.127314285343182	-0.436902445097329
1961	0.595512871013981	-0.407642850934418	0.382037575762653	-0.0256052751717647
1962	0.984244110381112	-0.440473739112178	0.174076016574498	-0.26639772253768
1963	-0.245546542037775	-0.415774380796121	0.307193085072591	-0.10858129572353
1964	-0.615186738324502	-0.393597626931446	0.286426804359708	-0.107170822571738
1965	-1.48937743022534	-0.385945953000964	0.201771659369574	-0.18417429363139
1966	-0.126554191847574	-0.416911226294181	0.0827683097174438	-0.334142916576737
1967	-0.191015318701709	-0.428113327909987	-0.0444485411817586	-0.472561869091746
1968	0.355253850595443	-0.427810746951842	-0.160043497850955	-0.587854244802797
1969	-0.445544689563306	-0.401916394275103	-0.465251013243979	-0.867167407519082
1970	-1.31982906833409	-0.385943750295828	-0.470922615088208	-0.856866365384035
1971	-0.333970115702582	-0.405778804619977	-0.306751995735163	-0.71253080035514
1972	0.769584747470308	-0.416678604287116	-0.288997629867906	-0.705676234155022
1973	2.46099995286011	-0.385090199971649	-0.379560807195583	-0.764651007167232
1974	1.98670679625169	-0.27066650385447	-0.178206524880467	-0.448873028734937
1975	1.7035458330291	-0.120009182437028	-0.329360202772639	-0.449369385209668
1976	0.138584331248264	0.0407125812093021	-0.0501249078163399	-0.00941232660703772
1977	0.0277393069807761	0.151648375397877	-0.353440896144305	-0.201792520746428
1978	1.86389479830383	0.221936358822433	-0.29746718759926	-0.075530828776827
1979	1.58416980379615	0.322800418085153	-0.498429571674966	-0.175629153589813
1980	3.10887711525873	0.431685209981271	-0.313822268579402	0.11786294140187
1981	0.536988790195256	0.59230165508213	-0.37907852380695	0.21322313127518
1982	0.642588799878313	0.698089879865544	-0.331413806667605	0.366676073197939
1983	1.06758225617754	0.767107921896985	-0.137760376787963	0.629347545109022
1984	-0.0663923282730671	0.82312854974804	-0.324296756078804	0.498831793669236
1985	0.764309176088718	0.831459199673085	-0.38373290010581	0.447726299567275
1986	0.420317771289964	0.834753403136507	-0.234607431187962	0.600145971948545
1987	0.0570039124405518	0.823297879183915	-0.114949001745603	0.708348877438312
1988	1.09700041014491	0.790433479891068	-0.186663099552323	0.603770380338746
1989	-0.654350806156316	0.778357243099914	-0.00671942368222167	0.771637819417692
1990	-0.279300714348599	0.723257131853035	-0.00239419964058736	0.720862932212448
1991	-0.638569698918897	0.653410366067452	-0.0580254937627273	0.595384872304725
1992	0.670166789838707	0.564207902219852	-0.144435773048191	0.419772129171662
1993	1.26593389766241	0.507822101112818	-0.263460754657999	0.244361346454819
1994	0.0243202819003886	0.494797636093002	-0.257369784692793	0.237427851400208
1995	0.608842491209724	0.470605218752013	-0.304700206268696	0.165905012483317
1996	1.05692595772463	0.458864278951702	-0.0671393395087906	0.391724939442911
1997	-0.234033335541741	0.470529992847584	-0.096484397707254	0.37404559514033
1998	0.816691778615925	0.455224414626608	-0.126890116728111	0.328334297898497
1999	-1.05326214089783	0.456752796144263	-0.150022210075723	0.30673058606854
[truncated: 8,001 more rows]
