# Supplementary material for: Impulse Response Functions for Nonlinear, Nonstationary, and Heterogeneous Systems, Estimated by Deconvolution and Demixing of Noisy Time Series
Source: Sensors (Basel). 2022 Apr 25;22(9):3291. doi: 10.3390/s22093291 (PMC9105515; doi:10.3390/s22093291)
Supplement: Supplementary file 1 [file sensors-22-03291-s001.zip › File S1/IRF fig 2 first benchmark tests/benchmark_time_series_alpha=4_tau=20.txt]

t	x	y_true	y_err	y
1	0.0944229332725874	-0.178526621766916	-0.271498592628022	-0.450025214394938
2	2.03236296357251	-0.149913914761038	-0.301648212666887	-0.451562127427926
3	1.99599980559623	-0.120652870176819	-0.319195552868328	-0.439848423045147
4	0.928343381196868	-0.0902863484140978	-0.0706251868102367	-0.160911535224335
5	0.312719337163153	-0.0573781611598969	-0.14353347100396	-0.200911632163857
6	-0.879934047670395	-0.0212625347812547	-0.0618146109591962	-0.0830771457404509
7	-0.562734381617795	0.01731660540526	0.0105206473318512	0.0278372527371113
8	-1.741614188811	0.0561295763862622	0.0548731178248911	0.111002694211153
9	-0.78967241626471	0.0923678174478888	-0.000390346119650664	0.0919774713282382
10	-0.677526273267051	0.122816868529481	0.136584262831931	0.259401131361412
11	-0.389782974173681	0.145189767353123	0.223193484172806	0.368383251525929
12	-0.423295614281242	0.158390038376685	0.181868995513108	0.340259033889793
13	-0.0358975862929215	0.162413011735462	0.0972898562563424	0.259702867991805
14	2.72353423099382	0.158032619606852	0.0191013803356124	0.177133999942464
15	1.16415471208048	0.147306702321172	-0.00478940481694021	0.142517297504232
16	-0.738844057294634	0.134387146200566	-0.0350929687087883	0.0992941774917775
17	0.221352565411028	0.122665094634929	-0.0696253306742328	0.0530397639606965
18	0.0629516155274728	0.113280670863373	0.00241227170002366	0.115692942563396
19	-1.37535719288659	0.106523878229885	-0.147585060159849	-0.0410611819299637
20	-0.4221422169825	0.101924887594538	-0.103758519730238	-0.00183363213569966
21	-0.963388970053872	0.0978612914491208	0.0678420663558693	0.16570335780499
22	-0.730763553724351	0.092786859126291	0.0878344492163911	0.180621308342682
23	-1.25531083744037	0.085255343700073	0.102770695697359	0.188026039397432
24	-1.59541362034673	0.0741176313076111	0.190364846576208	0.264482477883819
25	-0.753561178786615	0.0582046318350083	0.198774772836961	0.256979404671969
26	-0.483403051164311	0.0364961877024254	0.237408182967906	0.273904370670331
27	-0.651290123502722	0.00894876351415976	0.246684392766302	0.255633156280462
28	-0.139788649076197	-0.023606042934752	0.157508689073388	0.133902646138636
29	2.62116519243235	-0.0599010270639102	0.257928035956293	0.198027008892382
30	1.14079473614731	-0.0976066731942053	0.265633395378382	0.168026722184177
31	1.70117142126643	-0.132476443867112	0.399112833504296	0.266636389637184
32	-1.40933668909262	-0.160603842407475	0.319308154177823	0.158704311770348
33	-0.309114463284212	-0.179435360891303	0.411331152962114	0.231895792070811
34	-0.638163362381527	-0.189488302077802	0.234706181644023	0.0452178795662209
35	0.282861751897662	-0.192491016053675	0.358595903472487	0.166104887418812
36	1.84755974100003	-0.19046708577262	0.178060881657015	-0.0124062041156043
37	0.553084131871012	-0.18441732956768	0.320995312065859	0.136577982498179
38	-0.606928546024086	-0.17384860687872	0.0330510054226794	-0.14079760145604
39	-1.0666941785582	-0.158726089335383	0.0490816924978899	-0.109644396837493
40	-0.0192600206042158	-0.140455517210744	0.068549656906185	-0.0719058603045595
41	-1.66705817455978	-0.121229558074871	-0.0586302260366782	-0.179859784111549
42	-2.73800188084632	-0.102978108938567	-0.137117166159896	-0.240095275098463
43	-1.42508801927439	-0.0884765822627163	-0.164709146210477	-0.253185728473193
44	-0.649612503273663	-0.0811150912102754	-0.0903191899922063	-0.171434281202482
45	-0.150121496391779	-0.0829517887994256	0.038449467755933	-0.0445023210434926
46	1.82944289418725	-0.0940849716886244	0.220363685797356	0.126278714108732
47	-0.874084454153939	-0.112611079937417	0.114046302976972	0.00143522303955551
48	-0.917050291592595	-0.134947370748762	0.289714935176928	0.154767564428166
49	-2.50875720455438	-0.158853988648172	0.166149864229478	0.00729587558130543
50	-2.35940056985512	-0.183752350453661	0.209256733370684	0.0255043829170231
51	-2.08409005893085	-0.210963167952881	0.207444662505879	-0.00351850544700252
52	0.228036655391555	-0.242447898789319	0.259465270307395	0.0170173715180764
53	1.77832430917384	-0.279310826561384	0.253231485351922	-0.0260793412094613
54	0.199526990839826	-0.319919945292298	0.287681306574629	-0.0322386387176688
55	1.13603678565251	-0.360439912831505	0.186557855929693	-0.173882056901812
56	-1.55562930251774	-0.397286764326686	0.409928038052705	0.0126412737260192
57	-0.932534349187431	-0.42772184479279	0.472631857155809	0.0449100123630195
58	1.0444763584406	-0.451555222241012	0.330010323507285	-0.121544898733726
59	2.06553345537563	-0.469398129262089	0.475433989166366	0.00603585990427641
60	1.97249459352138	-0.480504785739106	0.400780735841706	-0.0797240498974001
61	0.763832556975552	-0.482761171299029	0.565092278719401	0.082331107420373
62	-0.0993432142609283	-0.474122103659464	0.457121715796154	-0.0170003878633098
63	0.0644564277437204	-0.454185608643352	0.473238803935894	0.0190531952925416
64	1.76953822734889	-0.424361846744666	0.417203077971293	-0.00715876877337257
65	0.396899232469725	-0.386532513433438	0.439760710887569	0.0532281974541306
66	-0.0153702614403833	-0.341765979998873	0.260996148117256	-0.0807698318816164
67	-0.321441377090712	-0.291615046216139	0.261013349264592	-0.0306016969515469
68	-0.935022204490796	-0.238340479774136	0.215392284638878	-0.0229481951352576
69	-0.800817811260359	-0.184710811793013	0.093980126567422	-0.0907306852255912
70	0.485365157753361	-0.13381928103399	0.00432542415918111	-0.129493856874808
71	0.552050604124768	-0.0881441742983383	0.0824832394132542	-0.0056609348850841
72	1.56385161491124	-0.0484970267777855	-0.000638578954441342	-0.0491356057322268
73	-0.885113841925774	-0.0142783971053007	0.0600450517470039	0.0457666546417031
74	-0.267650402390811	0.0159269226235569	0.144755374866814	0.160682297490371
75	-0.680967333668288	0.0422663905002476	0.202009116093902	0.244275506594149
76	0.736561426060361	0.0643392959877466	0.167557233823099	0.231896529810846
77	1.78464421364942	0.0817281517348551	0.155985008669089	0.237713160403944
78	1.06567548469929	0.0953312319208185	0.128661727266156	0.223992959186975
79	1.55782565452617	0.10736393591768	0.160178530319147	0.267542466236827
80	0.672082263961513	0.12006120935756	0.0674472929797414	0.187508502337302
81	2.53836157867298	0.135351312051954	-0.00799707644819439	0.127354235603759
82	2.28534598968308	0.154506467481087	-0.086818718718426	0.0676877487626612
83	0.649928629927257	0.17935909192027	-0.106851243249898	0.0725078486703728
84	2.00193889626716	0.211304471614545	-0.162457727744367	0.048846743870178
85	1.11680527714564	0.250236675941074	-0.177964308170434	0.0722723677706398
86	1.64724701176497	0.295739654897134	-0.307793983278316	-0.012054328381182
87	-0.193314346482782	0.346817965336665	-0.26178810399514	0.0850298613415249
88	-1.12517356123601	0.402045833138724	-0.30627419681602	0.095771636322704
89	-2.85804708762288	0.458435008858255	-0.25043051319573	0.208004495662525
90	-1.09060519115953	0.511352827099455	-0.063007262477743	0.448345564621712
91	0.240593241476411	0.555160146769077	-0.10028904601356	0.454871100755517
92	0.388775470941898	0.58606793011381	0.00548078779274544	0.591548717906556
93	0.115726551227788	0.603172196207851	0.0345156003447242	0.637687796552575
94	1.23858862871061	0.607510226781745	0.0610018732361531	0.668512100017898
95	0.762395606247718	0.601162862053767	0.117159021649924	0.718321883703691
96	-1.44683938402373	0.587247765289281	0.0059154644421494	0.59316322973143
97	0.817147948841933	0.56838460449917	-0.210720507040306	0.357664097458864
98	0.238631684058652	0.545536362437719	-0.126984593865156	0.418551768572563
99	-0.103647860582485	0.520050386025187	-0.0584930041052186	0.461557381919969
100	0.394631930965724	0.493165711839198	-0.144204036620126	0.348961675219072
101	0.430641562322216	0.465720669207847	-0.223256582411838	0.242464086796009
102	-0.35576131015827	0.438600702483478	-0.305565943925311	0.133034758558167
103	-0.588278648929599	0.412526748467482	-0.273635253765749	0.138891494701732
104	-2.02878173979532	0.387434548828764	0.0136474127415935	0.401081961570357
105	-0.458154223211925	0.362327886384733	0.101974738649298	0.46430262503403
106	1.31606877619433	0.335250267505672	0.0540167907211744	0.389267058226846
107	-0.346781331953077	0.305481920208812	0.122006994867443	0.427488915076255
108	-0.460478426231728	0.274191634737483	0.252766711751235	0.526958346488718
109	-0.148649650241643	0.242329262355872	0.458314792170636	0.700644054526508
110	0.768915731212672	0.210390805256421	0.434557279862276	0.644948085118697
111	-0.602853399825074	0.179035279194559	0.490280307079845	0.669315586274403
112	-2.74041963868099	0.149318349038622	0.540964468743597	0.690282817782219
113	-3.10421339809446	0.12099778437243	0.425829007903093	0.546826792275523
114	-2.43315344064087	0.0914784413764959	0.396647199581379	0.488125640957875
115	-1.01052984738717	0.0571344402863505	0.356342283211601	0.413476723497951
116	-2.29384591099727	0.0153041516303885	0.173839838992717	0.189143990623105
117	-1.6041182226614	-0.0347997619663597	0.0685689597363412	0.0337691977699815
118	-0.504204776655889	-0.0933365830839953	0.0660190977395728	-0.0273174853444225
119	2.67888692622706	-0.159376771843769	0.0942821019712284	-0.0650946698725404
120	0.656164412458183	-0.229835413764884	0.221710468329623	-0.00812494543526082
121	1.01448685834835	-0.298967991172435	0.191017129383066	-0.107950861789369
122	-1.33765481442733	-0.361567212463285	0.132611799054665	-0.228955413408619
123	0.199745193475722	-0.414082808992782	0.0801358506158179	-0.333946958376964
124	1.10888996854757	-0.455695912301469	0.092706597762722	-0.362989314538747
125	0.469036515547115	-0.486166024336002	0.287023249490372	-0.19914277484563
126	0.0757042368356357	-0.505010404106518	0.188508813441827	-0.316501590664691
127	-2.15739049375121	-0.512340501079589	0.350007186703669	-0.16233331437592
128	0.697251559022784	-0.509609272500111	0.0413237833086007	-0.46828548919151
129	1.53354891832354	-0.499891595157602	0.222297083831143	-0.277594511326459
130	-0.0888885431805677	-0.48477891157005	0.0529820294571059	-0.431796882112945
131	-0.999282219629165	-0.464418903173924	0.182247743566816	-0.282171159607108
132	1.18420698876372	-0.439654402729935	-0.132043720274734	-0.571698123004669
133	0.492141407821734	-0.412040933286739	0.0587683898957929	-0.353272543390946
134	2.68594115333938	-0.38202824258861	-0.165646476172447	-0.547674718761057
135	0.667871922348074	-0.349278632236148	-0.111993428702237	-0.461272060938385
136	0.590425200594634	-0.312217163455626	-0.294384246240464	-0.60660140969609
137	2.20151681290596	-0.270221086928851	-0.241629956628904	-0.511851043557755
138	-0.0782683369809847	-0.223336516768406	-0.333171030455725	-0.556507547224132
139	-1.18934428960947	-0.171411450186318	-0.327492396675537	-0.498903846861856
140	-1.54182387645894	-0.116024768653535	-0.577105530892179	-0.693130299545714
141	-2.75186043760545	-0.0606280223047704	-0.356076149825576	-0.416704172130346
142	-1.89338418657336	-0.00972584928810923	-0.448095378657132	-0.457821227945241
143	-2.31710773074856	0.0317001943727941	-0.0461994008821156	-0.0144992065093215
144	0.694165088026439	0.0597097101191051	0.10011215877536	0.159821868894465
145	0.444845023341535	0.0721580474346023	0.0577497458588262	0.129907793293428
146	-0.0213889914680566	0.0703785518472536	0.407584434463173	0.477962986310427
147	0.350999905164654	0.0575191331063379	0.388470008613934	0.445989141720272
148	-1.23464547858137	0.0370156529007294	0.166430140201632	0.203445793102361
149	0.0436588701533381	0.0119398973815575	0.0870725160494844	0.0990124134310418
150	0.698510946447231	-0.0159480845867783	-0.0677286538998505	-0.0836767384866288
151	-0.797908795566392	-0.0448335619673679	0.0925831502912813	0.0477495883239135
152	-0.911460222384975	-0.0727741011285158	-0.120115042261426	-0.192889143389942
153	-0.334462487303634	-0.0990547676209709	-0.0301171182104682	-0.129171885831439
154	-0.737109244850261	-0.123801388459971	-0.0662170523347682	-0.19001844079474
155	0.0636494388432405	-0.147195180838616	-0.0314905048483739	-0.17868568568699
156	-2.21085128403314	-0.169445786492127	-0.182924593699764	-0.352370380191891
157	-1.72830918124866	-0.190726074316485	-0.09503908330763	-0.285765157624116
158	-0.00270774993635781	-0.212566727883833	-0.301213943962303	-0.513780671846136
159	0.704939720820715	-0.236450726159341	-0.339951810746472	-0.576402536905812
160	-0.174265365022286	-0.262086312792408	-0.21756537540277	-0.479651688195178
161	-0.0815066332401126	-0.287798558291319	-0.320034790853313	-0.607833349144632
162	-0.570210992705466	-0.312022346360733	-0.220413136650258	-0.53243548301099
163	1.41219108861119	-0.333654492766201	-0.16387073104068	-0.497525223806881
164	-0.279787158154109	-0.351900906977255	-0.193696372173374	-0.545597279150629
165	-1.17713613745421	-0.365301165831119	-0.370681448131499	-0.735982613962618
166	-1.36062949526983	-0.373519374248366	-0.341672258392627	-0.715191632640993
167	0.113325853433033	-0.37780332327553	-0.258859011209153	-0.636662334484683
168	-1.00394805498021	-0.379938897031892	-0.490697548069405	-0.870636445101297
169	0.63727072593247	-0.380939801090231	-0.514206309757714	-0.895146110847945
170	1.36634836158143	-0.38156504512335	-0.541503488990067	-0.923068534113416
171	2.9324025004552	-0.381181173331104	-0.586666532767125	-0.967847706098229
172	3.22826226734306	-0.37754359499117	-0.469824973872394	-0.847368568863565
173	2.16830394812537	-0.366806501151471	-0.569322835419203	-0.936129336570674
174	0.679344150034203	-0.344940447068655	-0.466669502122321	-0.811609949190976
175	-0.759460451413967	-0.309741303855046	-0.55223539088091	-0.861976694735957
176	-0.547491457676535	-0.262008121682968	-0.604069410267715	-0.866077531950683
177	-0.565539144099201	-0.205277267306617	-0.322422395335036	-0.527699662641653
178	-0.387824738458105	-0.14408434345735	-0.438486552133522	-0.582570895590872
179	-0.278663824763484	-0.0828221763597823	-0.427486626842838	-0.51030880320262
180	-0.568814026366038	-0.0250677871466359	-0.38451404820565	-0.409581835352286
181	-0.906167462845434	0.0265652891477546	-0.257680016825309	-0.231114727677554
182	0.450566679928567	0.0701007595975917	-0.272141080799406	-0.202040321201814
183	0.949384462589317	0.104282753901818	-0.230430070716394	-0.126147316814576
184	2.12425401331622	0.12955618497503	-0.381344577441783	-0.251788392466753
185	1.50326038764376	0.148030048014516	-0.353774262181332	-0.205744214166816
186	1.31320441781663	0.163136421994614	-0.349952258459018	-0.186815836464404
187	0.3565372206523	0.178117113441287	-0.388138402181367	-0.210021288740081
188	1.48677232378446	0.195184050934401	-0.369363283140202	-0.174179232205801
189	1.01499467351945	0.215222106937188	-0.364399868581048	-0.14917776164386
190	0.518901010437591	0.238867032271546	-0.397330834454567	-0.158463802183021
191	1.3685193608042	0.266165529218	-0.532944922758195	-0.266779393540196
192	1.31323983461684	0.296549544422531	-0.687818084710404	-0.391268540287874
193	0.0463482234787297	0.329688050015182	-0.554121131529211	-0.224433081514028
194	-0.143173799848621	0.365122817009118	-0.430808196686512	-0.0656853796773939
195	1.8930696535585	0.401367616486469	-0.306413036268496	0.0949545802179727
196	0.235324655445444	0.436769158628162	-0.177698304909921	0.259070853718241
197	-1.83568981703835	0.470897010609743	-0.0610299253679206	0.409867085241822
198	-0.264216720247438	0.502585863812865	-0.0670391244995912	0.435546739313274
199	-0.0103129212724238	0.529153887659193	-0.157289928552921	0.371863959106272
200	1.4816435814013	0.54860014777028	-0.0674280784313874	0.481172069338892
201	1.77849835868827	0.560398155980553	0.0288426038077639	0.589240759788317
202	-0.681871826672314	0.566077791126488	0.0218159364904165	0.587893727616904
203	0.156734459722914	0.56787249605371	0.0345403719911501	0.60241286804486
204	-1.64379224615292	0.566536097151366	-0.110361812072282	0.456174285079083
205	-0.144682298492855	0.561954775994254	-0.0571012929466438	0.50485348304761
206	1.20029363621789	0.552876623692657	0.069445038643086	0.622321662335743
207	0.00450197196641566	0.538933959472825	0.0606495975166586	0.599583556989484
208	-0.881547363135289	0.521247753646367	0.221189428713651	0.742437182360018
209	-0.0649346129666631	0.500681199631435	0.143523020838564	0.644204220469999
210	-0.715816380848234	0.47730107309993	0.287718919633886	0.765019992733815
211	1.44465457277544	0.451201365670882	0.291160977178377	0.742362342849259
212	-0.362759640877505	0.422683923187599	0.376171705279737	0.798855628467336
213	0.901585863804358	0.393233331726083	0.216249177613628	0.609482509339711
214	0.249929465837319	0.363989778659103	0.223037352512758	0.587027131171861
215	0.896574359208995	0.336289089730823	0.0395532996981499	0.375842389428972
216	1.68053337818867	0.311209386805562	0.0227545644506578	0.33396395125622
217	-0.668410215686606	0.290059594859988	-0.161130607770051	0.128928987089937
218	0.350006012045632	0.274136686699622	-0.259544822866448	0.0145918638331742
219	0.0159664547913481	0.263101323714735	-0.202152769047231	0.0609485546675046
220	-1.96755335732568	0.256153534156566	-0.067213004431097	0.188940529725469
221	-1.35299224287413	0.251809059079131	0.0740049085828998	0.325813967662031
222	-1.23496035661247	0.247121031520356	-0.0146913537647562	0.2324296777556
223	0.653995069214295	0.239122529954562	0.165315068007061	0.404437597961623
224	-0.0795315235908599	0.225954322256826	0.0354024040336172	0.261356726290443
225	-0.325136547285742	0.207867256383205	-0.0271759199126064	0.180691336470598
226	-3.12438546020094	0.185841121584022	-0.194874606341226	-0.00903348475720381
227	-1.90918597987715	0.160244342815671	-0.197692063960738	-0.0374477211450669
228	0.240021746886552	0.129443391982088	-0.256290351875426	-0.126846959893338
229	-0.012419730867662	0.0922235397316796	-0.287405501123655	-0.195181961391975
230	0.320535218365023	0.0495755278548387	-0.419939807373295	-0.370364279518456
231	-1.73808992718917	0.00369427580360727	-0.217532912514475	-0.213838636710868
232	0.490100368129947	-0.0431517165756152	-0.296453261574489	-0.339604978150104
233	-0.324952494130313	-0.0898736690616487	-0.327252801684462	-0.417126470746111
234	1.15876501919777	-0.134917347192485	-0.359293868395628	-0.494211215588113
235	1.8579239080928	-0.176675421491579	-0.187349324586637	-0.364024746078216
236	1.42851348888474	-0.212690527818221	-0.401511274201429	-0.61420180201965
237	-0.700999044222538	-0.239954741304469	-0.294255170378736	-0.534209911683205
238	1.50670535439701	-0.256492536952137	-0.386926520592243	-0.64341905754438
239	-0.90263156855882	-0.262400435485264	-0.310100562122512	-0.572500997607775
240	-0.422105205791772	-0.258162846178199	-0.00193422937755057	-0.26009707555575
241	-0.586707728241259	-0.245872594290018	-0.118456201904683	-0.364328796194701
242	0.892753899156375	-0.228249558221889	-0.04514556659925	-0.273395124821139
243	-0.827993047295863	-0.207733100924276	0.00612416565675472	-0.201608935267521
244	-1.81230185823183	-0.185687617660914	-0.169064630854936	-0.35475224851585
245	-0.0956072402170917	-0.164070101345811	0.0105087917164147	-0.153561309629397
246	-0.0692723646003208	-0.145400251182477	0.00487776756787273	-0.140522483614605
247	-0.762899923083847	-0.130936077239123	0.0647117507537145	-0.0662243264854086
248	-0.0273792000808618	-0.120986937180186	0.193907436598016	0.0729204994178307
249	-0.986440788489435	-0.115637986335788	-0.011053464092977	-0.126691450428765
250	0.45123273195213	-0.114556708012622	0.0286896638128879	-0.0858670441997337
251	-1.0458418198929	-0.117451224361652	-0.12335399035172	-0.240805214713372
252	-0.936693236495016	-0.123446792610936	-0.0363290048869422	-0.159775797497879
253	0.240112962332989	-0.132306256040324	-0.194160501619245	-0.326466757659569
254	0.380012026596059	-0.143930770294452	-0.0503155551507806	-0.194246325445233
255	1.00546797116464	-0.157341320691867	-0.0103861572517617	-0.167727477943629
256	1.4883268769251	-0.170852886279789	0.0977442488645692	-0.0731086374152195
257	0.471899443192475	-0.182130818071849	0.0487842927117877	-0.133346525360061
258	1.36882876616389	-0.188724101732705	-0.0163454477701518	-0.205069549502857
259	1.69906306752487	-0.189053387061264	0.145947191298223	-0.0431061957630413
260	0.204591030125076	-0.181736155718459	0.051214982882274	-0.130521172836185
261	-1.99152068262251	-0.165813708638732	0.176895112907807	0.0110814042690746
262	-0.169555904948994	-0.142358253491581	0.256608552272689	0.114250298781108
263	-1.0068823497116	-0.114762339065414	0.317900871976722	0.203138532911308
264	-0.743394066852392	-0.0862594544973965	0.288180609963998	0.201921155466601
265	0.174989588541575	-0.0598417035731084	0.0965677750533972	0.0367260714802888
266	-0.846458094500852	-0.0376549493316043	0.0216481379149868	-0.0160068114166175
267	-0.426791959872766	-0.0206017078618443	0.106994076056182	0.0863923681943374
268	0.136039848121525	-0.00930501998246291	0.086380601030517	0.0770755810480541
269	-0.752696582701852	-0.00378742151620083	0.141419112196391	0.13763169068019
270	0.801071990976145	-0.00341536016685757	-0.0720496735525309	-0.0754650337193885
271	0.138384399338286	-0.00746558123265754	-0.222930214773569	-0.230395796006226
272	-0.352930026553809	-0.014353377312269	-0.0595311473279125	-0.0738845246401815
273	-0.154634819178194	-0.0226368644655265	0.0964467852887957	0.0738099208232693
274	-1.11539820739984	-0.0315258767039144	0.139964464089849	0.108438587385935
275	-2.43923629471322	-0.0407615942325191	0.280359305817996	0.239597711585477
276	-2.11830456814116	-0.0512933341018708	0.194013573621673	0.142720239519802
277	-1.21855260897458	-0.0654473084056246	0.249143985959593	0.183696677553969
278	-0.828416283173404	-0.0854910861776628	0.444747555596702	0.359256469419039
279	-0.108717315786902	-0.112401173240819	0.484664098088835	0.372262924848016
280	-0.296107825024324	-0.145686648121816	0.463371487803545	0.317684839681729
281	-2.58540144045079	-0.183574259986312	0.495671206553755	0.312096946567443
282	-0.583576447049831	-0.224378246667115	0.52130086198571	0.296922615318595
283	-0.0581667195731216	-0.267832782503527	0.497481912358072	0.229649129854545
284	-0.576123354473641	-0.313038186442961	0.413767614156419	0.100729427713458
285	0.987997894700964	-0.358306980406361	0.550909124891722	0.192602144485361
286	0.661935428617373	-0.40175722915574	0.438913464987005	0.0371562358312652
287	-1.03447415651927	-0.440726225749046	0.402407051820243	-0.0383191739288032
288	0.698861322241998	-0.473031921754986	0.14624990160138	-0.326782020153606
289	1.65052136291996	-0.498026049270459	0.270008950824144	-0.228017098446315
290	1.04720671114556	-0.514773204796506	-0.0534047937407652	-0.568177998537271
291	1.50878322186924	-0.521701132992867	-0.0880935074727516	-0.609794640465619
292	1.06330382194862	-0.517577551663587	-0.248184757449498	-0.765762309113085
293	-1.9311539253824	-0.501598640016968	-0.169186402085028	-0.670785042101997
294	-1.144648060571	-0.474441922613981	-0.142296283368751	-0.616738205982732
295	-1.07055987860041	-0.439641016921143	-0.178243646370483	-0.617884663291626
296	-0.573995531384137	-0.401527780966856	-0.371882441889921	-0.773410222856777
297	-0.307294798083466	-0.363963940886411	-0.289672268789853	-0.653636209676264
298	0.787770586730321	-0.329615266204192	-0.223826898533547	-0.553442164737739
299	1.09002994512732	-0.299671427594559	-0.191732105354814	-0.491403532949373
300	1.88373158674015	-0.273530779423593	-0.147470386580731	-0.421001166004324
301	0.275182887251613	-0.249278944882711	-0.0870559839926082	-0.336334928875319
302	-0.613427968182837	-0.224430855840464	-0.146137228398643	-0.370568084239107
303	-0.392769778603196	-0.197891664742895	0.00554210803882551	-0.19234955670407
304	0.551275084684622	-0.170244483367094	0.00385739942211159	-0.166387083944982
305	1.88784508978232	-0.142556137727232	0.0384992740216924	-0.10405686370554
306	0.66169498430949	-0.114979491460409	-0.0932236364017414	-0.20820312786215
307	1.41414881001752	-0.0864347486963626	-0.177714687325618	-0.26414943602198
308	1.43549480307171	-0.0560207393838493	-0.0948773896781069	-0.150898129061956
309	-0.443219989985559	-0.022762294144653	-0.0953061924849716	-0.118068486629625
310	0.297466328196708	0.0138208023802061	-0.105190071597354	-0.0913692692171484
311	-0.311060457993644	0.0526266214283585	0.0718945127099527	0.124521134138311
312	-0.481426765086164	0.0920447738881983	0.0301462696070892	0.122191043495288
313	-1.12508949604556	0.130063313450696	0.0473299869583222	0.177393300409018
314	-1.03501479212988	0.164433531468895	-0.0194601173588633	0.144973414110032
315	-0.672795494731456	0.192716307499661	0.0436606137458172	0.236376921245478
316	-0.926292118212446	0.212903581747631	-0.0551623747817042	0.157741206965927
317	0.109015230273769	0.223849378351074	-0.00427591331643622	0.219573465034638
318	-0.921362146283518	0.225246339179889	-0.0997962438143294	0.12545009536556
319	0.161387817584151	0.217884124099966	-0.16295879429515	0.0549253298048159
320	-0.294582547433164	0.202764150299247	0.0295959490632718	0.232360099362519
321	0.56136205004377	0.181529880502558	-0.0231292451423281	0.15840063536023
322	1.20792143109239	0.156030353295996	-0.216692977782546	-0.06066262448655
323	0.856246007657671	0.128726329593735	-0.239532718306369	-0.110806388712634
324	0.913350137508836	0.102554986114103	-0.129042953852183	-0.0264879677380801
325	0.865874388433435	0.0800795216079569	-0.106053952942104	-0.0259744313341469
326	2.12228904650327	0.0632307721465172	-0.019155692252489	0.0440750798940282
327	0.707102943165208	0.0535116009574939	0.0029264464476791	0.056438047405173
328	0.334083170666372	0.0524491710154932	0.0479678524233345	0.100417023438828
329	0.750646804615514	0.0602618103800009	-0.0938588205835196	-0.0335970102035187
330	0.814759211452248	0.0759723888115025	-0.0523416862277297	0.0236307025837727
331	0.685789532875084	0.0982935729862239	-0.106751065948359	-0.00845749296213508
332	-0.18666503339669	0.12591373603096	-0.0289464797461538	0.0969672562848062
333	-0.943739477472561	0.157298455269732	-0.211140495592128	-0.053842040322396
334	0.502142339493052	0.190128207830038	-0.156192790033662	0.0339354177963763
335	0.637178243606586	0.221666473154187	-0.326339434061947	-0.104672960907761
336	-2.0286852288822	0.250352375365448	-0.386756427224427	-0.136404051858979
337	-0.202961027645974	0.275145568391896	-0.485412266247323	-0.210266697855428
338	-1.37401642466788	0.293964120009112	-0.425769063752069	-0.131804943742957
339	-0.786983194211711	0.305338338203376	-0.332431506889448	-0.0270931686860721
340	-1.13241063796122	0.307997123577031	-0.191129962750617	0.116867160826413
341	-2.55633471226766	0.301302236113536	-0.0861608701577306	0.215141365955806
342	-2.01811819944691	0.284725111165811	-0.20237804833492	0.0823470628308913
343	-0.210707290035661	0.257137367999454	-0.168107187072633	0.0890301809268205
344	0.593272938456491	0.218140957098393	-0.224992907086721	-0.00685194998832758
345	-0.740242910953932	0.16955036061607	-0.368724226111984	-0.199173865495914
346	-0.830355268202448	0.114695260633145	-0.259915876435039	-0.145220615801894
347	-1.16768196030254	0.0564102860540762	-0.213404845363689	-0.156994559309613
348	-0.495020460388885	-0.00332504042228368	-0.245801907252195	-0.249126947674479
349	-0.326169709134492	-0.0632309392329128	-0.11642277678144	-0.179653716014353
350	-1.85219783922976	-0.12200087325761	-0.129333698879012	-0.251334572136621
351	-0.388499087250084	-0.178589776783309	0.10166386345244	-0.0769259133308692
352	-0.948794689305604	-0.232960339292964	0.0141166620137355	-0.218843677279228
353	0.153245576275872	-0.284819832080169	0.150596404484637	-0.134223427595532
354	0.22671074767276	-0.333746969389126	0.268574948951396	-0.0651720204377298
355	-0.223944835204821	-0.378612579750385	0.128980869831348	-0.249631709919036
356	-1.01288666780313	-0.41806163708191	0.0669243505383008	-0.351137286543609
357	-1.93340251313144	-0.451397230673347	0.0678839373605674	-0.38351329331278
358	-0.00449882777798372	-0.47924549354812	0.0652914655898927	-0.413954027958227
359	-0.0167507153567824	-0.503166802885418	0.321147053279061	-0.182019749606357
360	0.118669442813337	-0.523716209329039	0.250752309336184	-0.272963899992854
361	-0.296731420811626	-0.540656388978155	0.279823804359548	-0.260832584618607
362	-0.41620759735728	-0.553481899534654	0.305269710700133	-0.248212188834521
363	-0.20358468038973	-0.562018164797592	0.254655285000449	-0.307362879797142
364	0.299908149325424	-0.566444821381388	0.0125001227494132	-0.553944698631975
365	0.823432296200178	-0.566908578436654	-0.0134341860544013	-0.580342764491055
366	-1.31412581627996	-0.563094601840672	0.109121888874842	-0.45397271296583
367	-1.98853587368211	-0.55463961873325	0.192909361865677	-0.361730256867573
368	-0.344724627834747	-0.542917742198145	0.287554008925069	-0.255363733273077
369	-0.935071673544329	-0.530389917965697	0.417869396959834	-0.112520521005863
370	-1.21225463439635	-0.518711919601074	0.516302351847943	-0.0024095677531305
371	-2.12963365964203	-0.509161992509801	0.559617199632755	0.0504552071229536
372	-3.05839894603673	-0.503104885621431	0.717485944355189	0.214381058733757
373	-2.0094550024063	-0.502569675722828	0.759628466317908	0.25705879059508
374	-1.42146002656994	-0.510030242801512	0.710508365174625	0.200478122373113
375	-1.23677750364512	-0.526867358375099	0.504521803946559	-0.0223455544285395
376	-1.37166050420735	-0.552934270257445	0.68608522888863	0.133150958631185
377	-0.88844850328779	-0.587013479073536	0.533666327772576	-0.0533471513009592
378	-0.535778649823487	-0.627354509111461	0.563824295709319	-0.0635302134021416
379	-0.103893813662691	-0.671659552172531	0.648091756899502	-0.0235677952730295
380	-1.073611182172	-0.717189225068425	0.48696571678264	-0.230223508285785
381	1.0222317843777	-0.761201081106856	0.444872551417838	-0.316328529689018
382	0.435340231653719	-0.801526473965659	0.505289824623076	-0.296236649342583
383	-0.694539863007995	-0.835389681111706	0.483428416831094	-0.351961264280612
384	0.439793472032285	-0.860622227137949	0.390240125023409	-0.470382102114539
385	-0.485000807315241	-0.876456238831037	0.464932683726738	-0.411523555104299
386	0.59424871220791	-0.882603049984264	0.297339663797509	-0.585263386186756
387	0.371756025839784	-0.879485785606771	0.491280428904899	-0.388205356701872
388	0.351285772050928	-0.867389093799278	0.358481291128892	-0.508907802670386
389	-0.68644012691199	-0.846695439480162	0.516248182582966	-0.330447256897196
390	-0.997174929055426	-0.818245903634712	0.494137959020546	-0.324107944614166
391	-1.71544932721342	-0.783962368542436	0.441456215620394	-0.342506152922041
392	-1.36027491377847	-0.746646784843539	0.461526598504999	-0.28512018633854
393	-0.996881251207064	-0.709652782355461	0.339018029551978	-0.370634752803483
394	-1.93920525704384	-0.675874791161527	0.23714711887356	-0.438727672287967
395	0.308168767174357	-0.647423005156329	0.291043925828199	-0.356379079328129
396	-0.593794280728947	-0.625783922086404	0.285123333464144	-0.34066058862226
397	0.901736353303712	-0.610547806730208	0.378701339442092	-0.231846467288116
398	0.0414698941735668	-0.600389605429397	0.276108776216285	-0.324280829213111
399	0.572067125816553	-0.592932314779277	0.328678711524771	-0.264253603254506
400	1.04546130009584	-0.585922157536096	0.3869568018653	-0.198965355670796
401	-1.34191039186553	-0.577146495567603	0.287599608545795	-0.289546887021808
402	0.202696021645484	-0.564900051470791	0.249311396828101	-0.315588654642689
403	-0.156275189687116	-0.549351133615111	0.28932044177053	-0.260030691844581
404	0.198970675973136	-0.530892330436405	0.243513546221881	-0.287378784214524
405	-0.662438199468248	-0.509989928463008	0.202380402185764	-0.307609526277244
406	-1.31703721343724	-0.487131581406158	0.164084360057898	-0.32304722134826
407	-2.09701441970421	-0.463511845740395	0.159558195198519	-0.303953650541876
408	-1.7586083769932	-0.441266030156937	0.141723219001668	-0.299542811155268
409	-2.14069561388875	-0.423201344620571	0.202270685810295	-0.220930658810276
410	-1.20156009825047	-0.411887168167554	-0.0554208921590163	-0.46730806032657
411	0.595466678484102	-0.409285447987339	-0.143250179286615	-0.552535627273954
412	-0.0997590201752987	-0.415601068458947	-0.196059358521978	-0.611660426980925
413	-1.01378530684654	-0.428757186602264	-0.105571452014098	-0.534328638616362
414	-1.69154535462819	-0.446247563811673	0.211790388130968	-0.234457175680705
415	0.879770403714324	-0.466550972966017	0.0577860416820536	-0.408764931283963
416	-0.865517853485776	-0.48879828446682	-0.0465184251822384	-0.535316709649058
417	1.70353908296445	-0.511123813308354	0.360256137432967	-0.150867675875387
418	0.232341223403169	-0.531784030073106	0.313328776877629	-0.218455253195478
419	-1.96628164378364	-0.548108306288742	0.248693107410735	-0.299415198878006
420	-1.94446425190425	-0.558644946814712	0.21093900609164	-0.347705940723072
421	0.559457919190952	-0.564602037713531	0.208318351619688	-0.356283686093843
422	-0.221188760661801	-0.568045592281091	0.356873626200086	-0.211171966081005
423	-1.58448087103503	-0.569536496995518	0.611957239292536	0.0424207422970183
424	-1.30108153681579	-0.569401623994156	0.510345495333394	-0.0590561286607612
425	-0.0836012547498467	-0.568873521406681	0.526726546987412	-0.0421469744192683
426	0.297919664876857	-0.569143163566299	0.431541891757209	-0.13760127180909
427	1.76543239662678	-0.570188940818771	0.442662175782747	-0.127526765036024
428	-1.41899181112898	-0.57065922060367	0.464558976368468	-0.106100244235202
429	0.28715120987898	-0.568412671458907	0.34798736463823	-0.220425306820677
430	0.400330457036026	-0.563028168685443	0.600643967975909	0.037615799290466
431	-1.07626627791955	-0.554213683797589	0.504801837793867	-0.0494118460037221
432	0.662649413883374	-0.541851690700899	0.642646787085879	0.10079509638498
433	-0.14739502035987	-0.526666959478427	0.508455079173571	-0.0182118803048551
434	-1.73773762853622	-0.508876146434695	0.543067842820312	0.034191696385617
435	-0.55531677049795	-0.489179277539388	0.447573132640744	-0.0416061448986439
436	-0.448939719676827	-0.46944465460719	0.385057699650955	-0.0843869549562356
437	-0.261554657837559	-0.451166319643184	0.560008080130061	0.108841760486878
438	-0.513032672356215	-0.435141685264383	0.392644767782523	-0.0424969174818599
439	0.215389879101885	-0.421609612939216	0.663468622441966	0.24185900950275
440	0.437789795057682	-0.41047815567578	0.490369535861429	0.0798913801856493
441	-0.900722456902031	-0.400950787845712	0.522235922291677	0.121285134445965
442	0.846681751305663	-0.392039935488722	0.256936918950319	-0.135103016538403
443	-0.893786424188808	-0.383362944089624	0.300536667716383	-0.082826276373241
444	-1.91999513089587	-0.374198444078496	0.157067546453671	-0.217130897624826
445	-1.14681479801226	-0.365015751065986	0.380515365823505	0.0154996147575194
446	-1.20075932690379	-0.357577453025844	0.317469728034895	-0.0401077249909489
447	-2.34307873873293	-0.35353927825399	0.272566871258819	-0.0809724069951703
448	-0.889574442879414	-0.35436522521766	0.44656845613267	0.0922032309150102
449	-1.37712584426547	-0.361615828165889	0.263593138353121	-0.0980226898127679
450	-0.694633649640933	-0.375750912445678	0.154762991655681	-0.220987920789997
451	0.876613721240095	-0.396495380191838	0.170028091764667	-0.226467288427171
452	-0.995962706510437	-0.4223677901053	0.298140259554142	-0.124227530551158
453	-1.5601426852815	-0.450622933424642	0.238905637300096	-0.211717296124546
454	-0.868592905753988	-0.479519632756744	0.284468245059076	-0.195051387697668
455	1.43567708761498	-0.508515852345212	0.364698236067992	-0.14381761627722
456	1.66540895327648	-0.536742817602445	0.243138785612099	-0.293604031990346
457	0.337453748686316	-0.561504060580302	-0.0169603952874519	-0.578464455867754
458	-0.533084522173455	-0.579526788546957	-0.102773631182603	-0.682300419729561
459	0.303323981606684	-0.589004337049799	-0.038333321408551	-0.62733765845835
460	-0.842432153813534	-0.589864619967875	-0.01873960057068	-0.608604220538555
461	-0.28021639939998	-0.582781938571007	-0.250636068570212	-0.833418007141219
462	-0.343438999577239	-0.569408203989403	0.0299410809808398	-0.539467123008563
463	0.938783727321834	-0.551505724452791	-0.0604710820914169	-0.611976806544208
464	-0.379977257186092	-0.530412773770396	0.0955942637505017	-0.434818510019895
465	-0.622640328119139	-0.506541514650974	0.200588410946809	-0.305953103704165
466	-0.440392509871879	-0.480716246739799	0.154108927004577	-0.326607319735222
467	-0.99988233447233	-0.454215375695574	0.0836258762862036	-0.37058949940937
468	-2.07503342116129	-0.428395963939946	0.0431741299099958	-0.38522183402995
469	0.0508413583738816	-0.405065090404028	-0.113437157498888	-0.518502247902916
470	0.291764192802655	-0.386316471191703	-0.125441272445885	-0.511757743637588
471	-2.05450452032431	-0.372563464806336	-0.230465329294786	-0.603028794101121
472	0.90934885886336	-0.363342143075468	-0.329528868295434	-0.692871011370902
473	-0.577442442473799	-0.358777164513647	-0.387560292334928	-0.746337456848575
474	0.219011672937309	-0.357696495253714	-0.477719851410257	-0.835416346663972
475	1.27544871475291	-0.358909336006795	-0.48184668716259	-0.840756023169385
476	1.08708178829082	-0.360767285698414	-0.587631152566022	-0.948398438264436
477	-1.16047372823457	-0.360822024660075	-0.490476034089709	-0.851298058749784
478	-0.521336364500421	-0.357147604782655	-0.611711403029086	-0.968859007811741
479	0.335381916645444	-0.349922746021043	-0.559057740524352	-0.908980486545395
480	1.60807567667072	-0.340010343627941	-0.591807421012731	-0.931817764640672
481	0.369352526449223	-0.327530978518557	-0.775560590228999	-1.10309156874756
482	1.63256796358522	-0.311554669151973	-0.774368931964697	-1.08592360111667
483	0.284066083772632	-0.291334311757371	-0.841368208131462	-1.13270251988883
484	1.80524221330178	-0.266000780587544	-0.673470774802897	-0.939471555390441
485	2.89210244575533	-0.235342686805161	-0.689548514844102	-0.924891201649262
486	1.54367723165388	-0.198491589008822	-0.65060056925796	-0.849092158266782
487	0.759535543639458	-0.153878396965226	-0.629064061383554	-0.782942458348781
488	0.524119749448902	-0.101043093382824	-0.414264437349271	-0.515307530732096
489	-0.155817720966813	-0.0411299751570587	-0.296318995471967	-0.337448970629026
490	0.592913770643496	0.0235286530820569	-0.339548296483014	-0.316019643400957
491	-0.980535401911598	0.0898982712748544	-0.0239410574246415	0.0659572138502129
492	-1.83010132835308	0.155077758810179	-0.202104877709033	-0.0470271188988534
493	-1.02958494008205	0.215422243850606	-0.0447483464875234	0.170673897363083
494	0.304380869898626	0.266880819508651	-0.0701919950082542	0.196688824500397
495	1.33511396338575	0.306705522393588	-0.0095444948392246	0.297161027554363
496	-1.30747743466305	0.334646049929194	0.0683102813834858	0.40295633131268
497	-0.542927993018775	0.352182337764861	-0.0178881049887341	0.334294232776127
498	-0.39956431505346	0.359969265153145	-0.137594099540779	0.222375165612366
499	-0.582767940549788	0.358574471959735	0.0647488659410124	0.423323337900747
500	0.536126156015205	0.348804616759254	0.0816216316411589	0.430426248400413
501	-0.960711301645238	0.331767778864122	0.044668164228603	0.376435943092725
502	0.386489058272578	0.309152622803529	-0.116010246012847	0.193142376790682
503	-0.448414531915791	0.282177642573071	-0.2865176583973	-0.00434001582422855
504	-1.50723330205812	0.25234474745525	-0.218677417437297	0.0336673300179529
505	-0.56786863771143	0.220513863858082	-0.258886125218268	-0.0383722613601862
506	0.244415542794957	0.186526446852355	-0.376417097206657	-0.189890650354302
507	1.18020645667815	0.150565668885065	-0.317010283787631	-0.166444614902566
508	2.42442098474319	0.113942292885618	-0.447742379738904	-0.333800086853285
509	3.38480304750242	0.0793863390688443	-0.456265292436179	-0.376878953367335
510	2.93040571952956	0.0510795612028228	-0.222577224773446	-0.171497663570623
511	2.03308057053463	0.0338887774548581	-0.167258119154473	-0.133369341699615
512	-0.274759822598965	0.0316547359703314	-0.378616215742328	-0.346961479771997
513	-0.265052136774286	0.0456530561726318	-0.441612438572077	-0.395959382399445
514	0.960520009767532	0.0736833321151841	-0.182230892934389	-0.108547560819204
515	0.256028585252576	0.111937011316639	-0.0940974521258229	0.0178395591908162
516	0.0370338820270967	0.15693681839698	-0.0385211231230693	0.118415695273911
517	-0.244238116971326	0.205325822261501	0.0265784562155824	0.231904278477083
518	-1.04075279957133	0.253870795518931	0.017957150904671	0.271827946423602
519	0.78659481201534	0.299425251539485	0.0560347737109571	0.355460025250442
520	-0.256732727950758	0.339162935455503	0.0504410752486839	0.389604010704186
521	-0.558377993273736	0.371872215122014	0.0389766244966271	0.410848839618641
522	-0.881274974215741	0.396816977404592	-0.0283730663794593	0.368443911025132
523	-1.48584475615243	0.413281248038179	0.000532857984663836	0.413814106022843
524	0.543583658371119	0.420417248125695	-0.0280443050181679	0.392372943107527
525	-0.39070662542889	0.417595344880736	-0.170648879298712	0.246946465582024
526	0.0700389150855476	0.405746731666183	-0.0251425619717078	0.380604169694476
527	-0.765820342846609	0.386289886381045	-0.252237039324979	0.134052847056066
528	1.04855922552709	0.360833420822385	-0.189581818751135	0.17125160207125
529	0.733148462683404	0.330842586295802	-0.321467531463693	0.0093750548321091
530	-0.384135347320059	0.298726244983936	-0.323186522346108	-0.0244602773621717
531	-0.101347381983903	0.266823829554355	-0.303367375656487	-0.0365435461021311
532	-0.727510479285993	0.236333004255726	-0.0806586911035808	0.155674313152146
533	-1.61070991072112	0.207661306006005	-0.16857390532863	0.0390874006773744
534	-3.02444645689228	0.180193352212961	0.166311537785934	0.346504889998894
535	-0.719165753633925	0.151921211100821	0.286218692789904	0.438139903890725
536	-0.0175869888319993	0.11992822905929	0.432650289275528	0.552578518334818
537	-0.434225446799898	0.0830406360285446	0.411689236044231	0.494729872072776
538	-1.01385900365435	0.0419357068972817	0.338690697905349	0.380626404802631
539	-0.0588664183651251	-0.002171578786739	0.353454824548028	0.351283245761289
540	0.549220567300201	-0.0481676991980298	0.289267839355237	0.241100140157207
541	1.86507842942468	-0.0943354947703373	0.307851750692499	0.213516255922161
542	1.56707587528862	-0.13803363394772	0.403860230646479	0.26582659669876
543	0.914733225628363	-0.175647845824072	0.308007522632407	0.132359676808335
544	1.06508472643796	-0.203926289978243	0.4668701596725	0.262943869694257
545	1.24208204527698	-0.220915534214303	0.39761970969455	0.176704175480246
546	1.98903494541502	-0.225707306388949	0.307830225855053	0.082122919466104
547	0.783457013645158	-0.217935968136245	0.0512430614520757	-0.166692906684169
548	-0.35677779336608	-0.19750579447799	-0.0834373805044582	-0.280943174982448
549	-0.563638275109748	-0.165741240259125	0.107708518703825	-0.0580327215552999
550	0.601806355333949	-0.125707091476955	0.0552913448183332	-0.070415746658622
551	0.631105609368309	-0.0810557908537491	0.143389438129579	0.0623336472758298
552	0.834816207022062	-0.0344797893639892	0.108595714986437	0.0741159256224483
553	1.73041665875583	0.0123171384527153	0.0299360763771414	0.0422532148298567
554	0.212716762047337	0.0586260977732637	0.0911144574097627	0.149740555183026
555	1.07984016532645	0.10459236298654	0.0917436756516604	0.196336038638201
556	0.628857606768924	0.149915468606823	0.0923564007880974	0.242271869394921
557	0.104166160785835	0.194404286903428	0.266657293782633	0.46106158068606
558	-0.556464969772552	0.237605044616361	0.247985087321602	0.485590131937964
559	-1.28340867411175	0.278409742281689	0.269264288322845	0.547674030604534
560	-1.83074578565877	0.314883065453763	0.216824767019833	0.531707832473596
561	-1.72082703945813	0.344327396443837	0.229388478113375	0.573715874557212
562	-1.13996159350588	0.36375379528869	0.196167180311641	0.559920975600331
563	-1.08020549669863	0.370809517641682	0.212631246414326	0.583440764056008
564	-0.319788352742486	0.364478539568243	0.3172581701267	0.681736709694943
565	-0.306406270532128	0.345076821302515	0.402997815187849	0.748074636490364
566	-2.12958383478403	0.314315954557057	0.358395944360303	0.67271189891736
567	-0.787494262633706	0.274263054198758	0.340460462738876	0.614723516937634
568	1.94237852975384	0.226055167457678	0.37726974581465	0.603324913272328
569	0.360253494136279	0.171746480857479	0.458865506222759	0.630611987080239
570	0.0654662854673705	0.115476620792501	0.579112971444413	0.694589592236914
571	-1.64206187969157	0.0609950241840889	0.537748880523816	0.598743904707905
572	-2.74881560876028	0.0105100036481117	0.698107783339625	0.708617786987737
573	-1.10473149976753	-0.0363333377425185	0.655160731758802	0.618827394016283
574	-1.05882432507784	-0.0816940897029958	0.634514549748865	0.55282046004587
575	-0.0971091692498719	-0.127170200067496	0.728312501885114	0.601142301817618
576	-1.16776082326797	-0.173328528820745	0.745865261937782	0.572536733117037
577	-1.06543958418389	-0.219661576302519	0.481187204495885	0.261525628193366
578	-1.82165683941763	-0.265805433988518	0.409305800250415	0.143500366261898
579	-0.382504430566552	-0.311719003069241	0.160340938158399	-0.151378064910841
580	-0.449568148525734	-0.357679197688193	0.0588545918461059	-0.298824605842087
581	-0.392089613551416	-0.403109254722778	-0.140090127584855	-0.543199382307633
582	-0.664947599198368	-0.446923569698821	-0.191888482530726	-0.638812052229547
583	-0.231390810518119	-0.487987962265341	-0.269710153204141	-0.757698115469482
584	-0.923698752840659	-0.525423959766729	-0.366606516642563	-0.892030476409292
585	0.761984255289147	-0.558517525914561	-0.324039566261794	-0.882557092176356
586	1.22006771268315	-0.586854757634066	-0.326187950763039	-0.913042708397105
587	2.50687329961384	-0.609083178023212	-0.50164719505211	-1.11073037307532
588	1.78779846661652	-0.622881736779942	-0.578113935599789	-1.20099567237973
589	-0.286954837235775	-0.625177209484858	-0.421485487787309	-1.04666269727217
590	0.484237955024869	-0.614040924444116	-0.505284018940956	-1.11932494338507
591	-2.06246147324065	-0.59006193401129	-0.57173374109519	-1.16179567510648
592	0.0882924704832735	-0.555469120366952	-0.669944031380268	-1.22541315174722
593	-0.211496008275979	-0.514382069565313	-0.69171436791182	-1.20609643747713
594	0.968312249600885	-0.470219094303049	-0.684335012919759	-1.15455410722281
595	-0.278546113069501	-0.425314296769113	-0.64212029664822	-1.06743459341733
596	0.835798901329772	-0.380694380374082	-0.718178371666784	-1.09887275204087
597	-0.51237685353129	-0.337159644363623	-0.654247961506114	-0.991407605869737
598	0.64800449822017	-0.294991140921141	-0.644030835988702	-0.939021976909843
599	-0.921800564458841	-0.254758613373358	-0.810422568801023	-1.06518118217438
600	-0.102980891634291	-0.21678844002163	-0.746419209567972	-0.963207649589602
601	0.219643723626162	-0.182016050495287	-0.649751217138934	-0.831767267634221
602	0.649332607352993	-0.151053214737115	-0.707533559022855	-0.85858677375997
603	-0.739083703299451	-0.123783511493637	-0.64272195927576	-0.766505470769397
604	0.811231243288964	-0.0996832038461035	-0.473503180033704	-0.573186383879808
605	0.186646813788405	-0.0786776741877045	-0.557848193337501	-0.636525867525205
606	1.28427926275285	-0.0600955459566673	-0.513458282540416	-0.573553828497083
607	0.688183196282209	-0.0430500732107787	-0.604214007014475	-0.647264080225254
608	-0.219166863524755	-0.0261166867750382	-0.50465790452469	-0.530774591299728
609	0.49078178070167	-0.00832639774600482	-0.65319300299161	-0.661519400737615
610	0.178679206719611	0.010319226345561	-0.556919319600248	-0.546600093254687
611	1.41947530691349	0.029651706771622	-0.694899881317832	-0.66524817454621
612	2.36573589537458	0.0495699334838641	-0.693014986202779	-0.643445052718915
613	0.138106018888663	0.071033045638056	-0.72935895612521	-0.658325910487154
614	1.87394456035192	0.0956469272962931	-0.600176670262161	-0.504529742965868
615	0.291813458759251	0.123896037986758	-0.627396286502547	-0.503500248515788
616	0.529234499451622	0.156151319132086	-0.443357746954606	-0.28720642782252
617	0.157617640053942	0.191733390062397	-0.258523438297473	-0.066790048235076
618	-0.581422134821787	0.229344875393535	-0.342519024701985	-0.11317414930845
619	0.189999544265352	0.267134176760373	-0.314504744755123	-0.0473705679947499
620	-1.49678913371518	0.30282463781903	-0.306864833846241	-0.00404019602721117
621	-1.69943324566109	0.334376161670355	-0.462816852190922	-0.128440690520567
622	1.03234873016301	0.359080274681279	-0.437167694824517	-0.0780874201432381
623	-1.46055350379341	0.374660834762993	-0.441907070731601	-0.0672462359686072
624	0.625540142496722	0.380933930625318	-0.255485102851956	0.125448827773362
625	1.82618286802212	0.377941474878996	-0.242465503766552	0.135475971112445
626	0.902137461873122	0.367403290665659	-0.181647480661498	0.185755810004161
627	0.511536166645149	0.352659185578045	-0.26201145288484	0.0906477326932052
628	1.68700235348623	0.33679898609596	-0.157892380090561	0.178906606005399
629	0.988825593949475	0.322210474116362	-0.169870267049739	0.152340207066622
630	-0.580806351348435	0.311221715753238	-0.114301419067459	0.19692029668578
631	-0.191133578277551	0.30504624788765	-0.183296612940968	0.121749634946681
632	0.81947731674601	0.302979641699592	-0.12144105311129	0.181538588588302
633	-2.54282802617252	0.303750460866942	-0.0213216492362136	0.282428811630729
634	-1.25041210259165	0.306012989916414	0.00473337706601897	0.310746366982433
635	-1.49387212434028	0.306586529745403	-0.0493015648111223	0.25728496493428
636	-0.577238712508029	0.302364702188705	-0.0595221146772802	0.242842587511425
637	-0.167854398461011	0.291067464022367	-0.0525444037266681	0.238523060295699
638	0.00787464548142407	0.272001324212552	0.0693788648823196	0.341380189094871
639	0.890668831589442	0.245937343802184	-0.160352984082775	0.0855843597194082
640	0.384863184242677	0.214737375058405	0.023335558825472	0.238072933883877
641	0.0018700746434247	0.18115492073479	0.108303025676893	0.289457946411683
642	1.63346742797876	0.147692784510299	0.0790901862637717	0.226782970774071
643	0.887683960041564	0.11640085228445	0.319256855910574	0.435657708195025
644	0.470649960872143	0.0897492390599883	0.196289729004011	0.286038968063999
645	-0.358627155357071	0.0695673372280945	0.0536240748758574	0.123191412103952
646	-2.20765452346323	0.0564174445434854	-0.11424124381341	-0.0578237992699251
647	-3.56322599671573	0.0490184007694024	-0.0278292846905039	0.0211891160788986
648	-2.19243799005962	0.0436066201226523	0.0245461200139031	0.0681527401365553
649	-1.83373110332063	0.0349023083291741	0.0691398306096829	0.104042138938857
650	-0.563319987200531	0.0186880627402037	0.0827073584186838	0.101395421158887
651	0.473664853286394	-0.00722542386939686	-0.0478925877863425	-0.0551180116557393
652	-0.822761754521378	-0.042366881113958	-0.129743123132934	-0.172110004246892
653	-0.979820110523941	-0.0842693077119928	-0.374031328307583	-0.458300636019576
654	-2.66576362692762	-0.13057083441547	-0.345133580855001	-0.475704415270471
655	-1.68646617675538	-0.179847151788902	-0.121506503793763	-0.301353655582665
656	-2.05444816305578	-0.23221297144623	-0.133949229756772	-0.366162201203002
657	-1.03073398870919	-0.287963744607975	0.095804872476265	-0.19215887213171
658	-0.671909166770385	-0.347197415584146	-0.199473447383811	-0.546670862967957
659	-1.22272441455479	-0.409016119405653	-0.203157468800254	-0.612173588205907
660	-0.153083555244164	-0.471805600968749	-0.313525434220228	-0.785331035188977
661	-0.241910050626671	-0.533896285730917	-0.295717659944164	-0.829613945675082
662	-0.207531113860677	-0.593131304188045	-0.297290333527887	-0.890421637715932
663	0.3929327912356	-0.647358567606838	-0.218165995285026	-0.865524562891864
664	1.28202948477763	-0.694658707447584	-0.346525213611415	-1.041183921059
665	1.15017295211626	-0.732973137382259	-0.391185609412781	-1.12415874679504
666	-0.233533743157264	-0.759943956287017	-0.323023209746357	-1.08296716603337
667	0.453655438766225	-0.773909579167435	-0.294234438865609	-1.06814401803304
668	0.112010318866136	-0.774886358397429	-0.266178089271642	-1.04106444766907
669	-1.03904325863292	-0.763694177353445	-0.165516452879199	-0.929210630232644
670	0.831792478268669	-0.7420463496413	-0.178111842202878	-0.920158191844178
671	-1.7224453537336	-0.712499108800225	-0.153663994468856	-0.866163103269081
672	1.40521505374625	-0.677179971036287	-0.287380529549638	-0.964560500585926
673	1.73386627547621	-0.638725460939981	-0.103790195268587	-0.742515656208568
674	-0.821549094946241	-0.597769930780774	0.0342803414976481	-0.563489589283126
675	-0.447645385917821	-0.553912111033357	0.00909177893342721	-0.54482033209993
676	-1.1377794544458	-0.508151197027508	0.0187955802207894	-0.489355616806718
677	-0.6641638935819	-0.462308936348825	-0.0870989759104609	-0.549407912259286
678	-0.213736372629265	-0.41868491556993	-0.0860487599052149	-0.504733675475145
679	-0.159553430130354	-0.379107645132829	-0.0234599713014983	-0.402567616434327
680	-2.18987666929622	-0.34447090236493	0.126892414870932	-0.217578487493998
681	0.629837854418584	-0.315386253103828	0.0616450539659049	-0.253741199137923
682	-0.636387085899084	-0.292990298476505	0.113755741003885	-0.17923455747262
683	-0.374555114565974	-0.276925907303738	0.119843959956934	-0.157081947346804
684	-0.0922076119590429	-0.266541854107662	0.219853238023805	-0.0466886160838567
685	-0.383585623976466	-0.26098496857715	0.128361442716981	-0.132623525860169
686	0.304640471422817	-0.259171698510098	0.173541262058804	-0.0856304364512939
687	-0.573037343324603	-0.26002212554406	0.0703283103698732	-0.189693815174186
688	0.0749405559247362	-0.262309336089697	-0.0807624220224735	-0.343071758112171
689	-0.0340191903592775	-0.265281072701343	0.143956181606893	-0.12132489109445
690	-0.104224497977932	-0.268184882134077	0.0523773902275022	-0.215807491906574
691	-1.43797539514657	-0.270379819760952	0.0192151962877507	-0.251164623473201
692	-2.29597496920087	-0.271742505079867	0.209324339538474	-0.0624181655413934
693	-0.978360999496828	-0.273567863393047	0.180379973109179	-0.0931878902838679
694	0.5491865087471	-0.278099821631198	0.26431451214617	-0.0137853094850284
695	0.758619521606597	-0.286455328279162	0.159003835854758	-0.127451492424404
696	-0.129065232774347	-0.297655845700029	0.273918192234329	-0.0237376534657002
697	-0.909244741361041	-0.309680579746945	0.228642169758697	-0.081038409988248
698	-2.50313557966806	-0.321093513329631	0.153596816675578	-0.167496696654053
699	-0.679359302128322	-0.331976734901484	0.0476285348447082	-0.284348200056776
700	-0.162655900929971	-0.343936719737945	0.0618410581031955	-0.282095661634749
701	-0.0145096782523702	-0.357800881425752	0.0609899863626756	-0.296810895063077
702	-0.661930197535816	-0.373197330162462	0.0573293900105794	-0.315867940151882
703	1.79711281084715	-0.389183735132943	0.0603026079827513	-0.328881127150192
704	0.998977098484685	-0.404580328018583	0.0825600908230777	-0.322020237195505
705	-0.42714988851471	-0.416787139385655	0.0143105696317582	-0.402476569753896
706	-0.0197708169497419	-0.423537824453819	0.0557393058493167	-0.367798518604502
707	1.12414842154665	-0.424214695641935	0.0729185596267951	-0.35129613601514
708	-0.147947890406508	-0.418827189069032	0.0104481911714441	-0.408378997897588
709	-1.51157478124586	-0.407195945222634	0.105435276571032	-0.301760668651602
710	-0.782684992279853	-0.390265124810916	-0.0261148733517252	-0.416379998162641
711	0.290807806924544	-0.370468921882808	-0.051451903398803	-0.421920825281611
712	0.888663863197107	-0.350063636814815	-0.0535811319267525	-0.403644768741567
713	0.076607617240392	-0.329910821186179	-0.211064568908778	-0.540975390094956
714	0.370171084385859	-0.309723010668368	-0.197519642736162	-0.507242653404529
715	1.50576697687372	-0.289191916530097	-0.118117699026395	-0.407309615556491
716	1.14399533187191	-0.267737226451102	-0.171854906428445	-0.439592132879547
717	-0.353528027175762	-0.244011276292582	-0.24669314869431	-0.490704424986893
718	-0.219528068045685	-0.217019250728064	-0.258605662972397	-0.475624913700461
719	1.08141429543839	-0.187267636560027	-0.618285680893776	-0.805553317453803
720	2.38359851129114	-0.155788387896492	-0.42111652646192	-0.576904914358412
721	1.82382171505716	-0.12252739941027	-0.355844643048596	-0.478372042458865
722	1.57173445972436	-0.0860241722285233	-0.220392667387672	-0.306416839616195
723	0.522899462908044	-0.0447802159456977	-0.158296172569437	-0.203076388515135
724	0.209247164373325	0.00185787001832387	-0.115289390370829	-0.113431520352505
725	-1.44390360963039	0.0530472672555103	-0.159112561947636	-0.106065294692126
726	-0.771284587626219	0.106513943808804	-0.160999596206396	-0.0544856523975916
727	-0.496282653757968	0.158502444115279	-0.00345100075145045	0.155051443363828
728	0.910024330133463	0.205438604609311	-0.231555969532387	-0.0261173649230757
729	-0.485837800248707	0.245031074025493	-0.251552028215448	-0.00652095418995488
730	-0.40455163906188	0.276764328121972	0.0269869130889012	0.303751241210874
731	-0.00134477795621746	0.300352548935622	-0.0731387462682292	0.227213802667393
732	-0.742436005938596	0.315740860898492	-0.17638674464337	0.139354116255122
733	0.519877853153111	0.323277118671251	-0.144668042357203	0.178609076314049
734	1.60490794645257	0.323395230567542	-0.199617696313991	0.123777534253551
735	0.206754405276199	0.317685076535773	-0.200286001647741	0.117399074888032
736	-0.673040143880076	0.308794542867704	-0.192383457779317	0.116411085088388
737	-0.254343742871064	0.298484558588275	-0.283723322856659	0.0147612357316154
738	1.0595995419001	0.287146638037922	-0.250574256082752	0.0365723819551699
739	1.53303664391077	0.274988064660859	-0.288158598965087	-0.0131705343042274
740	0.123851211560031	0.263235823201725	-0.432213675647079	-0.168977852445353
741	-1.03119445365391	0.25361513535941	-0.345385474487097	-0.0917703391276864
742	0.696359460166557	0.246587620913439	-0.393908952212753	-0.147321331299314
743	-0.535070377422063	0.241275896194652	-0.281071285438027	-0.039795389243375
744	-0.263039560524756	0.237102668685952	-0.203564669056468	0.0335379996294841
745	2.06953515794664	0.233126466999799	-0.0898975940501726	0.143228872949627
746	1.75629848539419	0.228909772975666	-0.0742584338797235	0.154651339095943
747	-0.297249574176484	0.225957072309281	-0.0787058019119226	0.147251270397359
748	-1.35997337504014	0.22606187870235	-0.168613552699559	0.0574483260027907
749	-0.549646942559063	0.229064409768065	-0.195434991250932	0.0336294185171324
750	-0.417107825131377	0.23300524647146	-0.259022159445531	-0.0260169129740706
751	0.985970114991605	0.235844850075239	-0.326076062383842	-0.0902312123086031
752	1.88686972118356	0.236358494723602	-0.485709223868235	-0.249350729144633
753	0.935982712290014	0.235141266953972	-0.351780778252076	-0.116639511298104
754	-0.0498504525155877	0.234193884972197	-0.310895231828124	-0.0767013468559263
755	1.10558677650543	0.235075254863139	-0.432876107334237	-0.197800852471099
756	0.393495897824531	0.238277281519159	-0.337962982588438	-0.0996857010692792
757	-0.0341398377435203	0.244212472478967	-0.320139549077493	-0.0759270765985258
758	0.316028837597781	0.252698562696363	-0.0179010912720532	0.23479747142431
759	0.533638567312136	0.26291867726875	0.0194585142117598	0.28237719148051
760	-2.25662696471569	0.274084130854305	0.00750192428437708	0.281586055138682
761	0.455309721138374	0.285105498899678	0.146324347357562	0.43142984625724
762	-0.995862595456633	0.293544568717769	0.147861605068515	0.441406173786285
763	-1.45771343461099	0.297987408960631	0.0614118246875578	0.359399233648189
764	-0.597471031305677	0.297032217480098	0.255732376814083	0.552764594294181
765	-0.341412026433322	0.289254118006001	0.171385827207867	0.460639945213869
766	-2.41306273562896	0.274187749600809	0.178700272682986	0.452888022283796
767	0.51210855670297	0.251892952138038	0.153985029945027	0.405877982083064
768	0.382761121726468	0.222024163285994	0.125314632424104	0.347338795710098
769	-0.698950918798525	0.186054704718086	0.0914866476315912	0.277541352349677
770	-0.361572172416686	0.146314008688421	0.0403414021562879	0.186655410844709
771	0.467442290565823	0.104562222722876	0.178620216456638	0.283182439179514
772	0.0814622690517005	0.0623852489892823	0.268625692273216	0.331010941262498
773	-0.659276642056144	0.0216606125823921	0.153443063865902	0.175103676448294
774	0.370815189848202	-0.0161922055284161	0.126154537826938	0.109962332298522
775	-0.162525255556725	-0.050555823111641	0.189959575637316	0.139403752525675
776	-1.04939840950969	-0.0807906161531552	0.251357440737721	0.170566824584565
777	-1.18738761425738	-0.106821233226303	0.316946683666269	0.210125450439966
778	-0.476328517159275	-0.129638120753962	0.467421041146642	0.33778292039268
779	-0.937364718536998	-0.150674073251599	0.619072303024694	0.468398229773095
780	-0.810796367406056	-0.170968188439466	0.638916296125365	0.4679481076859
781	0.569036776148459	-0.19141526051618	0.752216931878312	0.560801671362132
782	0.4211751007317	-0.212359066288008	0.6149703187584	0.402611252470392
783	0.628723399779463	-0.232837614813834	0.606790530522478	0.373952915708645
784	1.05944382117658	-0.251295068487671	0.301208213456406	0.0499131449687353
785	1.64384771481223	-0.265947276663659	0.484488414153229	0.21854113748957
786	1.43170764753884	-0.274776592490716	0.568880987588664	0.294104395097948
787	0.103276308327431	-0.275644392158034	0.360542648719382	0.0848982565613474
788	-0.89927920567516	-0.267203494239623	0.250540123380396	-0.0166633708592275
789	-1.46903307286789	-0.250068617752957	0.142082726194669	-0.107985891558289
790	-1.122772211789	-0.226875246026996	0.198542974052895	-0.0283322719741017
791	-0.849937207890368	-0.201392570747029	0.334129367169473	0.132736796422445
792	0.287854019912551	-0.177174361066955	0.435952275726443	0.258777914659488
793	0.996668124337468	-0.156640738104757	0.402259120625713	0.245618382520956
794	1.45038486023941	-0.140270897813623	0.224442753498628	0.0841718556850046
795	1.06346324412255	-0.126758306214759	0.26858240318699	0.141824096972231
796	-1.44735981353904	-0.11380570983522	0.223180259280837	0.109374549445618
797	0.82904734564298	-0.0997824704333101	0.120548767068244	0.0207662966349336
798	0.759431423398401	-0.0849986050912113	0.22662238117803	0.141623776086819
799	0.209158435455686	-0.0693753995562251	0.227277625783488	0.157902226227263
800	-0.438605011928093	-0.0525424052725149	0.082927081128497	0.0303846758559822
801	-1.76613416962686	-0.0346428132943514	0.10024234138211	0.0655995280877582
802	-1.22992855193344	-0.0169035450265214	0.0158888452442155	-0.00101469978230595
803	-1.77808481808304	-0.00179385055065948	-0.0955488556212055	-0.097342706171865
804	-0.616818925245286	0.00814320819194468	0.0410578899547188	0.0492010981466635
805	1.45211066791136	0.0107556607251896	-0.0968029771716065	-0.0860473164464169
806	0.462877469956527	0.00574571874477053	0.0427834602463678	0.0485291789911384
807	-1.27656035954612	-0.00471018604863209	-0.0948222792822637	-0.0995324653308958
808	0.888240589803998	-0.0183172036140249	-0.165127244536535	-0.18344444815056
809	1.058619234434	-0.0339140804869541	-0.348361951876495	-0.382276032363449
810	1.44805148718161	-0.0496380062181389	-0.205807477507151	-0.25544548372529
811	0.920611386705331	-0.0630522102525876	-0.356184642669613	-0.419236852922201
812	0.340851984981393	-0.0716790559453857	-0.0853656082781019	-0.157044664223488
813	0.853333899276796	-0.0739369257534826	-0.219887545042399	-0.293824470795882
814	-0.37112115952709	-0.0693968938483917	-0.127950526923386	-0.197347420771778
815	-0.645008292557921	-0.0583440813473813	-0.156504469102675	-0.214848550450056
816	-1.15498150481374	-0.0423471978636289	-0.284303147249867	-0.326650345113496
817	-0.362590957861408	-0.0239175228257604	-0.171854624030815	-0.195772146856576
818	-0.342866282669255	-0.00590798242679143	-0.243963574291768	-0.24987155671856
819	-0.602281709066094	0.00959618415477448	-0.136734728503676	-0.127138544348901
820	-0.263912713972312	0.0212814495117725	-0.0562884282823617	-0.0350069787705892
821	-1.41348658638902	0.0283389446046816	0.0331831593009872	0.0615221039056688
822	-0.834750061246245	0.0303507387732915	-0.0549246608349128	-0.0245739220616213
823	1.79868573635888	0.0265940146210725	-0.157689250659848	-0.131095236038775
824	-0.628984238814673	0.0172626847241896	-0.109882306900447	-0.0926196221762577
825	-0.373742714583183	0.00449538691799103	-0.115555438022315	-0.111060051104324
826	0.738300108991974	-0.0102322330871411	0.000654892878031347	-0.00957734020910975
827	-0.627454787164736	-0.0258415644664939	-0.058786671188145	-0.0846282356546389
828	0.019422669594449	-0.0410278477833651	-0.0373859144668853	-0.0784137622502504
829	0.0509351953885278	-0.0552488572833581	-0.214649892098352	-0.26989874938171
830	-2.43469647082421	-0.0681228075434571	-0.297486974076127	-0.365609781619584
831	0.151909276734093	-0.079837629740618	-0.339910949047492	-0.41974857878811
832	-0.494051330531163	-0.0920276597824862	-0.416726681391483	-0.508754341173969
833	0.625563757310133	-0.105359931223535	-0.302053316523292	-0.407413247746827
834	-0.717116577233495	-0.119765923321595	-0.214592957243587	-0.334358880565181
835	-1.67192043881126	-0.134406565292628	-0.11049331208092	-0.244899877373549
836	1.16493907303931	-0.149208710564436	-0.221490045109217	-0.370698755673653
837	1.5775625800323	-0.164695057572994	-0.156120036738027	-0.320815094311021
838	0.975677246141063	-0.17956666334781	-0.248664927014867	-0.428231590362677
839	-0.243095173165145	-0.191322273735297	-0.199140131256269	-0.390462404991566
840	-1.54241870054949	-0.197989954958008	-0.163304923147005	-0.361294878105013
841	-2.48561634535425	-0.199477543621299	-0.24591898501203	-0.445396528633329
842	-1.86814663129569	-0.19796994001329	-0.237033097714137	-0.435003037727427
843	-1.36726687403862	-0.197134497736703	-0.254055863505745	-0.451190361242449
844	-0.113206951315372	-0.200318776461042	-0.22327175947882	-0.423590535939862
845	0.875007295609471	-0.209406851825802	-0.119714486234544	-0.329121338060346
846	1.38070298431763	-0.224020370391277	-0.297690552763445	-0.521710923154722
847	1.25484345192571	-0.241692149178113	-0.163329234250278	-0.405021383428391
848	-0.242024926925126	-0.258832512219205	-0.257660280864396	-0.516492793083601
849	-0.823647749531525	-0.272230927516084	-0.17865381302918	-0.450884740545264
850	-0.750111138312553	-0.280615843716669	-0.210945045957203	-0.491560889673873
851	-1.84653788560623	-0.284494197491626	-0.104527612807207	-0.389021810298832
852	-1.1347903213145	-0.28545512832461	-0.262561922800859	-0.548017051125469
853	-1.39723041684186	-0.28600813270333	-0.158724418840573	-0.444732551543903
854	-0.739223913393139	-0.288409603917971	-0.127790683022738	-0.416200286940708
855	-0.828489794269203	-0.294356742457524	-0.0833396965777299	-0.377696439035254
856	-1.94606157192808	-0.304544261803199	-0.145186093305221	-0.44973035510842
857	-2.25626849160784	-0.319223550928412	-0.131829341581222	-0.451052892509634
858	-1.36260626402268	-0.33917995059914	-0.0601380624543094	-0.399318013053449
859	-1.41010017867363	-0.365378832740892	-0.160370158277746	-0.525748991018639
860	1.46069917038882	-0.397979009785605	-0.118252843801921	-0.516231853587525
861	1.99648454586151	-0.435862046946801	-0.237935818782895	-0.673797865729696
862	1.04407375990267	-0.475194110179093	-0.0625095434756769	-0.53770365365477
863	-0.622144932383912	-0.510839249780639	-0.298353252732833	-0.809192502513472
864	0.603284525828222	-0.538864669597587	-0.180750649607692	-0.719615319205279
865	0.546835582975028	-0.557668681289324	-0.243028853766986	-0.800697535056311
866	0.285814593860682	-0.566491185188187	-0.240459648167562	-0.806950833355749
867	-0.936388256409729	-0.565180291063024	-0.285036898157976	-0.850217189221
868	0.291165782447562	-0.554552349986731	-0.280260992473621	-0.834813342460352
869	-1.47043631924525	-0.536581432518962	-0.533419401676343	-1.07000083419531
870	-2.01698065951995	-0.513316616228958	-0.387064044833268	-0.900380661062225
871	-0.769132818774581	-0.487861036580881	-0.489187687881737	-0.977048724462618
872	0.892251130104417	-0.463766209933211	-0.484817632383218	-0.948583842316429
873	-0.492429833166028	-0.443065704179985	-0.413900996377791	-0.856966700557776
874	0.766928377629591	-0.425684685678102	-0.362249746057788	-0.78793443173589
875	1.95321012245043	-0.411034777787938	-0.438497309632361	-0.849532087420299
876	1.16017497763509	-0.39738951554427	-0.592859690757769	-0.990249206302038
877	-1.19101155656731	-0.381909443960651	-0.643571067712051	-1.0254805116727
878	-0.983325579959624	-0.362649938336234	-0.724211025567565	-1.0868609639038
879	-1.26225810530313	-0.340215901191701	-0.801518504801832	-1.14173440599353
880	-0.681810352120045	-0.316611488066203	-0.630883064542719	-0.947494552608922
881	-1.40731871364711	-0.294255358651379	-0.664776946364257	-0.959032305015636
882	-1.75394863575654	-0.275165630746273	-0.507533155895481	-0.782698786641754
883	0.124870251803449	-0.261335043058028	-0.77905819598768	-1.04039323904571
884	0.958099925798611	-0.254291049566252	-0.643559746040835	-0.897850795607087
885	0.560222277493556	-0.253512072537871	-0.816453125037039	-1.06996519757491
886	2.12833445583992	-0.256723518103311	-0.617445526592987	-0.874169044696298
887	-0.462292917813087	-0.260945099500844	-0.700281803059503	-0.961226902560347
888	-1.753635450663	-0.262811922687822	-0.594828901045165	-0.857640823732987
889	-0.204942526344897	-0.26125145586375	-0.472725365090568	-0.733976820954317
890	0.954494392288164	-0.257421584274001	-0.551422721887892	-0.808844306161893
891	-0.0957278892678184	-0.252184903183811	-0.435791443227848	-0.687976346411658
892	-0.299670597978925	-0.245347822402812	-0.438727975722126	-0.684075798124938
893	-0.423098221289393	-0.236937834144972	-0.428968264949447	-0.665906099094419
894	0.0874866529848291	-0.227445498254367	-0.427153724375349	-0.654599222629716
895	1.28794676759238	-0.217533669469737	-0.497648322863334	-0.715181992333071
896	1.18593083711192	-0.207251609251958	-0.563664127308844	-0.770915736560802
897	0.503995559306757	-0.195473282875523	-0.523708815128329	-0.719182098003852
898	-0.447730029618286	-0.180806211667321	-0.635404482183684	-0.816210693851005
899	-0.436480400464428	-0.162736494671791	-0.652915082995717	-0.815651577667508
900	0.555215531250798	-0.142090887348489	-0.677726374938467	-0.819817262286957
901	-0.847886213100793	-0.120162305852608	-0.639365160987369	-0.759527466839977
902	1.59744701255025	-0.0979013522383862	-0.619531030459217	-0.717432382697603
903	-1.75206441671308	-0.076314707970742	-0.671307396931447	-0.747622104902189
904	-1.68853977820245	-0.0554781206911248	-0.659707777670052	-0.715185898361177
905	-2.77444213101356	-0.0370677135567081	-0.515452362657998	-0.552520076214706
906	-0.871448476669278	-0.0238744881328187	-0.447124575954092	-0.47099906408691
907	0.231370656635242	-0.0190225935440077	-0.490854741718562	-0.50987733526257
908	-0.285174969247226	-0.0236997019402151	-0.63968452559258	-0.663384227532795
909	-0.744356891284757	-0.0368865009657484	-0.387921743013852	-0.4248082439796
910	-0.0601354772764995	-0.0568464782607876	-0.395607226609649	-0.452453704870436
911	-0.499932616549646	-0.0818796459377535	-0.250537814428225	-0.332417460365979
912	1.02331413129953	-0.110104617628143	-0.32289094194168	-0.432995559569824
913	1.42016168957848	-0.139631437843975	-0.190492991181934	-0.33012442902591
914	1.37256826847635	-0.167684881339055	-0.238757526215964	-0.406442407555019
915	-0.877238314557512	-0.191019591342021	-0.389952759948265	-0.580972351290286
916	-0.0964330906053978	-0.207213757013126	-0.450999524938966	-0.658213281952092
917	-0.888365805806638	-0.216160152185567	-0.44622685969282	-0.662387011878387
918	0.313675658093478	-0.218891359036612	-0.158115223434273	-0.377006582470885
919	0.178574840923842	-0.217108916267303	-0.12440821216991	-0.341517128437213
920	-1.02291117863578	-0.211935818779124	-0.137921229573488	-0.349857048352612
921	-0.813330751269893	-0.204321961372898	-0.0764763950108151	-0.280798356383713
922	-1.41333750699405	-0.195885925374991	0.0423747722743819	-0.153511153100609
923	-0.678655555009277	-0.188482547118665	-0.0775173677224431	-0.265999914841108
924	-0.0304358310842549	-0.184014181728123	-0.0423485508373494	-0.226362732565472
925	0.915608637504101	-0.183479356688665	-0.145751631699924	-0.329230988388589
926	0.0353159248413467	-0.186460018966084	0.114103298151086	-0.0723567208149973
927	-0.928381306777487	-0.19131076722808	-0.0252390949074761	-0.216549862135556
928	-0.107869818763315	-0.196743666728442	-0.0578116106474982	-0.25455527737594
929	1.18447911851631	-0.202449013597724	-0.151452050244903	-0.353901063842627
930	2.50507073573979	-0.207864395491522	0.00502741877057678	-0.202836976720945
931	0.5038129167064	-0.211067432230473	0.00942247758162076	-0.201644954648852
932	-0.933527059300492	-0.209163943022517	-0.0559733428680326	-0.26513728589055
933	-1.4387309731067	-0.200923783816902	-0.265534907523277	-0.466458691340179
934	0.486115783774441	-0.187622639580873	-0.235693730176968	-0.42331636975784
935	-0.337804814036998	-0.17173716524444	-0.218570986642467	-0.390308151886906
936	-1.13266016472891	-0.15485325394475	-0.0695049007352063	-0.224358154679956
937	-0.278118805397029	-0.138434055220624	-0.107647761473592	-0.246081816694215
938	0.0224771264917736	-0.124174583477383	-0.0619993586291335	-0.186173942106516
939	-0.831515508321927	-0.113025769759945	0.0236875552776746	-0.08933821448227
940	-1.08236688944318	-0.105253423036511	0.0751967421423	-0.0300566808942109
941	-0.419148132227853	-0.101335178716633	0.218638437626122	0.117303258909489
942	-0.42751198419285	-0.101855331010481	0.427795626832242	0.325940295821761
943	0.4005676404804	-0.106829254994132	0.492064244881568	0.385234989887436
944	0.345586836346094	-0.115645415425656	0.535345966963367	0.419700551537711
945	0.451928325095168	-0.126836523878839	0.666764871621167	0.539928347742327
946	-0.100142415273781	-0.138608823142555	0.462351249368698	0.323742426226143
947	-0.142077966111474	-0.149323712537833	0.506053246612917	0.356729534075085
948	-0.537023715349905	-0.158061114895834	0.322874891838712	0.164813776942878
949	-1.70591921388132	-0.164592621615981	0.359432598400423	0.194839976784442
950	0.374212660369305	-0.169617585957699	0.297234152039541	0.127616566081842
951	0.478782535876742	-0.174610418644921	0.22126026484001	0.0466498461950884
952	1.40231566715767	-0.179824780942955	0.335538982840393	0.155714201897438
953	1.34394122458957	-0.184336053014696	0.265345179430797	0.0810091264161008
954	1.56581708047205	-0.186178116351488	0.219972598490728	0.0337944821392401
955	0.948933761487947	-0.183128279401825	0.375255271316668	0.192126991914843
956	-0.359213605534531	-0.1732766398121	0.362628980312955	0.189352340500855
957	-2.00947271060743	-0.155990428164559	0.411417196298322	0.255426768133763
958	0.612631549106776	-0.132865003158335	0.344463437638924	0.21159843448059
959	0.112965047527492	-0.107197300375307	0.321826689584833	0.214629389209527
960	2.07000015919589	-0.0811010768905349	0.476766352988567	0.395665276098032
961	-1.6300836069394	-0.0554188398349492	0.402805081728955	0.347386241894006
962	0.193172875527053	-0.0297940713379951	0.317882006691641	0.288087935353646
963	-1.36528844503535	-0.00537354486105344	0.297764825592758	0.292391280731705
964	0.457010600684247	0.0166159569598186	0.399783803567253	0.416399760527072
965	0.47356392233461	0.0346757634795819	0.265144775439893	0.299820538919475
966	0.612009740080979	0.048553833974985	0.43536063062072	0.483914464595705
967	-0.633111226520597	0.0589766278303226	0.31378753241558	0.372764160245903
968	-1.97432358037557	0.0668887573679688	0.357184621941911	0.42407337930988
969	-0.177918616387345	0.0720688841877492	0.448084807342296	0.520153691530046
970	0.973780714989968	0.0731072347236299	0.240598313685766	0.313705548409396
971	0.487847479206445	0.0696991138911522	0.357520071803279	0.427219185694431
972	-0.971754165499056	0.0631584088211238	0.440177589751426	0.50333599857255
973	-0.562072276270709	0.0548995805141956	0.486155277978072	0.541054858492267
974	0.612503574898744	0.0451852234962163	0.453322120112144	0.498507343608361
975	1.96750373980222	0.0340964648903443	0.493352885408955	0.527449350299299
976	0.762313428563502	0.0228563903334183	0.410032048137505	0.432888438470924
977	-0.0420018791117422	0.0139072445726269	0.572421010687353	0.58632825525998
978	1.08721997349599	0.00898952638644485	0.65182966353163	0.660819189918075
979	-0.121807321529104	0.00867996404067071	0.606824304396409	0.61550426843708
980	-0.471041733140296	0.0132754780270186	0.526649876624438	0.539925354651456
981	-0.0855411588268684	0.022020523539233	0.567048360962382	0.589068884501615
982	1.2745986890187	0.0333647103635526	0.610013485975291	0.643378196338844
983	3.45383797040185	0.0460930370385415	0.564584769501084	0.610677806539625
984	0.281445669617922	0.0607892636216471	0.543525329317563	0.60431459293921
985	-0.639694117494082	0.0797644508772592	0.547955536573724	0.627719987450983
986	0.259369621759153	0.103493754383986	0.574938159608387	0.678431913992372
987	0.945610060625493	0.130504730642212	0.50435924707013	0.634863977712342
988	0.102476411800836	0.159235860300837	0.43650137858874	0.595737238889577
989	0.687873447164198	0.188695840542328	0.356874348186813	0.545570188729141
990	-1.2702525562103	0.217879576238334	0.335821439544216	0.553701015782551
991	-0.698895871072273	0.245771128151157	0.302602836726878	0.548373964878035
992	-1.12122615122021	0.270311686268	0.390254185174426	0.660565871442426
993	-1.05367794362722	0.289360545869468	0.330464522170974	0.619825068040443
994	0.356540633006238	0.300956057529627	0.351161118148281	0.652117175677908
995	-1.05061186805252	0.303951944167092	0.0272009157827119	0.331152859949804
996	-2.14364290828996	0.298628160680339	0.0341461347006619	0.332774295381001
997	1.292213094129	0.285001385263223	-0.0221854008536357	0.262815984409587
998	2.08364535186371	0.262915769986454	-0.0581350454241564	0.204780724562298
999	2.18074061342627	0.234829220520548	0.0106788062313899	0.245508026751938
1000	0.571623672300496	0.205242431509167	-0.0364988484096988	0.168743583099468
1001	0.182036253033101	0.178783306582349	0.0234174679193743	0.202200774501724
1002	-0.780046059057118	0.158172842466526	0.0551259948169112	0.213298837283437
1003	-0.405834529638935	0.144037352379477	-0.0370617502644304	0.106975602115047
1004	-0.50218024250271	0.135185041131765	0.0769366219109018	0.212121663042667
1005	-0.419374151746065	0.129795747321095	-0.00336872131909652	0.126427026001999
1006	-0.859739943321207	0.125983464539171	-0.0926982214821143	0.0332852430570564
1007	-0.547352874621561	0.12204128399818	-0.0262014171955666	0.095839866802613
1008	-1.85599662765246	0.116375871347009	-0.118820882807773	-0.00244501146076476
1009	0.176169427269371	0.107603080134115	0.00557384961379902	0.113176929747914
1010	-1.29566542269527	0.0942713193043205	-0.178920913843559	-0.0846495945392388
1011	-1.10242709213345	0.0761688065001271	-0.0159586278643526	0.0602101786357745
1012	0.181906804973522	0.0530781669855354	0.0468397746355096	0.099917941621045
1013	1.03220906650444	0.025143501443396	0.0381984999489574	0.0633420013923534
1014	1.10630078624386	-0.00608856429948974	0.127712277489533	0.121623713190044
1015	1.56900614003574	-0.0377637294023404	-0.154919915946895	-0.192683645349235
1016	1.78139255837247	-0.0665543235594032	-0.0441679071226953	-0.110722230682099
1017	2.2686843982389	-0.0890684928846768	-0.0547454963096079	-0.143813989194285
1018	3.20843021135175	-0.102182550322417	-0.144423881788561	-0.246606432110978
1019	1.5992730177353	-0.102965094604777	-0.0749542875887639	-0.177919382193541
1020	1.34249590711927	-0.0888799614587683	-0.102619226984448	-0.191499188443216
1021	1.35126558771467	-0.059346315410263	0.153978461253774	0.0946321458435106
1022	0.627131900476059	-0.0155177155263446	0.129698545275784	0.114180829749439
1023	1.2671085831494	0.0403181569516671	0.223725316473026	0.264043473424693
1024	1.51965542629641	0.105029229219514	0.120320705843931	0.225349935063445
1025	1.9254551198518	0.175736590914829	0.19973262045626	0.375469211371089
1026	1.87025064887181	0.250277860928804	0.356780174431651	0.607058035360454
1027	2.38461694888483	0.327298550348998	0.369463767992597	0.696762318341595
1028	1.43012129529585	0.406012083345363	0.481120172374577	0.88713225571994
1029	0.736245229452858	0.4860386748584	0.336190460366113	0.822229135224513
1030	-0.622152578398508	0.566367209887921	0.493724742994506	1.06009195288243
1031	-0.921206399129302	0.644831997731416	0.334529634855947	0.979361632587363
1032	-0.379301016563465	0.71789489568488	0.28619610741441	1.00409100309929
1033	1.51569402964936	0.781679499946293	0.406649170888891	1.18832867083518
1034	1.38630967850784	0.833629065601613	0.40419300013684	1.23782206573845
1035	2.30740090207688	0.873763869055981	0.378656220702128	1.25242008975811
1036	0.709996701378156	0.903844826295699	0.302454799440838	1.20629962573654
1037	-0.176181262821265	0.926611393808424	0.197079198388034	1.12369059219646
1038	-1.68150589897673	0.943749448873696	0.212069661716297	1.15581911058999
1039	-0.00787031177980002	0.955115269131247	0.125192071199251	1.0803073403305
1040	-1.38029431862914	0.959030938262361	0.00363432021211378	0.962665258474474
1041	-0.842140515677058	0.954211328359389	0.166081866441783	1.12029319480117
1042	1.22275567047575	0.93931025714184	0.104577264066856	1.0438875212087
1043	1.68799591460749	0.914018105214666	0.0133577564503452	0.927375861665011
1044	-0.959542928769859	0.880436270909588	0.1006881582758	0.981124429185387
1045	0.946612326922342	0.84169224804874	0.173156170596773	1.01484841864551
1046	0.786851810054562	0.799636233739387	0.124060318934854	0.923696552674241
1047	1.79039064900898	0.756316055936052	0.138834100556179	0.895150156492231
1048	1.36777021915666	0.714012190115159	0.210385270033536	0.924397460148694
1049	2.11178428370517	0.675387966954462	0.196529299750705	0.871917266705167
1050	1.07256542506345	0.642845030041028	0.0947322630581404	0.737577293099168
1051	0.753701455184436	0.618453793557282	0.0621287338981372	0.680582527455419
1052	-1.10275956453513	0.602974348943722	-0.140481174172588	0.462493174771133
1053	-2.87666126411414	0.595509782976514	-0.0362058510712676	0.559303931905246
1054	-1.76655327227506	0.592637359791052	-0.0345144688740894	0.558122890916963
1055	-1.75091757254996	0.588933097187035	0.0649030553648871	0.653836152551922
1056	-1.22610776333452	0.579460919320167	0.0241303277382651	0.603591247058432
1057	-3.48821573517751	0.560675108025968	-0.0334791122872312	0.527195995738736
1058	-0.847691477319567	0.530291909345139	0.0173237397071381	0.547615649052277
1059	0.234942774894858	0.486250856192946	-0.0208983918632308	0.465352464329715
1060	-1.83141684101553	0.429028543817106	-0.115910992640403	0.313117551176703
1061	-2.3591134607219	0.361211265820331	-0.132798026957974	0.228413238862358
1062	-0.559276655173643	0.28479532978148	-0.139451758925536	0.145343570855943
1063	-1.73595761535476	0.201179781627779	-0.129618992589376	0.0715607890384028
1064	-1.09686452771201	0.11247286543282	0.0180542812591183	0.130527146691939
1065	-1.93862639862552	0.0205416618958932	-0.0344493405180559	-0.0139076786221627
1066	-0.698467847464422	-0.0728736876304056	0.0730360754783776	0.000162387847971998
1067	-1.13669097076554	-0.166462031380362	-0.0181835126978883	-0.18464554407825
1068	-1.73938016751064	-0.258532778538402	0.157418323279967	-0.101114455258435
1069	-1.33985003942756	-0.347678320795977	-0.000435756033534825	-0.348114076829512
1070	0.137283054369085	-0.433205002500817	-0.0283245394823581	-0.461529541983175
1071	0.0991593706293857	-0.514308108985972	0.000648810601223514	-0.513659298384748
1072	1.63549763087929	-0.589153123901076	-0.0160968538066381	-0.605249977707714
1073	1.16870343433923	-0.655246690157587	0.118016088602669	-0.537230601554918
1074	0.367192726397483	-0.709298046658288	0.263207058884508	-0.44609098777378
1075	0.802744285425069	-0.748634220435415	0.108432051768881	-0.640202168666534
1076	0.301561006676036	-0.772074863038854	0.0773491597012726	-0.694725703337582
1077	0.672815676238292	-0.779507808417978	0.163083115037002	-0.616424693380976
1078	0.167333677209186	-0.771853047886706	0.0453053214108407	-0.726547726475865
1079	0.0142656656142475	-0.750590949150138	0.0448713717799017	-0.705719577370237
1080	-0.321127977308293	-0.717871147022996	0.0154682839997745	-0.702402863023221
1081	1.49015999596137	-0.676343503775228	0.0185295666928771	-0.657813937082351
1082	0.503069617323876	-0.62857081708551	-0.00271215770529115	-0.631282974790801
1083	1.6021611275862	-0.575834969703593	0.118155258379353	-0.45767971132424
1084	0.499033382100985	-0.51900633956187	0.183254333823317	-0.335752005738552
1085	0.796240889677485	-0.458382517441729	0.309711023428167	-0.148671494013562
1086	1.11292064298966	-0.394664856863608	0.249032083958003	-0.145632772905605
1087	-0.154830236252495	-0.328641289698398	0.385593227195865	0.0569519374974671
1088	-0.923814344839495	-0.261143915709538	0.25602825030154	-0.00511566540799746
1089	-0.570338717792726	-0.194028797837604	0.372713371591136	0.178684573753532
1090	-0.612131000688294	-0.130051384817198	0.507179983378116	0.377128598560918
1091	-0.577596491504536	-0.0718237872588298	0.534243712315149	0.462419925056319
1092	0.0185685623195797	-0.0214098481458744	0.602302252596971	0.580892404451097
1093	1.46448274482691	0.019943330207039	0.510406495034209	0.530349825241248
1094	0.835910942613791	0.0524349900845514	0.37368679995995	0.426121790044502
1095	-0.562278855083548	0.0780150217007571	0.337894251065364	0.415909272766121
1096	1.36055745485642	0.0986936801131802	0.4254239963429	0.52411767645608
1097	1.14341630461023	0.115607970957283	0.403343831846833	0.518951802804116
1098	0.24847386823179	0.13051089850832	0.602594639219331	0.733105537727651
1099	-0.404328190951299	0.145120571715158	0.448211685711804	0.593332257426962
1100	-0.0496447191530308	0.160053063870544	0.496015887549609	0.656068951420153
1101	-0.62512762340616	0.174792108643769	0.305190016830877	0.479982125474646
1102	1.48561139742938	0.18841199015906	0.189388863572944	0.377800853732004
1103	-0.968151028708488	0.200054009796453	0.00906532493456487	0.209119334731018
1104	-0.511641080561123	0.209938134127972	0.0168986018113153	0.226836735939287
1105	0.117057580052486	0.217415038913127	-0.217660426036058	-0.000245387122931651
1106	0.248741085946594	0.221690025888291	-0.235279356715491	-0.0135893308272005
1107	-0.229062630088894	0.222630842262368	-0.180012873770325	0.0426179684920431
1108	-0.742774950783662	0.220572559350508	-0.413966958403668	-0.19339439905316
1109	-1.00499731375776	0.215638493789257	-0.482936801915763	-0.267298308126505
1110	-1.15500428257555	0.207408021696064	-0.452621833658306	-0.245213811962242
1111	-0.484312331010595	0.195061679532856	-0.311554421187168	-0.116492741654312
1112	-0.684928128782978	0.177824816409255	-0.341606289952643	-0.163781473543388
1113	-0.547252008961527	0.155594320307665	-0.266134145323378	-0.110539825015713
1114	0.77885250765653	0.128696143156905	-0.378787141496453	-0.250090998339548
1115	-0.769370512149251	0.0980829772360491	-0.160699841830914	-0.0626168645948649
1116	0.487987887361009	0.0655834453884923	-0.254696288209802	-0.189112842821309
1117	2.33874817402918	0.0325759686993595	-0.162811134295935	-0.130235165596575
1118	1.73997650549506	0.00114874565005617	-0.146800348042287	-0.14565160239223
1119	0.641246358616424	-0.0252320595421685	0.001388330884375	-0.0238437286577935
1120	-0.590480749727878	-0.043483100100601	0.106333127444623	0.0628500273440216
1121	-0.320426111125424	-0.0524537967660893	0.177474184126021	0.125020387359931
1122	0.059974008445106	-0.0532016506439457	0.288312267265022	0.235110616621077
1123	1.45313334683558	-0.0476873812198103	0.295782078344474	0.248094697124664
1124	1.16701311339524	-0.0374972568656758	0.231245047813796	0.19374779094812
1125	0.715721215965548	-0.022924942431673	0.105822467858105	0.0828975254264316
1126	0.347661850692656	-0.00384360846951269	0.127216082478121	0.123372474008609
1127	-0.103679284083085	0.0194848099338398	0.194260707095646	0.213745517029485
1128	-1.47105996810095	0.0461233327568842	0.317160882381825	0.363284215138709
1129	-1.04269695452994	0.0742027589565725	0.157758764069164	0.231961523025737
1130	-0.548703067209124	0.100710318642277	0.198873315482165	0.299583634124442
1131	-0.426989947892388	0.122797333330328	0.355242129043363	0.478039462373691
1132	-0.849354124704876	0.138633591540205	0.458847326325987	0.597480917866193
1133	0.47307402834642	0.147304742819099	0.602221126813503	0.749525869632602
1134	0.464996523262254	0.148590298286864	0.59645835365986	0.745048651946724
1135	0.668497951386662	0.14364784033268	0.468481761287783	0.612129601620464
1136	0.53882734639407	0.134443086498011	0.579539891500835	0.713982977998846
1137	1.37471269143997	0.123218322247037	0.456383976346932	0.579602298593968
1138	0.313616370509519	0.112170882731965	0.58407330678084	0.696244189512805
1139	0.416838168619503	0.103497581475026	0.608082101321439	0.711579682796464
1140	-1.37978946042006	0.0984061216007757	0.638291982259244	0.73669810386002
1141	0.246046415946255	0.0969333256895958	0.661722035889985	0.75865536157958
1142	0.879190591162559	0.0975968472043153	0.882212421703468	0.979809268907784
1143	-0.650725425504587	0.0994512355215646	0.770223135569628	0.869674371091193
1144	-1.52803727704121	0.102266794194434	0.644783943158054	0.747050737352488
1145	-1.59190162595198	0.104954909604753	0.670637634230563	0.775592543835316
1146	1.38317655690149	0.105341896936561	0.743298635399425	0.848640532335986
1147	-1.11569308580353	0.101620965402935	0.867892959009189	0.969513924412124
1148	-0.88440059843872	0.0940870175048105	0.858324578073492	0.952411595578302
1149	0.172875129963564	0.0827200804024118	0.763222313726831	0.845942394129243
1150	-1.63833719632579	0.067483427710871	0.977634722851944	1.04511815056282
1151	-0.177141216381362	0.0488288987436829	0.849828903169161	0.898657801912844
1152	1.07083743404386	0.0266280675142256	1.07823900353558	1.10486707104981
1153	-0.502721742973269	0.00166053294291255	0.840438261495205	0.842098794438117
1154	0.245684401542738	-0.0241586600652938	0.989854139022949	0.965695478957655
1155	-1.01882897356555	-0.0494304416518884	1.02950602189662	0.980075580244736
1156	-1.58217394528477	-0.0731565148829777	0.996349121889767	0.92319260700679
1157	-0.799873129434539	-0.0955949473731371	0.939272610561575	0.843677663188438
1158	-0.735386810990814	-0.117948250342506	1.05491486499858	0.936966614656075
1159	-0.0893858339037648	-0.141146261714702	1.04060897164667	0.899462709931968
1160	0.741939025799059	-0.16551020201029	0.741436177186678	0.575925975176388
1161	-0.671847078423428	-0.190335616803802	0.68031165333521	0.489976036531408
1162	0.833797492087325	-0.214148204667557	0.545194795117518	0.331046590449961
1163	-0.307672466417237	-0.235908554416027	0.477785184083666	0.241876629667639
1164	-0.307176276282813	-0.254329750954194	0.472611511828952	0.218281760874758
1165	0.331287400771134	-0.268854783987906	0.473430349576666	0.20457556558876
1166	1.83434803210813	-0.279431516667217	0.649335035699839	0.369903519032622
1167	0.0403382633989052	-0.28552774986635	0.647319426102869	0.361791676236519
1168	1.42214371765078	-0.285786063518814	0.670867705071268	0.385081641552455
1169	-0.0491501596862319	-0.279566546498741	0.690264529177547	0.410697982678806
1170	0.278380827924699	-0.266385268532728	0.723611119753596	0.457225851220868
1171	-0.674070566150584	-0.24683809840975	0.569239731755676	0.322401633345927
1172	-0.117811628761857	-0.222256312441235	0.522312452024023	0.300056139582788
1173	0.477190510693188	-0.194740099299587	0.296638976736196	0.10189887743661
1174	0.301374509698041	-0.16611623106994	0.338943164297852	0.172826933227912
1175	0.491759512816651	-0.137394856767999	0.25930022254822	0.121905365780221
1176	-1.42008618694352	-0.109094984764345	0.20779018831548	0.0986952035511357
1177	-1.83533189098457	-0.0817645577428141	0.501545727117257	0.419781169374443
1178	-0.0139638312182212	-0.0573201598641213	0.538686340875371	0.48136618101125
1179	-1.11112173110925	-0.0381466326523064	0.516280034323901	0.478133401671595
1180	-1.02045831318832	-0.0253851721243208	0.657671759604622	0.632286587480301
1181	-1.19073879132455	-0.0198237672728536	0.56663607725725	0.546812309984396
1182	-0.746719843200935	-0.0219620487804174	0.751919326087582	0.729957277307164
1183	-3.16370210179407	-0.0319444935120674	0.554879478347546	0.522934984835479
1184	-3.11889659085364	-0.0497968115637767	0.563034385150841	0.513237573587065
1185	-1.93427759691573	-0.0769595346654322	0.421639003010626	0.344679468345194
1186	-1.65949224533778	-0.115130949927471	0.334546087912864	0.219415137985393
1187	-0.350974880774317	-0.164684364559979	0.437640793896028	0.272956429336049
1188	-1.16979227614926	-0.224397375214975	0.315948800797638	0.0915514255826626
1189	-0.609807179692299	-0.291446629799173	0.282477841332756	-0.00896878846641713
1190	-0.33202855502212	-0.362768947318685	0.226819100057385	-0.135949847261299
1191	0.421232386514454	-0.435155078545401	0.0729951789797858	-0.362159899565615
1192	-1.11661657117037	-0.505275243952261	0.0847259434432419	-0.420549300509019
1193	0.3472477622945	-0.569981552659418	0.214885006502045	-0.355096546157373
1194	-0.246535856919569	-0.62739997040327	0.0655042731210125	-0.561895697282258
1195	1.07462831353201	-0.67591114722353	0.0389018635120819	-0.637009283711448
1196	1.73453685094546	-0.714310373760021	-0.0167113545446653	-0.731021728304686
1197	0.735567565856012	-0.740928143631594	0.208459504447983	-0.532468639183611
1198	-0.467562340949329	-0.75390780921337	0.232882746666259	-0.521025062547111
1199	0.138663772733128	-0.752739329702491	0.217903791545855	-0.534835538156636
1200	1.5243775777238	-0.738762241963633	0.266142484985903	-0.47261975697773
1201	-0.568452216452851	-0.713661399003669	0.277037060442733	-0.436624338560936
1202	-0.502065437737329	-0.678652969233291	0.403328588208178	-0.275324381025113
1203	-0.0332810287779903	-0.636077621479325	0.374316758467317	-0.261760863012008
1204	1.00790548434313	-0.588781989701376	0.24333556165288	-0.345446428048496
1205	0.924644830371823	-0.538981271803092	0.299799788623954	-0.239181483179138
1206	-1.72229922765669	-0.487579046525032	0.156459082910831	-0.331119963614201
1207	-1.06044360353077	-0.435325055006875	0.251879466765642	-0.183445588241233
1208	-1.1382409799686	-0.384619620884578	0.189475800752775	-0.195143820131804
1209	-0.532461982567253	-0.338192096314543	0.226572629093924	-0.111619467220618
1210	-1.27218407274294	-0.298291360327205	0.286539710049424	-0.0117516502777811
1211	-1.03175824173489	-0.266255378080565	0.284736586617687	0.0184812085371222
1212	0.0189219337741774	-0.243068898908085	0.250262887682803	0.00719398877471769
1213	0.86544160897504	-0.228957368625884	0.200344243839261	-0.0286131247866229
1214	1.69481159092505	-0.222627790964497	0.122635769579973	-0.0999920213845237
1215	1.76325529901198	-0.221208907592019	0.0535196669304429	-0.167689240661576
1216	1.98768873409242	-0.22072746173627	0.1181234095665	-0.10260405216977
1217	0.896449458308927	-0.217083819168664	0.0866691717552376	-0.130414647413426
1218	1.70358045247313	-0.206884530752361	0.0722455198586241	-0.134639010893737
1219	1.21343268677084	-0.188288919001738	0.138362150572137	-0.0499267684296009
1220	-0.273395632528389	-0.160317691387176	-0.0703728449104822	-0.230690536297658
1221	-0.474881553900224	-0.123308336542156	-0.00743988408820151	-0.130748220630357
1222	-0.409174911783804	-0.0795432967329245	0.067730260474258	-0.0118130362586665
1223	0.448017708032348	-0.0323639570145237	-0.120210631475442	-0.152574588489966
1224	0.721049939650824	0.0150062656231373	-0.104825608048602	-0.0898193424254648
1225	1.40386687061444	0.0605163585469065	-0.162340098872632	-0.101823740325725
1226	0.176480017977924	0.10341428109871	-0.185482458398543	-0.0820681772998337
1227	0.409736653232703	0.143914187692404	-0.154607247716734	-0.01069306002433
1228	-0.124831089771542	0.181910565554434	-0.136580429472455	0.0453301360819784
1229	0.584244921143619	0.217051336992835	-0.00235362975930946	0.214697707233526
1230	-1.32069930715911	0.248754984500753	0.0286552980962434	0.277410282596996
1231	-0.233080328502312	0.276475102395759	-0.121919737558019	0.15455536483774
1232	1.70026832602612	0.298795776163294	-0.219770755139458	0.0790250210238362
1233	0.791562281309553	0.315134689029557	-0.124837337190111	0.190297351839445
1234	1.29669656739636	0.326821662773139	0.0111117142617658	0.337933377034905
1235	0.0907427381981145	0.335669225233332	0.101162998371113	0.436832223604445
1236	0.905191167655922	0.343443743686683	0.18252098304901	0.525964726735692
1237	-0.355909361729435	0.351024220809236	-0.0106790067864861	0.34034521402275
1238	-0.573104028498145	0.358883003795809	0.0769784483139883	0.435861452109798
1239	-1.4646406764102	0.366393434688396	-0.157859239148577	0.208534195539819
1240	0.451396239783503	0.371995313596478	-0.246038994013153	0.125956319583325
1241	1.62876972609754	0.373729602339876	-0.579667721187847	-0.205938118847971
1242	0.614044479052855	0.371331582204845	-0.313467878812277	0.0578637033925676
1243	0.218460477009011	0.366326630943986	-0.235206537675407	0.131120093268579
1244	0.850931226496705	0.360230956087944	-0.367014635566465	-0.00678367947852032
1245	-0.333167672170634	0.354060829253621	-0.333924143392944	0.0201366858606772
1246	-0.370254370762488	0.348596661005768	-0.412191743837847	-0.0635950828320794
1247	-0.0366370715894579	0.34362287392446	-0.248293936613036	0.0953289373114233
1248	0.440205387206868	0.338377595055129	-0.147755777572789	0.19062181748234
1249	-2.17294950449086	0.332318325507335	-0.0540094614614745	0.27830886404586
1250	-0.948898467691938	0.324926543427386	0.0542800015801859	0.379206545007572
1251	0.948546709362626	0.314277715393332	0.187004741241105	0.501282456634437
1252	0.517574425845231	0.29909508433887	0.134967314553404	0.434062398892274
1253	-0.917714012649004	0.280139429898991	0.212859550886217	0.492998980785207
1254	-0.438197064694253	0.258725169556605	0.242945938859064	0.501671108415669
1255	0.795616218911746	0.235303831614895	0.563988977318209	0.799292808933103
1256	-0.030997095287075	0.210339042439866	0.432651260212515	0.642990302652381
1257	-1.12997070151732	0.185059668019586	0.451689270776374	0.63674893879596
1258	-1.93635155746794	0.160234087190456	0.402482619368833	0.562716706559289
1259	0.154896086411886	0.135241062814317	0.312646444679849	0.447887507494166
1260	1.24137951706569	0.108679457561217	0.198834041772933	0.30751349933415
1261	1.08468014299306	0.0806871365888935	-0.00559061781446788	0.0750965187744256
1262	1.64235344606965	0.0531807874438119	0.0500762404382261	0.103257027882038
1263	0.77842543419303	0.0287720336438413	-0.23819752511484	-0.209425491470999
1264	0.0922987962192881	0.010135628298491	0.000222261621402933	0.0103578899198939
1265	1.30679775301264	-0.00121846084928082	-0.207060728790733	-0.208279189640013
1266	0.769268088040622	-0.00502378757509291	-0.0706180082672412	-0.0756417958423342
1267	1.05828867486175	-0.00111403848140335	-0.198969620709988	-0.200083659191391
1268	0.906337050873683	0.0103001662067294	-0.0116120957334163	-0.00131192952668688
1269	-0.634942996860978	0.0287990088011377	0.026181184219942	0.0549801930210797
1270	-0.711877444213531	0.053364126108072	-0.0878045210973732	-0.0344403949893012
1271	-0.612163971440755	0.0815712911632623	-0.195707194044744	-0.114135902881482
1272	-0.530292766820519	0.110370624775931	-0.305854320540178	-0.195483695764247
1273	-1.02529619299187	0.136931590583048	-0.328325275924089	-0.191393685341041
1274	-2.14627318591622	0.158937006243507	-0.26222499264917	-0.103287986405663
1275	-1.43644499009386	0.17413761229644	-0.276081545887048	-0.101943933590608
1276	1.44455010211855	0.180062917395582	-0.341168474231651	-0.161105556836069
1277	2.27941762827469	0.175677391782702	-0.343742505563612	-0.16806511378091
1278	0.813220501438238	0.163311528595652	-0.218774160632693	-0.0554626320370412
1279	1.20606474191777	0.147328403821545	-0.30192389998144	-0.154595496159895
1280	0.183843237747249	0.131589304324916	-0.355566518895122	-0.223977214570206
1281	0.375079222390188	0.118995373448123	-0.357839590949098	-0.238844217500976
1282	-0.169199677001627	0.110890412135752	-0.397884752318084	-0.286994340182332
1283	0.917862664014104	0.107497852840927	-0.349461033489383	-0.241963180648455
1284	-0.520116715945301	0.10828640052476	-0.355015301770905	-0.246728901246144
1285	0.0382350960530345	0.112763517880036	-0.303872367372504	-0.191108849492468
1286	-0.0967957376633496	0.11970137485802	-0.398322729801338	-0.278621354943319
1287	1.56579484467963	0.127830442042682	-0.288251370602545	-0.160420928559862
1288	1.39010364833786	0.136371219606757	-0.412783187454675	-0.276411967847918
1289	0.841043261427068	0.145996402085038	-0.529918270213647	-0.383921868128609
1290	-1.062195466895	0.157893557541048	-0.613391035497909	-0.455497477956861
1291	0.491634355133649	0.172406770600343	-0.399512760119478	-0.227105989519135
1292	-0.389920198438429	0.188277104110009	-0.459327986540659	-0.27105088243065
1293	1.99077829901463	0.204312548848645	-0.256958025928064	-0.052645477079419
1294	1.44047389493671	0.219629381636887	-0.277041982278011	-0.0574126006411247
1295	0.285969026335255	0.23506869359555	-0.286400050460457	-0.0513313568649066
1296	-0.903139899884445	0.251801807026239	-0.277657879389261	-0.0258560723630217
1297	0.619549366881574	0.269759184717311	-0.342437212849589	-0.0726780281322781
1298	1.171407732512	0.287593027614969	-0.180634775341411	0.106958252273559
1299	1.70070136592059	0.304605523570108	-0.281504961465073	0.0231005621050347
1300	1.58462935654951	0.321229030639145	-0.0648347571572178	0.256394273481927
1301	0.938091839523132	0.338761617891659	-0.130271485893612	0.208490131998047
1302	0.585469385410736	0.358507744216317	0.0224280877950874	0.380935832011404
1303	-1.33351830232865	0.380952354753199	0.151677330468497	0.532629685221697
1304	-1.18355840674453	0.405292591190803	0.00572256537479344	0.411015156565597
1305	-0.73064683912154	0.428813316342376	0.172658990568114	0.60147230691049
1306	-0.155235682630958	0.448271599679521	0.205237389538407	0.653508989217928
1307	1.51512505991368	0.461216714983539	0.320087789272677	0.781304504256216
1308	1.37988058073631	0.466890718048714	0.373420741903601	0.840311459952315
1309	0.148647233361869	0.466804610709555	0.285759458667436	0.752564069376991
1310	0.211027880652087	0.463255720227335	0.121238011771709	0.584493731999044
1311	-2.68900630512959	0.457732399046324	0.251764702993408	0.709497102039732
1312	-1.73443987863577	0.450410033938414	0.345343596377797	0.795753630316211
1313	-1.65965752165431	0.439036200724273	0.341387465377951	0.780423666102224
1314	-1.15574677158665	0.420981739279281	0.580438625181296	1.00142036446058
1315	0.479017449177161	0.394309998416577	0.64895368554873	1.04326368396531
1316	-0.256114216718878	0.358625647471924	0.62598445424873	0.984610101720654
1317	-0.0912527019566645	0.315592476184395	0.801899318331593	1.11749179451599
1318	-0.506565951752815	0.267492729574095	0.609984009182717	0.877476738756812
1319	-0.857395656643746	0.216613800623728	0.69791705369193	0.914530854315658
1320	-0.081954316788919	0.1646587425277	0.621908465991829	0.786567208519529
1321	1.11727148002997	0.112743844537495	0.631884196316643	0.744628040854139
1322	0.698899835702147	0.0623713961584043	0.631477682502195	0.693849078660599
1323	-0.131390585069117	0.0158899007625792	0.546970203495282	0.562860104257862
1324	2.25479644792692	-0.0246654431250165	0.468716433598702	0.444050990473686
1325	-0.28127139109043	-0.0579232001992688	0.422393381321948	0.364470181122679
1326	0.964863974276484	-0.0821030413891574	0.148634651318706	0.0665316099295487
1327	3.14536515100831	-0.0968656330691566	0.138067696190463	0.0412020631213065
1328	2.30149773211287	-0.101752967587308	0.144065364001032	0.0423123964137241
1329	0.354734039168011	-0.0949644768822537	0.209213219214351	0.114248742332098
1330	-0.258645193416864	-0.0753283376019055	0.12540141819957	0.0500730805976649
1331	-0.678651189313747	-0.0440692752929799	0.151140794618156	0.107071519325176
1332	-0.535058768813306	-0.00438998645409074	0.170303189386477	0.165913202932386
1333	-1.43679383555395	0.0395323492622096	0.129135332121001	0.16866768138321
1334	-0.961906058687577	0.0834302710801125	0.108152694881819	0.191582965961932
1335	0.324283041112778	0.123080620739198	0.10688429494942	0.229964915688618
1336	0.757868925023803	0.155458214607801	-0.0679008506162581	0.0875573639915426
1337	0.759993216296658	0.17973677946727	-0.0925978595589339	0.0871389199083363
1338	0.251498106138283	0.196843508959494	0.0721117414500249	0.268955250409519
1339	0.745604714185902	0.208434984526416	-0.0686499325128854	0.139785052013531
1340	-0.78192598969956	0.216088127498867	-0.000495735522787491	0.21559239197608
1341	-1.39309811356588	0.221121386356209	0.119291849824512	0.340413236180721
1342	-1.66690256813917	0.223430867887235	0.111776490716692	0.335207358603927
1343	-0.521053352785634	0.221622700212237	0.0455170836609061	0.267139783873143
1344	-0.559911421277511	0.213987958904736	0.109686229207449	0.323674188112185
1345	0.864182781561774	0.199836103881418	0.169022851751953	0.368858955633371
1346	-0.856911942241715	0.179639929144808	0.158562427746749	0.338202356891557
1347	-1.27492956718357	0.155105755473248	0.129344292811554	0.284450048284802
1348	1.25495261724918	0.127235884011632	0.28873392966258	0.415969813674212
1349	-1.3284474545698	0.0966635235621993	0.123259084486968	0.219922608049168
1350	-1.2879485554162	0.0650316444668834	0.0323218221999518	0.0973534666668352
1351	-0.949020197958231	0.0327738857825035	0.0565840483990487	0.0893579341815523
1352	-0.467244525688204	-0.000513148054487363	-0.01987108417414	-0.0203842322286273
1353	-3.12088668034276	-0.0351367649617475	0.169235278401143	0.134098513439396
1354	-3.06567198667301	-0.0714345515776985	0.12206637597195	0.0506318243942514
1355	0.10169838647762	-0.11144729491253	0.150553549725352	0.0391062548128223
1356	1.3086484386864	-0.157207046502774	0.313970675880061	0.156763629377287
1357	0.87767400113319	-0.207727555813903	0.172594161519119	-0.0351333942947832
1358	0.0931244646305396	-0.259432022219158	0.175637104576643	-0.0837949176425149
1359	0.197983713773376	-0.3083485629803	0.19161500745978	-0.11673355552052
1360	-0.870526513776101	-0.351540156412582	-0.0475692215085544	-0.399109377921136
1361	-0.715811289419202	-0.387327724994716	-0.100518094679196	-0.487845819673912
1362	0.865482932453478	-0.4156825328401	-0.261573907901699	-0.677256440741799
1363	0.59969321313883	-0.437144687958145	-0.183705884428462	-0.620850572386607
1364	0.173353928050801	-0.451450868129729	-0.286311426442018	-0.737762294571746
1365	-1.8603360512225	-0.458200534403808	-0.389054621051856	-0.847255155455664
1366	-1.37616518766715	-0.457928687282682	-0.370161204213275	-0.828089891495957
1367	-0.28094439400146	-0.45306460510964	-0.268065358586356	-0.721129963695996
1368	-1.69303721938744	-0.446329784772743	-0.273964791852563	-0.720294576625306
1369	-1.85608444932675	-0.439661475084855	-0.154125424096089	-0.593786899180944
1370	0.456327595773928	-0.435239444141553	-0.138462413207561	-0.573701857349115
1371	-1.00436445076447	-0.434796399898703	-0.171970465588692	-0.606766865487395
1372	-0.070229489727392	-0.43820746503748	-0.237941995236455	-0.676149460273935
1373	0.0659836974543145	-0.444951183512694	-0.409604153599736	-0.85455533711243
1374	2.09173079335436	-0.45384778427884	-0.300996514526782	-0.754844298805622
1375	0.148170450042839	-0.462871588675604	-0.443715217010886	-0.90658680568649
1376	0.816052957862496	-0.468869842441401	-0.558573552603468	-1.02744339504487
1377	0.710948081635876	-0.469668099994863	-0.33386096157356	-0.803529061568423
1378	1.91888377657755	-0.463799654194694	-0.390382020442015	-0.854181674636708
1379	2.75379452664015	-0.450197086881328	-0.343289667657896	-0.793486754539224
1380	1.27387312741742	-0.42727874406632	-0.418124781288265	-0.845403525354586
1381	0.859303367211199	-0.393239371019504	-0.413155263469121	-0.806394634488625
1382	0.527482665543626	-0.34774114533819	-0.360847024287999	-0.708588169626189
1383	0.0425680049382705	-0.292027670982561	-0.497491931311675	-0.789519602294236
1384	-0.638103132588635	-0.228537424508342	-0.441675091627206	-0.670212516135547
1385	-0.478083542988961	-0.16064585044348	-0.381738463324429	-0.542384313767909
1386	1.96374404100215	-0.0923204560949347	-0.507065746040777	-0.599386202135712
1387	0.641740955679268	-0.0267235626250695	-0.381233017119949	-0.407956579745018
1388	1.08221817732152	0.0352933757552354	-0.558927452419774	-0.523634076664539
1389	1.11661132714767	0.0935623203536017	-0.456986528653591	-0.36342420829999
1390	-0.386546491052687	0.148391199933927	-0.492090021225593	-0.343698821291667
1391	0.57671783503587	0.200027268513966	-0.504458312970836	-0.30443104445687
1392	-1.31025170991231	0.247803299117415	-0.582732516816138	-0.334929217698723
1393	-2.36224597839559	0.290827730166089	-0.350586229169774	-0.0597584990036851
1394	-0.46718375051381	0.326857835831204	-0.416977614747982	-0.0901197789167782
1395	0.719638750750333	0.352876814881652	-0.153768161567365	0.199108653314287
1396	1.40569574444592	0.367618977293892	-0.387195324279492	-0.0195763469856007
1397	-0.407129028365199	0.372290721890439	-0.506618103770609	-0.13432738188017
1398	-0.728611099146343	0.369495664350675	-0.555157506559136	-0.185661842208461
1399	0.592580625513218	0.360958313339487	-0.59483861677563	-0.233880303436143
1400	2.30346843290372	0.347665479913423	-0.457633533986021	-0.109968054072598
1401	1.45585030872894	0.33150517734628	-0.528731308143959	-0.197226130797679
1402	1.40846645757193	0.315790052589295	-0.360937605018977	-0.0451475524296828
1403	0.716234958054185	0.303608698912604	-0.168589855064802	0.135018843847802
1404	-0.163488294476261	0.297108626835951	-0.276654719406176	0.0204539074297749
1405	-0.496638904344331	0.29688258914491	-0.109396286166134	0.187486302978777
1406	-0.692434930678764	0.301802237653981	-0.0152286664398506	0.28657357121413
1407	-0.571337760338655	0.309617287149114	-0.0279358789296572	0.281681408219457
1408	-1.26681304629222	0.317686687362849	-0.141274619902056	0.176412067460793
1409	0.734684139224355	0.323489341345194	-0.0629141588906305	0.260575182454564
1410	-1.51640936656782	0.324940957292905	0.0102929738341962	0.335233931127102
1411	-0.915439574624744	0.321397697652901	0.0132274321726433	0.334625129825544
1412	0.480646230838554	0.311882529699245	0.136430961310494	0.448313491009739
1413	-0.0629959008266668	0.295956205506418	0.0883338738214733	0.384290079327891
1414	1.1751920283001	0.274604857229797	0.0991979574710425	0.373802814700839
1415	-0.0379997543779751	0.249525130904591	0.0816203506375602	0.331145481542151
1416	0.257330668292384	0.223118489444775	0.0724889211328663	0.295607410577641
1417	-0.446422873958883	0.197170362297411	0.204747614130075	0.401917976427486
1418	1.11603430260977	0.172815210991142	0.25467935244554	0.427494563436682
1419	0.953529620754414	0.15059638380671	0.241689027172916	0.392285410979626
1420	0.0897200135305911	0.131667340556477	0.0674352415418054	0.199102582098282
1421	0.0475520889240196	0.117156095225961	0.0585861112165785	0.175742206442539
1422	-1.18948368441223	0.107281038331917	0.0482473287763464	0.155528367108264
1423	-0.696114194570827	0.101307056371631	0.0992995534161943	0.200606609787826
1424	-0.258213198619924	0.0973260778266627	0.015457691363745	0.112783769190408
1425	-0.706057707783167	0.0934250264568357	0.102584182907301	0.196009209364136
1426	-1.01212158345763	0.0882708778751377	0.156050333113485	0.244321210988623
1427	-0.421686644064658	0.0807032613164762	0.23621044315696	0.316913704473437
1428	0.530085023365312	0.0697190023368774	0.308588300970029	0.378307303306906
1429	0.613946472506955	0.0552061507712735	0.298506391613676	0.353712542384949
1430	0.721209368987824	0.0383438609973861	0.285493838008362	0.323837699005748
1431	1.03196488814403	0.0210005565862526	0.496543359517163	0.517543916103415
1432	0.949515660428271	0.0052544270976626	0.431768601576238	0.437023028673901
1433	2.72757065224041	-0.00683549624156867	0.377866467653871	0.371030971412303
1434	0.265307669432374	-0.0132207741356132	0.407508344003909	0.394287569868296
1435	0.762078246292286	-0.0115594714181707	0.434833250644968	0.423273779226797
1436	-1.76331821754187	-0.00129478555436312	0.481498053327895	0.480203267773532
1437	-1.00078408025903	0.0164982148838698	0.478090217777113	0.494588432660983
1438	-0.0131436240453626	0.0384347387907753	0.501361375787373	0.539796114578148
1439	-0.143684902665869	0.0608914378679807	0.487148772230053	0.548040210098034
1440	-0.169559211328172	0.0814455169542353	0.47822969415115	0.559675211105385
1441	-0.327249509893537	0.0986462118390801	0.44188191954092	0.54052813138
1442	-0.505371312501958	0.111679538129029	0.443313478474902	0.554993016603931
1443	1.24220173075915	0.120058255009165	0.343075599256083	0.463133854265248
1444	0.496652663548328	0.12383423942101	0.171970243955099	0.295804483376109
1445	-0.850212236596435	0.124445046762739	0.046490925475292	0.170935972238031
1446	-0.504812944064789	0.123224408527975	0.0371605821435926	0.160384990671568
1447	-0.37293925872655	0.120297990633231	-0.0641394221879321	0.0561585684452984
1448	-2.30968212848147	0.115346362185241	-0.00642913936673867	0.108917222818502
1449	-0.788720950076939	0.107667918670282	-0.0923264539587411	0.0153414647115404
1450	0.806978855810931	0.0955275031625496	-0.262586324940758	-0.167058821778208
1451	0.127092490029336	0.0782479876613549	-0.193335711685263	-0.115087724023908
1452	0.333804952394327	0.0570706136421561	-0.26221818799019	-0.205147574348034
1453	1.51439394875247	0.0338046569986901	-0.172179018132657	-0.138374361133967
1454	1.13246746287531	0.0106124495128028	0.00602386538665069	0.0166363148994535
1455	2.0618394794545	-0.00970079441936159	-0.0849071804460975	-0.0946079748654591
1456	1.08736375355895	-0.0244041917459253	-0.0253929701039814	-0.0497971618499067
1457	0.757435082613444	-0.0309211254181804	-0.163627350433539	-0.194548475851719
1458	-1.36202604092554	-0.0279321149564285	-0.114436578873319	-0.142368693829747
1459	-0.0169593668697812	-0.0159242555409989	-0.116334529819977	-0.132258785360976
1460	0.327722674510941	0.00240933320991471	0.0328012940645452	0.0352106272744599
1461	-0.420171848694081	0.0243724382564671	-0.111635355960154	-0.0872629177036873
1462	0.742246836544964	0.0478608611409337	0.185887498916323	0.233748360057256
1463	0.453904055631538	0.0710705308854256	0.0765985035879099	0.147669034473336
1464	0.564942632267356	0.0932471973643383	0.221143725093295	0.314390922457633
1465	-0.200068727058024	0.114209046483701	0.267965785179412	0.382174831663113
1466	0.636713950904762	0.133931793577028	0.315115492428312	0.449047286005339
1467	-1.21580869679589	0.152121813935788	0.282257375723536	0.434379189659324
1468	-0.97630802999206	0.168503111209539	0.165494447184593	0.333997558394131
1469	-1.26702446846005	0.181719497466244	0.230815978569717	0.412535476035961
1470	-1.7040351813929	0.190024108160511	0.0864051845129941	0.276429292673505
1471	0.0912130988124918	0.19158527470607	-0.147740230610935	0.0438450440951353
1472	-1.61895682772309	0.184987068605059	-0.0657094312326687	0.119277637372391
1473	-1.14034058023515	0.170238009233798	-0.0962662526116573	0.0739717566221402
1474	-1.12630235164459	0.147313521870489	0.0346349062443259	0.181948428114815
1475	-0.939964515344156	0.11646596154605	-0.136014925556263	-0.0195489640102131
1476	-2.10073958086327	0.0783507460375388	-0.195843370364118	-0.117492624326579
1477	0.0719567179235627	0.0337769135058918	-0.247791637222497	-0.214014723716605
1478	1.91852270674512	-0.016648294499569	-0.0990151672458123	-0.115663461745381
1479	0.380970119872435	-0.0705393869482592	-0.115686110536566	-0.186225497484826
1480	1.6534534880392	-0.123644088732751	0.0617097868022927	-0.0619343019304585
1481	0.406135468881208	-0.172030969831427	0.0682289919806215	-0.103801977850805
1482	-0.819028952827829	-0.212145640673553	0.0911232501367185	-0.121022390536835
1483	1.32821321138852	-0.242246108209264	0.0722863395833267	-0.169959768625937
1484	0.844735264985824	-0.262434210481456	0.172974718670594	-0.0894594918108617
1485	-1.12536113470829	-0.272556539836457	0.137987262832302	-0.134569277004155
1486	-0.47236834583089	-0.273026284988591	0.308898723279243	0.0358724382906521
1487	-0.961855337251918	-0.265983137303743	0.166753165737877	-0.0992299715658656
1488	0.484024371391009	-0.254106299643989	0.0871860157035882	-0.166920283940401
1489	0.507489446987156	-0.239959245298239	-0.110902679324095	-0.350861924622334
1490	0.602259188314599	-0.224756607537654	-0.0514325619525949	-0.276189169490249
1491	-0.21368449323252	-0.208710494644903	-0.0870752518435732	-0.295785746488476
1492	-0.884923297170785	-0.191691790612239	-0.0484228020772311	-0.24011459268947
1493	0.134687238391818	-0.174192262329374	-0.0197771196771717	-0.193969382006545
1494	0.349259821598372	-0.157313081457138	-0.00650409357494668	-0.163817175032084
1495	1.30921545565794	-0.14158886193986	0.0308247951823658	-0.110764066757494
1496	1.37703752550303	-0.1266989647729	0.154585214227648	0.027886249454748
1497	-0.303702128490406	-0.111253750504507	0.0527901119987647	-0.0584636385057423
1498	-0.0590540648716918	-0.0938015787445099	0.0956062067891045	0.00180462804459468
1499	-1.62908015915687	-0.0742832352999503	0.0178321640673683	-0.056451071232582
1500	0.260166833715806	-0.0537516469755417	0.129415885446029	0.0756642384704877
1501	-0.26867198108687	-0.0343159607403021	0.0235871299025985	-0.0107288308377036
1502	1.23579041704694	-0.017230592850669	0.393689334926767	0.376458742076098
1503	-0.115654433443365	-0.00291753422675681	0.248988144332214	0.246070610105458
1504	-0.805159679857166	0.00938457779018572	0.303565010730727	0.312949588520913
1505	0.6862560604571	0.0199839902359319	0.254788684987573	0.274772675223505
1506	2.57176257591323	0.0285967107101258	0.219822386967587	0.248419097677713
1507	1.09455140138649	0.0361247370171354	0.150819592414039	0.186944329431174
1508	1.24341338876325	0.0451233006208772	0.370660914627604	0.415784215248481
1509	0.921302639775957	0.0577124301786678	0.284754293665875	0.342466723844543
1510	-0.607125019906265	0.0752252059691076	0.439454040620615	0.514679246589723
1511	-1.57319656768391	0.0977750036577097	0.448902595756419	0.546677599414128
1512	-0.418387264677844	0.12343089530662	0.406741110551536	0.530172005858156
1513	-0.182845935185671	0.148884370182628	0.291929213571603	0.44081358375423
1514	-0.655610577838519	0.171425696930878	0.209831868336218	0.381257565267096
1515	-0.655817311615719	0.189297892339633	0.230032807286177	0.419330699625811
1516	-0.565217703798872	0.20121365056723	0.221511553941109	0.422725204508339
1517	0.0973479100568786	0.206353526088048	0.187566888079259	0.393920414167307
1518	0.757530422467653	0.204576803255219	0.112033466951241	0.316610270206459
1519	0.245522786182589	0.196844670651176	0.108382664905374	0.30522733555655
1520	-1.09481347765131	0.185054784342204	0.0799676389614203	0.265022423303624
1521	-1.54655066216751	0.170769890424917	0.182045397063687	0.352815287488604
1522	-0.883869709818051	0.154098430673882	0.216486995921708	0.37058542659559
1523	-0.952685384922865	0.134171480244524	0.314135915736446	0.44830739598097
1524	-1.13552267388078	0.110294893298054	0.328821305494873	0.439116198792927
1525	0.322751739360991	0.0820740283115174	0.535555321824538	0.617629350136055
1526	-1.87103482926907	0.0496065791142707	0.419567301929645	0.469173881043916
1527	-1.73202099789472	0.0138559669711262	0.57262242602872	0.586478392999846
1528	0.262405905827194	-0.0251911637494999	0.488295776312089	0.46310461256259
1529	1.34038735841256	-0.0676612269827288	0.587387622183953	0.519726395201224
1530	-0.90635796847762	-0.111914080394786	0.618277979027327	0.50636389863254
1531	0.243655547639627	-0.155109731737658	0.850671059994178	0.695561328256521
1532	0.184192081879852	-0.195475566961565	0.733088075480937	0.537612508519371
1533	0.476482137295518	-0.231523521972282	0.960031693560865	0.728508171588583
1534	-0.414330688749437	-0.261981041271546	0.82525806278396	0.563277021512414
1535	-0.39979220611753	-0.285943176246669	0.843448899149632	0.557505722902963
1536	0.28250895883646	-0.303507206407994	0.80174839365321	0.498241187245216
1537	0.360164039286648	-0.315289639696914	0.748388009297943	0.433098369601029
1538	0.0798323851130422	-0.321645488159216	0.73608448938695	0.414439001227734
1539	1.09477006258176	-0.322768716113697	0.78894031322503	0.466171597111333
1540	-1.17979425144764	-0.318825288939509	0.889318791662057	0.570493502722549
1541	0.105824526680412	-0.309863740482013	0.930615688587429	0.620751948105416
1542	1.1901997775223	-0.297182513464904	1.069293923142	0.772111409677098
1543	0.118794909340718	-0.281710515490693	1.20325640470232	0.921545889211631
1544	2.37753508290593	-0.263413315962173	1.18803281752809	0.924619501565918
1545	0.909643345293751	-0.242021020387149	1.29990338087111	1.05788236048396
1546	1.93253057655903	-0.216148234228634	1.32615151211153	1.1100032778829
1547	1.89698514430257	-0.184735774733986	1.21576878144158	1.03103300670759
1548	-0.589859667790804	-0.146671983871999	1.21083827749605	1.06416629362405
1549	-0.479092851132269	-0.101588104925544	1.0606420291934	0.959053924267859
1550	-0.364562284135706	-0.0514578361879032	1.1938290421582	1.1423712059703
1551	-0.797859769711569	0.000576300372559945	0.882067598801228	0.882643899173788
1552	-0.506375167635778	0.0512347129930462	1.18035531376707	1.23159002676011
1553	0.533771136153304	0.0974213615938082	1.02848294214285	1.12590430373666
1554	1.03842446882524	0.137009853950592	0.825846945163967	0.96285679911456
1555	0.877812568618409	0.169623912402028	0.749182314091389	0.918806226493416
1556	-0.545930249637545	0.196317461765183	0.765061013610065	0.961378475375247
1557	0.419114261911045	0.218367313840484	0.845913517611855	1.06428083145234
1558	0.439606515644353	0.236196400586544	0.88426729703369	1.12046369762023
1559	2.23000650659982	0.250333145004446	0.869424256231557	1.119757401236
1560	1.31661672273987	0.26188018679288	0.85699421904932	1.1188744058422
1561	1.75218172384892	0.273154335225782	0.910607363875539	1.18376169910132
1562	1.19427009118789	0.2863615758289	0.699724862595391	0.986086438424291
1563	1.04281226714057	0.30332305094268	0.584890844901036	0.888213895843716
1564	-0.180612691518314	0.324944988419037	0.495782129511997	0.820727117931034
1565	2.72592516671573	0.351007764242331	0.412262964273853	0.763270728516184
1566	1.21253324829885	0.380437518366211	0.388730798574537	0.769168316940747
1567	1.5935884498073	0.413408226208102	0.282181182196976	0.695589408405078
1568	-1.26655682434477	0.449945965850783	0.304192613273167	0.75413857912395
1569	0.524824974186532	0.489320020419449	0.268763893552159	0.758083913971608
1570	-0.348190898044419	0.5288721830327	0.466719416316965	0.995591599349665
1571	-0.793098116622539	0.566109481642504	0.355712426223127	0.921821907865631
1572	-1.62896000688158	0.59854223466417	0.332428612892861	0.93097084755703
1573	-0.490130592610261	0.623498032587356	0.429238692317578	1.05273672490493
1574	0.000225200658326263	0.63834339987344	0.633486884400064	1.2718302842735
1575	-0.852960292873651	0.641855699833839	0.684361201200598	1.32621690103444
1576	-0.0231668495637719	0.63419348324664	0.746437247929338	1.38063073117598
1577	-0.629248372331522	0.615992898069913	0.798170459408241	1.41416335747815
1578	-0.508735731404649	0.588580238738403	0.967856284291395	1.5564365230298
1579	-1.19219008245547	0.553322958058169	0.849987125531021	1.40331008358919
1580	-0.468238248950657	0.511445942982645	0.760049764653438	1.27149570763608
1581	0.807239223506156	0.463791439827337	0.757522604347609	1.22131404417495
1582	1.10372418182289	0.411767585790075	0.51476441796556	0.926532003755634
1583	2.73126330939989	0.358050484150658	0.291034703127487	0.649085187278145
1584	0.588498127655393	0.306324070320224	0.362164844405297	0.66848891472552
1585	0.734486127500177	0.26091657833833	0.233149172112842	0.494065750451172
1586	1.18270713921227	0.224441562133461	0.311494743634225	0.535936305767686
1587	0.772239782972035	0.198087071995781	0.14852043039881	0.346607502394591
1588	-1.17919847127476	0.18229151943954	0.165318201789057	0.347609721228597
1589	-2.24723199340779	0.176235262765654	0.0181289891930877	0.194364251958742
1590	-2.74861757612117	0.17677607166034	0.158922488191343	0.335698559851682
1591	-1.31565827098148	0.178912952541088	0.0377359474886886	0.216648900029777
1592	0.487948380582592	0.177336459625161	0.00430328647801689	0.181639746103177
1593	2.28530150865204	0.168832640516754	-0.184788744262103	-0.0159561037453498
1594	0.609005951926509	0.153663515130909	-0.0904368796527219	0.0632266354781873
1595	-0.541836083992653	0.134949623505667	-0.131906504672138	0.00304311883352901
1596	-1.54748807767612	0.11552568268049	-0.192755746393651	-0.077230063713161
1597	-1.77168882403298	0.096412845225386	-0.0264002215826205	0.0700126236427655
1598	0.348413033970818	0.0767392128534014	0.122444890333918	0.19918410318732
1599	0.255823302859777	0.0551036402715791	0.0532146040658725	0.108318244337452
1600	0.442734996296501	0.0316077987324044	-0.0763897781151801	-0.0447819793827757
1601	1.38154770246535	0.0073616347208038	-0.133040323994178	-0.125678689273375
1602	-0.592449370704873	-0.0158747051911719	-0.182537591457373	-0.198412296648545
1603	0.66328457703655	-0.0360458324665731	-0.192966320453016	-0.229012152919589
1604	-0.564755473978546	-0.0523188269885056	-0.15962798310073	-0.211946810089235
1605	0.144344914961306	-0.0642591064927497	-0.222346257719056	-0.286605364211805
1606	-0.870193678754912	-0.072293218432148	-0.258910297805641	-0.331203516237789
1607	-0.474151079866372	-0.0771354408100548	-0.201813924897539	-0.278949365707594
1608	-0.10817362910025	-0.0801158774587162	-0.172121447686043	-0.25223732514476
1609	-0.849407611732494	-0.0824586893588035	-0.269107928962927	-0.35156661832173
1610	-0.236303414009998	-0.0850062468371828	-0.527195654544599	-0.612201901381782
1611	1.05330250216553	-0.088636310864453	-0.234484545140789	-0.323120856005242
1612	2.05026408223006	-0.0934708188690818	-0.204823014845359	-0.298293833714441
1613	0.703800634382033	-0.0980139846818426	-0.230936188955987	-0.32895017363783
1614	0.32723346471239	-0.099665093189314	-0.0227184461091688	-0.122383539298483
1615	-0.86852416990339	-0.0966809821556899	-0.177719193613572	-0.274400175769262
1616	0.940119103132889	-0.0887960768389332	-0.226035547272471	-0.314831624111404
1617	3.17842753198419	-0.0770738989170785	-0.166040611883623	-0.243114510800701
1618	0.350388852361951	-0.0614974974499866	-0.230204500072131	-0.291701997522118
1619	-0.670228139245232	-0.0404155207993211	-0.264960906117532	-0.305376426916853
1620	0.917372429288779	-0.0137478849423063	-0.252595286131298	-0.266343171073605
1621	1.20994636167896	0.0169264532898754	-0.177733389256433	-0.160806935966558
1622	1.2651690888641	0.0504583094009146	-0.239806313809282	-0.189348004408368
1623	0.933597424698517	0.086425700833591	-0.164576033239702	-0.0781503324061112
1624	0.695070813020397	0.124718791924508	-0.125765133332739	-0.00104634140823127
1625	0.700618410670625	0.165014487235227	-0.102539490369407	0.0624749968658193
1626	-1.01414863069485	0.206640622502528	0.0881417243439977	0.294782346846525
1627	-2.55034658170886	0.248393198204413	0.0238225095935368	0.27221570779795
1628	-0.943864696528548	0.287404806991168	0.098449740850798	0.385854547841966
1629	-2.11340508705137	0.319514288761768	0.0445062656272132	0.364020554388981
1630	-1.4431935425202	0.341390640040215	0.109476493255302	0.450867133295517
1631	-1.03294296119785	0.350316891807363	0.238424701805958	0.588741593613322
1632	1.07663645724729	0.344921535444369	0.306028045077754	0.650949580522123
1633	0.557841273353589	0.325799748575792	0.390274428628155	0.716074177203947
1634	-1.37368544267129	0.296097845687931	0.413475734380504	0.709573580068435
1635	-1.49725122636464	0.259393828840494	0.345420653212378	0.604814482052872
1636	-0.759897683004472	0.217612977629549	0.377682350177223	0.595295327806772
1637	-1.20925542124467	0.171583465164439	0.365591853733185	0.537175318897624
1638	-1.20397086684768	0.12206218972563	0.379936938197255	0.501999127922886
1639	-0.896253325084988	0.069571534195467	0.494895473058582	0.564467007254049
1640	-1.13084348817703	0.0145717171906247	0.284357067137947	0.298928784328572
1641	0.335203056778613	-0.0422946567640387	0.519850939673453	0.477556282909414
1642	0.239420264533449	-0.100103981184047	0.432134037497811	0.332030056313764
1643	0.581397462503449	-0.156872641177333	0.534152704395873	0.377280063218541
1644	-0.739112878889613	-0.210183104869107	0.4360314413941	0.225848336524993
1645	-0.400714197780646	-0.257863561280843	0.531607277755906	0.273743716475063
1646	-0.333285877370134	-0.299068996449704	0.493086163909883	0.19401716746018
1647	1.48913357017316	-0.333705015003963	0.634566291468519	0.300861276464557
1648	0.779701426097427	-0.361631133851242	0.422204886867208	0.0605737530159661
1649	0.709240306418676	-0.381657573224521	0.603769345894977	0.222111772670456
1650	1.95109819218141	-0.392701723973158	0.503501095553053	0.110799371579895
1651	3.33945515132481	-0.393950547295443	0.466214748052823	0.0722642007573803
1652	1.28807240223792	-0.383855867586773	0.454367943085237	0.0705120754984643
1653	1.03680110495846	-0.360293518062077	0.598492562682035	0.238199044619958
1654	-0.0643742739975571	-0.322826081715563	0.488761106569601	0.165935024854038
1655	0.46774261622044	-0.272887858315912	0.462077269139543	0.18918941082363
1656	0.254081979612394	-0.213553675487971	0.503056672675638	0.289502997187667
1657	0.591943753675035	-0.148250670960794	0.584343433041919	0.436092762081125
1658	-0.50596178304501	-0.0802353327986441	0.457062736419949	0.376827403621304
1659	-0.969539062598381	-0.0123487440778896	0.616123349062814	0.603774604984924
1660	-1.10507898072943	0.0522811907255149	0.481563755192741	0.533844945918256
1661	-1.29607667727121	0.11035097663041	0.542772670968096	0.653123647598506
1662	-0.627541064829361	0.15884869068847	0.445521973964386	0.604370664652855
1663	0.755717417321838	0.195487710639789	0.40532100673068	0.600808717370469
1664	0.947311693630147	0.21961319610179	0.239696910670188	0.459310106771978
1665	1.96299560614157	0.23276380024585	0.159177511217899	0.39194131146375
1666	1.1275498109706	0.238001674998757	-0.000449600673380995	0.237552074325376
1667	0.643089594848117	0.239334906395701	0.150605968907236	0.389940875302937
1668	2.0720835619186	0.240108884128666	0.0776545675726825	0.317763451701349
1669	0.903207728938936	0.242714259770897	0.158651394608611	0.401365654379508
1670	-0.22871292331415	0.249402673449863	-0.0109578640288632	0.238444809421
1671	1.34814907196909	0.261054359770938	-0.0683158134184899	0.192738546352448
1672	-0.0791660059613177	0.277048016463522	-0.0786627826114401	0.198385233852082
1673	0.653261164692948	0.29672609318721	-0.232989808221238	0.0637362849659715
1674	-0.329857779875711	0.318788234614297	-0.351747982996447	-0.0329597483821508
1675	0.573631603889785	0.341871134443522	-0.379452104466155	-0.0375809700226331
1676	2.44275351967791	0.364347006877078	-0.445221598016457	-0.0808745911393793
1677	1.25294671470918	0.385616290749432	-0.415608155954467	-0.0299918652050354
1678	1.09198459045593	0.406843782121594	-0.571410015682987	-0.164566233561392
1679	-0.519074303616672	0.429174765414044	-0.32163328989352	0.107541475520525
1680	-0.741042234390125	0.452883043211122	-0.297067153698306	0.155815889512816
1681	-0.248598849774853	0.476531126344376	-0.180733578641778	0.295797547702598
1682	-0.876407542038098	0.497820889327596	-0.0344234685889568	0.46339742073864
1683	-0.776569769262451	0.514626624003364	-0.0291365904273346	0.485490033576029
1684	-1.32436334755477	0.524943916798606	-0.0906168101465654	0.434327106652041
1685	-0.348306872933857	0.52711134763853	-0.30957335541309	0.21753799222544
1686	-0.318455507243451	0.519876846581424	-0.299340192079065	0.220536654502359
1687	0.15898241560722	0.503189112714223	-0.385349510189865	0.117839602524357
1688	0.237920606954614	0.47802526988604	-0.362357695094965	0.115667574791075
1689	-0.205594326367918	0.446239929365953	-0.254461204337673	0.19177872502828
1690	-0.264630538991216	0.409998819255914	-0.410150399459711	-0.000151580203797186
1691	-1.42448320201245	0.371089069017949	-0.493743696434699	-0.12265462741675
1692	-1.235666587554	0.33059132441638	-0.383982318711739	-0.0533909942953595
1693	-0.147639781878291	0.288383424560815	-0.459727096201993	-0.171343671641178
1694	0.513822143664149	0.244104996052256	-0.590147237016554	-0.346042240964298
1695	-1.19306081611359	0.198384100686775	-0.800407021964871	-0.602022921278096
1696	0.470094671573652	0.152535583443594	-0.699576605570514	-0.547041022126921
1697	1.57452797199308	0.107273663597055	-0.679319135290847	-0.572045471693792
1698	-0.136423935638595	0.0641508812706092	-0.567396341078607	-0.503245459807998
1699	-0.626321951155878	0.0255213778264829	-0.601025214603775	-0.575503836777292
1700	-1.15265265882928	-0.0074795551059525	-0.734143404806817	-0.74162295991277
1701	0.901754614736906	-0.0352335252378552	-0.760810716803699	-0.796044242041554
1702	1.69194718737931	-0.0588229803553923	-0.739159112967093	-0.797982093322485
1703	2.44923812653981	-0.0779757930813743	-0.750565966883271	-0.828541759964645
1704	0.820783223518735	-0.0908924103522502	-0.469247379624879	-0.560139789977129
1705	0.337224286798407	-0.095174682836808	-0.459352327209348	-0.554527010046156
1706	-0.266264129297241	-0.0898540147208139	-0.474459668970565	-0.564313683691378
1707	0.863388901659014	-0.0756713547317526	-0.376663796612103	-0.452335151343855
1708	1.11675973968982	-0.0544760044523208	-0.343569628921394	-0.398045633373715
1709	-0.666423368749828	-0.0277253558755176	-0.237942578934265	-0.265667934809783
1710	-0.123311374528456	0.00333582222033665	-0.322773194659896	-0.319437372439559
1711	0.00262641853390877	0.0365068199322626	-0.282204116444865	-0.245697296512603
1712	0.939770567728897	0.0695691425385663	-0.125317445589617	-0.0557483030510505
1713	-1.7483086617207	0.100975833914254	-0.0336414754323728	0.0673343584818816
1714	-1.24778842682321	0.129819748769617	-0.0623420709447368	0.0674776778248806
1715	-0.53972494614933	0.153965830078856	-0.104659472439587	0.0493063576392694
1716	0.634297227150238	0.171243099404764	-0.124839264976359	0.0464038344284053
1717	-1.21650399014606	0.18075462486953	-0.313787303335372	-0.133032678465842
1718	1.00361551253739	0.183001511979257	-0.328659310308166	-0.145657798328908
1719	0.790751167382242	0.178516824041852	-0.410204985489903	-0.231688161448051
1720	0.657603046437394	0.169180046060043	-0.388918835390574	-0.219738789330531
1721	0.607956568155349	0.157442185881401	-0.538805731002427	-0.381363545121025
1722	1.73949380951943	0.14556159313956	-0.256727271921772	-0.111165678782211
1723	1.68053461447544	0.135572937668035	-0.288094274649357	-0.152521336981322
1724	1.97307039820409	0.129860364657157	-0.162875077976238	-0.0330147133190816
1725	1.72211432439573	0.130706346937625	-0.157192105458198	-0.0264857585205729
1726	0.710728114394173	0.140008866008027	-0.237256495200155	-0.0972476291921273
1727	-2.30974341374818	0.158661675351591	-0.223333691983688	-0.0646720166320963
1728	-0.413142696505457	0.185338833278338	-0.215414709730591	-0.0300758764522524
1729	-0.409558903904217	0.215831961898763	-0.198734986694077	0.0170969752046854
1730	1.21640777910041	0.24608365406407	-0.42350038583271	-0.17741673176864
1731	0.916095997293811	0.273331499765269	-0.437960233998784	-0.164628734233515
1732	0.159720593552222	0.296946855295145	-0.479096362541157	-0.182149507246012
1733	0.580040112801247	0.317263236673976	-0.442769337372248	-0.125506100698272
1734	-0.290413092430981	0.334548524499136	-0.22807215300106	0.106476371498076
1735	-1.70289827597645	0.349043718494372	-0.263326314356013	0.0857174041383585
1736	-0.904273089865617	0.360113463339592	-0.218389913001988	0.141723550337604
1737	-2.22797243910116	0.365921274102185	-0.161162897288588	0.204758376813597
1738	-2.00959320101702	0.364548825687133	-0.163952081654595	0.200596744032538
1739	-0.726345350923005	0.353701420807874	-0.186225801786147	0.167475619021727
1740	-0.350501056162539	0.331715091588598	-0.177279136523347	0.154435955065251
1741	-0.0947820933124083	0.29874802316776	-0.243515615947	0.0552324072207606
1742	-0.960011196342975	0.256526993566683	-0.0987071965955819	0.157819796971101
1743	0.22451842150919	0.207504874936671	-0.0365616506131709	0.1709432243235
1744	-0.671235069282199	0.153956471920543	-0.111234093242483	0.0427223786780591
1745	-0.445549343077952	0.0984048707664653	-0.0446458151427153	0.05375905562375
1746	0.424647922793164	0.0427827148390386	-0.103040331600454	-0.0602576167614157
1747	-0.499107784096897	-0.0112560790423257	-0.159894455416913	-0.171150534459239
1748	-0.493535862883	-0.0619561587794573	-0.0811850557898482	-0.143141214569306
1749	0.8456657514942	-0.10833062110077	-0.0470431512916894	-0.15537377239246
1750	0.757221582621433	-0.149766388052855	0.0837730655750874	-0.0659933224777677
1751	0.368472413359277	-0.185029878507325	0.0824372906385843	-0.102592587868741
1752	0.0667862218366637	-0.212838228826858	0.0332587439870086	-0.17957948483985
1753	1.74499793311941	-0.232562592224883	0.072618566169539	-0.159944026055344
1754	1.2673523115699	-0.244015361606007	0.00707000825869661	-0.23694535334731
1755	1.18609665294325	-0.246342260159858	-0.0282403885490298	-0.274582648708887
1756	0.207125531499717	-0.238818946703539	0.14043447789499	-0.0983844688085496
1757	1.5403310768467	-0.221442737276351	0.14466275261848	-0.0767799846578713
1758	0.913106255477988	-0.195177998708497	0.202955824352711	0.007777825644214
1759	0.0328677187905922	-0.16081462056399	0.218152795687388	0.0573381751233981
1760	-1.43743131362469	-0.119592803603401	0.140758895861512	0.0211660922581106
1761	-2.01668106310906	-0.0739935311400257	0.0647464100057848	-0.00924712113424082
1762	-1.21205004432034	-0.0281222714153438	0.0794469561089995	0.0513246846936557
1763	0.683297929685045	0.0133038517747601	0.141238077036283	0.154541928811043
1764	-0.276921083066464	0.0469645078267852	0.0575881443695615	0.104552652196347
1765	-0.810785387416184	0.0720609543862395	0.112673865822616	0.184734820208855
1766	-1.22571807612127	0.0886729396131685	0.16828401278312	0.256956952396289
1767	-0.53470084436311	0.0968066502804433	0.154781580241976	0.251588230522419
1768	1.07949466437593	0.0963760835969708	0.0766342334348687	0.17301031703184
1769	2.45220239443798	0.0882294998129936	0.00969830459512341	0.097927804408117
1770	-0.731818603548547	0.0752280179061919	0.0297680152178709	0.104996033124063
1771	0.95148876240409	0.0613367369465604	-0.175388489155521	-0.11405175220896
1772	-0.0479151884266761	0.0487362994314037	-0.178069494968218	-0.129333195536814
1773	-0.634291702983479	0.0389788985367753	-0.319254205876247	-0.280275307339472
1774	0.106201632170943	0.0324530200581989	-0.416611808157906	-0.384158788099707
1775	1.1226757866874	0.028501591037392	-0.33753893583838	-0.309037344800988
1776	0.27389583382146	0.0267149367192739	-0.361690470827126	-0.334975534107852
1777	-0.293427576064498	0.0274643301651645	-0.393169188705544	-0.36570485854038
1778	-1.45243540571229	0.0307802361092327	-0.345667204578161	-0.314886968468929
1779	-0.631711310558809	0.0356960132388312	-0.385343487563512	-0.349647474324681
1780	1.28123291136211	0.0401738540775005	-0.207184051812422	-0.167010197734922
1781	-0.242172587757391	0.0428449347345906	-0.320368607159851	-0.27752367242526
1782	-0.512233995409917	0.0440396904739196	-0.271622295924666	-0.227582605450746
1783	0.69218557650218	0.0439624633974876	-0.14363793992267	-0.0996754765251825
1784	1.03393922796517	0.0426029079653857	-0.139244122266203	-0.0966412143008169
1785	-0.794130504023791	0.0407799199657362	-0.0325258998807027	0.0082540200850335
1786	-2.72218119920533	0.039592931305057	0.0269019174387932	0.0664948487438502
1787	-0.70948392358173	0.0384096713780681	0.171289643271482	0.20969931464955
1788	-0.806157643249673	0.034710858727656	0.234431638382864	0.26914249711052
1789	1.21838047626692	0.0267057160850246	0.416658686658155	0.44336440274318
1790	1.26023167639187	0.0139690700039814	0.508765002071024	0.522734072075005
1791	0.984084188760715	-0.00169200239815559	0.466531386525341	0.464839384127185
1792	-1.12244227394293	-0.0174003878996854	0.645059295735351	0.627658907835665
1793	-1.01075287315772	-0.0308709291641137	0.625061553868367	0.594190624704253
1794	-0.541202626699041	-0.041987224217953	0.559027372358406	0.517040148140453
1795	-1.45485417715011	-0.0517875119904451	0.309756398116017	0.257968886125572
1796	0.963103303991522	-0.0615341720221378	0.347584800865038	0.2860506288429
1797	0.201693641648651	-0.0724447024346896	0.315379521977187	0.242934819542497
1798	-0.179276527736828	-0.0840658253117313	0.295477782038383	0.211411956726651
1799	-2.76088994915946	-0.0955093162096497	0.106078801665631	0.0105694854559813
1800	-0.758614455900929	-0.106765953570466	0.166854656170849	0.0600887026003827
1801	-1.18834796044292	-0.119679054807531	0.227553078115398	0.107874023307867
1802	-0.353916146132051	-0.135634744288847	0.22892816452411	0.093293420235263
1803	-1.34964088763919	-0.155354187971768	0.190918848547105	0.0355646605753373
1804	-1.34744749075355	-0.178734505223201	0.338404634581893	0.159670129358692
1805	0.784342591754568	-0.205807009056361	0.135102439522753	-0.0707045695336085
1806	0.624607288035733	-0.236232015915027	0.206763801583665	-0.0294682143313621
1807	1.18160331514212	-0.267963469031712	0.235128148113908	-0.0328353209178042
1808	0.0533163011753496	-0.298120566924821	0.3627681029772	0.0646475360523791
1809	-0.221731775977461	-0.323758754637443	0.505562339175007	0.181803584537564
1810	-1.40452106829916	-0.343205196879056	0.286666999401163	-0.0565381974778925
1811	0.303745446029098	-0.356340477448103	0.466658752695679	0.110318275247575
1812	1.22713543121656	-0.364390149460732	0.419426676691737	0.0550365272310047
1813	1.00670962978063	-0.36784298368516	0.382615474711686	0.0147724910265253
1814	0.513438240616898	-0.366010829876341	0.450344498669605	0.0843336687932639
1815	1.64308371317686	-0.358022759251277	0.400379255325425	0.0423564960741483
1816	1.84167641605148	-0.343332409917992	0.205863542060609	-0.137468867857384
1817	-0.472939498430926	-0.320997668460522	0.0661385154877996	-0.254859152972722
1818	2.20126213595019	-0.290422006065214	0.192840235836488	-0.0975817702287259
1819	1.12397091082227	-0.252499999473281	0.0194671586369048	-0.233032840836376
1820	0.842647770858019	-0.207513630270355	0.0947440502286878	-0.112769580041667
1821	-0.747546181812757	-0.156060874660816	0.126285888623775	-0.0297749860370408
1822	1.2848030897561	-0.0996850223200286	0.0615616122642014	-0.0381234100558272
1823	0.647182240549564	-0.0410150654986371	0.106232249781133	0.0652171842824958
1824	0.459628273383627	0.0182043588422788	0.124788313003833	0.142992671846111
1825	0.764845648684519	0.0766177885940489	0.19378926158037	0.270407050174419
1826	0.44040135739762	0.133044406350943	0.249070676083761	0.382115082434704
1827	-0.353091719579751	0.186662152610864	0.260721225930253	0.447383378541117
1828	0.205544261278308	0.236575109141114	0.246940693459138	0.483515802600252
1829	0.294784043313309	0.281520519712026	0.200369949247369	0.481890468959395
1830	1.46339767226124	0.320620190917577	0.0792734099381699	0.399893600855747
1831	1.16407471116234	0.353781689502534	-0.0281075685403938	0.32567412096214
1832	0.766513525557905	0.382149481842829	-0.187950525335758	0.194198956507071
1833	1.77319754299667	0.407187266755186	-0.0030531334486037	0.404134133306583
1834	1.37788674745469	0.430211858168177	-0.139715447547729	0.290496410620448
1835	0.474323546454854	0.45286482061672	-0.0830579501419167	0.369806870474803
1836	0.927954671883862	0.476333501887496	-0.127232531506162	0.349100970381334
1837	-0.312258177016181	0.500772801900254	-0.271225701320328	0.229547100579926
1838	-0.0145061320545898	0.525725024783883	-0.0825191247531989	0.443205900030684
1839	2.43843721352403	0.549734261074977	0.0194183709980594	0.569152632073037
1840	1.50722762094585	0.571678877967246	0.151691954559078	0.723370832526324
1841	0.86429272944222	0.592371711134185	0.109298409749184	0.70167012088337
1842	-0.668401439446796	0.612926878091504	0.305653221231522	0.918580099323026
1843	0.430320697930949	0.633473724931881	0.211877710039062	0.845351434970943
1844	0.574793976414535	0.652707242226829	0.0583022149103789	0.711009457137208
1845	0.869895300447764	0.66947634896915	0.132299694746117	0.801776043715267
1846	2.05293217390157	0.683236098221823	0.230459441005429	0.913695539227252
1847	-0.317383225528138	0.694334660008475	0.338420401403913	1.03275506141239
1848	-0.218191516243113	0.703882690319247	0.186311116818683	0.89019380713793
1849	0.0793530865926611	0.711685419388217	0.290043907575715	1.00172932696393
1850	-2.04484122516242	0.716807755337399	0.377810005893636	1.09461776123103
1851	-1.09912273661735	0.717937924183924	0.298366496911395	1.01630442109532
1852	-0.165542694980815	0.712607427357474	0.406986074972858	1.11959350233033
1853	0.931533062090902	0.698912957589964	0.563454108754726	1.26236706634469
1854	1.52431646743963	0.676728287527906	0.442357034529068	1.11908532205697
1855	0.833814155027887	0.647994162871083	0.520501648791283	1.16849581166237
1856	0.216699831786743	0.615883145883562	0.552166721230063	1.16804986711363
1857	-0.307030264346554	0.583199203145458	0.605591663358166	1.18879086650362
1858	0.068162484246543	0.551542842598725	0.62978407561289	1.18132691821162
1859	-0.523858454896247	0.52135951573622	0.464806639738606	0.986166155474826
1860	-0.550656139342263	0.492572263197252	0.487897591518492	0.980469854715744
1861	-0.857065294750136	0.464509246689461	0.416076526094879	0.88058577278434
1862	-1.52818865107745	0.436176638067911	0.383466777854609	0.81964341592252
1863	0.282151195737903	0.406254335530974	0.382660315345404	0.788914650876378
1864	-0.314637054636626	0.373412844544669	0.397618126080599	0.771030970625268
1865	0.264094994292832	0.337682963315647	0.358503125435005	0.696186088750652
1866	1.01916359949373	0.29976462993304	0.474312346013909	0.774076975946949
1867	-0.186633612728223	0.261128839754984	0.451300572485839	0.712429412240823
1868	-0.277643998063879	0.223786167996204	0.379937841583896	0.6037240095801
1869	0.14650527356149	0.18892472028124	0.339125631890469	0.528050352171708
1870	0.672928188054998	0.15701919465893	0.343169937409705	0.500189132068635
1871	-0.387586618121342	0.128529710205929	0.310008338429987	0.438538048635917
1872	1.07740438643728	0.104006924255745	0.287831482163952	0.391838406419697
1873	0.436805110966728	0.083541500822299	0.143099508496234	0.226641009318533
1874	0.216732284169527	0.0676945525619757	0.237420518707086	0.305115071269062
1875	1.55065951471303	0.0567832272729705	0.239731034627655	0.296514261900626
1876	0.860127989691973	0.0509169159836248	0.309318417145588	0.360235333129213
1877	-0.81237276767831	0.0507682262629547	0.118531437390313	0.169299663653268
1878	0.251699461641601	0.0563788891703232	0.115306675470158	0.171685564640481
1879	0.726296559744555	0.0663115776876155	0.243488180924	0.309799758611616
1880	-0.416540211072854	0.0792038899950161	0.228457038754595	0.307660928749611
1881	0.165503477219794	0.0941058918394922	0.288217947458402	0.382323839297894
1882	-0.248025781819469	0.109720011362126	0.064673124109301	0.174393135471427
1883	1.147222982602	0.124917773653596	0.200927234585954	0.32584500823955
1884	-0.484640650141954	0.138905337296859	0.299456211622838	0.438361548919697
1885	-2.19150099687947	0.15175109625305	0.373654195375717	0.525405291628767
1886	1.31733142523673	0.162574803993749	0.420780153504585	0.583354957498334
1887	1.29668574213043	0.169541186424205	0.480314831310841	0.649856017735046
1888	-0.352391868222854	0.172992590679654	0.645953030597865	0.818945621277519
1889	-0.344657917371747	0.174404889441074	0.729408813874524	0.903813703315598
1890	-0.78026695179151	0.174397871252541	0.813253229716626	0.987651100969168
1891	-2.1607358609149	0.172810302036673	0.873620623477536	1.04643092551421
1892	1.03476043192404	0.168577162352371	1.12454759337434	1.29312475572671
1893	-0.937212479754612	0.160095908504442	1.04261213015878	1.20270803866322
1894	0.737195855129242	0.1475160900388	1.00841342303862	1.15592951307742
1895	0.388173159018266	0.131272889642088	0.927393609450583	1.05866649909267
1896	-0.63632809451726	0.112788731053338	0.855613451168598	0.968402182221936
1897	-0.0937648603792661	0.0935502794658916	0.608195236760129	0.701745516226021
1898	0.392225131422266	0.0742171419381907	0.644710721792927	0.718927863731118
1899	0.0527835488915491	0.0553434854892423	0.461466505653818	0.516809991143061
1900	-1.87623482522154	0.0377151560386208	0.524931326780818	0.562646482819439
1901	-1.17577567389621	0.0215027279325181	0.652529795146094	0.674032523078612
1902	-0.32792986764667	0.00528660837927407	0.559262290903041	0.564548899282315
1903	0.00389397046885381	-0.0124292590116774	0.520326914111777	0.507897655100099
1904	-0.343422071227355	-0.0321156034325138	0.484040913715197	0.451925310282683
1905	1.8105540590703	-0.0533632165528741	0.343204560065725	0.289841343512851
1906	1.44944272150352	-0.0751044280864963	0.323666300081793	0.248561871995296
1907	-0.251093433076669	-0.094694703382172	0.146465707077901	0.0517710036957294
1908	-1.59705774399874	-0.109522270403415	0.0536199392283788	-0.0559023311750363
1909	-1.34747495881862	-0.119033644491744	0.0318567811484079	-0.0871768633433364
1910	-1.60450615252635	-0.124940655441952	-0.106582348457259	-0.231523003899211
1911	-0.631300117163325	-0.129854005420353	-0.0379563766606802	-0.167810382081033
1912	-1.81961429327253	-0.136339451655872	0.0156205249050343	-0.120718926750838
1913	-0.28206499760682	-0.146112505188359	0.0337479810394465	-0.112364524148913
1914	0.431415204149068	-0.160537914187951	0.128999060098028	-0.0315388540899234
1915	1.04863137459721	-0.179421795435862	0.0350197945347447	-0.144402000901117
1916	0.311738777870995	-0.200917451136275	0.0982640640610741	-0.102653387075201
1917	1.06703821770288	-0.222255769249031	-0.0788471959580823	-0.301102965207113
1918	1.05222268529181	-0.240927977265507	-0.0884305163946837	-0.32935849366019
1919	0.929232265231946	-0.254531229338479	-0.241672793947557	-0.496204023286037
1920	-0.711073974610333	-0.261093856565368	-0.268259522333291	-0.529353378898659
1921	-0.534362583089537	-0.259725168407827	-0.246747878743561	-0.506473047151387
1922	-2.03871150940367	-0.251473235478555	-0.251260887825758	-0.502734123304313
1923	-0.77642180013516	-0.238689944831839	-0.276610196485878	-0.515300141317717
1924	1.97030286463732	-0.224835048522511	-0.0633791095236	-0.288214158046111
1925	0.727481032691381	-0.212092595961445	-0.20532317498786	-0.417415770949304
1926	-1.00454878982516	-0.199853368086728	-0.0723647658923343	-0.272218133979063
1927	-1.30786296247767	-0.187213752935941	0.172231122866457	-0.014982630069484
1928	-1.67193180366339	-0.174784290412227	-0.0409831788139041	-0.215767469226131
1929	-0.0743343440460501	-0.164321553068348	0.345715423144374	0.181393870076025
1930	-0.249655469802464	-0.157755470748372	0.26133007993107	0.103574609182698
1931	1.14600887887121	-0.155675226549034	0.424783275049715	0.269108048500681
1932	1.96292130373111	-0.157474311198574	0.333052513030058	0.175578201831484
1933	1.49654902819976	-0.160869184596051	0.551489296996193	0.390620112400142
1934	0.624866287254296	-0.162448508760548	0.37823483737492	0.215786328614372
1935	0.207834293949614	-0.159255129899631	0.252443795036843	0.0931886651372117
1936	1.42193169027672	-0.149871910849455	0.133983085745442	-0.0158888251040133
1937	1.558121563858	-0.134088377110499	0.012192386754629	-0.12189599035587
1938	1.60739551925007	-0.111580397242402	0.0972032938913546	-0.0143771033510476
1939	-0.358119514755092	-0.0818991911832214	0.134916023830695	0.0530168326474736
1940	-1.47792206602623	-0.0451621959620801	0.327337782455029	0.282175586492949
1941	-0.554128783631351	-0.00355087553400372	0.338083091602722	0.334532216068718
1942	-0.614158551656784	0.0391271767126256	0.365851982230657	0.404979158943283
1943	-0.206456222644024	0.0793307656196715	0.371591895326654	0.450922660946326
1944	-1.00278228764188	0.114368099880718	0.436467695413587	0.550835795294305
1945	-3.36132745509069	0.142517582619212	0.37996974255494	0.522487325174153
1946	0.118024656359537	0.161843261621172	0.37054808270561	0.532391344326782
1947	0.852239022274606	0.169726066897128	0.0852854260496114	0.255011492946739
1948	0.313070041013168	0.166169964591035	0.179734386294185	0.34590435088522
1949	0.391189695288931	0.153512696837049	0.317535322476544	0.471048019313593
1950	-0.845196505111399	0.134723590746358	0.223034128964836	0.357757719711194
1951	0.464090692956813	0.112455753573275	0.32443713759511	0.436892891168385
1952	0.234759548591367	0.0883238854327562	0.365938979716443	0.454262865149199
1953	-1.26521800209107	0.0639990343475616	0.261018442351447	0.325017476699009
1954	-1.0742765086862	0.0406527193721148	0.224187811015825	0.26484053038794
1955	-0.345765697697094	0.0179937603974218	0.295506178420279	0.3134999388177
1956	0.74294843318772	-0.00479540839230126	0.398183318517466	0.393387910125165
1957	0.29196093742809	-0.027830179953669	0.187564493474612	0.159734313520943
1958	-0.661976901179699	-0.0500762957868029	0.183521851774601	0.133445555987798
1959	-1.317057712551	-0.0705045132927111	-0.0223195667891401	-0.0928240800818512
1960	-0.422743423111031	-0.0891515153962442	-0.123069064769672	-0.212220580165916
1961	0.467045979922896	-0.106956610972026	-0.0260531360672203	-0.133009747039246
1962	-0.0632889110150868	-0.124381484954418	-0.189308151544495	-0.313689636498914
1963	0.772831004080001	-0.140940405737051	-0.218159489164492	-0.359099894901544
1964	0.253446056945429	-0.155862503567704	-0.269460109500716	-0.42532261306842
1965	-1.46567531208455	-0.167977293443191	-0.129657601750194	-0.297634895193385
1966	0.303311263267146	-0.176782553953618	-0.299985253745021	-0.476767807698639
1967	1.04226327776817	-0.183130643989076	-0.310342153288017	-0.493472797277092
1968	0.746263434315789	-0.187221533507861	-0.374322844761723	-0.561544378269583
1969	-0.0995364397147638	-0.188250939124732	-0.623868433274344	-0.812119372399076
1970	0.294514901078629	-0.185436254673138	-0.688555870907265	-0.873992125580404
1971	-0.605250388601197	-0.17876836353355	-0.558229775820408	-0.736998139353958
1972	1.37421951190738	-0.168712090710479	-0.676790288467088	-0.845502379177568
1973	0.0367934784176879	-0.156108325922181	-0.52301439480613	-0.679122720728311
1974	-0.348754957006578	-0.140912889762616	-0.364204381965289	-0.505117271727905
1975	-1.91749726414609	-0.123511173326021	-0.389123548373552	-0.512634721699573
1976	-1.57394360489732	-0.105300830974994	-0.421056355287743	-0.526357186262736
1977	-0.450013085703978	-0.0890602666305008	-0.389094846514194	-0.478155113144695
1978	0.766361410205976	-0.0774794612949064	-0.49567840806789	-0.573157869362796
1979	0.254282323173359	-0.0715949073148935	-0.342559001180235	-0.414153908495128
1980	-0.781439732015305	-0.0705085101494021	-0.454834834047127	-0.525343344196529
1981	-0.196060429849686	-0.0729067349744579	-0.405038497107145	-0.477945232081603
1982	1.29857281967461	-0.078103371358583	-0.407881062792586	-0.485984434151169
1983	0.44339453064375	-0.0851423834926155	-0.424883410123734	-0.510025793616349
1984	0.321405667808578	-0.0920793581530492	-0.246569091534512	-0.338648449687561
1985	0.431774320115203	-0.0972367304034932	-0.270162636794921	-0.367399367198415
1986	0.952974790887703	-0.0995324178219662	-0.0717979466620882	-0.171330364484054
1987	1.09400680283457	-0.0981987607790566	-0.213198713652349	-0.311397474431405
1988	0.507511122130963	-0.0923831786109985	0.00446034815135997	-0.0879228304596386
1989	0.36529023893755	-0.0813746321369471	-0.0918694171786668	-0.173244049315614
1990	0.514609007172281	-0.065182832891718	0.0236094621845024	-0.0415733707072156
1991	0.0345827132360841	-0.0444189693739995	-0.0701730297853792	-0.114591999159379
1992	0.369040491531051	-0.0200065296630597	-0.122751781677107	-0.142758311340167
1993	1.19122281589403	0.00678191146359623	0.0111964369721362	0.0179783484357325
1994	-0.133166950510804	0.0349818566147445	0.27816719806649	0.313149054681234
1995	-0.694381391244067	0.064202713194127	0.365630998748751	0.429833711942878
1996	-0.657823452847568	0.0933697021310255	0.38009330553703	0.473463007668055
1997	-0.444246719095298	0.120647284127575	0.311651333932521	0.432298618060096
1998	1.71971258791319	0.144138528653674	0.386743556016069	0.530882084669743
1999	1.54216481681064	0.16289175294993	0.480746025471082	0.643637778421011
[truncated: 8,001 more rows]
