# Supplementary material for: Impulse Response Functions for Nonlinear, Nonstationary, and Heterogeneous Systems, Estimated by Deconvolution and Demixing of Noisy Time Series
Source: Sensors (Basel). 2022 Apr 25;22(9):3291. doi: 10.3390/s22093291 (PMC9105515; doi:10.3390/s22093291)
Supplement: Supplementary file 1 [file sensors-22-03291-s001.zip › File S1/IRF fig 3 ARIMA benchmark tests/ARIMA_benchmark_test_IRF_alpha=1_tau=5_FD=1.txt]

lags	benchmk	bb	se	RMSE	pooled_se	bias	bias_se
0	0.2	0.199959699507036	0.000369321644063822	0.000522200867105245	0.000616487081908057	6.92432735894979e-05	6.16487081908057e-05
1	0.163746150615596	0.164306817589179	0.000523501638581458	0.00072713283173811	0.00087374717325723	8.92857425949106e-05	8.7374717325723e-05
2	0.134064009207128	0.135025396606007	0.000701581775032832	0.00105700556824267	0.00115717328144484	8.70119982405054e-05	0.000115717328144484
3	0.109762327218805	0.110509170380424	0.00086893551842746	0.00129627298431631	0.00142087173276156	0.000145514905431952	0.000142087173276156
4	0.0898657928234443	0.090723240797256	0.00103339656347995	0.00159611599076861	0.00167742042392363	0.000165804816975846	0.000167742042392363
5	0.0735758882342885	0.074294643571182	0.00119104525287759	0.0019496472523798	0.00192319206240975	0.00022387129241243	0.000192319206240975
6	0.0602388423824404	0.0609979292336663	0.00134162515522814	0.00212447713905565	0.00215899812210916	0.000307047065210455	0.000215899812210916
7	0.0493193927883213	0.0500395510169998	0.00148675327303928	0.00230140381579312	0.0023849284255078	0.000354295251821712	0.00023849284255078
8	0.0403793035989311	0.0410885664026551	0.00162403938728263	0.00240804141108637	0.00260115739104459	0.000463685976238598	0.000260115739104459
9	0.0330597776443173	0.0341606968533345	0.00175592884607005	0.00251023522136744	0.00280832926413039	0.000576348713383585	0.000280832926413039
10	0.0270670566473225	0.0283714598290327	0.00188062789191679	0.00260449139210679	0.00300686922779833	0.000506014433172691	0.000300686922779833
11	0.0221606316724668	0.0237503324820426	0.00200195941962203	0.00276455821366277	0.00319799612785863	0.000592792469983924	0.000319799612785863
12	0.0181435906578825	0.0190631479193838	0.00211750705759716	0.00292259483076965	0.003382197971688	0.000495862890995331	0.0003382197971688
13	0.0148547156428668	0.0159170072321569	0.00223022491367773	0.00318383040594229	0.00355938160719677	0.000587417252512609	0.000355938160719677
14	0.0121620125250436	0.0129562313948549	0.00233812399037502	0.0032534963245628	0.00373058604629024	0.000486375050600229	0.000373058604629024
15	0.00995741367357279	0.0103652792174902	0.00244401521924945	0.00337009600881743	0.00389622318460043	0.000438604456630306	0.000389622318460043
16	0.00815244079567324	0.00765198716237596	0.00254469210165782	0.00353521516621376	0.00405631442530439	0.000483215869951034	0.000405631442530439
17	0.00667465399206522	0.00625934578801023	0.00264280244093061	0.00369640817273587	0.00421132683259058	0.000520148379847806	0.000421132683259058
18	0.00546474448945851	0.00420670655317636	0.00273644241678752	0.00393664090920122	0.00436155100261614	0.000537420625998819	0.000436155100261614
19	0.00447415437123312	0.00305890805068714	0.00282637058697532	0.00406579186888077	0.00450749956161358	0.000623583884547806	0.000450749956161358
20	0.00366312777774684	0.00168982826598396	0.00291303882924075	0.00419856521171696	0.00464920861782722	0.000684969482971679	0.000464920861782722
21	0.00299911536409554	0.00073235748593055	0.00299540708982087	0.00433059867055189	0.00478723336254768	0.000722787423670322	0.000478723336254768
22	0.00245546798061369	-6.15412318844803e-05	0.00307605525383885	0.00445500304962687	0.00492163355926538	0.000678221657579365	0.000492163355926538
23	0.00201036714892672	-0.000378392727052556	0.00315545811019018	0.00458026905868457	0.00505283530812	0.00089436547316366	0.000505283530812
24	0.00164594940980401	-0.000410371414957094	0.00323375581896557	0.00463181229351284	0.00518113298886143	0.000856777538488793	0.000518113298886143
25	0.00134758939981709	-0.000494356174396664	0.00331111232577631	0.00470669152290823	0.00530645172597096	0.000960198815393341	0.000530645172597096
26	0.00110331288415215	-0.000107070045066625	0.0033865322001331	0.00468817346952874	0.00542907851856337	0.00102089352817802	0.000542907851856337
27	0.000903316188522533	-0.000453802941172427	0.00345921405602635	0.00474152541091167	0.00554899444919606	0.00108627224555408	0.000554899444919606
28	0.000739572743296586	-0.00025456518343039	0.00353025412049674	0.0048131509302612	0.00566645045894696	0.00113542710352005	0.000566645045894696
29	0.000605510949075163	-8.95156110600843e-05	0.00359954283708356	0.00479435556558125	0.00578162252089972	0.00104528260139555	0.000578162252089972
30	0.000495750435333272	-6.17333534197373e-05	0.00366687245999001	0.00502516556745864	0.00589450975544243	0.000979565431210953	0.000589450975544243
31	0.000405886127259147	-3.65219677781505e-05	0.00373269190851609	0.00494512216950457	0.00600560528154533	0.00100607531806281	0.000600560528154533
32	0.000332311454634787	-0.000319614803626402	0.00379707675633748	0.00503977755155946	0.00611463103959533	0.000933251394762636	0.000611463103959533
33	0.000272073607509579	-0.000184411841259502	0.00385983989685355	0.00507749376574591	0.00622186123756918	0.000897760997571165	0.000622186123756918
34	0.000222755029568961	-0.000282962104737157	0.00392067152079223	0.00513200951359167	0.00632741896828851	0.000892348987462684	0.000632741896828851
35	0.000182376393110903	0.000453069536220152	0.00398004031865758	0.00525908212556964	0.00643138420195468	0.000851082151489963	0.000643138420195467
36	0.000149317161675336	7.71320718470086e-05	0.00403869270707457	0.00535629926907591	0.00653370986652572	0.000928614953618547	0.000653370986652572
37	0.000122250552225914	0.000178296140406787	0.00409600644151465	0.00561200251525047	0.00663430869772376	0.00102449674517082	0.000663430869772376
38	0.000100090286688122	0.000418495522920458	0.00415160467284481	0.00564982364442134	0.00673332293681949	0.000999585119442868	0.000673332293681949
39	8.19469957959574e-05	0.00016572385571413	0.00420558067968312	0.0057279718460659	0.00683100147252086	0.00098575443806369	0.000683100147252087
40	6.70925255805024e-05	0.000244015880563636	0.00425792985984467	0.00581859233145093	0.00692755580492695	0.00103350903944908	0.000692755580492695
41	5.49307139944285e-05	-0.000340854117230946	0.00431032012153096	0.00582722255104555	0.00702275313049482	0.000963174273017736	0.000702275313049482
42	4.49734648357696e-05	-0.000499364127112769	0.00436229484749822	0.00592821039535072	0.00711684143182727	0.000962313819965511	0.000711684143182727
43	3.68211587335158e-05	-0.000942099870686777	0.0044135638268378	0.00594313440109498	0.00720961064182663	0.00109606243923546	0.000720961064182663
44	3.01466150190953e-05	-0.000697917353950903	0.00446436466939142	0.0060385793721821	0.00730113405436218	0.00107460916401572	0.000730113405436218
45	2.46819608173359e-05	2.04469216654741e-05	0.00451452375537186	0.00606565674173352	0.00739144151018329	0.00120662371111607	0.000739144151018329
46	2.02078803674187e-05	-0.000314008381934886	0.00456492784123119	0.00613182509035882	0.00748061246485129	0.00121904207884507	0.000748061246485129
47	1.65448131113264e-05	-0.000145533736408904	0.0046143495618499	0.00620018356603635	0.00756854694840582	0.00127913766885251	0.000756854694840582
48	1.35457472981708e-05	9.45144061484835e-05	0.0046624759565513	0.0062165781227096	0.00765564713566483	0.00131362884322299	0.000765564713566483
49	1.10903198864354e-05	0.000662464676713964	0.00471006908033345	0.00632092033218731	0.00774188813848406	0.00126737123204769	0.000774188813848406
50	9.07998595249697e-06	0.000622593553628177	0.00475663144377544	0.00635288926361145	0.00782723301934783	0.00125475423573805	0.000782723301934783
51	7.43406373682535e-06	0.00045849068915753	0.00480304528912019	0.00643492691780985	0.00791173265080919	0.00125607088147713	0.000791173265080919
52	6.08649660168073e-06	0.000663049750158462	0.00484871516045926	0.00653796137296939	0.00799544876121116	0.00116851135803001	0.000799544876121116
53	4.98320194630064e-06	0.000685519018574837	0.00489351939423741	0.00651856840161193	0.00807836572510368	0.00122803049237569	0.000807836572510368
54	4.07990068223439e-06	0.000595274063273977	0.00493756084021309	0.00654133275559485	0.00816049504585999	0.00122716606091265	0.000816049504585999
55	3.34034015804913e-06	0.000833571810602757	0.00498123982588346	0.00659485147698855	0.00824212022966625	0.00125400243656003	0.000824212022966625
56	2.73483921313619e-06	0.00072265769437574	0.00502465172977263	0.0065661013857721	0.00832296220784136	0.00122752943771024	0.000832296220784136
57	2.23909696851819e-06	0.000741581587264383	0.00506748206194269	0.0065977552541969	0.00840317699200537	0.00111447845186799	0.000840317699200537
58	1.83321754724952e-06	0.00127136713383251	0.00511024139638265	0.0066717431150509	0.00848280697498736	0.00106908083654189	0.000848280697498736
59	1.50091158301537e-06	0.00159326384347348	0.00515299970637017	0.00677333514714833	0.00856168785837921	0.0010659537198859	0.000856168785837921
60	1.22884247066564e-06	0.0015987143427011	0.00519521506781195	0.00681449719959935	0.00863982951402165	0.00097932631431613	0.000863982951402165
