# Supplementary material for: Impulse Response Functions for Nonlinear, Nonstationary, and Heterogeneous Systems, Estimated by Deconvolution and Demixing of Noisy Time Series
Source: Sensors (Basel). 2022 Apr 25;22(9):3291. doi: 10.3390/s22093291 (PMC9105515; doi:10.3390/s22093291)
Supplement: Supplementary file 1 [file sensors-22-03291-s001.zip › File S1/IRF fig 3 ARIMA benchmark tests/ARIMA_benchmark_test_IRF_alpha=2_tau=10_FD=1.txt]

lags	benchmk	bb	se	RMSE	pooled_se	bias	bias_se
0	0	2.12557262535263e-05	0.000407698465299457	0.000412819306528014	0.000451055004961402	-9.82400859166893e-05	4.51055004961402e-05
1	0.0327492301231193	0.0321724916275477	0.000576856129431096	0.00058907214619162	0.000633429418196278	-9.77079700118716e-05	6.33429418196278e-05
2	0.0536256036828512	0.0536536216040902	0.000766301713731107	0.000860680891308254	0.000840201890832455	-0.000178456130451605	8.40201890832455e-05
3	0.0658573963312832	0.0660363908440388	0.000942695406231333	0.000956996257201214	0.00103391184344444	-9.32566818564264e-05	0.000103391184344444
4	0.0718926342587555	0.0721579133411135	0.00111265961060413	0.00118211009047026	0.00122369506559565	-6.80358166366894e-05	0.000122369506559565
5	0.0735758882342885	0.073786459057245	0.00127695508514796	0.00137378456891884	0.0014061945791627	-6.48853902759558e-05	0.00014061945791627
6	0.0722866108589285	0.072012794665147	0.00143049209969146	0.00148013669820475	0.00158132787363844	-9.68147624851959e-05	0.000158132787363844
7	0.0690471499036498	0.0696342707336999	0.00157740167044089	0.00162339187866426	0.00174953592660031	-9.10521229787606e-05	0.000174953592660031
8	0.0646068857582897	0.0652267659204976	0.0017172114932222	0.00164335850368047	0.00191069345248874	-9.67140059189286e-05	0.000191069345248874
9	0.0595075997597711	0.0599515517736373	0.00185085965308254	0.00180454889276775	0.00206512175563263	-9.60289865806484e-05	0.000206512175563263
10	0.0541341132946451	0.0544106700072186	0.00198000859020876	0.00196723678298245	0.00221321105771914	-0.000149367236036424	0.000221321105771914
11	0.0487533896794269	0.0485644480275604	0.0021010819760512	0.00207915569094557	0.00235554038775946	-7.36143727687265e-05	0.000235554038775946
12	0.043544617578918	0.0431186981197139	0.00221676682873867	0.00216696518946318	0.00249209232311843	-0.000139157926360128	0.000249209232311843
13	0.0386222606714536	0.0374570904250399	0.00232896371382338	0.00219846796683399	0.00262357903269881	-0.000134897575023546	0.000262357903269881
14	0.0340536350701221	0.0323556390861904	0.00243650732088379	0.00228319216335542	0.00275020665953761	-7.02964051420501e-05	0.000275020665953761
15	0.0298722410207184	0.0280072494893872	0.00254163487578068	0.00236233641395172	0.00287234156060827	-5.6112580294669e-05	0.000287234156060827
16	0.0260878105461544	0.0240063384729304	0.00264261096557426	0.00242678867962444	0.00299027740702195	5.84116253362246e-05	0.000299027740702195
17	0.0226938235730217	0.020192470318422	0.00274249535223831	0.00251232305016248	0.00310448704681184	8.90211879881334e-05	0.000310448704681184
18	0.0196730801620506	0.0175046640802962	0.00284057864397338	0.00262500026673193	0.00321499637068836	0.000151497994780651	0.000321499637068836
19	0.0170017866106859	0.0150893565994814	0.00293521889830302	0.00276175997724354	0.00332209369059912	0.000219208676712573	0.000332209369059912
20	0.0146525111109873	0.0134192708344237	0.00302728081428328	0.00290156900305291	0.00342624688033926	0.00028700863572667	0.000342624688033926
21	0.0125962845292013	0.0119238888840698	0.00311544116523469	0.0029940607653186	0.00352738636715124	0.000328593011787316	0.000352738636715124
22	0.0108040591147002	0.010763645656301	0.00320339266953284	0.00310415539623022	0.00362604379695054	0.000342482349006359	0.000362604379695054
23	0.0092476888850629	0.0093241227955667	0.00328943869867892	0.00313487756569373	0.00372236777642777	0.0003730970378795	0.000372236777642777
24	0.00790055716705923	0.00808809287576714	0.00337318415945098	0.00315594726640509	0.00381644682832837	0.000450384391001135	0.000381644682832837
25	0.00673794699908547	0.00722741347032694	0.00345511905200495	0.00319757885273245	0.00390835307456015	0.000474263943816061	0.000390835307456015
26	0.00573722699759121	0.00590709707265596	0.0035366298708688	0.00324117775001913	0.00399828839698773	0.000538300705832157	0.000399828839698773
27	0.00487790741802168	0.004890415028513	0.00361803294925842	0.0032422289359267	0.00408633619477333	0.000533734643297215	0.000408633619477334
28	0.00414160736246089	0.00471962763092322	0.00369849244905591	0.00323309772320497	0.00417254844370278	0.000500268832967839	0.000417254844370278
29	0.00351196350463595	0.00382509966023181	0.00377867890578739	0.00324102986893661	0.00425710770312469	0.000415833908267228	0.000425710770312469
30	0.00297450261199963	0.00305395774150812	0.00385891408349476	0.00335881308638931	0.00434022955266445	0.000454538346697567	0.000434022955266445
31	0.00251649398900671	0.00275302449876086	0.00393759502989462	0.00340316995160603	0.00442194069771928	0.000477252257508038	0.000442194069771928
32	0.00212679330966264	0.00145071086619741	0.00401645144534679	0.00344547958539945	0.00450228313500359	0.000486260906643051	0.000450228313500359
33	0.00179568580956322	0.00101994972713562	0.00409449497021248	0.00357661854799241	0.00458115829028778	0.000630573387299173	0.000458115829028778
34	0.00151473420106893	0.0007382958852973	0.00417101628337295	0.00367728663317982	0.00465869212917368	0.000605057236602039	0.000465869212917368
35	0.00127663475177632	0.000383155265631063	0.0042466817930205	0.00380848774033184	0.00473510832037854	0.000634969806579549	0.000473510832037854
36	0.00107508356406242	-0.000285646331117262	0.00432147501636525	0.00390399498577613	0.00481040882325226	0.000633332825787595	0.000481040882325226
37	0.000904654086471768	5.89525739955107e-05	0.00439644204429559	0.00394266887540419	0.00488452081062155	0.00067782550023794	0.000488452081062155
38	0.000760686178829729	0.000618303858989537	0.00446980271092894	0.00401230617886598	0.00495759545801829	0.000679934457967919	0.000495759545801829
39	0.000639186567208468	0.000388911012729237	0.00454248302541309	0.00394607208944962	0.00502960147556318	0.000712149823263056	0.000502960147556318
40	0.000536740204644019	0.000521121072560412	0.00461433241804189	0.00403185646467699	0.00510059615662316	0.000801334842903091	0.000510059615662316
41	0.000450431854754314	0.000398924427336059	0.00468502138293926	0.00406529175474157	0.00517076262257524	0.000853554158924328	0.000517076262257524
42	0.000377777104620465	0.000627331282572773	0.00475507067595338	0.00410747183348157	0.00524000576595774	0.000894733067120227	0.000524000576595774
43	0.000316661965108236	0.000810572369335542	0.0048258162087377	0.00412419856590259	0.00530849696788664	0.000905140489925884	0.000530849696788664
44	0.000265290212168039	0.00050060600734162	0.00489630490835492	0.00427999033127227	0.00537613098483914	0.000917592537198421	0.000537613098483914
45	0.000222137647356023	0.000161176238900138	0.00496652633121251	0.00427669126915963	0.00544291301828052	0.000910648145891687	0.000544291301828052
46	0.000185912499380252	-0.00052846778361548	0.00503599275411175	0.00436427075076587	0.00550896859684008	0.000873087583519231	0.000550896859684008
47	0.000155521243246469	-0.000552540931424365	0.00510370644074935	0.0044111019980378	0.00557428967371086	0.000852247366007555	0.000557428967371086
48	0.00013003917406244	-0.0011327399110262	0.00517115666294036	0.00451654338154378	0.00563900123889565	0.000828188316687792	0.000563900123889565
49	0.000108685134887067	-0.000961102178119189	0.00523666190759326	0.00455930109327455	0.00570287531182491	0.000818588457566694	0.000570287531182491
50	9.07998595249697e-05	-0.00136170432829922	0.00530041695387643	0.00478348315480337	0.0057661576028754	0.000850043655093694	0.00057661576028754
51	7.58274501156185e-05	-0.00110387186543327	0.00536289701871791	0.00480182774624098	0.00582880168651206	0.000786372149612833	0.000582880168651206
52	6.32995646574796e-05	-0.00105305667710034	0.00542464570824583	0.00488173225106962	0.00589069159480722	0.000733192852723442	0.000589069159480722
53	5.28219406307868e-05	-0.0017591953299565	0.00548605876262214	0.00497669264157987	0.00595187871504632	0.000751751120302122	0.000595187871504632
54	4.40629273681313e-05	-0.00167360235366979	0.00554696114908206	0.00508453810313289	0.0060124477819334	0.000810584876264608	0.00060124477819334
55	3.67437417385405e-05	-0.00267600553218371	0.00560727070086722	0.00522371849727545	0.00607222605416381	0.000848867266705108	0.000607222605416381
56	3.06301991871254e-05	-0.00261773179819708	0.00566664194875866	0.00535572255635179	0.00613136181820051	0.000909445025080086	0.000613136181820051
57	2.55257054411073e-05	-0.002683902724153	0.00572513738869011	0.00543741605081007	0.0061899417059525	0.000914584453220227	0.00061899417059525
58	2.12653235480945e-05	-0.00272186751756362	0.00578230087319559	0.00547260548594203	0.00624796641496729	0.000867007866505126	0.000624796641496729
59	1.77107566795814e-05	-0.00257635749503681	0.00583849760715017	0.00549833773998409	0.0063054951881581	0.000840780898638438	0.00063054951881581
60	1.47461096479877e-05	-0.00299815428692407	0.00589392486996332	0.00550561361343344	0.00636250659296765	0.00079519668209688	0.000636250659296765
