# Supplementary material for: Impulse Response Functions for Nonlinear, Nonstationary, and Heterogeneous Systems, Estimated by Deconvolution and Demixing of Noisy Time Series
Source: Sensors (Basel). 2022 Apr 25;22(9):3291. doi: 10.3390/s22093291 (PMC9105515; doi:10.3390/s22093291)
Supplement: Supplementary file 1 [file sensors-22-03291-s001.zip › File S1/IRF fig 3 ARIMA benchmark tests/ARIMA_benchmark_test_IRF_alpha=4_tau=20_FD=1.txt]

lags	benchmk	bb	se	RMSE	pooled_se	bias	bias_se
0	0	1.78909787161876e-05	0.000327778962752769	0.000317833189981972	0.000363080545061625	-6.13496939331825e-05	3.63080545061625e-05
1	0.000218328200820795	0.0005027344279355	0.000457276164786651	0.000479726292976224	0.000514236662538758	-6.56731518974853e-05	5.14236662538758e-05
2	0.00143001609820936	0.00144113410592537	0.000607066613617114	0.000606962654341312	0.000680518616035932	-6.29435985786738e-05	6.80518616035932e-05
3	0.00395144377987699	0.00344458151651345	0.00074672967189256	0.000779813833782849	0.000835448792440309	-8.32513421787432e-05	8.35448792440309e-05
4	0.00766854765426725	0.00719783164261302	0.000886106284261029	0.000922486180855931	0.000985837496740121	-0.000121201372876223	9.85837496740121e-05
5	0.0122626480390481	0.0117450740664655	0.00102161370158167	0.00105198232788478	0.00112961930338579	-0.000117491640833198	0.000112961930338579
6	0.0173487866061428	0.0168518832739119	0.00115104477052319	0.00113565776473518	0.00126732115914718	-0.000182247605816634	0.000126732115914718
7	0.0225554023018589	0.0219709124223583	0.00127617665813673	0.00121907663228706	0.00139902835662026	-0.00016679595322615	0.000139902835662026
8	0.0275656045902036	0.0265292535215386	0.00139540369130488	0.00130722579372095	0.00152496092357581	-0.000198494174466729	0.000152496092357581
9	0.0321341038702764	0.0311999874047532	0.00150961546831182	0.00145028738250955	0.00164568014596655	-0.000251260959266229	0.000164568014596655
10	0.0360894088630967	0.0350051121820201	0.00161894530315182	0.00153392810277517	0.0017611295265721	-0.000237559910464089	0.00017611295265721
11	0.0393277343414044	0.038539010416286	0.00172395504481756	0.00160177341302762	0.00187195476496411	-0.000283014796825707	0.000187195476496411
12	0.0418028328757613	0.0406346535618194	0.00182549081060039	0.00173331383449149	0.00197843858614481	-0.000321620274076327	0.000197843858614481
13	0.0435144136898378	0.0418063839769754	0.00192450489783329	0.00189388942325776	0.00208100422763864	-0.000372993269464242	0.000208100422763864
14	0.0444967498249595	0.0423100020729356	0.00201913615740311	0.00204837303105703	0.00218003015933696	-0.000358250642949699	0.000218003015933696
15	0.0448083615310776	0.0423885386595504	0.00210949283122004	0.00215061933613106	0.00227559253894829	-0.000290189189243352	0.000227559253894829
16	0.0445231966654368	0.0424528715052104	0.00219602989526537	0.00226725663299956	0.0023680625335065	-0.000253866158729792	0.00023680625335065
17	0.0437234334173552	0.0411400993073355	0.00227962546147796	0.0023566812055404	0.00245741971828954	-0.000311487334041612	0.000245741971828954
18	0.0424938531500294	0.0400880299282631	0.00236002490713142	0.00247227772044566	0.0025438437254539	-0.000307870288968748	0.00025438437254539
19	0.0409176331097173	0.0380367922893255	0.00243759289343556	0.00250862561285553	0.00262761909464851	-0.000402432429081238	0.000262761909464851
20	0.0390733629626329	0.036199363635997	0.0025119598606349	0.00254505320610175	0.00270900366031611	-0.000405223542322232	0.000270900366031611
21	0.0370330765158517	0.0340892408356893	0.00258440662979828	0.00255681746750515	0.00278823435222815	-0.000405726534696967	0.000278823435222815
22	0.0348610974100994	0.0326306435472294	0.00265544235088386	0.00258625397669013	0.00286550126604683	-0.000421936824016964	0.000286550126604683
23	0.0326135161346552	0.0300792261561297	0.00272597272730138	0.00258538306242341	0.00294068320740082	-0.000428729175850361	0.000294068320740082
24	0.0303381395215074	0.0282565966029725	0.00279513460612805	0.00263626689681382	0.00301407150993179	-0.00042347710943745	0.000301407150993179
25	0.0280747791628561	0.0264150189453269	0.0028624666143358	0.00266409547479744	0.00308564749589963	-0.000422436317364429	0.000308564749589963
26	0.0258557696691444	0.0249470361767605	0.00292900128026672	0.00266044215128254	0.00315563204444722	-0.000458662260335183	0.000315563204444722
27	0.0237066300515854	0.0231850411021612	0.00299433521236983	0.00270329136405303	0.00322415474057132	-0.000382995593725629	0.000322415474057132
28	0.0216468011477956	0.021035158828075	0.00305941779119877	0.00281776484834842	0.00329143920449014	-0.000420069325871224	0.000329143920449014
29	0.0196904087159922	0.0193472501856881	0.00312368918737551	0.00283655691893468	0.00335725796665493	-0.000401876089450754	0.000335725796665493
30	0.0178470156719978	0.017591059425645	0.00318676835531216	0.00286997006760388	0.00342184656548197	-0.000427159989516805	0.000342184656548197
31	0.0161223381562363	0.0157655909459615	0.00324966425001146	0.0029066344796788	0.00348520392720504	-0.000423433660845396	0.000348520392720504
32	0.0145189089939636	0.0144744317497123	0.00331121824718806	0.00292034054223807	0.00354733900341659	-0.000475114524705608	0.000354733900341659
33	0.013036678977429	0.013335641855261	0.0033719920711371	0.00300855690384234	0.0036084855657752	-0.000556160594681875	0.00036084855657752
34	0.0116735515762379	0.0121469383834328	0.00343068878325635	0.00303714930999993	0.00366861278164665	-0.000550587426468934	0.000366861278164665
35	0.01042585047284	0.010774673077305	0.00348847341745307	0.00314475613562301	0.00372794623919042	-0.000618970578388567	0.000372794623919042
36	0.00928872199349929	0.00972458502838523	0.00354524189825599	0.00326183294676988	0.00378634648335125	-0.000677135114440416	0.000378634648335125
37	0.00825647629586567	0.00840631023857095	0.00360058319927785	0.00328616879629779	0.00384373634849221	-0.000712122722748133	0.000384373634849221
38	0.00732287228153419	0.00735862643152907	0.00365522276926776	0.00340789170853144	0.00390027971202919	-0.000771259658728483	0.000390027971202919
39	0.00648135179149386	0.00648274266463936	0.00370792997568376	0.00345745172292442	0.00395599955551851	-0.000796250380865313	0.000395599955551851
40	0.0057252288495362	0.00537229167792225	0.00375948056284771	0.00357368383657373	0.00401086433075484	-0.000839645868181454	0.000401086433075484
41	0.00504783965228001	0.00476990582021846	0.00381047596700604	0.00361940702294344	0.00406507952697984	-0.000813115917495667	0.000406507952697984
42	0.00444265875033667	0.00428654449741921	0.00385964385759097	0.00375847033999651	0.00411864439873935	-0.000879165527664105	0.000411864439873935
43	0.00390338648990086	0.00407444865504951	0.00390914384197377	0.00372233111511339	0.00417145237008685	-0.000811676585914411	0.000417145237008685
44	0.00342401233838215	0.00360409174113252	0.00395708685187242	0.00388752363988229	0.00422345770389797	-0.000858068600781846	0.000422345770389797
45	0.00299885823930631	0.00315290667961078	0.00400523242702819	0.0039290567895939	0.00427481087486317	-0.000903679539328684	0.000427481087486317
46	0.00262260565792409	0.00290256571931885	0.00405210582309508	0.00399878990092035	0.00432568044978208	-0.000906336456638945	0.000432568044978208
47	0.00229030950887633	0.00257747955491968	0.00409858427546651	0.00403268601185348	0.00437586446250144	-0.00085749330515035	0.000437586446250144
48	0.00199740171359907	0.00209972123354132	0.00414497880393491	0.00413241246863669	0.00442559012705894	-0.000813869319602363	0.000442559012705894
49	0.00173968672575898	0.0023819568685967	0.00419154286846755	0.00429308434304197	0.00447467131056874	-0.000825956352158834	0.000447467131056874
50	0.00151333099208283	0.00182940649090062	0.00423762530212604	0.00438127308862813	0.00452330242350841	-0.000866310479732018	0.000452330242350841
51	0.00131484798500483	0.00173129518552556	0.00428338353795671	0.00439518924229315	0.00457140860036401	-0.000848354528091427	0.000457140860036401
52	0.0011410801522255	0.00123289515176481	0.0043291846368536	0.00452387530937538	0.00461916980481617	-0.000822598822184897	0.000461916980481617
53	0.000989178874879201	0.00122517529672634	0.00437491660190278	0.00457725798758884	0.00466650044342496	-0.000861029551275317	0.000466650044342496
54	0.000856583308036474	0.0012247794015477	0.00442005312641555	0.00470268319401446	0.00471335529914212	-0.000863435184660185	0.000471335529914212
55	0.000740998791727233	0.000891051562364404	0.00446510189391368	0.00472709892629384	0.00475985629616603	-0.000934228335337969	0.000475985629616603
56	0.000640375364338834	0.00114229935847548	0.00450970594488006	0.00474953925944579	0.00480597636471795	-0.000908800840295122	0.000480597636471795
57	0.000552886779854385	0.000707163427435151	0.00455382941198082	0.00471311222562392	0.0048516732207056	-0.000927419930064773	0.00048516732207056
58	0.000476910322771932	0.0010756456498903	0.00459775591611899	0.00487680458024632	0.00489703608605337	-0.000989327642250269	0.000489703608605337
59	0.000411007626677485	0.00170494707029419	0.00464224420844919	0.00496233265613559	0.00494203393525045	-0.00102070412154672	0.000494203393525045
60	0.000353906631551705	0.00206672055400459	0.00468583142553345	0.00502619849083287	0.00498670942779531	-0.00100725892038943	0.000498670942779531
