# Supplementary material for: Impulse Response Functions for Nonlinear, Nonstationary, and Heterogeneous Systems, Estimated by Deconvolution and Demixing of Noisy Time Series
Source: Sensors (Basel). 2022 Apr 25;22(9):3291. doi: 10.3390/s22093291 (PMC9105515; doi:10.3390/s22093291)
Supplement: Supplementary file 1 [file sensors-22-03291-s001.zip › File S1/IRF fig 3 ARIMA benchmark tests/ARIMA_benchmark_time_series_alpha=1_tau=5_FD=1.txt]

t	x	y_true	y_err	y
1	2.02330750724381	0.819005893375627	0.0528930323409437	0.87189892571657
2	0.697090496599316	0.809963411178595	0.0165059167773449	0.82646932795594
3	0.313782224823216	0.725898398564505	-0.0394187884181881	0.686479610146317
4	0.0616498760544716	0.606645317725713	-0.111575597220396	0.495069720505317
5	0.116450164619949	0.519969210756794	-0.163483194323883	0.356486016432912
6	0.614087385231283	0.548532260546531	-0.172565055319695	0.375967205226836
7	-1.17655767875445	0.213788695013939	-0.178629173639199	0.0351595213747397
8	0.195382969025554	0.214111973073432	-0.23595160515741	-0.0218396320839787
9	0.653045629304442	0.305909182818312	-0.210608884360406	0.0953002984579059
10	-1.92903417922795	-0.135349580223283	-0.211509405818262	-0.346858986041544
11	-1.66693601177165	-0.444202066099327	-0.261462826137826	-0.705664892237153
12	-0.529412945347554	-0.469564481165808	-0.282595232457426	-0.752159713623235
13	0.922414638348946	-0.199963953613764	-0.246681230053638	-0.446645183667403
14	-0.537639334875577	-0.271244505305763	-0.287786582943654	-0.559031088249417
15	-1.33498525265047	-0.489073268627346	-0.278735380677814	-0.767808649305161
16	-1.1075771419969	-0.621934753932957	-0.238427902909753	-0.86036265684271
17	-0.973876673740365	-0.703972444200972	-0.205526257512214	-0.909498701713186
18	-0.625718753199309	-0.701507640026671	-0.143236199045356	-0.844743839072028
19	-0.488930956308453	-0.672132069670685	-0.10698132163451	-0.779113391305195
20	-0.237374325105407	-0.597770060590423	-0.0684168996589611	-0.666186960249384
21	1.32435711266223	-0.224541309342223	-0.037792106055069	-0.262333415397292
22	0.834321294112441	-0.0169746164723858	0.0321986040694375	0.0152239875970518
23	0.817783658098236	0.149659091092001	0.0934768138856966	0.243135904977698
24	-0.864037199094367	-0.050276939464153	0.149555944789527	0.0992790053253738
25	-1.34187869264237	-0.309539015038416	0.194140923436735	-0.115398091601682
26	-2.02744533023348	-0.658918176936115	0.199723499843717	-0.459194677092399
27	0.194136936927145	-0.500649187834247	0.220422087407716	-0.280227100426531
28	-0.842967231886455	-0.578490332960704	0.27492701677251	-0.303563316188194
29	-0.455664297537994	-0.564760685460848	0.233997012715399	-0.33076367274545
30	0.222681304174515	-0.417850680481295	0.263145470429811	-0.154705210051484
31	-0.588821529665778	-0.459871508237753	0.320944682776552	-0.138926825461202
32	-0.416784119384913	-0.459867770135586	0.33081956277846	-0.129048207357126
33	1.060958275941	-0.1643162305712	0.38534274058007	0.22102651000887
34	-0.0774992161458112	-0.150030594427657	0.351944373555219	0.201913779127563
35	-1.61597849294194	-0.44603036014888	0.348820424916922	-0.097209935231958
36	-1.66169890618183	-0.697518553896703	0.389533210406164	-0.307985343490539
37	-1.5734131525576	-0.885762521429232	0.440641177499945	-0.445121343929287
38	-2.31335818489152	-1.18787265319631	0.464885865694566	-0.722986787501745
39	-1.51785559977199	-1.27611899186655	0.513876756014157	-0.762242235852397
40	0.280769472332359	-0.988643968761547	0.468849210359195	-0.519794758402352
41	-1.33051291638761	-1.07553580434767	0.467776656578435	-0.607759147769231
42	-2.38623222607746	-1.35782068427139	0.49609584626985	-0.861724838001541
43	-1.54472277891208	-1.42063410716079	0.535429524089198	-0.885204583071595
44	-0.373899026149529	-1.23789663763393	0.603948456075429	-0.633948181558499
45	-2.41909350037094	-1.49732274643692	0.632235777369853	-0.865086969067063
46	-3.09986136900135	-1.84587645359136	0.675046383956878	-1.17083006963448
47	-3.59384512911154	-2.23004484476007	0.732552599312674	-1.4974922454474
48	-1.67243602472017	-2.16029350009212	0.753513614659002	-1.40677988543312
49	-0.747763497237081	-1.91825142364731	0.729232077172784	-1.18901934647452
50	-1.34918028520751	-1.84036748971717	0.664954973007672	-1.1754125167095
51	1.09701439290016	-1.28736258221634	0.641610701576484	-0.645751880639859
52	1.47642388244966	-0.758718559932471	0.597982724616924	-0.160735835315547
53	-0.838576892866374	-0.788901596521028	0.585938581746474	-0.202963014774555
54	0.018329247824078	-0.642232148659269	0.609901082105087	-0.0323310665541819
55	-0.417787274144199	-0.609372665551533	0.632350732328387	0.0229780667768539
56	-0.81051478553574	-0.661015098479292	0.636445534340794	-0.0245695641384979
57	-0.512673246560806	-0.643728038686028	0.599348210377332	-0.0443798283086957
58	-1.12478337707468	-0.75199661730576	0.521151394551132	-0.230845222754629
59	0.405286831383288	-0.534625390522183	0.483728548098332	-0.0508968424238505
60	0.995507659630598	-0.238612716670717	0.427728352930307	0.189115636259589
61	0.422380764484525	-0.110883416316894	0.442940105216434	0.33205668889954
62	-0.942609564881369	-0.279305575921264	0.517197108330498	0.237891532409234
63	-0.473485318310328	-0.323373128174962	0.560556686340069	0.237183558165107
64	-1.50911207960567	-0.566577940677004	0.649452184685838	0.0828742440088341
65	-0.258814988431507	-0.515637781734156	0.683221417744155	0.167583636009998
66	1.39160296167066	-0.143847917020534	0.712589550326866	0.568741633306332
67	0.859318078997639	0.0540909023686072	0.695107572496673	0.74919847486528
68	-1.0192645253136	-0.159567019831803	0.695891783571779	0.536324763739976
69	0.0923348486786664	-0.112175456577568	0.626164837908007	0.513989381330439
70	1.44939744518804	0.198037992996988	0.595234642492568	0.793272635489556
71	0.26303316791315	0.214746428727107	0.522853552413977	0.737599981141084
72	0.574393963568835	0.290698298026318	0.445030049010733	0.735728347037051
73	1.40196307894538	0.51839625225065	0.396144166552399	0.914540418803049
74	0.0411403521031365	0.432655024418606	0.342353111114051	0.775008135532657
75	0.126371409444402	0.379502255854098	0.314354803253738	0.693857059107836
76	1.34817508603456	0.580345184937131	0.295498608237655	0.875843793174787
77	1.61918032096727	0.798982514502211	0.27698166863678	1.07596418313899
78	-1.41393767960827	0.371364019872881	0.269250155995009	0.64061417586789
79	-1.60919675269893	-0.0177922068831947	0.257952570804757	0.240160363921562
80	1.08582620836838	0.202598214733279	0.303510888311763	0.506109103045041
81	1.08998964348077	0.383871317616987	0.295186927325013	0.679058244942
82	-0.189589912175436	0.276369270522506	0.271213418823398	0.547582689345903
83	-0.0609487142759685	0.21408227812731	0.268335696870332	0.482417974997643
84	2.22631494495953	0.620538733783728	0.254211083073474	0.874749816857202
85	1.81995427971863	0.872045000768535	0.169435904828546	1.04148090559708
86	2.21331149940484	1.15663236007808	0.092781006633744	1.24941336671182
87	1.26418571986552	1.19980762717419	-0.0036309846839812	1.19617664249021
88	0.636205332123707	1.10956046856978	-0.0119545109863646	1.09760595758341
89	1.12024410061337	1.13248009814037	-0.0082067522599404	1.12427334588042
90	0.406183293539043	1.0084329423041	0.0436494599846111	1.05208240228871
91	0.106693837653281	0.846973829811934	0.0866172534433132	0.933591083255247
92	-1.0883398636339	0.475775548792488	0.190646010617111	0.666421559409599
93	-1.96175512501426	-0.0028189516438872	0.235680845613622	0.232861893969735
94	-0.837266376752384	-0.169761237752767	0.226054910072661	0.0562936723198944
95	-0.37549352537662	-0.214087451104097	0.223471522157119	0.00938407105302211
96	0.529167063838774	-0.0694465672992477	0.162922327268214	0.0934757599689662
97	-0.716483404050542	-0.200154721153702	0.175247010312826	-0.0249077108408766
98	-0.979456958542333	-0.359764217290751	0.154178258584213	-0.205585958706538
99	-0.0808439868295319	-0.310718825918874	0.201268542835422	-0.109450283083452
100	0.26488149554435	-0.201418759231196	0.310077078976476	0.10865831974528
101	-0.109346554839782	-0.186777043397346	0.335771650500392	0.148994607103046
102	-1.26669352213189	-0.406258813824765	0.38652112474843	-0.0197376890763349
103	-0.478542038223639	-0.428324992232045	0.444369560714829	0.0160445684827837
104	-0.203497543288946	-0.391382352110052	0.477481315653794	0.0860989635437414
105	0.345631765577939	-0.251310414768907	0.481151869511439	0.229841454742532
106	1.08644887193158	0.0115342092462294	0.514896033271618	0.526430242517848
107	-0.287903623776601	-0.0481373129329956	0.492654203699621	0.444516890766625
108	0.349947000798114	0.0305779016908407	0.556827751768525	0.587405653459366
109	0.42589516267268	0.110214101013422	0.594949812774076	0.705163913787499
110	1.20796520723568	0.331828715369667	0.646400054977999	0.978228770347666
111	0.715761871034658	0.414830748234438	0.699267890137122	1.11409863837156
112	-0.571871602628705	0.225260370376144	0.707606461637922	0.932866832014066
113	0.652424171837497	0.314912427044184	0.708726667272715	1.0236390943169
114	0.781198727541292	0.414068234055758	0.701936522217552	1.11600475627331
115	-0.791869899633661	0.180636417167409	0.748628880216398	0.929265297383807
116	0.708902322696685	0.289673054400118	0.775575935783366	1.06524899018348
117	0.241886873964976	0.285541612768402	0.832109206553115	1.11765081932152
118	0.187117626448001	0.271205224946575	0.898002331312341	1.16920755625892
119	0.313819399856476	0.284807938030488	0.98254663230231	1.2673545703328
120	-0.139266041567564	0.205327809272776	1.05103381409149	1.25636162336427
121	-0.938184792110356	-0.0195287665083185	1.08719713343589	1.06766836692757
122	0.388224475538719	0.0616560933977041	1.12247799813528	1.18413409153299
123	0.0620842590754778	0.0628965915944444	1.15126574616368	1.21416233775813
124	0.273660386422526	0.106227451086663	1.19161110912779	1.29783856021446
125	0.318354675549955	0.150642616135729	1.23021169741546	1.38085431355119
126	-1.81293766994362	-0.239251791434281	1.283089892864	1.04383810142972
127	-1.40165365342307	-0.476213530060858	1.28767495447709	0.811461424416232
128	-1.65708766152411	-0.721308194397473	1.35677184211487	0.635463647717393
129	0.991542534015145	-0.392248694397333	1.40881110259821	1.01656240820087
130	-0.000226931927209073	-0.321191455343226	1.51215698461356	1.19096552927033
131	1.40143746174553	0.0173181702337336	1.58806420248642	1.60538237272015
132	1.476647357665	0.309508390090398	1.63145858003638	1.94096697012677
133	-0.230457098745286	0.207312617553608	1.63522468791091	1.84253730546452
134	-0.0815457980119464	0.153424055889844	1.63173004015761	1.78515409604745
135	-0.698736121316347	-0.0141342314442995	1.70605148409377	1.69191725264947
136	-0.33092480791073	-0.0777570915367155	1.72521655090501	1.6474594593683
137	0.462005995658813	0.0287390770207539	1.77279931529049	1.80153839231124
138	0.0331277250169741	0.0301551111753627	1.76204227497692	1.79219738615228
139	-0.832624941938284	-0.141836071505902	1.74322050672823	1.60138443522233
140	-0.234747897130659	-0.163075133063781	1.74941153322927	1.58633640016549
141	-0.0198157378903958	-0.137477774079681	1.74005721569705	1.60257944161737
142	0.811955212028337	0.0498337609019258	1.66219118989845	1.71202495080037
143	-0.503628087230619	-0.0599251848541822	1.62117361300942	1.56124842815524
144	-0.525951237048275	-0.154252839133657	1.55262778771253	1.39837494857888
145	2.1770582022276	0.309120097297204	1.47995604253062	1.78907613982782
146	0.867981977068191	0.426682525465317	1.39727957201841	1.82396209748373
147	0.360228765619712	0.421383858523377	1.30729209026442	1.7286759487878
148	-0.662598764370929	0.212480170949564	1.23826180994389	1.45074198089345
149	-0.449613967554608	0.0840412568647528	1.21577598270741	1.29981723957216
150	-1.76670634891448	-0.284534108260396	1.18099152721232	0.896457418951922
151	-0.11195759715173	-0.255348344162752	1.16460557590813	0.909257231745378
152	-0.0740371081277958	-0.223868963739145	1.16072701063538	0.936858046896235
153	1.41677896952438	0.100067388631939	1.09795171129936	1.1980190999313
154	1.33993236195092	0.349914720843359	1.04863457720433	1.39854929804769
155	0.255641779503236	0.337614298809802	1.02333926178545	1.36095356059526
156	2.25967567123039	0.728350343360522	1.02930360559936	1.75765394895988
157	1.82803110431516	0.961929045987199	1.02010461831118	1.98203366429838
158	0.56212926280709	0.899986744790102	1.04852621619422	1.94851296098432
159	-0.318207308160635	0.673205363690075	1.0520283313837	1.72523369507378
160	-0.962272042599999	0.358719525870112	1.04729698555342	1.40601651142353
161	-0.622032974163196	0.169288112726774	1.09455496475265	1.26384307747942
162	1.16060795268151	0.370722974556244	1.12594863441698	1.49667160897322
163	-0.36573054711777	0.230376190718189	1.13946926034964	1.36984545106783
164	0.700048305831482	0.328625733284236	1.15059751653096	1.47922324981519
165	-0.558321764038375	0.157391641284932	1.14928975314351	1.30668139442844
166	0.277645897290846	0.184390556455561	1.12651995135204	1.3109105078076
167	-0.295929525013316	0.0917803141446664	1.11405875774179	1.20583907188646
168	0.12559718243291	0.100262802203979	1.05390874215128	1.15417154435526
169	-1.01055128655549	-0.120022017756925	0.939299735483249	0.819277717726324
170	-1.92754081890755	-0.483773880765577	0.88934301193844	0.405569131172863
171	-1.06855031484778	-0.609790616688213	0.812129822016647	0.202339205328434
172	-0.334430937770783	-0.566140518375184	0.760376479446548	0.194235961071364
173	-0.742404569695623	-0.611997566896398	0.70981543638952	0.0978178694931219
174	-1.18018138704117	-0.737097506235215	0.615556195927726	-0.121541310307489
175	0.622519951635703	-0.478980406044719	0.605971038120471	0.126990632075752
176	-0.751845936396419	-0.542525175829874	0.581062148765406	0.0385369729355317
177	-1.27906316553308	-0.699994678877573	0.659165704980445	-0.0408289738971286
178	-0.600213713122839	-0.693149913212583	0.731239406884084	0.0380894936715003
179	-0.962556688106485	-0.760014488061773	0.835146862425537	0.0751323743637641
180	0.403534584097177	-0.541540317341557	0.88230011831136	0.340759800969803
181	-1.27967815706502	-0.699311343252146	0.921751450017952	0.222440106765807
182	1.82584364056196	-0.207378974584414	0.981108109106212	0.773729134521799
183	0.566979226905857	-0.0563916986528657	1.06413929095485	1.00774759230199
184	1.21606988849647	0.197044359793885	1.11543193443905	1.31247629423293
185	0.95938752884976	0.353203782853768	1.16816587946409	1.52136966231786
186	-0.330975723865934	0.222983654352671	1.1915175286908	1.41450118304347
187	0.109061905366547	0.204375956325552	1.22123501074661	1.42561096707216
188	0.0140057074516474	0.170130022123781	1.25616606498099	1.42629608710478
189	-0.145554280824775	0.110179824969622	1.26470621674563	1.37488604171526
190	-0.319230004411284	0.0263616101891224	1.31510574894729	1.34146735913641
191	-0.942787134081161	-0.166974365853744	1.33119456096886	1.16422019511511
192	-1.29235094132226	-0.395177236564606	1.31851415336999	0.923336916805387
193	0.292294125100513	-0.265084931471713	1.2964224373846	1.03133750591289
194	-0.0309756130508772	-0.223228308183636	1.19465522976762	0.971426921583988
195	-1.01255837319193	-0.385275555505899	1.13744989005201	0.752174334546112
196	-1.72205096394452	-0.659847138490785	1.04779879349781	0.387951655007022
197	0.735588572325927	-0.393119430147727	1.01836114798575	0.625241717838019
198	0.487566909538012	-0.224345585186833	0.95567821935671	0.731332634169877
199	2.09685564308495	0.235692498707254	0.97785447033066	1.21354696903791
200	1.38848377880379	0.470665452722178	1.03163033431501	1.50229578703718
201	1.80942716548049	0.747233713651116	1.06351952528813	1.81075323893925
202	3.36113858314497	1.28401093773183	1.07607214378346	2.36008308151529
203	0.146823022696603	1.08062384654887	1.16131432396468	2.24193817051355
204	0.316818613955936	0.948103698470166	1.13562396214625	2.08372766061642
205	-1.054296655988	0.565382323846897	1.18178609753241	1.74716842137931
206	0.633898307616983	0.589675557303547	1.23837696466849	1.82805252197203
207	-0.863822871915394	0.310020938719732	1.28832874789206	1.59834968661179
208	-0.330567238972144	0.187710228833521	1.33459217860912	1.52230240744264
209	0.361589676508856	0.22600207231508	1.39105855243145	1.61706062474653
210	-1.21177718294559	-0.0573205897254085	1.44668307412112	1.38936248439572
211	-2.33041970753851	-0.51301407110046	1.5377872521109	1.02477318101044
212	-1.1953916136565	-0.65909871950298	1.58533002641489	0.926231306911912
213	0.371368484716186	-0.465350694028171	1.72177625140173	1.25642555737356
214	0.226432443159467	-0.335710435535153	1.78915114231687	1.45344070678171
215	0.391036826538726	-0.196649092394088	1.84259022739541	1.64594113500133
216	-0.394763982505101	-0.239955456008934	1.86819367521578	1.62823821920684
217	0.168691662333051	-0.162720578736755	1.86597327593329	1.70325269719654
218	-0.337369657055417	-0.200698273381511	1.82364126584419	1.62294299246268
219	-1.5774346117857	-0.479804770864235	1.7853456199809	1.30554084911666
220	0.713915302937247	-0.250047860792634	1.76691546667866	1.51686760588602
221	-0.779880827493161	-0.360698038870924	1.75255218404699	1.39185414517607
222	-1.33420072480967	-0.562154721960476	1.75804404182052	1.19588931986004
223	-0.0543741866851323	-0.471128196194071	1.79359653592916	1.32246833973509
224	-0.376498848937746	-0.461026912653792	1.78399184146721	1.32296492881342
225	0.927245711366504	-0.192007769112955	1.77116050604681	1.57915273693386
226	0.791276614289236	0.0010526574551739	1.75223792648219	1.75329058393736
227	0.321477569100793	0.0651573568511662	1.72121490052832	1.78637225737948
228	-0.41881419690392	-0.0304165075374581	1.69052634738579	1.66010983984833
229	-1.78877933538438	-0.382658797199022	1.69053333615385	1.30787453895483
230	-0.645220198280486	-0.442338564858767	1.66378355652636	1.22144499166759
231	-0.474991378468781	-0.457154462016008	1.66498338447745	1.20782892246145
232	0.262546420071583	-0.32177713294501	1.62304624663324	1.30126911368823
233	0.277766003852156	-0.207895633608911	1.5734448534506	1.36554921984168
234	-0.0625640494031524	-0.182723358546878	1.56818427944086	1.38546092089398
235	1.06098555933101	0.0625958789181785	1.55518716393296	1.61778304285114
236	1.29629376445488	0.310507923977234	1.62713276681914	1.93764069079637
237	1.79044391337278	0.612311169109118	1.68821726494419	2.30052843405331
238	1.34166284746412	0.769650554095592	1.80592091149908	2.57557146559467
239	-0.61404150294176	0.507328277173218	1.82839092572536	2.33571920289858
240	0.700088397691079	0.555382941966	1.85152197277172	2.40690491473772
241	0.427226875900884	0.540154469502665	1.89170054941949	2.43185501892216
242	0.606411275649935	0.563523330724342	1.93938301793193	2.50290634865628
243	-0.341672538475852	0.393039373245782	1.92224570039923	2.31528507364501
244	0.165591988584399	0.354911819763697	1.95109184971733	2.30600366948102
245	-0.574672899773696	0.17564264151667	1.98269727473369	2.15833991625036
246	-2.00873951367858	-0.257943870574166	1.98754402884289	1.72960015826873
247	-2.09867158162695	-0.630920895732427	2.01143544811865	1.38051455238622
248	0.509232305937715	-0.414707878908101	2.00885877891616	1.59415090000806
249	1.65274137165989	-0.00898581967382333	2.01795759894362	2.00897177926979
250	1.57232302781721	0.30710763865487	2.003026029073	2.31013366772787
251	-0.122270070286125	0.226984454214677	2.01956377845996	2.24654823267464
252	0.655542299005173	0.316947612937211	2.01966762424547	2.33661523718268
253	0.484427018471326	0.356380161520617	2.04771389458012	2.40409405610074
254	1.61025531873837	0.613830461771502	2.03119248659407	2.64502294836557
255	1.77521335563896	0.857604547356179	2.00161644395561	2.85922099131179
256	0.323660176711688	0.766879252242364	1.98507902927125	2.75195828151362
257	-1.18418985636065	0.39102965643614	1.99585359166952	2.38688324810566
258	0.396524359769362	0.399452877043658	2.00742251193262	2.40687538897628
259	-1.43922500754511	0.0391993533320983	1.99498238289473	2.03418173622683
260	0.257069412277745	0.0835075985293078	1.97913752625766	2.06264512478697
261	-0.850461549570914	-0.101722070882549	1.94718823439685	1.8454661635143
262	-1.18316669574106	-0.319916326846533	1.85337708161697	1.53346075477044
263	-0.562234876211784	-0.37437231044336	1.78112884106178	1.40675653061842
264	-2.28096370447784	-0.762702864556404	1.67076974321888	0.908066878662478
265	-0.661661446248788	-0.756780579922756	1.64985006207781	0.893069482155055
266	-0.354587276861716	-0.690516989487293	1.5850358599046	0.89451887041731
267	-1.1335446640702	-0.792056427630111	1.5821317400456	0.79007531241549
268	-0.47108313324273	-0.742697582122403	1.52885121905889	0.786153636936491
269	0.179641529450047	-0.572141044830262	1.54144369822596	0.9693026533957
270	-1.13949544573482	-0.696328557647668	1.5588693869125	0.862540829264836
271	-2.61671922900359	-1.0934494501933	1.56211468167279	0.468665231479488
272	-1.68554523445528	-1.23234973870052	1.57159403649604	0.339244297795523
273	-0.726389205109934	-1.15424047064372	1.57134939794496	0.417108927301246
274	0.199786531777218	-0.905054863407771	1.59436457226908	0.689309708861309
275	-0.839202355291934	-0.908836720953121	1.65214626395235	0.743309542999226
276	-0.354644414543809	-0.815021455879634	1.61533583564722	0.800314379767586
277	-0.800989167333452	-0.827480963813736	1.625448005777	0.797967041963262
278	-1.64674704031096	-1.00683352072311	1.59946397853672	0.592630457813618
279	-0.0763001237161723	-0.839585591389019	1.53853039742547	0.698944806036448
280	1.05511674077409	-0.476371195356537	1.47896497828974	1.0025937829332
281	1.42255387228988	-0.10550897306094	1.51646983249495	1.41096085943401
282	0.657241158512067	0.0450647907317449	1.5877736850731	1.63283847580485
283	0.620798070903633	0.161055544233829	1.63064649730449	1.79170204153832
284	0.263105046860842	0.184482136390116	1.61968718403152	1.80416932042163
285	-0.489171660398893	0.0532068663763354	1.65600396489364	1.70921083126998
286	1.82541237831832	0.408644573440881	1.65502332913981	2.06366790258069
287	1.20816834407012	0.576203548168507	1.66833238172168	2.24453592989019
288	0.636017405931098	0.598959046104426	1.6790943741371	2.27805342024152
289	-0.172573868999968	0.455871417079953	1.69939221301759	2.15526363009755
290	0.757482703413228	0.524732489295242	1.75135884918573	2.27609133848097
291	0.23389306868065	0.476393239861308	1.79333015292255	2.26972339278386
292	-0.524512932449641	0.28513520954298	1.75624626641001	2.04138147595298
293	0.321114986489723	0.297671962136116	1.76375887278358	2.06143083491969
294	2.30796963947612	0.705307117625126	1.74863410808584	2.45394122571097
295	1.93304065323198	0.964064758210876	1.71585832551175	2.67992308372262
296	0.967201990450672	0.982749863596067	1.75533078577449	2.73808064937055
297	0.971824805885397	0.998972497086371	1.81302325528493	2.8119957523713
298	0.315112195976802	0.880911944039077	1.84069092322289	2.72160286726197
299	0.746955083429602	0.870620716024422	1.84882047855324	2.71944119457766
300	-0.469870174813457	0.618829919513276	1.78341875989207	2.40224867940535
301	1.64652599652823	0.835960285335939	1.73515697533976	2.5711172606757
302	-0.397342521258447	0.604957889704688	1.70232321599646	2.30728110570115
303	0.0626633981668862	0.507830308251764	1.67716517700114	2.18499548525291
304	-0.908873253840843	0.234001639942622	1.69786637749304	1.93186801743566
305	-1.3850605982146	-0.0854277807512147	1.73211026277271	1.64668248202149
306	-1.13915490556854	-0.29777333238193	1.71675803175661	1.41898469937468
307	-0.0197800266975919	-0.247752190007116	1.73998515997034	1.49223296996322
308	1.33678460879342	0.0645145846574389	1.71270164439293	1.77721622905037
309	0.970094886470529	0.246839051775204	1.70044245084711	1.94728150262231
310	-0.236626566265068	0.154769409495954	1.70801827239595	1.8627876818919
311	1.63713451090193	0.454141377370442	1.72091322081394	2.17505459818438
312	0.242116800654169	0.420242872029208	1.72135748992542	2.14160036195463
313	-0.179556997811744	0.308154363529778	1.7017099670857	2.00986433061548
314	-0.800904856802695	0.0921144827564626	1.6750457720437	1.76716025480016
315	0.0264791286855694	0.0807127855737013	1.57585678978689	1.65656957536059
316	-0.318040105744205	0.00247401856693716	1.49551188535189	1.49798590391883
317	-0.174859594220224	-0.032946363759607	1.43234767016888	1.39940130640928
318	-0.615696368402869	-0.150113474892658	1.41347261204027	1.26335913714761
319	0.98972000536701	0.0750414827273831	1.42741948823484	1.50246097096222
320	-0.250486531911236	0.0113414632832314	1.40946768079924	1.42080914408247
321	0.800779126822798	0.169441430139446	1.38133478204754	1.55077621218699
322	2.77182707824915	0.693092325350507	1.37453107385608	2.06762339920659
323	2.78001885216469	1.12345977191973	1.37859922567365	2.50205899759338
324	1.85591842638745	1.29099475039415	1.35418316760777	2.64517791800192
325	1.49860875324336	1.35669885485859	1.34532105428647	2.70201990914506
326	0.110100727312182	1.13279122060085	1.37653896633484	2.50933018693569
327	2.15335828439741	1.35812266600214	1.39604556178632	2.75416822778845
328	0.832001422278961	1.278337077564	1.39843742511956	2.67677450268356
329	-0.00202848638770792	1.04620818092394	1.42218473751317	2.46839291843711
330	-0.813827937904274	0.693797224263346	1.40761132415882	2.10140854842216
331	1.70768047577588	0.909569219059719	1.43335999050709	2.34292920956681
332	1.50494482645707	1.04568125698873	1.45482101503916	2.50050227202789
333	0.640728658879577	0.984277134789829	1.46306513249982	2.44734226728965
334	2.55986118370892	1.3178301965457	1.54630058248645	2.86413077903214
335	1.68862597287241	1.41667330382125	1.55173005823489	2.96840336205614
336	0.682820741548334	1.29643814921271	1.5838758898587	2.88031403907141
337	0.683304708003341	1.19809472382461	1.60172238401906	2.79981710784367
338	-0.249102195107192	0.931096556474244	1.58627428553033	2.51737084200457
339	-0.951845501252804	0.571948284619913	1.5450837682389	2.11703205285881
340	-0.664310918057946	0.335409466176933	1.46102551114162	1.79643497731855
341	-0.162157049694356	0.242178634893653	1.33578914407494	1.57796777896859
342	-1.02207556436933	-0.00613601674798786	1.26235214084438	1.2562161240964
343	2.101561969878	0.41528864836262	1.21056130391797	1.62584995228059
344	1.85193463824895	0.710396515468455	1.1202930755276	1.83068959099606
345	-0.293608464692745	0.522901781154913	1.1131692677364	1.63607104889132
346	-0.195731615306959	0.388969446009388	1.07240178895173	1.46137123496111
347	0.256443319566016	0.369749911368795	1.05830632248724	1.42805623385604
348	0.272613893256105	0.357248402036712	1.05034595989996	1.40759436193667
349	0.734509694392425	0.439392192113908	1.02725466804663	1.46664686016054
350	1.48589136439737	0.656922173225479	1.03153120083881	1.68845337406428
351	-0.0343028488286993	0.530981815832781	1.05168068695765	1.58266250279043
352	0.382644650694286	0.511260072086344	1.00704145346708	1.51830152555343
353	0.0467679019855178	0.42793792423506	0.978140017862508	1.40607794209757
354	-0.755660189316755	0.199233901116247	0.962689545506962	1.16192344662321
355	0.53986736307481	0.271092394514532	0.944783177882579	1.21587557239711
356	-0.531718512323911	0.115607977849814	0.893868565171576	1.00947654302139
357	-0.170870891165101	0.0604776285337806	0.838938613327459	0.899416241861239
358	0.641658766865533	0.177846647726939	0.731526233738249	0.909372881465188
359	-1.65686709958851	-0.18576490009183	0.603826322597564	0.418061422505734
360	-0.410514986446412	-0.234194433836922	0.556454642968178	0.322260209131256
361	-0.0885173570249227	-0.209445656586959	0.465795150377765	0.256349493790806
362	-1.59664634398297	-0.490808868942948	0.449277936650199	-0.0415309322927491
363	0.573794422775662	-0.28708143033188	0.428006797088141	0.140925366756261
364	1.35795442006312	0.0365484883622997	0.350221871407831	0.386770359770131
365	3.24103680891687	0.678130733184103	0.319332279800976	0.997463012985079
366	2.16389029382659	0.987984544630462	0.267102481396987	1.25508702602745
367	1.53159332493061	1.11521199524083	0.231060980911356	1.34627297615218
368	-0.757292692607648	0.761599818183592	0.212896334658307	0.974496152841898
369	0.471696054562606	0.717884403598028	0.174214015418503	0.892098419016531
370	-0.41435067497595	0.504883903385561	0.143157791844994	0.648041695230556
371	0.0827637118442191	0.429916720804656	0.147939203073208	0.577855923877864
372	-1.01815551748071	0.148354937089071	0.12856728868466	0.276922225773731
373	-1.40575564837946	-0.159688380310121	0.121743645925986	-0.0379447343841349
374	-2.24928526894182	-0.580598841657473	0.0947370485371536	-0.485861793120319
375	0.802252305333544	-0.314903665799717	0.0496408434755844	-0.265262822324133
376	0.59258051113587	-0.139305213220046	0.0363033991489219	-0.103001814071124
377	-0.506670817944579	-0.215387625716252	0.0509897874172882	-0.164397838298964
378	-1.53252981312283	-0.482850435630912	0.0703435315465374	-0.412506904084375
379	-2.00291770809599	-0.795908042407326	0.108524352464007	-0.687383689943319
380	-2.52393064376317	-1.15642051969361	0.123732963617479	-1.03268755607613
381	-2.36452003782444	-1.41970105052846	0.13352810276685	-1.28617294776161
382	-1.07596034287157	-1.37754497881909	0.162964765865838	-1.21458021295325
383	-0.812376377471799	-1.2903137134017	0.183226712638616	-1.10708700076309
384	0.948967594025619	-0.8666259994751	0.260533823623997	-0.606092175851103
385	2.01934340027152	-0.305664677132904	0.31411241816661	0.00844774103370649
386	2.89045759501129	0.327834447703897	0.393894984141991	0.721729431845888
387	1.72929766110987	0.61426767647549	0.423006435761575	1.03727411223707
388	0.574064397840191	0.617732716920277	0.465366426475458	1.08309914339574
389	-0.607661839494964	0.384224404626055	0.427615471110084	0.811839875736139
390	-1.09122998801498	0.0963303385474338	0.373934592856606	0.47026493140404
391	-0.715011615950117	-0.0641337125668256	0.334010959211604	0.269877246644779
392	-1.38098101967481	-0.328704446722486	0.299376606602682	-0.029327840119804
393	-0.370031185402277	-0.343126676285638	0.287844930015081	-0.0552817462705567
394	1.87547822359418	0.0941672826423502	0.297705176129428	0.391872458771778
395	1.43853301957022	0.364804254147122	0.255921384739314	0.620725638886437
396	0.324165575951273	0.363509576914179	0.249332006901793	0.612841583815972
397	2.69372993593372	0.836362456844748	0.272754171348049	1.1091166281928
398	0.332266382180819	0.751208940574815	0.293245178339835	1.04445411891465
399	0.821759387204271	0.779389739076585	0.376057035906184	1.15544677498277
400	-0.262940024228977	0.585522343169629	0.416828892740584	1.00235123591021
401	0.371479551292118	0.553681059225679	0.454096627745373	1.00777768697105
402	0.857531723222179	0.62482205522929	0.421326747905287	1.04614880313458
403	1.08300771065468	0.728162573948545	0.379852762493112	1.10801533644166
404	2.40853981152037	1.07787705483617	0.318223999881924	1.39610105471809
405	2.7413946224982	1.43077001733113	0.261646714297951	1.69241673162908
406	1.23459071749213	1.41833355726934	0.227105668520305	1.64543922578965
407	1.8779571881161	1.53682473908212	0.164962234573975	1.70178697365609
408	0.846507350145168	1.42754714600661	0.127834128465409	1.55538127447202
409	0.035868575211755	1.17595046494667	0.132254548079141	1.30820501302581
410	-0.384330595566794	0.885920690634828	0.177469460793108	1.06339015142794
411	0.611808583594989	0.847692230929817	0.174199325961642	1.02189155689146
412	-2.22504105495504	0.249023487616516	0.241021614849062	0.490045102465579
413	-1.19709848463442	-0.035536509376507	0.292166986686557	0.25663047731005
414	0.223532248806801	0.01561161667777	0.367478232041091	0.383089848718861
415	0.0741235651301595	0.0276064237053877	0.406711142519581	0.434317566224969
416	-1.40447127778743	-0.258292027487384	0.423595921050592	0.165303893563208
417	-1.67134411676513	-0.54574044953181	0.442978717385976	-0.102761732145835
418	-2.1584226953439	-0.878499028299075	0.425966595842739	-0.452532432456336
419	-1.23358780158451	-0.965971731334479	0.428072903230704	-0.537898828103776
420	-0.94762215795785	-0.98039519463909	0.424324445720789	-0.556070748918301
421	-0.890129081868717	-0.98070551239464	0.422222147070096	-0.558483365324543
422	-0.0820220760050684	-0.819338177911605	0.431376851877451	-0.387961326034155
423	0.684919752184822	-0.533833412990146	0.420935982274252	-0.112897430715894
424	1.10911542840973	-0.215242746553665	0.409009748125388	0.193767001571723
425	1.82719816253521	0.189213776526586	0.382172258088329	0.571386034614915
426	1.35391705707929	0.425698549164198	0.39011449933002	0.815813048494218
427	1.02388068559315	0.553308630860039	0.407130566734194	0.960439197594233
428	0.470856094342669	0.54718201089712	0.438963455454876	0.986145466351997
429	0.304773936951641	0.508949527242852	0.468059413409711	0.977008940652562
430	-0.609037823469469	0.29488506502433	0.431319698439927	0.726204763464256
431	0.422785136956235	0.325988498750066	0.39053340989641	0.716521908646477
432	0.477060068449386	0.36230882276628	0.379783273468054	0.742092096234334
433	0.914754198119124	0.479584214934058	0.367807533446018	0.847391748380076
434	0.189980903620298	0.430646526181334	0.329541879769455	0.760188405950789
435	1.00439762212201	0.553463079115262	0.335972058541538	0.8894351376568
436	0.806309324623049	0.614399108489506	0.379864109232326	0.994263217721832
437	0.197178978290121	0.542463240442079	0.438260110569308	0.980723351011386
438	-1.16041211440702	0.212048914482861	0.550002783694047	0.762051698176909
439	0.0192685652280076	0.177464680489523	0.570396841572757	0.74786152206228
440	-1.24353796320163	-0.103411801138394	0.56445741396471	0.461045612826315
441	0.356352294791288	-0.0133959628649305	0.558275465654843	0.544879502789912
442	1.15057809941664	0.219147933118718	0.543905383011057	0.763053316129775
443	-0.114613622008007	0.156500427916169	0.52341541723692	0.679915845153089
444	-0.61700271594125	0.0047311700165815	0.494510898000892	0.499242068017473
445	-0.361847500609194	-0.0684959457312231	0.508001816878371	0.439505871147148
446	-1.94894440401066	-0.445868618033444	0.491300709787712	0.0454320917542683
447	-3.22082565859131	-1.00921148113462	0.510109232317213	-0.49910224881741
448	-1.06585018553111	-1.03944251307052	0.46499382621267	-0.574448686857848
449	0.362807292704758	-0.778462092966543	0.436720161141584	-0.34174193182496
450	0.280572285430037	-0.581236398531152	0.427992293012556	-0.153244105518596
451	0.789522334572386	-0.317971647371267	0.435978856144722	0.118007208773455
452	1.48392404748496	0.0364516431872687	0.488422528069247	0.524874171256516
453	0.80680928986935	0.191205939251513	0.531214734132056	0.722420673383569
454	1.41865924174773	0.44027803098592	0.584474993417081	1.024753024403
455	0.17919527599727	0.396308219072248	0.60928064834181	1.00558886741406
456	-0.449974081611234	0.234474910329768	0.609190614394497	0.843665524724265
457	-1.34298171574127	-0.0766245232360708	0.614446852250624	0.537822329014553
458	-0.523341328178976	-0.167403119249105	0.616482857376336	0.449079738127231
459	-1.00650959090332	-0.338360000071088	0.568353625783336	0.229993625712248
460	0.246927411294416	-0.227640255410785	0.569760103392974	0.342119847982189
461	1.03739283939835	0.0211024901363357	0.549877774644712	0.570980264781048
462	1.27112610920173	0.271502479481488	0.552426950037348	0.823929429518836
463	1.15479222093285	0.453245873674987	0.54983107945763	1.00307695313262
464	1.53573079481194	0.678232494445798	0.56344787664556	1.24168037109136
465	0.583121659659625	0.671914132871491	0.557516627916626	1.22943076078812
466	0.197682752833406	0.589653314576296	0.552404688496233	1.14205800307253
467	-0.534335584092146	0.37590018547955	0.571640641928418	0.947540827407968
468	-1.23254549767683	0.0612519424044591	0.57167285555915	0.63292479796361
469	-1.44046263239797	-0.237943677547303	0.530072225422623	0.292128547875321
470	-1.37116766757877	-0.469045339824201	0.475116818555537	0.00607147873133562
471	0.318358544712533	-0.320350135359479	0.46187940917681	0.141529273817331
472	-0.0495306437299704	-0.272186636317494	0.510580220972998	0.238393584655504
473	0.885290747678109	-0.0457894201943625	0.555032226373686	0.509242806179324
474	-0.174385915612683	-0.072366389601271	0.600144188617859	0.527777799016588
475	-0.865280950376329	-0.232304778731049	0.667961111454178	0.435656332723129
476	-0.849801959879923	-0.36015545841007	0.690709863465094	0.330554405055024
477	-1.62581886757066	-0.620034123203354	0.741890932082892	0.121856808879537
478	-0.0449865296751097	-0.51663831055935	0.746225463263835	0.229587152704485
479	0.146497329912837	-0.393688207090626	0.756686892736421	0.362998685645795
480	-0.316574522717296	-0.385639546812688	0.760148402017045	0.374508855204357
481	-0.170422801255688	-0.349819516829741	0.736587732720925	0.386768215891184
482	-0.135514858249988	-0.313510968105387	0.757232696749532	0.443721728644145
483	1.04103017901074	-0.0484750352129835	0.835769507914591	0.787294472701608
484	1.8790381339388	0.336119624702353	0.837753365296675	1.17387298999903
485	0.988584377936657	0.472908349044177	0.881138201473923	1.3540465505181
486	2.82421385420676	0.952027379591155	0.904508978776774	1.85653635836793
487	0.996852592349462	0.978824611913417	0.919656711349885	1.8984813232633
488	-0.421694656587066	0.717054880325722	0.923611504461563	1.64066638478729
489	-1.40795482454557	0.305483917258206	0.891335799679817	1.19681971693802
490	-1.22702528006923	0.00470402161617611	0.798188705465913	0.802892727082089
491	-0.166304996389835	-0.0294096721176595	0.755425735319031	0.726016063201371
492	-0.88486504399991	-0.20105161180065	0.759353787847523	0.558302176046873
493	-1.47118923819735	-0.458844985176557	0.742224727638189	0.283379742461632
494	-1.11702931900953	-0.599076364061563	0.736202289294224	0.137125925232661
495	1.52494548637535	-0.185493145424273	0.732904758546519	0.547411613122246
496	0.0586081385594406	-0.14014731493213	0.788288490115556	0.648141175183426
497	-0.98058916811188	-0.310860750318616	0.836205699771067	0.525344949452451
498	-0.0625412676922142	-0.26701950974919	0.901817875464333	0.634798365715143
499	-0.225806258247653	-0.263778335952999	0.992449026684244	0.728670690731245
500	-0.206961545782021	-0.25735574479686	1.05979509991159	0.802439355114728
501	-0.554355033666582	-0.321576069479794	1.24513882634693	0.923562756867133
502	-0.0627256775986897	-0.275829353056787	1.27893679307125	1.00310744001446
503	0.467345192474609	-0.132360935454274	1.31876263152595	1.18640169607168
504	1.15123794391809	0.121879620421034	1.34792783556581	1.46980745598685
505	0.903649883229957	0.280516570058163	1.34310449571864	1.6236210657768
506	-0.580092505502162	0.11364904155414	1.40586387008941	1.51951291164355
507	-0.517061126571081	-0.0103642599360044	1.46593041229085	1.45556615235485
508	-0.469416224435244	-0.102368783229549	1.52486491127778	1.42249612804823
509	2.97960641988365	0.512108812991525	1.65766865971214	2.16977747270367
510	-0.182439007801804	0.382791432558062	1.72706462323893	2.10985605579699
511	-0.897287371646592	0.133945643520743	1.74342949338648	1.87737513690722
512	-1.89026710388688	-0.268388003186123	1.73714884052116	1.46876083733504
513	0.0155728805544835	-0.216622935854773	1.71805423221332	1.50143129635855
514	1.4545263205565	0.113549404704958	1.6477464647884	1.76129586949336
515	0.0366126011322971	0.100288909852106	1.66524956119289	1.765538471045
516	-2.96514556231819	-0.510919497775053	1.62989052920891	1.11897103143385
517	-1.02364512230997	-0.623034529637587	1.60325259704625	0.980218067408667
518	-0.904498332199116	-0.690997196083591	1.51788685362921	0.826889657545621
519	1.73163562113032	-0.219413530498228	1.42988921989843	1.2104756894002
520	-0.926115841975074	-0.364863773455328	1.3228579881754	0.957994214720077
521	-0.402485451777019	-0.379222282367358	1.23330544889205	0.854083166524687
522	-0.0446738053946805	-0.319415705905515	1.19896580836697	0.879550102461456
523	-0.380413297122006	-0.337598120865358	1.20544964889903	0.867851528033668
524	-1.51430987254653	-0.579263938243111	1.20541022754575	0.626146289302637
525	-0.958296061410076	-0.665920412670715	1.30771581431742	0.641795401646706
526	-1.6921697013573	-0.883643461227355	1.38920048951081	0.505557028283456
527	-1.57629340013343	-1.03872475648979	1.41992963831711	0.381204881827317
528	-0.176563495478747	-0.885748601217381	1.46574604236053	0.579997441143146
529	-1.75895307636527	-1.07698023458553	1.50820690856384	0.431226673978307
530	0.218705488910202	-0.838015740730271	1.55598038676655	0.717964646036275
531	-1.11626378160057	-0.909362014819413	1.60350072913255	0.69413871431314
532	0.96975399105594	-0.55057184900242	1.62023667625222	1.0696648272498
533	-0.0267024027584517	-0.456110585108979	1.59158360902977	1.13547302392079
534	-1.48704431247728	-0.670840625328569	1.58443657566206	0.913595950333496
535	-0.340481151808349	-0.617334080732233	1.58374630825553	0.966412227523301
536	-1.8687575072162	-0.879181898261845	1.57187241390358	0.692690515641733
537	-2.37437016841676	-1.1946872913398	1.55972205268343	0.365034761343624
538	1.58461389586582	-0.661204446558167	1.57013453912862	0.908930092570452
539	0.556805766593696	-0.429987261150339	1.57834365896315	1.14835639781281
540	1.85431647530979	0.0188195009264018	1.5987746320308	1.6175941329572
541	1.17748389100336	0.250904882366697	1.58237641651966	1.83328129888636
542	1.31698432490605	0.468820408272238	1.61179775077764	2.08061815904988
543	0.230927432854236	0.430023172493904	1.61442913338126	2.04445230587517
544	1.23992455805732	0.600058107468381	1.57780631608876	2.17786442355714
545	0.129528404754212	0.517191707168978	1.55211328303388	2.06930499020286
546	0.78162773533527	0.579766302963199	1.5337518341303	2.1135181370935
547	2.49502584309401	0.973677670453099	1.46312529592091	2.43680296637401
548	2.89060542868733	1.37530093812275	1.3522587716627	2.72755970978544
549	2.61401695727106	1.6488045642323	1.30835433241897	2.95715889665127
550	1.30002544247355	1.60993209104704	1.23948847396757	2.84942056501461
551	0.0862767703654083	1.33535626738043	1.16864295675639	2.50399922413682
552	-0.00546113576586891	1.09220501526661	1.11338349511324	2.20558851037985
553	-1.06847535062545	0.680526764539691	1.13604433167254	1.81657109621223
554	-2.51336912831903	0.0544943647574978	1.11348380805357	1.16797817281107
555	-1.10375730165336	-0.176135248034259	1.11466088111835	0.938525633084089
556	1.02074564194133	0.0599417841216005	1.09221392818878	1.15215571231038
557	1.95084078260722	0.439244338576159	1.11676458871986	1.55600892729602
558	0.884694040072399	0.536561656122179	1.02119501389671	1.55775667001889
559	0.306158672877364	0.500531263365153	0.92067204496665	1.4212033083318
560	-1.29166737165055	0.151466863863916	0.794085129481986	0.945551993345902
561	-1.27872979137477	-0.13173537875729	0.716512521060254	0.584777142302964
562	0.930297835319118	0.0782037612068548	0.626574624716743	0.704778385923598
563	2.22718765236319	0.509465354779056	0.585550135366526	1.09501549014558
564	1.00240064154947	0.617595081895291	0.560076229503426	1.17767131139872
565	-0.136321889621954	0.478379708572998	0.59346281135415	1.07184251992715
566	-0.200010905212477	0.351661998014701	0.590912395223208	0.942574393237909
567	-1.49817570134558	-0.0117186478056311	0.576059922803074	0.564341274997443
568	0.0894127830734296	0.00828813927172623	0.588589893228774	0.5968780325005
569	1.91654644147737	0.390095042803029	0.582201398965938	0.972296441768967
570	-0.112345378439536	0.296913732478204	0.584984642328381	0.881898374806585
571	-0.686540579069413	0.105784287977192	0.591912207035659	0.697696495012851
572	1.17222085325582	0.321053020410548	0.585390187396725	0.906443207807273
573	0.837808635250337	0.430417708228756	0.573956026205109	1.00437373443387
574	-0.982766859124354	0.155842842571357	0.536540127668536	0.692382970239893
575	0.424957841150891	0.212584896090439	0.477175325267992	0.689760221358431
576	1.13048439296179	0.400146670661489	0.470998443085907	0.871145113747396
577	0.700240563698866	0.467660497752101	0.446928342816203	0.914588840568303
578	-0.599838423397481	0.262920346829905	0.461116661397498	0.724037008227403
579	-0.370178340491065	0.141225305461359	0.445775556940707	0.587000862402066
580	-0.839318119298551	-0.0522381231656632	0.378826577652031	0.326588454486368
581	0.71478824978987	0.10018869203917	0.36269279803006	0.462881490069231
582	0.0870374998302079	0.0994350632491695	0.346503063226067	0.445938126475236
583	-1.11876428889307	-0.142342313562265	0.343288627870234	0.200946314307969
584	-0.661532613635677	-0.24884655230483	0.328810012208608	0.0799634599037775
585	-1.86082025583222	-0.575902376335836	0.289998862378041	-0.285903513957796
586	-1.97324413823102	-0.866157813923041	0.253572528856074	-0.612585285066967
587	-0.398941165547299	-0.78893827238705	0.20947918844872	-0.57945908393833
588	-0.671480770071302	-0.780224179897751	0.207782461872749	-0.572441718025002
589	1.76036935574185	-0.286719659228967	0.227881431867268	-0.0588382273616994
590	1.55874622313465	0.0770030421041346	0.251608554526091	0.328611596630225
591	-0.868055257753104	-0.110566292899407	0.271379923650762	0.160813630751355
592	-0.619332314570561	-0.214390487164684	0.375771608360217	0.161381121195532
593	-0.616023366563361	-0.29873275832177	0.433385647789183	0.134652889467413
594	-1.10484985751933	-0.465551667693711	0.459378055009953	-0.00617361268375799
595	0.172326136990225	-0.346696240089537	0.471900011182316	0.125203771092779
596	0.126152028172165	-0.258620468103378	0.497431919196937	0.238811451093559
597	0.235989001885466	-0.164542730234566	0.511678402729235	0.34713567249467
598	-0.297926577219441	-0.194301508882341	0.460807011708181	0.26650550282584
599	-1.08500846335554	-0.376082313362534	0.449912948183889	0.0738306348213543
600	-0.955084940462824	-0.498927143731182	0.422480340904338	-0.0764468028268442
601	-1.00827111249085	-0.610141218616248	0.444785071743276	-0.165356146872973
602	0.211955044725762	-0.457150370456446	0.476001388710107	0.0188510182536612
603	-0.0117399470055254	-0.376631056474789	0.506066698971466	0.129435642496676
604	0.316562935623575	-0.245046841375445	0.549018039537693	0.303971198162247
605	0.997506825443294	-0.00112601989004052	0.558252661574797	0.557126641684756
606	0.747171030853333	0.148512299058113	0.547749571896453	0.696261870954566
607	-0.251539121562711	0.0712837621366488	0.599198086572735	0.670481848709384
608	0.517572780995594	0.161876764455489	0.593098470047961	0.75497523450345
609	-1.72757688172603	-0.212981891076736	0.565946709236058	0.352964818159322
610	-2.22319479453414	-0.619013782980056	0.56451231974233	-0.0545014632377254
611	0.400419378024787	-0.426721745099954	0.521596893677475	0.0948751485775211
612	-0.292425100653515	-0.407855235851138	0.441465396979088	0.0336101611279497
613	-0.798152593624118	-0.493554143120024	0.385239770814032	-0.108314372305992
614	-1.17500553423343	-0.639089062128101	0.335681910961977	-0.303407151166125
615	-0.456756738518294	-0.6145932168237	0.285370948508171	-0.329222268315529
616	1.17510553458473	-0.268165260329742	0.253006386023199	-0.0151588743065427
617	1.6518002587098	0.110804906202837	0.231332125119136	0.342137031321973
618	0.406305600560571	0.171980504412298	0.26250916375268	0.434489668164978
619	-0.718750683675119	-0.00294440884281205	0.276199035058765	0.273254626215953
620	-0.91756373699042	-0.185923425467329	0.343096484818896	0.157173059351567
621	-0.938633173739704	-0.339947860895645	0.40254620250695	0.0625983416113051
622	-2.0788870674709	-0.69410318165252	0.394516997561694	-0.299586184090826
623	0.0463677095641535	-0.55901007871536	0.393137506106667	-0.165872572608693
624	-0.969057527320798	-0.651490248188968	0.368393082293517	-0.283097165895451
625	-1.0624266495455	-0.745880431431814	0.373189321146231	-0.372691110285584
626	-2.25220698823774	-1.06111664497985	0.413789919964425	-0.647326725015423
627	-1.31567042000976	-1.13190291384988	0.457673681993248	-0.674229231856636
628	-0.497520540838822	-1.02622783323524	0.469697874496883	-0.556529958738358
629	-0.892209853677454	-1.01864625746977	0.536122612749784	-0.482523644719981
630	-0.284523713224173	-0.890901760143123	0.492755768544572	-0.398145991598551
631	-1.37569211353463	-1.00454709170741	0.605754745591563	-0.398792346115842
632	-1.23749049510379	-1.06995169591666	0.622419773498799	-0.44753192241786
633	-1.10908038982383	-1.09781843571968	0.713032525876176	-0.384785909843499
634	-0.737181717885801	-1.04625405819682	0.777234511612599	-0.269019546584222
635	-0.191621601766906	-0.89492469333176	0.852830835380295	-0.0420938579514646
636	0.423565858791076	-0.647989196361378	0.93984222074306	0.291853024381682
637	0.797633308000551	-0.371002021123237	1.04518410909503	0.67418208797179
638	0.0356679058354924	-0.296617182980583	1.1353054514624	0.838688268481815
639	-1.02806782631123	-0.448463174859807	1.22446603884638	0.776002863986573
640	-1.34112053128785	-0.635394699138283	1.28999253017326	0.654597831034977
641	-0.102620058352097	-0.540741192197663	1.36110674488491	0.82036555268725
642	-0.158792389503378	-0.474479921408954	1.43730379118582	0.962823869776869
643	-0.83448830571369	-0.555368964518273	1.50513127683676	0.949762312318489
644	-0.068824108748641	-0.468462472305913	1.55138183735919	1.08291936505328
645	0.0474498013205991	-0.374054672475674	1.63047378411887	1.25641911164319
646	0.408576886857822	-0.224534686316782	1.7256569606227	1.50112227430592
647	-0.427176180686653	-0.269268688957598	1.81763460404849	1.5483659150909
648	-2.37316149723243	-0.695090855937061	1.83775224050138	1.14266138456431
649	-2.56698744045002	-1.08248974802897	1.89338693473467	0.810897186705701
650	-1.14994031387654	-1.11625570937826	2.00129635969013	0.885040650311866
651	-0.696793166372182	-1.0532715108413	2.07530895943531	1.02203744859402
652	0.518350082525868	-0.758675760761506	2.15642610832647	1.39775034756496
653	-0.602837191859481	-0.741718615322176	2.19944392567295	1.45772531035078
654	-1.7318981647422	-0.953647473443123	2.27996128250218	1.32631380905906
655	-0.0697602489083677	-0.794732563884676	2.29498304915962	1.50025048527495
656	0.54679364352034	-0.541313261820828	2.34721107109814	1.80589780927731
657	-1.37312643685212	-0.717815101872089	2.38027324947501	1.66245814760292
658	-1.46799377956422	-0.881296054839328	2.43743882599745	1.55614277115812
659	-1.55824537262296	-1.03319325718785	2.51086967777033	1.47767642058248
660	-2.05702422211768	-1.25731193795604	2.54777974550536	1.29046780754933
661	-1.37449770623413	-1.30429949106351	2.56676612245537	1.26246663139186
662	-0.569870456540862	-1.18184419586583	2.59576969016606	1.41392549430023
663	1.14563041007248	-0.738486106487574	2.62651186034952	1.88802575386195
664	0.758717080284327	-0.452877870045333	2.66736126824628	2.21448339820095
665	1.89425137672597	0.00806523575062511	2.698262017144	2.70632725289463
666	2.79210624120442	0.565024504780745	2.72809641148439	3.29312091626514
667	1.68997810596729	0.80059855950011	2.73591172379989	3.5365102833
668	0.0134977239080757	0.658174206314287	2.65816816066514	3.31634236697943
669	-1.38083481679116	0.262700500233968	2.61714159832538	2.87984209855935
670	-1.11285711236317	-0.00749044408211498	2.48007067031951	2.47258022623739
671	-0.48480773376901	-0.10309420367804	2.38489508483684	2.2818008811588
672	0.398737065113163	-0.00465898199266424	2.31302472729655	2.30836574530389
673	0.108089773789027	0.0178035029223744	2.29846224156465	2.31626574448702
674	-1.1197548575634	-0.209374696157618	2.30481137920224	2.09543668304462
675	0.377231560376744	-0.0959751905852513	2.28816348837948	2.19218829779423
676	1.23013238840731	0.167448637616795	2.28481588263587	2.45226452025266
677	0.955460135743543	0.328187376326589	2.21536088871576	2.54354826504235
678	0.735447019217543	0.415786501614063	2.14832672079502	2.56411322240908
679	0.403837732909676	0.421184742168077	2.08148681377124	2.50267155593932
680	0.39417892534839	0.423672686209903	2.03784050761624	2.46151319382615
681	0.150647582129264	0.377003373865058	1.93228437037065	2.30928774423571
682	-1.53449789093772	0.00176467800993623	1.88221395645391	1.88397863446385
683	-2.24385721134752	-0.447326646113489	1.75169384934031	1.30436720322682
684	-1.48744370954638	-0.66372882375362	1.61891211081928	0.955183287065662
685	-1.74585338814671	-0.892585877340706	1.53439519267576	0.64180931533505
686	0.175674367170171	-0.695652634107893	1.47010235195304	0.774449717845147
687	0.314445975562735	-0.506663009891291	1.45661419347777	0.94995118358648
688	0.382456800024726	-0.338329227640108	1.49359238624612	1.15526315860601
689	2.74332789463028	0.271665035591978	1.46567338290528	1.73733841849725
690	-0.758025419210802	0.0708154353330163	1.47155379096388	1.5423692262969
691	0.074408862779884	0.0728605472557226	1.49532933699984	1.56818988425556
692	-0.192160808658479	0.0212210089926557	1.52474881609801	1.54596982509066
693	0.368627969588415	0.0910998865913147	1.55254166646775	1.64364155305907
694	0.596922790070796	0.193970836768385	1.54700371840127	1.74097455516965
695	-0.850989669829262	-0.0113880447033061	1.57888615980904	1.56749811510573
696	-1.83127110801778	-0.37557796401958	1.56486207840843	1.18928411438885
697	-2.08297069576561	-0.724091368474366	1.56501716222547	0.840925793751105
698	-1.42696819565804	-0.878229510539891	1.58719761611312	0.708968105573226
699	-0.868792484736165	-0.892792005486865	1.66690463119277	0.774112625705901
700	0.386150671064279	-0.653726136781408	1.73198884054263	1.07826270376122
701	-0.298849581352999	-0.594995608544401	1.79408226196659	1.19908665342219
702	-1.43989208423444	-0.775119619508538	1.86758557945403	1.09246595994549
703	-1.55027555966976	-0.944669381739695	1.92543880032115	0.980769418581455
704	0.377590712618609	-0.697911731797731	1.96844230245457	1.27053057065684
705	0.726931224195337	-0.426015552917647	2.05619797591146	1.63018242299381
706	0.652243740633701	-0.218343286336458	2.10981857894436	1.89147529260791
707	-0.109363333614947	-0.200637029974759	2.23254872011528	2.03191169014052
708	-1.22059728439296	-0.408387163525156	2.27404931076667	1.86566214724152
709	-0.344023882245014	-0.403163906389335	2.30975921927055	1.90659531288122
710	-0.99579937779298	-0.529242564250597	2.314947983526	1.7857054192754
711	-0.859628646884996	-0.605232892566812	2.30064636765471	1.6954134750879
712	-0.800977367403672	-0.655718255399526	2.24552260076013	1.58980434536061
713	-1.14251120465119	-0.765358941980471	2.17442987104396	1.40907092906349
714	-3.75055894494821	-1.37673469193228	2.15704855030364	0.780313858371364
715	-1.5848468261199	-1.44414439633828	2.10949449982504	0.665350103486763
716	-1.19070506106474	-1.42050644138034	2.08065061547695	0.660144174096616
717	-0.103849008008501	-1.18378211010515	2.06294295424167	0.879160844136523
718	0.616410234217593	-0.84591677164311	2.02564549548106	1.17972872383795
719	-0.483938158824965	-0.789365707253652	2.04154987769047	1.25218417043682
720	-2.17598505418166	-1.08147499079005	1.98620333225032	0.904728341460272
721	-0.0453039603707874	-0.894497625718697	1.92859168279677	1.03409405707808
722	1.01059146095764	-0.530234422539607	1.90437341960847	1.37413899706887
723	1.89392242665091	-0.0553347427435386	1.8808676472437	1.82553290450017
724	-0.663744935390114	-0.178053242675817	1.88591139574577	1.70785815306995
725	-1.3921112630457	-0.424199918073089	1.8380011095569	1.41380119148381
726	-0.0440003659745	-0.356105591574498	1.83807622899416	1.48197063741966
727	0.970362411463352	-0.0974821168723989	1.82623149709902	1.72874938022662
728	-0.0644458695018088	-0.092700780858937	1.8671416679456	1.77444088708666
729	-0.925767277004672	-0.261050435524489	1.92378318258796	1.66273274706347
730	-0.927412878858507	-0.399212595440002	1.98800156464589	1.58878896920589
731	0.885741001183401	-0.149699428666128	1.98761715195663	1.83791772329051
732	-0.106130782254733	-0.14378968241811	2.00777415994871	1.8639844775306
733	-0.912446253792235	-0.300214285729469	2.02915527515005	1.72894098942058
734	-0.121438882978884	-0.270082444835834	2.03400844414186	1.76392599930602
735	2.41635796930953	0.262146790408321	2.04823411202924	2.31038090243756
736	2.46017752328445	0.706663143784869	2.02073398537703	2.7273971291619
737	2.301124254834	1.03879169885024	2.01790416900637	3.05669586785661
738	-0.535739736767741	0.743342762537264	1.99995304802966	2.74329581056692
739	1.29017582800688	0.866632745368577	2.00433717952592	2.8709699248945
740	0.0585626947634924	0.721251419210352	1.96933825865271	2.69058967786307
741	1.14039786411291	0.818590290431238	1.9795107774909	2.79810106792214
742	0.0474606709505333	0.679697179137198	1.97489618250155	2.65459336163875
743	0.62882309036698	0.682253601413374	2.01068269109884	2.69293629251221
744	1.12525807779497	0.783633620434332	2.02867636922594	2.81230998966027
745	0.8105380064355	0.803692545482526	1.99644002025322	2.80013256573575
746	-0.067937889195912	0.644420225166886	2.03110201212635	2.67552223729323
747	1.24464654360362	0.776535964970291	1.95759807454744	2.73413403951773
748	1.59636668714845	0.955047212821955	1.94420710828946	2.89925432111141
749	0.560448723121367	0.89401626840302	1.96409538588044	2.85811165428346
750	0.355405921497314	0.803039796993035	2.01469450048778	2.81773429748082
751	0.73016068796799	0.803505515337295	2.03349342736166	2.83699894269895
752	2.10841226419033	1.07953712851248	2.04973225360962	3.1292693821221
753	2.44198025995425	1.37224629819352	2.02745373422804	3.39970003242156
754	1.02746132073912	1.32899250927627	2.04360953266909	3.37260204194536
755	-0.312281728136705	1.02563069232742	2.0121664586558	3.03779715098322
756	-0.363507908322154	0.76701380744469	2.03736884439296	2.80438265183765
757	-2.00344368274975	0.227289055640453	2.01437882198618	2.24166787762663
758	-0.279623385956085	0.130163862499674	1.9527549100457	2.08291877254538
759	-1.96847935289691	-0.287126713411485	1.98033848252527	1.69321176911378
760	0.232131526216101	-0.188653165056971	1.96684013633752	1.77818697128055
761	-0.000257916624194138	-0.154507731222477	1.9437414175835	1.78923368636102
762	-0.481117588908717	-0.222723748921893	1.88162080304659	1.65889705412469
763	-0.64164664133999	-0.310680110951171	1.82607422837215	1.51539411742098
764	1.4611876722679	0.0378741732481778	1.79585823129626	1.83373240454444
765	1.39460583421272	0.309929917228232	1.78715674412968	2.09708666135791
766	-0.136231187731518	0.226502916987363	1.84761673816713	2.0741196551545
767	0.0288666719280362	0.19121823818503	1.78808064343737	1.9792988816224
768	-0.800485081169805	-0.0035407640824859	1.79604155422736	1.79250079014487
769	-1.07868861811243	-0.218636656066211	1.74421949215035	1.52558283608414
770	-1.19151936778675	-0.41730842762889	1.66121854225729	1.2439101146284
771	-0.705060865057289	-0.482675416229848	1.55895150610074	1.07627608987089
772	0.828359721643428	-0.229509262693406	1.469907228164	1.2403979654706
773	0.470514171057978	-0.0938034572717488	1.35299128095011	1.25918782367836
774	0.826939267478549	0.0885880782822924	1.28556356643026	1.37415164471255
775	2.71646258050998	0.615822300147789	1.19014587752939	1.80596817767718
776	1.67831428448304	0.839855512458822	1.080216228098	1.92007174055682
777	1.14834272458008	0.917284081108122	0.92606895924218	1.8433530403503
778	0.453294273962921	0.841667541304681	0.770400455861366	1.61206799716605
779	-0.659643699261625	0.55717036008135	0.574778237035112	1.13194859711646
780	0.1106453917416	0.478301586850453	0.442011229783013	0.920312816633466
781	0.837236469260472	0.55904751225256	0.277435512675678	0.836483024928238
782	-0.88972298071926	0.279764794569059	0.130225304266223	0.409990098835283
783	-0.743483803662271	0.0803552802097784	0.0157723399376077	0.0961276201473861
784	0.219063365340482	0.109602012148041	-0.0661778555651532	0.0434241565828875
785	-0.0375419376380206	0.0822261504172234	-0.0947187494822778	-0.0124925990650545
786	0.186482582098513	0.1046175944735	-0.135261120587582	-0.0306435261140821
787	2.21083679692937	0.527821001294369	-0.120533136068238	0.407287865226131
788	-1.21808239834766	0.188526806210582	-0.122378274412991	0.0661485317975907
789	-2.00902575945397	-0.247452457866617	-0.0953781975592561	-0.342830655425874
790	0.297008296818313	-0.143195277816471	-0.128502269253449	-0.271697547069919
791	-0.603748184991923	-0.237988014642274	-0.117647702095382	-0.355635716737656
792	-0.906033250092706	-0.376054756470144	-0.13823267552783	-0.514287431997974
793	-0.874265564332823	-0.482740706829922	-0.178737385087113	-0.661478091917036
794	-0.398743587927382	-0.474983380029736	-0.183955323251411	-0.658938703281147
795	-2.23212412239374	-0.835308324910018	-0.214667932579154	-1.04997625748917
796	-1.49038590002733	-0.981969793911352	-0.222802105339632	-1.20477189925098
797	-0.52870737351394	-0.909710343571659	-0.136984375676322	-1.04669471924798
798	-0.22578015898029	-0.789963866471312	-0.0602461587821843	-0.850210025253496
799	-1.32226723352497	-0.911221158005446	-0.0361298411414776	-0.947350999146924
800	0.000525699467137653	-0.745939645020962	0.023567798936675	-0.722371846084287
801	1.48506710564828	-0.31371030618908	0.0453393145061661	-0.268370991682914
802	3.65025481676925	0.473206688119339	0.0538289640378196	0.527035652157159
803	2.86268132847436	0.959965133820356	0.0867461875133506	1.04671132133371
804	0.129706809179762	0.811894338777298	0.0894675679075357	0.901361906684833
805	0.142042173791291	0.693131298165145	0.0704168227577239	0.763548120922869
806	-1.16511678143108	0.334464553442453	0.101080233544227	0.43554478698668
807	-1.92001955043576	-0.110167494369321	0.118110182622813	0.00794268825349213
808	-1.35880972952012	-0.361959461533732	0.112217208950184	-0.249742252583548
809	-0.330363562531133	-0.362420055031439	0.146307522068488	-0.216112532962951
810	0.867704307101344	-0.123183583166185	0.218808659391478	0.0956250762252927
811	1.52212468188084	0.203570748563672	0.32772846106585	0.531299209629521
812	0.745621342448865	0.315793900765956	0.358592714099714	0.67438661486567
813	-0.818691914102443	0.0948117953710561	0.457382178037709	0.552193973408765
814	-0.903418262936605	-0.1030583199625	0.470543492193617	0.367485172231117
815	-1.65527469256702	-0.415431954427254	0.460640110828071	0.0452081564008168
816	0.279506853883471	-0.284225546124189	0.437319117336904	0.153093571212715
817	-0.760960322215527	-0.384896259865364	0.366844282933913	-0.0180519769314511
818	-0.873076165822294	-0.489741637860927	0.306179693053869	-0.183561944807058
819	-1.06127662578065	-0.613221865135651	0.300096149438151	-0.313125715697501
820	0.386506010258996	-0.424762397394597	0.26935466227574	-0.155407735118858
821	-0.0351182787398448	-0.354789693246057	0.289751811590238	-0.0650378816558186
822	-0.253199650288089	-0.341117162793269	0.223879692196255	-0.117237470597014
823	-0.0276768071304326	-0.284818473007644	0.151120922666127	-0.133697550341517
824	1.35273240729218	0.0373568385623665	0.10144786453747	0.138804703099837
825	0.326545303044362	0.0958942531776515	0.0306611795059672	0.126555432683619
826	0.739784820126826	0.226468538145354	0.0332897241312151	0.259758262276569
827	0.677883045741724	0.32099336593256	0.0407241552721893	0.361717521204749
828	1.60460234047905	0.583727608318811	0.0735946464360758	0.657322254754887
829	2.06679916201617	0.891275576754505	0.0934887087670515	0.984764285521556
830	-0.550622759847775	0.619590172186673	0.121412653501009	0.741002825687682
831	0.00664243320419039	0.50860601491495	0.163314314806745	0.671920329721695
832	-0.49153999660529	0.31810338629025	0.212193805650953	0.530297191941203
833	-0.840444712054518	0.0923520826031688	0.270046068871785	0.362398151474953
834	-1.21007332474942	-0.166403174811872	0.334542057664266	0.168138882852394
835	-0.183964366834904	-0.173032269995272	0.301365453440793	0.128333183445521
836	0.81064281841882	0.0204617229637422	0.274297559002045	0.294759281965787
837	0.0972143016045943	0.0361955021722964	0.276013866520808	0.312209368693104
838	1.33119854228959	0.295874079209478	0.315554534952155	0.611428614161633
839	2.19658875790495	0.681558959268419	0.430520424418921	1.11207938368734
840	0.280552106325232	0.614123701253925	0.494913623491277	1.1090373247452
841	-0.548019581259819	0.3931980441587	0.54416214442771	0.93736018858641
842	0.0427352489125405	0.33047038058535	0.497775653250984	0.828246033836334
843	-1.44256361806815	-0.0179464600470192	0.495919930398792	0.477973470351773
844	-0.0904979574561833	-0.0327929102406166	0.453229463433908	0.420436553193291
845	-1.13070993573252	-0.252990551243422	0.438173433519362	0.18518288227594
846	-0.0270624337407469	-0.21254363128929	0.419795803819006	0.207252172529716
847	0.697193573725277	-0.0345772925623537	0.371392018342983	0.336814725780629
848	1.29585248808908	0.230861004838841	0.315517329352913	0.546378334191754
849	0.691144851729815	0.327241974694007	0.286223728113118	0.613465702807124
850	0.34668108482145	0.33725928534424	0.272208879777746	0.609468165121985
851	0.930209768012809	0.462166502274993	0.326834197058451	0.789000699333444
852	1.8616706285744	0.750724054169902	0.294017906705047	1.04474196087495
853	1.40598513562455	0.89583789734919	0.29950408455889	1.19534198190808
854	1.99006135465954	1.13146230726441	0.266073014739399	1.39753532200381
855	1.10229232729979	1.1468214523659	0.258339432949322	1.40516088531522
856	0.715968114954376	1.08213161433239	0.198582578340997	1.28071419267339
857	-0.204863418492547	0.845001747833341	0.184419764200666	1.02942151203401
858	0.4185899470041	0.775546906756622	0.109973503433915	0.885520410190537
859	0.391564886760268	0.713277080368202	0.158043635469116	0.871320715837318
860	-0.743901665299906	0.435201548103141	0.172822528351073	0.608024076454214
861	0.508313943934308	0.45797568000605	0.200769683222986	0.658745363229037
862	-0.316159704648007	0.311726832453153	0.201459334558838	0.513186167011991
863	0.0443245930231671	0.264085262893617	0.211050939424496	0.475136202318113
864	0.562745285865502	0.328763783338788	0.228338540159121	0.55710232349791
865	-0.566741700628608	0.155820679792011	0.160686825211293	0.316507505003304
866	1.19401376574518	0.366377935660271	0.15405120393261	0.520429139592881
867	0.273130817580008	0.354591046690292	0.211728969529477	0.566320016219769
868	0.332828596493135	0.35688031399008	0.217365804266216	0.574246118256296
869	-0.534468650900214	0.185295158051762	0.198596389072509	0.383891547124271
870	3.20623103742016	0.792953051777455	0.16402171740249	0.956974769179945
871	2.23429400767597	1.09607385077243	0.164886961298021	1.26096081207046
872	-0.207291931821087	0.855930982907782	0.130585281700277	0.986516264608059
873	0.897269400405096	0.880230898299884	0.0445526910509872	0.924783589350871
874	0.620525587026218	0.844777223652817	-0.0236742058250233	0.821103017827793
875	1.42612303793071	0.97686970009054	-0.13910410111244	0.8377655989781
876	-0.54412567823454	0.690968129567282	-0.188028233025083	0.502939896542199
877	0.627660713780506	0.691248999829607	-0.271921448738052	0.419327551091555
878	-1.01130203947415	0.363686406300066	-0.315115284019388	0.0485711222806779
879	0.779211098696713	0.453603465053621	-0.357181117122111	0.0964223479315102
880	1.20907997305485	0.613195101153104	-0.372613158280625	0.240581942872479
881	0.470080243638976	0.596057735678605	-0.426884091070127	0.169173644608478
882	-0.861973816911594	0.315616035427782	-0.430993647189867	-0.115377611762085
883	-1.75752120700503	-0.0930996870317306	-0.413688009538681	-0.506787696570412
884	-1.23133798480468	-0.322491173835749	-0.399495749403289	-0.721986923239038
885	0.644259789651598	-0.135181483685226	-0.367763221179136	-0.502944704864361
886	-1.51161813228867	-0.413000864397537	-0.332178476811607	-0.745179341209144
887	-1.52198623180613	-0.642533755091279	-0.267782570081607	-0.910316325172887
888	0.297869257314819	-0.466488293720943	-0.220401711718778	-0.686890005439721
889	1.86909359440195	-0.00810959313981966	-0.122266155024035	-0.130375748163855
890	0.407325973280458	0.0748256213575711	-0.118423733120998	-0.043598111763427
891	-0.202442917474875	0.0207734538286374	-0.178045083960731	-0.157271630132094
892	-0.14435723856099	-0.0118635822150468	-0.248516579483079	-0.260380161698126
893	-0.747302076622749	-0.159173494925677	-0.348510653918886	-0.507684148844563
894	-0.541491102255134	-0.238618455821581	-0.436178415083755	-0.674796870905336
895	0.329753840206625	-0.129413499991783	-0.508574322229759	-0.637987822221542
896	-1.49820382105278	-0.405595576517286	-0.587897865825172	-0.993493442342458
897	-0.945060845782088	-0.521085740963513	-0.652067637186004	-1.17315337814952
898	0.0930894914513137	-0.408011022826992	-0.790020575648361	-1.19803159847535
899	-2.0002269275901	-0.73409655750128	-0.834994292903871	-1.56909085040515
900	-1.27801034081154	-0.856629495517285	-0.896695965124672	-1.75332546064196
901	-0.379953087444776	-0.777339529462634	-0.939579708816971	-1.71691923827961
902	2.19338993792311	-0.197753790769604	-0.991727515062797	-1.1894813058324
903	0.262426337527778	-0.109421842535269	-1.06346823826642	-1.17289008080169
904	-0.430001597263526	-0.175587346994786	-1.14580153722274	-1.32138888421752
905	0.972312331241073	0.0507037054122085	-1.16316107612029	-1.11245737070808
906	1.88515117041221	0.418542916998424	-1.19873887378319	-0.780195956784765
907	-0.331886535498737	0.276296650529827	-1.22756873887171	-0.951272088341878
908	-1.1392534017889	-0.00163811559656994	-1.22464712565805	-1.22628524125462
909	-1.73983682785286	-0.34930854118658	-1.21153277850568	-1.56084131969226
910	0.330004919055324	-0.219988661171195	-1.17155310707422	-1.39154176824542
911	0.539664863164619	-0.0721785095963856	-1.16113335349319	-1.23331186308958
912	-1.41854151389096	-0.342803068296088	-1.14413017705333	-1.48693324534941
913	-1.6677956415855	-0.614222542580599	-1.14977051756329	-1.76399306014389
914	-1.15287859280747	-0.733458603405981	-1.1473801841665	-1.88083878757248
915	-1.30289900490184	-0.861084915698471	-1.11289050334198	-1.97397541904045
916	0.814205062893026	-0.542155688915295	-1.15679725007186	-1.69895293898716
917	1.7474246425548	-0.0943946069601717	-1.20650015503583	-1.300894761996
918	1.24287427715585	0.171291087788169	-1.28062679370134	-1.10933570591317
919	2.68913252487636	0.678067786275627	-1.32430141505562	-0.646233628779989
920	0.381580436450186	0.631471036585401	-1.37217282371102	-0.740701787125621
921	0.797923973783845	0.676589552087268	-1.44763133682654	-0.771041784739267
922	1.44653752997738	0.843252179500579	-1.49284840296077	-0.64959622346019
923	0.0471914505009213	0.699834782057343	-1.5623882569155	-0.862553474858157
924	-0.48573817398569	0.475828623346835	-1.55328791706417	-1.07745929371733
925	-0.958268992249731	0.197921728678868	-1.54605660548608	-1.34813487680722
926	-0.729110285425902	0.0162225488865648	-1.52767053908179	-1.51144799019523
927	-0.295821407242552	-0.0458823817817686	-1.50499557684293	-1.5508779586247
928	-2.11276926415218	-0.460119169819635	-1.44482353207703	-1.90494270189667
929	-0.573516555247667	-0.491417025461579	-1.40006143318936	-1.89147845865094
930	-1.08518351521777	-0.619374934375055	-1.4189151728571	-2.03829010723216
931	-0.0263502815076113	-0.512371362760036	-1.38473731013363	-1.89710867289367
932	0.613745154026163	-0.296745160882884	-1.32586709289024	-1.62261225377312
933	-0.594488796335285	-0.361852148308947	-1.27781024395237	-1.63966239226131
934	1.46868130469965	-0.00252322094793947	-1.27520229647137	-1.27772551741931
935	-0.10488823669285	-0.0230434859254589	-1.2710507670283	-1.29409425295376
936	-0.5408847408254	-0.127043358750373	-1.26904368287878	-1.39608704162915
937	-0.340574534284667	-0.172129211640183	-1.21122052734112	-1.3833497389813
938	1.13795232280781	0.0866629854886756	-1.18361810502427	-1.09695511953559
939	0.605728798170412	0.192099411007212	-1.17492286834465	-0.98282345733744
940	1.43894946256322	0.445067587952416	-1.15790168090868	-0.712834092956265
941	1.38670414791044	0.64173135103697	-1.1425986907738	-0.500867339736829
942	1.45323620591392	0.816052433491032	-1.13813090870759	-0.322078475216559
943	1.94231956301958	1.05659113602715	-1.14609656923905	-0.0895054332118992
944	0.328204297211774	0.930704515937383	-1.14230474803728	-0.211600232099897
945	-0.90764263829859	0.580467881566774	-1.14657453584333	-0.566106654276559
946	1.01532574617726	0.678312055048199	-1.15603646816471	-0.477724413116512
947	-0.871796574907468	0.380995624669992	-1.17055195688115	-0.789556332211157
948	-0.619117502531321	0.188109334199215	-1.22540371098809	-1.03729437678887
949	-1.02377580949117	-0.0507442650483141	-1.24517289368993	-1.29591715873824
950	-0.292988808593813	-0.100143652056157	-1.2893832175085	-1.38952686956466
951	-0.838932343535048	-0.249777156370926	-1.24647061875843	-1.49624777512935
952	0.140486218558898	-0.176402995625466	-1.26187676219992	-1.43827975782539
953	-0.402776628948325	-0.224981883243315	-1.28393451575177	-1.50891639899508
954	-0.744000310258639	-0.33299964874843	-1.32046832591461	-1.65346797466304
955	1.37245697574014	0.00185434195352346	-1.31889052174792	-1.3170361797944
956	0.17199445144185	0.0359170970724419	-1.32776930071198	-1.29185220363954
957	-0.903832034857649	-0.151359975037034	-1.29876002034808	-1.45011999538512
958	0.845114068703089	0.0450997473926819	-1.33546745684101	-1.29036770944833
959	1.058320391259	0.248588628398238	-1.34420956366631	-1.09562093526808
960	0.492593141675359	0.302045783270184	-1.39261406219786	-1.09056827892768
961	0.486414464937499	0.344577064588326	-1.4554055624662	-1.11082849787788
962	0.861150699737646	0.45434597953133	-1.54360839648222	-1.08926241695089
963	0.68970540587796	0.509928107155231	-1.59179624209161	-1.08186813493638
964	1.03765680740236	0.625025184667305	-1.66750128487248	-1.04247610020518
965	1.38444092061379	0.788615524258126	-1.66949374965803	-0.880878225399905
966	-1.04865903243882	0.435931975577078	-1.68556903329453	-1.24963705771745
967	-0.706315137930696	0.215647887068854	-1.66830637051917	-1.45265848345031
968	0.216852094104362	0.219927975800432	-1.6895423605283	-1.46961438472787
969	1.05053858468059	0.390169514186123	-1.69576308008527	-1.30559356589915
970	1.24491045516346	0.568425871210367	-1.76980002412018	-1.20137415290981
971	-0.125181785700062	0.440351384465059	-1.81567629672101	-1.37532491225595
972	-0.518508583275674	0.256827503966875	-1.87341510917128	-1.6165876052044
973	-0.237892711579674	0.162694033418003	-1.94039942192771	-1.77770538850971
974	1.42301652073108	0.417805912647831	-2.01548301401613	-1.5976771013683
975	-1.13696313008921	0.11467792348475	-2.06897963199767	-1.95430170851292
976	-1.25740758261105	-0.157591173866122	-2.14348986180993	-2.30108103567605
977	-2.54536431080923	-0.638097602619699	-2.13792476163728	-2.77602236425698
978	-0.211313826783334	-0.564692896086747	-2.07431323930621	-2.63900613539296
979	0.612939454221346	-0.33974354922662	-2.00879594668423	-2.34853949591085
980	-0.586698436648767	-0.39549817924145	-2.02603221872077	-2.42153039796222
981	0.12750120769245	-0.298306280592833	-2.00079352842333	-2.29909980901617
982	-0.577998861207396	-0.359832297999141	-2.00496600473494	-2.36479830273408
983	-1.17314235091964	-0.529234238506546	-1.93407075179373	-2.46330499030028
984	0.792444448304517	-0.274811456986213	-1.87851946347009	-2.15333092045631
985	-0.301957743964389	-0.285388139925658	-1.79496885833471	-2.08035699826037
986	-0.320070638692451	-0.297670174459348	-1.80326819814295	-2.1009383726023
987	0.281299325220382	-0.18745186105988	-1.72942496673964	-1.91687682779952
988	0.458533831536896	-0.0617658370640454	-1.69633693425944	-1.75810277132349
989	1.16305598757653	0.182041607221368	-1.70127427388307	-1.5192326666617
990	0.544894640664203	0.258021990304718	-1.64191953674104	-1.38389754643633
991	0.0509673916365031	0.221444016760162	-1.61831664407904	-1.39687262731888
992	-2.47452619236717	-0.313602211866774	-1.60479834048158	-1.91840055234835
993	-1.63689289401629	-0.584134353891861	-1.53650561212198	-2.12063996601385
994	-1.86447659240263	-0.85114407794113	-1.51140311894778	-2.36254719688891
995	0.560832947915005	-0.584691242327606	-1.44357408511479	-2.02826532744239
996	1.04420485388572	-0.269863730371837	-1.4217422271777	-1.69160595754954
997	-0.506657466509408	-0.322277228497649	-1.33164456889199	-1.65392179738964
998	-1.4553037183344	-0.554919021654646	-1.21885664141864	-1.77377566307328
999	-0.523243782144785	-0.558978024925563	-1.21896687705534	-1.7779449019809
1000	-0.999743685093486	-0.657601236320046	-1.18342884389386	-1.84103008021391
1001	-0.857555166713568	-0.709909388780036	-1.26132124250087	-1.97123063128091
1002	-0.143225887952681	-0.609869826083545	-1.31817646814925	-1.9280462942328
1003	-0.251888580590155	-0.549696898106949	-1.35856802928435	-1.9082649273913
1004	0.736627513671522	-0.302728252617429	-1.35987747668013	-1.66260572929756
1005	1.55819810754824	0.0637866912661995	-1.39394907811988	-1.33016238685368
1006	1.73865632898824	0.399955391574376	-1.44409925352921	-1.04414386195484
1007	0.597575810369439	0.446970941015175	-1.56384095285923	-1.11687001184406
1008	-0.512425934756832	0.263463668189962	-1.57205555004149	-1.30859188185153
1009	-0.796733640210066	0.0563590794238425	-1.50993218662558	-1.45357310720174
1010	-0.425920586515968	-0.039041205763729	-1.48403703812685	-1.52307824389058
1011	0.139588669702544	-0.00404650185550136	-1.51699180219109	-1.5210383040466
1012	-0.0743688902811041	-0.0181867735677067	-1.4874395980715	-1.5056263716392
1013	-1.30829488937569	-0.276549048694285	-1.53695711852365	-1.81350616721794
1014	-0.363132721335913	-0.299045755167654	-1.51434178317505	-1.8133875383427
1015	-0.90201262720424	-0.425240481774035	-1.50131542293737	-1.92655590471141
1016	-1.92852320673371	-0.733862101228842	-1.56710219823875	-2.3009642994676
1017	-0.501184221001707	-0.701072314994821	-1.57827834414284	-2.27935065913766
1018	0.269985768424612	-0.519992310732912	-1.64185149806042	-2.16184380879333
1019	-1.96256967594855	-0.818247631350827	-1.6855949538878	-2.50384258523862
1020	-0.862331360873621	-0.842390771594861	-1.80504563725209	-2.64743640884695
1021	-0.563914652973493	-0.802474161408502	-1.80913094534599	-2.61160510675449
1022	0.169964415177877	-0.623017391460029	-1.83416104806816	-2.45717843952819
1023	0.6353711874647	-0.38300926059781	-1.8081744684146	-2.19118372901241
1024	0.263631999959623	-0.260855060373161	-1.79746234222314	-2.0583174025963
1025	-0.615538468442243	-0.336677753711969	-1.72920748229607	-2.06588523600804
1026	0.504288242858497	-0.174790782269504	-1.6480381825688	-1.8228289648383
1027	-0.64376748212141	-0.271860085222883	-1.57722881436486	-1.84908889958774
1028	0.102742804435547	-0.202031651419266	-1.49302356381406	-1.69505521523332
1029	-0.0559915877358632	-0.176607843659257	-1.46090505679667	-1.63751290045592
1030	-0.0226945700106348	-0.149133186840748	-1.44250291763961	-1.59163610448036
1031	-1.20928927669133	-0.363957781709312	-1.41776852758969	-1.781726309299
1032	-1.22925153400685	-0.543833735508827	-1.37880820401848	-1.92264193952731
1033	-0.72496397522906	-0.590246198868166	-1.3843393180504	-1.97458551691856
1034	-0.383296093776259	-0.559911933656002	-1.38342416260581	-1.94333609626181
1035	-0.110164518265252	-0.480450022752578	-1.42804427662896	-1.90849429938154
1036	0.952284864515784	-0.202902236041395	-1.4140969013094	-1.6169991373508
1037	-1.02392388844564	-0.370907078204505	-1.41710164746038	-1.78800872566488
1038	-0.518902397673116	-0.407453510994952	-1.38200115319695	-1.7894546641919
1039	-0.542527040827249	-0.442100128066615	-1.36644746466265	-1.80854759272926
1040	0.983401639284388	-0.165280642930974	-1.35465815823369	-1.51993880116466
1041	1.47501060216087	0.159681775176084	-1.32277002804336	-1.16308825286728
1042	-0.0134924986773536	0.128037880307273	-1.31850300241498	-1.1904651221077
1043	0.102868067352816	0.125402163637046	-1.27123801352896	-1.14583584989191
1044	-1.3725586592434	-0.171841123976512	-1.2338140283976	-1.40565515237411
1045	-1.13656751122495	-0.368005115088046	-1.18930772963312	-1.55731284472117
1046	-0.629209762751934	-0.427139057562972	-1.15767684470832	-1.5848159022713
1047	0.0043188463288677	-0.348848113001778	-1.16790736696053	-1.5167554799623
1048	0.842336503736448	-0.117145377520489	-1.09510695648196	-1.21225233400245
1049	0.912000646197526	0.0864896060825503	-1.05625259986489	-0.969762993782336
1050	1.03164453755147	0.277140607831679	-1.01527126467255	-0.738130656840871
1051	0.334812252949035	0.293865989148327	-1.00013725739281	-0.706271268244479
1052	-1.46629204224806	-0.0526612858501969	-1.03066651485923	-1.08332780070942
1053	-3.29662884235832	-0.702441182693851	-1.05416614462226	-1.75660732731611
1054	-1.79417256989514	-0.933944712478952	-1.09618977522296	-2.03013448770191
1055	-0.260658582370485	-0.816780974255189	-1.09423985177219	-1.91102082602738
1056	0.175239993597868	-0.633675703432145	-1.07723457224393	-1.71091027567607
1057	0.235551353442232	-0.471699515189773	-1.14519548617405	-1.61689500136382
1058	-0.938294473992517	-0.573853794096346	-1.19064769634587	-1.76450149044221
1059	-0.893410081114174	-0.648513765219993	-1.19834453393523	-1.84685829915523
1060	-0.836550254870413	-0.698268214354085	-1.18412585745743	-1.88239407181152
1061	-0.0611797675434005	-0.583929614497218	-1.23384477630274	-1.81777439079995
1062	-0.38870181754067	-0.555821496529977	-1.27933189369523	-1.8351533902252
1063	-0.903449743637028	-0.635758101158324	-1.35769876633097	-1.99345686748929
1064	0.307270044724263	-0.45906069999193	-1.39052573355679	-1.84958643354872
1065	0.841468356381838	-0.207553441336531	-1.39859701721562	-1.60615045855215
1066	-0.461902548853792	-0.262310895100142	-1.4089073001066	-1.67121819520674
1067	-0.651271412929853	-0.34501627927187	-1.43234482904799	-1.77736110831986
1068	0.140583120802941	-0.254358813991833	-1.46102584875916	-1.71538466275099
1069	-0.435786938638612	-0.295408771059278	-1.4853991306279	-1.78080790168718
1070	0.264129655141808	-0.189034314566842	-1.46087643042677	-1.64991074499362
1071	0.48606310914685	-0.057555584893521	-1.40246169613015	-1.46001728102367
1072	-0.203233742507784	-0.0877692758652726	-1.34841771917527	-1.43618699504054
1073	-0.871809725362131	-0.246221350398711	-1.29717578649915	-1.54339713689786
1074	0.949358754877191	-0.0117172406603759	-1.27428190961198	-1.28599915027236
1075	0.429046998673758	0.0762161344648862	-1.24915346689911	-1.17293733243422
1076	-0.247915225923976	0.012817447982334	-1.21531573822861	-1.20249829024627
1077	-0.851232525194399	-0.159752466199766	-1.19132919935176	-1.35108166555153
1078	-2.16147641092255	-0.563089539142308	-1.18468417675997	-1.74777371590228
1079	-0.853276825660345	-0.631674087564385	-1.19531976861452	-1.8269938561789
1080	-0.635587117204129	-0.644288424852261	-1.24810440575806	-1.89239283061032
1081	0.741763783001061	-0.379145990678506	-1.24922117146301	-1.62836716214151
1082	2.09355262589162	0.108292042703613	-1.30922189261049	-1.20092984990688
1083	2.73831093772487	0.636324213220057	-1.36905775338017	-0.732733540160112
1084	1.01749156150185	0.724476514591781	-1.43796185891162	-0.713485344319839
1085	-0.891278318280003	0.41489553872304	-1.49586685718317	-1.08097131846013
1086	-0.758476828148885	0.187992371237633	-1.561556081374	-1.37356371013636
1087	-1.82664160602104	-0.211413185527905	-1.61046029725758	-1.82187348278549
1088	-1.68199124157486	-0.509488724912847	-1.61238188661767	-2.12187061153051
1089	-0.604548083595335	-0.538043704151703	-1.64495981566572	-2.18300351981742
1090	-0.479848417076726	-0.536482610504336	-1.68573821710907	-2.22222082761341
1091	0.105321429215916	-0.418170525868273	-1.72836421830598	-2.14653474417426
1092	0.923546543255531	-0.157659760908041	-1.73993790428554	-1.89759766519358
1093	0.0850773962477366	-0.112065415528788	-1.76885680063894	-1.88092221616773
1094	-0.987570245498935	-0.289265451149668	-1.72922385997421	-2.01848931112388
1095	1.37629028895149	0.0384275371310877	-1.73567344235227	-1.69724590522118
1096	0.0650259263702504	0.0444669916883177	-1.74135085827333	-1.69688386658501
1097	0.423682719111176	0.121143037414324	-1.78944957942917	-1.66830654201485
1098	0.432876699817164	0.185758870215816	-1.81252156580233	-1.62676269558651
1099	0.351493262653082	0.222385152233326	-1.82192351118105	-1.59953835894773
1100	0.552562616267017	0.292586086414756	-1.83880746728624	-1.54622138087149
1101	1.59866471739454	0.559282170349402	-1.87538698677707	-1.31610481642767
1102	-0.0299709218741849	0.451907328138417	-1.87790665424073	-1.42599932610232
1103	1.16750296694993	0.603491020478211	-1.86695231384508	-1.26346129336687
1104	1.4764894106435	0.789394539800625	-1.85432577465837	-1.06493123485774
1105	-1.12912443586971	0.42047669887267	-1.85574736628009	-1.43527066740742
1106	-0.789557603967896	0.186345683526186	-1.81009911894978	-1.62375343542359
1107	1.40803523301169	0.434173988408563	-1.7441847343153	-1.31001074590673
1108	-0.0866605378633873	0.338139488923936	-1.68206679088883	-1.3439273019649
1109	0.358512710737915	0.348547740559681	-1.56744076334578	-1.2188930227861
1110	-0.329167459273362	0.219533262257384	-1.51610027502471	-1.29656701276732
1111	0.357013278464039	0.251141288826462	-1.44514966261277	-1.19400837378631
1112	1.17712662110925	0.441042420751714	-1.34710922744223	-0.906066806690515
1113	-0.0980661129012281	0.341481770701141	-1.27044686297518	-0.928965092274041
1114	2.07534851722321	0.69465133073319	-1.23128432917308	-0.536632998439889
1115	0.329786905149479	0.634689788167702	-1.21507486130584	-0.580385073138135
1116	0.0141145655018015	0.522462961337808	-1.23213163781912	-0.709668676481315
1117	-0.274821530930134	0.372792187605429	-1.24343897826535	-0.870646790659916
1118	0.834537924023271	0.472124013304436	-1.34686202170947	-0.874738008405037
1119	0.519239473773462	0.490390343713632	-1.43815382274035	-0.947763479026721
1120	-0.0186598009831501	0.397765695214202	-1.52342017948128	-1.12565448426708
1121	1.22212544761478	0.570088096714266	-1.52326965110152	-0.953181554387257
1122	0.689718882151995	0.604692433174063	-1.54902346319234	-0.944331030018274
1123	-1.10759880409583	0.273560530373992	-1.52949927626325	-1.25593874588926
1124	-0.432924398664484	0.137387539312614	-1.60887420555279	-1.47148666624018
1125	0.186172587637499	0.149717921052447	-1.6420201116285	-1.49230219057606
1126	1.66450474606941	0.455479615466422	-1.7231025188817	-1.26762290341527
1127	-1.1669328173274	0.139528605117013	-1.80723878529107	-1.66771018017405
1128	-1.8374456460442	-0.253252769265468	-1.90034502206728	-2.15359779133275
1129	0.270822519528779	-0.153181326594045	-1.94106320623233	-2.09424453282637
1130	0.914755803183554	0.0575368977568842	-1.97086647859157	-1.91332958083469
1131	2.22553000001641	0.492213227633546	-1.9384265018403	-1.44621327420675
1132	-0.531912221019132	0.29660766233153	-1.89217747661996	-1.59556981428843
1133	0.45819979805321	0.334481774360035	-1.85415282996516	-1.51967105560512
1134	0.623770637170492	0.39860464244675	-1.81651624946959	-1.41791160702284
1135	-0.236433790892623	0.279063120912283	-1.74278465497541	-1.46372153406312
1136	1.24788801317586	0.478055161775977	-1.6988548353103	-1.22079967353432
1137	-0.688011563927252	0.253796149828211	-1.60388153585356	-1.35008538602535
1138	0.0447767137848731	0.216746055634119	-1.47647068734772	-1.2597246317136
1139	1.6459739030439	0.506651441964785	-1.32835772474162	-0.821706282776837
1140	-0.59919400082647	0.294972316462579	-1.1665264388061	-0.871554122343523
1141	-0.323274279681298	0.176848050858305	-1.07360630375607	-0.89675825289777
1142	1.60893522348048	0.466577982555689	-0.941020059780131	-0.474442077224442
1143	0.463680919355956	0.474737926898616	-0.852223770840757	-0.377485843942141
1144	-2.61711580497623	-0.134740620590862	-0.74241472241337	-0.877155343004233
1145	-2.3015912776911	-0.570634545304771	-0.677074631440027	-1.2477091767448
1146	-0.824765322184644	-0.632149115446615	-0.643650061322605	-1.27579917676922
1147	0.111285593478369	-0.495302802651513	-0.614823512543808	-1.11012631519532
1148	-1.62594639275391	-0.730708915167291	-0.606809156426351	-1.33751807159364
1149	-0.0438751993419263	-0.607028900264097	-0.536391146388517	-1.14342004665261
1150	-0.136192346238868	-0.524231697901097	-0.487084899234009	-1.01131659713511
1151	-1.47533405963271	-0.724271424736456	-0.44129145575223	-1.16556288048869
1152	-1.0808976063606	-0.809162810279462	-0.448741929194203	-1.25790473947366
1153	-0.147527392509157	-0.691991955524631	-0.450003125029405	-1.14199508055404
1154	0.216277201122569	-0.523299654646073	-0.530835210493156	-1.05413486513923
1155	-0.0104844315863343	-0.430538406651094	-0.599088976538997	-1.02962738319009
1156	-0.364334192977473	-0.425361872501939	-0.625731187866624	-1.05109306036856
1157	0.0395312037721131	-0.340350605449751	-0.69600631552146	-1.03635692097121
1158	-0.0501294336233897	-0.288681394235099	-0.742455644432849	-1.03113703866795
1159	0.726850510014547	-0.0909822332987954	-0.796985754179911	-0.887967987478706
1160	0.960587149258522	0.117627477466265	-0.890140008780801	-0.772512531314536
1161	-0.244778838776454	0.0473494654533277	-0.953334880617542	-0.905985415164215
1162	-0.0756957935605229	0.0236273047963383	-1.05691095721476	-1.03328365241843
1163	-0.824412601582889	-0.145538119267468	-1.07957273438081	-1.22511085364827
1164	-2.15834834974482	-0.550826203938372	-1.10424882574516	-1.65507502968353
1165	-1.35366732655152	-0.721711818075853	-1.10235935210676	-1.82407117018261
1166	-0.536229526875669	-0.698133565693656	-1.11654702946639	-1.81468059516004
1167	-0.428186151280407	-0.657220650245465	-1.13892294566613	-1.79614359591159
1168	-0.00493510169109151	-0.539073778252089	-1.11924076531656	-1.65831454356865
1169	0.746062276048627	-0.2921438252232	-1.15754365480877	-1.44968748003197
1170	1.28421041183185	0.017654948334296	-1.20184568392204	-1.18419073558774
1171	2.80770606828227	0.575995862801746	-1.19502271512769	-0.61902685232594
1172	1.32096909863324	0.735779346248123	-1.20696755951633	-0.471188213268207
1173	2.75776727512708	1.15395863327837	-1.14213585885634	0.0118227744220301
1174	1.2967213860102	1.20412569804688	-1.11882992714407	0.0852957709028037
1175	0.404054500562069	1.06666563967488	-1.13200454184843	-0.0653389021735478
1176	0.650586414529773	1.00342924535938	-1.10313767484662	-0.0997084294872441
1177	-0.54384747667799	0.712768886377958	-1.11605994898915	-0.403291062611194
1178	-0.26341677802967	0.530882451508846	-1.0910925911651	-0.56021013965625
1179	0.0384710444178139	0.442343998203286	-1.11373268567775	-0.671388687474466
1180	-0.185233262024223	0.325113982363657	-1.04525199936404	-0.720138017000378
1181	-0.0802165902117807	0.250137497574422	-1.04699664123093	-0.796859143656505
1182	0.689822342642317	0.342759730290612	-1.03552938192897	-0.692769651638362
1183	-0.120362251150003	0.256555481875638	-0.992202074003916	-0.735646592128278
1184	-0.293740202975695	0.151301822287186	-1.00305912566387	-0.851757303376683
1185	-2.22643498789839	-0.321411542676418	-0.949499626109104	-1.27091116878552
1186	-1.88852056837898	-0.640853628059214	-0.970698745322305	-1.61155237338152
1187	-1.21660724918179	-0.768008023350035	-0.937385756315102	-1.70539377966514
1188	-0.162642504018363	-0.661320288130979	-0.965670002852169	-1.62699029098315
1189	-1.67779235145812	-0.877001727818848	-1.02440965861523	-1.90141138643408
1190	-0.547886897725051	-0.827605664612827	-1.05652837993549	-1.88413404454831
1191	0.697411894066971	-0.53810383022667	-1.11350546571201	-1.65160929593868
1192	0.647817469692336	-0.310998660217161	-1.14367333759011	-1.45467199780727
1193	1.10724552277698	-0.0331750627304436	-1.22599320914936	-1.2591682718798
1194	0.0202828975856256	-0.02310486457558	-1.28510342295182	-1.3082082875274
1195	0.40601838983174	0.0622870147926188	-1.3417656068027	-1.27947859201008
1196	0.710936869124678	0.193183668353075	-1.38949129940796	-1.19630763105489
1197	-1.100507819953	-0.0619361537175201	-1.46472975722476	-1.52666591094228
1198	-0.622715772193207	-0.17525218821454	-1.47916126060254	-1.65441344881708
1199	-0.746530603454281	-0.292790476726311	-1.54075906519743	-1.83354954192374
1200	-1.23115630366573	-0.485947828237338	-1.63984635531052	-2.12579418354785
1201	-0.849618813893079	-0.567784194147981	-1.72723429903992	-2.2950184931879
1202	0.615957661323552	-0.341670848595841	-1.81869663750104	-2.16036748609688
1203	0.377017424816924	-0.204332946212281	-1.88923039069384	-2.09356333690612
1204	0.344607444289679	-0.0983721780730878	-1.92006933311771	-2.0184415111908
1205	-0.976417771080749	-0.275823881651851	-1.95859910325398	-2.23442298490583
1206	-0.954882854834985	-0.416802065308709	-1.9840813481092	-2.40088341341791
1207	-2.43909427923821	-0.829067524662298	-1.99052059073044	-2.81958811539274
1208	-1.06209157283152	-0.891201393385565	-2.02279111606258	-2.91399250944814
1209	-2.65609994160506	-1.26087397627172	-2.08627857936783	-3.34715255563956
1210	-1.3116777524244	-1.29465185061426	-2.12915932635191	-3.42381117696617
1211	-0.923644137302589	-1.24470011208773	-2.14682515394311	-3.39152526603085
1212	-1.41205919798915	-1.30148609972367	-2.1315076238735	-3.43299372359717
1213	-2.4741539122592	-1.56039747699912	-2.09638076097781	-3.65677823797693
1214	0.023912468056601	-1.27276290783315	-2.05579487505851	-3.32855778289166
1215	-0.960884013164377	-1.23422693665284	-2.02535491357362	-3.25958185022645
1216	0.542491271642553	-0.902001294986395	-1.97954244888251	-2.8815437438689
1217	-1.01084408564908	-0.940665016651342	-1.93423092849834	-2.87489594514968
1218	0.266864375657132	-0.716778502345639	-1.93487405810063	-2.65165256044627
1219	0.537551826225916	-0.47933823777037	-1.88379114972591	-2.36312938749628
1220	1.11941231553487	-0.168566493281834	-1.91351231644411	-2.08207880972595
1221	0.0585834796800388	-0.126293876052342	-1.94401192889222	-2.07030580494456
1222	0.995812638837759	0.0957618475180801	-1.93742625276569	-1.84166440524761
1223	0.473101501268236	0.173023469788263	-1.93003668763282	-1.75701321784455
1224	-0.773240049793388	-0.0129883742387669	-1.94221589497105	-1.95520426920982
1225	-0.166813378796552	-0.0439966571810748	-1.96886791746493	-2.012864574646
1226	1.11122801544989	0.186224186823203	-1.98682875387158	-1.80060456704837
1227	1.08634778142536	0.369737025004169	-2.09009229876114	-1.72035527375697
1228	1.23059732176561	0.548834537275598	-2.12344720461926	-1.57461266734366
1229	-0.161702479641471	0.417007218090562	-2.16988095941736	-1.7528737413268
1230	0.194994155544642	0.380415464815168	-2.2241715520853	-1.84375608727013
1231	-0.585463305274696	0.194365178935694	-2.21950749964353	-2.02514232070783
1232	0.49131080117888	0.257394909557933	-2.30089794140275	-2.04350303184482
1233	0.490892763592197	0.308915680859245	-2.35923652547741	-2.05032084461816
1234	-0.368520778937138	0.179214612240059	-2.43849702737481	-2.25928241513475
1235	-1.03165364748698	-0.0596022150555142	-2.49307040227419	-2.55267261732971
1236	-0.849073851759372	-0.218612936769391	-2.45816084831059	-2.67677378507998
1237	-1.36784720412465	-0.452554575178723	-2.449109442847	-2.90166401802573
1238	-0.434310320168317	-0.457382412178626	-2.46960913257482	-2.92699154475344
1239	-0.611632829589169	-0.496799612685464	-2.41152381582838	-2.90832342851384
1240	0.184826734649846	-0.36977977409285	-2.38164920880593	-2.75142898289878
1241	0.631082433548933	-0.176533586206259	-2.32910791241224	-2.5056414986185
1242	-0.291662153385365	-0.20286590665528	-2.31894004735528	-2.52180595401056
1243	-0.677768325663451	-0.301646221662416	-2.31230723440096	-2.61395345606337
1244	-1.30661394089144	-0.508289826403085	-2.32712819549011	-2.8354180218932
1245	-0.0873608531799692	-0.433624682988868	-2.39862310767706	-2.83224779066592
1246	-0.216627235017628	-0.398347310260203	-2.38425353558286	-2.78260084584306
1247	-0.160944299405343	-0.358328053196993	-2.42876505630359	-2.78709310950058
1248	-0.33069061334297	-0.359512319511535	-2.42754510187387	-2.78705742138541
1249	-0.429610668769971	-0.380265925848485	-2.4782803833513	-2.85854630919979
1250	-0.803462552491114	-0.472027918338048	-2.52023573084571	-2.99226364918376
1251	-1.12169755154441	-0.610803283363623	-2.55224855237732	-3.16305183574095
1252	-0.857491910674205	-0.671581814305645	-2.59896646807611	-3.27054828238175
1253	0.330910646087188	-0.483662555362499	-2.68441257732319	-3.16807513268569
1254	1.4657927393352	-0.102830860320521	-2.6911820554175	-2.79401291573802
1255	1.17063664737845	0.149936541765814	-2.8254300732205	-2.67549353145469
1256	0.895773173511151	0.301912292456063	-2.84081214372322	-2.53889985126715
1257	-0.948432281073313	0.0574984223513899	-2.84933173994675	-2.79183331759536
1258	0.464595518361833	0.139994830304916	-2.89596721744569	-2.75597238714077
1259	2.27729383001718	0.570076838846004	-2.89810955468283	-2.32803271583683
1260	0.2545450645724	0.517648452495184	-2.8996498162472	-2.38200136375202
1261	0.176820175954636	0.459178742531961	-2.8804687433946	-2.42129000086264
1262	-1.400930001662	0.0957577573381937	-2.88576739253171	-2.79000963519352
1263	-0.870392792865472	-0.0956787377945366	-2.86854612281328	-2.96422486060782
1264	-1.37307258139032	-0.352949641326135	-2.84514643199239	-3.19809607331853
1265	1.11177116857967	-0.0666164919256153	-2.84199443151707	-2.90861092344269
1266	-0.669233560651684	-0.188387682732009	-2.83878252424268	-3.02717020697469
1267	-0.409021578015718	-0.236043104956938	-2.82977508218704	-3.06581818714398
1268	0.247781540301638	-0.143699441019932	-2.83991266141421	-2.98361210243414
1269	0.615079100633977	0.00536466856366183	-2.87654114276339	-2.87117647419973
1270	-1.76971139974441	-0.349550060815741	-2.97753640367905	-3.32708646449479
1271	0.647722836309661	-0.156642817268193	-3.01781623744187	-3.17445905471006
1272	-0.770347796310715	-0.282317851008388	-3.09104397063709	-3.37336182164548
1273	-1.52896369602486	-0.536935045968427	-3.11947066668477	-3.6564057126532
1274	-0.912317441292678	-0.622068722798226	-3.12052246515885	-3.74259118795708
1275	0.0330220828761882	-0.502702377307612	-3.14276970611056	-3.64547208341817
1276	-0.925619023915404	-0.596701700730234	-3.10457047419825	-3.70127217492849
1277	-0.692255073004491	-0.626989047402675	-3.04538285894485	-3.67237190634753
1278	0.947089569153041	-0.323917301121031	-3.0896016484155	-3.41351894953654
1279	1.14063541428448	-0.0370739730249123	-3.14235518703537	-3.17942916006028
1280	1.58944758418012	0.287535914981745	-3.21554572922172	-2.92800981423997
1281	-0.782815523853254	0.07885139143932	-3.24657489701326	-3.16772350557394
1282	0.480370050449244	0.16063206918421	-3.23768599921502	-3.07705393003081
1283	-0.760359257424876	-0.0205574365133126	-3.2959421162112	-3.31649955272452
1284	-1.3577580606512	-0.288382617608136	-3.3195079748202	-3.60789059242833
1285	-0.747413715756921	-0.385590460840293	-3.30789442476307	-3.69348488560337
1286	0.0518769290001231	-0.305319382583434	-3.26011040795541	-3.56542979053885
1287	0.715430003459725	-0.106888367339894	-3.20261101274655	-3.30949938008644
1288	0.464020705374046	0.00529134758734138	-3.23896644428237	-3.23367509669503
1289	1.30146108157552	0.264624405310086	-3.25107755190285	-2.98645314659276
1290	1.66176206206291	0.54900855105492	-3.347658452391	-2.79864990133608
1291	-0.170424421443997	0.415405300162647	-3.3844363853538	-2.96903108519115
1292	0.897771779168837	0.519659450068516	-3.46811434285636	-2.94845489278785
1293	0.555438313541209	0.536548835606928	-3.52038769437537	-2.98383885876844
1294	-0.841529386200506	0.270983154999473	-3.51214722143861	-3.24116406643913
1295	-0.400530177020446	0.141756207160077	-3.50473593859382	-3.36297973143374
1296	1.49912478169917	0.415885122581482	-3.48430158098185	-3.06841645840037
1297	0.96115624946674	0.532729189498413	-3.38080940699571	-2.8480802174973
1298	0.6301256850737	0.562186907519399	-3.25514807310608	-2.69296116558668
1299	0.0464857235165523	0.46957685486725	-3.1795928942933	-2.71001603942606
1300	0.444281495940887	0.473313311201631	-3.11377524256115	-2.64046193135952
1301	-0.853830114754813	0.216750140770982	-3.04225413491614	-2.82550399414516
1302	0.0044521468775795	0.178350435358701	-2.99952881519859	-2.82117837983989
1303	0.390329273871455	0.224086841027306	-3.00383961434425	-2.77975277331695
1304	0.487809911292708	0.281028770367694	-2.95709654840466	-2.67606777803697
1305	-0.730911422299492	0.0839046123398224	-2.89046280304268	-2.80655819070286
1306	2.89911081605485	0.648517449658669	-2.82534691192617	-2.1768294622675
1307	1.08663290129536	0.748287760202326	-2.78595634745824	-2.03766858725591
1308	1.33158439186463	0.878963079802413	-2.74109633513479	-1.86213325533238
1309	0.214184652576011	0.762471034769574	-2.75330126532955	-1.99083023055998
1310	0.722771841904266	0.768812852877895	-2.71826846259039	-1.94945560971249
1311	1.09222471248098	0.847895668508946	-2.70544238268079	-1.85754671417185
1312	0.623089988002604	0.818816256810409	-2.70520404851838	-1.88638779170797
1313	1.22372192103448	0.915134434777776	-2.71551031760603	-1.80037588282825
1314	0.64730948414682	0.878710601782565	-2.66834148638537	-1.78963088460281
1315	-0.231789365582807	0.673069519618485	-2.67340583923606	-2.00033631961757
1316	-1.40961721360462	0.269139271950154	-2.63718312912767	-2.36804385717752
1317	-1.7895581164903	-0.137559024491449	-2.6078792196651	-2.74543824415655
1318	-1.37247869336626	-0.387119542387808	-2.53800446651836	-2.92512400890617
1319	-2.07957421993254	-0.732861518456882	-2.58798441083126	-3.32084592928814
1320	-1.97476351982678	-0.994968966873432	-2.5737870590755	-3.56875602594893
1321	-3.03729196288341	-1.42207008411419	-2.57396600332561	-3.9960360874398
1322	-2.76196212300516	-1.71668493549751	-2.5849581193977	-4.30164305489521
1323	0.272422701772675	-1.35101820968297	-2.6751135117994	-4.02613172148237
1324	-1.77001806550827	-1.46012376933746	-2.76112723573416	-4.22125100507161
1325	1.31570302268954	-0.932307628718809	-2.82126316019325	-3.75357078891205
1326	0.192951183765474	-0.724718690208204	-2.84752397983575	-3.57224267004395
1327	-0.098727023247483	-0.613094883653348	-2.88581226823359	-3.49890715188694
1328	1.30975144150562	-0.240009347500641	-2.96128892333069	-3.20129827083133
1329	1.53315542803111	0.110128051781268	-3.01408638253661	-2.90395833075534
1330	0.945040500925918	0.279173322955072	-3.03707442692386	-2.75790110396879
1331	1.51767493652759	0.532102772247807	-3.05585053581459	-2.52374776356679
1332	2.32606452880733	0.900861809198795	-3.02690378849192	-2.12604197929312
1333	0.599011997149994	0.857365666894522	-3.00030112145925	-2.14293545456472
1334	0.584138023714804	0.818779242862719	-3.00244505952944	-2.18366581666672
1335	1.30726151794789	0.931812049703193	-3.0212362846558	-2.08942423495261
1336	2.83173037510431	1.32924925620149	-3.0593882502063	-1.7301389940048
1337	0.0744165732401421	1.10318055920623	-3.06428876134856	-1.96110820214234
1338	0.119617894800614	0.927131428980024	-3.14297218509234	-2.21584075611231
1339	0.0557830255829199	0.770227618167665	-3.18170767517089	-2.41148005700323
1340	0.614095514451191	0.753428140754111	-3.20471012190632	-2.45128198115221
1341	0.245856023718943	0.666025993813546	-3.22092455819286	-2.55489856437932
1342	1.05765686047483	0.756827335579442	-3.2763761771653	-2.51954884158586
1343	1.55112429635043	0.929862673679045	-3.27730101650271	-2.34743834282366
1344	-0.590924012696969	0.643122364540956	-3.27255450397576	-2.6294321394348
1345	-0.0675092270354845	0.513042212434813	-3.28340917950494	-2.77036696707013
1346	-0.0464032208865879	0.41076279277023	-3.30400426622514	-2.8932414734549
1347	-1.11676869155501	0.112950392350185	-3.35793164068143	-3.24498124833125
1348	-2.225482739548	-0.35262058812028	-3.46971267419982	-3.8223332623201
1349	-1.5464229713491	-0.597985913932337	-3.5688663213658	-4.16685223529814
1350	-1.41945533550131	-0.773480524744109	-3.67924236968402	-4.45272289442813
1351	-1.79337642218246	-0.991947576951388	-3.78185536933457	-4.77380294628596
1352	-1.16789915349268	-1.04571781738982	-3.84998827405831	-4.89570609144814
1353	-0.51623928253532	-0.959409192645699	-3.87593945254223	-4.83534864518793
1354	1.5929838640643	-0.466901037991891	-3.95536630833234	-4.42226734632423
1355	-0.0166495815984079	-0.385596154767674	-4.04668677530002	-4.43228293006769
1356	0.0728910375385525	-0.301121222669201	-4.13392758491191	-4.43504880758111
1357	-0.297449175065211	-0.30602704041676	-4.15214797878292	-4.45817501919968
1358	-0.697315291524488	-0.390016807567538	-4.17177003453266	-4.5617868421002
1359	0.552012314300223	-0.208916291712796	-4.15503863437671	-4.3639549260895
1360	0.317627764873886	-0.107520639869499	-4.14470710283909	-4.25222774270859
1361	-1.56406252564492	-0.400842959580767	-4.15602529992131	-4.55686825950208
1362	-0.187332485683711	-0.36564895530031	-4.14003052177157	-4.50567947707188
1363	1.70010264570363	0.0406524846055254	-4.17674893586953	-4.13609645126401
1364	2.81540437767278	0.596364314870129	-4.24730128699835	-3.65093697212822
1365	0.148660170619795	0.517993838746414	-4.28817937763299	-3.77018553888657
1366	1.35428439162929	0.694954364012464	-4.35040255786547	-3.65544819385301
1367	-0.653805068396828	0.438219496123389	-4.37575437135407	-3.93753487523068
1368	0.306471952725383	0.420078168619633	-4.42686995797817	-4.00679178935854
1369	0.280110680613358	0.399953051468243	-4.51431804883728	-4.11436499736903
1370	-0.0595241909161018	0.315549024841211	-4.53110449054876	-4.21555546570755
1371	1.99228792922086	0.65680727658544	-4.52868486905853	-3.87187759247309
1372	2.24039687372742	0.98582769093138	-4.5685028829017	-3.58267519197032
1373	-0.71490868421359	0.664145710958659	-4.55570272609892	-3.89155701514026
1374	0.120338428527999	0.567824203792294	-4.5754536879728	-4.00762948418051
1375	0.682095487773073	0.601314235541385	-4.5735160264007	-3.97220179085931
1376	-0.465432957660407	0.399227865369228	-4.65181929066856	-4.25259142529933
1377	0.62562200934586	0.451984532732635	-4.67085487790813	-4.2188703451755
1378	0.338255853981996	0.437704807660189	-4.70466380895068	-4.2669590012905
1379	2.16814647422218	0.791991681645915	-4.73756601238891	-3.94557433074299
1380	0.490108634717985	0.746449672889054	-4.7537070477754	-4.00725737488634
1381	-0.498999989238457	0.511341304971577	-4.74572756926154	-4.23438626428996
1382	0.735157813577603	0.565682414414778	-4.73139065130528	-4.16570823689051
1383	0.0249105877216006	0.468123706701103	-4.6956174248193	-4.2274937181182
1384	1.02085508388878	0.587438291698806	-4.66674657611114	-4.07930828441234
1385	0.108854400517779	0.502724675052962	-4.68340870738583	-4.18068403233286
1386	-0.734691087680713	0.264657934260854	-4.73186553848624	-4.46720760422538
1387	-0.567395625359484	0.103204464753555	-4.7194308241613	-4.61622635940775
1388	-1.75104031548707	-0.265711393948727	-4.72231141179235	-4.98802280574108
1389	-0.743728306751389	-0.366291751019319	-4.72044043329394	-5.08673218431325
1390	0.308440748318505	-0.238206171494599	-4.70733361268702	-4.94553978418162
1391	1.1079221785245	0.0265577175293046	-4.67452361411647	-4.64796589658716
1392	0.530198947674081	0.127783409607616	-4.70723134828725	-4.57944793867963
1393	0.442648977246802	0.193150002628276	-4.76022943620016	-4.56707943357189
1394	-0.318551006721863	0.0944276457644899	-4.84781762810267	-4.75338998233818
1395	0.0732260590848981	0.0919560293451216	-4.88971310295197	-4.79775707360685
1396	-0.146493978977763	0.0459884333602402	-4.90783986239057	-4.86185142903033
1397	0.502773564084752	0.138206857494856	-4.91823272627235	-4.7800258687775
1398	-0.0366631480953031	0.105821574898244	-4.89422841802103	-4.78840684312279
1399	0.956816479794966	0.27800267366733	-4.82903328850349	-4.55103061483616
1400	0.107112512385237	0.249031840846393	-4.77231688716971	-4.52328504632332
1401	-0.609473100197398	0.0819954065570843	-4.68857879223228	-4.60658338567519
1402	0.547553558029997	0.176642872565416	-4.62284054618005	-4.44619767361463
1403	0.754454706231371	0.295513893327616	-4.56673034443371	-4.27121645110609
1404	-0.484551444523518	0.145036023524422	-4.56946722410831	-4.42443120058389
1405	-0.690598539581652	-0.0193742551527445	-4.54396760167976	-4.56334185683251
1406	-0.295362289304733	-0.0749347563724778	-4.45445559198138	-4.52939034835385
1407	0.706568913054153	0.0799623930942768	-4.39291589473398	-4.31295350163971
1408	0.022234327565308	0.0699145358290563	-4.27552289238197	-4.20560835655291
1409	0.184825164448006	0.0942062134600222	-4.17268675817447	-4.07848054471445
1410	-0.546101734019862	-0.0320908227132236	-4.07931453616955	-4.11140535888277
1411	-0.332361737736503	-0.0927460909941901	-4.03745947077583	-4.13020556177002
1412	0.861767784710725	0.0964194800174327	-4.0092336592828	-3.91281417926537
1413	0.188297725298266	0.116601138545713	-3.95996418103527	-3.84336304248955
1414	0.0494306154413593	0.105351061059554	-3.91151929565347	-3.80616823459391
1415	1.71563505314069	0.42938116418699	-3.92490092182061	-3.49551975763362
1416	0.421947498503808	0.435937063613076	-3.97481707384416	-3.53888001023109
1417	-1.0773754476305	0.141439990860437	-3.97753487636916	-3.83609488550872
1418	0.176212618679774	0.151043793968464	-4.00238143090436	-3.85133763693589
1419	0.743802709692782	0.272424741122112	-4.01071368499029	-3.73828894386818
1420	1.51108546732306	0.525259606920593	-4.01847983205591	-3.49322022513532
1421	0.416487104237127	0.513343614382967	-4.03073240329919	-3.51738878891622
1422	1.12751754341569	0.645793712674677	-4.06975491559525	-3.42396120292058
1423	2.56565854176771	1.0418628810647	-4.1166183663811	-3.0747554853164
1424	1.55380807885182	1.16376679698847	-4.14718462070393	-2.98341782371546
1425	0.67720051637318	1.08825176938015	-4.18241588204595	-3.0941641126658
1426	-0.693051781594198	0.75237483436422	-4.17808273890235	-3.42570790453813
1427	0.578028587607857	0.731598132257511	-4.17136641563901	-3.4397682833815
1428	-0.385982333161762	0.521785423141285	-4.15493262702727	-3.63314720388598
1429	0.487844520746733	0.524770676582924	-4.1376922637765	-3.61292158719358
1430	-1.14372808040904	0.200900275150172	-4.20595773156765	-4.00505745641748
1431	0.8663058723867	0.337744408044614	-4.20269803937564	-3.86495363133103
1432	-2.02860527939866	-0.129199322333487	-4.15509116297908	-4.28429048531256
1433	-0.130778908994609	-0.131935240270182	-4.15138152403347	-4.28331676430365
1434	0.946993050471634	0.081379171470396	-4.09288220227529	-4.0115030308049
1435	-1.01908307018914	-0.137188983695009	-4.0426871355845	-4.17987611927951
1436	-2.78392992509743	-0.669106824954104	-3.98926432000869	-4.6583711449628
1437	1.02547821619697	-0.342722691444896	-3.88621037930832	-4.22893307075322
1438	0.50957039648967	-0.178683527965659	-3.86528835750356	-4.04397188546922
1439	-1.40522769466263	-0.42733923834648	-3.81019253582042	-4.2375317741669
1440	-1.11818409872588	-0.57351259617636	-3.70788471494425	-4.28139731112061
1441	-1.55443657782564	-0.780439715332308	-3.70959303290323	-4.49003274823554
1442	-0.653570084552783	-0.769684012776543	-3.66740318877875	-4.43708720155529
1443	-0.248445955809681	-0.679853162574558	-3.63557277619007	-4.31542593876463
1444	-0.000263166427755424	-0.556669325062667	-3.49656723196449	-4.05323655702715
1445	-0.114262759375718	-0.478614847599113	-3.37826808440765	-3.85688293200676
1446	-0.174000097235393	-0.426656714056204	-3.30916760035725	-3.73582431441346
1447	-0.26912366236854	-0.403141705278721	-3.34659045229046	-3.74973215756918
1448	0.102218259214423	-0.309620860117104	-3.36538936565544	-3.67501022577255
1449	-0.967409547909019	-0.446978029554133	-3.42089083178054	-3.86786886133468
1450	0.184382454482806	-0.329078167849606	-3.50120704782208	-3.83028521567169
1451	-1.93799050585954	-0.657024517356938	-3.54317595365612	-4.20020047101305
1452	-2.45097519365469	-1.02812121661728	-3.57435368973008	-4.60247490634737
1453	-0.367780336604774	-0.915310525257471	-3.57383996899691	-4.48915049425438
1454	-0.723055097597524	-0.894003895163758	-3.58865223498681	-4.48265613015057
1455	-0.589255440530599	-0.849799570448192	-3.62643132374245	-4.47623089419064
1456	0.120971710685536	-0.671562700141287	-3.62301815243199	-4.29458085257327
1457	-1.07681552115766	-0.765192139457291	-3.62669042637789	-4.39188256583518
1458	0.370128360719733	-0.552460664443274	-3.63597024524198	-4.18843090968525
1459	-1.79042523147103	-0.810401582139811	-3.6545549933768	-4.46495657551661
1460	0.21525189354557	-0.620450318931801	-3.62508597781195	-4.24553629674375
1461	-0.887838732848792	-0.685549503436266	-3.61452154372763	-4.3000710471639
1462	-0.152876114394878	-0.591855684099586	-3.56509440581976	-4.15695008991935
1463	0.737196210455784	-0.337131207865182	-3.5731871877654	-3.91031839563058
1464	-0.2150110012795	-0.31902188795745	-3.59422601737189	-3.91324790532934
1465	-0.479545633660077	-0.357102157307778	-3.52502213437019	-3.88212429167797
1466	0.739105844927365	-0.144549349192896	-3.55901077964752	-3.70356012884042
1467	-0.231692196881022	-0.164685436897836	-3.56150080234605	-3.72618623924389
1468	-0.508052384285229	-0.236443508629388	-3.58313068435038	-3.81957419297977
1469	0.547084103551532	-0.0841667511702323	-3.56692166638045	-3.65108841755069
1470	-0.0560948796402951	-0.0801288834977905	-3.49588695448156	-3.57601583797935
1471	-0.313422649849682	-0.12828851109938	-3.42027610016041	-3.54856461125979
1472	-0.536344028650133	-0.212302555033675	-3.34946676076089	-3.56176931579457
1473	-0.294764263167643	-0.232771483396629	-3.27827309937546	-3.51104458277208
1474	0.478731333484784	-0.0948309051994442	-3.17311605619625	-3.26794696139569
1475	0.482539507401448	0.0188669230512822	-3.0198903017818	-3.00102337873052
1476	0.046244329545596	0.0246957960271598	-2.91582671156722	-2.89113091554006
1477	0.0349219183487472	0.0272035913489262	-2.91437902580359	-2.88717543445467
1478	0.500323172432516	0.122337051318035	-2.88296917853431	-2.76063212721628
1479	-0.163627250667419	0.0674356560214705	-2.9258040652007	-2.85836840917923
1480	-0.892031889488534	-0.123194732458941	-2.9472367174494	-3.07043144990834
1481	-0.0973279799643223	-0.120328912074213	-2.98336495883071	-3.10369387090492
1482	-0.0673893121459664	-0.111994843228768	-3.01402740586399	-3.12602224909276
1483	-0.903521139177438	-0.272397850173027	-3.0648024396201	-3.33720028979313
1484	-0.382455447986118	-0.299511586606209	-3.05253439485387	-3.35204598146008
1485	-1.10568535958596	-0.466356418774874	-3.00410379950015	-3.47046021827502
1486	-1.46739278558156	-0.675298899062615	-3.02874640732666	-3.70404530638927
1487	-0.606516713728579	-0.674191318927983	-3.00939097344116	-3.68358229236915
1488	0.0304630514450481	-0.545888555975536	-2.98552861286357	-3.5314171688391
1489	0.242395548687838	-0.398456638792934	-2.94742011569999	-3.34587675449293
1490	1.58013202815868	-0.0102022983161252	-2.9451176594919	-2.95531995780803
1491	0.917397700441184	0.175126604704749	-2.9602151206397	-2.78508851593495
1492	0.265541472067392	0.196489831367388	-3.03113704113633	-2.83464720976894
1493	1.24169080910405	0.409210429428398	-3.07830690399451	-2.66909647456611
1494	-0.458168088287027	0.243399545395871	-3.15490638513822	-2.91150683974235
1495	-0.0250207200936322	0.194274549082073	-3.17595389963181	-2.98167935054973
1496	-0.565473525477945	0.0459638427782623	-3.22773223752997	-3.18176839475171
1497	2.35575747765706	0.508783507143617	-3.20168103681841	-2.69289752967479
1498	-0.461253391143317	0.324306025728687	-3.20525525775297	-2.88094923202428
1499	-2.19767358609609	-0.174015400546643	-3.1905216338658	-3.36453703441244
1500	-2.67745606080616	-0.677962972097953	-3.20751927912566	-3.88548225122362
1501	-0.637881688804126	-0.682645472465568	-3.13949462281762	-3.82214009528318
1502	-0.828137237828422	-0.724530289322693	-3.12462194254946	-3.84915223187215
1503	-1.4170043250182	-0.876596094408617	-3.10479672247211	-3.98139281688073
1504	-1.13461908747855	-0.944619998016094	-3.1393769721201	-4.0839969701362
1505	0.0255258279580221	-0.768284276756634	-3.17319214758496	-3.9414764243416
1506	-0.790518073798931	-0.787121579246718	-3.18646948240784	-3.97359106165456
1507	-1.82438126563151	-1.0093168964669	-3.21035926740205	-4.21967616386895
1508	-0.822081324100953	-0.990775047558866	-3.225130329518	-4.21590537707687
1509	-0.0665451198276481	-0.824487024784273	-3.26276156579627	-4.08724859058055
1510	0.456617192633953	-0.583709444177862	-3.30865032287238	-3.89235976705024
1511	-0.874365811120591	-0.652774035034589	-3.29747056351219	-3.95024459854678
1512	-1.73341603782206	-0.881129384858033	-3.34592411393476	-4.2270534987928
1513	-2.18081977037963	-1.15757167889988	-3.36018939843394	-4.51776107733382
1514	-1.58747281479701	-1.26523409536685	-3.38840123682553	-4.65363533219237
1515	-0.0914074165725379	-1.05416754703414	-3.43510553455076	-4.4892730815849
1516	-1.27302765834327	-1.11768492132229	-3.52594365819171	-4.643628579514
1517	-0.768402701283821	-1.06876355759487	-3.61032388473635	-4.67908744233122
1518	-1.5039296189985	-1.17581551617165	-3.69732813100743	-4.87314364717908
1519	-0.943907822486212	-1.15145788753323	-3.70033521409611	-4.85179310162934
1520	0.889507285693855	-0.764832526258894	-3.67005876485778	-4.43489129111668
1521	-0.538736124036931	-0.733939135009866	-3.67647050112746	-4.41040963613733
1522	-0.861925602709435	-0.773283661261917	-3.69804060992612	-4.47132427118804
1523	-0.498569816479284	-0.732825077623725	-3.74575290070736	-4.47857797833108
1524	0.0938415672327888	-0.581218114230745	-3.77326934026692	-4.35448745449766
1525	0.0480902440373409	-0.466243095559234	-3.8070081226189	-4.27325121817814
1526	0.492342620981272	-0.283259036548367	-3.81685120221669	-4.10011023876506
1527	-0.445057159286532	-0.320924316166695	-3.81188959389606	-4.13281391006275
1528	0.484671412618401	-0.165816324532514	-3.76127661043043	-3.92709293496294
1529	0.880547223010314	0.0403505203449348	-3.66011046121462	-3.61975994086969
1530	-2.14081084227501	-0.395125956545906	-3.6306864249599	-4.02581238150581
1531	-0.982038678566999	-0.519909507676888	-3.61685686357794	-4.13676637125483
1532	-2.21618619715921	-0.868903142184544	-3.60602229825504	-4.47492544043958
1533	-0.647585410383115	-0.840914806029199	-3.6013945123023	-4.4423093183315
1534	-0.0227336269937726	-0.693029537813466	-3.56579335377621	-4.25882289158967
1535	-0.258832205605859	-0.619171036520477	-3.55828019800939	-4.17745123452986
1536	-0.424125467841562	-0.591759462582797	-3.55469032103379	-4.14644978361659
1537	0.854543132399412	-0.313583043961553	-3.59082940956569	-3.90441245352724
1538	0.615993023442872	-0.133541477046554	-3.62271525668019	-3.75625673372674
1539	1.24532409747449	0.139730305425426	-3.62493102440396	-3.48520071897853
1540	-0.142563798307102	0.0858887385273552	-3.67676157463017	-3.59087283610282
1541	0.74985238380148	0.220290228335716	-3.65040393319959	-3.43011370486388
1542	1.26392146877568	0.433142678296156	-3.67864170285518	-3.24549902455902
1543	0.372162791184145	0.429059789428455	-3.79660667438666	-3.36754688495821
1544	-0.657990273866227	0.219686389740994	-3.87735716467396	-3.65767077493297
1545	-1.03978485010544	-0.0280929667074607	-3.90988534724464	-3.9379783139521
1546	-1.21110022379719	-0.265220620548033	-3.91078996832534	-4.17601058887338
1547	0.0884764214765669	-0.199448994097787	-3.8550651591214	-4.05451415321919
1548	1.54474153163376	0.145653281188426	-3.81623404710427	-3.67058076591584
1549	1.14931221738756	0.349113264073191	-3.74440374652476	-3.39529048245157
1550	-1.03577613851648	0.0786745379008597	-3.66946174360681	-3.59078720570595
1551	0.135970117384424	0.0916072871405181	-3.68214558710605	-3.59053829996553
1552	-0.225074209250124	0.0299868613379627	-3.63754583634841	-3.60755897501044
1553	-0.245364406666892	-0.0245217157677033	-3.66811580912009	-3.69263752488779
1554	-1.86477785636545	-0.393032254090345	-3.69994733183037	-4.09297958592071
1555	-1.80184221624183	-0.682156036623691	-3.64646402851203	-4.32862006513572
1556	0.277078663392106	-0.503086392903185	-3.63028927750182	-4.133375670405
1557	1.46069372551637	-0.119753556221637	-3.57622830229766	-3.6959818585193
1558	-2.58495449686232	-0.615036818641571	-3.52676092491438	-4.14179774355595
1559	-2.00659998413717	-0.904869554524534	-3.5494260903887	-4.45429564491324
1560	-0.421572282397787	-0.825158988292767	-3.56294963032059	-4.38810861861336
1561	0.704589630888345	-0.534665113716334	-3.52389390147924	-4.05855901519558
1562	0.884834502802779	-0.260779870636943	-3.50484398709952	-3.76562385773647
1563	-0.0509812537828362	-0.223704750630731	-3.47281855176462	-3.69652330239535
1564	-1.57459539968667	-0.498073038888353	-3.42517727671302	-3.92325031560137
1565	-0.640841248238381	-0.535955963864577	-3.35078121567307	-3.88673717953764
1566	-0.806610067945888	-0.600125643500658	-3.34178671884542	-3.94191236234608
1567	-0.43913952177438	-0.579169224399578	-3.31540547132703	-3.8945746957266
1568	0.129294123082624	-0.448324830635732	-3.29757419057043	-3.74589902120616
1569	-0.610007912152034	-0.489058908640359	-3.39045555163362	-3.87951446027398
1570	-1.41769108820965	-0.683945786212548	-3.41972269691983	-4.10366848313238
1571	-3.5665140122528	-1.27327025106087	-3.45743572318288	-4.73070597424375
1572	-1.97424875984801	-1.43731526349246	-3.53809330056453	-4.97540856405699
1573	0.93261772825562	-0.990250662438536	-3.63086999146398	-4.62112065390251
1574	0.692277437705324	-0.672293183053209	-3.73795166091594	-4.41024484396915
1575	-0.373098175842534	-0.625046739218854	-3.80969943554335	-4.4347461747622
1576	1.19756200495168	-0.272232586519254	-3.87751062304391	-4.14974320956316
1577	0.975391731189323	-0.0278068443354108	-3.88824518026576	-3.91605202460117
1578	1.86341435749379	0.349916552895305	-3.86964795144107	-3.51973139854576
1579	0.0554183105076114	0.297571104967947	-3.83640718324092	-3.53883607827297
1580	-0.529404179737122	0.13774977891723	-3.8595503188433	-3.72180053992607
1581	0.00851764788404957	0.114483509806039	-3.90068269269981	-3.78619918289377
1582	0.837357021449274	0.261202574488364	-3.97211847596255	-3.71091590147419
1583	0.851364331939957	0.384127446904757	-3.98854057591256	-3.6044131290078
1584	0.555870414643851	0.425671036811024	-4.0348271315423	-3.60915609473128
1585	0.0603480083386669	0.360579570199508	-4.03281411492953	-3.67223454473002
1586	1.03642645969554	0.502502874993087	-4.02220756348385	-3.51970468849077
1587	2.05990201839658	0.823394960946256	-3.97857923469776	-3.15518427375151
1588	-0.594012749406788	0.555336226574786	-3.97079747778029	-3.4154612512055
1589	-1.12712874345276	0.229245098304507	-3.92536182680903	-3.69611672850453
1590	-0.605882094795465	0.0665135930151918	-3.90766653775918	-3.84115294474399
1591	1.48397359078862	0.351251442256974	-3.89275868844849	-3.54150724619152
1592	1.31806759664884	0.551193877168548	-3.95180520844953	-3.40061133128098
1593	-0.559394610747165	0.339400455996744	-3.97322519450322	-3.63382473850648
1594	-0.36257313242337	0.205362964448551	-4.04422965470901	-3.83886669026046
1595	0.448925024363333	0.257921979409955	-4.09127926245344	-3.83335728304349
1596	1.17433989789779	0.446036636017235	-4.13867790289029	-3.69264126687305
1597	1.28373171502491	0.621930253911742	-4.19041408552099	-3.56848383160925
1598	-1.33647344528342	0.241898736090457	-4.22185933793745	-3.97996060184699
1599	-0.497448085739936	0.0985603172199651	-4.26161032001691	-4.16305000279695
1600	-0.596682976489284	-0.0386422325567501	-4.26152599007224	-4.30016822262899
1601	0.228861361781707	0.0141346881945392	-4.24066192765311	-4.22652723945857
1602	2.49321599871166	0.510215703652369	-4.22187766460154	-3.71166196094918
1603	1.49806969484537	0.717343226252589	-4.21961272990599	-3.5022695036534
1604	1.12209645525525	0.811730250896221	-4.2110930393478	-3.39936278845158
1605	-0.935885011343933	0.477411517343655	-4.20942651494269	-3.73201499759904
1606	0.326613854088542	0.456194261940581	-4.20127029107109	-3.74507602913051
1607	0.834426698105976	0.540385611249661	-4.28021421209177	-3.73982860084211
1608	1.99645565082534	0.841721448616009	-4.27714877716949	-3.43542732855348
1609	-0.18779353888155	0.651584527730964	-4.23986014028935	-3.58827561255839
1610	-0.504846763433096	0.432502938396514	-4.20775410947348	-3.77525117107696
1611	-0.491730824026878	0.255757291656443	-4.13401402998441	-3.87825673832797
1612	-0.906225257611006	0.0281513084808636	-4.14250325745416	-4.11435194897329
1613	-1.53070214750017	-0.283092087507366	-4.04461592010848	-4.32770800761585
1614	-0.175875180140108	-0.266951234023345	-4.02330400227737	-4.29025523630071
1615	0.763849030577465	-0.0657913787515367	-4.0235983831618	-4.08938976191334
1616	0.841968591108134	0.114528293150342	-3.99350031809522	-3.87897202494488
1617	-0.473714890472124	-0.00097514239470911	-3.95033930289286	-3.95131444528757
1618	-0.908040201866299	-0.182406419440438	-3.97134926508059	-4.15375568452103
1619	1.58688021603515	0.168034298052301	-4.02266637654635	-3.85463207849405
1620	0.355802479373663	0.208735343262023	-4.07896888157099	-3.87023353830897
1621	0.403648481307445	0.251627741044396	-4.11525343588233	-3.86362569483793
1622	0.748082908052808	0.355631951531151	-4.14959077989172	-3.79395882836057
1623	0.625069042633859	0.416180624022464	-4.19623052635529	-3.78004990233282
1624	1.04954051045777	0.55064797781393	-4.1926751858017	-3.64202720798777
1625	0.960461578114855	0.642924749179438	-4.18755702649061	-3.54463227731117
1626	-1.09270689414184	0.307840885239786	-4.20012308353663	-3.89228219829684
1627	0.339101604990145	0.319859120798592	-4.23616200090203	-3.91630288010344
1628	0.117493626512051	0.285377224152702	-4.23598629965212	-3.95060907549942
1629	0.845601518725463	0.402767413386939	-4.25151816096927	-3.84875074758233
1630	0.995208951699942	0.528799858017547	-4.26704016229531	-3.73824030427777
1631	-0.503535258111414	0.332237654359954	-4.25799790721784	-3.92576025285789
1632	-2.05313322403514	-0.138613459852041	-4.24633404148199	-4.38494750133403
1633	-0.341056511378001	-0.181698404647007	-4.23689963811304	-4.41859804276004
1634	-0.86931092298779	-0.32262425626727	-4.21511113005076	-4.53773538631803
1635	-2.04649842940334	-0.673442086175593	-4.16593943027587	-4.83938151645146
1636	-1.77738960098196	-0.906845666565343	-4.10313696884273	-5.00998263540808
1637	-2.16667048838465	-1.17579653318948	-4.06412458716766	-5.23992112035713
1638	-3.11780769997389	-1.58622232107948	-4.0941207798471	-5.68034310092658
1639	0.368158740770753	-1.22505724733235	-4.12986419658415	-5.3549214439165
1640	-1.1915004342628	-1.24129212952462	-4.14716199276305	-5.38845412228766
1641	-1.26524748754278	-1.26933353750402	-4.16781598778075	-5.43714952528477
1642	-0.239922982179508	-1.08722699950371	-4.19150213528572	-5.27872913478942
1643	-0.0445157381217137	-0.899049327694726	-4.20303826403537	-5.10208759173009
1644	-0.43212709831887	-0.82250475278153	-4.26265772951653	-5.08516248229806
1645	-0.885515078770918	-0.850512951409225	-4.31554818518314	-5.16606113659237
1646	-0.423595903487897	-0.781060289907431	-4.38696986991505	-5.16803015982248
1647	0.530972520932581	-0.533283575168702	-4.32146985227596	-4.85475342744467
1648	-0.351091919675781	-0.506834047037146	-4.26068384596014	-4.76751789299728
1649	-1.39282918066872	-0.693526457150029	-4.23044213000759	-4.92396858715762
1650	-0.740077897977773	-0.715827018137502	-4.22692818322793	-4.94275520136543
1651	-0.327311717066012	-0.651531937046486	-4.20192597288141	-4.8534579099279
1652	-0.0473135194689765	-0.542891937366221	-4.19069200529278	-4.733583942659
1653	-2.53842914108631	-0.952168152937073	-4.18155201454597	-5.13372016748305
1654	-1.08704058334956	-0.996977465580953	-4.16452874576048	-5.16150621134143
1655	-0.683044323498082	-0.952864975896487	-4.17333893644368	-5.12620391234017
1656	0.238000365283265	-0.732539786240711	-4.13108344897092	-4.86362323521163
1657	0.616876794534371	-0.476377491941568	-4.12234067778329	-4.59871816972486
1658	1.03105949835747	-0.183813003055226	-4.10918743114861	-4.29300043420384
1659	-0.6056825397743	-0.271629866371791	-4.22902714545609	-4.50065701182788
1660	-0.131705358720895	-0.248732796797227	-4.30058573006229	-4.54931852685952
1661	0.431526120163094	-0.117339966004367	-4.36532010985702	-4.48266007586139
1662	0.592113984468479	0.0223529581607957	-4.48357350960957	-4.46122055144877
1663	-1.37809412810813	-0.257317771353118	-4.56571850438347	-4.82303627573659
1664	0.606064138599587	-0.0894611450003688	-4.644047484855	-4.73350862985537
1665	1.29973163906829	0.186701737196287	-4.68972707540099	-4.5030253382047
1666	3.15025683135681	0.782909820167045	-4.72677647637464	-3.94386665620759
1667	0.433849586011315	0.727762263859775	-4.72706244956467	-3.9993001857049
1668	-0.282735583378576	0.539294229675935	-4.65403632440627	-4.11474209473033
1669	0.091551841533347	0.459847139099858	-4.62981772180457	-4.16997058270471
1670	0.334815457310961	0.443454085958175	-4.60529708194312	-4.16184299598495
1671	0.783220170582203	0.519713531868485	-4.60218685584626	-4.08247332397777
1672	1.14371427632462	0.654248306596426	-4.56813624190953	-3.9138879353131
1673	0.393126497667935	0.614278508293274	-4.55559514947255	-3.94131664117928
1674	0.390346861502831	0.580998077995138	-4.59104892181051	-4.01005084381537
1675	-0.149105239790089	0.445859945975801	-4.58199117182925	-4.13613122585345
1676	0.44046530193018	0.453132309722112	-4.56294313026876	-4.10981082054665
1677	1.05967535369498	0.582928427921747	-4.58888743776319	-4.00595900984145
1678	0.573816818160661	0.592024794415068	-4.59900289775717	-4.00697810334211
1679	0.572509034659875	0.599210712704261	-4.59808527503902	-3.99887456233476
1680	-0.979326789550541	0.294726880154645	-4.58761076500602	-4.29288388485137
1681	-1.15814235984254	0.00967348857282809	-4.64788175407749	-4.63820826550466
1682	-0.305331090025776	-0.0531462354210326	-4.67164393306237	-4.7247901684834
1683	0.316141872991005	0.0197159172486791	-4.72477139212831	-4.70505547487963
1684	2.04897795625264	0.425937619027161	-4.77419610269118	-4.34825848366402
1685	1.72370839568094	0.693469906726538	-4.87287914133969	-4.17940923461315
1686	2.54734592544491	1.07723432406012	-4.96617891861813	-3.88894459455801
1687	0.556305353276483	0.993225940034488	-5.0500572517711	-4.05683131173661
1688	0.618260774418049	0.936836776744632	-5.13373524139467	-4.19689846465004
1689	0.858715509374774	0.938760181610236	-5.13270188437029	-4.19394170276005
1690	-0.259849698776424	0.716621890694087	-5.15441902477534	-4.43779713408125
1691	0.708791927584811	0.728478765757099	-5.22344357529609	-4.49496480953899
1692	1.56883373134728	0.910194714759084	-5.23480792973895	-4.32461321497987
1693	1.04365699174071	0.953935802610446	-5.27756008184433	-4.32362427923388
1694	-1.12167140447778	0.556682297163742	-5.3193071780494	-4.76262488088565
1695	1.18636294830858	0.693045506043766	-5.30984655584837	-4.61680104980461
1696	1.7042295917588	0.908263587432283	-5.34728494342224	-4.43902135598995
1697	1.92513606236686	1.12865054340511	-5.37808788073039	-4.24943733732527
1698	0.592881672472606	1.04263724385846	-5.43855835681308	-4.39592111295461
1699	1.2389669640629	1.10143256866397	-5.51314099299156	-4.41170842432759
1700	1.34786078548852	1.17134887350457	-5.5315756970818	-4.36022682357723
1701	2.36370778968084	1.43176090325761	-5.61131372799317	-4.17955282473555
1702	2.35384812200913	1.64299630695354	-5.65950668356528	-4.01651037661174
1703	0.557527787402129	1.45667716117684	-5.66271918343667	-4.20604202225983
1704	2.13141419929715	1.61890922902124	-5.68767886239686	-4.06876963337562
1705	1.11931306778433	1.54931338579832	-5.75113207147261	-4.20181868567429
1706	0.515906566163008	1.37165182834106	-5.75726800152884	-4.38561617318778
1707	-0.255278708316502	1.07195779271517	-5.75536978125369	-4.68341198853852
1708	-1.07283815943796	0.663077179009908	-5.80630970890633	-5.14323252989642
1709	-1.79751798615123	0.183378080889359	-5.85509063221787	-5.67171255132851
1710	-0.400863450828999	0.0699645840987404	-5.88732603949452	-5.81736145539578
1711	0.282719354063102	0.11382602744057	-5.94293898173481	-5.82911295429424
1712	-0.405894823387887	0.012013904488716	-5.92210780041195	-5.91009389592323
1713	-2.12923836478349	-0.416011519887245	-5.90168502086929	-6.31769654075654
1714	-1.31205047933093	-0.603011520832586	-5.88566271371838	-6.48867423455097
1715	-1.59090889327128	-0.811885855220219	-5.94193143316006	-6.75381728838027
1716	-1.99804873450303	-1.06432566455841	-5.96219966814395	-7.02652533270237
1717	0.511767756854032	-0.769042601493328	-6.01245788834488	-6.78150048983821
1718	-0.466724795358511	-0.722983787341385	-6.00240507009206	-6.72538885743344
1719	0.412397220632639	-0.509449616546656	-6.01374060673214	-6.52319022327879
1720	-0.57638838140187	-0.532379744490906	-6.0276736862056	-6.56005343069651
1721	-0.461818466194572	-0.528239362369418	-6.05017059259873	-6.57840995496815
1722	0.631631681580348	-0.306159474642077	-6.10151347020567	-6.40767294484775
1723	0.271195612373382	-0.196423054760991	-6.14600814454649	-6.34243119930748
1724	0.193738009104148	-0.122069993725514	-6.13460022022767	-6.25667021395319
1725	0.250785527562097	-0.0497853523786948	-6.14222925249913	-6.19201460487783
1726	-0.98623529680001	-0.238007858405264	-6.16492753251653	-6.40293539092179
1727	0.19163666791241	-0.156537019568137	-6.19731898145424	-6.35385600102238
1728	-0.328045220395934	-0.193770715994791	-6.15231606965516	-6.34608678564995
1729	-0.557238098970615	-0.270093664024998	-6.10203305385891	-6.37212671788391
1730	1.05630823565299	-0.00987234181817932	-5.99333993113536	-6.00321227295354
1731	1.59269330266377	0.310455870681314	-5.86702286521747	-5.55656699453615
1732	0.140885293236982	0.282356827447789	-5.78125995132059	-5.4989031238728
1733	0.474353190179244	0.326044856008887	-5.68216293122801	-5.35611807521912
1734	0.886550902730912	0.44425313104354	-5.68309201817867	-5.23883888713513
1735	-0.347494306460918	0.294224839244345	-5.66814387197665	-5.37391903273231
1736	0.375472830668457	0.315985490342462	-5.6705498060148	-5.35456431567234
1737	1.39502928078276	0.537712894626352	-5.70807756933679	-5.17036467471044
1738	0.337176927464964	0.507677468650168	-5.75193734845293	-5.24425987980276
1739	0.588300803877676	0.53331131700421	-5.73354220047482	-5.20023088347061
1740	0.230438131333391	0.482726002462545	-5.72642728856188	-5.24370128609934
1741	-1.45863633346731	0.103495356833022	-5.71952439270633	-5.61602903587331
1742	-0.678145632320758	-0.0508942950241776	-5.73659762623835	-5.78749192126253
1743	-0.335521762992262	-0.108773077090971	-5.72032979352548	-5.82910287061645
1744	0.119728541024878	-0.0651101551163241	-5.72872877492742	-5.79383893004374
1745	-0.712147573473128	-0.195737201026037	-5.7492543382463	-5.94499153927234
1746	0.0918596311310345	-0.141884139775217	-5.72588070120006	-5.86776484097528
1747	-2.22403214221855	-0.560971337051694	-5.7461153941103	-6.307086731162
1748	-2.82952384284426	-1.02518925380835	-5.71821781822612	-6.74340707203447
1749	-0.300254310036422	-0.899404831825247	-5.74011270563315	-6.6395175374584
1750	-0.353521778270793	-0.807074750936418	-5.7618798010438	-6.56895455198021
1751	-0.603425058651785	-0.781461930354756	-5.80297573167185	-6.5844376620266
1752	-0.0958161265197583	-0.658970140045074	-5.83921090407119	-6.49818104411626
1753	0.857183139548101	-0.368082491105386	-5.86931739365571	-6.2373998847611
1754	0.0104944440542467	-0.299261566326683	-5.85846258428357	-6.15772415061025
1755	0.297689382699393	-0.185476771026062	-5.84947404800377	-6.03495081902983
1756	0.0494877099479389	-0.141957994431053	-5.81863514115018	-5.96059313558123
1757	-1.33056474744858	-0.38233832517569	-5.83753177505266	-6.21987010022835
1758	0.218792953263774	-0.269273554248912	-5.89726349868612	-6.16653705293503
1759	-0.972645782274534	-0.414991696309104	-6.000990075791	-6.4159817721001
1760	-0.95463435167218	-0.530693334374698	-6.04519426001691	-6.57588759439161
1761	-0.142775320292023	-0.463050017364466	-6.05837399179008	-6.52142400915455
1762	0.112264409823733	-0.356660407464836	-6.04566597856631	-6.40232638603115
1763	1.83872302032974	0.0757357600691622	-6.06830832839799	-5.99257256832882
1764	1.85025600164029	0.432058396204416	-6.0736337497039	-5.64157535349949
1765	3.17951290597992	0.989642077294089	-6.04701017980031	-5.05736810250622
1766	2.16963839033421	1.24417808128749	-6.02662528043716	-4.78244719914967
1767	0.939966465885089	1.20664015063264	-6.0157781557188	-4.80913800508616
1768	-0.540397691749865	0.879833860871619	-6.05095370897642	-5.1711198481048
1769	-1.18461872585694	0.48342329432354	-6.0986348294475	-5.61521153512396
1770	0.43833909192901	0.483461336202753	-6.14554075637339	-5.66207942017064
1771	0.736413312218993	0.543107326317166	-6.15714101342715	-5.61403368710999
1772	0.804739042794193	0.605606478836661	-6.15593991717989	-5.55033343834323
1773	-0.920968560707489	0.311634936345346	-6.13051696185716	-5.81888202551181
1774	0.32109319130899	0.319363744381233	-6.11259428615091	-5.79323054176968
1775	0.129284126249526	0.287329744192956	-6.08854238377926	-5.8012126395863
1776	-0.167755804559827	0.201694536932837	-5.99763024747174	-5.7959357105389
1777	-0.958338174440013	-0.0265341147732661	-5.95554318502281	-5.98207729979607
1778	-0.0292433032509366	-0.0275729564207613	-5.82613962853712	-5.85371258495788
1779	1.15376218269654	0.208177609164351	-5.78845764836475	-5.5802800392004
1780	-0.0199418206327083	0.166453046598561	-5.70452654834884	-5.53807350175028
1781	0.606709659325893	0.257622160058943	-5.64851877815199	-5.39089661809304
1782	-0.294976406944509	0.151927903725733	-5.58617890291341	-5.43425099918767
1783	1.26180969190812	0.376749985412553	-5.50937686233696	-5.13262687692441
1784	3.03821491448281	0.916099782175499	-5.43124779517221	-4.51514801299671
1785	1.45552122138776	1.04114330883267	-5.34397446789032	-4.30283115905765
1786	1.45516469510135	1.14344898432295	-5.24915660559775	-4.10570762127481
1787	-0.50006333583206	0.836164180874567	-5.17651216720007	-4.3403479863255
1788	-1.14375674107774	0.455841981288721	-5.09936662866248	-4.64352464737376
1789	-0.258696256614723	0.321472597302129	-5.00670323246546	-4.68523063516333
1790	-1.25926733146164	0.0113460353907804	-4.89976555605015	-4.88841952065937
1791	0.40996200625412	0.0912817493507672	-4.79942297606712	-4.70814122671635
1792	0.193101296251347	0.113355434638498	-4.73283039655639	-4.61947496191789
1793	1.04826208107261	0.302459996581582	-4.67084022733559	-4.368380230754
1794	1.33441697708942	0.514516696195087	-4.6596139524631	-4.14509725626801
1795	1.7153654873255	0.764323739612098	-4.62037558768582	-3.85605184807372
1796	-0.422829284492284	0.541209494029535	-4.60146349702453	-4.060254002995
1797	0.385807090197736	0.520266274659302	-4.5848222995061	-4.06455602484679
1798	-0.118292857920989	0.402299427268689	-4.63364892896502	-4.23134950169633
1799	-0.635249043774163	0.202325104295702	-4.66403575155641	-4.4617106472607
1800	2.05839125698857	0.577328036404315	-4.72939504164931	-4.152067005245
1801	1.46447396619916	0.765571011258168	-4.73490693551605	-3.96933592425788
1802	0.646455902579472	0.756087711097967	-4.74435274431884	-3.98826503322087
1803	-0.673803653960607	0.484271530308125	-4.68511267940373	-4.20084114909561
1804	-0.259750797034077	0.344537835296582	-4.62643898203479	-4.28190114673821
1805	-0.406367437861987	0.200810233783831	-4.57912400095326	-4.37831376716943
1806	0.484403808321348	0.261290275595872	-4.54094450602208	-4.27965423042621
1807	-0.0438149868396643	0.205163386742628	-4.49277535961418	-4.28761197287155
1808	-1.26709125461642	-0.0854446767914616	-4.46402678913128	-4.54947146592274
1809	0.524340709564377	0.0349119573368975	-4.39330599301204	-4.35839403567514
1810	-0.525008203350944	-0.0764181475483247	-4.337567314589	-4.41398546213732
1811	0.737922272182271	0.0850185669453897	-4.25462976242339	-4.169611195478
1812	0.0842177241885364	0.0864508601785169	-4.20657650448831	-4.12012564430979
1813	-0.740554814633747	-0.0773309850685525	-4.21434454320279	-4.29167552827134
1814	0.0712468534757472	-0.0490638849462885	-4.21578807257329	-4.26485195751957
1815	-0.190471669168623	-0.0782644453047307	-4.26347542162535	-4.34173986693008
1816	-0.792164938916796	-0.222510496026932	-4.23310912049732	-4.45561961652425
1817	0.887056809554963	-0.0047648240688929	-4.23312301137262	-4.23788783544151
1818	-0.141826265821821	-0.032266361162573	-4.17616144509039	-4.20842780625296
1819	-1.00670387779634	-0.227758237732989	-4.0922039915509	-4.31996222928389
1820	-1.40256226230088	-0.46698512595902	-3.99702801262667	-4.46401313858568
1821	-0.830598519881205	-0.548454787828884	-3.92825377881532	-4.47670856664421
1822	0.655367264047614	-0.317963348658845	-3.86309000397176	-4.1810533526306
1823	1.33027989792036	0.00572960768541925	-3.8067869321195	-3.80105732443408
1824	-0.37694568785937	-0.0706981315567496	-3.70825717898046	-3.77895531053721
1825	-0.938897267995397	-0.245662188089743	-3.6357058835137	-3.88136807160344
1826	0.306436129723521	-0.139843962312796	-3.59871426157042	-3.73855822388322
1827	0.0998003140824713	-0.0945344897612705	-3.55129193633702	-3.64582642609829
1828	1.96295181098189	0.315192068202291	-3.56090452430784	-3.24571245610555
1829	2.12287727248924	0.682632893861317	-3.4613744599706	-2.77874156610928
1830	-0.450176850094557	0.468857173247966	-3.41108224706825	-2.94222507382029
1831	-0.459235656500562	0.292020655239209	-3.38248018930032	-3.09045953406111
1832	0.114406755202942	0.261967642018911	-3.41402108261419	-3.15205344059528
1833	0.199439917878977	0.254368948408002	-3.43944577385794	-3.18507682544993
1834	-0.200989067083603	0.168061867273017	-3.46167046123233	-3.29360859395931
1835	0.139180351339187	0.165433489423967	-3.47558903120895	-3.31015554178498
1836	0.989730915291236	0.33339166843865	-3.49061840664409	-3.15722673820544
1837	-1.21461801640527	0.0300344084896458	-3.49688443122654	-3.46685002273689
1838	-1.15419469026361	-0.206248844171741	-3.46739958465072	-3.67364842882247
1839	-1.42309518363134	-0.453481308236461	-3.43803201691366	-3.89151332515012
1840	-0.280773287508038	-0.427433750500834	-3.39258975073746	-3.8200235012383
1841	1.87613584454963	0.0252740124714312	-3.36582661022895	-3.34055259775752
1842	0.300479493098269	0.0807885098836908	-3.36408531840583	-3.28329680852214
1843	1.05000972437016	0.276145982411154	-3.40020491174562	-3.12405892933446
1844	1.30421020334847	0.486931248808638	-3.42609410960896	-2.93916286080032
1845	-1.33394130446107	0.131877327142085	-3.42437061270426	-3.29249328556218
1846	-1.02434885166829	-0.0968977469687071	-3.39103881346318	-3.48793656043189
1847	-0.00762391688061026	-0.0808579487233712	-3.39676598219965	-3.47762393092302
1848	1.08801976434627	0.151403063618628	-3.43646839707637	-3.28506533345774
1849	1.76033299832015	0.476024943958824	-3.46056618538289	-2.98454124142406
1850	1.6463918579132	0.719014632433951	-3.46083306926624	-2.74181843683229
1851	0.848847211026587	0.758448833692055	-3.51355570776879	-2.75510687407674
1852	-1.04739266319933	0.411486852139947	-3.58386373796222	-3.17237688582227
1853	-0.130542297020903	0.310788480930047	-3.59506672841412	-3.28427824748408
1854	0.60581944202396	0.375615975444611	-3.67332076151968	-3.29770478607507
1855	0.978360264181621	0.503200403280212	-3.71458411375909	-3.21138371047888
1856	1.22797511283763	0.657580667694277	-3.70412698721284	-3.04654631951856
1857	0.543556549323319	0.647092825135522	-3.74318301060883	-3.09609018547331
1858	-0.388853921389174	0.452024011756729	-3.69792536616751	-3.24590135441078
1859	-0.550273688145082	0.260031221925901	-3.66991654232034	-3.40988532039444
1860	0.115164211781961	0.235928400507573	-3.63500080812785	-3.39907240762028
1861	1.47689033164375	0.488539903348799	-3.63082565005942	-3.14228574671062
1862	-0.191617767162354	0.361659089544935	-3.65690748776872	-3.29524839822379
1863	-2.50134264592246	-0.20416711044387	-3.68652034245913	-3.890687452903
1864	-0.549130011030681	-0.276983894293601	-3.75428601249701	-4.03126990679061
1865	1.17147737354483	0.00752024234349442	-3.80295677446385	-3.79543653212035
1866	-0.182715875468037	-0.030386121416389	-3.85393484982247	-3.88432097123885
1867	0.979780882973139	0.171078124524268	-3.94860503615209	-3.77752691162782
1868	2.21135378415687	0.582337678558297	-3.98504571657185	-3.40270803801356
1869	-0.555866515018216	0.365604463108075	-3.96294625703806	-3.59734179392999
1870	-0.457903600836777	0.20775089724179	-3.94418119933203	-3.73643030209024
1871	-0.532588104463889	0.0635744276586193	-3.95219221052167	-3.88861778286305
1872	-0.622060228410707	-0.0723617066486984	-3.99518566152872	-4.06754736817742
1873	-1.14338094347125	-0.287920943272748	-4.04958562469581	-4.33750656796856
1874	-1.09356274474197	-0.454442279661014	-4.10654641756758	-4.56098869722859
1875	0.37277561050064	-0.297510747757209	-4.13179163600345	-4.42930238376066
1876	3.67911960290669	0.492242722021284	-4.145111019365	-3.65286829734371
1877	2.22102698525832	0.847219651549304	-4.14407447268517	-3.29685482113587
1878	1.46678703744725	0.987002190824877	-4.20621073268673	-3.21920854186185
1879	2.52732208165012	1.31355346331369	-4.1556369928742	-2.84208352956051
1880	2.05799418144034	1.48704545251508	-4.14562066050316	-2.65857520798808
1881	0.686902665506559	1.35487037630017	-4.12379542662967	-2.7689250503295
1882	-1.38863988859342	0.831546065792604	-4.1137975636987	-3.2822514979061
1883	0.369949723119468	0.754802281289306	-4.1637194176417	-3.4089171363524
1884	-1.16977099340679	0.384025641503614	-4.19923299049324	-3.81520734898963
1885	-0.785129979468154	0.157387606775879	-4.17938289027929	-4.02199528350341
1886	0.0949138799496547	0.147840849810687	-4.22930206167181	-4.08146121186112
1887	-2.08394340298596	-0.295746830295998	-4.29121076748392	-4.58695759777991
1888	-0.076422995638149	-0.257421624216298	-4.33948719627446	-4.59690882049076
1889	1.06108992016428	0.00145898377968767	-4.39454667034703	-4.39308768656734
1890	-0.975618398767256	-0.193929164864779	-4.37570574538775	-4.56963491025253
1891	-0.368534928698126	-0.23248275693315	-4.37252217171185	-4.605004928645
1892	-0.901954516507633	-0.370731685963049	-4.4103242081306	-4.78105589409365
1893	1.97308283603472	0.0910871347685473	-4.40453460596758	-4.31344747119904
1894	1.36251300927894	0.347078440300557	-4.38802338215607	-4.04094494185551
1895	2.07142758362545	0.698449309529496	-4.35064523052424	-3.65219592099474
1896	1.31166390060185	0.834174709298251	-4.33558902357624	-3.50141431427799
1897	0.229151955323475	0.728794879007058	-4.29161938593173	-3.56282450692467
1898	-0.793623545583615	0.437962071012103	-4.31176696873437	-3.87380489772226
1899	0.700886350751465	0.498750286369625	-4.27383424757348	-3.77508396120385
1900	1.03355177755699	0.61505255306866	-4.27650797834611	-3.66145542527745
1901	-0.772280130629459	0.349106413830548	-4.29128857483588	-3.94218216100533
1902	-0.298120049191228	0.226200147261593	-4.31829056001069	-4.09209041274909
1903	1.37868316750029	0.460933650413893	-4.32888895692875	-3.86795530651485
1904	0.919959353338727	0.561372425390095	-4.30744898820568	-3.74607656281559
1905	-0.00605413557925755	0.458402041480994	-4.35073251239546	-3.89233047091446
1906	-0.667803903740209	0.241747067886177	-4.39454304360713	-4.15279597572095
1907	-1.10805515821214	-0.0236852726975839	-4.42736585233768	-4.45105112503526
1908	-0.524602156186434	-0.124312292389837	-4.46292274377143	-4.58723503616127
1909	0.618029281368241	0.0218275595084666	-4.46754322653792	-4.44571566702946
1910	1.93134038049616	0.404138970333454	-4.49533900133237	-4.09120003099892
1911	-0.0643204799513107	0.318016907539007	-4.56792043565542	-4.24990352811642
1912	-0.952183090450367	0.0699336041108691	-4.57044095506629	-4.50050735095542
1913	-0.578011230582339	-0.0583454537573191	-4.49912904760427	-4.55747450136159
1914	-0.00346217929827608	-0.0484616531530611	-4.47814707791877	-4.52660873107183
1915	1.80048043093006	0.320419040404603	-4.45024760980946	-4.12982856940485
1916	2.16774325262862	0.695885572776708	-4.50558573076953	-3.80970015799282
1917	0.732595838003636	0.716262086656304	-4.53425302919685	-3.81799094254054
1918	1.58166724366662	0.902759246342646	-4.52004169475743	-3.61728244841478
1919	-0.149684299846666	0.709179897636893	-4.47536908547077	-3.76618918783388
1920	-0.738823897217604	0.4328626122165	-4.44964737967771	-4.01678476746121
1921	-1.95056068843023	-0.0357142052067275	-4.47441751642986	-4.51013172163659
1922	-0.963233181218115	-0.221886954368108	-4.48633664397215	-4.70822359834026
1923	0.207207093629536	-0.140224254522074	-4.4666296485132	-4.60685390303527
1924	0.174523833229733	-0.0799011428587095	-4.45481438891911	-4.53471553177782
1925	-2.24806065260829	-0.515029653386161	-4.43936667501227	-4.95439632839843
1926	-0.454144332222203	-0.512499482418784	-4.38138440290406	-4.89388388532285
1927	0.149369516630453	-0.389725183866716	-4.38846906260609	-4.77819424647281
1928	-1.34516571089479	-0.58811313545961	-4.30944462076596	-4.89755775622557
1929	-2.27634744476595	-0.93677579924309	-4.28623092043631	-5.2230067196794
1930	-0.902514852659245	-0.947470126111372	-4.28970923701248	-5.23717936312385
1931	-0.621885455468786	-0.900100020963811	-4.36291759316117	-5.26301761412498
1932	-0.78515007378919	-0.893969582767046	-4.4037481966388	-5.29771777940585
1933	-0.867422333687606	-0.905404856465194	-4.4290164176738	-5.334421274139
1934	-0.91615347848347	-0.924513495670905	-4.47631906890284	-5.40083256457374
1935	-0.216274229865969	-0.800182476514591	-4.48022661405694	-5.28040909057153
1936	-2.28062999813322	-1.11126000122324	-4.47099489421979	-5.58225489544303
1937	-3.81336891481131	-1.6724965206292	-4.47578911799647	-6.14828563862568
1938	-1.31367689985126	-1.6320597158253	-4.47508829358266	-6.10714800940797
1939	-1.14680802486624	-1.56557908517914	-4.48738026012628	-6.05295934530541
1940	-0.704882423583062	-1.42276422812846	-4.51121588570877	-5.93398011383723
1941	-1.45516354084725	-1.45589353611748	-4.44819367227488	-5.90408720839237
1942	-2.46385401801007	-1.68475561482885	-4.4139837476852	-6.09873936251405
1943	0.615377610048618	-1.25628571127146	-4.35613707538519	-5.61242278665665
1944	-0.321507010841555	-1.0928611486387	-4.34736516121204	-5.44022630985074
1945	-1.27054059184197	-1.14886714960302	-4.30878417372338	-5.4576513233264
1946	0.944812915829717	-0.751650283415094	-4.33646399254634	-5.08811427596144
1947	1.21156737661306	-0.373085727269106	-4.31479257342091	-4.68787830069002
1948	0.764156034832952	-0.152625551483091	-4.31820243795521	-4.4708279894383
1949	-0.957984434753789	-0.316556119655452	-4.32474381169308	-4.64129993134854
1950	-0.567310954499103	-0.372636421136773	-4.2731686955774	-4.64580511671417
1951	0.81252302287216	-0.142584293127162	-4.22742853585693	-4.3700128289841
1952	0.698031926936511	0.0228682396982093	-4.14292429434687	-4.12005605464866
1953	-0.454261114328387	-0.0721292917559949	-4.10155238112831	-4.1736816728843
1954	-0.0326302471542431	-0.0655805187892159	-4.15357214589346	-4.21915266468268
1955	0.474058394899629	0.0411188914443865	-4.14256370747539	-4.10144481603101
1956	-1.08922838646781	-0.184180376335567	-4.1304803326626	-4.31466070899817
1957	-0.12023776841932	-0.174841691903269	-4.1300364853023	-4.30487817720557
1958	-0.186745385231194	-0.180497347127631	-4.15024873489361	-4.33074608202124
1959	-0.801748400179175	-0.308128408978218	-4.15630655453	-4.46443496350822
1960	0.112717935871493	-0.229730617153158	-4.1722812346219	-4.40201185177506
1961	-0.190592149980295	-0.226205951182934	-4.12260576376561	-4.34881171494854
1962	-0.543499674878003	-0.293901703738325	-4.09252736865918	-4.38642907239751
1963	-2.7649146242873	-0.793609288090041	-4.04217578693554	-4.83578507502558
1964	-1.84800903066382	-1.0193541362204	-4.02862455518645	-5.04797869140685
1965	-2.86728095872876	-1.40803277134664	-3.97783201213497	-5.38586478348161
1966	-0.313117385004954	-1.2154232082441	-3.96109401800323	-5.17651722624733
1967	0.52874914568965	-0.88935452945622	-3.97127771503164	-4.86063224448786
1968	1.96890090565264	-0.334361722524478	-3.98761398579508	-4.32197570831956
1969	2.04422955775041	0.135093686667166	-4.04256591353647	-3.9074722268693
1970	1.41552976079853	0.393711307980796	-4.09362846971326	-3.69991716173246
1971	1.37895671285908	0.598134898250249	-4.14468058141545	-3.5465456831652
1972	-0.0100578451812039	0.487699866650408	-4.1401971131416	-3.6524972464912
1973	1.66968120955192	0.733231121009103	-4.12146988106471	-3.38823876005561
1974	3.78763130656057	1.35784512919611	-4.10683851914475	-2.74899338994864
1975	2.29012022702853	1.56973361059571	-4.11273087137677	-2.54299726078106
1976	-0.367700373592848	1.21164910641627	-4.05232311884348	-2.84067401242721
1977	1.06393893801801	1.20480217296606	-3.97639592250338	-2.77159374953731
1978	1.31138019369927	1.24868462912235	-3.92083127668226	-2.67214664755991
1979	-0.116006530583332	0.999135200641572	-3.86544320450895	-2.86630800386738
1980	0.815516879876868	0.981126091223368	-3.87350961972217	-2.89238352849881
1981	-0.0865695801942744	0.78596418749291	-3.88200942041921	-3.0960452329263
1982	-0.718171231330089	0.499858804852377	-3.8485335897216	-3.34867478486922
1983	0.378181400369431	0.484886055803333	-3.86415363988664	-3.37926758408331
1984	0.529502588036422	0.50289164323216	-3.87744397105163	-3.37455232781947
1985	-0.386368288037445	0.3344591961726	-3.87062252906225	-3.53616333288965
1986	1.4396980705041	0.561771643657069	-3.90392697414987	-3.3421553304928
1987	0.426170914585887	0.545173903786386	-3.87954406040406	-3.33437015661767
1988	1.40987909647562	0.728326460100615	-3.88846459781816	-3.16013813771754
1989	0.28100159194485	0.652503589553766	-3.9641909595299	-3.31168736997613
1990	-0.975239254992201	0.339176904263002	-3.98984354091174	-3.65066663664874
1991	1.09350630523499	0.496395823300904	-4.09401427877154	-3.59761845547064
1992	1.17793964573672	0.642002455383258	-4.13459381736384	-3.49259136198058
1993	0.196177375396997	0.564862628853248	-4.14452930113912	-3.57966667228587
1994	0.212255797850281	0.504921565076684	-4.14401005133203	-3.63908848625535
1995	-0.417864272686039	0.329821958683339	-4.09146167108002	-3.76163971239668
1996	0.878268432193506	0.445689067053166	-4.05189501888617	-3.60620595183301
1997	0.592454386016533	0.483390222710369	-4.01176496869819	-3.52837474598782
1998	0.558707210411369	0.507507883152468	-4.02387948955848	-3.51637160640601
1999	0.186084043696576	0.452729120105748	-4.01225517355386	-3.55952605344812
[truncated: 8,001 more rows]
