# Supplementary material for: Impulse Response Functions for Nonlinear, Nonstationary, and Heterogeneous Systems, Estimated by Deconvolution and Demixing of Noisy Time Series
Source: Sensors (Basel). 2022 Apr 25;22(9):3291. doi: 10.3390/s22093291 (PMC9105515; doi:10.3390/s22093291)
Supplement: Supplementary file 1 [file sensors-22-03291-s001.zip › File S1/IRF fig 3 ARIMA benchmark tests/ARIMA_benchmark_time_series_alpha=2_tau=10_FD=1.txt]

t	x	y_true	y_err	y
1	1.82956340801226	0.532227792591685	-0.0443433319997368	0.487884460591948
2	0.284022901183922	0.601130426267121	-0.0313208223103011	0.56980960395682
3	0.702018335862948	0.63686650611114	0.00027321475784503	0.637139720868985
4	1.25273070019091	0.662885173340058	0.0887710248633497	0.751656198203408
5	0.95102767276565	0.69957053463374	0.184396064936763	0.883966599570503
6	1.01231080239803	0.732320025502904	0.23461681229704	0.966936837799944
7	-0.605137977407376	0.763362098391146	0.339667308903729	1.10302940729488
8	-1.66543763723492	0.739269455287663	0.419523237522257	1.15879269280992
9	-1.29678962776608	0.64428655833751	0.496218737089597	1.14050529542711
10	-1.0014663717483	0.516978440969227	0.53955436772785	1.05653280869708
11	0.0232789260587677	0.381856848485739	0.565917103952641	0.947773952438381
12	0.184121166362941	0.279497244814021	0.594023499421744	0.873520744235764
13	0.000345446630644258	0.20772950565138	0.672343355424075	0.880072861075455
14	0.131899630334609	0.152807776297577	0.741847635461527	0.894655411759104
15	-1.86628306396409	0.115291211084362	0.761196982307139	0.876488193391501
16	0.0241896945583145	0.0252354709697092	0.743033728438186	0.768269199407896
17	-0.674668557075619	-0.0351677037452608	0.74008057454237	0.70491287079711
18	-0.43982186526223	-0.0965964790374103	0.719114764742728	0.622518285705317
19	-0.276677918688176	-0.149003226739122	0.684096672394935	0.535093445655813
20	-2.17777328917293	-0.188297480632209	0.683531516853617	0.495234036221408
21	0.182159173053924	-0.279770425037269	0.705896978260572	0.426126553223303
22	-0.115601789013037	-0.325928152996264	0.702996932545389	0.377068779549125
23	-1.6854673788465	-0.349944949704533	0.662177940468495	0.312232990763962
24	-0.874263787311288	-0.409742968948946	0.528567722210577	0.11882475326163
25	-0.59971287175716	-0.464994690235043	0.497176763801767	0.0321820735667241
26	-0.882549602887169	-0.506392114863134	0.444125715824667	-0.0622663990384668
27	-0.0880869298410105	-0.546405152984629	0.443812703460237	-0.102592449524391
28	-0.452832939134453	-0.558157398166651	0.47970369796243	-0.0784537002042214
29	-1.94299320725736	-0.562524856702335	0.493772338545976	-0.0687525181563586
30	0.0241819694704499	-0.610600237943899	0.526639755949444	-0.0839604819944552
31	1.08005271561786	-0.621970756558889	0.599886585689267	-0.0220841708696216
32	0.959220472835534	-0.573784697283086	0.635663320754858	0.061878623471772
33	0.119736138305822	-0.491217156449332	0.6643227712397	0.173105614790368
34	-0.152357795160905	-0.415808533804398	0.645259743438527	0.229451209634129
35	-1.11053774493887	-0.356587361606017	0.665993559632846	0.309406198026829
36	0.157341167406166	-0.341542538859206	0.674770898073261	0.333228359214055
37	0.223095589133054	-0.31508230135003	0.724454505475571	0.409372204125541
38	-0.662053868842495	-0.279686120572505	0.708977775149296	0.429291654576792
39	-1.07878290060855	-0.268451028002229	0.719395233712051	0.450944205709822
40	-0.80040300950056	-0.287428320888871	0.711205242756453	0.423776921867582
41	0.460490553276051	-0.316917288135174	0.720882743559009	0.403965455423835
42	-1.49558694883531	-0.31119018356775	0.662842036541488	0.351651852973739
43	-0.630390317103756	-0.346105256670081	0.627596314261296	0.281491057591216
44	-0.0949811806231072	-0.378781814262731	0.666445879136305	0.287664064873575
45	0.751473731644233	-0.391349909044466	0.622501605605939	0.231151696561473
46	-1.31019120815498	-0.362305182154797	0.604145811809569	0.241840629654771
47	-1.12173025492018	-0.373838853593731	0.581797641762105	0.207958788168373
48	-1.2685401211871	-0.406022108138702	0.512583524438333	0.106561416299631
49	0.527603627563043	-0.455797607523723	0.481067758174771	0.0252701506510473
50	1.76776406361364	-0.456907666086204	0.464952763923853	0.0080450978376489
51	1.59864553561157	-0.384745529702822	0.509899625355454	0.125154095652632
52	0.260601915003	-0.271377216257976	0.495449710852651	0.224072494594675
53	-0.354370385457335	-0.177932592002837	0.482891490259817	0.30495889825698
54	0.489450704078336	-0.12105353930229	0.507234117460905	0.386180578158614
55	0.132488021334911	-0.0629195937870722	0.425407955244997	0.362488361457925
56	-1.71901748301147	-0.017544918072159	0.365082088025418	0.347537169953259
57	-1.4134796202877	-0.042849362104734	0.226639604452046	0.183790242347312
58	-0.310845917844335	-0.10469384007916	0.0946041398458469	-0.0100897002333135
59	-0.62963712738219	-0.152889311178946	-0.00966527678352493	-0.162554587962471
60	-2.02675017859354	-0.200792113235414	-0.0491259818747243	-0.249918095110138
61	0.529234451321197	-0.292679094055704	-0.0396991849564341	-0.332378279012139
62	0.762702033965925	-0.32732375074986	-0.0567511538147714	-0.384074904564631
63	1.0011607165219	-0.314813473676674	-0.0958159062931403	-0.410629379969815
64	-2.51528073731581	-0.263296030397992	-0.155686360712101	-0.418982391110093
65	0.595946799576523	-0.302484840023398	-0.186456675405598	-0.488941515428996
66	1.46259704219802	-0.299297875636209	-0.237372945890483	-0.536670821526692
67	-0.313404491801295	-0.239428171226642	-0.206873312880683	-0.446301484107326
68	-0.756999938243598	-0.201692803921734	-0.196660371086394	-0.398353175008127
69	-0.0491029800526497	-0.194561864912356	-0.147438572740891	-0.342000437653247
70	0.0570667951298017	-0.184996919543501	-0.0893105669260583	-0.27430748646956
71	1.58943069815093	-0.17063772265899	-0.110917005101575	-0.281554727760565
72	1.81117350282161	-0.103352927028867	-0.156979237778342	-0.260332164807209
73	1.54128911930898	0.00445998438667521	-0.246080999149051	-0.241621014762376
74	1.87431422058694	0.127058623609655	-0.278438087440403	-0.151379463830748
75	2.36533488265217	0.266446335979612	-0.28669225469975	-0.0202459187201381
76	0.797777479423742	0.428588572585882	-0.357773964067076	0.0708146085188055
77	1.31256599765426	0.549319567648522	-0.358735134504438	0.190584433144084
78	0.140938617471234	0.655183660805535	-0.371402308180623	0.283781352624911
79	-0.271283567542419	0.709233737373774	-0.321634501618056	0.387599235755719
80	-1.37413988811161	0.713275874161651	-0.276461045106867	0.436814829054785
81	-0.0518709090831296	0.647546172305908	-0.288522232772135	0.359023939533772
82	0.861593844766535	0.580510081467153	-0.315049758762025	0.265460322705128
83	4.01512604095298	0.54471626740255	-0.367309727404876	0.177406539997674
84	1.63060661627744	0.634316661803918	-0.411177295734728	0.22313936606919
85	1.92055336879768	0.726935994292378	-0.477577232676287	0.249358761616091
86	0.374208517655312	0.828031178389892	-0.489967047976348	0.338064130413544
87	0.572299405964033	0.880844452210105	-0.511474809761906	0.369369642448199
88	1.62172636484309	0.906045350733067	-0.496216373541311	0.409828977191757
89	0.559838991542414	0.946276980820237	-0.544458627129266	0.401818353690972
90	1.6757137121982	0.960486065006775	-0.637388154062147	0.323097910944628
91	1.16079371059359	0.993328863283167	-0.687013551427911	0.306315311855256
92	0.492425595654607	1.02071981362161	-0.670956155690799	0.349763657930814
93	-0.885832442026379	1.02166771316219	-0.646067537536839	0.375600175625347
94	-0.685342101276147	0.959722269434697	-0.711290020161067	0.24843224927363
95	0.749442415947624	0.864219498092201	-0.730045499787889	0.134173998304312
96	-0.455936973678704	0.796348747310408	-0.777879873196587	0.0184688741138209
97	1.70561582744734	0.709755180577611	-0.844765023183032	-0.135009842605421
98	0.322149967867622	0.684245863267784	-0.893558516111705	-0.209312652843921
99	1.69087353401564	0.655213299960488	-0.956447298124515	-0.301233998164027
100	0.707137366255917	0.669597644915934	-0.954134206308274	-0.284536561392341
101	-0.920480284660934	0.680395963106024	-0.983031770447978	-0.302635807341954
102	0.658926479170208	0.635132453698469	-0.961645899898404	-0.326513446199935
103	0.138422239229318	0.605501225830496	-0.941781347463469	-0.336280121632972
104	0.494397680041273	0.570276155392479	-0.931885057821958	-0.361608902429479
105	1.10819068422037	0.544116786156475	-0.92786933473713	-0.383752548580655
106	1.93319357518314	0.544995145186639	-0.872075460790031	-0.327080315603392
107	0.440158344703996	0.590986783406039	-0.869599283403096	-0.278612499997057
108	0.250135706712261	0.616811784584935	-0.817436443815935	-0.200624659231
109	-1.20087983884103	0.622047017763134	-0.762298652684524	-0.14025163492139
110	-1.28369552283827	0.565788852575529	-0.717321370630394	-0.151532518054865
111	0.683229706523558	0.467446841035816	-0.671440461370797	-0.203993620334981
112	-0.598966349208309	0.408541845551366	-0.67373705222247	-0.265195206671104
113	-3.12729675798394	0.336016870935707	-0.702806501672015	-0.366789630736308
114	-0.0389152485348239	0.173944341668219	-0.743542481703891	-0.569598140035672
115	-0.216887741016122	0.0583138748714091	-0.798129524626359	-0.73981564975495
116	-0.617412036633932	-0.0282145602793717	-0.874903224335197	-0.903117784614568
117	-1.48123601801731	-0.105508984527416	-0.944149777084337	-1.04965876161175
118	-2.20952704057597	-0.202363454592607	-1.01794661395391	-1.22031006854652
119	-2.5946252828692	-0.33299788929762	-1.03774876564264	-1.37074665494026
120	-2.48563405212673	-0.494594925629537	-1.05949379467855	-1.55408872030809
121	-1.14243173520263	-0.668067592949647	-1.08375626583378	-1.75182385878342
122	-0.753813404036501	-0.799811833444439	-1.07908072374344	-1.87889255718788
123	-1.39317057778662	-0.886528798411051	-1.06663096553327	-1.95315976394432
124	-0.795415859426613	-0.961152140335164	-1.04599720689733	-2.00714934723249
125	0.554076266960158	-1.00564086341937	-1.01186228297758	-2.01750314639695
126	-0.2922033088089	-0.984273084737509	-0.96285786764556	-1.94713095238307
127	1.0736107700642	-0.947177491343385	-0.949434121106133	-1.89661161244952
128	1.79595280173358	-0.856028775927787	-0.926362909675183	-1.78239168560297
129	1.41197567461318	-0.707986037548107	-0.892922974706869	-1.60090901225498
130	-0.397098885112727	-0.539245518597017	-0.850984464460099	-1.39022998305712
131	-0.00599259228715213	-0.421421228558078	-0.878020754669292	-1.29944198322737
132	0.0666879143752295	-0.328790211574189	-0.984491249421142	-1.31328146099533
133	-1.54065058599358	-0.253710239871858	-0.990451334285047	-1.24416157415691
134	0.596615680849358	-0.245501202329307	-1.03516703469675	-1.28066823702606
135	-1.94103314282921	-0.212393004631434	-1.04253546906793	-1.25492847369936
136	-2.39576394224774	-0.246788333084707	-1.01219089206653	-1.25897922515124
137	-0.97712722808022	-0.340194531617756	-0.96831178483107	-1.30850631644883
138	-0.565566374413178	-0.423628447786398	-0.889069290470676	-1.31269773825707
139	0.647866005514258	-0.484157925413298	-0.87560678079381	-1.35976470620711
140	0.995971629583513	-0.487606212238888	-0.887287543182854	-1.37489375542174
141	-0.05867521721697	-0.441278335758804	-0.885557792714742	-1.32683612847355
142	0.848807076414769	-0.397645637861535	-0.903092178075514	-1.30073781593705
143	1.58748867293189	-0.327533932473088	-0.866681352592318	-1.19421528506541
144	-0.460805296109255	-0.217785332239661	-0.810655425930318	-1.02844075816998
145	-1.46030479210582	-0.152153556138472	-0.758833040542569	-0.910986596681041
146	-3.18541192356845	-0.150983574955279	-0.693410025232942	-0.844393600188221
147	-0.734150726951431	-0.249558001417728	-0.634211049126251	-0.883769050543979
148	-0.492834319420029	-0.331477175062084	-0.563047454975952	-0.894524630038036
149	-0.136874899300937	-0.391637327873848	-0.429619401121363	-0.821256728995211
150	1.24167966423422	-0.423577801095114	-0.346240511382983	-0.769818312478097
151	1.5932840049725	-0.39040593944256	-0.220325995891348	-0.610731935333908
152	-0.154037376894632	-0.303163181951767	-0.125190626458238	-0.428353808410005
153	1.824728284338	-0.239765718733535	-0.0627797638259448	-0.30254548255948
154	0.354399695173973	-0.129632330343813	-0.00934985063642622	-0.138982180980239
155	0.200591251889103	-0.0399418660992394	0.0490510883027604	0.00910922220352096
156	0.636510730983369	0.0280610904910318	0.0127899001416191	0.0408509906326509
157	1.18832791175556	0.0935680254270248	-0.0356899202642587	0.0578781051627661
158	-1.41775648013457	0.173320952617825	-0.0538500852005473	0.119470867417278
159	-1.95110863933499	0.174655431783793	-0.1442684294935	0.0303870022902921
160	-0.510254964958446	0.1059137316245	-0.205910919231853	-0.0999971876073531
161	1.07195996092207	0.0396441641658776	-0.270391932939569	-0.230747768773692
162	2.06106047940356	0.029025558750018	-0.351262754916813	-0.322237196166795
163	0.700879707033643	0.0884521011367611	-0.492174866586786	-0.403722765450025
164	0.0309586989973802	0.148333767686808	-0.557154499126953	-0.408820731440145
165	-1.02090998462261	0.184613491702064	-0.728593117675178	-0.543979625973114
166	0.799681788565625	0.169432372173316	-0.766213638790428	-0.596781266617113
167	1.01316879158562	0.179877825992971	-0.831727944442175	-0.651850118449204
168	1.9108623558882	0.214149598268567	-0.862046404140577	-0.64789680587201
169	2.41277583268641	0.292665282149731	-0.878484584043679	-0.585819301893948
170	2.05629351139731	0.414695916118707	-0.941190835656821	-0.526494919538114
171	2.72826344506656	0.550211223406251	-0.969213152467952	-0.419001929061701
172	1.45193036909846	0.712319240398212	-0.971220556258409	-0.258901315860197
173	2.64491172712626	0.845127325423675	-1.07099444539039	-0.225867119966717
174	0.789946036862527	0.993000419973006	-1.1957423093121	-0.202741889339094
175	0.120946813306378	1.08536430016458	-1.29506819686247	-0.209703896697881
176	-1.22287607670128	1.11557508946733	-1.3756753625422	-0.260100273074876
177	-0.125337571163366	1.05912156852953	-1.45336396027445	-0.394242391744911
178	0.806362408081835	0.982373744517584	-1.47189480169832	-0.489521057180734
179	0.780495102881839	0.925056520796686	-1.45883551235599	-0.533778991559302
180	0.57758323167747	0.881800243908151	-1.49351180524239	-0.61171156133424
181	0.0408074765205707	0.842745432081995	-1.43657419056562	-0.593828758483624
182	-1.42808973339389	0.790211237871608	-1.49331604839349	-0.703104810521882
183	-1.39169693957472	0.682262487601704	-1.49657668944332	-0.814314201841616
184	-1.63872312857468	0.541907123858251	-1.49439068171942	-0.952483557861168
185	-1.81704385395541	0.376350912286244	-1.49596735432646	-1.11961644204021
186	-1.27303821906691	0.193502136146716	-1.51575646115509	-1.32225432500837
187	-1.34002970267011	0.0228857168581793	-1.59655524411783	-1.57366952725965
188	-1.5740816336567	-0.136118821518366	-1.58849253741022	-1.72461135892859
189	-0.342223357045301	-0.289780046930771	-1.54636818839466	-1.83614823532543
190	0.022883735251327	-0.394468048868081	-1.48786742780185	-1.88233547666993
191	1.11525606473985	-0.450931446319265	-1.43914068624601	-1.89007213256527
192	1.16824421047057	-0.437439267075821	-1.39960482927696	-1.83704409635278
193	-0.522798453294143	-0.375762474773385	-1.3340562128952	-1.70981868766858
194	-0.431732490391291	-0.339193525110199	-1.32997684079371	-1.66917036590391
195	1.3033161647035	-0.317674127796188	-1.32089215738064	-1.63856628517683
196	0.329995542022859	-0.250128335400013	-1.31241511604209	-1.56254345144211
197	-0.361482442431027	-0.185825084902406	-1.33814092487055	-1.52396600977296
198	-0.569657537135907	-0.148453657798341	-1.31536677941395	-1.46382043721229
199	-1.27494047216041	-0.137180716401509	-1.26374196685355	-1.40092268325506
200	0.425675161506232	-0.166869998680885	-1.1523676683734	-1.31923766705429
201	-1.97423391666131	-0.167347681416922	-1.111821348545	-1.27916902996192
202	-1.65497929402699	-0.226823722120531	-1.08281449201838	-1.30963821413891
203	-2.09085526514935	-0.313437905893125	-1.04173702610087	-1.355174931994
204	-1.19630561796491	-0.429671917848831	-1.05667322534143	-1.48634514319026
205	-0.485425097637881	-0.532645602226387	-1.04749451252397	-1.58014011475035
206	0.537748329088721	-0.600066268546401	-1.08087155829714	-1.68093782684354
207	0.685490178718472	-0.607931547504656	-1.09733854781892	-1.70527009532357
208	0.264240783464379	-0.570778783050254	-1.15159219948261	-1.72237098253286
209	-0.0780188704877715	-0.51846590063991	-1.25156907904307	-1.77003497968298
210	0.424930095304322	-0.468918552365472	-1.30356800781163	-1.77248656017711
211	0.740507374126288	-0.406381859158626	-1.38799154545282	-1.79437340461144
212	2.61445326919025	-0.326858099160628	-1.37134214259551	-1.69820024175614
213	1.10782067740705	-0.177190317052725	-1.32830413466513	-1.50549445171786
214	1.56429052564916	-0.0347625130613813	-1.31455169393086	-1.34931420699224
215	1.55418600705501	0.113081254892496	-1.2022206407108	-1.0891393858183
216	2.59098340165318	0.25936660650907	-1.14071256494021	-0.88134595843114
217	3.60977181616783	0.433754913821518	-1.09353457745173	-0.659779663630215
218	2.64267922561478	0.654615586773097	-1.05208446780826	-0.397468881035165
219	2.28847921971317	0.867698920970865	-0.951124576744023	-0.0834256557731581
220	1.67375017836842	1.05696756435983	-0.902385099197809	0.154582465162022
221	2.42230763931497	1.20392174900438	-0.788817181307302	0.415104567697082
222	-1.29844302666556	1.3421976843277	-0.694935422008951	0.647262262318745
223	0.460210987971407	1.34826115004032	-0.634068615110976	0.714192534929345
224	1.20241312311777	1.32309527543939	-0.602059855316457	0.721035420122933
225	-1.36117220184451	1.30212921041777	-0.567655311403685	0.734473899014087
226	-2.78946053127823	1.20071183048289	-0.574438131993277	0.626273698489617
227	-1.60233404035952	1.00192340527202	-0.57333597214327	0.428587433128753
228	-0.788522380824364	0.783274592542968	-0.622377599958972	0.160896992583995
229	0.589091471862858	0.585149149986132	-0.682400134067226	-0.0972509840810942
230	0.795410040026829	0.452406839705829	-0.731580444253623	-0.279173604547794
231	0.824686919442865	0.374610646426625	-0.807011110812087	-0.432400464385462
232	0.979208179300909	0.337161001405712	-0.819143790402622	-0.48198278899691
233	1.43718363440369	0.333047449423081	-0.809623807771133	-0.476576358348052
234	0.27089388033166	0.366413257742288	-0.835533195483993	-0.469119937741705
235	-1.86294881347497	0.385610789294795	-0.79246406897914	-0.406853279684345
236	-1.56911281795625	0.324798532630682	-0.703440760085566	-0.378642227454883
237	0.257422504865689	0.221975215642372	-0.682292263378549	-0.460317047736177
238	-1.51339500343177	0.154187292440463	-0.61286257242051	-0.458675279980046
239	-0.494797220852484	0.0541187981069392	-0.597142749256788	-0.543023951149849
240	-1.28956325957949	-0.0309416123572406	-0.523020896325204	-0.553962508682445
241	-1.88397611551896	-0.129174818358107	-0.488892133074223	-0.61806695143233
242	-1.52803760794663	-0.252476776959957	-0.500046692797348	-0.752523469757305
243	-0.174319406412107	-0.376874588541228	-0.536862284987307	-0.913736873528535
244	-0.569832912526118	-0.453586212985415	-0.6242681300401	-1.07785434302552
245	-0.067814797947627	-0.508764961130104	-0.688797565156579	-1.19756252628668
246	0.201286839318813	-0.531255990785706	-0.745482313057832	-1.27673830384354
247	0.922258729224634	-0.522283893638682	-0.695914945465799	-1.21819883910448
248	1.99693683070815	-0.468904967561981	-0.703794861548319	-1.1726998291103
249	1.2039753596507	-0.352318326990306	-0.691671427562586	-1.04398975455289
250	-1.16891204804728	-0.223162032801644	-0.683660328593269	-0.906822361394912
251	-0.462380281216833	-0.167534170836051	-0.668775660533685	-0.836309831369736
252	-0.655585873058955	-0.139883369842749	-0.631434026543625	-0.771317396386374
253	-1.33053342373298	-0.138222052983789	-0.626366890683047	-0.764588943666836
254	0.147391784214759	-0.176140609430525	-0.551784835529464	-0.727925444959989
255	-0.406525170756848	-0.190943487234597	-0.495268561946759	-0.686212049181356
256	-0.395042718996809	-0.207905415143577	-0.471033758855551	-0.678939173999128
257	1.5267206092152	-0.225381211978571	-0.40236390670508	-0.62774511868365
258	1.11367358757202	-0.179690966810688	-0.34872492356591	-0.528415890376598
259	-0.689392379805098	-0.106687544165971	-0.371467854736933	-0.478155398902904
260	0.563039936889708	-0.0768233593047252	-0.353484179663052	-0.430307538967778
261	0.862930916487095	-0.0358413696566055	-0.376634959101819	-0.412476328758424
262	0.367944396085294	0.0210676977695482	-0.431712502191296	-0.410644804421748
263	0.162247984994135	0.0705726283790686	-0.472413935002568	-0.401841306623499
264	0.266981560546093	0.106751358817812	-0.534304768586206	-0.427553409768394
265	1.18822250749056	0.13623843385505	-0.613862314575223	-0.477623880720174
266	0.64063561738719	0.190440987674775	-0.645348291458988	-0.454907303784213
267	2.48271454939243	0.241496756517106	-0.640822608957076	-0.39932585243997
268	4.60213367064242	0.349092221141122	-0.584921574721217	-0.235829353580096
269	2.12040393670787	0.560461291908292	-0.513634714164458	0.0468265777438339
270	1.2377469284507	0.753171873921482	-0.473966940626642	0.27920493329484
271	3.16117774204922	0.898136771066636	-0.469211450185566	0.42892532088107
272	-0.107894781179977	1.06932432201948	-0.411073027754424	0.65825129426506
273	-0.278880283226093	1.14540486215759	-0.461340124112637	0.684064738044957
274	0.406542514702331	1.14963372741164	-0.465443424976231	0.684190302435406
275	-0.463887734368424	1.12800708925305	-0.51998613081569	0.608020958437359
276	-0.372191666831069	1.06125368807609	-0.52680221595998	0.534451472116105
277	0.425915628835432	0.969447307947048	-0.526196661294802	0.443250646652247
278	-0.115404836663761	0.89000143690493	-0.508123351805815	0.381878085099115
279	0.535546321451682	0.803723709709904	-0.422071468525901	0.381652241184003
280	-0.280993612686297	0.737019561799751	-0.412393480831436	0.324626080968316
281	-0.570764946507715	0.658886723153361	-0.368076475221643	0.290810247931719
282	-0.00165711084949144	0.566170546906704	-0.284936081298166	0.281234465608538
283	-0.216496764458713	0.485363228778014	-0.246443470664764	0.238919758113251
284	-0.479046835818406	0.408158034200875	-0.142857627273039	0.265300406927836
285	0.936802931278636	0.327305952507768	-0.0251544578516908	0.302151494656077
286	0.693714755618097	0.293033960468293	0.144086055870175	0.437120016338467
287	-0.512750082114726	0.283150713282052	0.260617415737603	0.543768129019655
288	1.8250729542106	0.250429685134029	0.323442681370243	0.573872366504272
289	1.15718267155453	0.280037104412406	0.413921320807955	0.693958425220361
290	-1.11868474190369	0.328578782308186	0.51572256838156	0.844301350689746
291	0.148013217477869	0.313684559000017	0.479341031152667	0.793025590152684
292	0.683932752709331	0.298240764875326	0.499590602007503	0.797831366882828
293	-0.249915062900083	0.300486995127513	0.532142406063115	0.832629401190628
294	-0.0569780208894555	0.283934598474696	0.619266439231407	0.903201037706103
295	0.770162877599418	0.26164353254311	0.603569054763405	0.865212587306515
296	-0.582531741011571	0.263326401064127	0.612801488556134	0.876127889620261
297	-1.68903698269069	0.23672447447746	0.659182945968189	0.895907420445648
298	-1.58892801290269	0.155799588405539	0.648671827301607	0.804471415707146
299	-0.680234450418931	0.0443984989158991	0.612489747948417	0.656888246864316
300	0.363201590848641	-0.0540119089208856	0.573054014563221	0.519042105642335
301	0.688691278134263	-0.106309053089386	0.539385551208082	0.433076498118696
302	-0.654614513153786	-0.115317607764035	0.565862556277619	0.450544948513584
303	-0.738623660452315	-0.139005175667925	0.51825349548756	0.379248319819635
304	-0.392161264742354	-0.174505276398099	0.50943164911795	0.334926372719851
305	0.9316287155378	-0.2054106964745	0.529414113179939	0.324003416705438
306	0.279233398176213	-0.188867600326591	0.500233476036449	0.311365875709858
307	-0.765548709335597	-0.16242783896291	0.555849914937974	0.393422075975063
308	-0.124703111098798	-0.164438726136792	0.561240819686837	0.396802093550045
309	0.749422197751405	-0.164467378561675	0.51890171642393	0.354434337862255
310	0.871430107013908	-0.134539426925533	0.467647974474592	0.333108547549059
311	0.964566490430404	-0.0815186867712079	0.418371691900378	0.33685300512917
312	1.0964002428028	-0.0117104268057515	0.420231918425158	0.408521491619406
313	0.449109773858186	0.0713745006127586	0.379574713713482	0.450949214326241
314	-0.193219213949254	0.13943073044465	0.376304500763168	0.515735231207818
315	0.698581271838701	0.174140914839974	0.337237034826626	0.511377949666601
316	1.07034618037014	0.214563829877949	0.314899280208699	0.529463110086648
317	0.987201687591782	0.269662879358661	0.283285668588514	0.552948547947176
318	-0.229870058127917	0.330066243512492	0.224781386545774	0.554847630058266
319	0.480006565145728	0.35218226709536	0.21292388054981	0.56510614764517
320	-0.662282691302158	0.371154731435851	0.203535275352474	0.574690006788326
321	0.371072902650404	0.349987503797551	0.200377579870192	0.550365083667743
322	1.62617782449818	0.336450960323031	0.14215705201533	0.47860801233836
323	0.646446771768042	0.369577928376301	0.113864559204308	0.483442487580609
324	0.635958058710091	0.400810442119569	0.122237798462279	0.523048240581848
325	1.05149589954863	0.429403313086538	0.191714460255477	0.621117773342015
326	2.40351289034919	0.468895802969723	0.259768151843221	0.728663954812944
327	2.12451827144323	0.558674375914918	0.353937070687557	0.912611446602475
328	1.04011065464348	0.670073866576068	0.469430194464935	1.139504061041
329	1.20456692599067	0.756792352599605	0.573211289739684	1.33000364233929
330	0.102965557932602	0.829503039902484	0.632630223875989	1.46213326377847
331	-0.448373945735605	0.854358255197175	0.644973189032268	1.49933144422944
332	-0.69331929632904	0.828262337927705	0.666295646878134	1.49455798480584
333	-2.20695803414391	0.760848557216382	0.703218080123485	1.46406663733987
334	-1.68799017414664	0.618383199434597	0.774298808611546	1.39268200804614
335	-0.483449492512179	0.447286266569592	0.867046684391323	1.31433295096091
336	0.7437367442261	0.30206679034407	0.995000321252163	1.29706711159623
337	1.00311357822156	0.219154596466141	1.09920136839387	1.31835596486001
338	1.00335231793675	0.189226988213978	1.17641302702671	1.36564001524069
339	-0.714932148999533	0.195807205888788	1.2164055043749	1.41221271026369
340	-0.691263630849234	0.170370641350065	1.26354907564852	1.43391971699858
341	0.480010722306549	0.125083520001927	1.30314599767194	1.42822951767386
342	1.47687184267309	0.106336574511131	1.36026357208514	1.46660014659627
343	2.03357021601227	0.138642472410527	1.39493457076239	1.53357704317291
344	1.00555832545891	0.222340033144661	1.39159440419386	1.61393443733852
345	-0.407233579250822	0.304069678065778	1.40035362837793	1.70442330644371
346	0.0185323375072416	0.335526825568105	1.36194961060574	1.69747643617385
347	-0.182337439367472	0.346195180337129	1.37908001097328	1.72527519131041
348	0.670627113437836	0.335999513495861	1.42243876204371	1.75843827553957
349	0.331978934490495	0.340087221880482	1.46226185754549	1.80234907942597
350	0.847981506673506	0.34252457973197	1.48982796554042	1.83235254527239
351	-0.0933201411020294	0.360674273498494	1.46311923930079	1.82379351279928
352	-0.80671392542851	0.357932984284207	1.39750980451511	1.75544278879932
353	-0.420327004505528	0.317915027946152	1.3776572137803	1.69557224172645
354	-0.322108208831771	0.266878580189745	1.39613962909357	1.66301820928331
355	-1.21554728517685	0.213349789854401	1.34405588280377	1.55740567265817
356	1.18791654476641	0.130649768306541	1.36796856542437	1.49861833373091
357	1.01838748187228	0.109824677724876	1.38643642393781	1.49626110166269
358	1.97479707612639	0.125607929493022	1.4058615832382	1.53146951273123
359	0.915749658155744	0.196733550276914	1.42831938755749	1.62505293783441
360	-0.359998891725465	0.267936198757752	1.41883158956571	1.68676778832346
361	-0.805180758105252	0.295071082544011	1.39908242233626	1.69415350488028
362	-0.861419906117691	0.27719548422178	1.36428480566703	1.64148028988881
363	0.746303612747752	0.227894034720656	1.3264389391346	1.55433297385525
364	0.487058244173538	0.211798888348822	1.34792405913654	1.55972294748536
365	0.642422450306373	0.210001369394424	1.33589170356521	1.54589307295963
366	1.0583222012989	0.222934958696471	1.25851226908767	1.48144722778414
367	0.92951501397139	0.258938522956667	1.18278777256651	1.44172629552318
368	-2.6530677737531	0.305004993121496	1.09145877206071	1.3964637651822
369	-2.58697544878418	0.238976325738229	1.08030522845043	1.31928155418866
370	-0.40064856300438	0.102142118953544	1.06126156794987	1.16340368690341
371	-1.18629808503063	-0.00605776571497231	1.02050110391441	1.01444333819944
372	-0.263709768543939	-0.11723761703198	1.06916175698539	0.951924139953412
373	1.41795204585045	-0.196547735066149	1.10685251517271	0.910304780106562
374	-0.500348578968693	-0.19681578759387	1.18451965784648	0.987703870252614
375	-1.05094795913638	-0.20691441992541	1.23802368905271	1.0311092691273
376	-1.79758070382826	-0.241302566457166	1.29369343655004	1.05239087009287
377	-1.66212968406417	-0.315294164554963	1.28252672872667	0.967232564171709
378	-0.235187227184064	-0.408965577636155	1.35684687969307	0.947881302056919
379	-0.455714505105833	-0.46601959244786	1.34901009370378	0.882990501255922
380	-0.376040468727363	-0.503875618117957	1.38645424839346	0.882578630275506
381	-0.788583645978939	-0.525009689741495	1.28937197565556	0.764362285914068
382	-1.33950468353266	-0.547750737071011	1.32862091191915	0.780870174848139
383	-0.608943264807974	-0.588863974657669	1.34830859452365	0.75944461986598
384	0.833759769980923	-0.617016214685559	1.407253714832	0.790237500146445
385	0.263814357672174	-0.588307983045904	1.47548451972309	0.887176536677191
386	0.0937121194696227	-0.541093621459974	1.51452040621154	0.973426784751568
387	-1.06126790146119	-0.488596342322934	1.55481333923413	1.0662169969112
388	-0.737338156719206	-0.472107508082998	1.60842917697103	1.13632166888804
389	-1.40020313831048	-0.469689205547324	1.61380039410321	1.14411118855589
390	0.910494153506725	-0.498490442184397	1.61711160419413	1.11862116200973
391	0.251004904068599	-0.471598837819744	1.57374321835019	1.10214438053045
392	-0.139321412727561	-0.429856589758975	1.5759201781299	1.14606358837093
393	-1.16257489533426	-0.392314133226605	1.59840819791884	1.20609406469224
394	-0.880443102663068	-0.392331235226212	1.62921413115534	1.23688289592913
395	-1.33713100126403	-0.40828510128008	1.60885132286276	1.20056622158269
396	-0.701807864035908	-0.449353656090218	1.5629721713688	1.11361851527858
397	1.66334044712403	-0.485101293853975	1.51468244983237	1.02958115597839
398	1.89549145159298	-0.438650812759702	1.41670303944658	0.978052226686876
399	0.91590859720451	-0.33102481316527	1.34360759365562	1.01258278049035
400	1.18094937851735	-0.218008654716353	1.28073911983368	1.06273046511733
401	0.366600329856326	-0.096413029146172	1.24383574993077	1.14742272078459
402	1.30980555032931	0.000268826112560009	1.16610552889071	1.16637435500327
403	1.23277871587517	0.107962901931137	1.16919645137485	1.27715935330599
404	1.57237038258518	0.216977450330061	1.11983104432632	1.33680849465638
405	-0.234604052678465	0.334416444724781	1.0567203239086	1.39113676863338
406	0.0296093825168028	0.394466618659436	1.01785586628238	1.41232248494182
407	-0.314464054607742	0.422727541377187	0.998423769919237	1.42115131129642
408	0.814824010623156	0.417482738927982	1.02625727668099	1.44374001560897
409	0.69391697684836	0.426934028516382	1.06248966171124	1.48942369022763
410	1.47492524711903	0.441966235347525	1.02861989282915	1.47058612817668
411	0.942501762648807	0.485822926085257	1.02023213418413	1.50605506026939
412	1.60894771175918	0.530123720164742	1.03305404840972	1.56317776857446
413	-0.127245897387822	0.59509213795979	1.0148843741577	1.60997651211749
414	-0.79626267937158	0.61492070684402	0.980673670313208	1.59559437715723
415	-0.631529201660692	0.581929807757454	0.931828380286209	1.51375818804366
416	-0.645680442815065	0.520011887812963	0.847896835786408	1.36790872359937
417	-0.275095996049282	0.440274696103986	0.834102145410076	1.27437684151406
418	0.976858726427742	0.36334929234636	0.832799538628118	1.19614883097448
419	0.3024389918051	0.331836896174983	0.817518005574775	1.14935490174976
420	0.103709666742357	0.309714473577008	0.75173338958016	1.06144786315717
421	1.53647407636684	0.288105016603508	0.716760683258767	1.00486569986227
422	1.08483202605039	0.31447139733777	0.736141783498602	1.05061318083637
423	1.56636330048287	0.357339653600967	0.693321694113951	1.05066134771492
424	-0.705792819540123	0.425630638038267	0.675308306038168	1.10093894407644
425	-0.104579552104992	0.434307681109739	0.661001472369081	1.09530915347882
426	0.338674849272523	0.42242846094301	0.659076765542878	1.08150522648589
427	0.214917728665347	0.411676539679512	0.58090807494872	0.992584614628232
428	-0.123096429673763	0.397980611480207	0.533698527114837	0.931679138595044
429	-0.638023256961207	0.371691581162767	0.514665059589185	0.886356640751952
430	-0.508170725452392	0.320961504041447	0.52265263916478	0.843614143206228
431	-1.05092122789668	0.259767590000033	0.543525643804646	0.80329323380468
432	-1.20806413379398	0.175795637873569	0.550695959540607	0.726491597414176
433	-0.185831266414578	0.0741679967596077	0.550197900755753	0.624365897515361
434	0.215292493798201	-0.00247793129759919	0.552596854280032	0.550118922982433
435	0.23655970324183	-0.0467231486938119	0.545814291816445	0.499091143122634
436	-0.765962494770166	-0.067099202251715	0.558638930069962	0.491539727818247
437	-0.766568939635724	-0.103637579604497	0.588684620740895	0.485047041136398
438	-1.63530258951553	-0.14982914946058	0.620306317886615	0.470477168426035
439	-1.53895213836172	-0.229424018435257	0.60634869874836	0.376924680313102
440	0.107584223721901	-0.325639014139127	0.541549056761426	0.215910042622299
441	0.930094602916804	-0.37591053145591	0.500703565927118	0.124793034471208
442	0.551500052014798	-0.366796783881749	0.481189159442404	0.114392375560654
443	-0.925255087472354	-0.330574047321021	0.398889122731474	0.0683150754104531
444	-1.42445313410943	-0.325732432147232	0.342883679766065	0.0171512476188337
445	-2.60571356900132	-0.358433651817785	0.21330840822328	-0.145125243594506
446	-0.126227118698628	-0.453911441756458	0.139160695203092	-0.314750746553366
447	-0.824921943803629	-0.507131092050775	0.00734426416642743	-0.499786827884348
448	-0.641921734851525	-0.553157261844924	-0.117115570146275	-0.6702728319912
449	-0.511592992078724	-0.586856028767803	-0.193648717462849	-0.780504746230652
450	-0.397449374828922	-0.606916032164958	-0.288508179522974	-0.895424211687932
451	-1.00980975429209	-0.61343644095767	-0.32048752138772	-0.93392396234539
452	-0.276288480095966	-0.6307210679448	-0.31876619635944	-0.949487264304239
453	-0.975821976254767	-0.630630961553535	-0.29912717045146	-0.929758132004995
454	-1.28257642350217	-0.641806367293194	-0.303994394931498	-0.945800762224692
455	-1.86106924477376	-0.670212036112096	-0.374835520074273	-1.04504755618637
456	-1.03453196332195	-0.728179321398183	-0.397630814303723	-1.12581013570191
457	0.796517204621419	-0.77698917080455	-0.419411045416902	-1.19640021622145
458	1.18987654862251	-0.758091336419491	-0.392920840077477	-1.15101217649697
459	0.2725652505034	-0.681546423885406	-0.339471901158359	-1.02101832504376
460	1.46472069535407	-0.598915912130374	-0.392830235643646	-0.991746147774019
461	2.65910303937546	-0.475879046185239	-0.410530293136721	-0.886409339321959
462	2.06213489618994	-0.290684700566242	-0.413839848361268	-0.70452454892751
463	1.11472523310461	-0.0894604131991702	-0.443607709095571	-0.533068122294741
464	2.0014728605646	0.0848701921099623	-0.44327310885247	-0.358402916742507
465	2.49188123353474	0.264485476189968	-0.485732552121644	-0.221247075931676
466	2.23123402219902	0.45780178707271	-0.43942398553412	0.0183778015385896
467	0.658566353934744	0.645414083657082	-0.36621928929002	0.279194794367063
468	0.807897824700396	0.771534543609973	-0.261000683754878	0.510533859855095
469	1.39159700127529	0.857182149338956	-0.174906966211048	0.682275183127908
470	0.0916000735704472	0.932001432949257	-0.0937196683441305	0.838281764605127
471	-0.0263414839831039	0.954529924219443	-0.0437942124486305	0.910735711770812
472	1.36738370081491	0.937404100622732	0.00724328600843069	0.944647386631163
473	1.169095162375	0.939903351221893	0.00893486984519726	0.94883822106709
474	1.84917577403956	0.948981763757856	0.0580908465036375	1.00707261026149
475	0.815392631020681	0.98444413349949	0.0654616472108358	1.04990578071033
476	-0.0739833304666488	1.00257135491132	0.0511551392100813	1.0537264941214
477	-0.813101153285893	0.979356466840297	0.0300552229502268	1.00941168979052
478	0.346930126153268	0.904986401695392	0.0205319420946372	0.92551834379003
479	0.404169013534114	0.836759818971151	0.0151947403115667	0.851954559282717
480	3.03932208671016	0.776767691050072	0.0708171131179638	0.847584804168035
481	3.16291386788072	0.810565771382576	0.12896862073683	0.939534392119405
482	3.37949939277329	0.910170288541732	0.129508453046525	1.03967874158826
483	1.84530027295193	1.05770632966075	0.131676899106194	1.18938322876694
484	2.20610491983042	1.18228017320657	0.173933106112978	1.35621327931955
485	-0.0235007950705193	1.29918475522206	0.166930692532733	1.4661154477548
486	-1.76403927692408	1.33408929298409	0.0959015877877239	1.42999088077182
487	-2.35972463515919	1.25587934988081	0.0986031610524041	1.35448251093322
488	-0.921391144056822	1.08490813041324	0.0213026712567541	1.10621080166999
489	0.243726252800667	0.904479347029876	-0.0512464912334025	0.853232855796474
490	0.0549590047434093	0.761796293091476	-0.165978026953714	0.595818266137762
491	0.367977889543687	0.642921333023927	-0.226093122735208	0.416828210288719
492	0.293392012646499	0.554162600643187	-0.242167539413185	0.311995061230002
493	-0.120724842560228	0.486065231693052	-0.248800358070817	0.237264873622235
494	-0.211078884603699	0.420493160753198	-0.262551119373447	0.157942041379751
495	-1.05524175597642	0.355809424884386	-0.256016765086791	0.0997926597975951
496	1.65109119479366	0.266200886799923	-0.30637441323161	-0.0401735264316873
497	1.94869812422847	0.251459480463592	-0.303262030149407	-0.0518025496858157
498	0.312869777087882	0.297133792233506	-0.313770806659334	-0.0166370144258284
499	-0.0405121459457535	0.328233060768477	-0.268837610446629	0.0593954503218477
500	-0.0810420753907003	0.336967523177066	-0.202352570837959	0.134614952339107
501	-0.823338692781579	0.329096082045793	-0.135092803767925	0.194003278277868
502	-0.00706788221942001	0.286042372208993	-0.0399230297679432	0.24611934244105
503	-0.450715629316126	0.247552205053391	-0.00120770795281241	0.246344497100578
504	1.47718856558883	0.19885668056712	0.0376898922107208	0.23654657277784
505	-1.15219157136222	0.208057742452707	0.0142631110140524	0.222320853466759
506	-0.47744303262265	0.169655538135313	-0.0260642645161855	0.143591273619128
507	1.04459091672625	0.122703245757742	-0.0710138126362858	0.0516894331214559
508	-0.971815705773956	0.121407881792021	-0.199299986675814	-0.077892104883793
509	-2.35156213610268	0.0847240714476632	-0.218325460583489	-0.133601389135826
510	0.504431497324189	-0.0196615808156015	-0.214453760897009	-0.234115341712611
511	-0.8140265645963	-0.0724675820216272	-0.158817478236533	-0.23128506025816
512	-0.0158106339841604	-0.132142067537463	-0.0821768930022136	-0.214318960539677
513	2.3187677358985	-0.168318862110369	-0.0663136216932597	-0.234632483803628
514	-0.248363176259029	-0.111100322485741	-0.0654164753696927	-0.176516797855434
515	1.03633673679385	-0.077228696806842	-0.0380604574576857	-0.115289154264528
516	0.00305721063409536	-0.018047014630273	-0.0427440531171793	-0.0607910677474522
517	0.859813258564987	0.0223167731353201	-0.0939707949879365	-0.0716540218526164
518	1.74753917420341	0.0767983548961265	-0.133051437587858	-0.0562530826917316
519	0.490995766163891	0.16802553204823	-0.214010572621078	-0.0459850405728479
520	0.526439512938416	0.239735597326498	-0.197054315195231	0.042681282131267
521	-0.112446259108	0.297167418654837	-0.220019035740917	0.0771483829139207
522	0.875167546629002	0.322218103878738	-0.190552346364563	0.131665757514175
523	0.143778283174227	0.357083527315834	-0.22918515619196	0.127898371123874
524	0.394778991608935	0.373429904318937	-0.219316683887018	0.154113220431919
525	0.567790043671792	0.38504555514482	-0.157472064433734	0.227573490711087
526	-0.569017250233238	0.398774410813766	-0.0566788451547084	0.342095565659057
527	-0.0252675501583135	0.376239116225159	0.0178335108796645	0.394072627104823
528	-0.0983439797939125	0.347943095699537	0.0913710492813106	0.439314144980847
529	-0.864969086270058	0.314322114206781	0.100638877143051	0.414960991349832
530	-0.343944323298747	0.253130058964424	0.114379235710053	0.367509294674476
531	1.11144726586461	0.192530401746873	0.127668200518313	0.320198602265186
532	2.01041283901223	0.181982011126723	0.101478832351435	0.283460843478158
533	0.00641989787306596	0.234771022977916	0.122519132471334	0.35729015544925
534	-0.462219956479698	0.262652569523884	0.122497999396006	0.38515056891989
535	0.995581425646145	0.25757440143567	0.179331571157207	0.436905972592877
536	0.334538244087182	0.278311410042234	0.156801497391196	0.435112907433429
537	1.05952299411568	0.29402280598078	0.189368949375234	0.483391755356014
538	-0.819862500915701	0.329591871888768	0.265035294029877	0.594627165918646
539	0.301342000036008	0.315754756407377	0.245340454983124	0.561095211390501
540	-0.184460744597042	0.305972938770222	0.236922844934406	0.542895783704628
541	-1.99944394102553	0.283321218937198	0.29886314754969	0.582184366486889
542	-1.77423454345243	0.193347545741811	0.312875011185391	0.506222556927203
543	-1.01226828686691	0.0685784555851787	0.345374934500163	0.413953390085341
544	-0.991459646199741	-0.0504611616631124	0.349727974075783	0.299266812412671
545	-0.502350776620271	-0.161067263395351	0.337158256137686	0.176090992742335
546	0.165875938922052	-0.246367916688807	0.342408419584094	0.0960405028952872
547	0.617235393186721	-0.290019055220107	0.386344329865733	0.0963252746456254
548	-0.489006023637777	-0.289535701786496	0.415207019385085	0.12567131759859
549	-0.768365665405939	-0.295712550686588	0.376320714372067	0.0806081636854785
550	-0.159131674941921	-0.315299717681081	0.439133923086305	0.123834205405224
551	-0.0922540265494484	-0.323280539857613	0.425226017092427	0.101945477234813
552	-1.62330030230555	-0.321028966780407	0.415757578092645	0.0947286113122381
553	-1.14836543149356	-0.362132984263289	0.403957921882162	0.0418249376188732
554	1.88461888234398	-0.415394753830921	0.412103943107439	-0.00329081072348214
555	0.0612271569315643	-0.375728103102616	0.465933242883687	0.0902051397810711
556	0.74650453014616	-0.33478773284849	0.527677634737412	0.192889901888922
557	0.739745991920374	-0.271896497258292	0.547324717952403	0.275428220694111
558	0.85882572416624	-0.196579007701872	0.575189977070659	0.378610969368787
559	1.95980084518933	-0.11150700419467	0.599876907259453	0.488369903064783
560	1.26011290167763	0.0133643913314053	0.589184626033018	0.602549017364423
561	-0.139323124179236	0.1378967839416	0.61203003490739	0.74992681884899
562	-0.88934613720985	0.212279531059352	0.59457112145005	0.806850652509402
563	0.564797265434847	0.226039180788036	0.574300097418112	0.800339278206148
564	0.552131798631291	0.246331908009943	0.491144509715157	0.7374764177251
565	-0.137017382555494	0.269922314364207	0.361614361828235	0.631536676192442
566	0.455617504581686	0.272378969714469	0.263761632074815	0.536140601789284
567	0.986832002238357	0.279996862308869	0.172227170035035	0.452224032343904
568	0.969966099788374	0.308220988691244	0.095579549683048	0.403800538374292
569	-2.08170869058747	0.348778137752123	0.050711343186637	0.39948948093876
570	-1.12316853778466	0.296329710471853	0.00779645240973358	0.304126162881586
571	-0.5415812932676	0.214652611762815	-0.0347778559603358	0.17987475580248
572	-0.48576846447273	0.135113273388634	-0.129871838819968	0.00524143456866638
573	-1.44598655087871	0.0614482923165228	-0.176571162448104	-0.115122870131581
574	-1.21282356915501	-0.0373048686602319	-0.204850920416616	-0.242155789076848
575	0.33769595488072	-0.141994346722757	-0.212306513204542	-0.3543008599273
576	0.489432317181924	-0.196444793034563	-0.243577140251273	-0.440021933285836
577	0.29230516036973	-0.21046059806179	-0.281663554460512	-0.492124152522302
578	1.39644789538657	-0.20336747621523	-0.282909071114025	-0.486276547329256
579	-1.11628016180458	-0.146197862644101	-0.278046372262027	-0.424244234906128
580	-0.317943295819582	-0.139629392244058	-0.324890104008178	-0.464519496252236
581	0.882125381949546	-0.14105079507059	-0.298721008473549	-0.439771803544139
582	0.830182076763425	-0.108479939572909	-0.291430790972504	-0.399910730545413
583	1.20116151291811	-0.0558947259196675	-0.251693109962006	-0.307587835881674
584	1.36166243755918	0.0205279307994515	-0.204019258167649	-0.183491327368197
585	1.47247042625945	0.115674448254389	-0.199594221764764	-0.0839197735103748
586	1.71961094972573	0.223874445582946	-0.178707574280269	0.0451668713026768
587	2.04192528247474	0.345362820089857	-0.115150818484604	0.230212001605252
588	0.460127992550864	0.482322275855225	-0.0904328636251581	0.391889412230066
589	-0.527567538689562	0.573349376326974	-0.111409140693581	0.461940235633393
590	-0.466547326390015	0.59824981242863	-0.157967641042317	0.440282171386312
591	-2.66854639176886	0.580004392827631	-0.139175614257894	0.440828778569737
592	0.789050672839426	0.461323184970379	-0.151742555239806	0.309580629730573
593	1.00883824556171	0.392451188048792	-0.202465731573881	0.189985456474911
594	0.281318919737287	0.366428210749325	-0.167526046543155	0.19890216420617
595	-0.0893612379125802	0.346157169472481	-0.192590517629539	0.153566651842942
596	-0.698741578043017	0.318268353248363	-0.203197706897719	0.115070646350644
597	-0.984272951112214	0.266232838559561	-0.17480170842537	0.091431130134191
598	-0.412626784316192	0.190370186234851	-0.215049486881774	-0.024679300646923
599	-0.938575815701315	0.119749433765332	-0.232778389694779	-0.113028955929447
600	-0.877838772447785	0.0377385007975503	-0.335686706947557	-0.297948206150007
601	-0.607946472804597	-0.0472236475681842	-0.315878519654053	-0.363102167222237
602	-0.676289769881022	-0.122533557605523	-0.296543283500219	-0.419076841105742
603	-0.539787829444708	-0.191136995483258	-0.259202809463029	-0.450339804946287
604	0.936852571435153	-0.248520408375239	-0.24301103857318	-0.49153144694842
605	-1.10064946197695	-0.248138442143798	-0.271102701938073	-0.519241144081871
606	-1.82570513440118	-0.275774358140262	-0.307636268131694	-0.583410626271956
607	-0.777204748444682	-0.34502816146197	-0.378771357412588	-0.723799518874558
608	-0.817372658489854	-0.405566109649307	-0.346240883562263	-0.75180699321157
609	-0.0811557277252009	-0.45958792496662	-0.26235435941286	-0.72194228437948
610	0.56600197422461	-0.483356230139398	-0.175416964038354	-0.658773194177751
611	0.0978096060689451	-0.464870092688857	-0.169128708221876	-0.633998800910733
612	1.4453097419255	-0.4340003224051	-0.18919280001699	-0.62319312242209
613	1.18008969775262	-0.351714298328339	-0.19368363356362	-0.545397931891959
614	-0.165388221300607	-0.246352479505617	-0.214105715541442	-0.46045819504706
615	-0.747648001292649	-0.173047894408707	-0.235518827389561	-0.408566721798268
616	-1.59727638573506	-0.142709156857823	-0.233573625908756	-0.376282782766579
617	-0.961235874357594	-0.169992850310905	-0.264903645260543	-0.434896495571448
618	-1.29385128299105	-0.214175674963132	-0.266285518289744	-0.480461193252875
619	0.54171733747927	-0.279127441472731	-0.231678342355577	-0.510805783828308
620	0.478088033505327	-0.295753366675607	-0.245938334455078	-0.541691701130685
621	0.164903031159218	-0.281523018801149	-0.302871171662857	-0.584394190464006
622	-0.349307638341735	-0.257333248703081	-0.326946450839027	-0.584279699542108
623	-1.17015975138628	-0.244102322314294	-0.327761548950995	-0.571863871265288
624	0.551524193760876	-0.265534352214743	-0.344197834314784	-0.609732186529527
625	0.389649634253979	-0.253113607642635	-0.36941073422254	-0.622524341865175
626	1.16804409762477	-0.223710064458875	-0.326274348858973	-0.549984413317849
627	-1.99750990684327	-0.158396949016755	-0.297925777190785	-0.45632272620754
628	-2.03208424991458	-0.174828477613197	-0.255735211875707	-0.430563689488904
629	-0.511100845895931	-0.246647446844663	-0.224390039737419	-0.471037486582082
630	0.811619946768981	-0.303422825856132	-0.210008591158317	-0.513431417014449
631	0.413858708164209	-0.304930541095742	-0.162265754801622	-0.467196295897364
632	-2.15294304359718	-0.282368066427314	-0.196263969929664	-0.478632036356978
633	-3.2645057753356	-0.32847301217418	-0.186613215172142	-0.515086227346322
634	-3.19028653589358	-0.455494988834485	-0.172690302402872	-0.628185291237356
635	-1.30659325647107	-0.630152893744016	-0.218521863278882	-0.848674757022897
636	-0.931360040859754	-0.769313607847566	-0.229346376698559	-0.998659984546126
637	-0.121371931090374	-0.867818626573969	-0.242150705705271	-1.10996933227924
638	-0.932714470177046	-0.909308099613552	-0.338601568876368	-1.24790966848992
639	-1.87057637167458	-0.937786469460368	-0.359006938268192	-1.29679340772856
640	-2.87254172852144	-0.987321733600562	-0.381476224783766	-1.36879795838433
641	-1.31552955324719	-1.08215779368743	-0.36198377562395	-1.44414156931138
642	0.591700581257849	-1.15325276090378	-0.385434604626745	-1.53868736553052
643	-0.843177791917715	-1.14363720226604	-0.353615970818206	-1.49725317308424
644	0.144910361454426	-1.12722687548101	-0.339500155277668	-1.46672703075868
645	0.324046182399378	-1.07444197245908	-0.34305632713148	-1.41749829959056
646	-0.825885605908714	-0.993142336437073	-0.379117174595772	-1.37225951103284
647	0.646255547174349	-0.933059471371385	-0.41260490886678	-1.34566438023817
648	2.03136298053427	-0.84096137901168	-0.436837835985041	-1.27779921499672
649	0.288346988475483	-0.685067844778703	-0.476112235060662	-1.16118007983936
650	-1.19240099307235	-0.548615812756159	-0.546247756827549	-1.09486356958371
651	-0.557446996770769	-0.478172780328244	-0.589810892887125	-1.06798367321537
652	-1.23975355251137	-0.433497304195171	-0.559412406599878	-0.992909710795048
653	-0.801125131391159	-0.429907322906506	-0.568514176126479	-0.998421499032984
654	0.0466705523870919	-0.439610990854875	-0.523715434126414	-0.96332642498129
655	-0.604123253964269	-0.430142154066095	-0.516304606039404	-0.946446760105499
656	-0.700507554396793	-0.429445731297429	-0.505685532616742	-0.935131263914171
657	0.875057278576164	-0.437809028569007	-0.506047379757488	-0.943856408326495
658	-0.982329595545765	-0.400371896769184	-0.546909960042014	-0.947281856811198
659	0.338843522823537	-0.394291938902271	-0.530808270260648	-0.925100209162918
660	1.46222110274359	-0.366163699361696	-0.536650967554553	-0.902814666916248
661	0.622880265437786	-0.287390556635359	-0.548986877889768	-0.836377434525127
662	0.136675547344612	-0.204745256758452	-0.594761230293981	-0.799506487052434
663	-1.08959066466917	-0.138142806403771	-0.548969331936352	-0.687112138340123
664	0.0757869203312765	-0.124641933319879	-0.608345810907047	-0.732987744226926
665	-0.169625996730965	-0.109014512221841	-0.637484090595824	-0.746498602817665
666	-0.915596982528697	-0.100512201696487	-0.653403489429165	-0.753915691125653
667	0.984543266761225	-0.12149534460675	-0.644222863605313	-0.765718208212063
668	-0.525683019019985	-0.0993255722930432	-0.641335890655068	-0.740661462948111
669	-0.473779362929734	-0.0984167503785589	-0.582015826183687	-0.680432576562246
670	-1.13480643070887	-0.110089627498032	-0.621688460383681	-0.731778087881713
671	-0.610744141283801	-0.151460843555123	-0.660070308986822	-0.811531152541946
672	-1.39125053675986	-0.194217417268148	-0.638809102177381	-0.833026519445529
673	-0.246970103072012	-0.262058688964418	-0.632584305916612	-0.894642994881029
674	-1.09423720124056	-0.30701126818786	-0.56306601959335	-0.87007728778121
675	-0.788580493121216	-0.362891367075783	-0.503036720794137	-0.86592808786992
676	-1.63933386538731	-0.414250241117592	-0.501425273033034	-0.915675514150626
677	-1.42033575305311	-0.4887523878679	-0.487071926295782	-0.975824314163682
678	-0.397781394557883	-0.569147882908107	-0.468916912797271	-1.03806479570538
679	-0.315382110145391	-0.617364260865618	-0.419514053351911	-1.03687831421753
680	-1.17211823463374	-0.639727498673696	-0.372487565596113	-1.01221506426981
681	-0.510518529291339	-0.672083483540943	-0.376373310493338	-1.04845679403428
682	0.246296579987111	-0.688407755658161	-0.375707637631393	-1.06411539328955
683	1.64476574173514	-0.668664145425966	-0.362478196446083	-1.03114234187205
684	3.36896697292989	-0.579593468442916	-0.30561856605836	-0.885212034501276
685	1.19096465580942	-0.390511938376713	-0.215643009464968	-0.606154947841681
686	1.00141589684419	-0.211931970756001	-0.172679734809198	-0.384611705565199
687	0.326939502077631	-0.0524668638718784	-0.0750771802427183	-0.127544044114597
688	0.462930695153012	0.066856795444539	0.083773927458662	0.150630722903201
689	0.233737233503138	0.15980564343794	0.23494016166179	0.39474580509973
690	-0.274028081603029	0.22451485384427	0.345964793923518	0.570479647767788
691	-0.0476007780919333	0.251539295759535	0.379072721554284	0.630612017313819
692	-1.43189352248262	0.25983021809147	0.327777841447	0.58760805953847
693	-1.09902979192023	0.209956737468	0.335317506724764	0.545274244192763
694	-0.812419675018095	0.133634292241659	0.334823882847064	0.468458175088723
695	-1.30831900603866	0.0514766806293541	0.364993770266851	0.416470450896205
696	-0.838935748679197	-0.0481331021353277	0.404864123872165	0.356731021736837
697	-1.47386914910973	-0.14079645273971	0.365550179248023	0.224753726508313
698	-1.29914000926754	-0.246552268260952	0.363355178951774	0.116802910690823
699	-0.889184928184751	-0.351886998976264	0.35001399738377	-0.00187300159249376
700	-1.31306920028979	-0.440052609364635	0.344160321030365	-0.0958922883342692
701	-2.43145866465916	-0.527694304572835	0.351441264830043	-0.176253039742792
702	-0.689476455264251	-0.648731424732128	0.286617719101076	-0.362113705631052
703	-0.454891039495612	-0.731128488396489	0.312895316025464	-0.418233172371025
704	0.860029433090302	-0.777234408645428	0.27099868871118	-0.506235719934248
705	-0.335656141942094	-0.754436041599951	0.255310139604174	-0.499125901995777
706	-0.310945419014202	-0.725356652627612	0.244637548287541	-0.480719104340071
707	-0.243741009573356	-0.69221321785866	0.22071598760257	-0.47149723025609
708	0.889439285794809	-0.655233723927268	0.225867915796046	-0.429365808131222
709	0.878860415283153	-0.579787152553594	0.229163817966568	-0.350623334587026
710	0.609935456463391	-0.481380842097047	0.19136729093455	-0.290013551162497
711	0.975981381174733	-0.37962473132029	0.178866611191536	-0.200758120128754
712	1.16796584343265	-0.266979017238637	0.133042861583459	-0.133936155655178
713	0.639915403309512	-0.144447814122214	0.156727009956486	0.0122791958342713
714	1.23118073433153	-0.0366096113452332	0.116493069538956	0.0798834581937226
715	-0.0942683514642155	0.0771996572707742	0.0499863917502111	0.127186049020985
716	0.956154476100426	0.147864407496181	0.0548683202527907	0.202732727748972
717	0.959859809230196	0.221687120560938	0.059107775643442	0.28079489620438
718	0.148892222893468	0.295322319667633	0.0724909174257354	0.367813237093368
719	0.604099396649889	0.339853715175599	0.105856230518685	0.445709945694284
720	-0.131324400556928	0.378320695567302	0.156070722644292	0.534391418211595
721	-2.10887738566303	0.387374044957097	0.190501916201419	0.577875961158516
722	1.56561587316811	0.311650030227745	0.171486769090814	0.483136799318559
723	-0.470452517007485	0.301923054756413	0.192865738497467	0.49478879325388
724	0.363480463681649	0.270075159633896	0.18878219612861	0.458857355762507
725	-0.215110042021917	0.251756307056261	0.232239182638265	0.483995489694526
726	1.03974283614593	0.224159780029763	0.364991356271678	0.58915113630144
727	2.28960172187279	0.232346489101217	0.499489238731062	0.731835727832279
728	1.34588740925337	0.305182331604742	0.561478005007888	0.86666033661263
729	1.77766122352449	0.388054587576589	0.603201453051902	0.991256040628491
730	1.6868159942263	0.489071651363489	0.759184179851462	1.24825583121495
731	1.34198058789275	0.595957159021437	0.860894405508543	1.45685156452998
732	0.00637971895417688	0.691971206452631	0.938027986562692	1.62999919301532
733	2.04331881387853	0.733803114548116	1.03239875033275	1.76620186488087
734	0.289084015386757	0.804649300255839	1.05048674846618	1.85513604872202
735	-0.662527486706333	0.835166596544095	1.07038061303738	1.90554720958147
736	-1.31445743339793	0.806483331953168	1.04440837292091	1.85089170487408
737	-0.364302461510804	0.717709031013455	0.933784675853562	1.65149370686702
738	-0.264675891296521	0.62268834155677	0.849336275105007	1.47202461666178
739	-0.525066271548362	0.529865507250063	0.763535593046054	1.29340110029612
740	-0.227678174705043	0.433038377626766	0.700504005478204	1.13354238310497
741	-1.62837118375701	0.346447917902073	0.677255309319353	1.02370322722143
742	-0.910686676848382	0.223692921603838	0.633174938762953	0.856867860366791
743	-0.00329418149291283	0.104233276498614	0.606570795836397	0.710804072335011
744	0.604610852758256	0.020624246511881	0.554712458252942	0.575336704764823
745	-1.44798587773954	-0.016297704992404	0.476841728800067	0.460544023807663
746	-0.944369960601152	-0.0879321331601613	0.359179043240879	0.271246910080717
747	0.365298761101482	-0.163988194004249	0.283812182712056	0.119823988707807
748	1.26514054514999	-0.19761843040706	0.215585143358863	0.0179667129518032
749	0.483502580097678	-0.172235620093087	0.178154006536492	0.00591838644340506
750	0.199396852090894	-0.13372726526264	0.143720253641944	0.00999298837930387
751	1.4144132616076	-0.0969901670063559	0.0732296802823002	-0.0237604867240557
752	0.599624590020116	-0.0228566529478937	0.0694188374659931	0.0465621845180994
753	1.05644022828415	0.0472248075370125	0.0887192733275512	0.135944080864564
754	0.841028325014572	0.127247681281133	0.0917276561066998	0.218975337387833
755	1.50819635312425	0.204250474839187	0.122300682649529	0.326551157488716
756	2.12471915001182	0.298547888028265	0.140661680679289	0.439209568707553
757	3.66761308924576	0.421530403084174	0.140284153311222	0.561814556395396
758	2.05948534593076	0.610228679740067	0.194953158073424	0.805181837813491
759	-0.0854546695788336	0.784112253355008	0.224279919256024	1.00839217261103
760	0.855902236756355	0.872106540039277	0.196057132823953	1.06816367286323
761	-0.536059951727169	0.930464866129569	0.219967356954509	1.15043222308408
762	-0.463341463910837	0.92145435433172	0.235365183886338	1.15681953821806
763	-0.605000885525813	0.869962706772273	0.177990113267534	1.04795282003981
764	0.0418773162572324	0.78704780569069	0.169676235535391	0.956724041226081
765	-0.565241106375558	0.706978493537191	0.139730620538082	0.846709114075273
766	-0.434657298541697	0.611564936436711	0.106020229796424	0.717585166233134
767	0.319731374173812	0.513277493701141	0.0178605770061287	0.53113807070727
768	-1.3678971476045	0.440998857916189	0.0148872200720537	0.455886077988242
769	0.902395750252478	0.333260882418038	0.0110745800458394	0.344335462463877
770	0.501623624096446	0.279644257814205	0.0494659091281827	0.329110166942387
771	-0.39705949254202	0.250943045044705	0.0402583427032916	0.291201387747997
772	0.246008101751183	0.210455032032819	0.0401022059744644	0.250557238007283
773	0.635603049425375	0.184456436160273	-0.00119078437133206	0.18326565178894
774	0.713038939143945	0.181783597547078	-0.05627683885854	0.125506758688538
775	-1.32791706376587	0.197370272960134	-0.0929823410654771	0.104387931894657
776	-1.58550646226932	0.157844773449748	-0.102013268301546	0.0558315051482021
777	-1.97751595968231	0.0742393740206171	-0.104732120093064	-0.0304927460724474
778	-1.11951074845692	-0.0490045238412218	-0.0758406508405758	-0.124845174681798
779	-0.103256448417802	-0.166670277155181	-0.117948721314066	-0.284618998469247
780	0.443938221116894	-0.243449017575683	-0.0791087885155684	-0.322557806091251
781	-0.463324069228654	-0.272377332172428	-0.0669771016167378	-0.339354433789166
782	0.197220400846962	-0.297992146477894	-0.0528255061065451	-0.350817652584439
783	0.573524988999389	-0.298911866861143	-0.0754527448968612	-0.374364611758004
784	-0.457217265627021	-0.270924064526917	-0.132238388227598	-0.403162452754515
785	0.607161265763492	-0.258234623847463	-0.114340338958918	-0.372574962806381
786	1.42019275036502	-0.221359360686707	-0.0738701491819801	-0.295229509868687
787	0.374601882818681	-0.14285736800546	-0.0425119636153539	-0.185369331620814
788	-0.386487521869201	-0.073273900868781	0.0380360916139616	-0.0352378092548195
789	0.0998263286350851	-0.0368802033739754	0.133539516337111	0.0966593129631356
790	-1.48266781786646	-0.00800371335169939	0.184911426601287	0.176907713249587
791	0.293934544873238	-0.0369404624597192	0.255928147137115	0.218987684677396
792	-0.398324794696436	-0.0454974057438344	0.300283177222924	0.25478577147909
793	-0.307025791435807	-0.0627831484041689	0.36818413889214	0.305400990487972
794	-1.29993735845616	-0.082362023931859	0.395553582528013	0.313191558596154
795	-1.1926190981389	-0.135351788526691	0.366154642044592	0.230802853517902
796	-2.01057424852338	-0.205481785122404	0.379563441078914	0.174081655956509
797	-1.49303692764001	-0.31158425498244	0.371569984999814	0.0599857300173738
798	-0.347315301117341	-0.421364473720893	0.409511326719826	-0.0118531470010673
799	1.38529822293427	-0.492481242357391	0.391195198617273	-0.101286043740117
800	-0.461157425020618	-0.478602573149699	0.378710413414233	-0.0998921597354652
801	-2.01919383835527	-0.468675791866116	0.352249399107936	-0.116426392758181
802	-0.27312611943892	-0.51274871285693	0.298783221176681	-0.213965491680249
803	0.977700207365536	-0.534388171392894	0.195384655444295	-0.3390035159486
804	-0.0747126351350704	-0.499315390111533	0.137084951852813	-0.36223043825872
805	-1.10051095961978	-0.46184540837104	0.0609441165424226	-0.400901291828617
806	-1.9801287538458	-0.457593849386197	0.107267840385997	-0.3503260090002
807	-3.9627255817679	-0.504555770656104	0.060367748319796	-0.444188022336308
808	-2.31078336085094	-0.649232533964135	0.0875518254965085	-0.561680708467627
809	0.109386885525664	-0.8005558115458	0.16539791628479	-0.63515789526101
810	0.558139207312043	-0.872103406594491	0.261241032839998	-0.610862373754493
811	0.470465333418476	-0.873128519895485	0.361315889327075	-0.51181263056841
812	-0.300243152375348	-0.82971856813046	0.460806240587172	-0.368912327543288
813	-0.339186786328318	-0.783189398695132	0.514051477602001	-0.269137921093131
814	0.0999019307297024	-0.737373609727067	0.515513915999122	-0.221859693727945
815	1.32725955356976	-0.679161636476187	0.476779205316848	-0.202382431159338
816	0.829689982624145	-0.574357995616968	0.479242686843318	-0.0951153087736505
817	0.0490201078859075	-0.458061740975518	0.534667777532008	0.0766060365564896
818	2.29133160225559	-0.363449419433476	0.603818744173215	0.240369324739738
819	2.14302138182622	-0.213047120528532	0.661160949438755	0.448113828910222
820	2.73215321573905	-0.0350467269043752	0.705041772585822	0.669995045681446
821	1.22315911961662	0.174898003811629	0.710452810282469	0.885350814094098
822	0.276406739713159	0.349938791822517	0.709529268258296	1.05946806008081
823	-0.0160663531400735	0.464825771079992	0.741679626756601	1.20650539783659
824	0.407474378068191	0.526037159472402	0.789453273131475	1.31549043260388
825	1.13935500783032	0.563128039351423	0.800284825727055	1.36341286507848
826	-0.033335970876872	0.606800233864401	0.818098808472632	1.42489904233703
827	-0.84733907303249	0.615044284235764	0.839760986312856	1.45480527054862
828	-0.228595530598826	0.572611277023837	0.850638402785662	1.4232496798095
829	-0.521844034464653	0.517866083557771	0.886543420563207	1.40440950412098
830	1.1734414289951	0.447062969221393	0.938801358319545	1.38586432754094
831	0.897780016406507	0.42334168935124	0.971962879937072	1.39530456928831
832	0.683674066718273	0.422932054511613	0.958764587106453	1.38169664161807
833	-0.422169103126794	0.431150337627658	1.0065852556762	1.43773559330386
834	-0.0412050358365161	0.408666533872096	1.01355483291828	1.42222136679038
835	1.47884015682153	0.378817570702044	1.03879094453397	1.41760851523602
836	0.685278058247689	0.394792696692803	0.999770940666161	1.39456363735896
837	1.53195047657204	0.414971161141745	1.02979264191241	1.44476380305416
838	0.747603662251731	0.465032042607278	1.01108188258307	1.47611392519034
839	2.33956184973791	0.507792025434469	0.990983356832459	1.49877538226693
840	2.46835881496022	0.596388443977692	1.0079582364067	1.6043466803844
841	0.805782172859305	0.717016796721522	0.959720011506857	1.67673680822838
842	1.79421908054797	0.800705020484574	0.909218159073864	1.70992317955844
843	1.36764236727784	0.889252210202773	0.912830238169907	1.80208244837268
844	1.63980887142569	0.964176871891074	0.937842240378	1.90201911226907
845	-0.34480301107429	1.03642140845534	0.977772010946996	2.01419341940234
846	-0.628769875875396	1.03950104219223	0.997355012892153	2.03685605508438
847	-0.617214541473651	0.986817166611142	1.00080434694378	1.98762151355492
848	-0.857342623518862	0.898863436429197	0.958989514366594	1.85785295079579
849	1.6057320927777	0.782293637020361	0.985045043353276	1.76733868037364
850	1.21782096699226	0.731036026867069	0.957403379087654	1.68843940595472
851	-1.27595133445457	0.712538945923936	0.945664391257775	1.65820333718171
852	-0.58374386453446	0.634940568526192	1.00222165185331	1.6371622203795
853	-0.24111676855402	0.542944438471906	0.992957845665263	1.53590228413717
854	-1.26650641427009	0.455540838314921	0.993633008391597	1.44917384670652
855	-0.429746099265103	0.34050693621808	1.01826296967573	1.35876990589381
856	0.792261476849889	0.238134991026493	1.04107937633378	1.27921436736027
857	-0.628509911215739	0.18763420933656	1.1319577292888	1.31959193862536
858	1.42425435004986	0.127033921161985	1.17182851285009	1.29886243401208
859	1.25258588432038	0.128881417502096	1.27670248332609	1.40558390082818
860	0.489179746953017	0.166906199511686	1.37013375328224	1.53703995279393
861	0.0228428996991636	0.202930939230564	1.46412797822648	1.66705891745704
862	-0.557727618887766	0.221159117436744	1.47646412903453	1.69762324647127
863	0.668075300239988	0.207845714874032	1.53933737877623	1.74718309365027
864	-0.141533931309412	0.213970919291427	1.54241396710376	1.75638488639519
865	0.715144040932684	0.206410867327164	1.65943872675593	1.86584959408309
866	0.960672661166444	0.217981269998461	1.71118367284067	1.92916494283913
867	0.574829556153656	0.250035886649998	1.74369160073464	1.99372748738463
868	-0.931362357182169	0.282132150022718	1.81530161524898	2.0974337652717
869	-0.072122777878176	0.263875068098063	1.9065812537944	2.17045632189247
870	-0.36594565415535	0.240604465203648	1.86481970294445	2.1054241681481
871	0.932951025309308	0.205115363744576	1.87244291809695	2.07755828184153
872	-0.459211457304473	0.205139944082686	1.93402521870489	2.13916516278758
873	-0.120654226049791	0.183377000052068	2.02295786161114	2.20633486166321
874	-1.21871734472953	0.158812028924134	2.05172956024778	2.21054158917191
875	0.337456507004026	0.0972152501834342	2.17499670469987	2.27221195488331
876	-0.334156897875161	0.0637827842516746	2.2336374986067	2.29742028285838
877	1.90934310677017	0.0283331418435013	2.2492597930707	2.27759293491421
878	1.51219368034013	0.066169067028934	2.31329848584043	2.37946755286936
879	1.16275163350374	0.138880206041449	2.4052626629886	2.54414286903005
880	1.65722113867231	0.221135760124558	2.4827019790465	2.70383773917105
881	0.273151204225045	0.323279825166636	2.56440415030426	2.88768397547089
882	0.790992783626528	0.390072028165951	2.55814608009804	2.94821810826399
883	0.419119870241703	0.447931388158548	2.57792348468849	3.02585487284704
884	0.287679021347876	0.485723158710929	2.54344681822333	3.02916997693426
885	-2.02373149535906	0.504516852778101	2.50934224661139	3.01385909938949
886	-1.60150698732417	0.43426130707449	2.50753630460406	2.94179761167855
887	-0.30475231495756	0.320450293095818	2.46060666810076	2.78105696119658
888	0.0341562602417819	0.22365055653803	2.39703446638116	2.62068502291919
889	-0.314666251699827	0.152533513168063	2.35533417387746	2.50786768704553
890	0.715457350769012	0.0895452273680708	2.29502164958268	2.38456687695075
891	-0.45137440903371	0.0678112687300177	2.31085205028555	2.37866331901556
892	-1.17048775801989	0.0362322169042325	2.38146945799314	2.41770167489737
893	-2.20812190661992	-0.0244589652571539	2.41261960712804	2.38816064187089
894	-0.181298135477846	-0.13665208785201	2.41512193681145	2.27846984895944
895	0.512711997624296	-0.213304573236007	2.4120257053815	2.19872113214549
896	1.77624575946191	-0.240886470744079	2.40982358727555	2.16893711653147
897	-0.165024890678234	-0.193289310714189	2.39596622287836	2.20267691216417
898	-0.125488956463941	-0.160437213808234	2.42815728366738	2.26772006985914
899	-0.97694990159695	-0.137253728822913	2.42126788567618	2.28401415685326
900	-0.0957239152237895	-0.149197774124281	2.44414012687698	2.2949423527527
901	-0.336538345766458	-0.155436570637474	2.41377874709981	2.25834217646234
902	-0.486468970417652	-0.165532513979113	2.38082478551984	2.21529227154073
903	-0.170248879074451	-0.182792354732652	2.31300925407737	2.13021689934472
904	-2.49537758769941	-0.193931201822462	2.30235711007048	2.10842590824802
905	0.147442387893824	-0.276747193051133	2.2579596027898	1.98121240973867
906	-1.09556099653344	-0.318338278733527	2.22477024513573	1.9064319664022
907	-1.94363764169984	-0.371636265365216	2.21223019076258	1.84059392539737
908	-1.45056405805598	-0.458804185575525	2.13307455273933	1.6742703671638
909	0.711375534893434	-0.549663810380635	2.17415207656132	1.62448826618068
910	-0.353971381147003	-0.569210686932789	2.16478471495778	1.59557402802499
911	-1.68836338176457	-0.575202208284745	2.15797818360988	1.58277597532513
912	-0.721897706041616	-0.615610741374266	2.18418309849741	1.56857235712315
913	-0.820739159447405	-0.646110915139771	2.21991490413103	1.57380398899126
914	0.926963293997097	-0.672204107354345	2.22193785333612	1.54973374598178
915	0.878729677738978	-0.637249917461255	2.16849804606417	1.53124812860291
916	0.427626165738844	-0.564102601024471	2.21259302229694	1.64849042127247
917	2.03936014025089	-0.482530472982743	2.25811815012848	1.77558767714573
918	0.269078571061687	-0.345208319031931	2.25693812470599	1.91172980567406
919	-1.26213481285229	-0.233003369111304	2.31211830759211	2.0791149384808
920	-0.709934709937635	-0.19146793485154	2.33658605082419	2.14511811597265
921	0.25569901428913	-0.180584359061564	2.33069352773003	2.15010916866846
922	0.800165079238945	-0.158981195811916	2.33098655013757	2.17200535432565
923	-0.0663486635736708	-0.113071482148711	2.30846216326051	2.1953906811118
924	-0.13593515340957	-0.0807547846188072	2.27398216844597	2.19322738382717
925	0.942304562256588	-0.0608905417528016	2.24989765262113	2.18900711086833
926	1.65068994989669	-0.0147146183105121	2.20403740289339	2.18932278458288
927	2.61634528801386	0.0707803547207185	2.2342966718841	2.30507702660482
928	3.2291442616831	0.211446903789245	2.17244537533625	2.38389227912549
929	2.25535419964467	0.404542663442551	2.10258022932981	2.50712289277236
930	2.35402495483716	0.594547054396191	1.94832425026713	2.54287130466332
931	0.190193778681461	0.779467363351516	1.84689499519027	2.62636235854179
932	0.116149563358166	0.884039693745807	1.806371712626	2.69041140637181
933	-0.110368290666562	0.928892178316716	1.74232821088946	2.67122038920618
934	0.095322670510917	0.924821180604627	1.75963754502597	2.6844587256306
935	-0.348748430903561	0.894825779658896	1.7490858776868	2.6439116573457
936	-1.07595838202321	0.833895349931074	1.79917648389431	2.63307183382538
937	-0.691647770002169	0.730415069203986	1.88899583530253	2.61941090450652
938	0.764161931944979	0.614398857999125	1.92268098984144	2.53707984784057
939	0.42926810121748	0.541468331546405	1.97909770015374	2.52056603170015
940	-0.363365394249878	0.488847878762801	2.03606945921915	2.52491733798195
941	0.156003170092439	0.42561256999599	2.03393809163833	2.45955066163432
942	1.78584349177467	0.374348651025132	2.02652698278073	2.40087563380586
943	1.10063062181043	0.386169867898011	2.06044271975975	2.44661258765776
944	0.272890315912855	0.417449694046002	2.12527456250857	2.54272425655457
945	1.17858237473274	0.433637348884142	2.25935396488069	2.69299131376483
946	-0.529514200081955	0.468837233708002	2.30809927301819	2.77693650672619
947	0.376989035882514	0.459685932790766	2.39534875335369	2.85503468614446
948	0.969744590034259	0.450793124473917	2.4700253015049	2.92081842597881
949	-0.300247103151205	0.461778081675252	2.4724917459893	2.93426982766455
950	-0.716190882775707	0.444135303704966	2.48600638076822	2.93014168447319
951	0.318157753353341	0.394260658342864	2.53225127195741	2.92651193030027
952	-2.21716787111293	0.358293275682606	2.63005738190734	2.98835065758994
953	-0.724326658492022	0.249800083361699	2.67691192404535	2.92671200740705
954	-1.46545519964423	0.145145715266244	2.75473314745517	2.89987886272142
955	-0.131801836522191	0.0222319885849575	2.83977102617763	2.86200301476258
956	-1.26148172199722	-0.0652064657008928	2.89531816227475	2.83011169657386
957	-0.820894742302123	-0.16298818035922	2.97948461286071	2.81649643250149
958	-0.122120075103557	-0.250061341028695	3.04687945829954	2.79681811727085
959	0.397437248284087	-0.304210913992788	3.14328305926718	2.83907214527439
960	0.747700943621584	-0.31749676788207	3.21930610676662	2.90180933888455
961	-1.34331738163378	-0.291483431597698	3.3697602909535	3.07827685935581
962	-1.57104947161202	-0.308461060920111	3.42762880247917	3.11916774155906
963	-2.444952292033	-0.361156586798143	3.54385200138288	3.18269541458474
964	-3.01543402507421	-0.4646826812723	3.62403197973829	3.15934929846599
965	-2.25685792031308	-0.617562646080366	3.6583605710034	3.04079792492304
966	0.00531846686564297	-0.773659303681523	3.6845968531922	2.91093754951068
967	0.142715772355709	-0.852698531612153	3.70296269934263	2.85026416773048
968	-1.25620402760221	-0.872987850139841	3.75002232821484	2.877034478075
969	0.826675342932888	-0.899042795762594	3.79489554182387	2.89585274606127
970	-0.321339068313019	-0.859893733510975	3.77887891506034	2.91898518154936
971	-0.605694217970146	-0.815920086861097	3.78150858667402	2.96558849981292
972	0.00853503075304823	-0.779469746630188	3.80121478515218	3.02174503852199
973	-0.367335789267014	-0.729144599447703	3.75361827960113	3.02447368015342
974	-0.938472023550755	-0.68348198186775	3.68759796099516	3.00411597912741
975	-1.02258228204413	-0.66114943025458	3.66059923645455	2.99944980619997
976	0.930017514581188	-0.65794385078319	3.65567415712033	2.99773030633714
977	-0.707573906241873	-0.603718654741259	3.71489256450493	3.11117390976367
978	-0.806375407515865	-0.57070560602585	3.74139930343369	3.17069369740784
979	-0.968843274144652	-0.556231918562366	3.87209812725555	3.31586620869318
980	1.13971010096891	-0.559981818375308	3.95427555566749	3.39429373729218
981	-0.311816538066921	-0.506770638109295	4.06823422528307	3.56146358717378
982	0.0295330768270901	-0.464662125642956	4.16273948767154	3.69807736202858
983	-0.128685860495122	-0.420200641112759	4.13604594540168	3.71584530428892
984	0.738200577989705	-0.380804400091143	4.1491989900837	3.76839458999256
985	0.280292734991669	-0.317708132823546	4.20992292484849	3.89221479202494
986	0.565330590041007	-0.255794643411493	4.18910345739361	3.93330881398212
987	0.320769264009254	-0.187373610258143	4.23285664637445	4.0454830361163
988	0.91457970964983	-0.124847850476455	4.19190322283172	4.06705537235527
989	1.48178132703111	-0.0488814808501505	4.15445527051647	4.10557378966632
990	1.13479351360494	0.0521736712938899	4.15327663012291	4.2054503014168
991	-0.672473220414474	0.155362228791613	4.11784617222134	4.27320840101295
992	0.375647199790395	0.197403631166305	4.07554735947441	4.27295099064071
993	-0.101167884187508	0.231400587445482	4.02195439805775	4.25335498550324
994	1.5170867765797	0.243272772992528	4.02351145303234	4.26678422602486
995	1.66958307239082	0.292920772804902	4.01388367820591	4.30680445101081
996	0.7842736357259	0.371253433677307	4.05234336170588	4.42359679538319
997	-0.0483120469117445	0.437246898539322	4.05708593333136	4.49433283187069
998	-2.16972873811403	0.465534163948729	4.12475030910875	4.59028447305748
999	-0.427813928152062	0.398141966359483	4.13249800280769	4.53063996916718
1000	0.506741142495987	0.325874684906693	4.20029681160056	4.52617149650725
1001	0.156789667500516	0.28332009343506	4.26618114284682	4.54950123628188
1002	-1.3815315531878	0.250620154033819	4.27243160070311	4.52305175473693
1003	-1.19956256634301	0.175221622065348	4.29570183450287	4.47092345656821
1004	-0.282577568693195	0.07963819745656	4.26274188682456	4.34238008428112
1005	2.14459996589794	0.00369571916071632	4.25129167821007	4.25498739737079
1006	0.937144047108083	0.0229025154831852	4.2717023337223	4.29460484920548
1007	1.50172021386914	0.0657154189171644	4.21418089092814	4.27989630984531
1008	0.600482936406995	0.14143463446929	4.22586245049233	4.36729708496162
1009	-1.63930580818058	0.207208760816295	4.26268888572232	4.46989764653862
1010	-1.49967337638027	0.190803895732202	4.24631685311875	4.43712074885096
1011	-1.72114461899856	0.124424699884117	4.33683380985575	4.46125850973987
1012	-2.58879027309731	0.0194748191015093	4.43308640006804	4.45256121916955
1013	-1.29403515111814	-0.136295992330376	4.54826624342263	4.41197025109225
1014	-0.632615272168114	-0.278612457472352	4.6130411840473	4.33442872657495
1015	-3.64063306335519	-0.385572901520755	4.6578036822184	4.27223078069764
1016	-1.9183394928982	-0.563829198723786	4.69165048980981	4.12782129108603
1017	-1.3073343023689	-0.727615505366665	4.66363544365434	3.93601993828767
1018	-0.759803771419047	-0.856310558791492	4.58910103179454	3.73279047300305
1019	-1.15267327434356	-0.939323306840961	4.53442482459945	3.59510151775849
1020	-0.873412280720678	-1.00185278591553	4.52203207894674	3.52017929303121
1021	-2.01159494654186	-1.03945170926149	4.45036992222185	3.41091821296036
1022	-3.81395460437198	-1.09637834166668	4.37756035317393	3.28118201150725
1023	-1.0386741383675	-1.22341609007602	4.25190652028194	3.02849043020591
1024	0.335250345123364	-1.30238815143317	4.21874931856734	2.91636116713418
1025	0.789869038751709	-1.30155094352364	4.18311935279243	2.8815684092688
1026	1.3979193649608	-1.23235507977877	4.16347736774805	2.93112228796928
1027	-0.375771519898837	-1.09969753369634	4.15759300122375	3.05789546752741
1028	-0.175070538026016	-0.986946294011723	4.15013146041105	3.16318516639933
1029	-0.641247602010291	-0.884670689012469	4.05069186341081	3.16602117439834
1030	0.834447166987217	-0.808044678929883	4.00099086645164	3.19294618752176
1031	0.908940279048153	-0.70280205771937	3.94893612255138	3.24613406483201
1032	-0.13249848514371	-0.579395675216818	3.95949573840461	3.3801000631878
1033	0.796670770824321	-0.481975030697327	3.86669149368119	3.38471646298386
1034	-0.132777242120994	-0.374744669604937	3.82722354144161	3.45247887183668
1035	-1.23956618529535	-0.294900798807491	3.74524769544173	3.45034689663423
1036	-0.736387445297335	-0.272284680255794	3.71845699381581	3.44617231356001
1037	0.152792908212867	-0.272293887508082	3.615302948375	3.34300906086692
1038	3.08086888942166	-0.258349029639939	3.56837069451606	3.31002166487612
1039	2.54677428240219	-0.139616455739677	3.51315897817058	3.37354252243091
1040	2.37824519154283	0.0279648585878886	3.46425246521823	3.49221732380611
1041	-0.169422370969692	0.217264787568554	3.47950846317961	3.69677325074817
1042	1.39180810371622	0.331468868775755	3.43669766145631	3.76816653023207
1043	-0.0362186861788998	0.44271121458031	3.36857884089024	3.81129005547055
1044	-0.0730850459075204	0.501546210753235	3.32068381564611	3.82223002639935
1045	0.260346198398859	0.522110932941857	3.30868088226929	3.83079181521115
1046	0.890004535613536	0.527266213117403	3.33102308437149	3.85828929748889
1047	0.198645242225488	0.542543666218506	3.34481231131414	3.88735597753265
1048	-1.66135196700403	0.541462735342143	3.37289538184133	3.91435811718347
1049	-1.36156654477609	0.468538492941828	3.42222957532112	3.89076806826295
1050	0.663615070271294	0.359670164560631	3.46151545224215	3.82118561680278
1051	1.58425055660372	0.296608187872063	3.42657729327632	3.72318548114838
1052	0.563102634345803	0.296473354836147	3.40372169580272	3.70019505063887
1053	-0.558854670981871	0.305082469751284	3.42240786619775	3.72749033594903
1054	-0.387282588030714	0.282526707333248	3.46164871701828	3.74417542435153
1055	-0.488079591531893	0.245440505952743	3.52746519682087	3.77290570277361
1056	-0.0246689077959595	0.196531834221664	3.57789655290267	3.77442838712433
1057	1.03854505484389	0.15648173428465	3.57945434168977	3.73593607597442
1058	0.0848281924071518	0.158505139139017	3.6804698469107	3.83897498604971
1059	-0.263396923791958	0.157431278532682	3.78632245185764	3.94375373039033
1060	-0.922640504807132	0.142912439826648	3.84847132529156	3.99138376511821
1061	0.239626734139558	0.0982685108806507	3.91420928925365	4.0124778001343
1062	-1.12183238377791	0.0729614216506575	3.98970509064431	4.06266651229497
1063	0.441318784450454	0.0168610197540846	4.01789266686263	4.03475368661671
1064	-1.94269233650211	-0.00684538228822235	3.96280517967836	3.95595979739014
1065	-0.883533690787486	-0.0861330079161799	3.97693633441965	3.89080332650347
1066	-0.824928242305457	-0.165385936062727	3.95292640488736	3.78754046882464
1067	-2.94591362204652	-0.240092186973046	3.96137017349165	3.7212779865186
1068	-0.71560995598493	-0.378756608953183	3.99529005646177	3.61653344750859
1069	-1.63506535169073	-0.48269643666538	4.04026175615424	3.55756531948886
1070	-0.128306912268463	-0.590055818117269	4.1739765122253	3.58392069410804
1071	-0.099796515436438	-0.646834543599882	4.24084742390817	3.59401288030829
1072	-1.53205664174405	-0.666908681882317	4.33320134593335	3.66629266405103
1073	-0.150763602473168	-0.708624809182322	4.37281808515239	3.66419327597007
1074	1.62998661076296	-0.718240980913829	4.41442440773016	3.69618342681633
1075	1.84591351650455	-0.647705737063526	4.42607902120879	3.77837328414527
1076	0.933068382030973	-0.518689637827675	4.44734805564168	3.928658417814
1077	0.111644657411027	-0.384606904935087	4.47264647908572	4.08803957415064
1078	-1.3168701297825	-0.278434663348564	4.48629587833196	4.2078612149834
1079	-1.58930744263104	-0.241242807913566	4.48916693753415	4.24792412962058
1080	-1.62064456585544	-0.260434070416824	4.48559383813673	4.2251597677199
1081	-0.417462848714475	-0.317815736927655	4.48368605930097	4.16587032237331
1082	-0.527719960228408	-0.359508444098974	4.44302674384779	4.08351829974882
1083	-0.471029974989374	-0.392925401359981	4.42761207474818	4.0346866733882
1084	0.683435305307984	-0.41784037176504	4.40361606761163	3.98577569584659
1085	-0.0861356691292779	-0.398429771267159	4.37445361656357	3.97602384529641
1086	0.285647154160217	-0.375147512969533	4.33303444112595	3.95788692815642
1087	1.56780653545081	-0.337859424614376	4.37510861648158	4.03724919186721
1088	0.336635983433194	-0.250418447116142	4.46312893315711	4.21271048604097
1089	-0.226353854047099	-0.172552053233776	4.50389366777206	4.33134161453828
1090	-0.288241462589771	-0.122099754434861	4.53022103053535	4.40812127610049
1091	0.250253550715823	-0.0937082335203485	4.55968573652658	4.46597750300623
1092	-0.963355514327479	-0.0634021010642084	4.54422660372775	4.48082450266354
1093	-0.897850282856057	-0.0725531439238592	4.52165304104357	4.44909989711972
1094	0.55310799569024	-0.105707186551157	4.50733765068145	4.40163046413029
1095	-0.215019796809738	-0.106343761092699	4.51256995886993	4.40622619777723
1096	2.44808447480198	-0.11031790186062	4.52284663377982	4.4125287319192
1097	1.10664511028577	-0.0291840810792691	4.51558862478163	4.48640454370236
1098	1.51598143199707	0.0624022670753013	4.48674047003143	4.54914273710673
1099	0.358681973553007	0.171391209584081	4.40435680034735	4.57574800993143
1100	-1.08654452537271	0.2505635761417	4.34386750015329	4.59443107629499
1101	-1.66270587506612	0.259817750577861	4.25210835560547	4.51192610618333
1102	-0.116257971743112	0.203031439963517	4.1695396841618	4.37257112412531
1103	-0.0560520477937113	0.154487761881185	4.12090911821099	4.27539688009218
1104	-0.812388675773292	0.115036057657534	4.062667471858	4.17770352951553
1105	-0.54222501017548	0.0582057688856946	3.98040126626758	4.03860703515328
1106	1.1117852010281	0.00044127888503167	3.92552053135748	3.92596181024251
1107	-0.698417770836094	-0.00188380709533188	3.865174068905	3.86329026180967
1108	-0.416664230573015	-0.026253103985346	3.82569733110426	3.79944422711891
1109	-0.204136376004546	-0.0553711263053571	3.7599336561027	3.70456252979734
1110	0.435820656498021	-0.0797554151597585	3.7516589417055	3.67190352654574
1111	-1.07638782148279	-0.0792072553254778	3.72161013041858	3.6424028750931
1112	0.398779758628585	-0.111488050509719	3.72062990259503	3.60914185208532
1113	-1.44335449818391	-0.116403449986136	3.72232111861379	3.60591766862765
1114	-0.965625727614391	-0.163142241996214	3.72776951966533	3.56462727766912
1115	-0.935159758551868	-0.220735074509816	3.68930329846737	3.46856822395755
1116	-0.332041674356006	-0.282713434537728	3.65603111426224	3.37331767972451
1117	1.09434718515121	-0.325843330225524	3.62366597233043	3.29782264210491
1118	0.165304826286201	-0.308208400026633	3.61377324808911	3.30556484806248
1119	-1.74052553645434	-0.280846469003843	3.60816109778707	3.32731462878323
1120	-0.919916334777983	-0.310277884567701	3.64384596357464	3.33356807900694
1121	-0.344745192449999	-0.349937625901173	3.67622490069381	3.32628727479263
1122	-1.43934347431316	-0.376314045742898	3.69471560223792	3.31840155649502
1123	-1.70040865360427	-0.428766949292625	3.6623089513791	3.23354200208647
1124	-0.29600024996555	-0.505525600412593	3.58507544840659	3.079549847994
1125	0.608688684045422	-0.550061410166231	3.51539157994566	2.96533016977943
1126	0.0631097125427467	-0.541906355641164	3.40149494653988	2.85958859089872
1127	0.113220896040356	-0.516566813019547	3.36219886157667	2.84563204855712
1128	0.789295918049652	-0.478899681237612	3.27343285348909	2.79453317225147
1129	0.385999911493649	-0.412065869797758	3.24339944526275	2.83133357546499
1130	0.759478785052237	-0.341084743491846	3.24833091753813	2.90724617404628
1131	0.561034829633362	-0.257424779487127	3.29228824839349	3.03486346890636
1132	0.443879758948066	-0.174513767438601	3.29231005694591	3.11779628950731
1133	-0.213388913220958	-0.0986658660656528	3.21949751353694	3.12083164747128
1134	0.270781154380675	-0.0515698036555464	3.20679004500772	3.15522024135217
1135	2.75817611142515	-0.00943798614488733	3.14779970815327	3.13836172200838
1136	1.72428304878349	0.109442078345701	3.10253147259937	3.21197355094507
1137	0.514111925814327	0.24200260411392	3.05941437019575	3.30141697430967
1138	-0.629362372233348	0.339745499398651	3.03889788591644	3.37864338531509
1139	-0.778144320416082	0.373489847265536	3.0124872794131	3.38597712667864
1140	-0.629858747142358	0.358353401621776	2.96406994555449	3.32242334717627
1141	0.538643872412444	0.315804780087604	2.98481238514292	3.30061716523052
1142	0.35750388979985	0.294546874313406	2.91919559339529	3.2137424677087
1143	1.78705041578061	0.28232687087713	2.93776078028526	3.22008765116239
1144	0.162371953922699	0.323383234173364	2.90210374823357	3.22548698240693
1145	-1.42798632182547	0.345595793096203	2.95913667067278	3.30473246376898
1146	-0.451397252557891	0.302364090800101	3.02579084767795	3.32815493847805
1147	-0.670327555398331	0.24866685909008	3.20118206794118	3.44984892703126
1148	-0.768601663644106	0.182548986982459	3.30662807258208	3.48917705956454
1149	0.493851770644424	0.107059445983049	3.40397287669695	3.51103232268
1150	1.18455381508777	0.0691127415933298	3.51255293533645	3.58166567692978
1151	0.299284567958099	0.0801985866676024	3.50513064431783	3.58532923098543
1152	1.11388422451877	0.0947957815781801	3.57783128662365	3.67262706820183
1153	0.540510898665361	0.137944573772495	3.59355367090744	3.73149824467993
1154	1.83752499693142	0.180036732668528	3.60495521545554	3.78499194812407
1155	0.772420039441206	0.262513735378753	3.67719737426934	3.93971110964809
1156	0.782554180537947	0.334470067212815	3.73931972529309	4.07378979250591
1157	0.660595196299686	0.397341687780556	3.79228682102468	4.18962850880523
1158	0.563190868131161	0.448063711781909	3.77860927542375	4.22667298720566
1159	0.672695626973183	0.485785049246963	3.74763386659903	4.23341891584599
1160	-0.132241660452422	0.517138494389993	3.81027493900616	4.32741343339615
1161	0.537233798111617	0.516832108770396	3.83335233592885	4.35018444469924
1162	-0.484407413219574	0.517238377174909	3.82478131387777	4.34201969105268
1163	-0.331031465320481	0.484651039337952	3.78164627356474	4.26629731290269
1164	-0.499512288051578	0.436041142399318	3.78622621637902	4.22226735877834
1165	0.961371583800791	0.37277063590819	3.88956393594994	4.26233457185813
1166	0.454393094492796	0.349594627510118	3.93561371775582	4.28520834526594
1167	1.68272465909905	0.33745313950194	3.97916911452656	4.3166222540285
1168	1.25520524169494	0.373334176354192	3.96651435708534	4.33984853343953
1169	-0.794086821955266	0.426225744018633	3.87572259448339	4.30194833850203
1170	-0.539890717587867	0.421669134412829	3.78524956546823	4.20691869988106
1171	-2.79100135431604	0.387078310231346	3.71937690834098	4.10645521857233
1172	-1.85348076007222	0.259769413653876	3.62738896553908	3.88715837919296
1173	-1.06236327540375	0.105195996660875	3.62104697423947	3.72624297090035
1174	-0.99056629542884	-0.0366658295657707	3.69615409200584	3.65948826244007
1175	0.190061021479891	-0.162994153390913	3.68070743065643	3.51771327726552
1176	2.2771550049588	-0.236094459213758	3.64188864829487	3.40579418908111
1177	1.16341420641722	-0.202762267091292	3.68191975305532	3.47915748596403
1178	-1.53801135059125	-0.135655638919516	3.77182062588237	3.63616498696285
1179	-2.42845724038088	-0.136583962265257	3.82868768014961	3.69210371788436
1180	-1.94013455191335	-0.212248391451481	3.84822317911578	3.6359747876643
1181	-0.705848921750058	-0.319531515782372	3.85569876797586	3.53616725219349
1182	-0.578689797667173	-0.404062214339101	3.89258599586147	3.48852378152237
1183	-1.06649917905711	-0.466399587057045	3.9130904247946	3.44669083773756
1184	-0.839167404648603	-0.527787395216959	3.9485293502162	3.42074195499924
1185	2.06102978793428	-0.57907663688167	3.89529729148336	3.31622065460169
1186	0.853999328004269	-0.526932092133465	3.78943470445657	3.26250261232311
1187	-0.208517427853277	-0.446696518816291	3.69277527567521	3.24607875685892
1188	0.228118910186914	-0.385063995468438	3.54796716559742	3.16290317012898
1189	-0.116888411180189	-0.323627120244138	3.49821046058603	3.17458334034189
1190	-0.113511170345397	-0.27563884205528	3.41217203947324	3.13653319741796
1191	-0.0991580897288452	-0.238131650765678	3.39638086139994	3.15824921063426
1192	1.18320753449917	-0.208412521329566	3.4168685226642	3.20845600133463
1193	-0.17780202241001	-0.142893926143559	3.40791122902392	3.26501730288036
1194	-1.49402520764058	-0.100103091979795	3.47500439436578	3.37490130238599
1195	-0.755973338055932	-0.117058471948102	3.52563792136251	3.40857944941441
1196	-0.0239700641242805	-0.149335177375186	3.49842490826121	3.34908973088603
1197	-0.261380586088418	-0.166848965307797	3.54570116668392	3.37885220137612
1198	3.37126614648634	-0.181666408024121	3.53713152030842	3.3554651122843
1199	0.322956853675554	-0.0752231731574367	3.58210305423497	3.50687988107753
1200	-0.857349535307849	0.00917617289450991	3.64225568537551	3.65143185827002
1201	-1.0191639563675	0.0373716935546852	3.67490254372049	3.71227423727517
1202	-1.66289042278726	0.0216669020383075	3.71473919895652	3.73640610099483
1203	-0.296345137422042	-0.0440306584240167	3.80823159538615	3.76420093696213
1204	0.430133690828715	-0.096327342133099	3.85423591562215	3.75790857348905
1205	0.284868305204502	-0.114131134526842	3.96758062591714	3.8534494913903
1206	0.260757621178764	-0.112985973346537	4.0377543370366	3.92476836369006
1207	-0.739943546429046	-0.0999661833980456	4.04303400200954	3.94306781861149
1208	0.403782111646403	-0.112186595856716	4.04934630711083	3.93715971125411
1209	2.10190333512794	-0.103468342270757	4.00329974281965	3.89983140054889
1210	-1.14502428473125	-0.0253887874562219	3.97947299076511	3.95408420330889
1211	-2.30861332460559	-0.00971492199059735	3.89643039129878	3.88671546930819
1212	-1.69248799668027	-0.0744945066512755	3.83780418564304	3.76330967899176
1213	-2.56531631620041	-0.170897458989472	3.78636404221436	3.61546658322489
1214	-0.59249785010078	-0.313914983845083	3.77039315017276	3.45647816632768
1215	0.685209090493969	-0.418871558115101	3.7056503239684	3.2867787658533
1216	0.233597620807499	-0.453022475827696	3.69789550780317	3.24487303197547
1217	-0.689109021364861	-0.453378721232551	3.7099014983713	3.25652277713875
1218	-0.0610795480191269	-0.461287946797112	3.70729028064581	3.2460023338487
1219	1.05752783616777	-0.453432719019702	3.74900531106457	3.29557259204487
1220	-1.13933119450471	-0.398634842825408	3.75834013856903	3.35970529574362
1221	1.10747376085921	-0.386116388527069	3.72938341298137	3.3432670244543
1222	0.275876794564254	-0.328768883865205	3.72743704360691	3.3986681597417
1223	-0.0794622358989592	-0.27049008378774	3.70698311415228	3.43649303036454
1224	-1.28763231139076	-0.225139053681268	3.70882488999065	3.48368583630938
1225	-0.352896996536894	-0.229510575398376	3.70238964809761	3.47287907269923
1226	-0.389556395731507	-0.236456616591843	3.68181860308029	3.44536198648845
1227	-0.710387206668195	-0.246100740128061	3.6798274951521	3.43372675502404
1228	-2.27377872310829	-0.267743512584613	3.71213871815481	3.4443952055702
1229	-2.39015230495101	-0.347917938580367	3.83674651135903	3.48882857277866
1230	-1.25180174573948	-0.468504035909169	3.89740828974002	3.42890425383085
1231	-1.04618446538997	-0.574936499113904	4.00502124774641	3.43008474863251
1232	0.0627220639145151	-0.661650474672862	4.13433090738799	3.47268043271513
1233	0.783672451514975	-0.695981622948097	4.2136469094116	3.5176652864635
1234	1.23967010609757	-0.670460870471435	4.32650703806902	3.65604616759758
1235	1.46532027335949	-0.590725191664927	4.45025320164967	3.85952800998474
1236	0.577127576684555	-0.469878289672092	4.51324025627567	4.04336196660358
1237	1.81478080365834	-0.354532190425966	4.53176540444593	4.17723321401997
1238	1.08177643467371	-0.206131303589504	4.4668382335556	4.26070692996609
1239	2.22271731203824	-0.0644546952332156	4.37427077748435	4.30981608225114
1240	2.44185321198883	0.105424143326679	4.33035402812871	4.43577817145539
1241	2.8878742643069	0.295802063559149	4.2851838022279	4.58098586578705
1242	2.81935845739538	0.508272234760019	4.28312056551302	4.79139280027304
1243	1.36522301052269	0.726325985125796	4.24377262418925	4.97009860931505
1244	-1.03473197540237	0.893335776302312	4.17853250200415	5.07186827830646
1245	0.679359228131769	0.942045402402385	4.09447165401405	5.03651705641643
1246	1.55998012726566	0.965990696487212	4.08828735067412	5.05427804716133
1247	0.258117286761039	1.00138881147189	4.08563708366671	5.0870258951386
1248	-1.02832006403923	1.00066584576407	4.12018840748643	5.1208542532505
1249	-1.3088841517233	0.933624118340815	4.11885717924945	5.05248129759026
1250	-0.806609300097541	0.815142230913732	4.15956230020184	4.97470453111557
1251	0.642510285454111	0.682521229588791	4.0421205144065	4.72464174399529
1252	-0.0337630327513847	0.592237780029003	4.03542265046469	4.62766043049369
1253	1.42241015324459	0.511153191921267	4.01804014988329	4.52919334180455
1254	0.934921950041343	0.486587656984808	4.00164832683136	4.48823598381616
1255	-0.174456240654142	0.484750300632377	3.98253048488763	4.46728078552001
1256	-0.11067223599489	0.461877189181021	3.93350467278027	4.39538186196129
1257	-0.398150856059351	0.427743843494916	3.85906377595029	4.28680761944521
1258	-1.2910124915821	0.377769405494688	3.87554062643589	4.25331003193058
1259	-1.24760976029282	0.289577921659358	3.86173535294935	4.15131327460871
1260	-0.0597099075032708	0.180088035324111	3.8758605140246	4.05594854934871
1261	-0.0214753287671856	0.0988218862834262	3.88887867741932	3.98770056370275
1262	-0.19178256478717	0.0403971141421407	3.87393285465552	3.91432996879766
1263	-0.0470482169505535	-0.00637430334310793	3.93869693165329	3.93232262831018
1264	-0.653517704869701	-0.039057464648163	3.94555888815895	3.90650142351079
1265	0.733229595050869	-0.0810844732853279	3.93990124107412	3.85881676778879
1266	1.24861097996574	-0.0825789975092615	3.97013773223829	3.88755873472903
1267	2.66762265387891	-0.0399763334558169	3.98738408563829	3.94740775218247
1268	0.952128738284937	0.0772572383943568	3.97009268003067	4.04734991842503
1269	3.25952779821543	0.184484174782041	3.95273864675556	4.1372228215376
1270	1.21505924728723	0.357045685059911	3.89026574703268	4.2473114320926
1271	2.20195116919827	0.50077737959458	3.84167643072115	4.34245381031573
1272	-0.635006300473109	0.652781007753536	3.8092874496823	4.46206845743584
1273	-1.40199584150486	0.712426688538843	3.79297948246553	4.50540617100438
1274	1.22068027593099	0.683084798826879	3.76298330000654	4.44606809883342
1275	-0.974923823218514	0.680947512124147	3.78716465880014	4.46811217092429
1276	0.826420642309765	0.625211900380988	3.7959827437304	4.42119464411138
1277	-0.295301589414169	0.594372292183071	3.8138010985153	4.40817339069837
1278	-0.0915923083651941	0.544498779222604	3.80335333155924	4.34785211078184
1279	-0.893496417800576	0.490176551283304	3.76185046149822	4.25202701278152
1280	-1.0884395305957	0.408395467391116	3.7266796947744	4.13507516216552
1281	1.60470841474067	0.304511132057132	3.69307563986542	3.99758677192255
1282	-1.25380336003759	0.277422553592018	3.6636014427465	3.94102399633852
1283	-1.00958836352747	0.209087741620507	3.60843125594055	3.81751899756106
1284	-1.50239973026446	0.123347987770753	3.59927815100669	3.72262613877744
1285	0.77341092241436	0.0126194427445155	3.51004602635656	3.52266546910107
1286	0.440203006225251	-0.0366901648397291	3.37694729618756	3.34025713134783
1287	0.0726753290977972	-0.0541214884692616	3.2491178660027	3.19499637753344
1288	1.75324250544354	-0.0616476399629601	3.15712616550674	3.09547852554378
1289	0.214172740629657	-0.00724957647007182	3.10673548038645	3.09948590391637
1290	0.116616593015964	0.0364667388212628	3.10096869546804	3.1374354342893
1291	-1.5731399420649	0.0683915211488728	3.09875084283038	3.16714236397926
1292	-1.05211104526727	0.036024975204738	3.10945006396625	3.14547503917099
1293	-1.81572821147119	-0.0213105241835112	3.07701976583426	3.05570924165075
1294	-1.5100921552574	-0.118507127102688	3.06456197854485	2.94605485144216
1295	-0.909148254796624	-0.229220342783691	3.11475963627092	2.88553929348723
1296	-0.0570820686488377	-0.32567569025351	3.10925957488083	2.78358388462732
1297	-0.261103883054439	-0.381499809355912	3.1612749920588	2.77977518270288
1298	0.209420294527409	-0.414935259894912	3.18630868495968	2.77137342506476
1299	0.51681768984208	-0.416855192436767	3.14331655223351	2.72646135979675
1300	0.0786191556372148	-0.387519527285538	3.1242466833957	2.73672715611017
1301	0.254725955535628	-0.352547200209368	3.09773885934892	2.74519165913955
1302	-0.83964747954855	-0.30917828313998	3.04517078784613	2.73599250470615
1303	-2.24843391330918	-0.29744589023706	2.9897456528302	2.69229976259314
1304	-1.75394497016752	-0.353442274083454	2.98853426934004	2.63509199525658
1305	-1.97861171420119	-0.436804523074368	3.00393739132296	2.56713286824859
1306	-0.971830781234276	-0.543129161167204	2.98534151201709	2.44221235084989
1307	0.397487662657995	-0.628380976161662	3.00755875131957	2.37917777515791
1308	-0.800456867517461	-0.651861880413043	2.98386034820597	2.33199846779293
1309	-1.0956486740679	-0.672396717796156	2.9208677745733	2.24847105677714
1310	-1.39056565052741	-0.69994930713061	2.88377113727901	2.1838218301484
1311	-0.683954777393697	-0.740959002350008	2.73661637279689	1.99565737044688
1312	-1.80861653182398	-0.766500784608133	2.65187523699507	1.88537445238694
1313	0.127068657029037	-0.817666655673563	2.60279539759116	1.78512874191759
1314	-1.72645429554982	-0.820935431617386	2.56287840667706	1.74194297505968
1315	-0.418159734708823	-0.8526918670621	2.55251241548167	1.69982054841957
1316	-1.27116187889167	-0.859655041992595	2.55917000225563	1.69951496026304
1317	-1.31889595706331	-0.877705161148042	2.5417491365666	1.66404397541856
1318	0.615763100632759	-0.904157235017406	2.61347396721537	1.70931673219797
1319	1.13552517433329	-0.872013536342993	2.6415721614701	1.76955862512711
1320	0.388016827046296	-0.784626303963425	2.79348191494151	2.00885561097809
1321	1.16246946808181	-0.68755996327182	2.90946524785319	2.22190528458137
1322	-1.04085183287532	-0.561832252716765	2.94658973684661	2.38475748412985
1323	-0.719104056538299	-0.493180556706868	2.94660459987562	2.45342404316875
1324	0.479322717484567	-0.454506859916697	2.84890671071108	2.39439985079439
1325	1.73332447636508	-0.397951223943642	2.75779519412955	2.35984397018591
1326	0.170285295400848	-0.290199709117976	2.68324708789626	2.39304737877828
1327	-0.467821296387696	-0.202859457698836	2.5848955333621	2.38203607566326
1328	1.06889524790782	-0.152968658057925	2.56883006796946	2.41586140991154
1329	0.312539307282895	-0.079494031743495	2.50479547187941	2.42530144013591
1330	0.147213262995424	-0.0173950373409876	2.44994139141255	2.43254635407156
1331	1.05607271264634	0.0296238600008578	2.40394608177446	2.43356994177532
1332	1.25714276925631	0.0947537409395622	2.30799947358342	2.40275321452298
1333	-2.68386876584229	0.17646859400127	2.25633054420922	2.43279913821049
1334	-0.5095471269245	0.137550561901066	2.24451257449427	2.38206313639534
1335	-0.740549976935687	0.0902560380901188	2.23239895994334	2.32265499803346
1336	-1.03862006122121	0.0313354474726277	2.18019371884638	2.21152916631901
1337	-0.742898211982641	-0.0432038499883844	2.16676198999866	2.12355814001028
1338	0.862273969595598	-0.116078764368389	2.1018441822641	1.98576541789571
1339	-0.759616391208208	-0.132875292962793	2.05120580240494	1.91833050944215
1340	-1.07734155220236	-0.164645106671562	2.00743577273271	1.84279066606115
1341	-0.0476429841736837	-0.215813158270081	1.96088185391635	1.74506869564627
1342	-0.903047679313033	-0.244581094758033	1.9060815633063	1.66150046854826
1343	0.626613709654321	-0.285402357875038	1.90890614637471	1.62350378849967
1344	-0.479443262853304	-0.2828666475131	1.96308420547353	1.68021755796043
1345	-0.584462440851948	-0.287573722754776	1.97152549097074	1.68395176821597
1346	1.30575534293482	-0.300420411983765	2.02882991870904	1.72840950672527
1347	-0.311332056961472	-0.256397947001045	2.02847179915966	1.77207385215861
1348	-0.115971806999057	-0.22865982925876	2.05732244791731	1.82866261865855
1349	0.788184349512047	-0.206350972173437	2.0964359835326	1.89008501135916
1350	0.427937151340873	-0.158804075775019	2.12017740765852	1.9613733318835
1351	0.910102871983523	-0.107699755687976	2.21347050087851	2.10577074519054
1352	1.53933664020315	-0.0400994803870055	2.18147800704749	2.14137852666049
1353	1.04386312745197	0.0569440395071765	2.24865299154887	2.30559703105605
1354	0.50754473992169	0.154308872015012	2.28026842584536	2.43457729786038
1355	0.210900151192181	0.231125806284497	2.32207057803414	2.55319638431864
1356	0.110289371651351	0.281930098261708	2.3763288867176	2.6582589849793
1357	-0.162694265121153	0.310333314234011	2.46858995211736	2.77892326635137
1358	0.569450902649434	0.31384734776221	2.55290889200711	2.86675623976932
1359	1.07235975250007	0.324539387940713	2.69960154503124	3.02414093297195
1360	-0.689488592419441	0.356161542693603	2.81116176388225	3.16732330657586
1361	0.433840291400212	0.343075338088692	2.90055507221677	3.24363041030546
1362	1.45102414857471	0.337238373676922	2.92717757074611	3.26441594442304
1363	1.01142555159462	0.369764502629173	2.93179114365571	3.30155564628489
1364	-0.294629837441847	0.412540905371652	2.9618868867486	3.37442779212025
1365	0.144808205804375	0.418010393488558	3.04354161056221	3.46155200405077
1366	0.240421773112894	0.412683847085915	3.03252340604638	3.4452072531323
1367	0.157564561495674	0.403426795583196	3.12680920736739	3.53023600295058
1368	0.196652900439042	0.389125711026209	3.18919294314716	3.57831865417337
1369	0.335457417184367	0.373193535764505	3.25283775912498	3.62603129488948
1370	0.121310472087494	0.361237256783755	3.30583443591055	3.6670716926943
1371	0.437908750561385	0.345325819065647	3.38016201254727	3.72548783161291
1372	-0.508072636905706	0.337654335649765	3.4092947450459	3.74694908069566
1373	-0.914144855109887	0.30477817037449	3.44090751517318	3.74568568554767
1374	-0.132537506660712	0.242788511862129	3.46889568837646	3.71168420023859
1375	-0.441144599961244	0.188917423809465	3.52736473568758	3.71628215949704
1376	-0.541535269726984	0.132151856860102	3.49428673466038	3.62643859152049
1377	0.752788318917957	0.0720235791824799	3.50532925937397	3.57735283855645
1378	-0.11874954814673	0.0540050375629689	3.4925291364437	3.54653417400667
1379	-1.19406814133622	0.0362633649553433	3.53614572095253	3.57240908590787
1380	0.408815033668484	-0.0159256074106109	3.54064188308264	3.52471627567202
1381	0.623460289845967	-0.0369972519479004	3.49332014264512	3.45632289069722
1382	0.933191626258918	-0.0294884775008223	3.46078942166297	3.43130094416215
1383	-0.233729249056033	0.00707506016348712	3.43786435869579	3.44493941885928
1384	-1.80896032167852	0.02369740330348	3.44501926426864	3.46871666757212
1385	-1.27786911719091	-0.0251810268074336	3.41934891693887	3.39416789013143
1386	-1.31773279181006	-0.09896703634208	3.41120841431374	3.31224137797166
1387	-0.527781836755132	-0.188330099779479	3.40215641148631	3.21382631170683
1388	-0.447533686179404	-0.259328149309271	3.36447191510789	3.10514376579862
1389	-0.487188356104486	-0.313054804479058	3.34568732296024	3.03263251848118
1390	-1.17529922823458	-0.35473737825568	3.34523999321793	2.99050261496225
1391	-0.610443571470297	-0.409512035627263	3.32616843653416	2.91665640090689
1392	-0.0610541991886908	-0.452764175923563	3.34365701349622	2.89089283757266
1393	-0.776503427988723	-0.468879260886659	3.34550239037837	2.87662312949171
1394	0.079702515553656	-0.489704726942986	3.28480797499239	2.7951032480494
1395	-0.817158176793288	-0.484963275985797	3.29516783737621	2.81020456139041
1396	-2.72045307966533	-0.492611102396533	3.31781603627882	2.82520493388229
1397	-0.752385204962289	-0.570643856140091	3.37101707249128	2.80037321635119
1398	-0.0853909165875134	-0.62884028753623	3.34304950735029	2.71420921981406
1399	0.0701537511902705	-0.649984235220592	3.30935980236407	2.65937556714348
1400	1.0280308648196	-0.640502432949862	3.2942494269582	2.65374699400834
1401	-0.0949646671488925	-0.579433396713487	3.29173805597628	2.71230465926279
1402	0.309879056087704	-0.522568281896667	3.23497829088734	2.71241000899068
1403	1.90796532989014	-0.457131324266127	3.2378702138436	2.78073888957747
1404	2.51637490459824	-0.335762556310639	3.17187467589483	2.83611211958419
1405	2.02185471615883	-0.160964630014063	3.17368496705489	3.01272033704083
1406	0.723494551922161	0.0277091720775262	3.08358901941881	3.11129819149634
1407	-0.646380531775382	0.176964410419259	3.04720858918506	3.22417299960432
1408	-2.12643021865937	0.250029931736289	2.94196971364447	3.19199964538076
1409	-1.16926036311107	0.221152644294438	2.9566727234022	3.17782536769664
1410	-1.19497316597436	0.156236489959622	2.96115570646723	3.11739219642686
1411	-2.09036182546983	0.0684537362580058	3.06454227980505	3.13299601606306
1412	-2.22698770443872	-0.0610958335300385	3.15839532009242	3.09729948656238
1413	-0.612246338217866	-0.21886012004575	3.15581213795083	2.93695201790508
1414	0.62531547642197	-0.337471856085481	3.16505873604671	2.82758687996123
1415	0.663415415486579	-0.385412247569657	3.11558646470033	2.73017421713067
1416	-0.470499536960183	-0.383157225180418	3.08125614516832	2.6980989199879
1417	-0.463888605769111	-0.384464149113606	3.1128015841317	2.72833743501809
1418	-0.977098013883572	-0.387899270550537	3.04782351762461	2.65992424707408
1419	-0.321085041453574	-0.409455305369112	3.0248446273767	2.61538932200759
1420	0.323209238632421	-0.420965932052283	2.95501699319995	2.53405106114767
1421	0.997225921734485	-0.40426455626023	2.90668592813602	2.50242137187579
1422	0.172862994931356	-0.347127365031004	2.84186243946416	2.49473507443316
1423	2.62579768766484	-0.291759932007906	2.83624569471053	2.54448576270263
1424	1.51054083605425	-0.159066373663724	2.83320724582499	2.67414087216127
1425	-0.17340868559033	-0.0154234832929643	2.8373645489115	2.82194106561853
1426	0.559730348877107	0.075691017784175	2.83090909270032	2.90660011048449
1427	-0.743079750492086	0.152610536016593	2.87962373254381	3.03223426856041
1428	0.555794510010994	0.174821381886732	2.82100527013869	2.99582665202543
1429	-0.73763982448448	0.202167224073865	2.77148935937453	2.9736565834484
1430	0.10199361094628	0.189697634113013	2.71516859906933	2.90486623318235
1431	-0.610493318228667	0.178446042956794	2.62480966046725	2.80325570342404
1432	0.00774086132778756	0.14504721326882	2.53555314951415	2.68060036278297
1433	0.640031979933004	0.118146775822187	2.41862920903864	2.53677598486083
1434	1.57112728083877	0.117193297406553	2.33528246958141	2.45247576698797
1435	1.92572989415501	0.164156569947528	2.292099732843	2.45625630279052
1436	0.614178824604978	0.253309219217699	2.21117963199789	2.46448885121559
1437	1.56795527972478	0.324860539762861	2.164265651434	2.48912619119686
1438	0.608517303653988	0.41349770952194	2.11678145139251	2.53027916091445
1439	0.836628334452787	0.479254523468098	2.07406797445015	2.55332249791825
1440	-0.876749453585915	0.534983964000269	2.10750786038298	2.64249182438325
1441	-1.06302292037017	0.52604886361144	2.15504145075519	2.68109031436663
1442	-2.35910117175941	0.467961106898479	2.18281341807889	2.65077452497737
1443	-1.82550175817668	0.336388453293711	2.28262079316643	2.61900924646014
1444	0.145484137177953	0.17735565549603	2.31032274776666	2.48767840326269
1445	-1.16829116553528	0.0696896287638143	2.36100226665168	2.43069189541549
1446	-1.28955414117108	-0.0430316029086568	2.37838735098065	2.33535574807199
1447	-1.100008135083	-0.159408853797714	2.41757332783781	2.2581644740401
1448	-1.15963607093101	-0.268205335344619	2.37082931823842	2.1026239828938
1449	-0.0356554472610618	-0.370298150702282	2.27667439377026	1.90637624306798
1450	-0.316296541243057	-0.427733243288013	2.14563259684234	1.71789935355432
1451	0.24869730529159	-0.462536915578015	2.09245152611996	1.62991461054194
1452	0.522111737515412	-0.462523581821323	1.93822730050289	1.47570371868157
1453	0.248617807746338	-0.430218036936482	1.81954264004986	1.38932460311338
1454	0.673547012226377	-0.386284604279846	1.84908074264703	1.46279613836718
1455	-0.230839452223968	-0.322084249502171	1.75227201371599	1.43018776421382
1456	-0.324194472672865	-0.27602606091759	1.77920479027835	1.50317872936076
1457	-0.383562871280501	-0.246699639884973	1.80230798240582	1.55560834252084
1458	0.982114071153735	-0.231496750771115	1.85219004222825	1.62069329145714
1459	0.0740736109950937	-0.181535824499845	1.8646691747716	1.68313335027175
1460	-1.43447591079176	-0.139655158240257	1.92325805749043	1.78360289925017
1461	-0.157207728004397	-0.153970825227277	2.0084866334256	1.85451580819832
1462	-0.0715785172344051	-0.16365607934156	2.0686640041049	1.90500792476334
1463	2.363429616906	-0.167114940848497	2.08283875404075	1.91572381319226
1464	2.08608814337702	-0.0865418317008481	2.08661981367515	2.00007798197431
1465	1.64203263806719	0.0386293574250059	2.12517495789187	2.16380431531688
1466	-0.698472855011176	0.175040115134443	2.19036394738897	2.36540406252341
1467	-0.735230842126227	0.237852969654788	2.21894072880615	2.45679369846094
1468	-0.467772707111148	0.248063939857188	2.21693767624643	2.46500161610362
1469	-0.0477023434803895	0.231438342982326	2.22362193218223	2.45506027516456
1470	-1.53108409329103	0.211126931073175	2.23185198653962	2.44297891761279
1471	-1.61961721593024	0.140432636513808	2.20278134676448	2.34321398327829
1472	-1.00269544925026	0.0353892054271541	2.20711260343599	2.24250180886314
1473	-1.49705858922125	-0.069023853763333	2.22540676989521	2.15638291613187
1474	-0.104036600516638	-0.18577351360129	2.207909065502	2.02213555190071
1475	0.861817916620949	-0.261336023124805	2.12905936152273	1.86772333839793
1476	2.86848175214803	-0.275176094573687	2.08910575957132	1.81392966499763
1477	0.768512907484891	-0.181470918221892	1.99352472696376	1.81205380874187
1478	-0.709011352942375	-0.0875273846327726	1.95502896130598	1.86750157667321
1479	-0.1160465095494	-0.044898704771458	1.94496552173525	1.90006681696379
1480	1.0278509186446	-0.0186489740893223	1.98578375965459	1.96713478556527
1481	1.47749769167529	0.0332208509157302	1.984584697449	2.01780554836473
1482	0.495003768358716	0.115285557657378	2.05531208407729	2.17059764173466
1483	1.93730269174772	0.182718052886296	2.05032449007211	2.2330425429584
1484	0.245112754709184	0.285360729435125	2.09763962568947	2.38300035512459
1485	-0.522339298263741	0.352814890206403	2.08910071504939	2.4419156052558
1486	0.0379531532638891	0.369331574338723	2.12771175411494	2.49704332845367
1487	0.0273629437836533	0.369510279092561	2.09191049216466	2.46142077125723
1488	-0.220676246294477	0.358384615572684	2.09972138912214	2.45810600469482
1489	-1.0661090424605	0.331923887934202	2.16423578509309	2.49615967302729
1490	0.282099057144103	0.268365947088858	2.16658453761976	2.43495048470862
1491	0.609108455101773	0.226182199020638	2.23999078758048	2.46617298660112
1492	1.4925902700106	0.210421403233066	2.28366423391108	2.49408563714415
1493	1.67352204097055	0.241823668037617	2.35578982580113	2.59761349383875
1494	2.79546885249084	0.30973382142282	2.38877209624796	2.69850591767078
1495	2.37345847959085	0.436627410195206	2.41483411852175	2.85146152871696
1496	2.34407425884259	0.58506872522807	2.4555689814685	3.04063770669657
1497	1.54483749999302	0.742114037642748	2.43192360524187	3.17403764288462
1498	0.204768519433383	0.873592113779181	2.41125121661164	3.28484333039082
1499	1.36800630079436	0.939725553883343	2.39338747622	3.33311303010334
1500	-1.06182708326429	0.997979268064826	2.44795746267004	3.44593673073486
1501	1.65532494480042	0.969461739357124	2.48556037335438	3.4550221127115
1502	1.0231366157787	0.972701388522278	2.51937707605847	3.49207846458075
1503	2.08884799841697	0.976418379411554	2.52938564304182	3.50580402245337
1504	-0.208932794361156	1.0152344344488	2.53778876643448	3.55302320088328
1505	-0.983713123331693	1.00105210493393	2.50520721424805	3.50625931918198
1506	-0.645088733586853	0.926436447197906	2.48001926121273	3.40645570841064
1507	0.676391497688974	0.82485256773701	2.45992750859177	3.28478007632878
1508	0.0508658730485126	0.751806706799601	2.38545712708232	3.13726383388192
1509	0.409881533816461	0.679805149458021	2.4013034049258	3.08110855438382
1510	2.56741473106036	0.622626962286472	2.38613880992711	3.00876577221358
1511	0.0498110473161901	0.647921520207936	2.38425375950976	3.0321752797177
1512	0.883377986881465	0.645218487778882	2.37954126279015	3.02475975056903
1513	-0.700166245459672	0.651135602522895	2.32664796523694	2.97778356775984
1514	-1.34430610385815	0.610776692490926	2.33675082443689	2.94752751692781
1515	-2.04971432379768	0.519629085801394	2.3462246557096	2.86585374151099
1516	-0.663986740000388	0.37433019877408	2.37432636088277	2.74865655965685
1517	-1.89837579376406	0.242888443821447	2.4202056428158	2.66309408663725
1518	-1.57038471501383	0.0846290952428344	2.40522695326368	2.48985604850652
1519	-1.49149247873477	-0.0756649974967861	2.36434440204885	2.28867940455207
1520	-0.572615693882882	-0.229472330196492	2.32579936867718	2.09632703848069
1521	-0.617693869742261	-0.343785065950415	2.28064601245554	1.93686094650512
1522	-0.460710879075398	-0.429343907629705	2.23129743870113	1.80195353107143
1523	-0.386544484410697	-0.487676027011041	2.21598924918131	1.72831322217027
1524	-0.217747946018519	-0.523411928050979	2.26994296612182	1.74653103807085
1525	1.7947747809249	-0.537298944762831	2.26846637990366	1.73116743514083
1526	0.478812999809922	-0.470175339320939	2.28431401383075	1.81413867450981
1527	-0.213145563772558	-0.39405100877682	2.30798667852275	1.91393566974593
1528	0.703348682062337	-0.337055756353243	2.32846846914228	1.99141271278904
1529	0.339326301497278	-0.264741408267399	2.36057973393436	2.09583832566696
1530	1.16544534883104	-0.196455959873541	2.40036317155728	2.20390721168374
1531	1.36300115278172	-0.106060161045715	2.39047517521584	2.28441501417013
1532	1.56583385375891	0.00265617542787259	2.45080779587537	2.45346397130324
1533	0.800837853410345	0.126723490262771	2.46624566212431	2.59296915238708
1534	-0.588145399956159	0.231951172748567	2.41757337360014	2.6495245463487
1535	0.478355525483581	0.275604511807755	2.46282369184612	2.73842820365387
1536	-1.6544673570289	0.311476033397994	2.44019918097431	2.75167521437231
1537	-0.625059652717889	0.271104253530231	2.47778433015386	2.74888858368409
1538	-0.0154168821968394	0.214663927857024	2.51860576801672	2.73326969587374
1539	-1.0320545446357	0.16927241189643	2.53358373244357	2.70285614434
1540	-0.0105260489607457	0.0994845327493836	2.62440503396504	2.72388956671442
1541	3.058165330978	0.0490906819003474	2.62782535015113	2.67691603205148
1542	2.23520173783516	0.113850185529109	2.72866131790076	2.84251150342987
1543	0.924386415786209	0.226719964205228	2.75076747977249	2.97748744397772
1544	-0.571888596900964	0.325202095911349	2.81112235251275	3.1363244484241
1545	-3.16152897364614	0.361802065668129	2.83887002538658	3.2006720910547
1546	-2.63269827690179	0.270909831578245	2.84561969707721	3.11652952865546
1547	-1.51196022397988	0.114862401819126	2.88797951225311	3.00284191407224
1548	-0.885808325884497	-0.0430290626037189	2.96235073079972	2.919321668196
1549	0.998531765021107	-0.176462544844092	3.00844739884971	2.83198485400561
1550	-0.674978544409904	-0.227406234677205	3.05115729514287	2.82375106046566
1551	0.964827572042917	-0.276187602039383	3.02123986247834	2.74505226043895
1552	0.170348808496469	-0.268214248933433	3.00863623711581	2.74042198818238
1553	-0.0184054249511539	-0.248477629586867	3.04195697225905	2.79347934267218
1554	-0.64666622873574	-0.227685929394141	3.01986400641446	2.79217807702031
1555	0.104506590333659	-0.227445229910472	3.13161800865584	2.90417277874536
1556	-1.19893772877602	-0.216387855687823	3.32139437531279	3.10500651962497
1557	0.0653927626258696	-0.241129974687244	3.46413417962189	3.22300420493465
1558	0.0736738570878814	-0.247650371512888	3.56778100533803	3.32013063382514
1559	0.773099933561992	-0.241470932504823	3.680570679968	3.43909974746318
1560	2.16265379069846	-0.20407592076658	3.67776708961426	3.47369116884768
1561	1.21525357216659	-0.101478411327488	3.66782298282192	3.56634457149443
1562	2.03861174336111	0.0104278072412229	3.66760769000521	3.67803549724643
1563	1.34183528861601	0.151861111418809	3.65216859263669	3.80402970405549
1564	-0.0983689490205426	0.285620828654581	3.60890956202004	3.89453039067463
1565	0.593873470421064	0.362676057732523	3.56294221016533	3.92561826789786
1566	0.789294240335219	0.421859615675763	3.55700874294507	3.97886835862083
1567	-0.777382929342929	0.473518628667112	3.46563985330758	3.93915848197469
1568	0.787190574219914	0.467128877442966	3.42164885904965	3.88877773649261
1569	0.934784487375653	0.47327641152571	3.37369766766905	3.84697407919476
1570	0.106940295608234	0.492459527305421	3.35034778298009	3.84280731028551
1571	1.03977964748959	0.492639065691201	3.32308109851605	3.81572016420725
1572	2.4195769278403	0.510623996436894	3.2837632392838	3.79438723572069
1573	2.06440864918148	0.585140578702285	3.15360463060981	3.7387452093121
1574	2.78862990824545	0.683471466436538	3.05886450466622	3.74233597110276
1575	1.04443741797031	0.818252239786105	3.0132440664238	3.83149630620991
1576	1.20288975383442	0.915916441480167	2.96593461108633	3.88185105256649
1577	0.902034279974679	0.990680750098003	2.91045692139485	3.90113767149285
1578	0.720620528604532	1.03778537017124	2.88239110069477	3.92017647086601
1579	0.260766719429025	1.05886019681763	2.92770510132436	3.98656529814199
1580	-0.14428157876444	1.04673438488433	2.98391287364552	4.03064725852985
1581	-0.75563247337707	0.999486935916341	3.03330629816447	4.03279323408081
1582	1.86262641579991	0.910227960646906	3.07432426947939	3.9845522301263
1583	0.643492204867251	0.881486699615124	3.09552176024105	3.97700845985617
1584	-0.956016702370134	0.854330364624102	3.1661771875918	4.0205075522159
1585	-1.53550059777667	0.776746069558876	3.20602667802358	3.98277274758246
1586	-1.25653353595357	0.648930557185355	3.27365616612599	3.92258672331134
1587	-1.20074659476337	0.500779840528292	3.30044176729276	3.80122160782105
1588	1.15080153298415	0.345693024406122	3.37810218290326	3.72379520730938
1589	1.28696535962063	0.268064118884751	3.39470370864838	3.66276782753313
1590	-0.500434607617335	0.249366836543983	3.44124149937315	3.69060833591713
1591	-0.713321518949377	0.212250995114897	3.4477900843081	3.660041079423
1592	-0.0841551272150582	0.15703651421617	3.42832244306442	3.58535895728059
1593	-0.997412975758668	0.112109134646158	3.39439208855173	3.50650122319789
1594	-0.299448258283432	0.0456451619619746	3.38197263083503	3.427617792797
1595	-2.51167411831801	-0.0102135045625319	3.33501980585197	3.32480630128944
1596	1.08095687291492	-0.129576481326828	3.28674019206782	3.15716371074099
1597	1.09428497344351	-0.169929678043019	3.17618643752113	3.00625675947811
1598	-0.247295708148211	-0.155558603205211	3.10327259731499	2.94771399410978
1599	-0.621051045819871	-0.148912699145911	2.95523501032858	2.80632231118267
1600	-1.67243406274027	-0.159903706185215	2.84420894405725	2.68430523787203
1601	-1.63827724174254	-0.216787924209608	2.75716773941294	2.54037981520333
1602	-1.14184860991679	-0.301447539596644	2.70460313834225	2.40315559874561
1603	0.257649806041504	-0.385686113770703	2.68546334776731	2.29977723399661
1604	-0.737382064358702	-0.421042003349433	2.71085820496801	2.28981620161858
1605	-1.2540596639762	-0.455055634335747	2.65743263630065	2.20237700196491
1606	-1.07867665178062	-0.503972677839717	2.51994315429553	2.01597047645581
1607	-0.154576688057692	-0.555528776257762	2.39111613622921	1.83558735997145
1608	-2.84987803369925	-0.576896265602662	2.38916641180282	1.81227014620016
1609	-1.89920455911735	-0.6655946646427	2.37447745366984	1.70888278902714
1610	-1.63444755109509	-0.765377997896056	2.3719000154177	1.60652201752165
1611	-0.200331283460528	-0.860642461944122	2.35820967714972	1.49756721520559
1612	-1.95057060766781	-0.902781382515358	2.37133555207259	1.46855416955723
1613	-1.71106498288589	-0.965243553334457	2.36608366207593	1.40084010874148
1614	-1.22387226271127	-1.0314327656427	2.30210791630263	1.27067515065993
1615	-0.557807901654044	-1.08199022119399	2.28349455148326	1.20150433028927
1616	0.973535820163639	-1.09859505762981	2.24843282599173	1.14983776836192
1617	-1.00245929955969	-1.0417448342335	2.2287891942711	1.18704436003759
1618	-1.46293995152615	-1.00223654597959	2.19660404266146	1.19436749668187
1619	-1.8056636722421	-0.990731475992331	2.0965483557592	1.10581687976687
1620	-0.89524300086157	-1.0095995023621	2.02171731078011	1.01211780841801
1621	0.120184534664834	-1.01839167220734	1.97147418327752	0.953082511070177
1622	2.71510016115661	-0.986886425545429	1.94593721850668	0.959050792961255
1623	1.55264663578066	-0.844422740197119	1.95691893182876	1.11249619163164
1624	0.200518896369962	-0.670331995816893	1.91902803137087	1.24869603555398
1625	0.379461856865129	-0.525042509931136	1.90602740254658	1.38098489261545
1626	-0.284561146483288	-0.397972841139182	1.82344652516395	1.42547368402477
1627	2.83408346211786	-0.309037846903505	1.7717921181617	1.46275427125819
1628	0.907335389904035	-0.146454353567435	1.70691824755996	1.56046389399253
1629	-1.92048432600035	-0.00294456712970132	1.68399224726113	1.68104768013143
1630	-0.887842963282532	0.0304552905582361	1.70978743515772	1.74024272571596
1631	-1.76342828364635	0.0227669948041113	1.7101993474501	1.73296634225422
1632	-0.793914327153211	-0.0408856328331915	1.677289009115	1.63640337628181
1633	0.437838190511495	-0.108209905922345	1.63307854649521	1.52486864057287
1634	-0.49871269669655	-0.135444232591906	1.57918207735937	1.44373784476746
1635	0.275061292370948	-0.165581904850138	1.52843794815534	1.3628560433052
1636	-0.520275188086645	-0.171334965519995	1.50202410253949	1.33068913701949
1637	-1.65828885740221	-0.186600152477736	1.49977809916087	1.31317794668313
1638	-0.855773221158836	-0.245008988151918	1.52166033971616	1.27665135156424
1639	-1.02514931192158	-0.304136878114788	1.47169700072274	1.16756012260795
1640	-1.34790139361248	-0.367350845024952	1.44661580811359	1.07926496308864
1641	-1.3375397574546	-0.441796554765872	1.40846363428317	0.9666670795173
1642	-0.770428101451802	-0.520985613948785	1.39500410899788	0.87401849504909
1643	0.840428485459499	-0.582179728360884	1.4019398801766	0.81976015181572
1644	-0.203659294429828	-0.57654640825689	1.44283057171353	0.866284163456641
1645	1.88973280917611	-0.560495492817249	1.45721832485029	0.896722832033037
1646	1.19181027975775	-0.469431884298804	1.41203320955446	0.942601325255657
1647	-0.158817029675969	-0.353934406638639	1.37687162478951	1.02293721815087
1648	-0.450670830311728	-0.270085499733481	1.33538839851036	1.06530289877688
1649	-0.638419303148183	-0.219764404164518	1.33786762862177	1.11810322445725
1650	-1.38862469588538	-0.199719768301636	1.29328583375982	1.09356606545818
1651	-1.76929695182394	-0.225197336815959	1.27524015534693	1.05004281853097
1652	-2.00927309128453	-0.292818919074207	1.23406929895169	0.941250379877483
1653	-0.86919683693962	-0.394327565923304	1.2340069523621	0.8396793864388
1654	-0.298878275355928	-0.477879345936884	1.2538695183381	0.77599017240122
1655	-1.04923510272006	-0.527971394834237	1.3143260657842	0.786354670949966
1656	-0.285388493490977	-0.578562372056876	1.37680555729979	0.798243185242912
1657	0.817823581033066	-0.602810056910459	1.44030897668701	0.83749891977655
1658	0.103139490946473	-0.572473215187543	1.52644810149968	0.95397488631214
1659	0.984735026105336	-0.529949449152189	1.59295120361423	1.06300175446204
1660	-0.0547518300892464	-0.451782237256364	1.60309593022118	1.15131369296481
1661	0.144736302820124	-0.386333363803313	1.63356666685917	1.24723330305586
1662	-0.997806707419771	-0.325027319207677	1.60663333667349	1.28160601746582
1663	1.26876811609526	-0.305930126921581	1.64563668567748	1.3397065587559
1664	0.963062247972891	-0.241525299826486	1.68631313967621	1.44478783984973
1665	0.383860436942991	-0.158877737285132	1.6958616540184	1.53698391673327
1666	0.499018658214015	-0.0856857951064956	1.73206889184016	1.64638309673367
1667	0.166062560817744	-0.0174657820666647	1.67973250399176	1.66226672192509
1668	0.0939486310717494	0.0342757813303687	1.7247978584346	1.75907363976496
1669	-0.201771881238571	0.070909681699594	1.72391350649593	1.79482318819552
1670	0.332881999884162	0.0865282571065199	1.71919119509497	1.80571945220149
1671	-0.698115181498451	0.105056138323499	1.74498894327759	1.85004508160109
1672	0.438749306922109	0.091161022471764	1.75846727821405	1.84962830068582
1673	-0.39451864141904	0.0932201317007489	1.80568229672833	1.89890242842908
1674	-0.148152026335515	0.0786171347031444	1.84878235790131	1.92739949260445
1675	0.159217260427771	0.0613933440239146	1.85630112204364	1.91769446606755
1676	1.51747083969584	0.05304483892127	1.82434100920086	1.87738584812213
1677	0.28423581318885	0.0954016943757532	1.82223207890292	1.91763377327867
1678	-0.263695131851462	0.129968087350046	1.78879236593047	1.91876045328052
1679	1.2105169335951	0.140232259343234	1.82989974690657	1.97013200624981
1680	-0.0925618196188901	0.182148209926417	1.79691861747774	1.97906682740415
1681	-1.8908955148573	0.201228859299772	1.87757513470071	2.07880399400048
1682	-0.6293259517315	0.14548154221303	1.91552458058907	2.06100612280211
1683	0.817237817517822	0.0827227465848127	1.97564947655883	2.05837222314364
1684	0.76395111025347	0.0647000284937582	2.01979624396795	2.08449627246171
1685	1.29053172018092	0.0755119015192998	2.09142185642948	2.16693375794878
1686	-0.828976000829441	0.122542026201441	2.08781121088126	2.2103532370827
1687	-1.44968910443283	0.122892383670853	2.10795268087048	2.23084506454134
1688	-1.50156102639801	0.0716129689280712	2.06822853981227	2.13984150874034
1689	-2.32063283268203	-0.0142887159158316	2.0971551437116	2.08286642779577
1690	0.329528835258955	-0.147399769581955	2.11352422252367	1.96612445294171
1691	-1.5638647220231	-0.220991620338121	2.11811350278189	1.89712188244377
1692	0.890936587222712	-0.31427561681785	2.12264727094707	1.80837165412922
1693	-0.281843901003112	-0.337301624424049	2.07372080606436	1.73641918164031
1694	1.77049793291428	-0.350883350797784	2.07965969584276	1.72877634504497
1695	0.81759366190355	-0.29047549543305	2.14387689969115	1.8534014042581
1696	0.19554231410238	-0.213662735412409	2.12791209068265	1.91424935527024
1697	0.618841484357958	-0.148749096823553	2.12475170666593	1.97600260984238
1698	0.73371320633975	-0.0800819233053161	2.02702371061444	1.94694178730913
1699	-0.218196196286463	-0.00739302268207355	1.99323803813367	1.98584501545159
1700	0.260070167222144	0.0344289710164342	1.92743120175527	1.9618601727717
1701	0.268010250201261	0.0698489037950764	1.82707806844975	1.89692697224482
1702	1.52542507375273	0.100073591134129	1.76441124544564	1.86448483657977
1703	-0.711104023215901	0.167002029633377	1.72061985308546	1.88762188271884
1704	-1.06795765859999	0.183089951460817	1.62845362700915	1.81154357846997
1705	1.47571488380121	0.152883148365923	1.56000468213328	1.7128878304992
1706	1.0539984247254	0.17593993202297	1.50962547596691	1.68556540798988
1707	2.17004286718611	0.220131863993329	1.44776513413227	1.6678969981256
1708	1.28678324578322	0.313588623468803	1.4306134626692	1.74420208613801
1709	0.0459400465278242	0.408071659127411	1.42783207828934	1.83590373741675
1710	0.584972581853447	0.459501394210079	1.4438546906205	1.90335608483057
1711	-1.87031911018934	0.498034633410709	1.47163638927043	1.96967102268114
1712	0.495906146962495	0.446248034278934	1.47011852751036	1.9163665617893
1713	1.37140536452941	0.413111924460656	1.54661228824502	1.95972421270568
1714	0.224695806264368	0.42223834103222	1.60252937170953	2.02476771274175
1715	1.25786823540106	0.421840440308128	1.63995250469403	2.06179294500216
1716	1.95899505673314	0.448906874851424	1.61013780906432	2.05904468391574
1717	0.60384710570596	0.516455203973947	1.63283625214118	2.14929145611513
1718	2.10243577236455	0.564539766969087	1.63131114564866	2.19585091261775
1719	1.85070316401009	0.647075013931221	1.65636461946159	2.30343963339281
1720	1.1201444178446	0.741747208131793	1.70627363322335	2.44802084135514
1721	0.372428040642889	0.817519014798698	1.73747266426971	2.55499167906841
1722	-0.0307181417320857	0.853644626189022	1.76814825668656	2.62179288287558
1723	2.45749360056683	0.848804836194008	1.79257178167354	2.64137661786754
1724	2.87759921694717	0.898151163832661	1.85347458585244	2.7516257496851
1725	3.37480760425987	0.995956219570231	1.90119669232722	2.89715291189745
1726	1.91130332010874	1.13931359272876	1.93319463141226	3.07250822414102
1727	0.0435871045338781	1.26056644484712	1.98574229940248	3.2463087442496
1728	-0.468332269263461	1.30185173357884	2.03769004299746	3.3395417765763
1729	-1.22016099942267	1.27141162185667	1.96603999111009	3.23745161296676
1730	-0.566149053673265	1.16927094192812	1.93043982435322	3.09971076628134
1731	-1.20232922490954	1.04384251513808	1.88390688423577	2.92774939937385
1732	-0.866874039278946	0.886090828935926	1.8888445252264	2.77493535416233
1733	-0.851754647969687	0.722841603138987	1.86544375689318	2.58828536003216
1734	0.155402169437008	0.561766545969274	1.86318600452084	2.42495255049011
1735	0.994824531865649	0.440425179186804	1.88046141970434	2.32088659889115
1736	0.42662401047406	0.377195637831022	1.87600892437815	2.25320456220918
1737	0.543765474693796	0.336389118745554	1.9522605128792	2.28864963162475
1738	-0.123493354151631	0.315790336383993	2.00921516664482	2.32500550302882
1739	0.0212682763439072	0.287561838007637	2.0240752171306	2.31163705513823
1740	-0.0721269622978272	0.259887367230743	2.04224406423321	2.30213143146395
1741	-0.312202724244229	0.230434992798815	2.06022861056956	2.29066360336838
1742	0.45591711851106	0.192896319551854	2.11595589826068	2.30885221781253
1743	0.722561585907227	0.176326037595385	2.16918541204806	2.34551144964344
1744	0.394221510996604	0.183088164948351	2.25262377896858	2.43571194391694
1745	-1.06258688243439	0.194515395680549	2.29910040106771	2.49361579674826
1746	-1.71982347786239	0.160984903286184	2.27910371595414	2.44008861924032
1747	-1.58971944081564	0.0768961183684816	2.27773893915346	2.35463505752194
1748	-1.7506979158574	-0.0340590617791041	2.30457018229961	2.27051112052051
1749	-1.51956911554736	-0.164649421126272	2.29829448037027	2.133645059244
1750	1.52838673418931	-0.29654133589848	2.36814326443593	2.07160192853745
1751	1.26792527756962	-0.325153726093633	2.39631645802267	2.07116273192904
1752	1.08225422165097	-0.292125531436518	2.44960268130605	2.15747714986954
1753	-0.771983274554605	-0.224944259492343	2.54619142051215	2.3212471610198
1754	-0.347515871138342	-0.197801824178346	2.58933025846694	2.3915284342886
1755	-0.59446557046334	-0.184489103796457	2.6777232918229	2.49323418802645
1756	-0.231805547689694	-0.188971567650123	2.80700379159548	2.61803222394535
1757	-0.732640287418863	-0.193358376460214	2.87634930238293	2.68299092592272
1758	0.934957061742586	-0.213938873789906	2.92245661501071	2.7085177412208
1759	-0.165898660685731	-0.1900855507209	2.9508914373967	2.7608058866758
1760	-0.771326210463482	-0.173283309870182	2.94348431116775	2.77020100129757
1761	-1.37070033745135	-0.181586934028237	2.9541799721884	2.77259303816016
1762	-1.67882489442646	-0.226075719023764	2.93395352205476	2.707877803031
1763	-0.547975589192849	-0.303449148204661	2.93758446097723	2.63413531277257
1764	0.190832478065725	-0.363288991549726	2.93662930154366	2.57334030999393
1765	-0.120424099739259	-0.385214075539733	2.91373234237781	2.52851826683808
1766	1.31016963660959	-0.391197123340645	2.88190822063546	2.49071109729482
1767	-0.475212882398381	-0.339446467010232	2.88379914207167	2.54435267506144
1768	-1.40991095300683	-0.30916610544632	2.84096642259647	2.53180031715015
1769	0.0891705340787922	-0.324883323536697	2.83819944982157	2.51331612628487
1770	-0.322925193882693	-0.321823431907172	2.8833690114414	2.56154557953423
1771	-1.00895305716545	-0.319773228624685	2.93502283500078	2.61524960637609
1772	0.90662806680375	-0.340934090733306	3.00951132065877	2.66857722992547
1773	0.866245457681244	-0.314224673183574	3.05347208412252	2.73924741093895
1774	-0.396857254868615	-0.257626979390363	3.12845390681638	2.87082692742602
1775	-0.37980729926746	-0.224219933870729	3.20597832255232	2.98175838868159
1776	1.58656094646208	-0.206897378587335	3.32579478790466	3.11889740931732
1777	1.24189509771843	-0.136528727226962	3.46097875164966	3.3244500244227
1778	-0.398616131177435	-0.0442019666353482	3.56891664725582	3.52471468062047
1779	-1.49365959997632	0.00608455244747386	3.70933522563486	3.71541977808233
1780	2.5978103520603	-0.00932351724043265	3.77990088802176	3.77057737078133
1781	-0.0305240236615751	0.0657307909759573	3.8391767081314	3.90490749910735
1782	1.20280626541379	0.112881742222958	3.87020563400251	3.98308737622547
1783	1.27970410702035	0.180169819984518	3.91981353928059	4.09998335926511
1784	0.542917739138563	0.261263574442531	3.90309187358477	4.1643554480273
1785	-0.41618405485159	0.324817742061075	3.88003998748584	4.20485772954691
1786	-1.71668192232432	0.343116630507847	3.90651813823101	4.24963476873886
1787	-0.992145901372451	0.287888419444568	3.97516333399696	4.26305175344153
1788	0.966195079091478	0.208916234911193	4.0227279617399	4.23164419665109
1789	1.17569967683697	0.180757059091897	4.05271634440506	4.23347340349696
1790	0.608402981347135	0.194445245298087	4.06830149688144	4.26274674217953
1791	0.967838066971928	0.217156253302654	4.119457225153	4.33661347845565
1792	1.47285483484079	0.256940411401703	4.15616092750755	4.41310133890925
1793	0.118292513635702	0.323400705259554	4.175057520854	4.49845822611356
1794	1.20144216600414	0.361197886277902	4.20173498098137	4.56293286725927
1795	-0.876934044038904	0.41401196522151	4.18347756962597	4.59748953484748
1796	1.31855873941351	0.407091557569398	4.18395929999171	4.5910508575611
1797	1.93778196414181	0.432258019002278	4.1821023875177	4.61436040651998
1798	1.37227152546887	0.498385102704935	4.14529805042481	4.64368315312974
1799	2.35899170280959	0.57127604170302	4.18203880349893	4.75331484520195
1800	1.07550495397275	0.678620164823036	4.15763795985771	4.83625812468075
1801	0.464897826816027	0.763498573861719	4.19168071321441	4.95517928707613
1802	1.57906326353263	0.810531870492786	4.21230134024991	5.0228332107427
1803	0.197110281907609	0.867139444461789	4.18268804053786	5.04982748499965
1804	0.0542128585600303	0.883046910015396	4.15730608101364	5.04035299102903
1805	0.282407214508903	0.866469800329849	4.15137747106648	5.01784727139632
1806	-0.349164598892799	0.836135517770003	4.12889412176479	4.96502963953479
1807	0.0639922137639282	0.776892776032583	4.15094104283217	4.92783381886476
1808	-0.516128648345122	0.713749312135023	4.18558109895053	4.89933041108555
1809	-1.36338412866728	0.631067406393693	4.21117459579151	4.84224200218521
1810	-1.06732520389795	0.510258333415166	4.20664813401346	4.71690646742862
1811	-1.57163491991646	0.377557167538558	4.18952326665139	4.56708043418995
1812	-1.02864857560112	0.224729105010871	4.17424058659738	4.39896969160825
1813	-0.31506974895022	0.0812136719244708	4.19532796516027	4.27654163708474
1814	-0.655958684910652	-0.0279744541797391	4.20166524433036	4.17369079015063
1815	0.126911119489911	-0.121728386101579	4.3095814206122	4.18785303451062
1816	-0.38648400181957	-0.176417467576884	4.44039233820784	4.26397487063096
1817	-1.2872698027372	-0.219936888309703	4.55679087371738	4.33685398540768
1818	0.814298643894809	-0.284039118403618	4.71511830747357	4.43107918906995
1819	0.636429948469976	-0.29100736385385	4.81190291466712	4.52089555081327
1820	1.07492785032101	-0.265273650554678	4.81689200539184	4.55161835483716
1821	0.849228064261329	-0.204104262309619	4.82430792985066	4.62020366754104
1822	1.14841054220301	-0.128583061819001	4.85527048062324	4.72668741880424
1823	0.185093171924485	-0.0361250744424099	4.86529910707623	4.82917403263382
1824	-0.38193545984237	0.0331000439930241	4.89767231198073	4.93077235597375
1825	-1.70931500678707	0.065907317187366	4.87899090387738	4.94489822106474
1826	1.3733165041901	0.0297543213449667	4.94290066453189	4.97265498587686
1827	2.0814798639953	0.0495176181806563	5.04682005947706	5.09633767765771
1828	0.144976947910899	0.129305138656257	5.06820596800182	5.19751110665807
1829	0.541747421578493	0.183287418429029	5.07074235931769	5.25402977774671
1830	1.81248080781952	0.23119207672141	5.06771242906108	5.29890450578249
1831	1.48078732096281	0.315064246469484	5.03336280651369	5.34842705298317
1832	0.343249608415259	0.409427536786453	5.06889184511422	5.47831938190068
1833	0.990021714278684	0.470469111266124	5.10482380673355	5.57529291799968
1834	2.12560996942067	0.52835002317453	5.1222311366163	5.65058115979083
1835	0.615871754743517	0.619400038443203	5.07154012804175	5.69094016648496
1836	-1.57925181491314	0.680249433827412	5.00845564049928	5.6887050743267
1837	0.280189126347087	0.646966719084107	4.98967589317161	5.63664261225572
1838	-1.17613363423863	0.612574244642072	4.93372361249923	5.54629785714131
1839	1.11293675841181	0.530874513300753	4.88154374737164	5.4124182606724
1840	2.68794060470282	0.495113606274251	4.91068204267959	5.40579564895384
1841	1.34091571957765	0.542901628673926	4.87326794504991	5.41616957372384
1842	0.719484181889289	0.601009900708462	4.86596403134763	5.46697393205609
1843	-1.58595839219788	0.643775285545831	4.90364735127949	5.54742263682533
1844	-3.04059594701279	0.599349348033311	4.97732796428536	5.57667731231867
1845	-0.523770760778388	0.450298830720386	5.06114557202479	5.51144440274518
1846	-1.64227932308098	0.31843802983006	5.17502712245518	5.49346515228524
1847	-1.52430809834746	0.165802299526565	5.23810571458183	5.4039080141084
1848	-0.577159299592414	0.00811957160039196	5.25681978871982	5.26493936032021
1849	-1.52545469923178	-0.116746641829394	5.21251227093103	5.09576562910164
1850	-0.85086357354664	-0.246568310565109	5.27668950478463	5.03012119421952
1851	0.874238042809834	-0.353353629836148	5.33013694540983	4.97678331557369
1852	0.953263872087708	-0.384692662781877	5.41615801485481	5.03146535207293
1853	0.840690148075249	-0.361840747672278	5.47391749906168	5.1120767513894
1854	1.93296651559876	-0.307101137124972	5.55812527025357	5.2510241331286
1855	0.0203719800456139	-0.197014018661987	5.58841287471202	5.39139885605003
1856	0.420098320322774	-0.11607965669431	5.6197909814704	5.50371132477609
1857	0.119758514549781	-0.0442556268589767	5.62456186978106	5.58030624292208
1858	0.126147042490791	0.0092656345589488	5.65453082524355	5.66379645980249
1859	0.58892294674769	0.0489687722777141	5.68963313425272	5.73860190653044
1860	1.3732937475793	0.093260312132196	5.73477046034786	5.82803077248006
1861	0.309881684941684	0.164859734447169	5.77540369263536	5.94026342708253
1862	0.037710689340768	0.217585598961678	5.80388653659187	6.02147213555355
1863	0.787672199590518	0.247014253852909	5.83519053984377	6.08220479369668
1864	-0.47876028115161	0.284420001569266	5.86437858012273	6.14879858169199
1865	-1.3819194800211	0.284469167515107	5.90202214346664	6.18649131098175
1866	-1.35299105000196	0.229898083886021	5.98377864103014	6.21367672491616
1867	-1.60831558340543	0.141454461986893	6.01838954714682	6.15984400913371
1868	-0.998302465430004	0.0248498450520126	6.09373840942881	6.11858825448082
1869	-1.58114521020609	-0.086822733937234	6.16067351571546	6.07385078177822
1870	-0.0688216337594183	-0.210607522307792	6.18090348165682	5.97029595934903
1871	0.448588402304273	-0.288916547197583	6.17221785816673	5.88330131096915
1872	0.351837006336108	-0.317224355661099	6.23575558581809	5.91853123015699
1873	2.21413339793976	-0.314253726905905	6.27833911323335	5.96408538632744
1874	1.78034981339303	-0.229425372111682	6.35963458171852	6.13020920960684
1875	0.156722210550276	-0.106719556943488	6.41236153735852	6.30564198041503
1876	0.129982230720177	-0.0158282087146204	6.52126008034834	6.50543187163371
1877	1.52068493181138	0.0498749938274404	6.58495659215672	6.63483158598416
1878	-0.419374079824035	0.142079608883097	6.61972275853793	6.76180236742102
1879	2.29121296354153	0.1854835039495	6.62988775071429	6.81537125466379
1880	2.98676166314078	0.283518748381086	6.65948819657884	6.94300694495992
1881	2.34660885677531	0.437731870870375	6.60451096029367	7.04224283116405
1882	1.41941071253843	0.603570421560579	6.55390742363508	7.15747784519566
1883	1.40064068744054	0.741387491790822	6.48821593246633	7.22960342425715
1884	0.0922592539741389	0.855278030379548	6.39546163323472	7.25073966361427
1885	1.14647170143231	0.906539373719316	6.36532458658479	7.2718639603041
1886	0.591250706398423	0.948659385162676	6.34006599409714	7.28872537925982
1887	0.188705214152203	0.965084716377114	6.2581345563108	7.22321927268791
1888	0.362181807532933	0.950563620996286	6.26718798726756	7.21775160826385
1889	0.490390292966248	0.921456882384751	6.16866915884362	7.09012604122837
1890	1.27041189451529	0.887728228855973	6.14497058454581	7.03269881340178
1891	1.39287888344417	0.877554794344294	6.1803372685949	7.05789206293919
1892	1.10826205009675	0.887515879135069	6.10585663764129	6.99337251677636
1893	0.463295071451566	0.901325246957519	6.06607329755411	6.96739854451163
1894	1.0379298388	0.89613826837015	5.99203919876631	6.88817746713646
1895	0.186723320022213	0.897206940758248	5.92607908125801	6.82328602201626
1896	-0.583163126964007	0.874557428216168	5.87411987549713	6.7486773037133
1897	0.281054245509406	0.811540182349908	5.83714642840925	6.64868661075916
1898	0.469068845205408	0.75183674391736	5.81735764802997	6.56919439194733
1899	-0.435425210089028	0.702473718240973	5.76663424300495	6.46910796124592
1900	-1.45210961023748	0.63204259150526	5.74833564919006	6.38037824069532
1901	0.527723844079772	0.516507726901146	5.77070738255052	6.28721510945167
1902	-0.564755652095904	0.439373251009678	5.74944527387064	6.18881852488032
1903	-0.477108202784407	0.35473598927499	5.71304596350988	6.06778195278487
1904	0.0638804653228856	0.2707209031157	5.66593128852639	5.93665219164209
1905	-0.771049351972415	0.207600449161659	5.63747054379208	5.84507099295374
1906	-0.101330051414673	0.133216823259552	5.61359652744198	5.74681335070154
1907	0.616670474657665	0.0756601962486699	5.63256366651685	5.70822386276552
1908	0.358370720698507	0.0547882350900352	5.60096462001322	5.65575285510326
1909	-0.202874793457858	0.0507334449192256	5.5902824232002	5.64101586811943
1910	-0.203852171981189	0.0397044175650203	5.53790791847748	5.5776123360425
1911	-0.358450862096147	0.0243308085619518	5.58932616862472	5.61365697718668
1912	-0.434413997054784	0.00148710565322622	5.56537545954218	5.5668625651954
1913	-0.0032273727741976	-0.0281010744108382	5.47780134890688	5.44970027449605
1914	1.06355052601811	-0.0471169583329776	5.46765181347813	5.42053485514515
1915	-1.66879692764993	-0.0234850311405497	5.51738660480005	5.4939015736595
1916	-1.89333887942675	-0.0615242073970652	5.58223300139949	5.52070879400243
1917	0.826290496421537	-0.147006424817564	5.68688459173757	5.53987816692
1918	-0.908031211436619	-0.172416074645809	5.77724483117129	5.60482875652548
1919	-0.436173219881054	-0.213520654926095	5.84030419528597	5.62678354035988
1920	0.947672020966072	-0.248342239268254	5.90185005851434	5.65350781924609
1921	0.132544454492729	-0.232488152818861	5.94211188924334	5.70962373642448
1922	-1.3332725028336	-0.209880890777574	5.98010671925585	5.77022582847828
1923	0.503127640540077	-0.231494058237848	5.99867698647408	5.76718292823623
1924	-0.534755038721828	-0.221898198018929	6.00089635218215	5.77899815416322
1925	-1.31750142066846	-0.225687465588997	6.03921014324442	5.81352267765542
1926	-0.30802646220979	-0.263958884225615	6.06422135455812	5.80026247033251
1927	-1.38314085106506	-0.291027309298959	6.07002461955825	5.77899731025929
1928	0.515656436582807	-0.344905882815777	6.10039281775701	5.75548693494123
1929	1.69098605071934	-0.352801315684551	6.06714511985309	5.71434380416854
1930	1.37268170043011	-0.291122755197603	6.1210958349774	5.82997307977979
1931	1.36675652615646	-0.195258242137859	6.19164115371113	5.99638291157328
1932	0.238312502482504	-0.0798222125969714	6.2201918259805	6.14036961338353
1933	-0.216403130381267	0.00798426437996461	6.19511333872778	6.20309760310774
1934	-0.48422856289403	0.0594933188836135	6.25791199586751	6.31740531475112
1935	0.139904310764807	0.0762078944402363	6.23855276250901	6.31476065694925
1936	1.37424138758615	0.0894896878266604	6.18475315207652	6.27424283990318
1937	0.66696794405929	0.140457587151385	6.12090453674127	6.26136212389266
1938	0.403923787170784	0.191849847228999	6.09194459570871	6.28379444293771
1939	0.213875614332691	0.233223396572275	6.05650897893944	6.28973237551172
1940	1.28232994896372	0.260297797507079	6.03270718288854	6.29300498039562
1941	2.46899929328668	0.311888624220487	6.0212118902898	6.33310051451029
1942	0.577418846730357	0.417080610790734	5.98353262890695	6.40061323969768
1943	0.791514786040534	0.492798270877373	5.96960899513004	6.46240726600742
1944	0.861749336064587	0.553282204509994	5.90436832982161	6.4576505343316
1945	-0.439340497389208	0.603867379620647	5.87061765133682	6.47448503095747
1946	0.257404350617089	0.603545373102836	5.80163907344907	6.40518444655191
1947	-0.484849248330514	0.591927700280751	5.81495552954031	6.40688322982106
1948	-2.08822250539897	0.548811821745667	5.83185720794351	6.38066902968918
1949	-0.408061063994226	0.433489549552307	5.87232924020697	6.30581878975927
1950	-0.421769509247958	0.328579199406301	5.94503025698311	6.27360945638941
1951	0.289747630487723	0.233646429222215	5.98462556252979	6.21827199175201
1952	-2.52538659679213	0.171822821658256	6.08842940648454	6.2602522281428
1953	-2.01879316778995	0.0420309043440115	6.1109484588721	6.15297936321611
1954	-2.22797571169402	-0.112466215814627	6.17123963663483	6.0587734208202
1955	0.313994271183677	-0.285297746165267	6.26647238179369	5.98117463562843
1956	0.696689393638436	-0.381492647532028	6.28756519263601	5.90607254510398
1957	1.5052292757265	-0.410622685595255	6.24062392400485	5.83000123840959
1958	1.14197657475416	-0.367361572221862	6.29033560002711	5.92297402780525
1959	0.288410591950819	-0.288892962200908	6.37074575412278	6.08185279192188
1960	-0.928698683090156	-0.217356054154131	6.34141202726477	6.12405597311064
1961	-0.614989205900814	-0.192675594973013	6.43500409394292	6.2423284989699
1962	-0.36563615225557	-0.189941172744565	6.46799822224183	6.27805704949727
1963	-0.946098821138301	-0.19384134760264	6.53547399896326	6.34163265136062
1964	0.227079217429008	-0.221070377355191	6.55059504447713	6.32952466712194
1965	0.178581992481663	-0.224621822474126	6.58504178372363	6.3604199612495
1966	0.369085410006894	-0.213773259450505	6.56641385257844	6.35264059312793
1967	0.575995689379662	-0.187389709986826	6.53198466665535	6.34459495666852
1968	-0.651976972858067	-0.144683520255687	6.51593210199557	6.37124858173988
1969	0.266518955234154	-0.132654359887954	6.44928233246334	6.31662797257539
1970	-0.562663975195539	-0.111503853384756	6.38699047795525	6.2754866245705
1971	-0.691659781635	-0.112089203084344	6.3305281163535	6.21843891326915
1972	0.0960301215416958	-0.131449812527961	6.22446094724857	6.0930111347206
1973	-1.48306502493467	-0.136963455685239	6.16143862116293	6.02447516547769
1974	-0.851727822091956	-0.184728179838692	6.10793249177375	5.92320431193505
1975	-0.724003424609503	-0.238569364115938	6.04419140740827	5.80562204329233
1976	-0.811324297516534	-0.290531703036866	6.03923024357294	5.74869854053608
1977	0.658725153202607	-0.342386899027761	6.06259060708666	5.7202037080589
1978	-0.217433016464428	-0.344323401185464	6.07998182041656	5.7356584192311
1979	0.365594156754313	-0.341428277084163	6.05863249703419	5.71720421995002
1980	0.626956613630792	-0.316295855533467	6.0690661662014	5.75277031066794
1981	-0.155235898701434	-0.268523723162788	6.08000900266315	5.81148527950036
1982	0.906501979494957	-0.232761663896613	6.1252307913217	5.89246912742508
1983	-0.905825387280668	-0.171454188333831	6.13652977492831	5.96507558659448
1984	0.209090698379782	-0.154389908266772	6.15013395548284	5.99574404721607
1985	-0.414219381939681	-0.13103079291101	6.20646436073148	6.07543356782047
1986	-0.765262229368689	-0.12463259495665	6.2382807684731	6.11364817351645
1987	0.172476171184731	-0.141310258371775	6.27349637584511	6.13218611747333
1988	-0.161245525943033	-0.142197919898968	6.32478643629306	6.1825885163941
1989	3.07224927625632	-0.143401188028365	6.37033235432091	6.22693116629254
1990	0.358769730935038	-0.0388820105769284	6.49191307491698	6.45303106434005
1991	0.272397321509448	0.0442063278386712	6.55933744588336	6.60354377372203
1992	-1.17307864656698	0.107370353851254	6.61994123928691	6.72731159313816
1993	-0.826050205489978	0.107765011072949	6.6729043576616	6.78066936873455
1994	1.72831769449457	0.0774360485331481	6.79212016364072	6.86955621217387
1995	-0.441315192728056	0.111162575381267	6.82569306442684	6.93685563980811
1996	-0.416537584065025	0.115664769690947	6.93727401572761	7.05293878541855
1997	-1.68897636407508	0.101240820144836	7.01203639225195	7.11327721239678
1998	-1.22972415012187	0.0329328564752867	7.08731459991884	7.12024745639412
1999	-0.793515776847563	-0.054209985634429	7.12187939128354	7.06766940564911
[truncated: 8,001 more rows]
