# Supplementary material for: Impulse Response Functions for Nonlinear, Nonstationary, and Heterogeneous Systems, Estimated by Deconvolution and Demixing of Noisy Time Series
Source: Sensors (Basel). 2022 Apr 25;22(9):3291. doi: 10.3390/s22093291 (PMC9105515; doi:10.3390/s22093291)
Supplement: Supplementary file 1 [file sensors-22-03291-s001.zip › File S1/IRF fig 3 ARIMA benchmark tests/ARIMA_benchmark_time_series_alpha=4_tau=20_FD=1.txt]

t	x	y_true	y_err	y
1	0.105339774373463	-0.0469084782811715	-0.0360462904769077	-0.0829547687580792
2	0.52977015957699	-0.0245666072814472	-0.0331695663286011	-0.0577361736100483
3	1.04273546816501	-0.00203908762367796	-0.0361435423406663	-0.0381826299643443
4	1.24957804934532	0.0199186375023701	-0.0293317804177877	-0.00941314291541758
5	1.23145039397271	0.0416765445227423	-0.0189571308753115	0.0227194136474308
6	0.10199272852475	0.0642534136356528	0.0189900159582097	0.0832434295938625
7	1.21984726416919	0.0885334250442294	0.0705745907128717	0.159108015757101
8	0.709326131246492	0.114577788670244	0.11988135885458	0.234459147524824
9	1.57901871107543	0.14252665830051	0.190204600814452	0.332731259114961
10	-0.0287709939791482	0.172453319853504	0.299695257745254	0.472148577598758
11	0.311585931515812	0.204512890578397	0.422715127340616	0.627228017919012
12	-1.03512708351217	0.237847048400201	0.507704271792714	0.745551320192915
13	0.0505780882411377	0.270925007980185	0.540077630755697	0.811002638735881
14	0.630355492295553	0.301441140356705	0.60871509927665	0.910156239633355
15	1.2825125200994	0.327819387811717	0.669209094125519	0.997028481937236
16	0.40465421241108	0.34982476221191	0.728737814449177	1.07856257666109
17	-1.17915624904858	0.368286496362222	0.80084951183391	1.16913600819613
18	0.124274023344854	0.383560344101475	0.884713749100238	1.26827409320171
19	-1.49976364246162	0.394807772138602	0.915827450554396	1.310635222693
20	-0.318355840640878	0.401198040759225	0.981133374016391	1.38233141477562
21	0.28469415184677	0.401411380586129	1.02202599570351	1.42343737628964
22	-0.532433352175834	0.39497549787701	1.08010856400259	1.4750840618796
23	-1.38033029296673	0.382440544011456	1.07746739392913	1.45990793794059
24	0.813862716731064	0.364190026711464	1.0857430524194	1.44993307913087
25	1.31890245195406	0.340364578344389	1.04709437917076	1.38745895751514
26	-1.02505961014246	0.312669749700233	1.08897241944861	1.40164216914885
27	-0.545119970587582	0.283533778826138	1.08768757190805	1.37122135073419
28	-0.986949930867677	0.2539026080974	1.08956606833183	1.34346867642923
29	-0.316727992547456	0.223857502835316	1.01323475166532	1.23709225450064
30	0.167457498433256	0.193020407282423	0.979547935278621	1.17256834256104
31	0.5614578331025	0.161434485656067	0.958421704389072	1.11985619004514
32	-0.863079999092668	0.129905398401448	0.928352462657349	1.0582578610588
33	-2.01733747971987	0.0995327892629628	0.866795436816602	0.966328226079565
34	0.680204117912592	0.0701765217541304	0.927355208264931	0.997531730019061
35	-0.514437950115265	0.0407267331021839	0.958114716601085	0.998841449703269
36	-0.134983583041153	0.0113400915120522	1.00544634677858	1.01678643829063
37	0.672218651822196	-0.0176276954931833	0.989420363033555	0.971792667540372
38	0.0571198172074678	-0.0454904512649797	0.964319343945958	0.918828892680978
39	0.0539829029007066	-0.071012586055668	0.993666250165357	0.922653664109689
40	-0.490167486925829	-0.0932433469456152	1.08405545219715	0.990812105251537
41	-0.289064400816958	-0.111760004422683	1.08282778970843	0.97106778528575
42	0.93184421105869	-0.126843743662824	1.11225612055285	0.985412376890025
43	-0.315053361994271	-0.138772762070625	1.10444761528373	0.965674853213109
44	-1.10387982440353	-0.147203327883986	1.09644810607807	0.949244778194079
45	-1.8112062962006	-0.152512761952774	1.09700747311551	0.944494711162731
46	-0.48423379130139	-0.15630419145054	1.102593979628	0.946289788177457
47	0.883471193988792	-0.160845300782849	1.12669108632171	0.96584578553886
48	-0.18992616403581	-0.167191788927574	1.14857689511552	0.98138510618795
49	-1.08622093499467	-0.17471174001329	1.1202214438985	0.945509703885208
50	-1.13223529885087	-0.182842197870085	1.14345232571519	0.960610127845107
51	-0.670429198646934	-0.191923827539498	1.15197728895723	0.96005346141773
52	-0.59178883550142	-0.202685145793747	1.14611542516754	0.943430279373794
53	1.81012283854846	-0.215530841465469	1.15010684145981	0.934575999994342
54	1.53245790934851	-0.229953288923549	1.13997001181317	0.910016722889618
55	0.0275566875668396	-0.243396164477628	1.12446478161205	0.881068617134421
56	1.66348378864791	-0.252954285982127	1.15316973727621	0.900215451294083
57	2.20104520290942	-0.256838592768818	1.16196915359805	0.905130560829229
58	0.627200635803305	-0.253080574585858	1.19515959758951	0.942079023003657
59	0.0611684268388378	-0.239812978349629	1.22124801050664	0.981435032157012
60	0.233005288381204	-0.2168795622004	1.27132669890928	1.05444713670888
61	1.54392600276407	-0.185738028789315	1.3591534542879	1.17341542549858
62	1.80640749675009	-0.14822498040689	1.42025454960136	1.27202956919447
63	1.11632641443203	-0.105218638116608	1.45229596471566	1.34707732659905
64	-0.251119709924927	-0.0569631073370512	1.53036257526566	1.4733994679286
65	0.430358401667197	-0.00429399377118696	1.56841365041321	1.56411965664203
66	0.406672901057103	0.0507372834273642	1.60685250326895	1.65758978669631
67	0.287949071048432	0.10602026139722	1.5858537252471	1.69187398664432
68	-0.247320882425327	0.1597323085226	1.61091742639031	1.77064973491291
69	0.646563817424203	0.210227641141118	1.66375883823003	1.87398647937115
70	-0.126469580815662	0.255998078818708	1.71157167499153	1.96756975381024
71	-0.561416912140887	0.296267502088883	1.73370917947963	2.02997668156852
72	-0.382249217535529	0.330260171094311	1.78812708879837	2.11838725989268
73	-2.06226565971067	0.357026508014246	1.79377060380044	2.15079711181469
74	-0.647056616729283	0.375501381896956	1.7796376058835	2.15513898778045
75	0.276749606227425	0.384015145187637	1.78440196247382	2.16841710766146
76	0.832671972666498	0.382045121305789	1.76018922909263	2.14223435039842
77	-1.07912584980371	0.370870798094698	1.76527070257561	2.13614150067031
78	-0.962126103081333	0.352702830773984	1.73925685256256	2.09195968333655
79	-0.644382794840668	0.328736157668123	1.71518587927302	2.04392203694115
80	-0.485583219797532	0.299545295819749	1.73608736140935	2.03563265722909
81	0.27395091800788	0.26575628104959	1.74257713707067	2.00833341812026
82	1.68459331971603	0.228379688140161	1.75809477374263	1.98647446188279
83	-0.613745576349948	0.189433025637524	1.77687300366618	1.96630602930371
84	-0.461610766326611	0.15177044915874	1.78501276559148	1.93678321475022
85	-1.67752985212856	0.116796660635473	1.80830259990987	1.92509926054534
86	-1.86752763235479	0.084539882087109	1.84982740417156	1.93436728625867
87	-1.21772182394326	0.0534958186520202	1.858995330323	1.91249114897502
88	-1.5607100099555	0.0215379621903054	1.86064834129869	1.882186303489
89	-2.97372713452802	-0.0129997283888106	1.83427014227389	1.82127041388508
90	-1.63612562595218	-0.0516901651290637	1.84994451482916	1.79825434970009
91	-1.07829224391639	-0.0964653845591554	1.86775357443524	1.77128818987609
92	-0.0433635231193917	-0.148078692512947	1.86351868481542	1.71543999230247
93	0.668984453102913	-0.205621635241645	1.82565919444528	1.62003755920364
94	-0.782663055606383	-0.266416497859455	1.81432952422095	1.54791302636149
95	0.126834895746089	-0.326923136800211	1.78829912392014	1.46137598711993
96	-0.350468379370185	-0.384430341033211	1.70398018761637	1.31954984658316
97	1.66066313863286	-0.43667948946515	1.64974877776932	1.21306928830417
98	1.86346555601369	-0.481781218850313	1.57159581910074	1.08981460025042
99	1.6503987673278	-0.51698670730155	1.55245003956706	1.03546333226551
100	0.658579817233843	-0.539353706211687	1.53953943000837	1.00018572379668
101	-0.094756058653946	-0.546881804088802	1.48003003022577	0.93314822613697
102	-1.40184465769626	-0.539501487426296	1.37809420256072	0.83859271513442
103	-0.853825452878649	-0.51930550845726	1.30622585949995	0.786920351042693
104	-0.948630946385343	-0.490249349159059	1.23352442219537	0.743275073036314
105	-0.865690000078179	-0.456555227352534	1.19304122620702	0.736485998854485
106	0.948627945791471	-0.422021641556791	1.11754448286461	0.695522841307817
107	0.164749202678081	-0.389289537981902	1.06616052529454	0.676870987312634
108	-2.35002331864328	-0.358936369674844	1.05720544473404	0.698269075059194
109	-0.682714485033239	-0.331352001663101	0.976972898733894	0.645620897070793
110	0.126461476853543	-0.308304028742796	0.946028167156168	0.637724138413372
111	0.27661905734646	-0.290839846418542	0.90609064732095	0.615250800902408
112	-0.53218242969685	-0.278571811339968	0.877216139799115	0.598644328459147
113	0.394831494688965	-0.270383760118273	0.840820932282322	0.570437172164049
114	-0.790579204555036	-0.26528144844159	0.831811134315095	0.566529685873505
115	0.466868028670512	-0.262133615166162	0.806365684615927	0.544232069449765
116	0.208948596608265	-0.260320760390692	0.76551939988841	0.505198639497718
117	1.35362126417019	-0.258853142317345	0.721616719822651	0.462763577505306
118	0.454896099888218	-0.256470782828095	0.659804879553249	0.403334096725154
119	0.141342231007273	-0.251421644610352	0.684897505637573	0.433475861027221
120	0.388065979782698	-0.2426040810554	0.738686330915595	0.496082249860196
121	-0.968813211736068	-0.229765902513147	0.787556814971067	0.55779091245792
122	-1.09881015731685	-0.213337477777114	0.80308280974229	0.589745331965176
123	0.0460061527095668	-0.195044233842067	0.787756314444618	0.592712080602551
124	0.822389044852169	-0.17702968461297	0.795150418177006	0.618120733564036
125	0.18301483904346	-0.16034248018712	0.784081787993315	0.623739307806195
126	0.754730169401685	-0.144786767547689	0.838867617393188	0.694080849845499
127	-0.152300605608182	-0.129849632156244	0.901850791170356	0.772001159014112
128	0.956302374782845	-0.114840252295187	0.9764158103179	0.861575558022713
129	1.03732293085141	-0.0994339009526419	1.0517742759927	0.952340375040059
130	2.31564071795223	-0.082867147615679	1.1066481829618	1.02378103534613
131	2.17883135336184	-0.0638385540562713	1.15482176113976	1.09098320708349
132	1.32631359930966	-0.0401789503280654	1.16183386102872	1.12165491070065
133	1.79647078348342	-0.0098783347065034	1.20162348752995	1.19174515282344
134	0.894598732988145	0.0279984103550366	1.23008847207475	1.25808688242978
135	0.511518209730343	0.0735782354233871	1.24936573612707	1.32294397155045
136	-0.328351965882604	0.125738105316787	1.29679537336462	1.42253347868141
137	0.983714511937104	0.182183828631639	1.2674990348737	1.44968286350534
138	1.46882422413956	0.239926106816394	1.29096490142058	1.53089100823697
139	2.89344138854213	0.296951998293949	1.35730498400073	1.65425698229468
140	1.54413770529106	0.352797813987441	1.46855499627508	1.82135281026252
141	2.13410836610591	0.408525827392761	1.53822294975566	1.94674877714842
142	0.586144619832244	0.465036512240974	1.63048704822679	2.09552356046777
143	0.0321213983945189	0.522829375945814	1.71011834915027	2.23294772509609
144	0.352754174947925	0.580917249002417	1.7774567065418	2.35837395554422
145	0.283297015212523	0.637174273931282	1.77280090826006	2.40997518219134
146	-0.478827695707726	0.689397611268284	1.72733393452334	2.41673154579162
147	0.814639559760334	0.735543815055664	1.71620250713626	2.45174632219192
148	-0.412712825196258	0.773755766222871	1.67618716986811	2.44994293609098
149	0.68554218843935	0.803211138937242	1.67182264852261	2.47503378745985
150	0.0710152258691303	0.823378143856309	1.66742238514903	2.49080052900534
151	-0.817359952692457	0.8345776692696	1.62402341702012	2.45860108628972
152	0.0767492179940502	0.837164615796949	1.58638627793137	2.42355089372832
153	-0.767574690733839	0.831099541880735	1.57059806288586	2.4016976047666
154	1.65600715476015	0.816681441113071	1.54299730689181	2.35967874800488
155	1.56872159602235	0.794559519691887	1.49655670653604	2.29111622622793
156	1.32305725837262	0.76721391643441	1.45024977744973	2.21746369388414
157	0.671797759799268	0.737944348161839	1.40811617395549	2.14606052211733
158	-0.576040848444463	0.709655385884969	1.38680804424879	2.09646343013376
159	0.193906356748956	0.683866714362097	1.36921886061042	2.05308557497252
160	0.437497639259542	0.660400579349961	1.36746598691634	2.0278665662663
161	0.914577956808008	0.638742273195642	1.37122773527456	2.0099700084702
162	0.0135669019569223	0.618681481655195	1.39845517991113	2.01713666156633
163	-0.0879289785277968	0.600345609403444	1.39503676278979	1.99538237219323
164	1.58220262696778	0.583382067088362	1.43452103483819	2.01790310192656
165	1.36066644288533	0.56742671304075	1.47615838748164	2.04358510052239
166	-0.348526824130679	0.553293242223326	1.51752526322995	2.07081850545327
167	0.778057883796961	0.541890914325346	1.5489155891762	2.09080650350154
168	-0.0944138165859417	0.532980592710535	1.58516660149992	2.11814719421046
169	-0.681444135029341	0.526166870827042	1.5772354319016	2.10340230272864
170	0.137759086331123	0.520421602138208	1.61257043954492	2.13299204168313
171	-0.723139364989069	0.51420501687598	1.63100901711703	2.14521403399301
172	-1.84865975316754	0.506310924271978	1.69289496739901	2.19920589167098
173	-0.901353119739392	0.495168918456018	1.72737238661298	2.222541305069
174	-0.8203641977044	0.478639771952074	1.7557117777796	2.23435154973168
175	0.590901693196248	0.455314455491621	1.78658734369131	2.24190179918293
176	0.88797638425916	0.424997008987595	1.83053805519874	2.25553506418633
177	0.0764810600819886	0.38932892212994	1.79915669464348	2.18848561677342
178	0.0614224993724209	0.350917017331514	1.7945133575997	2.14543037493122
179	1.66802421349375	0.311961622133114	1.77892948428124	2.09089110641435
180	0.160697048058002	0.274418820430337	1.78559834481592	2.06001716524625
181	0.554984695193797	0.240665069564092	1.76680583455112	2.00747090411521
182	0.432348951650366	0.212104633040836	1.7612956065654	1.97340023960623
183	2.09532823293947	0.189448925920136	1.72669670330555	1.91614562922569
184	0.303108065531551	0.173225384948139	1.65291159072153	1.82613697566967
185	-1.06075807283767	0.164463127100891	1.56979135399978	1.73425448110067
186	-1.26982966781727	0.162779518564097	1.50388767133171	1.66666718989581
187	-0.608155274696005	0.165789013379426	1.4110590911681	1.57684810454753
188	-0.139614159065464	0.170265979927457	1.34076926586708	1.51103524579453
189	-0.691756941124251	0.173609753577366	1.33072071432368	1.50433046790104
190	-0.724088679979617	0.174228727713256	1.29634979921672	1.47057852692998
191	-0.286741540115023	0.170949946889766	1.32549075027657	1.49644069716634
192	0.520915253869986	0.163043066091428	1.33134128569656	1.49438435178799
193	1.83845657745515	0.15067629100455	1.28519525492176	1.43587154592631
194	0.874208529989597	0.135430186797526	1.29613709079334	1.43156727759087
195	0.89624272720212	0.120203981692547	1.25638377064248	1.37658775233503
196	1.43571721175112	0.10757080557208	1.21751675110051	1.32508755667259
197	1.84103159187124	0.0995169217240242	1.21683833129094	1.31635525301497
198	1.39793045532534	0.0978533862907261	1.16499055495449	1.26284394124521
199	0.516786420752244	0.104178166850309	1.17111540390201	1.27529357075232
200	-1.61394829671825	0.119128252590787	1.19637855573297	1.31550680832376
201	-1.77864352634469	0.141457769814609	1.23067900624033	1.37213677605493
202	-0.329479872450527	0.167400688661206	1.30377795104488	1.47117863970608
203	-0.38829791573534	0.192418231824093	1.2788563093198	1.47127454114389
204	-0.273569517053439	0.213308916220918	1.28801372051013	1.50132263673105
205	-0.323543255900191	0.228218617130143	1.29047575018919	1.51869436731933
206	-1.23404954520508	0.236351355955405	1.28416854531314	1.52051990126855
207	-1.71533034862493	0.237421186715148	1.30106388858744	1.53848507530259
208	-1.47900364669333	0.230795842583288	1.31859088391691	1.54938672650019
209	1.16501204731269	0.215523807683906	1.3768369564933	1.5923607641772
210	1.19184403112845	0.191525745563322	1.44742414858239	1.63894989414571
211	0.816481383394384	0.161262813777086	1.55076188495032	1.71202469872741
212	1.43401649557375	0.128447595780728	1.64755142889366	1.77599902467439
213	1.54358905477174	0.0967462517287016	1.68641618420067	1.78316243592937
214	-0.869665761951256	0.0696659402849703	1.69270328942749	1.76236922971246
215	1.90661241834816	0.0496826412655355	1.71041371807555	1.76009635934109
216	0.736313748645856	0.0372029701742837	1.75071888133037	1.78792185150465
217	0.127037287629826	0.0328769883659228	1.75353595963214	1.78641294799806
218	-1.14097590715395	0.0366381858344719	1.7745867878729	1.81122497370737
219	-1.77014259590907	0.0470539385837832	1.7643456715254	1.81139961010918
220	-0.904120277782662	0.0610151997180496	1.78708310619549	1.84809830591354
221	-0.118680350491123	0.0746001169923189	1.78777519166837	1.86237530866069
222	1.54333214261256	0.084812344438761	1.8354986199588	1.92031096439756
223	-0.7862389825333	0.0906386619749988	1.82975140027661	1.9203900622516
224	-1.10248531026486	0.0929903726083106	1.86094078680381	1.95393115941212
225	-1.20466158509674	0.0920818469989956	1.93957948136689	2.03166132836589
226	-1.27294666973009	0.0872602979223248	1.97367320488294	2.06093350280527
227	-1.35364527616744	0.0775345168878729	1.99768069806792	2.07521521495579
228	-2.49358523293276	0.0619426927115837	2.0371733509127	2.09911604362429
229	-1.14997734808293	0.0395041480796543	2.06241823702429	2.10192238510394
230	-0.80922019604691	0.00901116116942245	2.05406759130237	2.0630787524718
231	-1.37591181327318	-0.0295945513808416	2.07907945019313	2.04948489881229
232	-1.70800116690993	-0.0753206487903591	2.05744775804359	1.98212710925323
233	-0.758999373608429	-0.127086159311113	2.05521769308806	1.92813153377695
234	0.077721276403582	-0.183868365378463	2.02613178805466	1.8422634226762
235	-1.80265129459621	-0.243849732408584	2.02865205438681	1.78480232197823
236	-1.54338500904097	-0.304675973968298	2.10272411207318	1.79804813810489
237	-2.78251334969993	-0.36519357689085	2.1709066992121	1.80571312232125
238	-1.44866327394221	-0.425266123237014	2.18276301287	1.75749688963299
239	-1.27249731840217	-0.485736170578619	2.24600392542632	1.7602677548477
240	-1.15182854957005	-0.546873165168893	2.25839666537303	1.71152350020414
241	0.99074246226554	-0.608220629972919	2.2805154265795	1.67229479660658
242	0.564206587522914	-0.668415218818387	2.29267887439205	1.62426365557366
243	0.768437835233026	-0.724396592275514	2.27332406792772	1.5489274756522
244	0.280332881735915	-0.772782453112749	2.27497056274731	1.50218810963456
245	0.967290704612279	-0.810689535100484	2.24701988092487	1.43633034582438
246	0.0155489655265755	-0.836243107337159	2.20229921767154	1.36605611033438
247	0.331190717643756	-0.848322714433791	2.20109055265662	1.35276783822282
248	0.363048139650474	-0.847093342788053	2.17414880351271	1.32705546072466
249	0.633839762306428	-0.8334543152681	2.14632897890724	1.31287466363914
250	1.57866217108197	-0.808639646661516	2.08784607800898	1.27920643134747
251	2.43428901928257	-0.773697545635717	2.09515866183104	1.32146111619532
252	2.50723855128214	-0.728776844571233	2.06761971623103	1.33884287165979
253	1.76990569214462	-0.673087464568381	2.08223568750337	1.40914822293499
254	0.0505892746483504	-0.605803533960292	2.14565200552369	1.5398484715634
255	-0.198345734349272	-0.527412470173576	2.17422577864185	1.64681330846827
256	0.386053234196965	-0.440622212366075	2.25590216484558	1.8152799524795
257	0.888527447020504	-0.34929346533652	2.31353580768359	1.96424234234708
258	-0.197375662434293	-0.256916131935717	2.40827155909275	2.15135542715703
259	-0.756819313428049	-0.166194061905793	2.51618057753314	2.34998651562735
260	-0.427825627991384	-0.0799538324290574	2.60351815480251	2.52356432237345
261	1.08103491082856	-0.00113338243615963	2.63864847872212	2.63751509628596
262	1.18075424632526	0.0682784802259681	2.73070108804853	2.7989795682745
263	0.152210916094655	0.128290699698173	2.80367348485333	2.9319641845515
264	0.0207294035050528	0.180004769419123	2.86997574078445	3.04998051020357
265	0.840644951302623	0.224210315613617	2.88770069979461	3.11191101540823
266	-0.0876373100636785	0.261477540877974	2.90655544726747	3.16803298814544
267	-0.552524011382309	0.29265789011241	2.91578941984284	3.20844730995525
268	-0.606182090691099	0.318045534856693	2.93507346948744	3.25311900434413
269	-2.36502379638185	0.337251186552619	2.96805407850648	3.3053052650591
270	-2.94458797500646	0.349254037516109	2.97071746541574	3.31997150293185
271	-1.25571459743606	0.351648781719871	2.97517804189222	3.32682682361209
272	-2.43709074625877	0.341667540917395	2.93326573433135	3.27493327524874
273	1.27130294837186	0.317932648216817	2.94578314117063	3.26371578938745
274	0.212563568150398	0.28042240172787	2.95523288910434	3.23565529083221
275	-0.38355557020073	0.232299250746988	2.98560240950167	3.21790166024866
276	-0.760938361173622	0.177599342267881	2.99999774825943	3.17759709052732
277	0.184556584626113	0.119665796118326	2.99768872115297	3.1173545172713
278	1.76332153247393	0.0609981775495621	3.00283579090392	3.06383396845349
279	1.70405447192434	0.00437918338958698	3.06202520939423	3.06640439278382
280	0.70588689392842	-0.0464330796718625	3.11906190852373	3.07262882885187
281	0.149823477568224	-0.0879101679698017	3.20045029851919	3.11254013054939
282	-1.34576245090556	-0.118156934728788	3.26165214894373	3.14349521421494
283	-1.10546374433196	-0.137370315712881	3.34014260067602	3.20277228496314
284	0.302077055754655	-0.147961859700708	3.42111279866122	3.27315093896051
285	-0.90301018169808	-0.152875674670745	3.50494741652752	3.35207174185678
286	0.618334653045044	-0.154178588575246	3.54597360394225	3.391795015367
287	1.25607330847681	-0.153623982328938	3.57872722955609	3.42510324722715
288	-0.118692428405576	-0.151544775667723	3.59057788443439	3.43903310876666
289	-0.91982126899059	-0.147239927280965	3.57844778855965	3.43120786127868
290	-0.897122371711241	-0.140765893943686	3.60538872588595	3.46462283194227
291	-0.137464574882511	-0.13333157401862	3.60101731640411	3.46768574238549
292	-0.100376246458304	-0.126441999200378	3.57002207802324	3.44358007882286
293	-0.0956552834053693	-0.120947027038315	3.51813678100859	3.39718975397028
294	-1.6308656940709	-0.117110817560275	3.51742481870505	3.40031400114477
295	-1.26770072869956	-0.115190383107244	3.53298771079497	3.41779732768772
296	-0.610313568665559	-0.116380611408336	3.53027960504361	3.41389899363527
297	-0.292756605001838	-0.121871461937171	3.56250777748974	3.44063631555257
298	1.3047266118368	-0.131981946427569	3.58155794411754	3.44957599768997
299	0.331724326590279	-0.145812953182572	3.6114404669164	3.46562751373382
300	0.253303263072284	-0.160987585604722	3.60654881979644	3.44556123419171
301	0.713612204602474	-0.175262974672955	3.58292217178233	3.40765919710937
302	1.70389098685622	-0.186900121209756	3.59817099351644	3.41127087230668
303	0.906230230189405	-0.194159937426844	3.59137528738012	3.39721534995328
304	-0.483802610844555	-0.195049926092424	3.6033228734029	3.40827294731048
305	-1.02682792283717	-0.188627118506935	3.62947018608539	3.44084306757845
306	0.160214415424595	-0.17595081402378	3.65520267957067	3.47925186554689
307	-0.08055346475276	-0.15929314529825	3.76957672736774	3.61028358206949
308	-1.7290728669635	-0.140507398064308	3.84688250975845	3.70637511169414
309	-1.62943139335766	-0.121398023487722	3.91984176805798	3.79844374457026
310	-1.03357742347876	-0.10469139811698	3.955074891029	3.85038349291202
311	-0.141363403319281	-0.0931202178957059	3.97993180250584	3.88681158461014
312	1.52612886114533	-0.0882739823024675	4.02308406634336	3.9348100840409
313	0.681781619819567	-0.0897633281737269	4.03490215451307	3.94513882633934
314	1.72895390420303	-0.0950986708200337	4.12693999656822	4.03184132574818
315	0.704267868038131	-0.101273112080462	4.21269404129677	4.11142092921631
316	-1.26590053661133	-0.105081195749719	4.30145481986974	4.19637362412002
317	-1.88310899120314	-0.104772001025378	4.37359811032682	4.26882610930144
318	-0.30138335653849	-0.101294102884546	4.39522927884289	4.29393517595835
319	-0.42962506276408	-0.0971174453730099	4.43163572684134	4.33451828146833
320	-1.35397457750342	-0.0940245822204954	4.47705388097513	4.38302929875464
321	-2.14815019207268	-0.0932599835471072	4.46641593311398	4.37315594956687
322	0.260994972125021	-0.0964422346012338	4.45920997910712	4.36276774450589
323	0.706729986032098	-0.105203248728497	4.47734564067615	4.37214239194765
324	0.723849956155596	-0.119103718578095	4.47949462574973	4.36039090717163
325	-0.846444037157021	-0.136044949036883	4.48147962982519	4.34543468078831
326	-0.714384765880318	-0.153687666733924	4.49633687182905	4.34264920509512
327	-0.056863827403409	-0.170999746711488	4.4949593795082	4.32395963279671
328	0.161966274205707	-0.187673999050366	4.42837816522875	4.24070416617838
329	-0.259614153882941	-0.203233779398	4.36863707796826	4.16540329857026
330	-0.0315896014725112	-0.217044597806698	4.25995060588431	4.04290600807761
331	-0.928683408300888	-0.228738668096757	4.23150967763424	4.00277100953749
332	-1.60453948399131	-0.238249686601735	4.16242376363519	3.92417407703345
333	-1.25640305347242	-0.246447229357344	4.17585994516993	3.92941271581259
334	-1.38924400131046	-0.255045283269838	4.18493472700606	3.92988944373622
335	0.424075622534265	-0.26573692443796	4.24189137832472	3.97615445388676
336	0.93561732946265	-0.279540723935832	4.26821206923624	3.98867134530041
337	0.609155562802163	-0.295548850048704	4.30695923496516	4.01141038491646
338	-0.384163406339513	-0.311504023683601	4.32657088279839	4.01506685911478
339	1.24761635264528	-0.325246689407889	4.37152550761466	4.04627881820677
340	-0.935872557853605	-0.335423507011812	4.36602067908236	4.03059717207055
341	0.0242552951812189	-0.340767873858035	4.32126498601799	3.98049711215996
342	-0.215452297873318	-0.341452111128118	4.2920912100372	3.95063909890908
343	-1.32639356819903	-0.338049352934555	4.25844802871751	3.92039867578295
344	0.434364263793486	-0.331586526187035	4.22816260722275	3.89657608103571
345	-0.529598996653718	-0.323652569016394	4.14993105789875	3.82627848888235
346	-2.2491317065489	-0.314999193588419	4.10789600253121	3.79289680894279
347	-2.38454238258771	-0.306718235680233	4.07739480817974	3.77067657249951
348	-2.41239294337826	-0.30128898483848	4.01507132777035	3.71378234293187
349	-3.06618584179702	-0.30173717658809	4.02734449629302	3.72560731970493
350	-1.58675507582941	-0.310932924216615	4.03816977338809	3.72723684917147
351	-0.442722452298569	-0.33119656999577	4.06777940826914	3.73658283827337
352	1.4012917059148	-0.362785400025287	4.09502354014462	3.73223814011934
353	0.890139425920118	-0.403286059082175	4.10272086838245	3.69943480930027
354	-0.104219802953397	-0.447852311141684	4.08514693142559	3.63729462028391
355	0.394894859540716	-0.49146586432762	4.04654367546671	3.55507781113909
356	-0.168185265343469	-0.530446947141193	3.97074844941688	3.44030150227569
357	0.09985750973819	-0.562244139578828	3.97431600817815	3.41207186859933
358	-0.659495332397611	-0.585587323718861	3.97496343734812	3.38937611362926
359	0.199752111618535	-0.600181478360798	3.97287776062493	3.37269628226414
360	-0.916284016907826	-0.60669525034486	3.9356686252118	3.32897337486694
361	0.986590922302945	-0.606027894856968	3.88095093130565	3.27492303644868
362	-0.501118445551589	-0.599450257079559	3.85658731460382	3.25713705752426
363	0.0224127583368361	-0.587462379017248	3.83207743896488	3.24461505994763
364	-0.875217884384898	-0.570936837019945	3.81229173856481	3.24135490154486
365	-1.27475020684292	-0.550930949620431	3.8635723939728	3.31264144435237
366	-0.550927927144084	-0.529169219943318	3.83075052434146	3.30158130439814
367	-1.56315460230572	-0.507731182728122	3.81917498515325	3.31144380242513
368	-1.24983102064972	-0.488316682969366	3.83959044579906	3.35127376282969
369	1.07673207026069	-0.472724041905569	3.80705043598891	3.33432639408334
370	0.73090376274386	-0.461875467357791	3.81282533645677	3.35094986909898
371	1.40246078636854	-0.454438835624535	3.79706513824535	3.34262630262082
372	1.88865997018981	-0.447970505035786	3.81086379227042	3.36289328723464
373	1.16672068643024	-0.439351981986565	3.84599238694898	3.40664040496241
374	0.301849252265205	-0.425403132277477	3.8517500357853	3.42634690350782
375	0.0753555247433267	-0.404160512717444	3.86241061598375	3.4582501032663
376	0.0888627277896729	-0.375453851547681	3.82912145293477	3.45366760138709
377	1.44420790045251	-0.34041482608667	3.79553134947838	3.45511652339171
378	0.773153515171462	-0.300483032377143	3.77564879997723	3.47516576760009
379	-0.727090007938902	-0.256335825316653	3.77677642357019	3.52044059825354
380	0.300288032100527	-0.208948046838249	3.77009387530236	3.56114582846411
381	-1.28957143140888	-0.160343773924557	3.71789552071864	3.55755174679409
382	-1.47440993879253	-0.112618984811407	3.69499262726182	3.58237364245041
383	-0.797137875228686	-0.0686420085286382	3.67691548742279	3.60827347889415
384	0.610375630990131	-0.0313774021560188	3.62570596664925	3.59432856449323
385	-1.49582744069585	-0.00251770322272776	3.62526074526381	3.62274304204109
386	-0.38735408443505	0.0178621467185092	3.62575547048567	3.64361761720418
387	0.746053485334717	0.0295200952637901	3.62608287717775	3.65560297244154
388	-1.03746601585321	0.0330747147747436	3.63385908165263	3.66693379642737
389	0.636481223384298	0.0301830046616316	3.62598227129196	3.65616527595359
390	-1.99921424916227	0.0221074078041724	3.64472352125815	3.66683092906232
391	-2.51808665757286	0.0102161110400717	3.64392831097777	3.65414442201785
392	1.12458248581478	-0.00594561993561949	3.63518642577896	3.62924080584334
393	-0.575280466488334	-0.0274382280195717	3.65008003783954	3.62264180981996
394	-0.277528564365189	-0.0531419269971218	3.66744500904365	3.61430308204653
395	-2.27233895656941	-0.0816311903234076	3.72772685069067	3.64609566036726
396	-0.963601792345346	-0.111944148999965	3.76481415156285	3.65287000256288
397	0.159997836269107	-0.144500909480481	3.78889875326682	3.64439784378634
398	1.44970877136847	-0.179307899833861	3.84327917777516	3.6639712779413
399	0.650174305374152	-0.214824288603753	3.85293766299933	3.63811337439557
400	-1.21949885935149	-0.24808438153876	3.90955581907608	3.66147143753732
401	-1.27702998318453	-0.276736898042058	3.92535166289509	3.64861476485304
402	-0.597924295447167	-0.300596086045234	3.94594344437521	3.64534735832998
403	-1.6619782105857	-0.320717008239362	3.92041732223603	3.59970031399667
404	-1.70854622276617	-0.338361508705157	3.9297126812868	3.59135117258164
405	-1.36638801185339	-0.355395126091837	3.91143049454397	3.55603536845213
406	-0.830110991190962	-0.373778215915823	3.88578765684344	3.51200944092762
407	-0.643490010811075	-0.394811769167168	3.85287165692457	3.45805988775741
408	-0.921379179286195	-0.418750257843259	3.9131061819004	3.49435592405715
409	-2.62312475111738	-0.445102159262335	3.89274889581591	3.44764673655357
410	-1.13734353069871	-0.473580615136322	3.92547778122193	3.45189716608561
411	-1.18731364318063	-0.504893061705133	3.90951342120995	3.40462035950482
412	-2.18030496141468	-0.539191113064221	3.90383713418793	3.36464602112371
413	0.19456262203604	-0.576290069565235	3.86945597355409	3.29316590398886
414	0.712856494599728	-0.615983422129046	3.84303584632036	3.22705242419131
415	0.611978846598179	-0.656324256486659	3.85904014211084	3.20271588562418
416	-0.774339540464999	-0.694128010744341	3.85414960579134	3.160021595047
417	-0.397775251169932	-0.726450783748982	3.8321316049446	3.10568082119562
418	-0.00629573302045186	-0.751908172970741	3.82248766766201	3.07057949469127
419	1.66611103865956	-0.769989972080597	3.82506995947969	3.05507998739909
420	0.801406546786451	-0.780088861536724	3.80559900010463	3.02551013856791
421	0.843281391807676	-0.780735792286894	3.70887997411848	2.92814418183159
422	-1.41084140089114	-0.770857148967494	3.65421322809186	2.88335607912437
423	0.806424377799409	-0.750537071871834	3.63395717330976	2.88342010143792
424	0.107666988312535	-0.72172544452112	3.63494637575123	2.91322093123011
425	0.689204679325981	-0.68601565675581	3.65120341751224	2.96518776075643
426	-0.20906347108564	-0.644826255559021	3.67573118406187	3.03090492850285
427	0.769780777317134	-0.599320407123744	3.6870425213289	3.08772211420516
428	-2.22488969650434	-0.55085030695363	3.67500960387842	3.12415929692479
429	-1.72758739734125	-0.500845307145922	3.60236504507969	3.10151973793377
430	-0.549840341059197	-0.452526080401923	3.56226690156756	3.10974082116564
431	-0.0655140676962936	-0.409269290065654	3.53687046006454	3.12760116999889
432	0.637082452361711	-0.372927805812171	3.5171907987259	3.14426299291373
433	0.191857721547352	-0.343611627265491	3.46727657937688	3.12366495211139
434	0.297492815347604	-0.32004182239884	3.43981382480573	3.11977200240689
435	0.875775427334925	-0.300610321338582	3.39522519893849	3.09461487759991
436	0.898385273742843	-0.283605942469567	3.40231689778851	3.11871095531895
437	-0.321380530125168	-0.26706706160504	3.4223126048971	3.15524554329206
438	-1.21297660216645	-0.249392928196407	3.41563588914989	3.16624296095348
439	-1.25953615468981	-0.230495388548152	3.41878144341532	3.18828605486717
440	-0.170524559527675	-0.211851171551448	3.45127686595602	3.23942569440457
441	-1.27888383402956	-0.195355525452966	3.45704545370646	3.2616899282535
442	-1.01183904773166	-0.182245998271337	3.48660122790053	3.3043552296292
443	-0.0515807862791631	-0.173794844315092	3.51724292908509	3.34344808477
444	1.83261609854452	-0.17077043303579	3.52378789415138	3.35301746111559
445	0.0263062958587272	-0.172351866077568	3.55404096838491	3.38168910230734
446	0.130413876927596	-0.175939621191756	3.55086234597483	3.37492272478308
447	0.104026020679538	-0.179479909851852	3.56765198604201	3.38817207619016
448	-0.00346786714912033	-0.181670685100738	3.54807903112562	3.36640834602489
449	1.15169479838922	-0.181799070334675	3.53256189618429	3.35076282584961
450	1.07736607830191	-0.179396639121106	3.53176103545508	3.35236439633397
451	1.86297261771549	-0.173437053394619	3.5432082209813	3.36977116758668
452	1.87298679202088	-0.162592282013978	3.60441349415139	3.44182121213741
453	2.283263594254	-0.145160829918877	3.67730034739006	3.53213951747118
454	3.05652527682878	-0.119475985630528	3.70739582007522	3.5879198344447
455	-0.74865065427713	-0.0838752345912748	3.75163056867252	3.66775533408124
456	-0.949952204345855	-0.0374122916795148	3.84167311808625	3.80426082640674
457	0.555469439040132	0.0174674816274712	3.92320441277651	3.94067189440398
458	-0.293438015118482	0.0765636003195077	4.01786995002405	4.09443355034356
459	-0.966972832664605	0.136239520347021	4.12386872774759	4.26010824809461
460	0.683673961491538	0.193057463616022	4.11584873615628	4.3089061997723
461	0.369587989819865	0.243946101951764	4.14052578785049	4.38447188980225
462	-0.283599356279825	0.287548076297532	4.14908340398875	4.43663148028629
463	-0.289696425697604	0.32346080196655	4.17253370135317	4.49599450331972
464	1.86642769006918	0.35137737707104	4.19002092800665	4.54139830507769
465	-0.126094859001228	0.371586025552741	4.26611752466124	4.63770355021398
466	-1.3230820921788	0.385840940945482	4.30174863731758	4.68758957826307
467	-1.06458737173241	0.395023798063753	4.27112636772825	4.666150165792
468	-0.453291978626809	0.398493030842748	4.24358143919255	4.64207447003529
469	0.663225721395589	0.39527761455929	4.19062399585613	4.58590161041542
470	-1.97365660122751	0.38526656418094	4.20976378344192	4.59503034762286
471	-0.340010010830021	0.369215066768673	4.27135789500619	4.64057296177486
472	0.695869399309187	0.346928517902021	4.31387951325957	4.66080803116159
473	-0.0423686445720409	0.318976010007771	4.39072083840266	4.70969684841043
474	0.478804429647766	0.28714824983097	4.41066999587583	4.6978182457068
475	0.664114339625343	0.253363018536842	4.48215617278912	4.73551919132596
476	0.415887636641784	0.219684107006106	4.49634365934787	4.71602776635398
477	0.231995838072244	0.188114439003257	4.50134269145371	4.68945713045697
478	0.254775583495681	0.16012381340346	4.54165588207323	4.70177969547668
479	0.797477813784487	0.136511687599226	4.53583410897849	4.67234579657772
480	0.910850886611883	0.117697426297914	4.55092947424736	4.66862690054527
481	0.14027395052691	0.104203221449953	4.5632630925901	4.66746631404005
482	-1.51838260042979	0.0964150080288273	4.52672800254378	4.62314301057261
483	-1.54375772102951	0.0935929865928998	4.55281155423336	4.64640454082626
484	-0.333775046907148	0.0932010764584719	4.52140627600352	4.614607352462
485	-0.204834012746149	0.0922371205805426	4.5473404323471	4.63957755292764
486	0.252296166365067	0.0888504928448527	4.6013207449636	4.69017123780846
487	0.57729208711974	0.0824132570025798	4.57944464562853	4.66185790263111
488	-1.61071411052162	0.0734292057528252	4.51936156654689	4.59279077229972
489	0.329167547805746	0.0627174015293956	4.44794446480736	4.51066186633675
490	-0.493992462641188	0.0500672473604792	4.39907433737077	4.44914158473125
491	0.00625624321443075	0.0357783157696926	4.29807976346286	4.33385807923255
492	0.621918075778195	0.0201873732675209	4.22912564045592	4.24931301372344
493	2.07111445109263	0.00401172615790805	4.15408074048893	4.15809246664684
494	0.0697806832096798	-0.0111105771685623	4.14467484647788	4.13356426930932
495	0.191376358578267	-0.022693983622318	4.19649593533585	4.17380195171353
496	0.763385163502355	-0.0295044534154926	4.23162768107009	4.2021232276546
497	0.281996909578822	-0.0312307449385972	4.34089452175983	4.30966377682123
498	0.207998064048863	-0.0278049085554402	4.34801346026451	4.32020855170907
499	-0.311717093457747	-0.0196650906789071	4.33174732002077	4.31208222934187
500	-1.14450385534094	-0.00775257808031033	4.30248932606833	4.29473674798802
501	1.18556948057303	0.00625426219429273	4.29118372834146	4.29743799053575
502	-0.535230367399218	0.0203812006181556	4.30064139212797	4.32102259274613
503	-0.679490349402902	0.0339733315368568	4.29020474518036	4.32417807671721
504	0.576659915883926	0.0461440484770002	4.26433461430927	4.31047866278627
505	0.147532695860341	0.0559734435659523	4.27481537451853	4.33078881808448
506	-0.203323670715696	0.0634880928856512	4.25262499526642	4.31611308815207
507	0.305039059961982	0.0689757397068698	4.27489215817747	4.34386789788434
508	-1.20242796594531	0.0726306521890173	4.27017949694896	4.34281014913798
509	-0.893032897176373	0.0745922203361949	4.26433228798719	4.33892450832338
510	-2.23660612673037	0.0740507238883258	4.24759049323495	4.32164121712327
511	-2.8252961614038	0.0696530319273009	4.22977953978236	4.29943257170966
512	-1.69904587845313	0.059048739110606	4.22252093424975	4.28156967336036
513	0.320079494012906	0.0395658978650236	4.15931357447195	4.19887947233698
514	0.425733811182929	0.0101599603528077	4.08004724939401	4.09020720974682
515	-0.907739615365536	-0.0274552289688489	4.03565416856576	4.00819893959692
516	0.826232080863058	-0.070298658415582	3.96748944686937	3.89719078845379
517	0.74277146306774	-0.115680783471112	3.94950533548432	3.83382455201321
518	-0.213294431737028	-0.160326138117467	3.94334780128626	3.78302166316879
519	-0.634509508266714	-0.201177889694232	3.88886999884265	3.68769210914842
520	-1.35188474879272	-0.236566105749624	3.8888323504619	3.65226624471228
521	-1.2823659502841	-0.266371073597026	3.85292306712183	3.58655199352481
522	-1.69227745361427	-0.291830076400604	3.83089037865672	3.53906030225612
523	0.306448928092367	-0.314807906265772	3.81093935876592	3.49613145250014
524	-2.35863224934481	-0.337039290315728	3.87680512337542	3.53976583305969
525	-1.53904397867826	-0.359139661679473	3.91510015037278	3.5559604886933
526	-1.75469913076996	-0.382540458527338	3.99227401975442	3.60973356122709
527	-2.02002403606887	-0.408620204859758	4.0767787737651	3.66815856890534
528	-1.43532882577008	-0.438531962580884	4.13340028936504	3.69486832678415
529	-1.77830067185668	-0.473133802223521	4.21210968455491	3.73897588233139
530	0.299394390825111	-0.512581924352227	4.29044762413958	3.77786569978736
531	1.80267064075112	-0.556256982416878	4.28503470452011	3.72877772210323
532	2.28346060730781	-0.601388000239934	4.29263508456874	3.69124708432881
533	1.77457877077168	-0.643097857683806	4.2590179975461	3.61592013986229
534	1.44828276364346	-0.675880740864588	4.26187036674811	3.58598962588352
535	0.306752945684038	-0.695302411082554	4.24429071871518	3.54898830763263
536	-0.444555499132347	-0.698898497333826	4.22689597608285	3.52799747874902
537	-2.01547472594965	-0.686816045857992	4.23346567349903	3.54664962764104
538	0.234248573426541	-0.661736060936946	4.3013213435725	3.63958528263555
539	0.121837892633598	-0.628105270372712	4.26804567071468	3.63994040034197
540	-0.571875809136466	-0.589342810573995	4.28914948040475	3.69980666983076
541	0.18852871151118	-0.547933927934836	4.26646497525438	3.71853104731955
542	-1.16144254510728	-0.506010279566883	4.25501150734263	3.74900122777574
543	-1.27688045262569	-0.465127482113629	4.26637858984377	3.80125110773015
544	-2.24123346981624	-0.427246587376891	4.23640193388257	3.80915534650568
545	-0.779408993084235	-0.394681044110938	4.20605808311886	3.81137703900792
546	-1.50490295204846	-0.369862282315862	4.17819204828675	3.80832976597089
547	-0.558492818580844	-0.354025001069947	4.10750536904614	3.75348036797619
548	0.594469359308248	-0.347607960754116	4.04524006442837	3.69763210367425
549	1.37064685796383	-0.349616031923849	3.91447519993999	3.56485916801614
550	0.739543098124995	-0.357253840988827	3.83342322118306	3.47616938019424
551	0.5416172938059	-0.366634017944172	3.70832613355921	3.34169211561504
552	0.296670297624504	-0.374307153199277	3.62639983258376	3.25209267938448
553	0.0121457153394743	-0.3778617052196	3.55425347525178	3.17639177003218
554	0.611759214987545	-0.376067988586225	3.50095771937941	3.12488973079319
555	0.35153913950017	-0.368635591087735	3.49901978438867	3.13038419330093
556	0.921123018550165	-0.355534327913919	3.47922292848305	3.12368860056913
557	-0.0339728094712596	-0.336960346364934	3.44459051157994	3.107630165215
558	0.660766619772722	-0.313153597118179	3.46040270026166	3.14724910314348
559	0.377391847710462	-0.284918349448742	3.46793845326739	3.18302010381865
560	0.175653407253316	-0.253016145278444	3.59929345164591	3.34627730636746
561	1.81397312754628	-0.218327927153719	3.65364264802398	3.43531472087027
562	2.97788127484079	-0.181576562315957	3.75643229175793	3.57485572944197
563	1.67037374549371	-0.141989629436077	3.81755443863403	3.67556480919795
564	0.420670950552072	-0.0975554191235412	3.84671720170621	3.74916178258267
565	1.52823147754143	-0.0471977897969717	3.91908366151113	3.87188587171416
566	1.40696228413832	0.00855525354518771	3.95628322131251	3.9648384748577
567	0.586469581640113	0.0689468433301584	3.98580291999117	4.05474976332132
568	-0.405300592606784	0.132968435142684	4.02356039623994	4.15652883138263
569	-1.38025221896172	0.198687656297217	4.04988208782037	4.24856974411758
570	-0.0422977731004002	0.262904217344743	4.10449461505978	4.36739883240453
571	-1.63575317548918	0.321748400094949	4.13096532128617	4.45271372138112
572	0.640427109195373	0.372153884987958	4.11625662795771	4.48841051294567
573	-0.788552081850066	0.411556420070491	4.11061604285752	4.52217246292802
574	0.363569398577858	0.439275274154422	4.08186327797087	4.52113855212529
575	-1.92986640026826	0.455353530782278	4.05340286856722	4.5087563993495
576	-0.0971981022934829	0.460489120448894	4.01674397299881	4.4772330934477
577	1.65289053111421	0.454716244090894	3.98746135623998	4.44217760033087
578	0.812634360861136	0.4393532620444	4.01916461090301	4.45851787294741
579	0.326601925843633	0.417644272577348	3.98603072345991	4.40367499603726
580	1.10135337111051	0.392906456888726	3.96775012948084	4.36065658636956
581	-0.806680256553274	0.367770888923439	3.96296195740463	4.33073284632807
582	-0.261957052175886	0.344260055408451	3.9153243388925	4.25958439430095
583	-0.181217482010578	0.322674063219667	3.89241822911181	4.21509229233148
584	-1.3914492371045	0.302604815981727	3.82675283873493	4.12935765471666
585	-0.12591716445308	0.283252000552194	3.7643351381049	4.04758713865709
586	0.279657902972864	0.263190248164901	3.74663215718661	4.00982240535151
587	-0.511775600653152	0.241783597199185	3.74826686294628	3.99005046014546
588	-0.442254299948176	0.219201132426372	3.73184898859357	3.95105012101994
589	-1.65804739556223	0.195505083292137	3.68225780502405	3.87776288831618
590	-1.40558298455314	0.170417109757148	3.67220011358231	3.84261722333946
591	-0.773754023712525	0.142800091599467	3.67028784057859	3.81308793217805
592	-0.0354037730859365	0.111527127405997	3.6485716447506	3.7600987721566
593	1.70250653829941	0.076406970188446	3.66408930842932	3.74049627861777
594	-0.32154840970028	0.0388149466179543	3.6642071152015	3.70302206181945
595	0.36440447828897	0.00162046452253121	3.65287857454343	3.65449903906597
596	-0.174970545031049	-0.0330851441106387	3.66948021299331	3.63639506888268
597	0.971637850935575	-0.0638168736714126	3.67812204990564	3.61430517623423
598	-0.374568658554461	-0.0896725357257797	3.73592604663888	3.6462535109131
599	-0.363764361825538	-0.109775099477479	3.80777013755008	3.6979950380726
600	0.273891744063013	-0.124281908320563	3.9067918214722	3.78250991315164
601	-0.898095276508269	-0.133940651790543	3.96060577822964	3.82666512643909
602	0.400059097138296	-0.139537817545788	4.01099492666408	3.87145710911829
603	-0.919090996583069	-0.142296001732922	4.02330875996041	3.88101275822749
604	1.40513634552083	-0.1430338188655	4.0328334734589	3.8897996545934
605	0.889801279673708	-0.142549895816115	4.02682248913023	3.88427259331411
606	-1.82500811153709	-0.140181297247117	4.08546132511459	3.94528002786748
607	0.344412740128456	-0.135372015711995	4.18679026994746	4.05141825423547
608	-0.752286667895959	-0.129297334524308	4.27799954565277	4.14870221112846
609	-1.75619321521215	-0.122849149816042	4.29891004448516	4.17606089466912
610	-1.98629667088002	-0.117356281810702	4.37468539448898	4.25732911267828
611	-0.49890994699044	-0.115055714445307	4.39676695036304	4.28171123591774
612	0.544859518818976	-0.11817429449883	4.45404099187798	4.33586669737915
613	-0.198213118220716	-0.12722155706197	4.51513846815721	4.38791691109524
614	1.01587212137067	-0.140924008648121	4.57254432481375	4.43162031616563
615	-1.43436307330468	-0.157404356012495	4.60550313569403	4.44809877968153
616	-0.845461346408374	-0.174501383743908	4.6381932599853	4.46369187624139
617	-0.232175109836018	-0.191670935394987	4.6478878790852	4.45621694369021
618	0.438599627283879	-0.208962154137706	4.66921534460064	4.46025319046294
619	0.428246690443249	-0.225990950758004	4.64924722272851	4.42325627197051
620	0.51984223054324	-0.241657151292952	4.64995765035369	4.40830049906074
621	1.39755341157649	-0.254607237684368	4.59722647001583	4.34261923233146
622	-0.785144575221405	-0.263366920064398	4.53060776813206	4.26724084806766
623	-1.39353473680508	-0.266545200456205	4.51973356456246	4.25318836410626
624	-0.735573070591906	-0.264677457145143	4.47880848825227	4.21413103110713
625	-1.46035114009548	-0.259799554437727	4.40591336134123	4.1461138069035
626	2.04382044899751	-0.254154672704829	4.3498950710193	4.09574039831448
627	-0.824936764766727	-0.24941527507164	4.23762390514395	3.98820863007231
628	-0.528749494663692	-0.244955299914458	4.22305707792701	3.97810177801256
629	0.61139331959405	-0.24068426368904	4.19150638526539	3.95082212157635
630	-0.476466283344056	-0.236726016314877	4.19208617782189	3.95536016150701
631	-0.995720787254506	-0.232658583875293	4.16763314661831	3.93497456274302
632	0.422799192344062	-0.228610166288704	4.15161587436536	3.92300570807666
633	1.53284332704679	-0.225161347021914	4.10408404175403	3.87892269473212
634	0.939785902881202	-0.221818066037787	4.02602581661027	3.80420775057249
635	1.99717074039951	-0.216808485428896	3.98171970378991	3.76491121836101
636	-0.0600088545940415	-0.208127696092163	3.93266059546169	3.72453289936953
637	-1.14946579346127	-0.193837136983099	3.92606509519327	3.73222795821018
638	-0.853386734840547	-0.174009078320711	3.9118077741996	3.73779869587889
639	0.306339933180079	-0.150759074860773	3.86747204710599	3.71671297224522
640	-1.00950359623866	-0.126587746069789	3.84110848009149	3.7145207340217
641	-0.239760671011101	-0.103246591118364	3.83225834257166	3.7290117514533
642	-0.222345511202167	-0.0824941507048028	3.80713896243256	3.72464481172776
643	0.188856690220278	-0.0654310431607807	3.77897419194487	3.71354314878409
644	-0.570424017825095	-0.052421748145629	3.76595879581128	3.71353704766565
645	0.598895623333121	-0.0432441114059083	3.78060362909711	3.7373595176912
646	2.41427232600861	-0.0376047667475388	3.77242602316856	3.73482125642102
647	1.57926813958874	-0.0340351086252796	3.78957180047146	3.75553669184618
648	2.63170957073237	-0.0294371917823315	3.79469360363989	3.76525641185755
649	3.88119674199988	-0.0205818517291765	3.85924411536309	3.83866226363391
650	3.66581811274364	-0.00386829131219088	3.86880081469224	3.86493252338005
651	1.18002664743561	0.0247418655940733	3.90239189382112	3.92713375941519
652	2.65409039707894	0.0680771430701821	3.9312706994024	3.99934784247258
653	0.938237083331631	0.126153443498761	3.99804598930153	4.1241994328003
654	-0.409804983324382	0.197669839650139	4.08802075143181	4.28569059108195
655	0.498744659752985	0.27927309122652	4.15082212967677	4.43009522090329
656	0.344949986039973	0.365887602761995	4.21250085512708	4.57838845788908
657	0.4333657668137	0.452661202223369	4.27602799506502	4.72868919728839
658	-0.172990649167433	0.535528572894171	4.29737572610307	4.83290429899724
659	-0.190205467825559	0.611298161076159	4.35995499889289	4.97125315996905
660	-0.795838477896613	0.677298437754944	4.39290841900392	5.07020685675886
661	-0.42743832466833	0.731396161566505	4.34515429558089	5.07655045714739
662	0.391859812698584	0.771857288264124	4.34148675042097	5.11334403868509
663	1.17296097841293	0.797982690344672	4.3497371334168	5.14771982376147
664	1.26530172098752	0.810722206717525	4.27584644418156	5.08656865089909
665	2.02782853621202	0.812581890366372	4.22460980966573	5.0371917000321
666	-0.441776549128603	0.806953053883666	4.17678931327309	4.98374236715676
667	-2.26961064434383	0.797286570241734	4.08812887141426	4.885415441656
668	-1.54961030645755	0.784573282884716	4.00779813360509	4.7923714164898
669	-1.49718126783334	0.767112632703771	3.95963632115384	4.72674895385761
670	0.414388867605801	0.742629809945402	3.84778523612785	4.59041504607326
671	1.03390731345777	0.709670632966232	3.80082988867362	4.51050052163986
672	-0.871086063724097	0.669091562706144	3.68427995144722	4.35337151415337
673	0.0981515102330581	0.623163962422419	3.59788653429594	4.22105049671836
674	0.222701422212885	0.57354790752096	3.57508683116324	4.1486347386842
675	0.580155123799814	0.521946153533934	3.52789907253789	4.04984522607182
676	0.0956022465941591	0.470226089059337	3.49287107210394	3.96309716116328
677	-0.33031829187676	0.420270146920571	3.45648601478563	3.8767561617062
678	-0.952730692482418	0.373310480429367	3.44552408860516	3.81883456903452
679	-0.362959617155822	0.329576533450122	3.46170945547706	3.79128598892719
680	-0.94889492012326	0.288414372945839	3.45064583806106	3.7390602110069
681	-0.684990640042529	0.249067195485462	3.49279477784255	3.74186197332801
682	0.185029836268063	0.210577670967356	3.52173427891747	3.73231194988483
683	1.12742137373891	0.172361382909714	3.54748649139334	3.71984787430306
684	2.62961398836973	0.134992820998058	3.54134861191508	3.67634143291313
685	2.63469694933495	0.100631468115204	3.51648091393314	3.61711238204834
686	1.367537552789	0.073007451902975	3.50357755377627	3.57658500567924
687	0.205828509726973	0.0558248493851206	3.50102425714526	3.55684910653038
688	1.51919777254466	0.050854956817445	3.49578173454142	3.54663669135886
689	0.56054617962715	0.0577546894542556	3.49520004372893	3.55295473318318
690	-0.0653278532757228	0.0755912691886175	3.48525527654692	3.56084654573554
691	-0.989102285282148	0.102435143266527	3.49284985563719	3.59528499890371
692	-1.28198946935807	0.135199704018498	3.42644591810374	3.56164562212223
693	-1.18448095779767	0.169776588667391	3.37029359565431	3.5400701843217
694	-1.01535287274807	0.20182788056877	3.28660647044522	3.48843435101399
695	-1.4823061871875	0.2276562599989	3.22298331890834	3.45063957890724
696	-1.47040721810728	0.24455044300002	3.18235993230256	3.42691037530258
697	-1.91719780867533	0.250515475138836	3.15507868188257	3.4055941570214
698	-0.213515403134099	0.244244148262204	3.12777812622288	3.37202227448508
699	2.12880225435528	0.225250854185157	3.08265919584164	3.3079100500268
700	3.01044121562114	0.195439878431834	3.13641093911622	3.33185081754805
701	1.01200427755246	0.159869968266354	3.15057482823342	3.31044479649978
702	2.01410932765568	0.12493840583785	3.17004581498618	3.29498422082403
703	3.33397609921909	0.0956102837033822	3.11630427856236	3.21191456226574
704	1.09060918907935	0.0760773198373073	3.12289037150165	3.19896769133895
705	1.46043623875004	0.0699635181744657	3.09321064765341	3.16317416582787
706	1.30724264617148	0.0784844963103757	3.06621904913553	3.1447035454459
707	0.0797047621967022	0.10118023648273	3.03373699114761	3.13491722763034
708	0.478443758414533	0.136268351277469	3.04715751893473	3.1834258702122
709	0.491615756209245	0.180538460923111	3.12613268527978	3.30667114620289
710	1.12052952188171	0.230500411842304	3.1147795101721	3.3452799220144
711	-0.0510858233074364	0.283105395419469	3.14169858985608	3.42480398527555
712	-0.2911496109933	0.336053191655837	3.15035819449515	3.48641138615099
713	0.574749612465165	0.386868969807449	3.15185574181022	3.53872471161767
714	0.37274569193094	0.433212409606949	3.18651679626175	3.6197292058687
715	0.852618576160082	0.473743011000491	3.2152484341256	3.68899144512609
716	1.25389977067188	0.50793723246605	3.2393024219071	3.74723965437315
717	1.45632778122957	0.536213263545304	3.25890339470825	3.79511665825355
718	2.24300487749464	0.559841212947277	3.26500001629885	3.82484122924613
719	0.636836753170923	0.580725377682063	3.24020355785342	3.82092893553548
720	-0.0591551827741847	0.601039519937052	3.22641759483846	3.82745711477551
721	-0.368479580324254	0.6215510130134	3.22239989692214	3.84395090993554
722	-1.20880514740442	0.641451645103516	3.18917716168601	3.83062880678953
723	-1.39917141042795	0.658833289213619	3.19498151000872	3.85381479922234
724	0.891309939700763	0.670930460166029	3.22239451672671	3.89332497689274
725	1.83553356365531	0.675351544520526	3.30274052676096	3.97809207128148
726	2.7673243448715	0.67220746522798	3.35554460153465	4.02775206676263
727	2.61981191110963	0.664089570493455	3.48922369712095	4.15331326761441
728	0.382013588281114	0.655191306025585	3.63972050224055	4.29491180826614
729	-0.400785896542026	0.649353470234654	3.75456129378091	4.40391476401556
730	-2.20222961259402	0.647822523848403	3.84289063159782	4.49071315544622
731	-0.781449731613821	0.649121308175146	3.93522756860029	4.58434887677544
732	0.21508647566723	0.64962241731052	3.98142618392939	4.63104860123991
733	0.544762585680971	0.646272008211323	4.06218759155808	4.7084595997694
734	0.253086408801456	0.637815745528224	4.08844865718343	4.72626440271165
735	-0.928019178559632	0.624431574022196	4.11222306847623	4.73665464249843
736	-1.61723563781372	0.606611548807233	4.09370203284356	4.70031358165079
737	-2.18667203936276	0.583986601195076	4.07158218154603	4.6555687827411
738	-1.2806432827863	0.555190473974533	4.050791992823	4.60598246679753
739	-0.774241074492789	0.518465450316379	4.03476788378494	4.55323333410132
740	0.623818737493248	0.473024311413947	3.9854194926713	4.45844380408524
741	-0.585969235221171	0.419664557351536	3.96582537315727	4.3854899305088
742	2.74775951967274	0.360804166537855	3.99209597787997	4.35290014441783
743	1.27326212028208	0.299464153229551	4.00779794766129	4.30726210089084
744	1.01725896649074	0.240477001845009	4.01983543501918	4.26031243686418
745	1.94280517060345	0.188143999315342	4.01074364283493	4.19888764215027
746	0.6971149898041	0.145593527569201	4.07430966992216	4.21990319749136
747	0.537056670946945	0.115146014538724	4.17485212030421	4.28999813484294
748	1.02622405028433	0.0973979809165905	4.22905005715381	4.3264480380704
749	0.558027453664255	0.0916480145317831	4.29729777621988	4.38894579075166
750	-0.409022961617628	0.0967019688082579	4.32610068958103	4.42280265838929
751	-1.71905498735608	0.11062451719439	4.34408535046151	4.4547098676559
752	-0.184285843684128	0.130199315610502	4.37548540978464	4.50568472539514
753	-0.392324868404866	0.151245068191637	4.34197039906517	4.49321546725681
754	-1.70301126351949	0.170592775792386	4.3294156458752	4.50000842166758
755	0.485269622154951	0.185816097681846	4.31765749893253	4.50347359661438
756	2.51044641762158	0.19477162473914	4.25885545230241	4.45362707704155
757	1.81324499717175	0.197704794454779	4.21856577901914	4.41627057347392
758	-0.288458617211703	0.19763379633848	4.18851350742286	4.38614730376134
759	-1.39155997175534	0.197762636952467	4.16533892923229	4.36310156618476
760	2.36964382747909	0.199039573391752	4.14191853549956	4.34095810889131
761	2.90941010434444	0.200954305436008	4.16669443139734	4.36764873683335
762	2.29012261693556	0.205049605897993	4.15790059346873	4.36295019936673
763	1.03262468288532	0.214306979096289	4.16056165561526	4.37486863471155
764	0.87588489217523	0.231144387898339	4.12900268236348	4.36014707026181
765	-0.2533655674544	0.256159063660325	4.12612848344453	4.38228754710486
766	-0.771629199721114	0.28830091254208	4.15709218350966	4.44539309605173
767	-0.305289019787293	0.324815105465723	4.1487916222951	4.47360672776082
768	1.57106686037383	0.362038154483783	4.17058601575664	4.53262417024043
769	0.896190345916621	0.397070316374431	4.21177476038696	4.60884507676139
770	0.853601860119401	0.429067719866395	4.28247076314304	4.71153848300943
771	1.85882997643661	0.458049839758263	4.33985041549164	4.7979002552499
772	-0.651887302662875	0.484542134036593	4.34963784389332	4.83417997792991
773	0.445017932227562	0.509404160001449	4.34897502882065	4.85837918882209
774	0.419404210292265	0.532112441006916	4.37189674758482	4.90400918859174
775	1.41634444601103	0.552033099242953	4.34851787435945	4.9005509736024
776	0.317517353629715	0.568975224926139	4.29214868177567	4.86112390670181
777	1.98744716418633	0.583488296750389	4.2442990345955	4.82778733134589
778	1.13047750943564	0.596129703142115	4.24248954270538	4.83861924584749
779	1.38417839422984	0.608246231654218	4.24774489065923	4.85599112231345
780	2.40968000034648	0.621018427708195	4.21294872836591	4.83396715607411
781	2.39274986979544	0.635624411735261	4.25482853826403	4.89045294999929
782	0.754687143573672	0.653774422612585	4.32696498380961	4.9807394064222
783	1.10062383982328	0.676844361098825	4.41215831552736	5.08900267662618
784	0.654044650370751	0.704625377100808	4.46302508395027	5.16765046105108
785	1.19173354849521	0.736011585917062	4.50893703850037	5.24494862441744
786	1.63746570404023	0.769403561731619	4.52347367257979	5.29287723431141
787	0.842539036479421	0.803563480965184	4.55529869498443	5.35886217594961
788	0.121232559723462	0.837776211089366	4.55371860236749	5.39149481345685
789	2.44211435785112	0.870972055596801	4.64172924874573	5.51270130434253
790	1.20992766462643	0.901945117123201	4.66623211533501	5.56817723245821
791	-0.956165289956439	0.93090967044868	4.68016267779662	5.6110723482453
792	-0.277351032142085	0.95768117879769	4.74869666266088	5.70637784145858
793	-0.470842932019011	0.980359435271282	4.8158446597766	5.79620409504789
794	0.579319662490303	0.996749454682922	4.86035696959962	5.85710642428255
795	1.56757854246399	1.0051610914893	4.91534146014981	5.92050255163911
796	2.09728003677994	1.00548267507651	4.92042056593034	5.92590324100685
797	0.0775659281417337	0.99947099280707	4.90880039566237	5.90827138846944
798	0.802324579473964	0.989673330581938	4.9070542888331	5.89672761941504
799	1.41098591564417	0.977483256212859	4.85808520386415	5.835568460077
800	0.0323794544798827	0.963981007463828	4.89007658337528	5.85405759083911
801	-0.723777085504012	0.950222905763155	4.88745258794609	5.83767549370924
802	-0.0565800638979169	0.936051577133215	4.90804283800461	5.84409441513783
803	1.32611528632112	0.920215394836149	4.92855156191626	5.84876695675241
804	1.57560103858853	0.901881866483496	4.94768215933229	5.84956402581579
805	1.88487794320027	0.881745940854899	4.95328059242739	5.83502653328229
806	2.15273966687471	0.8615898533425	5.02110604249888	5.88269589584138
807	1.21198941504734	0.843750476127459	5.0076587667954	5.85140924292286
808	0.860053712467951	0.830459923947499	5.03912801110662	5.86958793505412
809	0.944022052405278	0.822772734858264	5.03868423196795	5.86145696682622
810	0.980585045159287	0.820575223655898	5.014768134846	5.8353433585019
811	0.371505231900361	0.823152030515524	4.96494320006957	5.78809523058509
812	-0.980702860217893	0.829431096501391	4.85739685445746	5.68682795095885
813	-0.130411692676534	0.837535469131587	4.78661653235411	5.6241520014857
814	0.328426865204703	0.844596558721135	4.6649692701581	5.50956582887924
815	-0.528415258701983	0.848262453935906	4.57341607355273	5.42167852748864
816	-1.61629060260612	0.847104009318139	4.50191032354069	5.34901433285883
817	-1.2121390605696	0.839642545283692	4.40781207016911	5.24745461545281
818	1.72107158528823	0.823925788044549	4.32574193929544	5.14966772733999
819	-0.438351822943465	0.799043931032714	4.23758865614459	5.0366325871773
820	-0.251833697335068	0.766595032793571	4.13115696247324	4.89775199526681
821	0.897000476229098	0.728176721089913	4.05291831642766	4.78109503751757
822	1.0599223299172	0.685374927133848	3.97534833283808	4.66072325997193
823	1.30117237743283	0.640548834266978	3.96538484635498	4.60593368062196
824	0.914436460633669	0.596472091722003	3.95634512714185	4.55281721886385
825	1.02408968827972	0.555824998928879	3.97944034459276	4.53526534352164
826	-1.8913513755792	0.520592532172343	4.01231638279649	4.53290891496883
827	-1.84503996528154	0.491455909024716	3.97111093166302	4.46256684068773
828	-2.45123764912838	0.466254045867134	3.9469431198852	4.41319716575233
829	-2.31260053364856	0.441299113732471	3.93257123825458	4.37387035198705
830	-2.44472065954274	0.41240602299014	3.94103223563701	4.35343825862715
831	-0.500199415564455	0.375899312666198	3.97304767087103	4.34894698353722
832	-1.28574461915331	0.329440419335341	3.97797536289923	4.30741578223457
833	-2.89146051442708	0.273103221026693	4.04215453045862	4.31525775148531
834	-4.65405449719864	0.207670807812709	4.07132506450208	4.27899587231479
835	-4.41054682377236	0.132735321380541	4.15208782930179	4.28482315068233
836	-2.19327054987137	0.0462505079153436	4.19003334609146	4.23628385400681
837	-0.930249938349667	-0.0535221410059434	4.19459990715107	4.14107776614513
838	-1.44126416848925	-0.16563928859702	4.21426453037201	4.04862524177499
839	-1.2649007973212	-0.286605480058176	4.20165432309194	3.91504884303377
840	-0.726119043330089	-0.412141677514466	4.19936163720045	3.78721995968598
841	-0.0956866806737708	-0.53787177542972	4.14740871877461	3.60953694334489
842	0.0955753048815608	-0.659356035295909	4.1860784148616	3.52672237956569
843	0.374072858276701	-0.772189120902776	4.1865195129732	3.41433039207042
844	-0.858136925434456	-0.872420473560523	4.1500468195554	3.27762634599488
845	-0.652808232072291	-0.957100396122478	4.13080003494893	3.17369963882645
846	0.535544453305462	-1.02520361107899	4.10314636626326	3.07794275518426
847	-1.6464314586065	-1.07676792754431	4.07756368880903	3.00079576126472
848	-0.881196532496752	-1.11218450589504	4.03967302607191	2.92748852017687
849	0.625299417817529	-1.13345685167375	4.07187704910401	2.93842019743026
850	-0.892139940935637	-1.14271840430155	4.04571747606832	2.90299907176677
851	-0.120065332647441	-1.14121452877683	3.97398676131241	2.83277223253558
852	1.34430029369782	-1.13052051536901	3.94315321307671	2.8126326977077
853	-0.378476754562037	-1.11167034756879	3.89862694908265	2.78695660151386
854	-0.152226107747981	-1.08470121187839	3.91015871671223	2.82545750483384
855	0.326571789421441	-1.05036107270969	3.87373768170047	2.82337660899078
856	1.8879244580058	-1.0097776605149	3.90176639040117	2.89198872988626
857	2.56791887739833	-0.963533093053166	3.91741266029815	2.95387956724498
858	1.81801488516872	-0.910706971576282	3.91559438650074	3.00488741492446
859	2.51466718306407	-0.849485898123111	3.8505730658784	3.00108716775529
860	1.68227301918446	-0.778455692080853	3.74283242623378	2.96437673415293
861	1.25523361961708	-0.696669546761655	3.58637769423865	2.889708147477
862	1.04626040654673	-0.604431448140683	3.44660658815299	2.8421751400123
863	-1.71837543898349	-0.50334850173161	3.36519021516441	2.8618417134328
864	-0.310671926508898	-0.396474602096753	3.29338461512803	2.89691001303128
865	-1.67303165200708	-0.288981855895856	3.24223264221859	2.95325078632273
866	-1.0597679620482	-0.186028478175696	3.2368078177217	3.050779339546
867	-0.179463636643077	-0.0926304728451801	3.2426051120696	3.14997463922442
868	-0.861313306042953	-0.0124466295106267	3.24802300964975	3.23557638013913
869	-1.56603943747721	0.0527887038825734	3.28279945562202	3.3355881595046
870	-0.656434147271413	0.102195529730853	3.28486094698291	3.38705647671376
871	-0.77442128465875	0.135279565664232	3.24132345020393	3.37660301586816
872	-0.711256596114477	0.152617117235835	3.1930796731493	3.34569679038513
873	-1.86676085957674	0.155545497254555	3.17147995863089	3.32702545588544
874	-1.67817759715269	0.145608780542428	3.15993248200584	3.30554126254826
875	0.311732685941297	0.123707894254906	3.14766880477478	3.27137669902969
876	0.379384183356057	0.0909872965137979	3.17013755270922	3.26112484922302
877	0.719675475058527	0.0502492988527117	3.20033807723732	3.25058737609003
878	-1.00133070302012	0.00523602748940641	3.20090321639468	3.20613924388408
879	0.553002372669368	-0.0404456009133087	3.19512534322993	3.15467974231663
880	-0.0484043558188757	-0.0845786414902907	3.26732752044577	3.18274887895548
881	0.304535022693148	-0.125165362524463	3.28420102986448	3.15903566734002
882	0.620878766839888	-0.160766326529955	3.36013055353107	3.19936422700111
883	-0.0350927602113753	-0.190243607068895	3.37175924644683	3.18151563937793
884	-1.12214277288599	-0.21272817431502	3.4117505797948	3.19902240547978
885	1.67558291523292	-0.228384294375562	3.47109507087052	3.24271077649496
886	-0.374166175775117	-0.238201527673641	3.51209037972749	3.27388885205385
887	1.65716703282852	-0.242104927983627	3.52905718877673	3.2869522607931
888	0.774220937106481	-0.240282853243198	3.54311341143473	3.30283055819153
889	-0.167047228409465	-0.232173365901941	3.58394510209821	3.35177173619627
890	-1.03783781429486	-0.21764095111013	3.60075571330373	3.3831147621936
891	-0.298196278302142	-0.197902660370439	3.65627961159754	3.4583769512271
892	0.0539800388574225	-0.175324770461329	3.70211810854579	3.52679333808447
893	0.961840536673322	-0.152033045493964	3.721677367704	3.56964432221004
894	0.976757578296358	-0.129202066148846	3.75003488846609	3.62083282231725
895	-0.303370021025314	-0.106710853044227	3.74496558280897	3.63825472976474
896	-1.15791858896616	-0.084028018540743	3.72881125997455	3.64478324143381
897	0.847727543267495	-0.0616470564860709	3.67981203478625	3.61816497830018
898	-0.29165611908774	-0.0408250096514394	3.64709380950047	3.60626879984903
899	-0.600105380584024	-0.021900163266632	3.57829412487713	3.5563939616105
900	1.02182125201261	-0.00531617142590485	3.48957474938194	3.48425857795604
901	1.37665098605528	0.00850083363693416	3.41867171633836	3.42717254997529
902	1.28103443875477	0.0204317417841956	3.30891207934139	3.32934382112558
903	0.719556830887634	0.0323063226890071	3.27520450152365	3.30751082421266
904	1.75038154266642	0.0459505405606794	3.24523616145088	3.29118670201156
905	0.639135603982212	0.062668193886467	3.25261716217388	3.31528535606035
906	0.0235949577978416	0.0836602545833141	3.28798408940115	3.37164434398447
907	0.701308995377922	0.109009318636372	3.28346958079849	3.39247889943486
908	1.71051163758467	0.137711002681983	3.3697757084713	3.50748671115328
909	1.41369813501675	0.168940740566999	3.34008716342557	3.50902790399257
910	1.12381099996853	0.202750915736257	3.37883689961536	3.58158781535162
911	-0.0814324636070247	0.239362506448503	3.36644520786756	3.60580771431606
912	-0.138808024912055	0.278427445687458	3.40481559162662	3.68324303731408
913	-0.85453694011164	0.318385749181101	3.41830713321606	3.73669288239716
914	0.0830973446143473	0.356935947723184	3.44073050026719	3.79766644799038
915	0.594397101149111	0.39146685694571	3.38764530240073	3.77911215934644
916	-0.609111972192161	0.420349720462914	3.41338964402064	3.83373936448355
917	0.464827852702995	0.442971123948871	3.41787296684197	3.86084409079084
918	-0.185281067947651	0.458820824025081	3.43195625118648	3.89077707521156
919	-0.35485885537835	0.468084964075609	3.46615811806854	3.93424308214415
920	-2.13773668096593	0.471015044216185	3.47634964820203	3.94736469241821
921	-1.3306103176209	0.467375100630368	3.43610737615483	3.9034824767852
922	-1.55276157126275	0.45576198778583	3.39889885924125	3.85466084702707
923	0.54844688123939	0.434906778253624	3.33947921328747	3.77438599154109
924	0.117821297207619	0.404425479080435	3.31533735363646	3.7197628327169
925	-0.689957409054577	0.365997298757305	3.33775411726956	3.70375141602687
926	-1.1029305325083	0.322000352935223	3.35532091193958	3.6773212648748
927	-0.928877692998106	0.274194949317241	3.37075517479613	3.64495012411337
928	0.416233325153659	0.223549445218983	3.35671357991504	3.58026302513402
929	-1.05765734658807	0.170999278007918	3.35332866024215	3.52432793825006
930	0.222683611624906	0.118083606834411	3.30333835277023	3.42142195960464
931	0.253627333375873	0.0658649727796318	3.29558674714477	3.3614517199244
932	-0.634801412812002	0.0157780025990749	3.28689126852259	3.30266927112166
933	-1.4572398283152	-0.0307688840862693	3.27234393902073	3.24157505493446
934	1.16443942015866	-0.0734270523446867	3.32202147130722	3.24859441896253
935	0.77690728875209	-0.112556990258388	3.32852692394899	3.2159699336906
936	-0.729246074009441	-0.147143589358924	3.31708068141179	3.16993709205286
937	0.556195098941758	-0.17598712224332	3.36464807312043	3.18866095087711
938	0.15831060112727	-0.19892821702425	3.38071665009206	3.18178843306781
939	0.457517376620545	-0.215784238011889	3.36407372720517	3.14828948919328
940	0.0743831119214915	-0.226528101250297	3.36632295230333	3.13979485105304
941	0.97781291318014	-0.231248921980489	3.36101796488307	3.12976904290258
942	0.598397444360627	-0.230226219532192	3.3297373601679	3.09951114063571
943	1.04676284286414	-0.223394662460584	3.34254421885849	3.11914955639791
944	1.66732756463062	-0.210712080725342	3.37492014642063	3.16420806569528
945	2.33956649040383	-0.191886750063842	3.40761289679674	3.2157261467329
946	0.25475453168688	-0.166050056220341	3.38456021366375	3.2185101574434
947	0.901648590000947	-0.132262772315438	3.33754196725366	3.20527919493822
948	-0.546991977760754	-0.0911485909068464	3.32841059241691	3.23726200151006
949	-0.987520879503911	-0.0442922841221113	3.31284341159332	3.2685511274712
950	-0.882244220907163	0.00532549999487042	3.3074797726856	3.31280527268047
951	-0.331790551463622	0.0539377470177012	3.37506869966312	3.42900644668082
952	-1.10679605836986	0.0980986763949202	3.40326811173479	3.50136678812971
953	-0.0589432199252016	0.135316892077573	3.42995102210466	3.56526791418224
954	-0.164953425004036	0.163768304984465	3.42062605482875	3.58439435981321
955	-0.171166748153293	0.182969688880098	3.40114459317593	3.58411428205603
956	0.991581379060669	0.193360001452577	3.40280992336732	3.5961699248199
957	0.638403099517171	0.19612958710905	3.37084390818655	3.5669734952956
958	-0.0381104238005937	0.193531842026838	3.33042770026367	3.5239595422905
959	-0.613075903824743	0.187836874630314	3.31825716096629	3.50609403559661
960	0.957776922067639	0.180384542071198	3.2687537904648	3.449138332536
961	2.38934377642291	0.171769134480223	3.20439469895715	3.37616383343737
962	1.0170929404073	0.163543987698558	3.12171384617846	3.28525783387702
963	-0.251543208879334	0.158410828921431	3.05188702795344	3.21029785687487
964	1.22214514147689	0.158067978897167	3.03010368192928	3.18817166082645
965	2.5676320363266	0.162619088022812	3.05076009741635	3.21337918543916
966	2.72644044177985	0.172491575267283	3.02843882312015	3.20093039838743
967	1.49344779297661	0.189285229710031	3.02520752858254	3.21449275829257
968	-0.833697202182054	0.214762921426217	3.06677160117583	3.28153452260205
969	-1.01752976550359	0.248918819897273	3.0605624001721	3.30948122006937
970	1.17213098110237	0.288853218892062	3.09078101277482	3.37963423166688
971	-0.35622992756177	0.330652985668862	3.11220173165129	3.44285471732015
972	0.227528236970389	0.371668824939584	3.08817859598215	3.45984742092173
973	1.68516582476192	0.409550945076457	3.10738369119891	3.51693463627536
974	0.182650826419819	0.442978607810027	3.10351957006563	3.54649817787566
975	-0.611429252729844	0.472150410261663	3.12927393096048	3.60142434122214
976	-0.893638034870648	0.49693905617123	3.12636523379552	3.62330428996675
977	-0.620954211159905	0.516304446125601	3.13591120670271	3.65221565282832
978	1.56723103754739	0.528787470763456	3.14684152777667	3.67562899854012
979	0.604846656087004	0.533723226881637	3.1403937102328	3.67411693711444
980	-0.353130652290343	0.532449628696213	3.18260608648174	3.71505571517795
981	1.78509488056803	0.526552335537661	3.17190144736837	3.69845378290603
982	1.09216526963206	0.517228710575495	3.17495747898304	3.69218618955853
983	-1.58187576292987	0.506636721991846	3.19577228279372	3.70240900478557
984	-0.999245781438817	0.496307563239433	3.2158693933127	3.71217695655213
985	0.446312570542927	0.485376499944867	3.21195733490603	3.69733383485089
986	1.63870059740301	0.472399356636261	3.27655990635983	3.74895926299609
987	1.03481249685443	0.457327499239782	3.31501250299049	3.77234000223027
988	0.193958888804783	0.441738452058822	3.39529025843363	3.83702871049246
989	-2.69812829018631	0.427286084716719	3.41992956313459	3.84721564785131
990	0.347227041067594	0.414077142590075	3.50819094334386	3.92226808593394
991	1.25557792047869	0.399969526027701	3.56848394423911	3.96845347026681
992	1.31324417299612	0.384124096915852	3.6118050044789	3.99592910139476
993	0.164846357404213	0.367575983677757	3.66650791652582	4.03408390020358
994	-0.458621434535918	0.352000144376891	3.67648079402159	4.02848093839848
995	1.1347546841954	0.338151204373749	3.70002698048377	4.03817818485752
996	0.330154887852598	0.325968424507366	3.71417847036325	4.04014689487061
997	1.21779795272885	0.315885195706617	3.75771730780738	4.073602503514
998	1.2165442706794	0.308310097497577	3.78867176425375	4.09698186175133
999	-0.662325389871963	0.304051346105997	3.82480874708547	4.12886009319146
1000	1.45691179798315	0.303628406660414	3.8593436025824	4.16297200924282
1001	1.75591032511119	0.306392248531446	3.86315825421978	4.16955050275123
1002	0.247957108355742	0.312504927680489	3.87415873025249	4.18666365793298
1003	0.72672698562895	0.322587361141087	3.88057266963014	4.20316003077123
1004	0.29385209170414	0.336349288193151	3.86622396451139	4.20257325270454
1005	-0.565571470137241	0.353071886708152	3.82299582149697	4.17606770820512
1006	-1.65426324574905	0.3714474818112	3.79981764373623	4.17126512554743
1007	-1.56626159351205	0.389134138441073	3.81742205167595	4.20655619011702
1008	-2.22680127091352	0.402793006312704	3.84534819847339	4.2481412047861
1009	-1.8086296187637	0.408974815552036	3.80353643044593	4.21251124599796
1010	0.265891715516107	0.404486658480101	3.82880911259167	4.23329577107177
1011	2.0679789899602	0.38761825385014	3.89393738390684	4.28155563775699
1012	1.78394188239965	0.359797752945159	3.93678837711808	4.29658613006324
1013	0.292040296280634	0.325430954996458	3.9790234553825	4.30445441037895
1014	-0.926923302974432	0.289495448264032	4.03698285871392	4.32647830697795
1015	-1.97204088677917	0.255162131572268	4.0919168792379	4.34707901081017
1016	0.493177279499446	0.222991781347094	4.15315321379623	4.37614499514332
1017	-1.67443112662659	0.191889488500631	4.19242435491302	4.38431384341365
1018	-0.751032164026561	0.161331675046827	4.24200208889258	4.40333376393941
1019	-0.129377067876421	0.130165764944764	4.33588479478928	4.46605055973404
1020	-0.508763743630828	0.0976575010656752	4.33738372142325	4.43504122248893
1021	-2.24400431412227	0.0639322688147334	4.38484068344915	4.44877295226388
1022	-0.893441896195654	0.0289848920728431	4.35977412080806	4.3887590128809
1023	-1.46816754240246	-0.00818615693615607	4.38495524749557	4.37676909055942
1024	-2.70528388440955	-0.0482049805063338	4.39884896869259	4.35064398818626
1025	-2.3196357500247	-0.0918123117497366	4.45919035176214	4.36737804001241
1026	-2.56900380746406	-0.14045165593974	4.47747679465759	4.33702513871785
1027	-1.87470221556815	-0.19546546326876	4.46840943450048	4.27294397123172
1028	0.59014481890118	-0.257725383982761	4.41373444349796	4.1560090595152
1029	-0.670984123736812	-0.326543917296476	4.41798108732876	4.09143717003229
1030	-0.973110725383976	-0.398840026161342	4.42526388506202	4.02642385890068
1031	1.05777766541535	-0.47138509131767	4.40065479458236	3.92926970326469
1032	0.864470664935288	-0.54125105893217	4.40699477436974	3.86574371543757
1033	0.1652118340701	-0.60470619741228	4.42402658534957	3.81932038793729
1034	-0.127899409904392	-0.658284770729798	4.43932239446625	3.78103762373646
1035	-1.13736306821121	-0.699907650945788	4.46788918838001	3.76798153743422
1036	-0.988519181742554	-0.729169807075441	4.41192520171995	3.68275539464451
1037	0.18454722837595	-0.747435330551959	4.42599998554165	3.67856465498969
1038	1.61747729485191	-0.756646730485225	4.39596937762879	3.63932264714356
1039	2.4950079164806	-0.757712774112831	4.39732840252246	3.63961562840963
1040	1.54276542031115	-0.749717637536567	4.40791476227006	3.65819712473349
1041	2.77484912100517	-0.730631454372805	4.39354941239366	3.66291795802086
1042	1.04545468186206	-0.698766191646864	4.37660588752051	3.67783969587364
1043	2.05843898334036	-0.652778702577606	4.33328690319672	3.68050820061911
1044	1.31956552624339	-0.59286138414911	4.33410141649969	3.74124003235058
1045	1.10612509967387	-0.519908782417694	4.30968656271716	3.78977778029947
1046	-1.13076836541828	-0.435768065625783	4.25003224710966	3.81426418148388
1047	-0.303259570409498	-0.34350259114396	4.15747564138349	3.81397305023953
1048	1.20795415639582	-0.247971125493545	4.05946982709975	3.8114987016062
1049	0.0145252467636645	-0.153673164855036	3.97264434069803	3.81897117584299
1050	0.0598724400947391	-0.0633948628430273	3.92192818460001	3.85853332175698
1051	-3.30304774641557	0.0206360708819537	3.87847909739032	3.89911516827227
1052	-1.63012688761252	0.0959445391002199	3.86331643406277	3.95926097316299
1053	-1.34690837787931	0.158387951415101	3.83067072593166	3.98905867734676
1054	1.25652683852941	0.204670448902544	3.82737688680995	4.03204733571249
1055	1.34760680032792	0.233678499523355	3.86663417153569	4.10031267105904
1056	1.9608083654671	0.247696337477616	3.82934056736625	4.07703690484386
1057	1.74447861899076	0.251059483759035	3.76242239266493	4.01348187642397
1058	1.44062954616171	0.248983201146429	3.71685114840204	3.96583434954847
1059	0.713817375701585	0.246264407785844	3.63528545288258	3.88154986066843
1060	2.32757047382173	0.246387928692842	3.59543815803499	3.84182608672783
1061	-0.862243133048434	0.251446292048774	3.55167909062654	3.80312538267532
1062	-0.666103023891409	0.262830814948174	3.47165984897203	3.73449066392021
1063	-0.650220796206283	0.279260961185764	3.4527955532841	3.73205651446986
1064	-1.08082918709021	0.298006515675382	3.42501762654736	3.72302414222275
1065	0.0501522148037077	0.31598103757047	3.37973704796098	3.69571808553145
1066	-0.441185195956841	0.330347274169145	3.35696321579557	3.68731048996471
1067	0.172586226527269	0.339510440621927	3.37413020675171	3.71364064737364
1068	0.201952544571991	0.342723045805555	3.42601922894279	3.76874227474835
1069	-0.0878830761569095	0.340224869331333	3.46336894270294	3.80359381203428
1070	0.017263536361288	0.332830478231899	3.50295322052449	3.83578369875639
1071	-0.43837790172023	0.32141708703398	3.52571272383513	3.84712981086911
1072	-1.17917097742751	0.306784415135479	3.58343180755112	3.8902162226866
1073	-2.01543666972194	0.28918514708867	3.62528867449122	3.91447382157989
1074	-0.738001006851896	0.267888709056885	3.66244720975165	3.93033591880853
1075	-0.72923050842405	0.241505960526938	3.64691553821875	3.88842149874569
1076	-1.02254983447229	0.209490121449356	3.67905093527705	3.88854105672641
1077	0.461995959669022	0.172036136945668	3.6903431199091	3.86237925685477
1078	0.845342718377835	0.129910518530206	3.69332393091615	3.82323444944636
1079	0.273331723011152	0.0852634044254809	3.67311177960534	3.75837518403082
1080	0.433090982934984	0.0410048084386101	3.70767299557846	3.74867780401707
1081	-0.176532613850718	-0.000336520560585041	3.76836726881315	3.76803074825257
1082	1.62513712637392	-0.036907390676297	3.82945764143373	3.79255025075743
1083	1.22420708168278	-0.0675190835535228	3.90998196296814	3.84246287941462
1084	-0.036089941870967	-0.0904411817453172	3.97864190015306	3.88820071840775
1085	-0.959623549951271	-0.104395872683172	4.05905515160807	3.9546592789249
1086	-1.21499469443748	-0.109834853461414	4.14702580107346	4.03719094761204
1087	-1.09802132352502	-0.108987911804303	4.22749506224853	4.11850715044423
1088	-1.57813931314644	-0.104965733199632	4.27375613024389	4.16879039704425
1089	-0.71012259122696	-0.100927956589039	4.26630020659708	4.16537225000805
1090	0.97262733874694	-0.0997149500601455	4.25261737146917	4.15290242140903
1091	2.29510314543959	-0.102615178869844	4.30805224305253	4.20543706418268
1092	0.215536812724344	-0.10831623913265	4.30349679791173	4.19518055877908
1093	1.81345896401227	-0.113735902182205	4.31610812663795	4.20237222445575
1094	0.715312427864908	-0.116411918963315	4.31177555650312	4.19536363753981
1095	1.01013383930254	-0.113991864437464	4.29164376116691	4.17765189672944
1096	0.61150068199273	-0.105126451352634	4.29094569506742	4.18581924371479
1097	0.864816183534829	-0.0893024240724112	4.29340158508905	4.20409916101664
1098	-0.960413226108794	-0.0668074823973412	4.33773585366556	4.27092837126822
1099	-1.09518854946448	-0.0386826058702562	4.38170546648632	4.34302286061607
1100	-0.523407247499796	-0.00759191452927112	4.42507937745861	4.41748746292934
1101	0.254748200002198	0.0231447926721554	4.45033144551654	4.47347623818869
1102	-0.514264492308542	0.0509532668438588	4.51855124602981	4.56950451287367
1103	1.026085085515	0.0744898743340254	4.51982317759607	4.59431305193009
1104	1.83655406565592	0.0931320222066508	4.53754029719864	4.63067231940529
1105	-1.12594231176935	0.107922592148734	4.54772922453272	4.65565181668145
1106	0.269321083603935	0.120714966008243	4.500393905666	4.62110887167424
1107	-2.27342527253178	0.131775972170772	4.48141145596599	4.61318742813676
1108	-1.58951167781112	0.140651409206365	4.49699493203574	4.6376463412421
1109	-0.391380662959959	0.145203310266489	4.47387817379922	4.61908148406571
1110	-0.747956669038827	0.143326246255568	4.44609268365775	4.58941892991332
1111	-1.83322549547444	0.134264278321368	4.4976200570489	4.63188433537027
1112	-1.11599467981468	0.117824433638642	4.57653020068743	4.69435463432607
1113	-2.0272001065216	0.0935942322245234	4.67081093784106	4.76440517006558
1114	-2.03362850109884	0.0614671532446808	4.73785107950517	4.79931823274985
1115	-2.69270537538271	0.0211397176246622	4.79964744885393	4.82078716647859
1116	-0.602163597071739	-0.0278031926189682	4.87233435656454	4.84453116394557
1117	-0.323158789508543	-0.0855490143060868	4.87713620554463	4.79158719123855
1118	0.0798710507959626	-0.150451475031172	4.89830976016266	4.74785828513149
1119	0.839188763606715	-0.219480982046061	4.88702577344776	4.6675447914017
1120	-0.284957609232972	-0.288794846342184	4.82486000278912	4.53606515644693
1121	-0.408640690213996	-0.354334805319344	4.78108457089201	4.42674976557267
1122	1.3003413321549	-0.413292171489629	4.73687954766864	4.32358737617901
1123	0.115954360758944	-0.46380041497738	4.70498587245707	4.2411854574797
1124	-0.586250269333685	-0.503875589239638	4.67001071993683	4.16613513069719
1125	0.149818839889418	-0.532705571695563	4.59152365312482	4.05881808142926
1126	-0.642424689932976	-0.550843895536207	4.59749430278525	4.04665040724905
1127	-0.235398328546937	-0.559323131025619	4.55519875430196	3.99587562327635
1128	-0.337603626896919	-0.559792936471141	4.503018206925	3.94322527045386
1129	-0.916228052782997	-0.553939882406237	4.47764738620725	3.92370750380101
1130	-0.564994127377924	-0.543485838481115	4.47242519710641	3.9289393586253
1131	0.807564169361136	-0.530363533535057	4.44276557601643	3.91240204248137
1132	0.872285507631757	-0.515908210703514	4.45983158033094	3.94392336962743
1133	1.53650882419935	-0.499978824836389	4.50283094100049	4.00285211616411
1134	-1.25918478465094	-0.481447910074189	4.5776848512233	4.09623694114911
1135	-0.447837652099057	-0.459116526866318	4.67226686358133	4.21315033671502
1136	0.463493115217343	-0.433763688420138	4.74716121045425	4.31339752203411
1137	-1.55085835306956	-0.406657805318224	4.84333494538945	4.43667714007122
1138	-1.77308603879552	-0.378828245332956	4.88127708979999	4.50244884446704
1139	-2.30086645653776	-0.352440109098443	4.91019525420357	4.55775514510512
1140	-1.17284406758415	-0.330405858305983	4.91119644538195	4.58079058707597
1141	-1.35607584870903	-0.315626687605067	4.88600706286131	4.57038037525624
1142	-2.25174351707759	-0.309732904005794	4.85871886531501	4.54898596130922
1143	-0.96937414588111	-0.313519679675926	4.81354539838466	4.50002571870874
1144	1.03024670415252	-0.327469358019342	4.77828953291414	4.4508201748948
1145	2.05657734901171	-0.350403374885405	4.71733414478291	4.36693076989751
1146	-0.0259861944993598	-0.378525677804232	4.68333948291776	4.30481380511353
1147	0.0749030572301766	-0.406734946161689	4.65257346795152	4.24583852178983
1148	0.564645657978445	-0.431407114171157	4.65230963685816	4.220902522687
1149	0.395247989320636	-0.450307328272837	4.67340167243396	4.22309434416112
1150	1.45696800384515	-0.461936764506541	4.68586016521002	4.22392340070348
1151	2.88435170959638	-0.465311012322927	4.73425604453312	4.2689450322102
1152	1.306720007354	-0.458947473594384	4.82428042880637	4.36533295521199
1153	-0.501907491453884	-0.440741952716831	4.81897731939185	4.37823536667502
1154	-1.06092121779593	-0.410209778684136	4.84991332542495	4.43970354674082
1155	-0.378128941141903	-0.369600846921922	4.8088844022451	4.43928355532318
1156	0.46571994548499	-0.32281672579982	4.83642267347278	4.51360594767296
1157	-2.14005708546446	-0.273492208822864	4.86413519313351	4.59064298431065
1158	-0.350042307176638	-0.224558220830588	4.86043303480413	4.63587481397354
1159	1.17944766025684	-0.179575385187379	4.8869637253134	4.70738834012602
1160	-0.504420511240685	-0.140578194417686	4.89581859021424	4.75524039579656
1161	-0.0819976184306554	-0.107535611801907	4.92093318431694	4.81339757251503
1162	-0.914674071435609	-0.0802942454736842	4.96440034722983	4.88410610175615
1163	-1.89162255194542	-0.058705338366856	4.98231225745149	4.92360691908464
1164	-2.71790388357586	-0.0432987295639615	5.00289787368771	4.95959914412374
1165	-2.61041559313937	-0.0357183977610158	5.04175509977399	5.00603670201297
1166	-0.452414690600043	-0.038415214483861	5.03355335056922	4.99513813608536
1167	0.758122406278659	-0.0531867069750769	5.0734130107473	5.02022630377223
1168	-0.470139578746069	-0.0791747508920105	5.05535982409018	4.97618507319817
1169	0.384415734208518	-0.113286866554893	5.08875259077401	4.97546572421912
1170	1.69385685052561	-0.152209370207864	5.11336603763119	4.96115666742332
1171	1.37994915448181	-0.192177121661248	5.0954034998766	4.90322637821535
1172	-0.20830322929766	-0.228739757172403	5.11706821131068	4.88832845413828
1173	-0.148821175879648	-0.258228964090653	5.04464104086755	4.7864120767769
1174	-1.33887277096374	-0.279170468292926	5.03395159900987	4.75478113071695
1175	0.304319786063647	-0.29190410603104	5.00293017257865	4.71102606654761
1176	-1.99269863554198	-0.298171593378497	4.97847985997825	4.68030826659976
1177	-0.379377386316001	-0.299705637821556	4.95457052737252	4.65486488955096
1178	1.58945766335632	-0.299115702960586	4.91757560200474	4.61845989904416
1179	-0.200835766201553	-0.297803773169324	4.83231358890968	4.53450981574036
1180	-1.03091589941381	-0.295178446691845	4.70930571646511	4.41412726977326
1181	-0.981392389700395	-0.291046004117365	4.66652794718489	4.37548194306753
1182	-0.550111327412958	-0.286301202732692	4.63753698023668	4.35123577750399
1183	0.107346980903796	-0.282200858756152	4.61097338525418	4.32877252649803
1184	-0.0302739216724703	-0.279504506874972	4.65186112455296	4.37235661767799
1185	-1.61285377025479	-0.278103076584065	4.65379401999834	4.37569094341427
1186	-1.61521211840461	-0.277836426314914	4.68301950712133	4.40518308080642
1187	0.455523601865682	-0.279675067288234	4.64378259875962	4.36410753147139
1188	-0.0628003240042665	-0.284685181471647	4.64809835419861	4.36341317272696
1189	0.387268788451149	-0.292375309599252	4.55952942872073	4.26715411912148
1190	1.14964694521752	-0.301534982587661	4.55600276962362	4.25446778703596
1191	0.0732372351063569	-0.310363010301474	4.53946184250003	4.22909883219856
1192	-0.256462574301338	-0.316689221246867	4.52568773320573	4.20899851195886
1193	-0.12641439542055	-0.319283845066883	4.56483949279693	4.24555564773005
1194	0.486896482996194	-0.317966390353029	4.54819820423795	4.23023181388492
1195	1.52331083140099	-0.312958724546955	4.49849198493724	4.18553326039028
1196	0.651903524621638	-0.304027158335603	4.43216294437397	4.12813578603836
1197	-0.184587927653226	-0.290218871997115	4.33496055440935	4.04474168241224
1198	1.10633609170619	-0.271172767967116	4.25693733878344	3.98576457081632
1199	1.899594688047	-0.247420953078303	4.14641602374694	3.89899507066864
1200	0.384041823642569	-0.218964326965842	4.0728504454928	3.85388611852696
1201	0.639681596423718	-0.185267317312499	4.01872912799891	3.83346181068641
1202	-0.251828858420625	-0.146691089056365	3.97057863112034	3.82388754206397
1203	-0.705767362258804	-0.104320324217592	3.88265921371467	3.77833888949708
1204	1.24294490409301	-0.0602221202431561	3.85597887132952	3.79575675108637
1205	1.56594055918115	-0.0167020293271387	3.83671339762945	3.82001136830231
1206	1.29672275377688	0.0255417458358647	3.82976640277418	3.85530814861004
1207	0.655799299520086	0.0670778994259057	3.80778324754043	3.87486114696633
1208	0.156620748087915	0.108642083449263	3.8184729518705	3.92711503531976
1209	-1.21000943818204	0.150280501806534	3.72355836208997	3.8738388638965
1210	-0.787381423352891	0.190926938102179	3.62059100208136	3.81151794018354
1211	-0.752617306513223	0.228196788480493	3.53995480449202	3.76815159297252
1212	-0.257138433236481	0.259616321523602	3.47088769596548	3.73050401748908
1213	-0.838431075233487	0.283330992972755	3.43596152636156	3.71929251933431
1214	1.39194877646097	0.298413194878753	3.41736891162792	3.71578210650667
1215	1.52748470252983	0.304798764228657	3.36918951888405	3.67398828311271
1216	0.155319731092753	0.304532701715314	3.33581960550748	3.64035230722279
1217	0.362849801929674	0.300556322029315	3.29528771444478	3.59584403647409
1218	-1.03342261228118	0.294929132116583	3.21245870503854	3.50738783715512
1219	0.220684359174933	0.288682630387048	3.09551829975954	3.38420093014659
1220	0.371210810552346	0.281554176045233	3.05740585455416	3.3389600305994
1221	-1.40068386967618	0.273490818797387	3.01592944578374	3.28942026458113
1222	-0.88550321966146	0.264474179036626	3.02941832115511	3.29389250019173
1223	0.368728917671949	0.253401166408096	2.99384884459709	3.24725001100518
1224	1.9068765544176	0.239286948862393	2.93662783696132	3.17591478582372
1225	-0.902663809735914	0.222736103362646	2.91865649304822	3.14139259641087
1226	-0.679591837640043	0.205713003619672	2.89543240129796	3.10114540491763
1227	-1.35435592389828	0.188786048114649	2.86023200617945	3.0490180542941
1228	-0.281630430103341	0.171426865024063	2.80500253546268	2.97642940048674
1229	-0.0730928334902089	0.152507006790157	2.76271116962908	2.91521817641923
1230	-0.0166471481894025	0.131567094747403	2.72029644776415	2.85186354251155
1231	-0.5816964901795	0.108901163940689	2.69797764909758	2.80687881303827
1232	-1.18381569413106	0.0851043850634829	2.67740037280286	2.76250475786634
1233	-0.39542972949788	0.0603380901233906	2.6779001701338	2.73823826025719
1234	-0.715238126386085	0.0342496430484017	2.65245621206586	2.68670585511426
1235	1.3052930077817	0.00677047287777809	2.63926232969842	2.6460328025762
1236	0.423668531158505	-0.0216437275358388	2.64801183571113	2.62636810817529
1237	2.20454227405764	-0.0491159656497231	2.7198175290365	2.67070156338678
1238	1.91727093347114	-0.073352889503309	2.82987628179886	2.75652339229555
1239	0.426510202254906	-0.0911831917908752	2.8991534371147	2.80797024532382
1240	0.895109922700117	-0.0999083421039211	2.87820761192985	2.77829926982593
1241	0.724564024453656	-0.098638073873562	2.89488188021235	2.79624380633879
1242	0.882981289088351	-0.0875580967473136	2.92156784240547	2.83400974565816
1243	-0.943600737391153	-0.0675419023221796	2.95494992585704	2.88740802353486
1244	0.830098019235112	-0.0401546606504688	2.95020690111384	2.91005224046337
1245	0.707144057898978	-0.00811016573982122	2.91731144529657	2.90920127955675
1246	-0.235569525793089	0.0266197571824406	2.89487823152678	2.92149798870922
1247	-2.72758336263467	0.0625709152591882	2.89913721694067	2.96170813219986
1248	-0.855144118491804	0.097430775778428	2.88301324418637	2.9804440199648
1249	-1.85334599140174	0.127332697578016	2.88360647318117	3.01093917075918
1250	-0.0948245201796206	0.149128272648421	2.91018591565215	3.05931418830057
1251	0.633591837147735	0.160560292661562	2.95872766242991	3.11928795509147
1252	-1.20019225787705	0.161588062481829	2.9637719262093	3.12535998869113
1253	-1.76580271136639	0.15376393372594	2.93369361884262	3.08745755256855
1254	-1.56186754422858	0.137981569858087	2.89001195337077	3.02799352322885
1255	1.07469895621081	0.114254770653049	2.83980354361011	2.95405831426316
1256	0.143844572704343	0.0830277159586747	2.78481238787057	2.86784010382924
1257	0.842435951524767	0.0467700190435216	2.75765633129227	2.80442635033579
1258	-0.926214623344331	0.00849969145053224	2.74464102266191	2.75314071411244
1259	0.0671451510176128	-0.0289199426444283	2.72109289177264	2.69217294912821
1260	-0.142290172249445	-0.064055002909915	2.72290524001267	2.65885023710276
1261	-0.343441541872174	-0.0959363132289611	2.73909565550398	2.64315934227502
1262	0.519281785791771	-0.124032381537095	2.70679479004394	2.58276240850684
1263	-0.250657083291976	-0.148123266826919	2.67867486407814	2.53055159725122
1264	-1.48912258604949	-0.167799734415144	2.69677803047498	2.52897829605983
1265	-1.14656471217444	-0.183394276698831	2.68175464168093	2.4983603649821
1266	0.90675093998253	-0.196512476682434	2.61375638854157	2.41724391185914
1267	0.724430664115111	-0.208611551618306	2.5458270210571	2.3372154694388
1268	-2.07788451149887	-0.219388929485723	2.48872829447521	2.26933936498948
1269	-0.951852281467841	-0.228254783742843	2.39895866628754	2.17070388254469
1270	-0.753808825094959	-0.236394600383528	2.35904377049506	2.12264917011153
1271	0.450526458121196	-0.245178408527438	2.29261709773345	2.04743868920601
1272	1.63647746336456	-0.255257820671245	2.26481914671105	2.0095613260398
1273	-0.525257115255462	-0.26567554303339	2.26560814991991	1.99993260688652
1274	-0.418654873617522	-0.27432710767004	2.24215547003014	1.9678283623601
1275	0.140040616247234	-0.280289861946274	2.27148205324401	1.99119219129774
1276	-0.280343610430033	-0.28348018602308	2.29621525243683	2.01273506641375
1277	0.756133702503312	-0.283934571153993	2.35099949736667	2.06706492621267
1278	-1.1081245067794	-0.281786256449793	2.38977503715412	2.10798878070432
1279	0.368827954765396	-0.276974953772883	2.40111107455055	2.12413612077767
1280	-1.82196844068511	-0.270281451797051	2.37763743375349	2.10735598195644
1281	-1.67090806651866	-0.262486288600587	2.35010194408798	2.0876156554874
1282	-1.16595706435299	-0.25559906968893	2.37054728259918	2.11494821291025
1283	1.15942511093112	-0.251965821586756	2.37558803179618	2.12362221020942
1284	-1.58213951804497	-0.252771490205796	2.33500479393136	2.08223330372556
1285	-0.460596987093536	-0.257268070642715	2.27603871915442	2.0187706485117
1286	0.387734574178942	-0.265247499303822	2.17966512885165	1.91441762954783
1287	0.375981683274832	-0.276109891387651	2.10745218145813	1.83134229007048
1288	-0.160909610304706	-0.288331720288545	2.07289203612898	1.78456031584043
1289	-0.737749471782152	-0.300167432196287	2.08102642199529	1.780858989799
1290	-0.81666980515126	-0.310545038330666	2.12896739778998	1.81842235945932
1291	-0.565563260756102	-0.319385999640981	2.12571384208384	1.80632784244286
1292	-0.000699384114154489	-0.327178272117102	2.14696693464218	1.81978866252507
1293	-1.07883117483984	-0.334311679904758	2.13187840925642	1.79756672935166
1294	-3.00113695945451	-0.340873028277063	2.12551633737055	1.78464330909348
1295	-2.30914418541679	-0.347912299645855	2.12381409891871	1.77590179927285
1296	-2.16235674677584	-0.358115613369908	2.1197493005779	1.76163368720799
1297	-1.57376617623991	-0.374172323415615	2.12008870492185	1.74591638150623
1298	-2.10988084844544	-0.397889897471424	2.10789412420242	1.71000422673099
1299	-0.238306150400189	-0.429894879170949	2.07834273378211	1.64844785461116
1300	1.85162287835964	-0.469870899780324	2.03087468963305	1.56100378985273
1301	1.2712043242052	-0.515202961212955	2.03397444753488	1.51877148632193
1302	0.558326940082678	-0.560841938174996	1.97652490053662	1.41568296236163
1303	-0.838301447224826	-0.601625377417748	2.00142421115478	1.39979883373703
1304	-1.34911612591272	-0.634083922117641	1.98954454745457	1.35546062533693
1305	-1.75174287274581	-0.657389669366491	2.02530612458694	1.36791645522045
1306	-2.61131646531474	-0.672848845732522	2.00977864523092	1.33692979949839
1307	-2.39447604362027	-0.683222236463651	2.01436587257605	1.3311436361124
1308	-0.763639934794302	-0.692222198440001	2.07286425382728	1.38064205538728
1309	0.480069288144266	-0.703054884975686	2.10785098005983	1.40479609508414
1310	0.465721365483186	-0.716690532004717	2.1375783775711	1.42088784556638
1311	-0.324128282780595	-0.731749293102779	2.12090716359621	1.38915787049343
1312	-0.0672668912267962	-0.745961253960779	2.08459422624691	1.33863297228613
1313	-0.034783925396084	-0.757516130816678	2.02736107331553	1.26984494249885
1314	0.185360166088032	-0.765053735909539	2.01444371280258	1.24938997689304
1315	2.31025698863332	-0.767589558356302	1.96952598413728	1.20193642578097
1316	1.67523225735258	-0.763932409151343	1.91196070843497	1.14802829928362
1317	0.202189145019241	-0.75169871946821	1.85629371642639	1.10459499695818
1318	0.719555335207026	-0.72898765780134	1.80052304272753	1.07153538492619
1319	-0.302796742739833	-0.695679059051991	1.78737217918879	1.0916931201368
1320	-1.35769880167938	-0.652794206793827	1.7407293845753	1.08793517778147
1321	-1.43268340259901	-0.60284030581617	1.71453093293519	1.11169062711902
1322	0.218274517502389	-0.549728990006742	1.62707763209907	1.07734864209232
1323	0.49503143406612	-0.497375369906916	1.51544274879809	1.01806737889118
1324	0.437483804335834	-0.447909152294474	1.48407617866119	1.03616702636671
1325	-0.961504746928013	-0.401899549734339	1.38814399634834	0.986244446614
1326	-0.686234445458463	-0.359412258392593	1.33490133690815	0.975489078515561
1327	-0.609520985831455	-0.321198669181481	1.26401127223443	0.942812603052952
1328	0.440059886902605	-0.288147960769424	1.16853851562297	0.880390554853546
1329	1.7834129491124	-0.260680522462694	1.09265139197659	0.831970869513894
1330	0.853779354835103	-0.237801634284769	0.996477960655985	0.758676326371216
1331	0.707390255059998	-0.2170517540398	0.964171656485418	0.747119902445618
1332	-1.27737648363892	-0.196167456491504	0.987886274752189	0.791718818260685
1333	-0.236951527312985	-0.17401852092853	0.987833333594042	0.813814812665512
1334	-0.848351171925511	-0.151419880236256	1.02606057508409	0.87464069484783
1335	0.249486365920007	-0.129649708715941	0.985786776956424	0.856137068240483
1336	-0.947911284903597	-0.110050750584691	0.94408543060726	0.834034680022569
1337	-0.52714195174756	-0.0933320774187709	0.873047219382329	0.779715141963558
1338	0.488416210184422	-0.0803721019214857	0.747976103397019	0.667604001475534
1339	0.317574782842594	-0.0715804344547159	0.652179568657877	0.580599134203161
1340	-1.41324078668671	-0.066266746390183	0.592375425593037	0.526108679202854
1341	-2.16309367325845	-0.063637467525049	0.518754309545026	0.455116842019977
1342	-2.87167461198097	-0.0643476898703755	0.463939138453993	0.399591448583617
1343	-0.769536550059091	-0.0704780173374884	0.419132531756824	0.348654514419336
1344	0.394213209429899	-0.0844710146429432	0.410820692059001	0.326349677416058
1345	1.98326617579866	-0.106728415119491	0.396698937306408	0.289970522186918
1346	2.07618541688105	-0.134992752322502	0.39326332799587	0.258270575673368
1347	0.0837904998888487	-0.16467554861238	0.403537625812761	0.238862077200381
1348	-0.631643308064866	-0.190916533316824	0.414130499466824	0.22321396615
1349	-0.849270322014446	-0.211085370681288	0.466964150469928	0.255878779788641
1350	1.19171150677939	-0.224909324055805	0.531716530285924	0.306807206230119
1351	0.633978710829838	-0.233147046772834	0.592174962618297	0.359027915845462
1352	1.4956345461429	-0.235705152172801	0.600916758445963	0.365211606273162
1353	-1.34237269864748	-0.232147791913877	0.57806848186872	0.345920689954843
1354	0.0892424680387485	-0.222166694864397	0.571280812762458	0.349114117898061
1355	0.106945150292157	-0.207291547355238	0.534368277706757	0.32707673035152
1356	1.86139115193842	-0.189148907747451	0.510385984095378	0.321237076347927
1357	1.48149011061553	-0.168642054214649	0.514572244702661	0.345930190488012
1358	1.34492498373684	-0.145108026918472	0.51631533072753	0.371207303809059
1359	-1.37509805313846	-0.117413782647988	0.480760881516747	0.363347098868759
1360	-1.5442895167082	-0.0852507617795225	0.454332257563096	0.369081495783574
1361	-1.72490421129682	-0.0508564822236119	0.400487887703342	0.34963140547973
1362	-2.63611065988094	-0.017912277746279	0.396455099568182	0.378542821821903
1363	-2.20740122675146	0.00945549545866713	0.405919054282768	0.415374549741435
1364	-2.36572420681642	0.0270516747390003	0.43926844133475	0.46632011607375
1365	-2.28139379136104	0.0316117197270029	0.461504764919575	0.493116484646578
1366	-2.07921862034638	0.0210192610774356	0.451136332954209	0.472155594031645
1367	-2.01129381456836	-0.00559827739817428	0.460377624811905	0.454779347413731
1368	-0.122928766070956	-0.047890963959622	0.406658634089014	0.358767670129392
1369	1.47245289839404	-0.104154218855843	0.36968869684159	0.265534477985748
1370	1.34951496824969	-0.170278340534495	0.365671148406341	0.195392807871846
1371	2.06690243532797	-0.240036033947533	0.359946287168114	0.119910253220581
1372	1.10415209809509	-0.306747342464934	0.326251991570543	0.019504649105609
1373	0.492738114738298	-0.364255149598228	0.278178869405205	-0.0860762801930225
1374	-2.80292731687812	-0.408421952164147	0.271113094447254	-0.137308857716893
1375	-1.83643620580402	-0.438174233004358	0.261421207620355	-0.176753025384003
1376	-1.86582297282422	-0.456478690495293	0.269073490263143	-0.18740520023215
1377	-0.515212341330754	-0.467677862199353	0.28168887492547	-0.185988987273883
1378	0.668441621818054	-0.475788076294714	0.304514766448843	-0.171273309845872
1379	-0.315538427516619	-0.482900641074318	0.345738197916592	-0.137162443157726
1380	0.588556088370438	-0.489106175621153	0.383444887132296	-0.105661288488857
1381	-0.196589220608717	-0.493927399097128	0.414057754422785	-0.0798696446743433
1382	-1.61260771287241	-0.49639703850349	0.428857030129408	-0.0675400083740818
1383	-1.49653338487493	-0.496259365839891	0.453286671118366	-0.0429726947215254
1384	0.167726985875436	-0.494773281583441	0.501646783851645	0.00687350226820455
1385	-0.533160212158964	-0.493476215482274	0.48194117980952	-0.0115350356727537
1386	-0.316119481282694	-0.4927395067359	0.448457329280433	-0.0442821774554663
1387	0.507814191687325	-0.492553267501572	0.416286808821086	-0.0762664586804855
1388	0.303561147434247	-0.492494193869103	0.439202043850546	-0.0532921500185562
1389	0.834020898575394	-0.491439034792016	0.437457520445212	-0.0539815143468035
1390	0.766944371389437	-0.488052888775707	0.399733731648816	-0.0883191571268904
1391	-0.541077575334327	-0.480826542536986	0.328950135915556	-0.15187640662143
1392	0.874931452895832	-0.468745739115156	0.28966179358281	-0.179083945532347
1393	0.960524265507414	-0.451922422787406	0.258668035010555	-0.193254387776851
1394	-0.924320297044633	-0.430233550643303	0.212611363323785	-0.217622187319517
1395	-1.90208378893614	-0.403735948481101	0.242142428373739	-0.161593520107363
1396	-0.03616720911613	-0.374234809776536	0.28605068335869	-0.0881841264178457
1397	0.894891172323154	-0.344706449948138	0.357036530596717	0.0123300806485783
1398	0.481053557553126	-0.316836915417115	0.395902012022724	0.0790650966056087
1399	0.255633490837846	-0.290622473614343	0.407742877610585	0.117120403996242
1400	0.881021122944145	-0.265503779742058	0.379216133487235	0.113712353745177
1401	0.228980751562612	-0.24084703656305	0.385892246360215	0.145045209797166
1402	-0.241267288657937	-0.215827103200582	0.364286687001115	0.148459583800533
1403	0.0336592428181289	-0.190170742246709	0.340798125681892	0.150627383435184
1404	-1.19650766342924	-0.164306871962034	0.358539777087102	0.194232905125068
1405	-1.79966478563043	-0.139087419066982	0.379076887385037	0.239989468318055
1406	-2.2960590606943	-0.116409249771609	0.358769836736907	0.242360586965297
1407	-0.446852699411196	-0.0990408681560624	0.324987263763526	0.225946395607463
1408	0.732031210106037	-0.0896684775675961	0.290496359767326	0.20082788219973
1409	0.266313464745111	-0.0888695901522167	0.253159100506303	0.164289510354086
1410	-0.786899386997591	-0.0949985186185313	0.195558779739279	0.100560261120748
1411	-0.13722184862183	-0.10590316647081	0.190761593957111	0.0848584274863013
1412	0.962942456574341	-0.120101889132814	0.12846314441712	0.00836125528430633
1413	-0.509110320238421	-0.136006876608796	0.12718667561953	-0.00882020098926589
1414	-1.20091231458534	-0.151612525112858	0.12487218833166	-0.0267403367811977
1415	0.896862236424606	-0.166063714309334	0.0992905232630482	-0.0667731910462858
1416	0.263835868976676	-0.179413118907344	0.0766644518991278	-0.102748667008216
1417	0.659170646418368	-0.190861061666923	0.0770145304446783	-0.113846531222245
1418	0.143978779598328	-0.19943310248984	0.0801872152812122	-0.119245887208627
1419	-0.0294851518064932	-0.204197516207383	0.107372185687494	-0.0968253305198894
1420	1.52139271557443	-0.204805703426555	0.080823013619991	-0.123982689806564
1421	2.66058520976352	-0.201170054288606	0.0843020539551089	-0.116868000333497
1422	2.41263651692607	-0.192092677680006	0.087670886988699	-0.104421790691307
1423	1.47518603648787	-0.175194222699658	0.0351607594939029	-0.140033463205755
1424	-0.480570746161763	-0.148322382937943	0.0109219432666041	-0.137400439671339
1425	1.81504847672073	-0.111123506803136	-0.01581310072229	-0.126936607525426
1426	1.56129706305161	-0.065393280930299	-0.0048633692736097	-0.0702566502039087
1427	0.988900940357092	-0.0125441173557807	0.0369050708903243	0.0243609535345437
1428	1.0266033821855	0.0462254691331442	0.0320052595938381	0.0782307287269823
1429	0.0723827127767119	0.109372632839746	0.0887614619319398	0.198134094771686
1430	1.32536153807666	0.175012023816804	0.113668231808362	0.288680255625166
1431	0.504671544239804	0.240866992372582	0.156845727582119	0.397712719954701
1432	0.15853538010139	0.305334322577947	0.148939481557058	0.454273804135005
1433	2.0382190176843	0.366838230973068	0.150790289927159	0.517628520900227
1434	-0.0304360347862693	0.424093336027837	0.173746750580392	0.597840086608229
1435	-0.359860819463151	0.477008406205679	0.162970745451582	0.639979151657261
1436	0.752112616563018	0.524798986495548	0.112068490630906	0.636867477126454
1437	1.1883226382872	0.566247334660735	0.0712243347540866	0.637471669414821
1438	-0.353661760389667	0.601054923583048	-0.00500463533020702	0.596050288252841
1439	0.444955691632738	0.62961895026592	-0.0349403732696459	0.594678576996274
1440	0.601722283871777	0.651821910755679	-0.103215246876051	0.548606663879628
1441	1.77149376003513	0.667819530286104	-0.114564089960061	0.553255440326043
1442	0.867248627938249	0.678461349595088	-0.175934583245159	0.502526766349929
1443	0.453260909665683	0.685539582514945	-0.204219766211015	0.481319816303931
1444	-0.439544576610908	0.690496255335839	-0.242329839939885	0.448166415395955
1445	-0.386735870719452	0.693810846740256	-0.223525808268541	0.470285038471715
1446	-0.24411985745062	0.694799903710835	-0.216387058299285	0.478412845411551
1447	-0.250382488982837	0.692346864453619	-0.198753272529142	0.493593591924477
1448	-0.229225633745736	0.685492942948522	-0.170371149137713	0.515121793810808
1449	0.421979877533621	0.673615701115355	-0.158331365121305	0.515284335994051
1450	-0.553461259318729	0.656611523804135	-0.132778363968374	0.523833159835761
1451	2.63869641210265	0.63500539324005	-0.083971614569154	0.551033778670897
1452	2.25847808458985	0.609737409469507	-0.0401011481859823	0.569636261283524
1453	1.35734683757113	0.583949920297948	-0.0306985224882729	0.553251397809675
1454	1.20906365964631	0.561331950776194	-0.0188087985687009	0.542523152207493
1455	0.607065731478053	0.544481538319668	-0.0263109083250633	0.518170629994605
1456	-1.04962095443709	0.534639808365398	-0.00318206738390363	0.531457740981495
1457	1.05915670875813	0.531301126345304	0.0034178257760287	0.534718952121332
1458	2.34758325539648	0.532309711181906	0.00116675175188378	0.53347646293379
1459	1.27652778213214	0.536553653624808	-0.0233120648404592	0.513241588784349
1460	1.75435925211557	0.54448474760974	-0.04607163088792	0.49841311672182
1461	-0.410741056163849	0.556631002291473	-0.0458081448318095	0.510822857459663
1462	-0.211805494551726	0.573086339324467	-0.0925129760985692	0.480573363225897
1463	1.52049103269311	0.592194113287807	-0.116913101094053	0.475281012193754
1464	2.96566125504064	0.611892489442652	-0.135218950851476	0.476673538591176
1465	1.20572231491294	0.631802310553588	-0.151478949463883	0.480323361089706
1466	-0.0941153514878778	0.653235143872298	-0.13788710701551	0.515348036856788
1467	-0.268202864751898	0.67667676420905	-0.125471403935073	0.551205360273978
1468	0.824343913569695	0.700876064969007	-0.106868269515713	0.594007795453294
1469	0.731725984137739	0.72387470660967	-0.0958396924142957	0.628035014195375
1470	0.522932112752274	0.744431053186732	-0.120259461622367	0.624171591564365
1471	2.76347942380474	0.761891320701517	-0.119251605424709	0.642639715276808
1472	2.47731055960168	0.77633693807982	-0.118727496171688	0.657609441908132
1473	-1.13298641219955	0.789722685570608	-0.113049431692545	0.676673253878064
1474	-0.552165337197318	0.80388894754039	-0.0957373228425959	0.708151624697794
1475	-0.934367915997889	0.817815780812115	-0.105380313363202	0.712435467448913
1476	-0.265034204410922	0.829147172970552	-0.0741140170223856	0.755033155948166
1477	0.554416072780534	0.835285689909954	-0.0999098733005432	0.735375816609411
1478	0.694601366962577	0.834623978050729	-0.0923590018796019	0.742264976171128
1479	0.67447469396242	0.827100243603917	-0.0640064568541314	0.763093786749786
1480	-1.57723649399985	0.813721746020104	-0.0496734976889265	0.764048248331178
1481	-0.87641094052418	0.79547173570714	-0.00176862408268472	0.793703111624455
1482	-0.150723520484598	0.771832554739552	-0.0204556205397459	0.751376934199806
1483	1.3629736853081	0.74215767125779	-0.0085713730167246	0.733586298241066
1484	-0.514971001721228	0.706949608881031	0.0337939890009247	0.740743597881956
1485	-0.129832381470269	0.668080860240155	0.0509665168848233	0.719047377124979
1486	-2.32063970604134	0.626833674386691	0.0731719986198894	0.70000567300658
1487	-2.31146948426245	0.583644957319941	0.101896390891943	0.685541348211884
1488	-0.447966537678267	0.537083565300101	0.101287306800712	0.638370872100812
1489	0.346911187937626	0.485310068197447	0.0793777480816264	0.564687816279073
1490	-0.0101492702157819	0.428253037046793	0.0768478446683298	0.505100881715123
1491	1.83072214236759	0.367579847884626	0.0294473317159882	0.397027179600614
1492	0.0113974804347292	0.305887389605609	0.04932347135156	0.355210860957169
1493	1.62674338809683	0.246747921652893	0.0790535383752174	0.325801460028111
1494	1.17134319684038	0.192958888714165	0.0701915115215693	0.263150400235734
1495	0.458493625144185	0.147279538477998	0.0981071771236646	0.245386715601663
1496	-0.779829977356667	0.111668036663936	0.116412351834583	0.228080388498519
1497	0.707276471758367	0.0864080001199397	0.105098797868818	0.191506797988758
1498	0.483458551279919	0.070136421620189	0.12669769385488	0.196834115475069
1499	0.0135041899829335	0.0616243356678726	0.163077446572136	0.224701782240009
1500	0.0554477699862757	0.059695174062147	0.212421012879407	0.272116186941554
1501	-0.565870839861259	0.0628825696045574	0.231884302916972	0.29476687252153
1502	-0.954471277383746	0.069530703944065	0.281754925001911	0.351285628945976
1503	-2.77727678060732	0.0775501709278527	0.282037953312899	0.359588124240751
1504	-1.94714296914361	0.0841722367143334	0.31468494373194	0.398857180446273
1505	-0.188984899404316	0.0855884897092821	0.33156529799053	0.417153787699812
1506	-0.641113951912722	0.0789213371241267	0.330477487771131	0.409398824895258
1507	0.0386361263324346	0.0636044318425355	0.335351213210441	0.398955645052976
1508	0.917671400359615	0.04047347968655	0.360796589753651	0.401270069440201
1509	0.0614818015393696	0.0116641329150525	0.402523541421175	0.414187674336228
1510	-0.223930597740393	-0.019740984708501	0.482168287100545	0.462427302392044
1511	-0.576734287871884	-0.0511630942188708	0.522841049285664	0.471677955066793
1512	-1.35004377260236	-0.0810158188855371	0.536281644049895	0.455265825164358
1513	-0.927417639817183	-0.108863939298105	0.557934805978177	0.449070866680072
1514	0.0305226062648582	-0.135379443441255	0.559779259452227	0.424399816010972
1515	-0.748112303302391	-0.16122983195681	0.587690693327853	0.426460861371043
1516	-0.959823165481998	-0.186387628423968	0.607420375543901	0.421032747119933
1517	-0.0887426183023356	-0.210967133384618	0.552302111088323	0.341334977703705
1518	-0.613167883410721	-0.23518940670677	0.533240292930815	0.298050886224045
1519	-0.243589800642791	-0.258793566162233	0.556413843029755	0.297620276867522
1520	-0.712497292654218	-0.281496062170561	0.55717712883794	0.275681066667379
1521	-1.0277354839748	-0.302955393515014	0.558377115241298	0.255421721726284
1522	-1.79976984604974	-0.323208613395276	0.519112680630174	0.195904067234898
1523	0.100930521069249	-0.34292275202118	0.474743440820647	0.131820688799467
1524	0.217248843907972	-0.363119005872546	0.381788986447287	0.018669980574741
1525	-0.0731681007582081	-0.383518575755705	0.296487933358815	-0.0870306423968897
1526	-2.26840505553265	-0.402976980735063	0.245013719425919	-0.157963261309144
1527	-2.51588007923225	-0.420803847663037	0.163444571992704	-0.257359275670333
1528	-0.736739248131338	-0.438298779666275	0.125968043854787	-0.312330735811488
1529	1.2017369426605	-0.457554758649339	0.102230658247139	-0.3553241004022
1530	0.493551135151704	-0.478985422537611	0.0472038242874281	-0.431781598250183
1531	-0.111742566307403	-0.500626959941131	-0.00404914135174335	-0.504676101292874
1532	-0.0011468816599919	-0.520074364521086	-0.0520181783361206	-0.572092542857207
1533	-0.50682553050109	-0.535628187514505	-0.0798314861264331	-0.615459673640939
1534	-1.10495845159809	-0.54634885345867	-0.0497239101536626	-0.596072763612332
1535	-0.0409207732408456	-0.552345619050174	-0.0399040905571402	-0.592249709607314
1536	0.923507491591626	-0.554542461348206	-0.00640110424043798	-0.560943565588644
1537	-1.04066702655581	-0.553280338536669	-0.00112190593401326	-0.554402244470682
1538	-0.132190194983877	-0.548242271180956	-0.0110888350866472	-0.559331106267604
1539	0.352997300006861	-0.540012146402775	-0.0785455801633174	-0.618557726566092
1540	0.431964804451018	-0.529096009137068	-0.170239303130518	-0.699335312267586
1541	2.59257412277286	-0.515457604931296	-0.216787293697482	-0.732244898628778
1542	2.23143543177487	-0.498294120135937	-0.289392145950183	-0.787686266086119
1543	2.25431936084571	-0.475194460880193	-0.323881726948796	-0.79907618782899
1544	0.705312565778949	-0.443477315850037	-0.344951271889543	-0.788428587739581
1545	0.849719001682541	-0.40133582722515	-0.360270877346273	-0.761606704571423
1546	0.608668339777201	-0.348964804012635	-0.375589368880532	-0.724554172893166
1547	1.71157217276516	-0.287871908606747	-0.441873350077986	-0.729745258684732
1548	0.819453025245695	-0.220080358645567	-0.487730262473957	-0.707810621119525
1549	0.309565449497671	-0.147188557459683	-0.481690571326879	-0.628879128786562
1550	1.91460256646636	-0.0711313652625203	-0.478836344055699	-0.549967709318219
1551	2.17479001216339	0.00600871865255515	-0.465963544100054	-0.459954825447498
1552	1.81906562909482	0.0834251577201461	-0.491876328847745	-0.408451171127598
1553	1.34580828400916	0.161261927038959	-0.476096700354517	-0.314834773315558
1554	0.467408778965492	0.239655818501675	-0.488706405686396	-0.249050587184721
1555	1.02791084637974	0.318041170886768	-0.494820801340294	-0.176779630453526
1556	0.487315054920155	0.394963683724394	-0.492271016717965	-0.097307332993571
1557	0.442287468870909	0.468893140088915	-0.500517605071906	-0.0316244649829908
1558	0.751665892064447	0.538166400069227	-0.512125095390821	0.0260413046784057
1559	1.23076186906169	0.601291919935568	-0.477451600019254	0.123840319916313
1560	1.33190318134747	0.65746069774558	-0.426461972177204	0.230998725568376
1561	0.635600403318204	0.706786467957026	-0.405154717052163	0.301631750904863
1562	-2.20024807843842	0.749858228664306	-0.385528671009127	0.364329557655179
1563	-0.071380861037152	0.786368598790471	-0.390343388994134	0.396025209796336
1564	0.818919711982837	0.814085263747806	-0.410865889221214	0.403219374526593
1565	-0.0625652920873072	0.831704555504308	-0.383521552259309	0.448183003244998
1566	0.472463640708463	0.839483715257097	-0.371811443118963	0.467672272138134
1567	0.0150122816227303	0.838153062275822	-0.275783561647066	0.562369500628756
1568	-0.896787770944069	0.828886575187128	-0.279408550436691	0.549478024750437
1569	0.604928331748099	0.812603787327356	-0.27376794708943	0.538835840237926
1570	-0.473046999286486	0.78974044451682	-0.344368744803346	0.445371699713473
1571	-0.185642183916499	0.761313453779145	-0.383435812541369	0.377877641237775
1572	-0.190218820291154	0.728102520279365	-0.414907290971069	0.313195229308295
1573	1.43618971660967	0.690842750350625	-0.436802307098561	0.254040443252064
1574	-0.651650498554231	0.650654388316059	-0.477051662158806	0.173602726157252
1575	-1.27916363701959	0.609469695133187	-0.472923156499794	0.136546538633393
1576	-2.87784457070108	0.567963835115839	-0.478539288304789	0.0894245468110498
1577	-1.34762976735147	0.525092153514514	-0.480730429982541	0.0443617235319732
1578	-1.02594293362763	0.478370379445058	-0.536285509358192	-0.0579151299131339
1579	-0.648351753727569	0.426106914250161	-0.528451219871875	-0.102344305621714
1580	-0.0503200715418842	0.367931608112641	-0.566100834602332	-0.198169226489691
1581	-0.664378318409245	0.304756751586047	-0.569352946400222	-0.264596194814176
1582	0.22812654184114	0.238451450071501	-0.563422732158804	-0.324971282087303
1583	-0.348639601413687	0.171008601815379	-0.481109469966377	-0.310100868150998
1584	0.45095696239456	0.104690923751507	-0.417163327952454	-0.312472404200947
1585	1.11877748104223	0.0414780013666437	-0.360410259731922	-0.318932258365279
1586	0.297554766437286	-0.0164427134433761	-0.338233503111604	-0.35467621655498
1587	0.393158171623285	-0.066755667721231	-0.352478892000073	-0.419234559721304
1588	1.78786948967913	-0.108012290586695	-0.289525780557874	-0.397538071144569
1589	2.81057249230548	-0.139264039091357	-0.301729707733938	-0.440993746825295
1590	2.80314804417588	-0.158869639381394	-0.338367215202849	-0.497236854584243
1591	0.937698516454814	-0.16441208552167	-0.309001965917464	-0.473414051439134
1592	0.210480801784447	-0.154041422323027	-0.350513798073473	-0.5045552203965
1593	0.710462129258587	-0.128277502883168	-0.338116783201227	-0.466394286084395
1594	-0.0181086884060546	-0.0896541170906386	-0.371595988445592	-0.461250105536231
1595	0.101450296798532	-0.0414373930298555	-0.395242410862872	-0.436679803892728
1596	0.354447006412485	0.012605144739029	-0.404414761045144	-0.391809616306115
1597	2.04994860292545	0.0689119499109242	-0.450818548471676	-0.381906598560752
1598	1.47617108198963	0.12501918236088	-0.408381141115033	-0.283361958754153
1599	2.00955964269412	0.180400142754935	-0.384771233039456	-0.204371090284521
1600	-0.417148661507767	0.235388485012128	-0.402601004459205	-0.167212519447077
1601	-0.500299754056812	0.290369780711906	-0.402423150914565	-0.112053370202659
1602	-0.336662407089571	0.343959610953517	-0.407421132646471	-0.0634615216929542
1603	-0.200581852651565	0.393781614751426	-0.474214706466776	-0.0804330917153506
1604	-1.11943726327221	0.437535004286003	-0.533031289361653	-0.0954962850756495
1605	-0.90081080264205	0.473302695203187	-0.632065355507039	-0.158762660303852
1606	-0.208468171010573	0.49916926218954	-0.650925863972276	-0.151756601782735
1607	0.283584745200864	0.513861487475801	-0.714368048471548	-0.200506560995747
1608	2.31091545224306	0.517437814133867	-0.726234830112496	-0.208797015978629
1609	0.423379632644578	0.511666851553436	-0.648701548316226	-0.137034696762789
1610	-0.385892242051451	0.500123619039951	-0.617627315592572	-0.117503696552621
1611	1.11496655667745	0.485550458235369	-0.56316351551981	-0.0776130572844411
1612	-0.968152434180833	0.469447610102862	-0.552680908469589	-0.0832332983667273
1613	1.37546647946332	0.453076818218357	-0.542335339092013	-0.0892585208736557
1614	-0.262720487816494	0.436665015960451	-0.521359300131463	-0.0846942841710119
1615	-0.243326147990324	0.420971248410924	-0.506828742397485	-0.0858574939865606
1616	-0.00391668341379507	0.406055785492826	-0.44865669985937	-0.042600914366544
1617	1.29325641502003	0.391482182087758	-0.431180908971107	-0.0396987268833489
1618	1.43697986159881	0.377123392310214	-0.419647382715778	-0.0425239904055637
1619	0.478360339100675	0.364015783766485	-0.429083923772538	-0.065068140006053
1620	-0.714834034212227	0.353631890376329	-0.404933184758776	-0.0513012943824469
1621	-1.62574378847762	0.346445559249017	-0.378831712340374	-0.0323861530913573
1622	-0.640586502064299	0.341159142598966	-0.301396753606573	0.0397623889923924
1623	-0.709977392521472	0.335232964108572	-0.273446087376	0.0617868767325723
1624	-1.0406606185308	0.326532681563665	-0.220177851998151	0.106354829565514
1625	-1.4969959821111	0.313520947335716	-0.285029663969289	0.0284912833664263
1626	1.80407489121104	0.294920052135498	-0.282531083802951	0.0123889683325463
1627	1.83451381363962	0.270245286557817	-0.327914525357298	-0.0576692387994815
1628	0.582812184079868	0.241894124193662	-0.386561960953463	-0.144667836759801
1629	0.56055825179079	0.213530781552256	-0.423908694806213	-0.210377913253956
1630	-0.786458829772266	0.187964479228796	-0.539527988707961	-0.351563509479165
1631	0.949106308516694	0.166668016126815	-0.583489127768338	-0.416821111641523
1632	-1.65236278386129	0.149636375132512	-0.642233763929422	-0.49259738879691
1633	0.299919085397097	0.136607706741869	-0.639656803735778	-0.503049096993909
1634	0.142995182313676	0.125996582574627	-0.665783877198627	-0.539787294624001
1635	0.229589507365967	0.116807612027252	-0.686011379487975	-0.569203767460724
1636	-0.306596341442764	0.108635626837855	-0.665274496302427	-0.556638869464572
1637	-0.990635237216306	0.101312321229236	-0.695298893889082	-0.593986572659846
1638	-0.30363724555877	0.0942719125656175	-0.771973617437441	-0.677701704871824
1639	-0.758056165362593	0.0864406429465684	-0.878580849292918	-0.79214020634635
1640	-0.281394852379731	0.0769971362155277	-0.993197651615391	-0.916200515399864
1641	0.051370593429976	0.0652819587270535	-1.1112201817053	-1.04593822297825
1642	0.641793062560745	0.0512155421916871	-1.14663035089632	-1.09541480870463
1643	-0.704402907391906	0.035491206728101	-1.22133714030379	-1.18584593357569
1644	-0.00564042685973898	0.0192717071611788	-1.2376284108405	-1.21835670367932
1645	1.53411982731066	0.00305726147992148	-1.25420087379126	-1.25114361231134
1646	0.434361572640347	-0.0123698319397272	-1.24229860880457	-1.25466844074429
1647	0.811002014490447	-0.0252564718879217	-1.23099574667296	-1.25625221856088
1648	-0.196718074697505	-0.0341982619056195	-1.24426282095416	-1.27846108285978
1649	-0.720199066054864	-0.0383452128771615	-1.30691094378286	-1.34525615666002
1650	0.436780611128865	-0.0381002007723958	-1.37032393894059	-1.40842413971299
1651	-0.95030741004575	-0.0347273632872751	-1.41509634202342	-1.4498237053107
1652	-0.807284902620828	-0.0293049758592039	-1.46271413482546	-1.49201911068466
1653	-1.62271679069705	-0.0235023803425352	-1.47118940950572	-1.49469178984825
1654	-0.562060272429025	-0.0192923874429347	-1.50784008551092	-1.52713247295386
1655	-1.0570522903447	-0.0187851355102397	-1.5540123369317	-1.57279747244194
1656	0.349718224290209	-0.0232235192959157	-1.51866029130864	-1.54188381060456
1657	1.34491970876501	-0.0330558719588758	-1.48726119634547	-1.52031706830435
1658	0.279056073265622	-0.0470326820919064	-1.44882140079358	-1.49585408288549
1659	0.820206499845766	-0.0625472408280675	-1.41104180775079	-1.47358904857886
1660	1.48743155375709	-0.0772310591774768	-1.41778186624142	-1.4950129254189
1661	-0.986689658734486	-0.0888090866913041	-1.37221430766747	-1.46102339435877
1662	0.00350920054380066	-0.0954310864246907	-1.39207116826102	-1.48750225468571
1663	0.749165444404863	-0.097270363019853	-1.35065660575074	-1.44792696877059
1664	0.168387764478208	-0.0949707464014836	-1.33051737881262	-1.4254881252141
1665	0.86443216915904	-0.0888255686638807	-1.2554857863361	-1.34431135499998
1666	-0.836076195032821	-0.079165836664105	-1.261252961925	-1.3404187985891
1667	-0.883778876520367	-0.0663302955663957	-1.23014897763166	-1.29647927319805
1668	0.1275294938262	-0.0518130888729884	-1.25517955340525	-1.30699264227823
1669	-0.696445811874182	-0.0375117703219576	-1.25775594307413	-1.29526771339609
1670	0.288165105375736	-0.0246901058776879	-1.23172074019439	-1.25641084607207
1671	1.36303380123745	-0.0143436134463599	-1.19397662463339	-1.20832023807975
1672	0.830618793829034	-0.00633735052237244	-1.12025895099405	-1.12659630151642
1673	-0.668286407808276	0.000786890526673324	-1.0652785171682	-1.06449162664153
1674	-0.00763403184002248	0.00831900934043385	-1.00762677690291	-0.999307767562478
1675	-0.75444039108467	0.0162543222850449	-0.922057645865679	-0.905803323580635
1676	-1.46956399787064	0.0240802580422211	-0.883972176762034	-0.859891918719813
1677	-1.35312776708882	0.0305347111778962	-0.857201078817559	-0.826666367639663
1678	-0.562426299779873	0.0336376349968703	-0.787450071057554	-0.753812436060684
1679	-0.041705426374056	0.0316056952567911	-0.731489142540168	-0.699883447283377
1680	-0.532878365204787	0.0238203195347402	-0.628184710358542	-0.604364390823802
1681	-0.970811969938392	0.0107884248028181	-0.581414322856172	-0.570625898053354
1682	0.49557784753508	-0.00680330739332909	-0.501423916611884	-0.508227224005213
1683	-0.755776570635974	-0.0282442989493135	-0.444016386945539	-0.472260685894853
1684	0.267019235600797	-0.0521081951761105	-0.405436176197627	-0.457544371373737
1685	2.5295215080503	-0.0772460584654555	-0.344782446233122	-0.422028504698577
1686	3.00222053060193	-0.101713585290886	-0.354387574036029	-0.456101159326916
1687	2.52113571721102	-0.121622850289812	-0.352958600256363	-0.474581450546175
1688	1.23276062299798	-0.132314719982024	-0.357734299533884	-0.490049019515908
1689	0.777579982460085	-0.130229465876154	-0.391690305043562	-0.521919770919715
1690	0.867814722985112	-0.114201332404093	-0.378105282380568	-0.492306614784661
1691	1.85085153142641	-0.085116946029398	-0.400431843569427	-0.485548789598825
1692	1.83085193276614	-0.0447373535481123	-0.428938171572113	-0.473675525120225
1693	0.683582810748236	0.00548807795272984	-0.433394875366355	-0.427906797413625
1694	0.985694259216113	0.0640935778401746	-0.424353821720569	-0.360260243880395
1695	0.223809703946902	0.128836826246519	-0.406999064358397	-0.278162238111878
1696	1.42095703258796	0.197154585191744	-0.449643730359731	-0.252489145167988
1697	1.61119183208138	0.266344413972105	-0.426280747115896	-0.159936333143791
1698	1.69159182764816	0.334747442283564	-0.449214958739954	-0.11446751645639
1699	2.93236478182172	0.401698201272091	-0.465666393147771	-0.0639681918756804
1700	3.014071318725	0.467393063923249	-0.493683564183011	-0.0262905002597619
1701	3.07873993109807	0.533257351769972	-0.545933542721148	-0.0126761909511763
1702	0.554971388331638	0.601230410697554	-0.601521528915721	-0.00029111821816652
1703	0.477090068314152	0.672576722328648	-0.639863325429933	0.0327133968987157
1704	-0.480124746143215	0.746105867632106	-0.687463288363056	0.05864257926905
1705	-0.783712948866779	0.818947845067073	-0.703015718203515	0.115932126863558
1706	-0.274214895240149	0.887089736672444	-0.726049598396645	0.161040138275799
1707	-0.435425781189872	0.94639527904492	-0.7303377019382	0.21605757710672
1708	-0.00605887294516774	0.993707101832123	-0.742971090627318	0.250736011204805
1709	-2.63397330819707	1.02703879822775	-0.764281636251933	0.262757161975819
1710	-0.413983143862355	1.04519497959705	-0.798689441152374	0.246505538444673
1711	2.25245562419357	1.04647961199894	-0.806532448494512	0.239947163504427
1712	0.909678440934414	1.03136156417677	-0.84616840246099	0.18519316171578
1713	0.14570269035266	1.00350308425856	-0.853839249537537	0.149663834721023
1714	-0.632309408773761	0.966997615787338	-0.917125627110583	0.0498719886767547
1715	0.310174374023959	0.924811911553273	-0.930496977935223	-0.00568506638194932
1716	-0.18805182358735	0.87865348499936	-0.976157894134552	-0.0975044091351926
1717	0.540126230459014	0.829986094072482	-0.963177532249234	-0.133191438176752
1718	0.858015974414986	0.779985268490408	-0.921651097406765	-0.141665828916356
1719	1.9200514333796	0.730116055090482	-0.895434825095632	-0.165318770005151
1720	0.630040871701458	0.682366685696942	-0.826117014054971	-0.143750328358029
1721	-0.57958181956094	0.639188947662532	-0.747275290728426	-0.108086343065894
1722	-0.478642985562211	0.601789903435095	-0.698728573279229	-0.096938669844134
1723	0.0703240608951203	0.569522731863727	-0.668188459856252	-0.0986657279925256
1724	-1.20756192929586	0.540950596968757	-0.653746787546331	-0.112796190577575
1725	0.203854245730404	0.514584221872891	-0.618668528607856	-0.104084306734965
1726	0.580768996865399	0.4885960932879	-0.626303374245637	-0.137707280957737
1727	0.892175293169841	0.462210572654826	-0.579814964575195	-0.117604391920369
1728	-1.21610623953871	0.43582384548596	-0.516213608918066	-0.0803897634321053
1729	-3.02919916767177	0.410144154513553	-0.495312767476711	-0.0851686129631584
1730	-2.20090239780935	0.384067239184595	-0.413002690141986	-0.0289354509573905
1731	-0.245363691033175	0.354455343900924	-0.355986176757672	-0.00153083285674882
1732	-0.824429036980712	0.318594851390951	-0.298997971466316	0.0195968799246348
1733	0.312460196992512	0.275937572637314	-0.269175025215815	0.00676254742149868
1734	-1.03136165296487	0.22729838454043	-0.20563004566308	0.02166833887735
1735	1.45465753335164	0.17459056712688	-0.163446889274567	0.011143677852313
1736	0.684363478826867	0.119817682086129	-0.0941810363708997	0.0256366457152291
1737	0.715091529247035	0.0662321600647363	-0.0654743935997967	0.000757766464939566
1738	-0.861114839453678	0.0170039904526334	-0.0828092274870051	-0.0658052370343717
1739	-0.409666312338425	-0.0256895070012465	-0.0375688829786888	-0.0632583899799353
1740	-0.388685896003093	-0.0615619783670883	-0.0284690073743486	-0.0900309857414369
1741	0.600808725687727	-0.0912254668964653	-0.0547491449941388	-0.145974611890604
1742	-0.587435032733331	-0.11540089332339	-0.0955411797040375	-0.210942073027428
1743	-2.05995129742644	-0.134383721524204	-0.113048291432543	-0.247432012956747
1744	-2.07669924908379	-0.149345798362755	-0.126390485990465	-0.27573628435322
1745	-0.343028037699655	-0.162970799954236	-0.0729939602965021	-0.235964760250738
1746	-1.13208807869836	-0.178073587714495	-0.0291884117664244	-0.20726199948092
1747	-0.778290305648206	-0.195986433928759	0.036474802456743	-0.159511631472016
1748	-1.33841196223874	-0.217327978932327	0.0921343764396526	-0.125193602492674
1749	-0.202895361918149	-0.242192892032174	0.120186002386858	-0.122006889645316
1750	-0.563979429059098	-0.270427367312632	0.207025280155449	-0.0634020871571833
1751	0.260149781113982	-0.301038499274479	0.239614406321699	-0.0614240929527798
1752	-0.0760112669035266	-0.332638096173896	0.298593947370186	-0.03404414880371
1753	-1.06541955985168	-0.363354898558113	0.369595271970671	0.00624037341255773
1754	-0.989394481210569	-0.391707178656954	0.443272327427542	0.051565148770588
1755	-1.30023392369763	-0.417372654123481	0.495865242206695	0.0784925880832131
1756	-0.187238919721302	-0.440785146440014	0.560327548994703	0.119542402554689
1757	0.473207018961105	-0.462641184295251	0.569174875258455	0.106533690963204
1758	1.299999450261	-0.482762890662064	0.525392350049283	0.0426294593872192
1759	0.957670037616112	-0.499805016601637	0.502735126228496	0.00293010962685941
1760	0.0479580037243856	-0.511535169657087	0.523131029747395	0.0115958600903071
1761	1.04376801812886	-0.516082384684922	0.508389167756597	-0.00769321692832503
1762	2.21550490055453	-0.512649963852772	0.468165405785812	-0.0444845580669597
1763	0.686050736545352	-0.500378871491602	0.464392527944465	-0.0359863435471373
1764	-0.00131207955562712	-0.478058857335471	0.497267523395503	0.019208666060032
1765	0.871597411603442	-0.445809838432562	0.495058156188622	0.0492483177560596
1766	0.398568003031531	-0.405095039250256	0.490159357416833	0.0850643181665766
1767	0.479306046699528	-0.357555746489805	0.464960123110197	0.107404376620392
1768	1.66987457560583	-0.305047222886433	0.439494993071258	0.134447770184824
1769	0.133385172341651	-0.249148056821879	0.410484160983778	0.161336104161899
1770	-1.50822906739761	-0.190673934540561	0.352969693323326	0.162295758782764
1771	0.456445728267709	-0.131372074999711	0.288120769591177	0.156748694591466
1772	-0.111760686560927	-0.0741921462866363	0.184470866097744	0.110278719811108
1773	0.344455616645997	-0.0211511797729504	0.118221978653854	0.0970707988809037
1774	-1.44624634054184	0.0264697352424537	0.0402889505221494	0.0667586857646031
1775	-1.27952500202802	0.0678281055142102	0.0537271277398553	0.121555233254066
1776	-0.318284964322643	0.101314261517001	0.02315459521843	0.124468856735431
1777	1.12820434094118	0.125412587093576	0.0225853526045429	0.147997939698119
1778	0.457521281322573	0.140075964689409	0.0432485232043634	0.183324487893772
1779	-1.2752183221082	0.147131207463322	0.0318694766879574	0.179000684151279
1780	-1.13576581833622	0.148470958539281	-0.00960055806617444	0.138870400473107
1781	-0.626231193356527	0.144537938870077	-0.00531464686304704	0.13922329200703
1782	0.116304467362932	0.135125916682423	-0.006043311809543	0.12908260487288
1783	1.81676840912318	0.120438365849446	-0.0221887843721222	0.098249581477324
1784	0.474101976574261	0.101932982189911	0.00730169294331188	0.109234675133223
1785	1.41908505587953	0.0825383177474265	0.0167291304793067	0.0992674482267332
1786	-0.0200075508464325	0.0649309232315583	0.0938788046888024	0.158809727920361
1787	-0.257376896819617	0.0514124954717747	0.154400991491323	0.205813486963098
1788	0.0506561778827915	0.0427526679357856	0.168466938443773	0.211219606379558
1789	0.617269656926241	0.0385113711245918	0.161541715630985	0.200053086755577
1790	-0.319251947742271	0.0379950319447767	0.130570721645262	0.168565753590039
1791	-1.72159513895482	0.0406717278843376	0.107814578537436	0.148486306421774
1792	-1.43517250000323	0.0452019273989574	0.0255009389468374	0.0707028663457948
1793	0.355394516318576	0.0489675578186643	0.0253892649299198	0.0743568227485841
1794	0.330581312753313	0.0495781130777953	-0.0057617648451722	0.0438163482326231
1795	0.421964102225561	0.0464915273187561	-0.05222192717624	-0.00573039985748385
1796	0.193218727537744	0.0404227881917414	-0.0544645870276915	-0.0140417988359501
1797	0.390322893790342	0.0326222155818338	-0.0354070016832503	-0.0027847861014165
1798	0.291016572027399	0.0243266213589395	-0.0333111740004674	-0.00898455264152797
1799	1.80654424069497	0.0166827567298486	-0.0603725254582579	-0.0436897687284093
1800	0.641240512353908	0.0109053111198578	-0.0744834630449558	-0.063578151925098
1801	0.639131107438607	0.00883644669667669	-0.0594368067828647	-0.050600360086188
1802	0.122651878307348	0.0116329190147836	-0.0871587941355428	-0.0755258751207592
1803	1.10640305765389	0.0195788384454289	-0.0820358719402186	-0.0624570334947897
1804	-0.291385807970038	0.0322534154082635	-0.0741694290938692	-0.0419160136856057
1805	-0.628920390991098	0.0491949982720216	-0.0769248840373445	-0.0277298857653229
1806	-1.12750020359494	0.0689588040907812	-0.090542862457378	-0.0215840583665968
1807	-0.974475230747503	0.0892447804233268	-0.0517968345756011	0.0374479458477258
1808	1.10087623100056	0.107314759464369	-0.0569668020939556	0.050347957370413
1809	-1.01345325489518	0.121167607469185	-0.0208907571817082	0.100276850287477
1810	-0.866777289636804	0.130555542554849	-0.0212748454730518	0.109280697081798
1811	0.235754301317982	0.134962227353328	-0.0628410314105827	0.0721211959427455
1812	-0.666964546345756	0.133963462684469	-0.119992007131811	0.0139714555526577
1813	0.0102581349319921	0.127966292529999	-0.197309133832334	-0.069342841302335
1814	0.416516794332462	0.11746222309574	-0.237675135711981	-0.120212912616241
1815	0.370695037378791	0.103450563518015	-0.355191731477811	-0.251741167959796
1816	2.17451128937275	0.0874730792161919	-0.42296642620021	-0.335493346984018
1817	1.96432478786861	0.0715580229751274	-0.476687307176581	-0.405129284201453
1818	-0.011292958612659	0.0588954899893542	-0.530661573405336	-0.471766083415982
1819	-0.632193982352848	0.0523394539797645	-0.545033449420907	-0.492693995441142
1820	-1.21991340985846	0.0524594096597498	-0.503356068173247	-0.450896658513497
1821	-0.551523069745075	0.0577124272328128	-0.512990721958455	-0.455278294725642
1822	-1.00510407665467	0.0653655662374143	-0.571174481332611	-0.505808915095197
1823	0.301100456109689	0.072803800897607	-0.596320624544165	-0.523516823646558
1824	0.740800204754422	0.0779195869183193	-0.625515779212317	-0.547596192293998
1825	-1.73344916132989	0.0801611636272949	-0.571988471249676	-0.491827307622381
1826	-2.16056741175702	0.0797822063422166	-0.543637709588081	-0.463855503245864
1827	-0.893976542535628	0.0756158946866454	-0.483478599932966	-0.407862705246321
1828	-1.3425998189854	0.0657268571429847	-0.456094310409491	-0.390367453266506
1829	1.01874393913078	0.049003650731104	-0.401806664718928	-0.352803013987824
1830	0.588929833078038	0.0254136970044155	-0.356438522367872	-0.331024825363457
1831	2.05083093668238	-0.00289013001763942	-0.339053424027901	-0.34194355404554
1832	1.91339697838558	-0.0326167655440222	-0.31628210304859	-0.348898868592613
1833	2.18356910058105	-0.0594526537484432	-0.291270803658256	-0.350723457406699
1834	0.0257956843385114	-0.0791395237122777	-0.241477508447068	-0.320617032159345
1835	-0.288349533134418	-0.0885183099103798	-0.15979209960502	-0.2483104095154
1836	-0.0290756463279765	-0.0871803161666679	-0.112712595940201	-0.199892912106869
1837	-1.47412562123906	-0.076720949898491	-0.0286898341527344	-0.105410784051225
1838	-1.51688105275584	-0.0597675892095228	0.00781367439987095	-0.0519539148096518
1839	-0.666803171482434	-0.0401666014004275	-0.00660602830273488	-0.0467726297031623
1840	-1.7412864408083	-0.0218567093858089	-0.0569140004163857	-0.0787707098021946
1841	0.720494593912886	-0.00784275743907142	-0.149506909124902	-0.157349666563974
1842	-0.119462033667438	-0.000284084166536468	-0.184673877810963	-0.1849579619775
1843	0.114985312117445	0.000913983673581788	-0.245037778257804	-0.244123794584223
1844	-0.798751187303811	-0.00321501110561421	-0.273503719737906	-0.27671873084352
1845	-1.24712117278583	-0.011414197759543	-0.323250930439883	-0.334665128199426
1846	-0.522749227893795	-0.0231426009866403	-0.363896828805296	-0.387039429791936
1847	-1.69194041531213	-0.0384743941144891	-0.39340668319954	-0.431881077314029
1848	-1.09789031708377	-0.0574610472052651	-0.417818966650929	-0.475280013856194
1849	-0.872559816522807	-0.0806405008504864	-0.418213164530014	-0.498853665380501
1850	0.246197788727388	-0.108272940829372	-0.421359971196613	-0.529632912025985
1851	1.41992652743445	-0.139840197106136	-0.412831597265869	-0.552671794372005
1852	0.98083511801868	-0.173349266996612	-0.386176820780677	-0.559526087777289
1853	1.29740297496248	-0.205465632123243	-0.387986901668918	-0.593452533792162
1854	-1.92139429588307	-0.232828365614811	-0.324700913933245	-0.557529279548055
1855	-1.83724746640474	-0.253187005002244	-0.231602596496596	-0.48478960149884
1856	-0.151211501765933	-0.26749275758715	-0.179354479277613	-0.446847236864764
1857	-1.25944402080715	-0.27814209983594	-0.0743093248005032	-0.352451424636443
1858	-1.4017604589344	-0.286902757770101	-0.0270850020520576	-0.313987759822159
1859	-0.314557002300668	-0.29559607599113	0.0325342068799265	-0.263061869111204
1860	-2.53284659110348	-0.305807878687811	0.0244175018716618	-0.281390376816149
1861	-0.773747701660934	-0.318461443581125	-0.0389181102276921	-0.357379553808818
1862	-1.07150002036997	-0.335020319585107	-0.0527873717822648	-0.387807691367372
1863	-0.752271832527311	-0.356000883401695	-0.0923703150411679	-0.448371198442863
1864	0.465697547169406	-0.381187126454209	-0.0874848325789948	-0.468671959033203
1865	0.883970067171245	-0.409502588716938	-0.0885890063806932	-0.498091595097631
1866	1.25137814873074	-0.438544716117919	-0.0207709393538644	-0.459315655471783
1867	-1.03875898635983	-0.46507822038353	0.0103979518625963	-0.454680268520934
1868	0.905145526541864	-0.486186882923515	0.0520633480916937	-0.434123534831821
1869	0.956246329647437	-0.500791448543473	0.0213712904321874	-0.479420158111285
1870	-0.228682041333615	-0.507855130154513	0.027639670567988	-0.480215459586525
1871	-0.591656311443503	-0.506603867349348	-0.0386880986800644	-0.545291966029412
1872	-2.21066746440943	-0.497591404685879	-0.0690480031393421	-0.566639407825222
1873	-0.31978530619922	-0.482839450175456	-0.118720023936462	-0.601559474111918
1874	0.944452036812564	-0.465652488414434	-0.158856777948189	-0.624509266362623
1875	0.979254068931603	-0.448084275174299	-0.206959505940468	-0.655043781114768
1876	-0.264964734302954	-0.430151434383532	-0.227359524071394	-0.657510958454926
1877	0.93314575578479	-0.41104131994948	-0.190333924275425	-0.601375244224906
1878	-0.287674869283461	-0.390360614608218	-0.133601906603402	-0.52396252121162
1879	-0.230637656996263	-0.367611125839838	-0.0856576786716389	-0.453268804511477
1880	-0.469986502538997	-0.343075882341867	-0.086056770735016	-0.429132653076883
1881	-0.86065206785293	-0.317599101290041	-0.0875587192951829	-0.405157820585224
1882	-1.02239859256716	-0.292443183631438	-0.112737998082114	-0.405181181713551
1883	1.30786105470036	-0.269235839498441	-0.065797641947194	-0.335033481445635
1884	-0.441467425898802	-0.249169311906347	-0.0163954845227221	-0.265564796429069
1885	-1.68695978057629	-0.231754526073918	-0.0219558572190534	-0.253710383292971
1886	0.961761401273436	-0.216967534890058	0.0461267322387444	-0.170840802651314
1887	0.439035940029527	-0.205527174318285	0.0565588560153093	-0.148968318302975
1888	-0.0862444961257137	-0.196722243779691	0.046503627691428	-0.150218616088263
1889	0.778679470943177	-0.189363665378227	0.056988837745078	-0.132374827633149
1890	1.32110199499885	-0.182470670913784	0.0402644431681374	-0.142206227745647
1891	-0.252510494710859	-0.174643773360667	0.0901315368720454	-0.0845122364886219
1892	0.985744983235001	-0.16436592324965	0.175611199353482	0.0112452761038318
1893	-0.0760154718763723	-0.151135929598974	0.266464371445557	0.115328441846583
1894	1.16799278036876	-0.134637412394364	0.334817442835072	0.200180030440708
1895	0.41209799389271	-0.115076802063938	0.382555813560045	0.267479011496107
1896	-0.520665612638694	-0.09237901356385	0.35974359615907	0.26736458259522
1897	-0.0112343793245507	-0.0670050845764494	0.321736828405167	0.254731743828718
1898	0.74146393779031	-0.0403353511376551	0.31224058093152	0.271905229793865
1899	1.66573419157971	-0.0136157808931413	0.329625103166439	0.316009322273297
1900	0.541363773329986	0.0129430037938386	0.353836758186988	0.366779761980827
1901	0.620633544774151	0.040127932675431	0.41330646167668	0.453434394352111
1902	-0.891535244337995	0.0683603674268765	0.444905026253201	0.513265393680077
1903	-0.824408273974475	0.0973429825808526	0.440463278660347	0.537806261241199
1904	-1.34897076678827	0.125399248074316	0.417562450258933	0.542961698333249
1905	-1.03718000642685	0.150189932911307	0.420958653053382	0.57114858596469
1906	1.52625785208591	0.169178619542091	0.42574821275528	0.594926832297371
1907	0.868890021082767	0.180932473862662	0.447603278659956	0.628535752522618
1908	1.90473702948573	0.186604617863737	0.455817718438519	0.642422336302256
1909	0.0255774127565266	0.188584353600663	0.508980372945023	0.697564726545685
1910	0.303374459889826	0.189759525722717	0.511805072815232	0.701564598537949
1911	-0.0718154372275139	0.191684824627114	0.522270979834402	0.713955804461515
1912	-1.52448562859847	0.194902629188425	0.489420623220773	0.684323252409198
1913	-0.398550269752583	0.19884276549431	0.444612417171645	0.643455182665955
1914	2.40230347500277	0.201655365645177	0.477479176473766	0.679134542118943
1915	1.93150819104983	0.202422242540717	0.447686708025413	0.65010895056613
1916	1.64161429493695	0.202889995042422	0.423326158435217	0.626216153477639
1917	1.42549032364844	0.205751454005914	0.361595126452867	0.56734658045878
1918	0.665342319450208	0.213337586477751	0.350331236562381	0.563668823040132
1919	-1.00295208244818	0.22699236049121	0.240931659548419	0.467924020039629
1920	-0.690520304392663	0.246331929933575	0.146695779466477	0.393027709400052
1921	-2.52089783754515	0.268880934435837	0.133166324825223	0.40204725926106
1922	-0.895184590429882	0.291091521834667	0.129934654995491	0.421026176830158
1923	-0.171391256521725	0.30855075343126	0.131975400300603	0.440526153731863
1924	0.0398752430601082	0.318262523690227	0.175730251537096	0.493992775227322
1925	-0.0511109402733045	0.319275546690698	0.19195473440798	0.511230281098679
1926	1.79994771315403	0.312117730291679	0.198757046955327	0.510874777247006
1927	2.00201493143576	0.29844692781147	0.168264329867091	0.466711257678561
1928	1.42222930336541	0.281678647653654	0.202820321150336	0.48449896880399
1929	2.22913541594065	0.265867144626528	0.238190458794188	0.504057603420716
1930	1.70148843612274	0.254522999251901	0.257999242792637	0.512522242044538
1931	0.560084592275284	0.250673472233735	0.318623646567389	0.569297118801124
1932	-2.2921222831842	0.256007760523997	0.311977044759916	0.567984805283913
1933	-1.98090100251954	0.269644953966985	0.34817860944753	0.617823563414515
1934	-0.621386362489545	0.287359775887868	0.348555797701888	0.635915573589756
1935	-1.29406911464833	0.304068457246818	0.365478143618243	0.669546600865061
1936	-2.09415967232905	0.315951397868679	0.412447583295407	0.728398981164086
1937	-1.78562813370868	0.319970253561772	0.405372870774959	0.725343124336732
1938	-0.41473558656842	0.313456192138385	0.399271600352222	0.712727792490607
1939	-2.40919184522893	0.294940729098528	0.393853063581127	0.688793792679655
1940	-1.41581256328129	0.264575985175933	0.428088588358647	0.69266457353458
1941	-1.87375741670408	0.222487203910577	0.46662768715134	0.689114891061917
1942	-0.465774538826251	0.16937361875713	0.456051034406185	0.625424653163315
1943	-0.0864599944139266	0.106495222846218	0.4327211610804	0.539216383926618
1944	1.3768961015315	0.0364629435029354	0.468717745361083	0.505180688864019
1945	2.25908193628275	-0.0368844272279567	0.462219223750904	0.425334796522948
1946	2.36955912149275	-0.10830085435911	0.546412492617922	0.438111638258812
1947	-0.455547978991596	-0.171802860116343	0.574094136377731	0.402291276261388
1948	0.347493043843006	-0.222492595149141	0.638729115946442	0.416236520797301
1949	-0.829788006819942	-0.258745616625024	0.622509096874455	0.363763480249432
1950	-0.443449082001057	-0.281010793905522	0.588562427421922	0.307551633516401
1951	-0.357208051551597	-0.291503840282818	0.569965532179435	0.278461691896617
1952	-0.705845138013787	-0.293004175880216	0.593466284121833	0.300462108241617
1953	-1.00638563505904	-0.288261398033532	0.594266631014361	0.306005232980829
1954	0.342686976144416	-0.280027643751338	0.598917661250261	0.318890017498923
1955	-1.05625402876843	-0.27068795487424	0.641999844880774	0.371311890006534
1956	0.250787717136882	-0.261515799750557	0.697182855893131	0.435667056142573
1957	-0.967061850052592	-0.253614582293602	0.739570783929824	0.485956201636221
1958	-0.728985945842701	-0.247361204866296	0.683122901816201	0.435761696949905
1959	-1.46562529666986	-0.243348901111333	0.711951198552606	0.468602297441272
1960	0.440537071072674	-0.242304530283127	0.638930113692877	0.39662558340975
1961	-0.861173588426075	-0.244919694429262	0.614709578140128	0.369789883710866
1962	-1.16887895089915	-0.250715445240566	0.585517143023695	0.334801697783129
1963	-2.37881056493045	-0.259407242013373	0.573804333737825	0.314397091724451
1964	-3.45977641440321	-0.271447034754742	0.62602467048325	0.354577635728508
1965	0.0201879344173748	-0.288612897114314	0.639652231458668	0.351039334344355
1966	2.16722128761425	-0.313073324496481	0.626996253878106	0.313922929381625
1967	1.09107634611497	-0.34386568716286	0.597164664441493	0.253298977278633
1968	0.289588435788051	-0.376794402513573	0.546953101564739	0.170158699051166
1969	1.41798954599261	-0.407402753825517	0.520190957990701	0.112788204165184
1970	1.38343841699954	-0.432296331293489	0.563730623059615	0.131434291766126
1971	-0.879634766555177	-0.448485305584383	0.545864597677475	0.0973792920930924
1972	0.666527812017543	-0.454133673747065	0.525790720702787	0.0716570469557226
1973	-1.40913822261551	-0.449700802996557	0.563772527110174	0.114071724113617
1974	-0.480711528350291	-0.436498448597325	0.574482431735074	0.137983983137749
1975	0.300012361199941	-0.417270928409211	0.556792082607296	0.139521154198085
1976	2.5022063499845	-0.394601363959735	0.553710095634313	0.159108731674578
1977	0.672964354184677	-0.36952633337138	0.503200745044092	0.133674411672711
1978	0.83244876712342	-0.341016302476437	0.451446142543739	0.110429840067302
1979	1.38176575099081	-0.308322931098187	0.437440281771975	0.129117350673788
1980	2.12779372518953	-0.271093690932158	0.374072198184221	0.102978507252064
1981	0.907698305505235	-0.228762334025372	0.317817734389518	0.089055400364146
1982	0.685700972287911	-0.180556379964964	0.317663553005393	0.137107173040429
1983	0.747671618534976	-0.126713317517733	0.2922829696366	0.165569652118866
1984	-0.948258037030378	-0.0683861089000601	0.284727470759118	0.216341361859058
1985	-1.80390357367401	-0.0074766954413446	0.30658030438101	0.299103608939665
1986	-1.47145374818657	0.0525576812251174	0.283242384021005	0.335800065246122
1987	-1.04565441481421	0.107254784396743	0.316673057849908	0.423927842246651
1988	-0.713261535518911	0.152638629459133	0.309801894398478	0.462440523857611
1989	-1.75178986843953	0.186127408656805	0.283302071357412	0.469429480014216
1990	-0.903905252183404	0.206442057278526	0.300862133738689	0.507304191017215
1991	-1.1195121268732	0.212824710418281	0.273298410325683	0.486123120743964
1992	0.102626071732401	0.20555454447096	0.26707870137647	0.472633245847431
1993	-0.532452903227328	0.185859726650008	0.203238535565136	0.389098262215143
1994	0.409316964300969	0.156187908589943	0.166285016412024	0.322472925001966
1995	1.14210344407534	0.119328646327494	0.112415810852454	0.231744457179949
1996	2.25574267072489	0.078727219513495	0.110513440206841	0.189240659720336
1997	1.17766932152749	0.0386230976786902	0.124562688726833	0.163185786405523
1998	0.235683344314849	0.00366625743094321	0.132218810153104	0.135885067584047
1999	0.382339753351662	-0.0229008425281627	0.216541561349133	0.19364071882097
[truncated: 8,001 more rows]
