# Supplementary material for: Impulse Response Functions for Nonlinear, Nonstationary, and Heterogeneous Systems, Estimated by Deconvolution and Demixing of Noisy Time Series
Source: Sensors (Basel). 2022 Apr 25;22(9):3291. doi: 10.3390/s22093291 (PMC9105515; doi:10.3390/s22093291)
Supplement: Supplementary file 1 [file sensors-22-03291-s001.zip › File S1/IRF fig 4 demixing benchmark tests/demixing_benchmark_test1_Figure_4ace_IRF.txt]

lags	benchmk1	bb1	se1	benchmk2	bb2	se2	benchmk3	bb3	se3
0	0	-0.00150410766298235	0.00251843017950202	0	0.00105863181244606	0.00246062127003375	0	0.0010948639085818	0.00249882405810398
1	0.0327492301231193	0.0288948267315954	0.00336185091182735	2.28802575713498e-05	0.00191828565469121	0.00329140335424356	2.99283378236917e-11	0.000368438766388219	0.00332314334688243
2	0.0536256036828512	0.0503023038396593	0.00389661859379242	0.000490787049873103	0.00317202507735795	0.0038050754536734	3.36384410554264e-08	-0.00108780275092205	0.00385052988867264
3	0.0658573963312832	0.0582648374159935	0.00425796153124942	0.00249822527128457	0.00652186422223813	0.00415513516115068	1.59684594965519e-06	0.00138551316054676	0.00421872170105594
4	0.0718926342587555	0.0649112396411366	0.00453304443746849	0.00705679477509213	0.00914428064698707	0.00441376963849124	2.07497292669834e-05	0.00176370731203004	0.0044797621088792
5	0.0735758882342885	0.0667752189316625	0.00472809995948318	0.0144357635452387	0.0142665195919049	0.00460124045551495	0.000132570193003878	0.00515947729991607	0.00467736148517924
6	0.0722866108589285	0.0639418444008496	0.00488161306737443	0.0240784317364385	0.0241389562283789	0.00474605569943477	0.000540583649564973	0.00614614525410511	0.00483773820800123
7	0.0690471499036498	0.0654825262410578	0.00501688312390529	0.0348854518627682	0.0329545122517249	0.00485706509848011	0.00161696605456186	0.00365136532591499	0.00496600668052312
8	0.0646068857582897	0.0616534827541209	0.00511910463963005	0.0455917533854073	0.0451428751645722	0.00494999535965087	0.0038550998434	0.00586555206485184	0.00505932189541001
9	0.0595075997597711	0.0562432645297359	0.00520039868907729	0.0550720336824381	0.0526242832835577	0.00501306235190172	0.00772923813794609	0.009753963758611	0.00513087891097095
10	0.0541341132946451	0.0493163187833881	0.00526454097634868	0.0625173807402127	0.0622232625414273	0.00505970016184236	0.013517376025856	0.0175491906272674	0.00518571840975209
11	0.0487533896794269	0.0460482963130771	0.00531340278305153	0.0674910845859525	0.0657390522802607	0.00509663444564264	0.0211658270327242	0.0222669772552783	0.00522777352531213
12	0.043544617578918	0.0421492932106963	0.00534919468528266	0.0698990734575531	0.0661960528691661	0.00512937392627398	0.0302505115653279	0.0318442194563154	0.00526257880360094
13	0.0386222606714536	0.0408344933718712	0.00537878644484537	0.0699140011853663	0.0658442420039335	0.00515252241567722	0.0400441613951056	0.0393437448440384	0.00529069548785268
14	0.0340536350701221	0.0382319506508005	0.00540510019126482	0.0678843683994868	0.0640912242270506	0.005171439977881	0.049658549631564	0.0455494784152766	0.00531137315606943
15	0.0298722410207184	0.0300675800552166	0.00542466120375998	0.064249256419192	0.0644535189589208	0.00518539230045951	0.0582120373132981	0.0531740878581207	0.00533004709565319
16	0.0260878105461544	0.0289460092206184	0.00544047042002324	0.0594694512392749	0.0578581021998506	0.00519845841816416	0.0649758649546726	0.0590809008237386	0.00534261164000829
17	0.0226938235730217	0.0236423293597094	0.00545276316075654	0.0539785024885241	0.052637543544476	0.00520683940222036	0.0694694253347235	0.0666725461147526	0.00535014036776183
18	0.0196730801620506	0.020394452332123	0.00546053876083989	0.0481527348143003	0.045311315436517	0.00521366134962026	0.0714951263739133	0.0692563513193275	0.0053545015843457
19	0.0170017866106859	0.0160750671502899	0.00546801757358154	0.0422969102981415	0.0402871639542793	0.00521909646442212	0.0711200090707562	0.0709708677465589	0.00535933448385705
20	0.0146525111109873	0.0164854019268938	0.00547472703030045	0.0366414646370317	0.0344491798056201	0.00522562188435426	0.0686207493056679	0.0680954803656198	0.00536254073276825
21	0.0125962845292013	0.00783913314637346	0.00547872244702965	0.0313474001423755	0.0314367854802975	0.00523086119614505	0.0644111505219986	0.0659676056447216	0.00536536224719801
22	0.0108040591147002	0.0118695267547586	0.00547885972459545	0.0265155515484314	0.0248901019009302	0.00523508189360775	0.0589687082671826	0.0589024680246034	0.00536894807980954
23	0.0092476888850629	0.0066593343687374	0.00547824633117352	0.0221977342886694	0.0239454346152485	0.00523771950782326	0.0527717665432825	0.0531596660725025	0.00537229079017748
24	0.00790055716705923	0.00899003862705171	0.00547711588148342	0.018408054192529	0.0189314739147328	0.00524115763617937	0.0462532661878957	0.0425354201493007	0.00537423630391224
25	0.00673794699908547	0.00981903642699795	0.00547464154046386	0.0151333099208283	0.0141467540369495	0.00524423397890934	0.0397724324969499	0.0376462801341489	0.00537570258873275
26	0.00573722699759121	0.00997339472204083	0.00547105629407101	0.012341922926471	0.0104608605053786	0.00524714404897241	0.033602546949093	0.0287640485203026	0.00537632489051049
27	0.00487790741802168	0.00760683211627215	0.00546946377265547	0.00999118770493743	0.00763420042344827	0.00524952245982945	0.027931231572765	0.0256230983187446	0.00537601487366199
28	0.00414160736246089	0.007995037806851	0.00546914242206151	0.00803286857026633	0.00660302652061541	0.00525203322352824	0.0228691664450608	0.0171179920400668	0.00537458396348426
29	0.00351196350463595	0.00483718315006853	0.0054682794911108	0.00641730530321912	0.00384007161169688	0.00525378123832979	0.018463468012591	0.0172991956602929	0.00537308151618662
30	0.00297450261199963	0.000599869195651259	0.00546746298625548	0.00509625549434455	0.00665030160999925	0.00525659534191321	0.0147127011744166	0.0126734813242907	0.00537328848760196
31	0.00251649398900671	0.000787116491623807	0.00546763170827727	0.0040247192922431	0.00646367084525781	0.00525889748634607	0.0115813864997498	0.00721631072097277	0.00537409880204867
32	0.00212679330966264	-0.00169188465305495	0.00546704994991694	0.00316198077562495	0.00658659185921599	0.00526122776967365	0.00901270166687811	0.00694650635116491	0.0053741760786291
33	0.00179568580956322	-0.00211030834119467	0.00546633401431456	0.0024720727092442	0.00599824568987711	0.00526343990850602	0.00693876027647268	0.00510094361110206	0.00537301333276012
34	0.00151473420106893	-0.00527813731500109	0.00546546092111732	0.0019238372668671	0.0071948998090863	0.00526510059130947	0.00528834698955739	0.00426342101899247	0.00537197651906799
35	0.00127663475177632	-0.00576054604957506	0.0054638563487353	0.00149072033941052	0.00952258652685536	0.00526627578344531	0.00399230446488597	0.00157478946510182	0.00536930476409829
36	0.00107508356406242	-0.00812762089680881	0.00546279440300406	0.00115040475030023	0.00673748389795618	0.00526719376948027	0.00298693647226228	0.00225895512331012	0.00536735500871365
37	0.000904654086471768	-0.00491519418335023	0.0054630693609163	0.000884359794475998	0.00482469737495789	0.00526829314246564	0.00221585201629041	-0.000836080726714405	0.00536701026977431
38	0.000760686178829729	-0.0030663006324519	0.00546252667078645	0.000677361580442042	0.00167307326159728	0.00526928803251131	0.00163066467032388	-0.000300432915207004	0.00536630117288602
39	0.000639186567208468	0.00151834436368837	0.00546309279111261	0.000517020566708931	0.00117339292930054	0.00526984120687967	0.00119091039844908	-0.00357672344489032	0.00536626798868188
40	0.000536740204644019	0.00262556233897893	0.00546337968983317	0.00039333894455474	-0.00149631699579365	0.00527063490538662	0.000863478693024816	-0.00222763311204312	0.00536727747199153
