# Supplementary material for: Impulse Response Functions for Nonlinear, Nonstationary, and Heterogeneous Systems, Estimated by Deconvolution and Demixing of Noisy Time Series
Source: Sensors (Basel). 2022 Apr 25;22(9):3291. doi: 10.3390/s22093291 (PMC9105515; doi:10.3390/s22093291)
Supplement: Supplementary file 1 [file sensors-22-03291-s001.zip › File S1/IRF fig 4 demixing benchmark tests/demixing_benchmark_test1_Figure_4ace_time_series.txt]

t	x1	x2	x3	y1	y2	y3	y_true	y_err	y
1	-0.782664242550789	0.181982210748455	-0.897620552191228	0.03139610366747	0.139416963510382	0.250224376669536	0.421037443847389	-0.177703709580052	0.243333734267337
2	-0.120791793541375	-0.742288753618999	-0.8180626904355	-0.0137456837014318	0.13713534917041	0.23630182494858	0.359691490417558	-0.0864122469750739	0.273279243442485
3	1.21331116242662	0.96586531028116	0.821137553625288	-0.047509303836279	0.137909288320367	0.221051072288795	0.311451056772883	-0.260274015460731	0.0511770413121518
4	-0.569182157283872	-0.238253695260286	-0.861833785529383	-0.0288456424153812	0.137361983681956	0.2074415820558	0.315957923322374	-0.132381036200121	0.183576887122253
5	0.0834511312800765	-0.169777692687785	0.576930381766676	-0.0340274677917333	0.132708936152684	0.198008224202882	0.296689692563833	-0.301059487788582	-0.00436979522474951
6	-0.0479912207443174	0.246108399348998	0.395717870457708	-0.0336498960067936	0.123434922735175	0.194150577150473	0.283935603878854	-0.17891988696019	0.105015716918664
7	1.73907035962465	1.55845201511251	1.38833638253761	-0.03386279115269	0.110451283190995	0.195733280157483	0.272321772195788	-0.281880680879396	-0.00955890868360776
8	-1.52304595117161	-1.66995798992948	-1.76407569602238	0.0240603982444831	0.095236328930929	0.20110848161572	0.320405208791133	-0.0912543062260599	0.229150902565073
9	1.06597379992433	1.08678757928935	0.499226029083819	0.0122183013294862	0.0800015231235131	0.207553722176484	0.299773546629483	-0.0755847332808772	0.224188813348606
10	0.515388558587846	0.157401891408103	-0.0341723149462873	0.0387886521177077	0.0671623863249039	0.211987888630835	0.317938927073446	-0.116826874647707	0.201112052425739
11	0.278017853296184	0.234459632944051	0.764924707830132	0.072203330916779	0.0578891687628465	0.211764784154791	0.341857283834417	-0.321068337494026	0.0207889463403909
12	0.683603612459929	0.785302934863592	-0.331888080921808	0.101334234575197	0.0526607074965394	0.205333369035812	0.359328311107547	-0.317444987223588	0.0418833238839595
13	-0.17194043581478	-0.562529448164709	-1.54169282350563	0.139919060286047	0.0516443452799984	0.192560880932609	0.384124286498655	-0.372511617184842	0.0116126693138126
14	-0.599621863124893	-1.4442649948984	-0.923513677687765	0.155554789510518	0.0549147134224282	0.174613889189895	0.385083392122842	-0.3648466767056	0.0202367154172416
15	0.0505596080027443	1.51699075535674	1.28622693799358	0.14128727460713	0.0622880743928758	0.153490787914147	0.357066136914153	-0.391291044934805	-0.034224908020652
16	0.740058491216045	-0.301594513734394	-0.366940220627686	0.128736768050524	0.0721481884646427	0.131440966727752	0.332325923242918	-0.444881382264744	-0.112555459021826
17	2.83178909332812	1.80624918665283	1.82759837281461	0.140330155524163	0.0817848004624719	0.110467550757366	0.332582506744001	-0.175067531530982	0.15751497521302
18	0.0298672709877072	-0.107236743092212	-0.559728986664008	0.236229304215132	0.0894152442914463	0.0919620342805553	0.417606582787134	-0.3294563716493	0.0881502111378341
19	3.01247280625188	1.29630562923297	1.87465750992126	0.293728406097866	0.0950575753957624	0.0764593913301579	0.465245372823786	-0.164758424698111	0.300486948125675
20	0.99733908963047	1.00354694211745	0.455152490932448	0.42127588534493	0.100588609662599	0.0635783586479636	0.585442853655492	-0.320254384655172	0.26518846900032
21	-0.005959762808802	0.0177973163762113	0.431758839306414	0.525593094383689	0.108547513921155	0.0522469792537965	0.686387587558641	-0.262388507815183	0.423999079743458
22	-0.817455125208789	-0.0528179210445996	-0.150216326949933	0.578053611452867	0.12156962057165	0.0412086645719191	0.740831896596436	-0.203985159702613	0.536846736893824
23	-0.0323432012408634	0.357588499827331	1.117768264454	0.567453924014432	0.141502902487229	0.0296407461024739	0.738597572604135	-0.0561358683186997	0.682461704285435
24	0.822008924637254	0.460587591959314	0.212112004393035	0.540643818710274	0.168253716440783	0.0176468830139456	0.726544418165002	0.145411475760155	0.871955893925157
25	0.415354891430517	0.966530004026377	0.183222447836432	0.531827860646982	0.199754406807014	0.00644206156549742	0.738024329019494	0.32220775990534	1.06023208892483
26	0.3833465138759	-0.856880046188113	-0.275480673616407	0.522045813186178	0.233062826897273	-0.00184158548700311	0.753267054596448	0.439348973831975	1.19261602842842
27	1.16199146526241	1.49686344702661	1.78918888411803	0.510889350710151	0.265646168006886	-0.00467334233717091	0.771862176379866	0.551158458612207	1.32302063499207
28	0.479118605907221	1.02727466851905	-0.247428764253257	0.524678198062194	0.295635379666336	0.000213264426076404	0.820526842154606	0.430068705722817	1.25059554787742
29	1.45801826097319	0.576052326019757	1.0079666605092	0.532371744840094	0.321583287867767	0.0142403727901836	0.868195405498044	0.406745145796083	1.27494055129413
30	0.0246474529609922	0.750875835156487	0.522743989701179	0.567784900814114	0.343451131257419	0.0376445257195257	0.948880557791058	0.142645026466389	1.09152558425745
31	-0.019495845667149	1.0624365795818	-0.266384202860965	0.573673651459377	0.362597145199253	0.069423434764836	1.00569423142347	0.159646515146007	1.16534074656947
32	1.12062332104817	1.6362047383772	0.968993608025163	0.558132446572406	0.380833279862866	0.107557780811569	1.04652350724684	0.0898560282602515	1.13637953550709
33	0.00158976166939329	0.386722384334155	0.997013215554578	0.566074999165623	0.399850822278978	0.14944125345048	1.11536707489508	-0.0287574454588009	1.08660962943628
34	-0.854127611959108	-1.0628046095826	-2.5026700143975	0.55285071692133	0.421325557602911	0.192392852583005	1.16656912710725	0.257759552284281	1.42432867939153
35	-0.0534020290065804	-1.12989064132436	-0.481013811287411	0.497848326390521	0.446705442303576	0.234102477853422	1.17865624654752	0.214863555608958	1.39351980215648
36	1.25624311485707	0.498594969980903	0.783755036168065	0.442871677014128	0.47561515898637	0.272891736895947	1.19137857289644	0.257051196798966	1.44842976969541
37	0.0699472304157465	-0.308424905341378	0.556906878043494	0.43260860507155	0.504473461713142	0.307762371966386	1.24484443875108	0.234011930099086	1.47885636885016
38	0.750010191331816	0.0261906013140139	0.428804230691813	0.41380489305786	0.527648058575551	0.338276549600359	1.27972950123377	0.426068622332566	1.70579812356634
39	-0.36994599355469	-0.238317196345017	-0.375648116485631	0.412165619724866	0.540123111617601	0.364292082929907	1.31658081427237	0.676889082184481	1.99346989645686
40	0.117064237377158	1.31987278184791	0.62586842861729	0.385408175020019	0.538920913210322	0.385591099847618	1.30992018807796	0.60829348468328	1.91821367276124
41	1.60160943006301	1.29987583063304	1.71060560389354	0.358641937213874	0.523402716358562	0.401567727453719	1.28361238102616	0.675591867230801	1.95920424825696
42	-0.27448125816928	-0.156477978204608	0.0756221451261263	0.381367016851483	0.495366016527318	0.411194441553272	1.28792747493207	0.507672561777073	1.79560003670915
43	-0.599605648848305	-0.171710323760957	-0.757650169152491	0.375079880060053	0.459344537260831	0.413335008063638	1.24775942538452	0.481289118321342	1.72904854370586
44	0.616864484709751	1.39042183048692	-0.00601596244927416	0.338904285662316	0.421306359310056	0.407243758105549	1.16745440307792	0.244561726563991	1.41201612964191
45	-0.752254982619395	-1.90309395568424	-1.62923312457703	0.323720996538969	0.38614565624396	0.393007712714775	1.1028743654977	0.579834657317397	1.6827090228151
46	0.357304484187168	-0.64773406681808	-0.00555493541670027	0.278270562663105	0.356809695623485	0.371778783973229	1.00685904225982	0.294129195478039	1.30098823773786
47	1.51798500943193	1.69815315210808	1.25805165529981	0.250362108131159	0.334162756865343	0.345737559929105	0.930262424925608	0.120382089340456	1.05064451426606
48	0.78178724145761	-0.16018252137159	1.01566872505489	0.273140818687466	0.316086570256505	0.317760705110688	0.906988094054659	0.247554568047731	1.15454266210239
49	1.25288734755396	2.38272234862895	1.82786905879589	0.305037766790406	0.299332575977611	0.290820885440029	0.895191228208047	0.106583300722133	1.00177452893018
50	1.38172907706128	1.02449026033681	1.0405204154894	0.357426930949665	0.282220006593308	0.267257776553552	0.906904714096524	-0.00205747221290173	0.904847241883622
51	-1.04807507612729	0.048369977672673	-0.732982301416461	0.426050474328474	0.26552835267342	0.248175248765754	0.939754075767647	-0.0257498164956446	0.914004259272003
52	-0.397072092299358	-0.55149398288459	-0.619343560882657	0.42372716272941	0.252663187697009	0.233256890579502	0.909647241005921	0.0731628912969861	0.982810132302907
53	-2.54209639953856	-2.97878729581449	-3.21593611914479	0.395242939190544	0.247574517192867	0.221153010129535	0.863970466512946	-0.0142111369477754	0.849759329565171
54	0.784533978017482	0.0842365795859579	-0.0775056045551154	0.279910587293488	0.25194130069859	0.210317971131082	0.74216985912316	0.00690745829551444	0.749077317418675
55	-0.412322045445562	-0.555052786012338	-1.21725140070651	0.21909643045063	0.262991247120802	0.199920404202285	0.682008081773717	0.0139514101520592	0.695959491925776
56	0.482745112849947	-0.448831366801239	0.965739157579859	0.157629063687518	0.273755748479061	0.190358416237381	0.62174322840396	0.0592949821508465	0.681038210554806
57	-0.230225183620047	-0.361582724087747	0.18366293185236	0.127056325485341	0.276745313707679	0.183065180443823	0.586866819636842	-0.11407696956259	0.472789850074252
58	-0.210569585276072	-0.568701372901975	-0.524596338334084	0.0948482233497863	0.266739322135829	0.179631108220487	0.541218653706103	-0.157932145846587	0.383286507859516
59	0.62445896825023	-0.0632448465853941	0.537376027534622	0.0632459209089698	0.241735716639612	0.180649316409253	0.485630953957834	-0.0852714082612259	0.400359545696608
60	-1.44186784802829	-1.87896090764327	-1.78714639817577	0.0604346459212678	0.20260279445112	0.18488606497139	0.447923505343778	-0.254582195712541	0.193341309631237
61	0.291550693870061	2.46962474593087	1.0832108479327	0.00934433575676896	0.152181360394322	0.189240069997249	0.35076576614834	-0.239667897472192	0.111097868676149
62	0.00142989993921205	0.858229287463458	0.174576956019944	-0.0156615037676797	0.0939602430086595	0.189549625272843	0.267848364513823	-0.170722738084115	0.0971256264297077
63	-0.363134423907224	-0.996831090046369	-0.540110221447804	-0.0318619770005801	0.0317852252468899	0.181874767329479	0.181798015575789	-0.439199611424822	-0.257401595849033
64	0.602228714739065	1.25190328466205	0.608946145347171	-0.0535669137361018	-0.0285449548638222	0.16368555408489	0.0815736854849657	-0.349818182915258	-0.268244497430292
65	-1.85784339326171	-2.97722336366606	-1.89610144783874	-0.0466335105908888	-0.0806701759922843	0.134501017178892	0.0071973305957185	-0.313864382333021	-0.306667051737302
66	-1.13568745921196	-1.54095495295241	-2.36392091401351	-0.10129654322657	-0.120027830752473	0.0958515256206186	-0.125472848358425	-0.260994176314564	-0.386467024672988
67	-0.231244311961283	-0.937314203933724	-0.942890669485578	-0.171802703223758	-0.145298488271307	0.0507500639296475	-0.266351127565417	-0.00821808851827547	-0.274569216083692
68	0.13250351016281	0.459847474330999	0.257165864421028	-0.220992282850637	-0.160050379802543	0.00296234765389684	-0.378080314999284	-0.222396749442208	-0.600477064441492
69	-0.98061982939411	-0.828281567225817	-0.299527803177667	-0.242364172445009	-0.171134746522511	-0.0437104167019207	-0.457209335669441	-0.0633435012180641	-0.520552836887505
70	-1.51778356996076	-1.31334505308446	-1.50077437848673	-0.28084099009221	-0.185001512829927	-0.0860687709582266	-0.551911273880363	-0.0667223044689006	-0.618633578349264
71	0.0710597087441706	-0.190671224412325	-0.0122590836042865	-0.347110990805729	-0.205089588352619	-0.122085460022799	-0.674286039181147	0.00702462630775734	-0.66726141287339
72	-0.33448974466505	0.289819880933127	-0.739062195358096	-0.377800389646588	-0.232255009842278	-0.151336982855808	-0.761392382344674	-0.17130585652428	-0.932698238868955
73	-0.00824421145127374	-0.0545882924786314	0.910939176137692	-0.396912421342499	-0.265864234693046	-0.175094142260222	-0.837870798295766	-0.0366781314316236	-0.87454892972739
74	0.260618753836352	0.0047610954510458	-0.633091947353726	-0.396951628261317	-0.303767906704409	-0.195926877206877	-0.896646412172603	0.122707958712546	-0.773938453460057
75	-0.508684865831838	-0.218601922911042	-0.676242887753766	-0.37539959499363	-0.342360609203468	-0.216925499034241	-0.934685703231339	0.188305267590698	-0.746380435640641
76	1.13214406779267	1.1947619435939	1.40115744022037	-0.365276790229835	-0.377475780829627	-0.240830904214018	-0.98358347527348	0.392874000037732	-0.590709475235748
77	-0.546068709850482	0.311862394142153	-0.149068349330194	-0.309411962687005	-0.405449708348832	-0.269351448065631	-0.984213119101468	0.171856756428893	-0.812356362672575
78	-0.324906476504694	0.197111683387774	-0.514703171805769	-0.27968115344345	-0.423399150148167	-0.302799344070857	-1.00587964766247	0.382688151746768	-0.623191495915706
79	-0.919529512070376	-0.509850434081351	-0.000763126773967671	-0.261202518656163	-0.428866377541238	-0.340061742892512	-1.03013063908991	0.177011184826912	-0.853119454263
80	0.337882936399097	-0.594539355767112	0.364789619649189	-0.27034706955473	-0.420352287571335	-0.378862765507691	-1.06956212263376	0.0976684057358094	-0.971893716897945
81	-0.00770884513884046	0.567437067672989	-0.151324362823077	-0.256528229328906	-0.398194579258969	-0.416207620764562	-1.07093042935244	0.162870389939706	-0.90806003941273
82	0.15068533381924	0.49439221504734	-0.129684234007575	-0.239088499402341	-0.365078548152189	-0.44887609831212	-1.05304314586665	0.0698709224965322	-0.983172223370117
83	1.71742554464488	1.05364767069426	0.326723834180584	-0.214607371169308	-0.325145308731449	-0.473888785979913	-1.01364146588067	0.265842610778515	-0.747798855102155
84	2.00028996346071	1.76380810710205	1.1868480611889	-0.134901130920199	-0.282103341190454	-0.488913154437254	-0.905917626547907	0.0692855477078245	-0.836632078840083
85	0.106881194165172	0.0845119361673899	-0.0994579858030693	-0.0115318297705938	-0.237948699626093	-0.492562340221272	-0.742042869617958	0.0728436045342386	-0.66919926508372
86	0.290522425542064	0.34282536279262	-1.14374474397548	0.0750442817673462	-0.192362797640484	-0.484532705315175	-0.601851221188313	0.287352137203711	-0.314499083984602
87	-1.00156222444174	-0.557475295390554	-0.636004096123586	0.140126525083854	-0.143476721753564	-0.465560189332367	-0.468910386002076	0.0324187940117887	-0.436491591990288
88	0.807668145554544	0.507394745822336	0.558320759065149	0.146347712636345	-0.0899798946883028	-0.437207786231569	-0.380839968283526	0.00156940118117604	-0.37927056710235
89	0.906330472045768	0.590199041079105	1.15312585060288	0.172159637172845	-0.0325537583058582	-0.401518506744455	-0.261912627877468	-0.00670368566640657	-0.268616313543874
90	0.492556069137621	0.656958225205578	0.496464025163441	0.213486598509328	0.026077592691131	-0.360629553562788	-0.121065362362329	0.0931989650604891	-0.0278663973018403
91	-0.486099351866569	-0.172158918342804	0.0835167861605085	0.250304863280744	0.0826572234587889	-0.316509342026905	0.0164527447126278	0.00204254618083418	0.0184952908934619
92	0.388364248170074	0.722654164402763	0.900042986447617	0.250840852348108	0.134771658291532	-0.27092126078513	0.114691249854509	0.120384362202802	0.235075612057311
93	-0.174313665552141	-0.617978640450634	-0.805011771145467	0.255676502548999	0.181065283274797	-0.225531662515531	0.211210123308266	0.23742311640595	0.448633239714216
94	1.20364757864738	0.551489394809544	0.470849749517328	0.2448081409122	0.220827319427957	-0.181950450927774	0.283685009412382	0.283094808151095	0.566779817563477
95	-1.1653515516835	-0.525799858587664	-0.223925156187331	0.268897353718713	0.253664756766392	-0.141571638139376	0.380990472345729	-0.0326985461086982	0.348291926237031
96	-0.989551394069885	-1.00888139986077	-0.871916216071906	0.238044895395016	0.27909532696877	-0.105282111879244	0.411858110484541	-0.0268069984204932	0.385051112064048
97	1.97538444670776	0.73201302566444	1.22704395479995	0.177135020099623	0.29667850290491	-0.0732319648532568	0.400581558151276	-0.0991042965648139	0.301477261586462
98	0.775970861790056	1.24324404347878	1.35993131388475	0.195177831392423	0.305570751015937	-0.0448361122187712	0.455912470189589	-0.239662736814639	0.21624973337495
99	-0.41336627408027	-0.406163305130253	-0.613881317405772	0.226271479253987	0.304847629261473	-0.0190441140910535	0.512074994424406	-0.268866385961025	0.243208608463381
100	-1.79759995128729	-1.29070832725524	-1.48641325983147	0.226141797060274	0.29522307550519	0.00522598956505981	0.526590862130524	-0.216557631864886	0.310033230265638
101	0.461460094240871	0.997869660698454	0.187616090289141	0.159754164755033	0.279353417291198	0.0286639689632148	0.467771551009446	-0.187470552244122	0.280300998765324
102	0.551881703784643	0.54962655345581	0.245040285444168	0.12511637823737	0.259760911013915	0.0513415351845952	0.43621882443588	-0.263867535996641	0.172351288439239
103	-0.163941097408069	-0.213568814880054	0.0503869199370898	0.115860534998346	0.237769091362147	0.0727994040265603	0.426429030387053	-0.331276582774336	0.0951524476127176
104	0.938865747519503	0.226516253502001	1.27570155233039	0.100480204996888	0.21471911380499	0.0923627464513751	0.407562065253254	-0.245412815242609	0.162149250010645
105	-1.22248259386731	-0.933725256865978	-0.778154860133207	0.11761595907949	0.192332716643765	0.109432111475381	0.419380787198635	-0.324502305755334	0.0948784814433009
106	0.577807472241301	0.411090142670822	0.144492492162251	0.0852023460750264	0.172058577753402	0.123564963105095	0.380825886933524	-0.165545545201267	0.215280341732257
107	-0.113375471616506	0.332546748668918	1.0906244790226	0.0795979767026333	0.154409356875502	0.134389091076713	0.368396424654848	-0.140506095160371	0.227890329494477
108	-0.288897156022138	-0.265180782676197	0.0189500857209359	0.0695128228648188	0.138766866103144	0.141529468567299	0.349809157535262	-0.0133072976942435	0.336501859841018
109	-0.299476927339889	0.639999755134333	-0.420665794679365	0.0510072927732424	0.124415424153139	0.144683469191302	0.320106186117683	-0.0593675096588823	0.260738676458801
110	0.469326986764074	0.419933517817584	-0.0810875583726091	0.0271190010165805	0.111084432769837	0.143814104222578	0.282017538008995	0.0416041606278957	0.323621698636891
111	-0.882087520371985	-0.621871801666877	-0.484416891046019	0.0255852069026687	0.0989277081474095	0.139320933070246	0.263833848120324	-0.00974400033746193	0.254089847782862
112	2.0016604073741	2.75847925289003	2.56073149189284	-0.00517130577311281	0.0887083745693008	0.132088351368701	0.215625420164889	0.0319799940961537	0.247605414261043
113	-0.529535443809568	-0.505790790344999	-0.334675063352867	0.0399347461005682	0.0812720286233783	0.123394424867078	0.244601199591024	-0.0463552889977363	0.198245910593288
114	0.240671708617824	0.105575025039365	0.619114226766123	0.0515161613140225	0.0776794327413424	0.114695871655986	0.243891465711351	0.0745938899505001	0.318485355661851
115	0.787746755293208	-0.197197793450287	0.826442976159104	0.0654684834217276	0.0799020188184924	0.107326938596376	0.252697440836596	-0.00337534873038158	0.249322092106214
116	0.453703759934158	-0.094007324125776	0.00026273738579807	0.0984679056137317	0.0891687560279114	0.102211683111929	0.289848344753572	-0.13530392259373	0.154544422159842
117	-0.939695485146984	-1.30669555438584	-0.524936526876432	0.132211017054957	0.104869759461536	0.0997450981715095	0.336825874688002	0.0531872292078288	0.390013103895831
118	0.0386512842975386	-0.0693225747959213	-0.655048013804371	0.119711136404457	0.124620434172283	0.0999225901241957	0.344254160700936	-0.0476140899268236	0.296640070774112
119	0.443753940158972	1.27719206392712	0.668632609852865	0.108664482485801	0.144643812400761	0.102627002322445	0.355935297209007	-0.0660926767986561	0.289842620410351
120	-0.237849947382748	0.450018671624798	0.152752975415746	0.112221732595551	0.160424340401517	0.107890846910113	0.380536919907181	0.116534933194374	0.497071853101555
121	-1.13042075331473	-1.17996126716121	-0.22962977001385	0.103129383715412	0.168826091680784	0.115979293133589	0.387934768529785	0.00784055474308194	0.395775323272867
122	1.28873346526888	1.6107180226405	1.16421995112852	0.0566255096416715	0.16973352119145	0.127230869095884	0.353589899929005	0.0798027726080776	0.433392672537082
123	-0.392922608978697	-1.08410425029506	-1.32484221698535	0.0657974278864141	0.164889202942163	0.141719597328807	0.372406228157384	0.0563278833836495	0.428734111541033
124	-0.0572482426559565	-0.285312803226655	-0.9064954160026	0.0569156281962595	0.156381059497053	0.158924547420065	0.372221235113377	0.255592319794021	0.627813554907398
125	0.27706209460807	0.321270663833293	-0.658553110452347	0.0472169795073281	0.146373213847261	0.177609147653266	0.371199341007855	0.0692086000253452	0.4404079410332
126	-0.271940411533418	0.895004003610066	-0.0814598713522817	0.048237870162254	0.135924197795868	0.195993666689856	0.380155734647977	0.0727559517129078	0.452911686360885
127	1.55580586524467	1.25718552228103	2.05867667868523	0.0384313285355405	0.12507171743396	0.212145000651969	0.37564804662147	0.0367882806266911	0.412436327248161
128	-2.23900066472565	-1.38366759207035	-1.18538295826506	0.0815464540673541	0.114093323702038	0.224384948901504	0.420024726670896	0.148241874236761	0.568266600907657
129	0.0370241218987607	-0.551648713565569	-0.138141740846534	0.0344423415707357	0.104565107724101	0.231507175878447	0.370514625173284	0.135564734778526	0.50607935995181
130	0.701109296787047	0.510821971395907	0.943117268624819	0.00294829714765237	0.0984699156061908	0.232738325089711	0.334156537843554	-0.0272707317065935	0.306885806136961
131	-0.110190869199428	-0.231740824387766	0.108987820946485	0.00470112080265665	0.0959635900358069	0.227585280140284	0.328249990978748	0.103673476848527	0.431923467827274
132	1.09768647427502	0.604775565445815	0.529686776394697	0.00211293553751975	0.0954504681282189	0.215795262315495	0.313358665981234	0.0893585579386522	0.402717223919886
133	1.24842837678731	1.04894262648289	1.04859642576463	0.0362569820438892	0.0950689356826251	0.197506997108894	0.328832914835408	0.226589856319643	0.555422771155051
134	-0.563657321485183	-0.764391184225441	-0.530264550750003	0.0988381375831164	0.0936470185456055	0.173459999699549	0.365945155828271	0.241756464454087	0.607701620282358
135	2.02451660121529	1.58403826970659	2.07404753430628	0.119080520427827	0.0914890754237171	0.145092146956399	0.355661742807944	0.311173519908458	0.666835262716401
136	-0.0117632819649636	0.323426730655025	0.744072663961676	0.19503794346007	0.0899455359912629	0.114460848208925	0.399444327660258	0.25593918242165	0.655383510081909
137	-0.406646098298914	0.6006765851455	0.586828556438229	0.239159826292484	0.0904433069184025	0.0840264632187162	0.413629596429603	0.20180690082373	0.615436497253333
138	-1.73897659102219	-2.60318204278286	-1.69775374554176	0.24755981948218	0.0946666814631278	0.0563751004613598	0.398601601406668	0.334367948906301	0.732969550312969
139	-1.71931447841129	-1.49200229832666	-1.09867061930126	0.188105904544632	0.10400922316307	0.0339427720924109	0.326057899800113	0.271356291165504	0.597414190965617
140	0.498436929624099	1.12978145927211	1.15460710037432	0.0857656426731123	0.117889612825698	0.0187968399411416	0.222452095439952	0.260475551426394	0.482927646866346
141	1.10071603628079	1.31028926828378	1.3937594430064	0.0306702055441354	0.131996377082101	0.0125147673218096	0.175181349948046	0.403762203732814	0.57894355368086
142	1.22980513809344	2.06265015562248	0.976004972828791	0.0287784541918637	0.140442882906036	0.0161170987338376	0.185338435831737	0.327031254827872	0.512369690659609
143	0.8150922061814	-0.189967166564365	0.293372701645505	0.0668399288275985	0.140092574360934	0.0299270133452492	0.236859516533782	0.271648156996354	0.508507673530136
144	-0.0387380248617781	-0.328513453218173	-0.45263241582532	0.116850678022468	0.132745211881605	0.0532980966129079	0.302893986516981	0.442048272349507	0.744942258866487
145	0.989568825887104	1.39171409291978	1.91907618876463	0.145265702570568	0.123791959327245	0.0843790930511658	0.353436754948979	0.353199162375543	0.706635917324522
146	1.13094356804522	0.629213129577291	1.15799382801275	0.191947261454332	0.118400352086273	0.120213010087544	0.43056062362815	0.314614013139819	0.745174636767968
147	0.963518999627287	0.998653610943249	-0.293891867625084	0.253969270575195	0.119614599030483	0.157300539865446	0.530884409471123	0.350504186417504	0.881388595888627
148	-2.17614901137942	-1.08851610117745	-0.518771181238791	0.318753312625699	0.128940716171471	0.192427692632808	0.640121721429978	0.201933541750153	0.842055263180132
149	0.547256485384017	-0.278298490243926	0.243707880014286	0.280438381484814	0.146857114770376	0.223378033803306	0.650673530058496	0.631766111592155	1.28243964165065
150	-1.5025123325795	-0.467454394722498	-1.33460583591224	0.263462547913004	0.172405348787187	0.24927385136987	0.685141748070061	0.490234340818425	1.17537608888849
151	0.421690662973548	-0.41514174672541	-0.156197994624785	0.194220189591784	0.202304518870187	0.270528910554037	0.667053619016008	0.557165788204518	1.22421940722053
152	-1.318051073898	-0.842080445040968	-0.997131671256472	0.155233901491639	0.231624185627831	0.288501645636569	0.675359732756038	0.645977653114823	1.32133738587086
153	-1.88815151593866	-1.21684827522206	-1.86373967301125	0.0808346937816402	0.255148864366402	0.304937215565977	0.640920773714019	0.245199313427556	0.886120087141575
154	-0.197683148564144	-0.551209991912782	0.626875812461351	-0.0335282050676182	0.268417063891596	0.321312336403718	0.556201195227696	0.399139911091522	0.955341106319217
155	-1.48294020776991	-1.19669437790427	-1.3084453878704	-0.115560231749504	0.268000835484188	0.338241035642121	0.490681639376805	0.24715841314138	0.737840052518186
156	-0.251490272895205	-0.0621133766335252	1.00044590799592	-0.21531595329094	0.251697774275046	0.355103838225622	0.391485659209728	0.165940103305931	0.557425762515659
157	1.06104114936665	0.303741728791536	0.58551090088807	-0.283345358129744	0.218862969299484	0.36999792187266	0.305515533042401	-0.057438610648285	0.248076922394116
158	-0.786579909592139	-0.495347988271089	0.0679604752254122	-0.284888236392534	0.170579054878465	0.380003456704779	0.26569427519071	0.0118291864352809	0.277523461625991
159	-0.757530861713222	0.0520867831943674	-0.702083954396103	-0.302321333613375	0.110166902673877	0.381703299550373	0.189548868610874	0.00615383030499719	0.195702698915872
160	-0.601843128447373	-0.724216220182738	-1.17059321545538	-0.328881803063592	0.0428051495403396	0.371868379553511	0.085791726030258	-0.000993137064752137	0.0847985889655059
161	0.20460036297327	0.583326253755188	0.181094860156779	-0.355589141438067	-0.0258341181907914	0.348199235589609	-0.0332240240392496	0.143959626364189	0.11073560232494
162	-1.41434850062273	-1.2639122039088	-1.52170743802934	-0.355106961371726	-0.0908054254869521	0.309985260304026	-0.135927126554652	0.0249485692308155	-0.110978557323837
163	-1.07859180496059	-0.568801155370246	-1.05633067022682	-0.389434274676858	-0.148496642971662	0.258497429791386	-0.279433487857134	-0.1837653288607	-0.463198816717834
164	-0.561204763601763	-1.1034214888435	-1.49387996740056	-0.434971370496417	-0.196742443602838	0.196926762415072	-0.434787051684183	-0.259545584958749	-0.694332636642932
165	-0.342175395225874	-0.355083439357487	-1.16763537743897	-0.469582298487925	-0.235433203299333	0.129802262382052	-0.575213239405206	-0.429953737261188	-1.00516697666639
166	-0.319300261119389	0.268162193750253	0.937844844164055	-0.488558889411594	-0.266308145960535	0.0620397064998578	-0.692827328872271	-0.302654219425239	-0.995481548297509
167	0.553215883824697	0.0167522591019891	-0.528622798561694	-0.495682784691618	-0.292088517215024	-0.00207973688489485	-0.789851038791537	-0.0966776272004833	-0.88652866599202
168	0.482365761086458	0.885129342486955	0.416276795559795	-0.466053267668078	-0.314932709131293	-0.0597155922175539	-0.840701569016925	-0.161686572633642	-1.00238814165057
169	-0.117862654087506	0.289421878841751	0.246912219449421	-0.415081071257787	-0.335334754769174	-0.109883501615083	-0.860299327642044	-0.103304273880887	-0.96360360152293
170	0.299068766010977	-0.270809964306424	0.500633445335515	-0.371134339461913	-0.351980022937093	-0.153409992403992	-0.876524354802998	-0.122533360608696	-0.999057715411695
171	-0.402190136532653	-0.673319482868502	0.496327265091611	-0.319686759846731	-0.362217954644826	-0.192429615858743	-0.874334330350299	0.00197435828158424	-0.872359972068715
172	-0.495526092682578	-0.883137095293536	-0.723194633971342	-0.287867393097788	-0.363538638090783	-0.229535674765646	-0.880941705954217	-0.0320733156103153	-0.913015021564532
173	-0.455407855426627	-2.39282090551558	-1.35622932850406	-0.273307429538921	-0.35518914720342	-0.26682692683896	-0.895323503581302	-0.00414635728755159	-0.899469860868853
174	0.162363320166969	0.18395509077431	-0.233133067207604	-0.269481367680191	-0.338958409092245	-0.30514130214866	-0.913581078921095	-0.151585755481662	-1.06516683440276
175	-0.0813694574812616	0.827541211297272	0.370681849399035	-0.252744643716461	-0.319330745937148	-0.343693116874629	-0.915768506528238	-0.15199733589026	-1.0677658424185
176	-1.47536642786879	-1.78059282586485	-1.35312943370346	-0.235885649271724	-0.302312836757653	-0.380193010762724	-0.9183914967921	-0.213353001077338	-1.13174449786944
177	-0.76598773907721	0.129809054139921	-0.267136662221297	-0.265150983987974	-0.292140965694776	-0.411413387620133	-0.968705337302883	-0.0968131970591606	-1.06551853436204
178	-0.520536700282555	-0.0271320285454645	0.825429019763028	-0.301141159059242	-0.290054486106391	-0.434065382610475	-1.02526102777611	-0.218561888041885	-1.24382291581799
179	-2.59592912874976	-1.82084602911455	-2.54468731533059	-0.332418212270569	-0.295610182917246	-0.445735582369221	-1.07376397755703	-0.132134820320511	-1.20589879787755
180	-0.0397143849129462	-0.13085648499685	-0.996613602197075	-0.427475751355155	-0.307087391514872	-0.445568785014554	-1.18013192788458	0.0520938219591112	-1.12803810592547
181	-0.522979137398275	-0.170436121788088	0.403876256061143	-0.478449111837584	-0.32245372635554	-0.434488558943379	-1.2353913971365	-0.108812456654353	-1.34420385379086
182	0.561584549095706	0.49068759299578	1.11252011485483	-0.514023602081293	-0.340533469037643	-0.414941642390551	-1.26949871350949	-0.053431357385278	-1.32293007089477
183	0.478956882471713	0.34930191246111	0.281806748375038	-0.502588369359145	-0.360397490193174	-0.390307876159789	-1.25329373571211	-0.0617656339289432	-1.31505936964105
184	-0.240720812815463	0.25361970242792	0.02477645239687	-0.462723314493639	-0.380412124253887	-0.364225148305976	-1.2073605870535	0.19008172327929	-1.01727886377421
185	0.5507515981375	0.263997722040287	0.304622778453113	-0.428679977892753	-0.397826208036708	-0.340062629913821	-1.16656881584328	0.00263114482043454	-1.16393767102285
186	0.637400660541555	-0.117885582287236	0.930393963737855	-0.373737557957953	-0.409323981919166	-0.320587931838684	-1.1036494717158	-0.0192734988682614	-1.12292297058406
187	0.868799245769581	1.10796418586381	0.804933007573486	-0.30375370113255	-0.411984778077784	-0.307702218277949	-1.02344069748828	0.0206785375689873	-1.0027621599193
188	0.780876271277466	0.723476661284623	0.748513299765161	-0.218408709470831	-0.404103845991851	-0.302154548456789	-0.924667103919471	0.0151530231572532	-0.909514080762218
189	-1.10654707486476	-0.605120299069977	-1.44581424452059	-0.128450562735272	-0.385225156790234	-0.303316862926309	-0.816992582451815	0.00261994547700515	-0.81437263697481
190	0.700160058879247	0.428180171705464	0.468623429994356	-0.100167680532818	-0.355366532072801	-0.309180449692483	-0.764714662298102	0.275967361911782	-0.48874730038632
191	-0.474807364689971	0.016628338351167	-0.105978578398748	-0.054988031016153	-0.315292466186934	-0.316643531921461	-0.686924029124547	0.137138405410205	-0.549785623714342
192	-0.967407074353908	-2.22226160282107	-1.79096546900812	-0.0384459555126026	-0.267186532308483	-0.32201767345349	-0.627650161274576	0.342064443080983	-0.285585718193593
193	-0.350619087413881	-0.738145909578063	-0.909441172946858	-0.0577760296378646	-0.214226355795984	-0.321630600916144	-0.593632986349993	0.0843302956294955	-0.509302690720497
194	1.0921261664749	0.347530014471029	0.153319659434798	-0.0803174350207124	-0.160823644241753	-0.312445783578022	-0.553586862840487	-0.00531184252292959	-0.558898705363417
195	0.846679925548026	0.778728570202958	0.856599807534327	-0.0570219861236231	-0.113006505326911	-0.292628143810933	-0.462656635261467	0.0866854400066277	-0.375971195254839
196	1.29730776094807	0.379692076318417	0.212282451581108	-0.0118048048190462	-0.0764022443590006	-0.261950425721979	-0.350157474900026	0.500243538025692	0.150086063125667
197	-1.28597518303617	-1.771741518651	-1.47599349426012	0.0613788972883547	-0.0535803828043518	-0.221956940765407	-0.214158426281404	0.490426496548405	0.276268070267001
198	-0.269438512184905	0.993532047693718	-0.145421602702901	0.0663038817078546	-0.0432595795535392	-0.175848726278451	-0.152804424124135	0.604017508340484	0.451213084216348
199	-0.789438175068648	-0.198487525749223	-0.861237875916798	0.0586026449098093	-0.0423037997815671	-0.128055388502344	-0.111756543374101	0.607574907864347	0.495818364490246
200	-0.775134301758532	-0.807490467247059	-1.20061683529408	0.0256612616966904	-0.0478695159004857	-0.083483108498073	-0.105691362701868	0.638057565250008	0.53236620254814
201	0.773750212233811	0.637229336313671	1.41804732231026	-0.0226482510306422	-0.0572548287208442	-0.0465690046625761	-0.126472084414063	0.662614428161069	0.536142343747006
202	-0.415316961193626	-0.87090432587146	-1.05248124217251	-0.0289471736080343	-0.0683098798990231	-0.0204449992939291	-0.117702052800987	0.760306140936646	0.642604088135659
203	-1.04977714311577	-0.507199025836458	-0.642223770326711	-0.0458196165578481	-0.0796999576740686	-0.00651607119044556	-0.132035645422362	0.641443312080721	0.509407666658359
204	-1.12848066097991	-1.29964524922846	-1.09720627453217	-0.0900033808326524	-0.0905677649154206	-0.00456031226520909	-0.185131458013282	0.401642719815799	0.216511261802517
205	-0.510954716416455	-0.620190091605748	-0.806658311853085	-0.153620136912893	-0.100926759908134	-0.0132120131881029	-0.267758910009129	0.583212589242589	0.31545367923346
206	-0.613438505425943	1.18328821131446	-0.482527248612557	-0.20794936397258	-0.111907658117678	-0.0305360529241413	-0.350393075014399	0.402569423136247	0.0521763481218478
207	-0.95565881297011	-0.983673203913674	-0.631699613145089	-0.25762406026784	-0.125517871052817	-0.0544524599297529	-0.43759439125041	0.525930937340237	0.0883365460898269
208	1.23296313965095	1.24439561683945	1.86554452736563	-0.313753944902156	-0.142991007201646	-0.0829668838564481	-0.53971183596025	0.481618708455383	-0.0580931275048673
209	-1.65108090083321	-1.6551721306996	-1.81596616450369	-0.30069084164948	-0.163573443069552	-0.114305487388836	-0.578569772107868	0.296074602098212	-0.282495170009656
210	1.49347793595002	1.43475423751629	1.54703187494688	-0.336125748037259	-0.185065494790939	-0.147041734520591	-0.66823297734879	0.485328522528416	-0.182904454820373
211	1.32836665697137	0.194412210821548	0.530020266973437	-0.299923622213687	-0.204749417393312	-0.18020304952787	-0.68487608913487	0.407106889568817	-0.277769199566053
212	-0.346283149915837	0.213570569057457	-1.09048486102912	-0.222298573926644	-0.220561246946279	-0.213267375566094	-0.656127196439017	0.449799131740624	-0.206328064698393
213	0.183400103627734	0.707420958911348	-0.918442286908846	-0.174301047993143	-0.230480115485088	-0.245971904845918	-0.650753068324149	0.366590142025529	-0.28416292629862
214	0.169778255013489	0.47121201571032	0.887340039090128	-0.130393854064941	-0.232698908646748	-0.277977821327375	-0.641070584039064	0.402273049333433	-0.238797534705631
215	-0.323324834308401	0.250127448090475	-0.166454808442356	-0.0911173230124972	-0.225995135580953	-0.308536373207778	-0.625648831801228	0.299557357711027	-0.326091474090201
216	1.20638076039321	0.413551707397117	0.403837184066249	-0.0723841341206525	-0.209743705379425	-0.33630378871122	-0.618431628211297	0.167170892998031	-0.451260735213266
217	-0.00785797378660524	-0.740469012395447	-1.01248180379575	-0.0179404239843972	-0.184101544669714	-0.35942143185452	-0.561463400508631	0.142542447482879	-0.418920953025752
218	-0.723386941611785	-0.975520142387067	-0.849782030720479	0.0188864398455993	-0.150173252272243	-0.375890585817081	-0.507177398243724	0.156301894352529	-0.350875503891195
219	-0.348725763750251	-0.376198970505331	-0.760738167591207	0.0192612786477153	-0.110245383170063	-0.384101824079328	-0.475085928601676	0.167032209336845	-0.308053719264831
220	-0.965552063868893	-1.35037231155892	-1.93662429983729	0.00745914283130873	-0.0682743122641988	-0.383270825883186	-0.444085995316076	-0.0933828850077582	-0.537468880323834
221	-2.62765607032073	-2.3417302782839	-2.25273199105602	-0.0323182486701498	-0.0294176808938812	-0.373605821222908	-0.435341750786939	-0.308431872051496	-0.743773622838435
222	0.764143417541146	-0.654022839984467	0.948477028955726	-0.143973614441161	0.00104462617683598	-0.356219352742832	-0.499148341007156	-0.0748581637472068	-0.574006504754363
223	0.0248757969808552	-0.0981866822976425	-0.237323236073749	-0.189062572985053	0.0178924092982787	-0.332929654896324	-0.504099818583099	-0.0639048120710353	-0.568004630654134
224	0.220840948617135	0.375581526364294	1.22872949375325	-0.212259622457888	0.0164848100495952	-0.306089972162806	-0.501864784571099	-0.137975548251891	-0.63984033282299
225	-1.47511694831899	-0.995126679621387	-0.620443628948332	-0.213602157412163	-0.00524891691910348	-0.278502578901912	-0.497353653233178	-0.285242987231591	-0.782596640464769
226	0.501916974171949	0.951335993074073	-0.0194202448612054	-0.255792374895816	-0.0453604791728279	-0.253369835864647	-0.554522689933291	-0.250175122961045	-0.804697812894336
227	-0.892243413274606	-1.52406060035008	-0.668801664077509	-0.259230964980424	-0.098566378891544	-0.234122276756515	-0.591919620628483	-0.18973566465272	-0.781655285281203
228	0.325317290973543	0.838594784495391	0.776653267506551	-0.282238254710548	-0.158071529569111	-0.223962704220637	-0.664272488500296	-0.023109325548109	-0.687381814048405
229	0.0558215158968942	-0.901205754446388	-0.568889395140177	-0.277732674448501	-0.217127276838979	-0.225145154102569	-0.720005105390049	-0.27634408921485	-0.996349194604899
230	0.709145014694196	-0.0913505918079126	0.0876228468960021	-0.263758491850644	-0.270569591361383	-0.238249447418664	-0.772577530630691	-0.119102742886257	-0.891680273516948
231	0.422832715196932	-0.827341726161649	-1.43000382020645	-0.222500644928378	-0.314905371864441	-0.261809596968936	-0.799215613761755	-0.219502534430762	-1.01871814819252
232	-1.53249267323288	-1.34407947144994	-1.77331690146914	-0.173686190871913	-0.348586875986048	-0.292508780028725	-0.814781846886685	-0.203267572139335	-1.01804941902602
233	-0.44433187022829	-0.636874718056788	-1.12794389819666	-0.185445764369963	-0.371862779655775	-0.32587316540284	-0.883181709428578	-0.157278254392481	-1.04045996382106
234	1.28949786127064	1.25301883358045	0.92229972159979	-0.20178649184361	-0.386799799454252	-0.357196816715229	-0.945783108013091	-0.221638515958965	-1.16742162397206
235	-0.110860821015126	-0.932361141819763	0.479866300401784	-0.163879537344555	-0.396813995321499	-0.382418448345197	-0.943111981011251	-0.363057697643213	-1.30616967865446
236	1.69172593315485	1.03244372371897	1.39383804140358	-0.136715510085441	-0.404689933382919	-0.398793361402855	-0.940198804871216	-0.386826791388973	-1.32702559626019
237	-0.77885506141778	-0.255461038488723	-0.566215651968825	-0.0586119241521499	-0.411107867443544	-0.405321331624648	-0.875041123220343	-0.326722684854659	-1.201763808075
238	-0.214344550863339	0.33388374006426	-0.942416845920902	-0.0298385262255464	-0.415157070045814	-0.402890050640458	-0.847885646911818	-0.278941801989952	-1.12682744890177
239	0.0431176334371201	-0.42230821044581	-1.01582901298678	-0.0165903094207109	-0.414869692601046	-0.394024205566859	-0.825484207588616	-0.374758442237919	-1.20024264982653
240	0.112129704732422	0.648025190008883	0.182747515166947	-0.00575256147869031	-0.408322359434035	-0.382168239446847	-0.796243160359572	-0.268833019212433	-1.06507617957201
241	0.619230781211905	-1.10040790654703	-0.694766521717231	0.00537338049540488	-0.394467699248321	-0.37063745490387	-0.759731773656786	-0.372040947333264	-1.13177272099005
242	-0.459162279480167	-0.222371566573742	-0.189070119441475	0.0329340923476009	-0.373403624021168	-0.361614798754105	-0.702084330427673	-0.262849496230363	-0.964933826658036
243	-1.66114296044153	-0.887197603936613	-2.34739432103887	0.0352892126437833	-0.346284441942205	-0.355632833967905	-0.666628063266327	-0.206852785352929	-0.873480848619256
244	0.147621231929596	-0.795217741912497	0.131951204862213	-0.0186928080907377	-0.315615599609746	-0.351753302656992	-0.686061710357476	-0.148861049359491	-0.834922759716967
245	-0.79558019074686	-1.2472035497744	0.0252867700291806	-0.0494293386389654	-0.28480515766397	-0.348283692354197	-0.682518188657132	-0.325103945358234	-1.00762213401537
246	-2.19592123514661	-1.28559864476229	-2.14431468993315	-0.0944631140642987	-0.257641977738614	-0.343634594793449	-0.695739686596361	-0.151033730027128	-0.846773416623489
247	0.463881661593868	0.74144394923952	0.424583501060522	-0.193460966341987	-0.237824022898761	-0.336964670547901	-0.768249659788649	-0.230406306633524	-0.998655966422174
248	-0.57932500683166	-1.35107768832956	0.323775787182603	-0.238272599075055	-0.228628297110152	-0.32847218274298	-0.795373078928187	-0.19653807530735	-0.991911154235537
249	0.236097928884796	-0.0863234681633253	1.19762994791324	-0.279453893057484	-0.231798415988367	-0.319348302800552	-0.830600611846404	-0.273716503054027	-1.10431711490043
250	0.00729871160847406	-0.000361465819268769	-0.804971218077365	-0.290144067641393	-0.246610994637329	-0.311461415513414	-0.848216477792136	-0.350650155936626	-1.19886663372876
251	1.10679953095889	1.6042583976138	1.33836975542293	-0.287537168357093	-0.270732018013079	-0.306891728240641	-0.865160914610814	-0.227097434191033	-1.09225834880185
252	0.478255129488022	0.925943128365012	0.195225493095823	-0.240094827455948	-0.300662422958364	-0.307444188471365	-0.848201438885677	-0.482654948547878	-1.33085638743355
253	-0.918587749921308	-1.22496676356639	-0.846366180470191	-0.184741622563023	-0.331525914702794	-0.314204556743897	-0.830472094009714	-0.553559602502638	-1.38403169651235
254	-0.573967331382629	0.247379884468742	-1.08324056234461	-0.171649961349005	-0.356988646336728	-0.327171672301512	-0.855810279987245	-0.73172618768045	-1.58753646766769
255	0.325587499440127	-0.142150948497428	-0.0567386138777906	-0.176031179519614	-0.371364616085288	-0.345045488631166	-0.892441284236067	-0.744415586757054	-1.63685687099312
256	0.473303750170055	1.29405812715369	0.247275266481839	-0.16252113040874	-0.372080073847307	-0.365269337508449	-0.899870541764497	-0.90225012971442	-1.80212067147892
257	-1.49762802742492	-1.68890284012063	-1.36529183617068	-0.132624533189516	-0.359608162294145	-0.384371357788839	-0.876604053272499	-0.787570624654893	-1.66417467792739
258	0.372520819061317	0.90250356666252	0.00878274685890229	-0.157272561161358	-0.335963882384296	-0.398585553615792	-0.891821997161445	-0.79119444999363	-1.68301644715508
259	-0.572885826572635	-0.4359064216346	0.306525117078161	-0.156427111654139	-0.303796153216423	-0.404652332219383	-0.864875597089946	-0.689957019125456	-1.5548326162154
260	0.391141719840882	0.178616611255398	-0.33119221044235	-0.16948199318369	-0.266614215266767	-0.400583870699819	-0.836680079150277	-0.597492239059461	-1.43417231820974
261	-0.713339348891171	-0.942713574256471	-0.918744555015958	-0.159854420945834	-0.22778588457416	-0.386132642427161	-0.773772947947154	-0.50288918814756	-1.27666213609471
262	0.324362994217132	1.24224432117833	-0.273021016576825	-0.171509597907264	-0.190102024902018	-0.362814960843983	-0.724426583653265	-0.776494918705348	-1.50092150235861
263	-0.382439585984542	-0.697012851411526	-0.264221779067379	-0.16306410336098	-0.155819564208259	-0.333516799286959	-0.652400466856197	-0.648594806291759	-1.30099527314796
264	-0.645427516639217	-0.643838246323499	-1.43630666757145	-0.164569472734289	-0.126485579249166	-0.301822206996378	-0.592877258979833	-0.784096269999758	-1.37697352897959
265	-0.856595601517652	-1.3864454194261	-0.656282280375347	-0.1813082936893	-0.102368160962771	-0.271264360874908	-0.554940815526979	-0.821554723160683	-1.37649553868766
266	0.942089743471009	0.770301654818722	1.03093531641635	-0.214623981600293	-0.0834583188148926	-0.24471584098198	-0.542798141397166	-0.766680649984412	-1.30947879138158
267	-1.61553316482249	-1.36226661605681	-0.753724561018477	-0.199051210590389	-0.0705431373865744	-0.224064702509922	-0.493659050486885	-0.499680909169834	-0.99333995965672
268	0.577815677159846	-0.0851828626148502	-0.507228967550802	-0.234979405255148	-0.0648792247188194	-0.210196611737098	-0.510055241711066	-0.584478619532828	-1.09453386124389
269	-0.427608325582795	-1.44702314928273	-0.077206942576159	-0.232418695618274	-0.0670555994094574	-0.20320957296623	-0.502683867993962	-0.569422311708699	-1.07210617970266
270	0.581448485989347	0.518342338017674	0.137430498509005	-0.237069105094919	-0.0771145178396959	-0.202728184407536	-0.516911807342151	-0.395394255826772	-0.912306063168923
271	0.486624402865607	1.45953069099194	1.2293374114561	-0.213354632872983	-0.0947328193778002	-0.208150237921732	-0.516237690172515	-0.470729382000964	-0.986967072173479
272	0.915717180901503	1.00699434062423	0.45803492941633	-0.174511250495722	-0.119186874554841	-0.218726154533333	-0.512424279583896	-0.358097462683225	-0.87052174226712
273	-1.40079606971575	-0.839362377523323	-0.934584719263108	-0.112750535063513	-0.147907727649908	-0.233513047499312	-0.494171310212734	-0.241722154333988	-0.735893464546722
274	0.799939238925778	0.743665598181188	-0.5526750464312	-0.113521264341644	-0.175788959451741	-0.251314175093801	-0.540624398887186	-0.125669313749669	-0.666293712636855
275	0.316965073184754	-0.158303560722543	-0.300038184356658	-0.0841103624151876	-0.197100581500088	-0.270664099608943	-0.551875043524218	-0.264990135984378	-0.816865179508597
276	-1.40505525028452	-1.52899628054305	-0.993746829432151	-0.0512515394614632	-0.207962486218918	-0.289839996594898	-0.549054022275279	-0.225313550692606	-0.774367572967885
277	0.0957801927951579	0.319704049284755	-0.383941387675142	-0.0735560387204211	-0.206891473755128	-0.306886940171596	-0.587334452647145	-0.241747999577768	-0.829082452224913
278	-0.0632218926184463	-0.192502344791163	0.025366925327812	-0.0829535200837164	-0.195261743937806	-0.319729808480807	-0.597945072502329	-0.164475923883726	-0.762420996386054
279	-1.35622210388712	-1.03749837381005	-1.09322356414057	-0.0885975769861298	-0.176989442234387	-0.326459236949305	-0.592046256169823	-0.342578470015931	-0.934624726185754
280	0.944355900516193	0.700028391284537	1.55083750540617	-0.133884944230402	-0.156531856866172	-0.325765641489651	-0.616182442586225	-0.318261738007621	-0.934444180593846
281	0.421006140435091	0.395549754704521	0.811276802198385	-0.128915781843003	-0.137801036783056	-0.317367510178886	-0.584084328804945	-0.198709111192591	-0.782793439997536
282	-0.312388327778988	0.359881242368885	-0.825755465244594	-0.10756124134756	-0.123615404382231	-0.302241060643188	-0.533417706372978	-0.110925618971004	-0.644343325343983
283	2.55483868229629	1.83352609301099	2.2873847291326	-0.0999430366754686	-0.114659726509432	-0.282524424600828	-0.497127187785729	-0.185130810399958	-0.682257998185686
284	0.718081214117759	1.00795007962812	0.947137180743996	-0.00788341917869893	-0.109470759730265	-0.261095564555514	-0.378449743464478	-0.380796176564999	-0.759245920029477
285	2.67706618008511	1.44778074258133	1.03895686091853	0.0776016324314618	-0.104782344310183	-0.240917008843067	-0.268097720721788	-0.359952412257823	-0.628050132979611
286	-0.150554651836536	0.0959549402442866	-0.590911935001861	0.220025956214594	-0.0958849442547825	-0.224304500050744	-0.100163488090933	-0.253390119745106	-0.353553607836039
287	-0.283492307293542	-0.0709558829072451	0.110117401229715	0.303335554893556	-0.0778961548840468	-0.212331604009519	0.0131077959999897	-0.245096136852577	-0.231988340852588
288	-0.783944748989568	-0.835595055979268	-1.12843815377743	0.339928330678165	-0.0473869478451556	-0.204535259683848	0.088006123149161	-0.108989125624289	-0.0209830024751278
289	-0.0235518770316056	1.16539892453762	0.882175000275197	0.327614066228385	-0.00405157761011458	-0.198962862830639	0.124599625787631	-0.109947859690958	0.0146517660966733
290	-1.15205499352262	-0.484831201799054	-0.258692097079694	0.307823342214466	0.0487505945344907	-0.192531528304916	0.164042408444041	-0.099819952196886	0.0642224562471548
291	-0.531683134466531	0.482569229427241	0.418947719490715	0.246713683518967	0.105349643485806	-0.181663455939261	0.170399871065512	-0.0802370891903353	0.0901627818751772
292	-0.969919167126102	-1.7741000994001	-1.2865462382391	0.180231789556983	0.160139033538396	-0.163122681386465	0.177248141708915	0.0468731768329878	0.224121318541902
293	-0.4867815217801	-0.821954723359233	-0.902002178112335	0.0979813838860689	0.208570305189566	-0.134877948930618	0.171673740145016	0.111074871171024	0.282748611316041
294	-0.563207834773631	-0.922756302775961	-0.693802884021266	0.0236860428839468	0.247030591128791	-0.096725080342641	0.173991553670097	0.11256832910847	0.286559882778566
295	-0.67424609210678	0.296943729501981	-0.495428523383727	-0.0453385252896683	0.271885432210178	-0.0504358990638059	0.176111007856704	0.0986801723977248	0.274791180254428
296	0.758346590314385	0.600874965759217	1.32066294933971	-0.112198359694099	0.279850265030215	0.000610041115384729	0.168261946451501	0.0184789747268102	0.186740921178312
297	-0.387754233886336	-0.0725975620492922	-0.00174845419043212	-0.128493905694281	0.269313104783391	0.0521223986246849	0.192941597713795	-0.148025323207398	0.044916274506398
298	-0.227823794097528	-0.27393480119367	-0.401449483503886	-0.147893667351505	0.241774859574385	0.0996320277116587	0.193513219934539	-0.269873081227198	-0.0763598612926591
299	0.984841851483354	1.51314884793671	0.727290159666858	-0.163499200372457	0.201733400260332	0.13905444125007	0.177288641137945	-0.326077901226434	-0.148789260088489
300	2.8406549576297	2.5747822042528	2.00687912994176	-0.136334744560632	0.15495720357528	0.167068257509261	0.185690716523908	-0.409400052338634	-0.223709335814726
301	-1.30444499690271	-0.303974724838363	-0.338114561342699	-0.0206168417413903	0.107421712614325	0.18141914192015	0.268224012793085	-0.259771645728175	0.00845236706490971
302	0.985240121168895	1.19824767583035	0.765680639152538	0.0149090581335852	0.0659513080839339	0.181215970403843	0.262076336621363	-0.310992610929631	-0.0489162743082682
303	-1.67949085527463	-0.836552185166275	-2.05726224577746	0.0704987465466753	0.0375563963272571	0.167143686300284	0.275198829174216	-0.315186319913267	-0.0399874907390508
304	0.529495438681791	-0.874123834599599	-0.372365122252538	0.0504431106589105	0.0269548145587603	0.141476024221235	0.218873949438906	-0.362110650358498	-0.143236700919592
305	0.497061676426406	0.807633389127632	0.405970246389156	0.052682496894641	0.0351875744940467	0.107858922590987	0.195728993979674	-0.200475983792996	-0.00474698981332183
306	-0.430289288079616	-1.01994465012512	-0.582040027519896	0.0687309196807661	0.058839091672388	0.0708942258357563	0.19846423718891	-0.220174752275219	-0.0217105150863091
307	-0.836730520780339	-0.185909031870874	-1.12172225464791	0.0631384586014309	0.0914886877731801	0.0355365346423943	0.190163681017005	-0.0655523889751008	0.124611292041904
308	-0.71848447329849	0.439055424085408	-0.0184174141776241	0.0299128018973094	0.126213025200877	0.00631293619344843	0.162438763291635	-0.111244924952739	0.0511938383388962
309	0.720751952833963	-0.43059953695808	-0.194676031368309	-0.0168717261841577	0.156732215689952	-0.0135221951706179	0.126338294335176	-0.102823149960378	0.0235151443747978
310	1.35954565813571	1.11862068006999	1.66691249358744	-0.0240738813487741	0.178610606335753	-0.0226390552504055	0.131897669736573	0.00347854947215828	0.135376219208732
311	-0.166114788018821	-0.736336004415094	0.13478653505007	0.0164134758812557	0.189916361016352	-0.0218406602227368	0.184489176674871	0.06499128573387	0.249480462408741
312	-1.25511683518213	-1.08577999749198	-1.70475541052753	0.0375735087720606	0.191078827539565	-0.0137669678684435	0.214885368443182	-0.0531421824613912	0.161743185981791
313	1.08939335235451	1.19562079707341	1.59476390046614	0.00941878229035405	0.184306483541948	-0.00222111758352387	0.191504148248778	0.0605460742112632	0.252050222460041
314	-0.209029955058725	0.0627842156644387	0.117005602296438	0.0259134108963642	0.171640295951707	0.0086958693742449	0.206249576222316	0.057873752614052	0.264123328836368
315	0.293206250967108	-0.465903720725271	0.386134847550035	0.0292730441566852	0.154425106525104	0.0154768844968969	0.199175035178686	0.0974971247352336	0.29667215991392
316	0.714897664888302	0.0787175504517988	1.18374643085615	0.0401654831760435	0.134448605299736	0.0159444969811497	0.190558585456929	0.0892776568115044	0.279836242268434
317	0.705842123642768	0.732768993441922	-0.785352504193708	0.0695594724121215	0.113702436390434	0.00961733855976254	0.192879247362318	-0.0816783849156107	0.111200862446708
318	1.14790051382484	0.528463108777784	0.351069023820595	0.110093016069525	0.0936361790851715	-0.00238901238084336	0.201340182773854	-0.0209316264146856	0.180408556359168
319	0.645944660516125	0.346995126245913	-0.189746470813103	0.171238825246646	0.0754132810440406	-0.017813929370505	0.228838176920182	-0.00296033490214042	0.225877842018042
320	0.372084115809944	-0.181221163408586	-0.187696327136821	0.227753619434867	0.0605161959555554	-0.0338343959481246	0.254435419442298	0.0424373210711423	0.296872740513441
321	-0.397023031845589	-0.25562760291036	-1.06424216786344	0.270338435823687	0.0506115277926706	-0.0475933124338034	0.273356651182554	-0.114469293451145	0.158887357731409
322	0.479763542145464	0.699218363017065	1.1259905707133	0.276998766997248	0.0467751452763757	-0.0566087659574978	0.267165146316126	-0.300688998868949	-0.0335238525528231
323	-0.678614025065613	-1.8177619952725	-0.912999195544089	0.288073432110526	0.0487394352338959	-0.0590857728502467	0.277727094494176	-0.270705383514374	0.00702171097980192
324	-2.04050476898277	-0.9705118168603	-1.97862393404215	0.26380724291016	0.0551474529205834	-0.0541485942979027	0.26480610153284	-0.522685463486133	-0.257879361953292
325	1.02762642884765	-0.114612777362689	0.238901036657537	0.172047848789811	0.0637710092165175	-0.0419774984393607	0.193841359566968	-0.50953161700616	-0.315690257439192
326	-0.570839757714532	-0.61991593164132	-1.25825940654329	0.138540420797115	0.0708446430816945	-0.023814710838966	0.185570353039844	-0.403460605071571	-0.217890252031727
327	0.599847363318471	0.845536986058634	1.24667813585607	0.0928329215919874	0.0720658341314562	-0.00179899042206901	0.163099765301375	-0.536386198798562	-0.373286433497188
328	2.12347437248223	1.98637193829811	2.06212877085096	0.078788453704418	0.0643385183429748	0.0213544091474664	0.164481381194859	-0.538396009964955	-0.373914628770096
329	0.0124461335263318	-0.737660567257389	-0.175882435293127	0.136327442680339	0.0469739537466197	0.0427172029549417	0.2260185993819	-0.289428665827601	-0.0634100664457011
330	1.4061124687875	1.40447647065903	1.29102518193187	0.170825060998513	0.0228723179443759	0.0594509655227503	0.253148344465639	-0.35682955876643	-0.103681214300791
331	-1.05700899467556	-1.35721211482108	-1.78095861129035	0.234385544837713	-0.0023146227019882	0.0690528398977244	0.301123762033449	-0.315920569516351	-0.0147968074829017
332	0.229772430824645	0.768372310060298	0.251679664535457	0.234673613709746	-0.0228676214566449	0.0696461227118451	0.281452114964947	-0.49797187253187	-0.216519757566924
333	-0.481750145977324	-1.48888647799968	-0.416465914325476	0.234680549967545	-0.0348369933644139	0.0603980206597907	0.260241577262922	-0.327513262275907	-0.0672716850129853
334	1.97787175469677	2.51443210694716	1.91627049107933	0.211196992877641	-0.037289572832079	0.0419714466458187	0.215878866691381	-0.262755320086045	-0.0468764533946643
335	0.0686485323129743	-1.03379879647916	-0.508164319306148	0.253289646243701	-0.0318591314162171	0.0167439736415041	0.238174488468988	-0.399342635729393	-0.161168147260405
336	-0.676170289973288	-0.301723159728387	-0.93042560745879	0.275430654225925	-0.0212604956007342	-0.0114676513796777	0.242702507245513	-0.581713395507659	-0.339010888262146
337	2.56323953134803	0.831263517654639	1.46586846398481	0.259077910151126	-0.00724066530834612	-0.0382106695318064	0.213626575310973	-0.283794487603665	-0.0701679122926916
338	-0.837632814486606	-1.50671912364566	-1.47602811964828	0.323547537420246	0.00861411844551944	-0.0594451353012789	0.272716520564487	-0.553605434825204	-0.280888914260717
339	0.655953682925674	1.02999048637611	1.10888601643455	0.328699691477592	0.0246592885792016	-0.0723976132514654	0.280961366805328	-0.30049212381308	-0.0195307570077518
340	0.122178501448619	0.15316781598356	0.206854238356438	0.342834669813881	0.0393292567415458	-0.0759263819591663	0.306237544596261	-0.325173789065015	-0.018936244468754
341	-0.361387744982649	-0.263548793009472	-0.540146732945424	0.345045834332799	0.050961421872108	-0.0704103099568952	0.325596946248012	-0.206784057356808	0.118812888891204
342	1.07281731429837	0.611802528466014	1.33422561965037	0.323355149503061	0.058880457788757	-0.0573546277013478	0.32488097959047	-0.308858299898549	0.0160226796919216
343	-1.08872867865255	-0.487700765822372	-1.04394175764154	0.333324411680225	0.063413432257099	-0.038916181864924	0.357821662072401	-0.203451438330714	0.154370223741687
344	-1.4261633409001	-2.19469909723295	-2.20842575476456	0.293399428448868	0.0654008067337684	-0.0174686363130144	0.341331598869622	-0.114835483713323	0.226496115156298
345	0.27640496027262	1.23028849248587	1.3453501919283	0.210290483586597	0.0658122062453937	0.00475528711281433	0.280857976944805	0.226835781065854	0.507693758010658
346	-0.534149843456053	-0.191940609786219	-0.600102549902708	0.156723103250439	0.0643169453410159	0.0259308664853559	0.246970915076811	-0.00796909539601097	0.2390018196808
347	1.5804400930354	1.1180364674348	0.643246095086985	0.0981731259157056	0.0591312712677644	0.0448005368317913	0.202104934015261	-0.0476527002867505	0.154452233728511
348	-0.460098026000211	-0.0814654314140958	0.07480917004285	0.107458273142908	0.04925072000198	0.0606812835536077	0.217390276698496	0.167610632942783	0.385000909641278
349	2.27789894661061	1.92573053011877	2.23043428274589	0.0950835153735533	0.0355480960614166	0.0732757964408871	0.203907407875857	0.0721281466307831	0.27603555450664
350	1.13173585873135	1.42961505180781	0.944123295870969	0.15826359849388	0.0206931500681302	0.0823641530699606	0.26132090163197	0.204835973026748	0.466156874658719
351	1.48289313509439	0.88032264151673	0.874352614914237	0.232477642033199	0.00843958016669442	0.0875750493568717	0.328492271556765	0.112330908556525	0.44082318011329
352	2.44460197455696	2.59196666583132	2.02967592827083	0.323149535772286	0.00352526444820401	0.0883992735519611	0.415074073772451	0.0367311071183148	0.451805180890766
353	-0.755360392017665	-0.436063669305242	-1.38285661036513	0.453369334473535	0.0106466492087306	0.084464198167647	0.548480181849912	0.179219203719948	0.72769938556986
354	2.10706758077673	0.604209592077105	1.38554286216526	0.50102375027261	0.03351437984519	0.0759668986385634	0.610505028756364	0.430559245338399	1.04106427409476
355	1.91310134652227	0.302808413263994	0.566778166653199	0.585509392673673	0.0740526354228838	0.0640911143557622	0.723653142452319	0.514012277862756	1.23766542031507
356	0.716020861533538	1.14381499361746	1.3055778181824	0.685555424894318	0.130803442116246	0.0512102295367617	0.867569096547326	0.512025183041799	1.37959427958913
357	-0.284228023878065	-0.451401984081534	-0.489748159353499	0.753541067516842	0.199202700225008	0.0407326966985857	0.993476464440436	0.487495294973322	1.48097175941376
358	1.27569997531833	0.350658560470336	0.295870293826415	0.765044698429938	0.273241600269786	0.0365517481909749	1.0748380468907	0.391609865133904	1.4664479120246
359	0.996271504343471	0.303695939044127	0.696697158441966	0.789395753159844	0.346932449763745	0.0422217588076705	1.17854996173126	0.318901991095793	1.49745195282705
360	0.365738447255456	0.361789461502123	-0.205526674985053	0.812407486212212	0.414684872433959	0.0601419603464818	1.28723431899265	0.105400473065887	1.39263479205854
361	0.672817364132644	0.286434610448023	-0.480366161378474	0.813115840961025	0.472016056905093	0.0910378191078606	1.37616971697398	0.00741535766822827	1.38358507464221
362	-0.46698034923608	-1.18488392908044	-1.48943373855293	0.808907116750657	0.516151424854096	0.133862016690788	1.45892055829554	-0.0506675627560067	1.40825299553953
363	-1.14232040108525	0.0546014338885645	-1.52162511445662	0.764213170869399	0.546102200425399	0.186048473088053	1.49636384438285	-0.0630659514494355	1.43329789293342
364	0.110110158060296	-0.0267458232159235	0.098316227566528	0.671732880367699	0.561785975841173	0.243978137451209	1.47749699366008	0.0575016708735294	1.53499866453361
365	1.21451774692629	0.509253591768186	1.09200883447375	0.591275349048369	0.563051965966537	0.303514244568283	1.45784155958319	0.164633375077112	1.6224749346603
366	1.69077399614482	2.69681029287817	1.68040700106549	0.557689129496609	0.550158518678746	0.360470427868805	1.46831807604416	-0.127319396512309	1.34099867953185
367	0.144259747581153	-0.524660105533615	-0.253328577966519	0.572222309444416	0.52460364927771	0.410900898471205	1.50772685719333	0.123711852914961	1.63143871010829
368	0.18711779490404	1.13477357608137	0.065930178554797	0.567886197392194	0.49032363869725	0.451198633381167	1.50940846947061	-0.0574704532264886	1.45193801624412
369	0.80006842128185	1.60303577936938	0.820117353261578	0.552447667023046	0.453539377760958	0.478145097506261	1.48413214229027	0.0874458842306119	1.57157802652088
370	1.48630610991756	1.54374577292846	1.89343625347108	0.550147911779767	0.420234799436699	0.489139867650549	1.45952257886701	-0.0986396838961956	1.36088289497082
371	-0.652261647400492	-0.931911646908524	-1.06124885566125	0.579204663467373	0.395262481829569	0.482712185938984	1.45717933123593	0.30936288715957	1.7665422183955
372	-1.12223970454447	0.380029653136864	-0.298515602104195	0.558289100272016	0.382466286301522	0.459131242921506	1.39988662949504	0.221363863625087	1.62125049312013
373	0.0484106946421005	-1.51954684232234	-0.0976399406002527	0.489171927984938	0.383665746912341	0.420754824386257	1.29359249928354	0.265872317495198	1.55946481677873
374	1.26542404158076	0.176309438532984	-0.26509402722132	0.428353239551154	0.397198212679387	0.37187555487251	1.19742700710305	0.298517083754113	1.49594409085716
375	-0.321428814468264	-0.0805906291898996	-0.200898736343364	0.414951854657069	0.418105926471556	0.318096835108979	1.1511546162376	0.209396824093361	1.36055144033096
376	1.18090622569069	1.0176864771698	0.782791790238824	0.381807379440307	0.439313764779207	0.265422162757995	1.08654330697751	-0.0300820892615996	1.05646121771591
377	-0.0469822651919684	-0.370426968867336	-0.459130477513592	0.385718110022455	0.454192736723857	0.219251923588172	1.05916277033448	-0.117392841503237	0.941769928831247
378	-1.22818209113463	-0.974612956231116	-1.9807607211653	0.37412678421135	0.458720399426526	0.18348673077189	1.01633391440977	-0.195953904448003	0.820380009961762
379	-0.278251357336471	-0.500552348194604	-0.89000980374074	0.313841608365311	0.452102017231859	0.159942105741728	0.925885731338898	-0.146836224578994	0.779049506759904
380	1.30485568125522	1.38805299390979	0.830908774105764	0.254006351779072	0.435142946660206	0.148224878724674	0.837374177163953	-0.0966907718943137	0.740683405269639
381	-0.997956289647987	-0.766595572542532	0.0694038786195628	0.248284320972893	0.408659261519869	0.146096736008918	0.803040318501681	-0.0818208959904478	0.721219422511233
382	1.04256186246625	-0.568209242592485	0.645363445865284	0.203608168574796	0.373935630964465	0.150171662645318	0.727715462184579	-0.175808647846465	0.551906814338114
383	-0.514716268781062	0.134898595786954	0.215564189688163	0.20111367926716	0.333497898702825	0.15665441947012	0.691265997440106	-0.270419932533831	0.420846064906274
384	-0.648982714449566	-0.884934804697435	-0.0354080757437111	0.175976709694658	0.289909405297985	0.161884075701527	0.627770190694171	-0.429061372806199	0.198708817887972
385	0.639215546260461	0.329985363604503	1.29391690707775	0.132090873098791	0.245024707454449	0.162674929848658	0.539790510401898	-0.417946497024522	0.121844013377376
386	0.797586024529531	1.65837612729547	1.27250549215071	0.119266820892838	0.20000933066824	0.156600740788725	0.475876892349803	-0.172216600498885	0.303660291850918
387	2.04725614391219	1.99179944996801	1.04149480552637	0.132871996297452	0.155528838816251	0.142312971271574	0.430713806385277	-0.402929080879062	0.0277847255062144
388	1.23969012961369	1.48059209572604	0.946086844282863	0.204671900889714	0.113154154711599	0.119825598293769	0.437651653895082	-0.320048758809745	0.117602895085336
389	1.2638265825116	0.929326805109747	1.38243619452503	0.286674493759798	0.0767953477372048	0.0906156507103734	0.454085492207376	-0.390115605603808	0.0639698866035678
390	-0.345326033762287	0.0551220056875381	0.463517425800959	0.37361211788821	0.0523078632285183	0.0574606886258556	0.483380669742584	-0.299921621987677	0.183459047754907
391	-0.0988235241384217	0.389048276675456	0.924839582291157	0.408302639673852	0.0453218001693599	0.0240672444285848	0.477691684271796	-0.285713174749557	0.191978509522239
392	-0.403160948345347	0.37150626593966	0.779588677514054	0.414903768931916	0.0587366808209396	-0.00539925900691721	0.468241190745939	-0.288636321920321	0.179604868825618
393	0.9554132917751	0.45589819297722	0.840523442986522	0.392492295488376	0.0914417312093364	-0.0268007767703289	0.457133249927384	-0.113384906935603	0.343748342991781
394	-1.03174943394938	-0.91456765021253	-0.657655176817238	0.395861761589235	0.139021952215763	-0.0364871931903802	0.498396520614618	-0.20184900139888	0.296547519215738
395	0.852024661933242	-0.274692696495935	0.0251148892390666	0.351323943139253	0.195382985973042	-0.0317082635089939	0.514998665603301	0.0699580145164003	0.584956680119701
396	0.0879725290938994	0.0892910071267913	0.275427325737145	0.337828510553433	0.253832670189476	-0.0109464327234988	0.58071474801941	-0.0168064230997	0.56390832491971
397	-0.749469219318776	0.509169399547393	-0.657272112935993	0.320562732574533	0.307490599218165	0.0258800755583608	0.653933407351059	-0.113312379589762	0.540621027761297
398	2.43582346757959	2.65399951460666	1.72275257043346	0.273911372218972	0.350453272682265	0.0773827411424547	0.701747386043692	-0.058699615695967	0.643047770347725
399	0.0272795391442362	-0.66103729911064	-0.00999624069638152	0.313411045729312	0.379243041126336	0.140820129666651	0.833474216522299	-0.0713760359441762	0.762098180578122
400	0.292566606506612	0.771852588305354	1.58387052912511	0.330483623255415	0.394266873332184	0.21232059400363	0.937071090591229	-0.0327452552707122	0.904325835320517
401	1.22195878241744	0.349500412958071	1.39995789683118	0.340649836017168	0.399544293960671	0.287192773243264	1.0273869032211	0.0172233792786371	1.04461028249974
402	0.137260917239545	0.311547075114522	0.174265769379846	0.376289405368214	0.399793076363749	0.360341198298771	1.13642368003073	0.0840043404599505	1.22042802049068
403	0.282325504495906	0.242710561649527	0.840759419170457	0.392310192069295	0.398775065435827	0.426808992008553	1.21789424951367	0.0167916311721001	1.23468588068578
404	-0.378301423955359	-0.357651889861669	0.645249585889063	0.399404449373341	0.398713890619459	0.482417805190051	1.28053614518285	-0.150119905278882	1.13041623990397
405	0.518198487037054	0.643969403410582	1.09906373407309	0.378646944839106	0.400297204742167	0.524396519993532	1.30334066957481	-0.107711234674252	1.19562943490055
406	0.215037937640426	-0.0231248364994289	0.0217253918519489	0.369261589208248	0.402842128752971	0.551840124084775	1.32394384204599	-0.28618784910371	1.03775599294228
407	0.2703670796723	0.143982167052354	-0.59792489473698	0.357879327439666	0.404808191523584	0.565834796878189	1.32852231584144	-0.0651838348015015	1.26333848103994
408	0.0267095380863818	0.766993386659987	-0.819705693232512	0.347344490764077	0.404746229707233	0.569162182571826	1.32125290304314	-0.212714978557587	1.10853792448555
409	1.39468499781905	1.45194328440863	0.40953239288467	0.329744262566234	0.401628851625685	0.565649308710299	1.29702242290222	-0.21996314991136	1.07705927299086
410	0.6737077949646	0.0181202319507889	-0.301451324655564	0.35278642173163	0.395198601540106	0.559359803222185	1.30734482649392	-0.379524847095547	0.927819979398374
411	-0.756023171303455	0.236233709196212	0.430891551125216	0.378703407829696	0.38663299561602	0.553829470034749	1.31916587348047	-0.146869834173865	1.1722960393066
412	0.970143252190611	0.389741082483436	-0.0194922717922267	0.358873265299889	0.378307187662587	0.551460892997386	1.28864134595986	-0.0928269652954146	1.19581438066445
413	1.28293101294399	0.206287311487192	0.842570367054299	0.365560116365191	0.372273338665224	0.553128930061249	1.29096238509166	-0.107942003914933	1.18302038117673
414	-1.29292353396076	-1.49468099952979	-1.45715753156406	0.400045677992102	0.369422079794516	0.558061924862089	1.32752968264871	-0.0522448679778118	1.27528481467089
415	1.1889081874032	-0.396953799926661	-0.23108469142871	0.367674874040145	0.369494984736311	0.56406563184895	1.30123549062541	0.0687759386185118	1.37001142924392
416	-0.278637608992201	0.0746409768876993	-0.153167905330851	0.372830643557984	0.370751398144667	0.568079810947677	1.31166185265033	-0.0807199140232989	1.23094193862703
417	0.230667732793437	0.120470164839619	-0.231103040024344	0.354910821470975	0.369689366897261	0.566940230731282	1.29154041909952	-0.161132760342213	1.1304076587573
418	-0.159699603480775	1.19319309788285	0.752270200625978	0.338791144786858	0.362507945770602	0.5581299498932	1.25942904045066	-0.26678904834741	0.992639992103249
419	-1.14804774556942	-0.498577361229748	-0.731889708942759	0.311623580963059	0.346914326418907	0.540280313335919	1.19881822071789	-0.196170795085909	1.00264742563198
420	-0.723585347464768	-1.15781756291169	-0.91706378943343	0.24557544265551	0.323225386371384	0.513274712888616	1.08207554191551	-0.0935850070586516	0.988490534856859
421	-0.688308916856948	-0.444877627916944	-0.308508937695623	0.16953593801082	0.294068759255863	0.47799803835219	0.941602735618873	-0.0972638948859416	0.844338840732931
422	-1.80035570228084	-1.16775424028619	-0.97916199269049	0.0904528432627537	0.262101004271038	0.435929011031187	0.788482858564979	-0.0268698430818429	0.761613015483136
423	0.220780765910822	1.18290047886747	-0.102503315893179	-0.0244905520044552	0.22835524574796	0.388788174781243	0.592652868524748	0.169664124359296	0.762316992884043
424	-0.313543944822073	0.766912138542886	-0.122165277491194	-0.0935042901221777	0.192310264496514	0.338329016453835	0.437134990828171	0.0488064975596525	0.485941488387824
425	0.320075467895447	-0.435517410367885	0.0400008482781512	-0.146961490591129	0.15325465879222	0.286214068387943	0.292507236589034	-0.0184787180442958	0.274028518544738
426	-0.376763830230306	0.186919882598408	-1.42726577997726	-0.167483758516175	0.112397929026762	0.233886851430446	0.178801021941032	0.0800328166101149	0.258833838551147
427	-1.44554859984293	-1.22619028288485	-0.840582924602885	-0.188075699716326	0.0727312904387757	0.18242350512871	0.0670790958511602	0.0298297314142688	0.096908827265429
428	-0.0717225906469654	-0.13958783897428	-0.296316871258377	-0.243039601560456	0.0372952194642907	0.132431254882382	-0.0733131272137836	-0.0112692674092372	-0.0845823946230208
429	-0.842282525875456	-2.12246462923283	-1.21758548899104	-0.274245939960821	0.0077451002190414	0.0840790881704178	-0.182421751571362	0.131327992000036	-0.0510937595713259
430	-0.372218496392998	-0.180986818322019	-0.306198853142987	-0.313736957267493	-0.0163897130852828	0.037272128859588	-0.292854541493188	0.0213396111493612	-0.271514930343827
431	-1.09290515778464	-0.794899459481562	-1.50292084808566	-0.34208950867885	-0.0375189925497901	-0.00813235180767592	-0.387740853036316	0.0575524454683747	-0.330188407567941
432	1.0653010413565	0.740681528943549	0.354741970201403	-0.385646032997828	-0.0594228836368172	-0.0522011442943588	-0.497270060929004	-0.0384132172864566	-0.535683278215461
433	-0.399021743707349	-1.54159812503534	-1.14328883693554	-0.367283289875998	-0.08542157097515	-0.0949392856596652	-0.547644146510813	-0.315235230102269	-0.862879376613082
434	-0.742598383891761	-1.18497971508349	-1.93815327651853	-0.355973637342503	-0.11684283013227	-0.136385619130737	-0.609202086605511	-0.328660394251798	-0.937862480857309
435	-1.14473481086724	-0.737457481302267	-1.61007227320976	-0.36101530194	-0.15282281451851	-0.176700773413396	-0.690538889871906	-0.329535870426851	-1.02007476029876
436	1.0393967970177	0.775809310796659	0.882049523336594	-0.390021578840158	-0.192124115634581	-0.216187317688186	-0.798333012162925	-0.488878182721977	-1.2872111948849
437	-0.0380452374071274	-0.0783007491982159	-0.199877712179812	-0.362610083210176	-0.234046631587694	-0.255222208676071	-0.851878923473941	-0.356738354729916	-1.20861727820386
438	-0.222628508392375	-0.36577223319083	-0.516626708417736	-0.333566722552581	-0.277532328540395	-0.294138126929405	-0.905237178022381	-0.408182816682455	-1.31341999470484
439	-0.823670066471395	-0.897283085246824	-0.67361552932471	-0.310428772497334	-0.320050728002856	-0.333151427105325	-0.963630927605515	-0.20561728437496	-1.16924821198048
440	-0.00723390733449139	-0.0286358096233025	-0.0919633997694889	-0.311693265102625	-0.358278859780674	-0.372396150620652	-1.04236827550395	-0.366670627240586	-1.40903890274454
441	0.659582857939861	-0.423693694343629	0.0788948024112728	-0.302535999158401	-0.38963304941617	-0.411978834073988	-1.10414788264856	-0.255168141935868	-1.35931602458443
442	-2.40379601078732	-2.13951762179345	-2.62168284466959	-0.264855978235788	-0.413068745104725	-0.451909702417434	-1.12983442575795	-0.31023233334126	-1.44006675909921
443	-0.865981386914932	-1.54484443643362	-0.852961204921297	-0.309617992879396	-0.428728872022773	-0.491892837412784	-1.23023970231495	0.0083630604809938	-1.22187664183396
444	-0.417260726006138	-0.974615605558724	-0.481484507915805	-0.35780949715187	-0.43822568997012	-0.5311151418338	-1.32715032895579	-0.0905874564506714	-1.41773778540646
445	-0.17718193424189	-0.488168385409309	0.741125999443536	-0.392021098420145	-0.445257635235409	-0.568191238752248	-1.4054699724078	-0.080133980011386	-1.48560395241919
446	0.364139712314528	-1.26355099307135	0.263992319578447	-0.407875151599283	-0.454551869548176	-0.60133351971593	-1.46376054086339	0.219843851457023	-1.24391668940637
447	0.160661616627911	-0.132606961966872	-0.232446690059821	-0.393174964085865	-0.469843435698475	-0.628741868912799	-1.49176026869714	0.432784731020489	-1.05897553767665
448	1.47166633174153	1.80832140000842	1.58571140338833	-0.365140434223133	-0.492739871488062	-0.649121122836362	-1.50700142854756	0.583095477248157	-0.9239059512994
449	0.096054993584598	0.958217903760009	0.112064492334937	-0.286154405992706	-0.522686679762918	-0.662111706554506	-1.47095279231013	0.84018018858944	-0.63077260372069
450	0.399597242122311	0.244341424484562	0.28006006063065	-0.220660144862681	-0.556240670270515	-0.668382151177002	-1.4452829663102	0.459254581922153	-0.986028384388044
451	-0.288794185002875	0.36794732370703	-0.184332107984719	-0.15642095651828	-0.58671678183886	-0.669283872158737	-1.41242161051588	0.375330206107174	-1.0370914044087
452	-0.551687539202197	-1.10000463172697	-1.79236842370378	-0.117678163815073	-0.606272467590065	-0.666211791966808	-1.39016242337195	0.513933285082373	-0.876229138289574
453	1.66371879548332	1.21361350308017	1.60646714991296	-0.105908702765416	-0.608766882785565	-0.659949455525768	-1.37462504107675	0.541675244412319	-0.83294979666443
454	-0.255271775766299	0.00515958814479574	0.0136146697092103	-0.0400538820659313	-0.591783680212336	-0.650259623427483	-1.28209718570575	0.424089386001844	-0.858007799703906
455	0.641513368003276	0.108154087662139	0.470574443437172	-0.00295391767029253	-0.556784054608672	-0.635879412694503	-1.19561738497347	0.487571314352833	-0.708046070620635
456	0.357593362457536	0.435540735526004	0.60329155051149	0.0430210625086797	-0.507161851606974	-0.614943838218338	-1.07908462731663	0.593905474064474	-0.485179153252159
457	-0.0765877684685345	-0.434117241503332	-0.0318824434359429	0.0841363113582505	-0.447099799350034	-0.585710245893402	-0.948673733885185	0.438567968769483	-0.510105765115702
458	-0.508214790791185	-0.935005892153961	-1.33799511209029	0.106423900063575	-0.380861202872318	-0.547297170343556	-0.821734473152299	0.598594720181285	-0.223139752971015
459	1.49661344911371	0.814082698629193	1.07609683181517	0.101223140450569	-0.312451664237783	-0.50011086324077	-0.711339387027983	0.426359003260303	-0.28498038376768
460	1.56819690310097	1.86250693629066	1.99725521780511	0.143423860680497	-0.246040399401576	-0.445794633359631	-0.548411172080709	0.398193953273459	-0.15021721880725
461	0.861707822198256	-0.119653730091464	-0.268668030040927	0.21835639201991	-0.185550545073141	-0.386782284585322	-0.353976437638553	0.302302508277725	-0.0516739293608282
462	1.90369032003732	0.226805327044932	0.178336381006611	0.289630565429806	-0.132646502929811	-0.325715413698041	-0.168731351198046	0.21887700505848	0.0501456538604344
463	1.3282394261026	0.202021332655743	0.790878088526009	0.390234627520588	-0.0861114702382288	-0.264999141967741	0.0391240153146182	0.273423002662914	0.312547017977533
464	-1.37929692777516	-1.07359921624372	-0.646836536865159	0.488347825605872	-0.0437313413982236	-0.206591088105309	0.23802539610234	0.16517807642189	0.40320347252423
465	-0.760225332623442	-0.417936113719303	-0.249920116836793	0.49289776006446	-0.00386100043471336	-0.151911139334196	0.33712562029555	-0.0341787568628926	0.302946863432658
466	-0.080205928524937	0.275401964931878	-0.834279907917612	0.454854977271009	0.0335957720440935	-0.10175659289738	0.386694156417722	0.0716701641535445	0.458364320571267
467	1.47373286496676	0.758158673245624	0.756359856905828	0.411781584536949	0.0667646306690858	-0.056248231589001	0.422297983617034	0.189053284409481	0.611351268026515
468	-0.173395131517417	-0.840831092395454	-1.42049349177665	0.417641701054119	0.0930306363051556	-0.0149023043572565	0.495770033002019	0.363018347508447	0.858788380510466
469	-0.241722454966812	-0.555381775920525	-0.711041244272659	0.402168201073889	0.110934055890557	0.0231189907752459	0.536221247739691	0.372765429511831	0.908986677251523
470	-0.58837152466409	0.497811108160283	0.0526540329369674	0.370665119677851	0.120632790478368	0.0586131967914035	0.549911106947622	0.340214956642	0.890126063589622
471	-0.911149791886354	-0.38309829501948	-1.58970022470961	0.31809974363014	0.122686719082947	0.091921586555182	0.532708049268269	0.0809321602746991	0.613640209542968
472	0.682393628747504	0.157625537022114	0.876390429886422	0.242572371015054	0.117726256364506	0.122654317757809	0.482952945137368	0.129823660686232	0.6127766058236
473	0.275463203927627	0.755456681088343	0.993580139054434	0.206322151182455	0.106875581969701	0.149654536634599	0.462852269786755	-0.0593319034388719	0.403520366347883
474	-0.50923959486535	-0.477931112870204	-0.633795234929697	0.184264665378654	0.0916453353431752	0.171182871656134	0.447092872377963	-0.0365186333117364	0.410574239066227
475	0.570059330295762	0.063343001894087	0.232834803771592	0.146747217943411	0.0740972856709878	0.185241217984237	0.406085721598636	-0.0749850114156075	0.331100710183028
476	2.18026038881915	1.83894530017852	0.175574242257446	0.135445625730141	0.0566375689501979	0.189950736942546	0.382033931622885	-0.0554626113398308	0.326571320283055
477	0.919513654845549	0.667589284844908	0.868630133867836	0.194821245624644	0.0411190522961807	0.183941592557291	0.419881890478116	-0.0783605233171328	0.341521367160983
478	-0.463170304806528	-1.22396639316097	-0.777822465128527	0.258333736500844	0.0292681617179421	0.166740318831557	0.454342217050343	-0.153804739332602	0.300537477717742
479	-0.653225857121091	0.93885701912687	-0.191412429121882	0.277250492027434	0.0235695734093809	0.139080008435134	0.439900073871949	-0.0311633204687694	0.408736753403179
480	2.17441754194512	0.679024203574252	0.776260221133206	0.259428082196689	0.0258721054536714	0.102998332189899	0.38829851984026	-0.147041144664381	0.241257375175878
481	-1.40612889993641	-2.05606446811214	-2.54475934257662	0.310167436098618	0.0359352277218127	0.0616441654711808	0.407746829291611	-0.14294927875653	0.264797550535081
482	0.113315660589515	-0.162657936832206	0.430312352324575	0.287937754146769	0.0523912641015687	0.0188354327485167	0.359164450996854	-0.0574998638257158	0.301664587171138
483	-0.440490613879072	0.375551581399178	1.06800746338698	0.267286539185151	0.0728193057509569	-0.0215216036602663	0.318584241275841	-0.0227750449072703	0.295809196368571
484	-0.0456351381897698	-0.494213495198096	0.119403358357514	0.230235241933272	0.0930353398815643	-0.0560298932340908	0.267240688580745	-0.127806126454011	0.139434562126734
485	-1.87121724391164	-1.24624482391913	-0.857940235129244	0.196339305132664	0.108687409186586	-0.0823011992560625	0.222725515063187	-0.0867462366501921	0.135979278412995
486	-1.01687168205132	-0.207818028598353	-0.698374781141697	0.105885832197199	0.116894215048441	-0.0992882893564239	0.123491757889215	0.12938612288671	0.252877880775925
487	0.468320985914226	0.631646992375193	0.172078685169409	0.00847203749388746	0.11600968809534	-0.107394175102108	0.0170875504871186	0.292166736085874	0.309254286572993
488	-0.108712530564228	-0.0898311106990174	0.118476933897961	-0.041767608898806	0.105066522201417	-0.108276039698901	-0.04497712639629	0.200054385223579	0.155077258827289
489	-0.0116372198117635	0.233705652151215	0.167616869147056	-0.0776320800196053	0.0844975564706061	-0.104339365528579	-0.0974738890775778	0.105738226781407	0.00826433770382946
490	0.491184036221954	0.833480986541596	0.534758768168762	-0.0995029871446855	0.0566924652146295	-0.0980999496460514	-0.140910471576107	0.0661415618708366	-0.0747689097052709
491	0.664086603726744	1.31848323210733	0.594141576071981	-0.0948080727093349	0.0253069662124417	-0.091676106560437	-0.16117721305733	0.269030008980118	0.107852795922788
492	-0.413189773201819	-0.445970444527739	0.0141576121207855	-0.0667973976037344	-0.00540112724666758	-0.0865546235377909	-0.158753148388193	0.397254675339777	0.238501526951584
493	-1.06765884439358	-1.05515423135554	-1.25309640060814	-0.059358062591544	-0.0307641398751432	-0.0835834202239209	-0.173705622690608	0.355338610468926	0.181632987778318
494	0.503117404628036	0.351792368341403	0.114281792341035	-0.0873859131248824	-0.0466469534585817	-0.0830508367924261	-0.21708370337589	0.264864314416103	0.0477806110402123
495	1.93489826101139	2.38257755566293	2.45157908133099	-0.0868254620102242	-0.0515443545026987	-0.0847426601806304	-0.223112476693553	0.16148149572627	-0.0616309809672833
496	1.93393487488321	1.87225820956061	2.30404533124817	-0.0202303940725261	-0.0470609072316487	-0.0879597954195979	-0.155251096723773	0.384275160817815	0.229024064094042
497	1.59654107941161	1.23908140078494	1.30667736738702	0.0884092344043078	-0.0353389694560048	-0.0915725007010118	-0.0385022357527088	0.303702307506486	0.265200071753778
498	0.708421160487049	0.14532331971724	0.740983338261788	0.210613048022452	-0.0162135617630923	-0.0942131576882171	0.100186328571143	0.235314521724831	0.335500850295974
499	-0.220174025687397	-0.514926351845499	-0.484180456309916	0.30880852436395	0.0126919387355788	-0.0945920604791764	0.226908402620352	0.308169407009068	0.535077809629421
500	-0.670515661703004	-0.332791023447836	-0.476930890517303	0.357273393538307	0.0535784382804005	-0.0917320692888655	0.319119762529842	0.314244998709246	0.633364761239089
501	-0.172206357534506	0.103483139347738	0.210409835560454	0.356062013118581	0.1058772877646	-0.0848995890292992	0.377039711853882	0.2457788097349	0.622818521588782
502	0.0833163082624199	-0.249303171188224	-0.863203507116572	0.337910697050607	0.165397186804587	-0.0732513581839147	0.430056525671279	0.0432528956332587	0.473309421304538
503	1.79643847908671	1.93429361436458	1.63797873742788	0.317368798865804	0.225680193289865	-0.0554993524249803	0.487549639730688	0.0954913441236121	0.583040983854301
504	1.91665784684025	1.47234259222646	1.86312931026973	0.352002854548447	0.2801644863715	-0.0299514428582616	0.602215898061686	0.0194698337090798	0.621685731770766
505	-0.551303120055863	0.67081724946018	-0.0371729310089726	0.426421525407552	0.32442697879347	0.00494668865487173	0.755795192855894	0.0913322140389155	0.847127406894809
506	-0.681727356828618	-0.407571908021224	-0.123110683926873	0.444239510839278	0.358087607369352	0.0497842260740507	0.852111344282681	0.0515171096488694	0.903628453931551
507	-1.4121018827648	-1.83929154045252	-2.33699678316651	0.419260155881089	0.384103099434466	0.103492598300264	0.906855853615819	-0.0970536788454568	0.809802174770363
508	0.472507920618128	0.503939124210607	-0.341452231803366	0.342494467447644	0.405965857230154	0.163184576153084	0.911644900830882	-0.00831647281567416	0.903328428015208
509	-0.0335019445813312	0.376124767727349	0.889807465634433	0.295257290153102	0.424652857147101	0.224685739323639	0.944595886623842	-0.173072130426651	0.771523756197191
510	-0.101239396133941	-0.062722105151597	-0.473329787995385	0.252794376958504	0.437993824537626	0.283545512197563	0.974333713693693	-0.17102539507276	0.803308318620934
511	1.01404510573699	0.17016071371903	1.27319570903678	0.212708668632929	0.443197994046766	0.336028951049088	0.991935613728783	-0.100835328111846	0.891100285616937
512	-1.26268938738968	-0.722619487373346	-0.456894364741544	0.212058315034734	0.438797711723195	0.379612248404193	1.03046827516212	-0.101135990492025	0.929332284670097
513	0.929325979305466	1.28104454992789	1.71754013754858	0.163302338057822	0.424951539033863	0.412856326133482	1.00111020322517	-0.0439240745228438	0.957186128702323
514	0.543809052958112	1.234267631351	1.18140798279188	0.155689063294296	0.402827192401671	0.43495015243634	0.993466408132308	-0.145733131673008	0.8477332764593
515	0.171043429561335	-1.83789945936599	0.0028980281702401	0.163279345127604	0.374269400119338	0.445354307055867	0.982903052302809	-0.0449585378094991	0.93794451449331
516	-0.330281381780067	-1.28504757747069	-0.749341451162928	0.168603682957879	0.342574460116393	0.443791168725259	0.954969311799531	-0.0919163550944221	0.863052956705108
517	-1.17566373168096	-0.818257913948735	-0.49068939733106	0.155816161519749	0.311301026080419	0.430537681885824	0.897654869485992	-0.0847477560933318	0.81290711339266
518	-1.22298241246915	0.254574907423334	-0.683488222114679	0.103622455907241	0.28142056374655	0.406807814639045	0.791850834292836	0.117383201482316	0.909234035775152
519	-0.805515989264079	-1.59858077696993	-0.251409833900117	0.0251793536959561	0.250909759773172	0.375001201283553	0.651090314752682	0.146207068244982	0.797297382997663
520	-1.35630404614402	-1.224371701262	-0.853273631440951	-0.054610015487315	0.216793838654697	0.338638646531803	0.500822469699185	0.168567222073295	0.66938969177248
521	-0.941367799152076	-0.582751402291558	-1.49664306667117	-0.150717937063769	0.176874431286756	0.301887144552733	0.32804363877572	0.222308020268147	0.550351659043867
522	0.289603962941162	-0.10941709120883	0.280196107080528	-0.24101770281862	0.129540466023895	0.268739222462984	0.15726198566826	0.0670120438509832	0.224274029519243
523	1.54787364172691	2.01173421513054	1.58294219924964	-0.284143649329719	0.0738785261442473	0.242096530585714	0.0318314074002431	0.177247796982922	0.209079204383165
524	0.242267367073565	-0.146890480177295	0.178127520395287	-0.253023620252886	0.010553555324685	0.22308480930652	-0.0193852556216817	0.176994258024187	0.157609002402505
525	1.79460642875108	1.49187946739	1.34459474950271	-0.21591518445728	-0.0569174249988042	0.210827710232017	-0.0620048992240673	0.192175296006605	0.130170396782538
526	0.958851672847178	0.31900967163574	0.912321508424842	-0.125174019451743	-0.122043163363018	0.202713815386227	-0.0445033674285345	0.271571225063979	0.227067857635445
527	0.440033436907241	0.475136629116814	0.269881902052989	-0.0288337079498398	-0.177386845859385	0.195068499645418	-0.011152054163806	0.0671196474842141	0.0559675933204081
528	0.373694743901128	-0.488185476354737	-0.829087009572504	0.051103323920895	-0.21632577811405	0.184106120908009	0.0188836667148537	0.220575551929898	0.239459218644751
529	0.624208603498748	0.221118275860452	1.02456533706253	0.115245753361218	-0.23474286882526	0.166973401769578	0.0474762863055362	0.21707045273975	0.264546739045287
530	-1.40796083379216	-0.17692562184817	-1.57809830620286	0.174897253634521	-0.232030194315747	0.142615284372516	0.0854823436912899	0.150791224982699	0.236273568673989
531	0.513892230972985	-0.396001482499982	1.31799464446076	0.163026348310223	-0.211067599204074	0.112197709941419	0.0641564590475677	0.0549772107728645	0.119133669820432
532	-0.26788908192975	0.196685512018268	-0.506101737635584	0.166541809669983	-0.176944842750272	0.0789240528638109	0.0685210197835217	-0.0384027523761384	0.0301182674073833
533	0.937771189597095	1.18007916504073	1.11833122393032	0.154652812004231	-0.135695765517988	0.0472603151045175	0.0662173615907599	0.106442414512873	0.172659776103633
534	-1.53640314921598	-1.66495422037399	-1.83287780363724	0.172312997441807	-0.0930996375370282	0.0217952446467912	0.10100860455157	0.0607330245882709	0.161741629139841
535	-2.04208348162276	-1.73997491622487	-1.96873103260862	0.128172999963535	-0.053168477828401	0.00609303083065254	0.0810975529657863	0.167640474948411	0.248738027914198
536	-1.15732329082301	-0.701285257773139	-1.7030546516198	0.0274968353208021	-0.0181109519669454	0.00189186040067697	0.0112777437545337	0.142476863467497	0.153754607222031
537	-0.593830958693679	-0.788284011360958	-0.755722035057121	-0.0787933686351679	0.00947643177476011	0.00886593738658402	-0.0604509994738238	-0.110045710228562	-0.170496709702385
538	-0.150877588792851	0.285664200445489	0.691533141401253	-0.166900294719011	0.0259410625611134	0.0249387255867381	-0.116020506571159	-0.221758302827109	-0.337778809398268
539	-0.197105860355516	-0.144392072592835	-0.226545846803497	-0.225417158353435	0.0279909830906161	0.0468963945996021	-0.150529780663216	-0.395922475501161	-0.546452256164378
540	-1.45953359067226	-1.08034222243651	-0.697949798541561	-0.263690371570802	0.0143838664425379	0.0709539445336791	-0.178352560594585	-0.600668177242804	-0.779020737837389
541	0.632639242897733	0.81763973252464	0.723366675337686	-0.328479794459802	-0.013155464221226	0.0930782679394979	-0.24855699074153	-0.337422416050977	-0.585979406792507
542	1.59097617300468	0.587641831746168	1.27868665366617	-0.34039762881688	-0.0509278205059434	0.109159622783877	-0.282165826538946	-0.554019101996157	-0.836184928535103
543	-0.793986189215023	-1.26917869313673	-0.432883461444342	-0.285098178220205	-0.0944964933447984	0.115291078208774	-0.26430359335623	-0.22922525011548	-0.49352884347171
544	-0.994526447626725	0.160331750364012	-0.803410386035471	-0.264664374517007	-0.138673440268733	0.108303965489939	-0.295033849295801	-0.490728628395573	-0.785762477691374
545	1.41745480975672	1.42224529176146	0.953824164021211	-0.274840676870055	-0.178597615951816	0.0864408070203106	-0.366997485801561	-0.134162819629105	-0.501160305430666
546	-0.436104327955431	-0.564177322581968	-0.672863849483272	-0.226210639236486	-0.211302063729727	0.0499033152426387	-0.387609387723574	-0.214044733550638	-0.601654121274212
547	0.91269477819805	-0.14120857216375	0.894757784991163	-0.200462079854579	-0.235001103824961	0.00106494214560893	-0.434398241533931	-0.0786315753272744	-0.513029816861205
548	-1.10699592316406	-1.11020059881035	-1.82495748234818	-0.146725361775706	-0.248232229973052	-0.0557590413586222	-0.45071663310738	-0.16103270259944	-0.61174933570682
549	-0.179013462280315	0.668447163246354	0.0162221691670972	-0.142136645521059	-0.250704696193143	-0.114986386518056	-0.507827728232257	-0.225058977521322	-0.732886705753579
550	-0.939210545266216	-0.217460214405115	-0.138973060046103	-0.140252887466137	-0.244008450142936	-0.170739568689028	-0.555000906298101	-0.0175269327542093	-0.57252783905231
551	1.26161049005655	-0.279244235189258	1.14363510524607	-0.16514008386498	-0.23118033279393	-0.217845378586508	-0.614165795245418	-0.210497971409152	-0.82466376665457
552	0.274934085343944	0.707005060379515	0.570491228851089	-0.135079436204736	-0.215139502355462	-0.252605299461419	-0.602824238021618	-0.012484070905081	-0.615308308926699
553	0.683193494467024	0.522475718913373	-0.597481166116142	-0.101486788810185	-0.198142957437078	-0.273214850052947	-0.572844596300211	-0.134669611291633	-0.707514207591844
554	0.884373031937319	0.835604891185526	0.411636295126226	-0.0532601951959127	-0.181513243579035	-0.27983300869837	-0.514606447473318	-0.181403284350391	-0.696009731823709
555	1.66013143606436	0.740168061484516	0.626469584178485	0.00977964544118894	-0.165157291432983	-0.274325991353073	-0.429703637344867	-0.27602254087611	-0.705726178220977
556	0.693576480220111	0.80935965720441	1.40231917724258	0.106083195883688	-0.147668724240714	-0.259706028921119	-0.301291557278145	-0.216044777559964	-0.51733633483811
557	-2.27123408016914	-0.955820807770495	-1.13031732183978	0.189865753085903	-0.126857736139999	-0.239360987505585	-0.176352970559681	-0.437001706822035	-0.613354677381716
558	0.485241992925134	0.842238153057728	-0.696007245390936	0.165407001712187	-0.100541353804009	-0.216294858949622	-0.151429211041443	-0.274609718435489	-0.426038929476932
559	0.998673459496551	0.587760152527307	0.206764991840915	0.159468079494953	-0.0678175262400404	-0.192614055887589	-0.100963502632676	-0.46405424477567	-0.565017747408346
560	-0.1974511324024	-0.178263150683965	-1.11806764568621	0.182952999574178	-0.0298778033859911	-0.1693518206447	-0.0162766244565128	-0.520066274145687	-0.5363428986022
561	0.468229846037572	-0.295197646274775	1.0459094667329	0.186217471277097	0.0111603518555748	-0.146571403650421	0.0508064194822503	-0.305121844182486	-0.254315424700236
562	-1.02732964186061	-1.66308173447735	-1.03769579650506	0.197621044871426	0.0530734996779254	-0.123668607311543	0.127025937237808	-0.315953578162635	-0.188927640924827
563	0.182445136207809	-0.545123067108858	-0.28529275034094	0.165127295010581	0.0933387506490778	-0.0998264839743398	0.158639561685319	-0.467702966205315	-0.309063404519996
564	-0.471359518078466	-1.74560558578918	-1.09279629455105	0.143895179050175	0.128548243623409	-0.074531168493591	0.197912254179993	-0.262484144595001	-0.0645718904150082
565	-0.112302146219576	-0.554301434315646	-0.620680662471052	0.109498019294573	0.154275459208248	-0.0479864559896828	0.215787022513138	-0.193700532792479	0.0220864897206587
566	-0.880013278830144	-0.975159562270197	-0.730753431257517	0.079165159720102	0.16600315758904	-0.0212638508375373	0.223904466471605	-0.180296698461228	0.0436077680103772
567	2.15102672964108	2.04251209416448	2.5508962264332	0.0274114269561969	0.160083897397306	0.00386232228499111	0.191357646638495	-0.438766609989009	-0.247408963350514
568	-0.945761179387161	-0.944700615350614	-0.0627301740893804	0.0622636323315773	0.134974048194678	0.025287714510214	0.222525395036469	-0.336741400334287	-0.114216005297818
569	0.412721074913415	0.752328974818083	1.34098380289414	0.052606921691962	0.0926075052688891	0.0409744090964125	0.186188836057264	-0.527972370799642	-0.341783534742379
570	0.289011937493141	1.26274791283623	1.9387592931172	0.0579215457961007	0.0387997031238151	0.0492364134925639	0.14595766241248	-0.405183145875508	-0.259225483463028
571	-0.368438693851759	0.328756710446932	-1.23460486871836	0.0690457458971071	-0.019006580468136	0.0489166598783957	0.0989558253073668	-0.587026685038772	-0.488070859731406
572	-0.0564728327045435	-0.29671063241513	0.511961726246513	0.0621676942546285	-0.0730631343386607	0.0395762755103829	0.0286808354263507	-0.378536026435527	-0.349855191009176
573	-0.856839419564393	-2.21765324006222	-1.02370391498529	0.0536650169061678	-0.116293488674356	0.0217744529803182	-0.0408540187878702	-0.431178081713392	-0.472032100501262
574	0.74852970587096	0.402864923887251	0.259216686567368	0.0181413164064926	-0.144041166385643	-0.0026418118168436	-0.128541661795994	-0.288869767738524	-0.417411429534518
575	1.24441821375556	0.526684920531853	1.40499626493361	0.0182467422751404	-0.155982065471698	-0.0304293511733078	-0.168164674369866	-0.160179520160012	-0.328344194529878
576	0.375885644007542	0.58755389322706	1.23589111174539	0.0584715884912256	-0.156127124092902	-0.0572207778554768	-0.154876313457154	-0.145788715601198	-0.300665029058351
577	-2.31947433511646	-2.00188464075864	-2.31805312091347	0.0958237836918812	-0.149626283924753	-0.0782496125461152	-0.132052112778987	-0.237151610210659	-0.369203722989646
578	0.965814857415364	0.838909920635927	0.329824613510803	0.0417520805150577	-0.140090889724391	-0.089374741482642	-0.187713550691976	-0.156140285860278	-0.343853836552254
579	-0.634298737365581	-0.820705399875326	-1.86697344090372	0.035764514571504	-0.129768613517644	-0.0880489433986522	-0.182053042344793	-0.193064913377349	-0.375117955722142
580	-0.132691192145884	0.415727858235535	0.180970857953177	0.00980296404746523	-0.120751198428724	-0.0738326422083164	-0.184780876589576	-0.0550179084160603	-0.239798785005636
581	-1.43097721149422	-1.88685255663127	-0.952312935465858	-0.0122672291669544	-0.114506844078097	-0.0482654372334792	-0.17503951047853	0.244363551181008	0.0693240407024773
582	-0.725751602104812	-0.852975302860095	-0.884677208916246	-0.0735216408598277	-0.111763359705625	-0.0142742636522145	-0.199559264217667	0.385279089299968	0.1857198250823
583	0.501354890655076	-0.101700866115601	0.29620099648714	-0.135933693387022	-0.112943139860189	0.0245013880310762	-0.224375445216135	0.187433773005303	-0.0369416722108314
584	-1.83858788994572	-0.98908878522405	-1.6646686768663	-0.156884173937666	-0.119274786274197	0.0641891730705778	-0.211969787141285	0.2695332842807	0.0575634971394144
585	-1.03267382490065	-1.38861424591158	-1.27786581984173	-0.225985054048434	-0.132213021950673	0.100939013854558	-0.257259062144549	0.222021610015454	-0.0352374521290952
586	0.200704922048646	0.418102634746442	-0.574934865813424	-0.29869849300852	-0.152416231099189	0.131089896838443	-0.320024827269265	0.493781286986678	0.173756459717413
587	-1.14147163425741	-1.46857608230897	-0.560958655115263	-0.331052040736121	-0.179956714617667	0.151380644884555	-0.359628110469233	0.492556554148373	0.13292844367914
588	-1.09706893952045	-1.10911622063263	-0.654112433040914	-0.379243702884835	-0.214273622043216	0.159238655222724	-0.434278669705327	0.188487637989969	-0.245791031715358
589	0.32313043465416	0.517490614373867	0.237823873909024	-0.435014308900821	-0.253819688289783	0.153062947316174	-0.53577104987443	0.134174943539745	-0.401596106334685
590	-0.796021026717532	-1.34820057527396	-1.02555865925913	-0.447522256111371	-0.297002768830474	0.132367183923765	-0.612157841018081	0.0491962078220237	-0.562961633196057
591	-0.18181526310051	-0.0829103954776401	-0.457955639954313	-0.467270731748695	-0.342171307493897	0.0977246614233889	-0.711717377819203	0.298938268490409	-0.412779109328794
592	0.00909181236645625	0.180812350134319	-0.666885141603585	-0.471109006764444	-0.387164428538375	0.0505785401365182	-0.807694895166301	0.086015153799533	-0.721679741366768
593	-0.251785753316184	0.00883778610922614	-1.03242919895914	-0.457904175507829	-0.429886411255217	-0.00696880087378424	-0.894759387636831	0.19595270086291	-0.698806686773921
594	0.356772693583783	0.129654618320998	-0.851555703257206	-0.442252439377083	-0.468138193399929	-0.0723133454583547	-0.982703978235367	0.28820679026761	-0.694497187967757
595	-1.28839983597334	-1.27533112125646	-1.35221746535577	-0.405544966433408	-0.499429646377491	-0.142468552769929	-1.04744316558083	0.269444981010851	-0.777998184569976
596	1.72746799989594	1.87546103969787	0.34435142288426	-0.409807698746277	-0.521367294355014	-0.214219155218486	-1.14539414831978	0.315151496683289	-0.830242651636488
597	1.12880403686356	0.338648734689318	-0.223769516833345	-0.342626163995308	-0.53261256596895	-0.284364004555627	-1.15960273451989	0.323981713938453	-0.835621020581433
598	0.344903065944274	-0.12746344993692	-0.162437118911372	-0.249367375887683	-0.532954685250363	-0.350039848086296	-1.13236190922434	0.389032747721324	-0.743329161503018
599	1.32412938450956	1.39329044454166	1.11105230015524	-0.167364983008078	-0.521845597854213	-0.409060409501823	-1.09827099036411	0.384713356541797	-0.713557633822316
600	0.796101686536527	0.861979816246787	0.413398417803037	-0.0635335483432684	-0.498737758379562	-0.460170011747418	-1.02244131847025	0.453711308731301	-0.568730009738947
601	-0.628732315206516	-1.48380640588338	-0.397581007276067	0.0342260806869156	-0.463637301462735	-0.503098966635777	-0.932510187411596	0.633509709160794	-0.299000478250802
602	-1.12947381347217	-1.63954111836947	-0.835193025932386	0.0780412014051399	-0.416720870350731	-0.538356147833729	-0.87703581677932	0.784112914212717	-0.0929229025666035
603	-0.0429367607626276	0.0818224561941188	1.28377448316182	0.0678576373779714	-0.359332661530086	-0.566801536299119	-0.858276560451233	0.791164018514086	-0.0671125419371471
604	0.124143581977329	0.543172831784279	0.366210275121829	0.0573955415275917	-0.295926158795207	-0.589129754524799	-0.827660371792415	0.780767999128186	-0.0468923726642293
605	0.399907230372488	-0.581200163420074	0.101733431109747	0.0525622619998196	-0.233459194605263	-0.60543892390814	-0.786335856513583	0.562051441715114	-0.22428441479847
606	-0.871862077859086	-0.761318231047482	-0.421213338298223	0.0606919525775414	-0.178268565089797	-0.615064911403168	-0.732641523915423	0.639784811674828	-0.0928567122405952
607	-2.00392136246945	-2.00082904044275	-1.5277767119119	0.0355943863722825	-0.134082541666746	-0.616774160401089	-0.715262315695553	0.637515585208002	-0.0777467304875512
608	1.32227649195412	-0.286498602763103	0.297001943449908	-0.0480254767740618	-0.102509381746149	-0.609217195123165	-0.759752053643376	0.733843981670133	-0.0259080719732435
609	-1.77827832111062	-2.2159942517045	-1.81939245861853	-0.0591959631225962	-0.0845474397251219	-0.591408420874555	-0.735151823722273	0.688262928600052	-0.0468888951222208
610	0.761744721931884	1.84508708618194	1.31787168732915	-0.122975917092012	-0.0813446665906193	-0.563049001204356	-0.767369584886987	0.456176011316283	-0.311193573570704
611	-1.03401563342181	-1.71883116038988	-1.053023737608	-0.136741536503316	-0.0937353161067614	-0.524673220106432	-0.755150072716509	0.278393790779689	-0.476756281936819
612	-0.202581359163135	1.20000234733757	0.676386530274882	-0.175338995840241	-0.121170128888405	-0.477704012602172	-0.774213137330818	0.0547030013687939	-0.719510135962024
613	1.09184714788565	1.16105784454287	0.670215027617339	-0.202084646722437	-0.1604095664332	-0.42446657437643	-0.786960787532067	0.099385961563716	-0.687574825968351
614	-0.843110836954463	-1.77442701734492	-0.640377212580727	-0.177615432724266	-0.206473284335977	-0.368113458706905	-0.752202175767148	0.0650856574174731	-0.687116518349675
615	-0.0692294802462838	-0.204734824664283	-1.53887267589688	-0.182988275109857	-0.252757118266491	-0.312365620991478	-0.748111014367826	0.20446626975093	-0.543644744616896
616	-0.731364224179963	-1.45127247057066	-0.707300855359853	-0.182844283709788	-0.292735956141676	-0.261031259615066	-0.73661149946653	0.186565699905129	-0.550045799561401
617	-0.870751029911254	-0.557165672169274	-0.181922515272468	-0.200691382481302	-0.322766792817892	-0.217382694739056	-0.74084087003825	0.21733409995963	-0.52350677007862
618	1.24572259023333	0.565245505214947	0.845352467046233	-0.234576650615164	-0.342712306257339	-0.18356096185772	-0.760849918730223	0.347257728961372	-0.413592189768851
619	-0.00689628220535141	0.221805613130359	0.110483020971208	-0.208786323104385	-0.355225877199249	-0.160223351432911	-0.724235551736546	0.283790657750939	-0.440444893985606
620	2.3526549268657	2.69497289658364	2.27061091971781	-0.184863983788967	-0.363525379027641	-0.146612087124699	-0.695001449941307	0.368276379963252	-0.326725069978055
621	-1.39070649617789	0.146779877374367	0.533829775534892	-0.0857063620139153	-0.369196149108673	-0.141044596904406	-0.595947108026994	0.396933122902804	-0.19901398512419
622	-0.822709116798584	-0.500363308636441	-0.121648735362493	-0.0619674015837483	-0.370900271861463	-0.141587514467353	-0.574455187912564	0.504428662116598	-0.0700265257959666
623	1.43102291533566	1.73382734871284	2.06538658319669	-0.0709616323896062	-0.364512863571734	-0.146567527657279	-0.582042023618619	0.381884586663911	-0.200157436954708
624	1.43241348921869	1.06290794882155	1.10603473349784	-0.0277940512038585	-0.346209163846795	-0.154683585689714	-0.528686800740367	0.166019505710935	-0.362667295029432
625	0.827072807532935	1.19932763518715	1.09494764180719	0.0489657547336016	-0.314348442951344	-0.16471919346629	-0.430101881684032	0.0151573717848917	-0.41494450989914
626	0.112285064423544	-0.19240098350041	1.01048171645377	0.125896445881105	-0.268663038527372	-0.1750815563869	-0.317848149033167	0.140762477139495	-0.177085671893672
627	0.590996880630172	2.34264022080093	0.979576662322874	0.177005106339155	-0.209648404036557	-0.183490972364925	-0.216134270062328	-0.0280859807531841	-0.244220250815512
628	1.34584520311781	1.6900691928245	1.18044601441503	0.224802829470466	-0.138892436935011	-0.187016556044283	-0.101106163508828	0.144530031720982	0.0434238682121536
629	0.719048719213008	0.330329197569775	-0.25943042060306	0.293531302970028	-0.0590009555018277	-0.182427632325051	0.0521027151431492	0.033370133667625	0.0854728488107742
630	1.4120022424783	1.94415308759186	1.68199947648056	0.353504658440881	0.0279579360523362	-0.166700507402347	0.21476208709087	-0.111338117452905	0.103423969637964
631	-1.30402340459922	-0.421118729028359	-0.210684639817216	0.428332340297266	0.12044578662966	-0.137519189804961	0.411258937121965	-0.0367925953873697	0.374466341734595
632	-0.376449857134951	-0.512300393281383	0.405013325574432	0.421710697595412	0.21664126841747	-0.0936603750055538	0.544691591007329	-0.266784028756539	0.27790756225079
633	0.324431352210996	0.469332683424531	0.469883895712464	0.391086836978921	0.314056987288213	-0.0352096711800537	0.66993415308708	0.0150330886235583	0.684967241710638
634	-0.558865143419134	-0.10761158892208	0.0540996027029544	0.368333383904111	0.408407694003087	0.0363953221719335	0.813136400079132	-0.0158876150038437	0.797248785075288
635	0.301471047774202	-0.266835650361889	-1.25782817402011	0.322675987817882	0.493943045270781	0.118483558066275	0.935102591154938	0.0346938976227163	0.969796488777654
636	0.0881203175904721	0.0436767036492265	-0.147006144729954	0.291341202876581	0.565157430405971	0.207409065678348	1.0639076989609	0.122731765338683	1.18663946429958
637	-1.4804481157714	-0.509789356942367	-0.299073649404039	0.263649694418191	0.617861816666027	0.298904942439317	1.18041645352353	0.202684079097251	1.38310053262079
638	-0.639756996134243	0.111049446885341	0.517773840683077	0.187940841166527	0.649653560326906	0.388479150548013	1.22607355204145	0.219804360462501	1.44587791250395
639	-1.02122094465683	-0.224580846381339	-1.64857695043655	0.1100646684558	0.659990700989082	0.471789664845994	1.24184503429088	0.416730687077854	1.65857572136873
640	-0.444398959108352	-0.888819668417298	0.70998052779685	0.0208019447583519	0.649923313303937	0.544924783526144	1.21565004158843	0.255306758697604	1.47095680028604
641	-1.89885125346221	-2.02790620057277	-2.58050389455725	-0.0542698936095193	0.621900545346497	0.604555844455941	1.17218649619292	0.0164305523593634	1.18861704855228
642	-1.77444911884864	-1.17893947865341	-1.43695173108248	-0.164994738966024	0.578965008607052	0.648017485759258	1.06198775540029	-0.0247097495818881	1.0372780058184
643	0.214730650255299	0.882724996031032	0.0654707309900401	-0.291906178727374	0.523294309501488	0.67340348367797	0.904791614452085	0.0888140115509485	0.993605626003033
644	0.296271630946328	1.24256661007734	0.600116353666876	-0.360353586576116	0.45545858256506	0.679695948497382	0.774800944486326	0.0735145388801151	0.848315483366441
645	1.51580272342409	1.42176622806848	0.146914976945749	-0.384691895640197	0.376158981251772	0.666857947149674	0.65832503276125	0.188943721642663	0.847268754403913
646	-0.895459402666901	0.328233832042834	0.591704677493495	-0.338724565887513	0.288956668463742	0.635781269377437	0.586013371953665	0.302562517755607	0.888575889709272
647	1.48059229858761	0.959715483468525	2.00008932781925	-0.326107354678967	0.201013207518796	0.588042735421398	0.462948588261226	0.455111072172524	0.918059660433751
648	-0.275462827140593	-0.449498619862055	0.587260934892781	-0.258446115657075	0.121258572270104	0.525588690921393	0.388401147534421	0.380220388304596	0.768621535839017
649	-1.40576048988824	-2.00324194433814	-1.36560432604208	-0.213620464319419	0.0575612869293175	0.450571501252583	0.294512323862481	0.209246513726546	0.503758837589027
650	-0.569469910425686	-1.22278893250462	-0.36058934733101	-0.222591248886569	0.014640911254411	0.365463228195827	0.157512890563669	0.291014478814366	0.448527369378036
651	2.05628928201672	2.54116745141506	1.71760377903803	-0.239940223326913	-0.00783162210403304	0.273370026828122	0.025598181397176	0.159047942686381	0.184646124083557
652	0.487800928044115	0.724953565429925	0.116662248514408	-0.176343612379041	-0.015512975897701	0.178343365607283	-0.0135132226694583	0.221478576821934	0.207965354152475
653	0.406918291587503	1.3575923747191	-0.165379706179066	-0.111944030734082	-0.015666451628061	0.0854481769120816	-0.0421623054500609	0.0198659749260579	-0.022296330524003
654	0.14704387653689	0.0351415631157481	-0.166979242164536	-0.0517711220304837	-0.0124126315283504	0.000386529344586813	-0.0637972242142473	-0.12212891147444	-0.185926135688687
655	0.664872142170729	0.457787057186095	-0.0160650167165257	-0.00491931786943311	-0.00591198527238823	-0.0713285442957818	-0.0821598474376031	-0.04543365936956	-0.127593506807163
656	2.31503534405063	2.21758132660816	2.09938562363334	0.0484220780414489	0.00588986196821156	-0.125358882526479	-0.0710469425168187	0.216894935689037	0.145847993172218
657	-1.33345175678802	-1.18784702677414	-0.62280609278504	0.158402431447124	0.0248252045345351	-0.159281233574074	0.0239464024075845	0.269335630610163	0.293282033017748
658	-0.397759444404881	-0.00690921850606929	-1.35523861766693	0.18325007595316	0.0519918692834895	-0.172849964358374	0.062391980878276	0.483294452202658	0.545686433080934
659	-1.52496964485389	-1.2860199085216	-1.58967278980233	0.180858304655203	0.0876259672713351	-0.167808369476441	0.100675902450097	0.472702651411518	0.573378553861615
660	0.377331552757071	-0.164629358232768	0.358928584264523	0.123370730762476	0.129596612444869	-0.147395393858247	0.105571949349098	0.516454028309127	0.622025977658225
661	-1.90467548760763	-1.47005303311563	-1.31832003252671	0.0931391933614368	0.173240229246981	-0.115679894933266	0.150699527675152	0.567558056363582	0.718257584038734
662	-1.46419389332868	-2.41695102447315	-1.58423921702123	0.00743731406609011	0.212325166945519	-0.0768735110149107	0.142888969996698	0.377611473886018	0.520500443882717
663	0.110446323452906	-0.994018917607301	0.530455243535511	-0.0982059756468327	0.240613675301813	-0.0348408560652669	0.107566843589714	0.358296085654075	0.465862929243789
664	-2.0597329217797	-1.63329444460524	-1.26812671183701	-0.16217685344033	0.252191087130616	0.00703689769713948	0.0970511313874261	0.385098950592195	0.482150081979622
665	0.339889363247046	0.294650082356713	1.2484123142794	-0.267183588029006	0.241892118864569	0.0457121032159598	0.0204206340515231	0.352843243218336	0.373263877269859
666	0.689138181863525	0.130809839332885	0.659780674367005	-0.317661329636716	0.206690138169273	0.0782621133768837	-0.0327090780905595	0.152369773728695	0.119660695638136
667	0.319647500763334	0.249040175025958	-0.100811644252974	-0.318490939342396	0.146955696075885	0.101822348409275	-0.0697128948572358	0.372416495557394	0.302703600700158
668	1.52865187038724	2.25958242872967	2.18329003073151	-0.298113686566022	0.0674286599307046	0.113749996553228	-0.116935030082089	0.250723567147826	0.133788537065736
669	-0.195102190762695	0.210445351724462	0.215274128719889	-0.224596653206729	-0.0235200990133	0.111997551727434	-0.136119200492596	0.368642620709357	0.232523420216761
670	-0.483459757049734	-0.457190398842854	-0.416456228431615	-0.174326240477501	-0.115126290614566	0.0956016713763203	-0.193850859715747	0.436494350089956	0.242643490374209
671	1.10029618536319	1.57427325453088	0.961792300930399	-0.1507338042167	-0.195827313467212	0.0651474892774963	-0.281413628406416	0.308251527319127	0.0268378989127111
672	0.447975146162585	0.203764535588785	0.23172655998354	-0.0939325755611475	-0.25656296303807	0.0230419718822955	-0.327453566716922	0.481611767524617	0.154158200807695
673	-1.26165061742962	-0.693295189860087	-1.28820853085322	-0.0381002449226838	-0.292498886093057	-0.0265288411401074	-0.357127972155849	0.378972906221245	0.0218449340653966
674	0.36473374123432	-0.0906065373941708	1.15041068175036	-0.0407408824667922	-0.302339701271348	-0.0780086028120079	-0.421089186550148	0.469675166776806	0.0485859802266583
675	0.751344481227898	1.19293611360536	1.19779559301746	-0.0292275196103052	-0.288226163976378	-0.12522384771034	-0.442677531297024	-0.0321604073239494	-0.474837938620973
676	0.922946175060156	0.119010147518708	0.765743162927936	0.0040564452458476	-0.255470301526451	-0.162349945863374	-0.413763802143977	0.01532555819455	-0.398438243949427
677	2.10238205319355	0.463132542989361	1.344261103941	0.0564598419108898	-0.210570903286401	-0.184864536225036	-0.338975597600547	-0.0686043774999071	-0.407579975100454
678	2.0321925900075	1.8634043067996	1.78666629259303	0.158583094875547	-0.159056939385418	-0.190267118419927	-0.190740962929797	-0.171086155122654	-0.361827118052451
679	-1.49559933693025	-1.9904105137093	-2.68720303479211	0.288380292341568	-0.104972959953742	-0.178387788333443	0.00501954405438348	-0.183906636442613	-0.17888709238823
680	-0.373147155101571	-0.294795547620138	-0.739550408494343	0.316930473528757	-0.050512585349284	-0.151176000229938	0.115241887949535	-0.216465752113731	-0.101223864164196
681	-0.424703953322624	-0.354296887969958	-0.266627540784587	0.313434077640742	0.00316554394235731	-0.112008624706396	0.204590996876704	-0.0614835797255735	0.14310741715113
682	-0.392062708551622	0.485223971470237	-0.433532548602028	0.28688265974676	0.0535832637001445	-0.0647318134262018	0.275734110020703	0.187169193851055	0.462903303871758
683	-0.214318661459197	0.00701851847288033	0.201663601280541	0.246818414900628	0.0970634480640298	-0.0127693488588568	0.331112514105801	0.216561752477786	0.547674266583587
684	-0.663593986483612	-0.180239101011547	-0.707204876608705	0.204833684558129	0.130358643851906	0.0413419173883592	0.376534245798394	0.158369017554175	0.534903263352569
685	1.1595066982396	1.86960756787403	1.09302912306943	0.148227750217727	0.152052679806828	0.0958028148127812	0.396083244837336	0.133534085302643	0.529617330139978
686	-1.64012220436709	-1.48199287668093	-0.55249463335493	0.143386061952921	0.162573726874845	0.148959707465109	0.454919496292875	0.167005785275432	0.621925281568308
687	0.237648589444942	0.669294471279986	0.458781589106919	0.0817163851166413	0.164163160433469	0.19870221554006	0.44458176109017	0.0927139625545026	0.537295723644673
688	-0.139017060799779	0.0231245827023982	0.11003614590586	0.0454756917457322	0.160294638382492	0.242245501436549	0.448015831564774	0.210727407487407	0.658743239052181
689	0.614992595723258	0.437671536293222	0.824659078530449	0.0151358619510266	0.153728372165377	0.276426400056729	0.445290634173133	0.1983240636423	0.643614697815433
690	-0.430893992539535	0.152122945388742	0.309182188600447	0.0144416575641503	0.146320889620485	0.298369173383243	0.459131720567878	0.404017969504834	0.863149690072712
691	-0.961983081710427	-1.30587284657889	-0.446439938530045	-0.000609659853766016	0.139333223351499	0.306226587485754	0.444950150983487	0.202364151859823	0.647314302843309
692	-0.75405378815845	-1.64858530569145	-1.12246522424247	-0.0421830324231048	0.133680929839103	0.299705562168612	0.39120345958461	0.0830349451861422	0.474238404770752
693	-1.08665958624753	0.48519835176332	0.0111364011019221	-0.0933591056181315	0.129310870698688	0.280216847295269	0.316168612375825	0.0775545828201114	0.393723195195936
694	-1.55246412772178	-1.50461875286731	-1.84180202788044	-0.160183074318575	0.124063886784808	0.250654465896386	0.214535278362619	0.252402898765672	0.466938177128291
695	-2.52327688809096	-2.04681972795034	-1.48397331611841	-0.250555143135242	0.114418835512492	0.214909475079389	0.0787731674566381	0.406083186446353	0.484856353902991
696	-1.27464050184577	-0.978596611140523	-1.40656136652996	-0.385535851774439	0.0973562278433815	0.177223749185373	-0.110955874745684	0.26595614475478	0.155000270009096
697	-1.69450412209897	-1.91923107016595	-2.30533098791765	-0.505091476562008	0.0702490641222246	0.141470092945937	-0.293372319493846	0.343562583844105	0.0501902643502585
698	0.0128275937354835	-0.453945357981158	-0.93982560460389	-0.624129145487128	0.0306707161474726	0.110470887840192	-0.482987541499463	0.319031978830002	-0.163955562669461
699	0.120850720931811	0.164513736988164	0.765083963142445	-0.682994414964763	-0.022970631240084	0.085485109243128	-0.620479936961719	0.334598824883259	-0.28588111207846
700	0.26403346860971	-0.651950252872321	0.515585762701111	-0.696053017818856	-0.09078038032726	0.0659620808553611	-0.720871317290755	0.230459110238595	-0.49041220705216
701	-0.836217766566232	-1.04671771914383	-1.25071524375509	-0.673288282417099	-0.170210859564263	0.049607867776698	-0.793891274204664	-0.0486474316679793	-0.842538705872643
702	0.0718153511761017	0.259250066238536	0.886473594247424	-0.663290842126601	-0.256029172976062	0.0327572534226443	-0.886562761680019	0.106472763869562	-0.780089997810457
703	0.617037285588712	1.05109249332637	0.675813729451491	-0.632442691440957	-0.342098350312808	0.0110247468520791	-0.963516294901686	0.179798529498694	-0.783717765402992
704	2.77173997873261	1.57985957186348	2.09124363426444	-0.57077591819463	-0.422812979964851	-0.0197931595952501	-1.01338205775473	0.228627897164998	-0.784754160589733
705	0.272814996823721	-0.0343395829912293	0.533433306941466	-0.419912230237962	-0.492805284210246	-0.0626799355034058	-0.975397449951614	0.118062323771586	-0.857335126180029
706	-0.728455698269938	-0.36801892142083	-0.0617843051152852	-0.296053092106487	-0.5462754511713	-0.118500364711675	-0.960828907989462	0.173931793535823	-0.786897114453639
707	-0.505218218265447	0.198265329370468	-0.0598215238609787	-0.227156319895919	-0.577768560717834	-0.185543552477502	-0.990468433091254	-0.126441543165496	-1.11690997625675
708	-0.998209131539442	-0.91630959330894	-0.704408341227627	-0.190054915072172	-0.584452316307648	-0.259628127343506	-1.03413535872333	0.0756470645995505	-0.958488294123776
709	0.110089459129557	-0.618024824222063	0.616462541465457	-0.191630753236287	-0.567248499444557	-0.33466855295928	-1.09354780564012	0.0138951559236003	-1.07965264971652
710	-0.333148107553884	-0.532749485125033	-1.19870116159925	-0.182785017368451	-0.530420218371509	-0.403526713468967	-1.11673194920893	0.0413827140403749	-1.07534923516855
711	0.0217501623000984	-0.153855019508222	0.0604138741529907	-0.18175983855106	-0.480743634276361	-0.45902923646433	-1.12153270929175	0.0662493284691701	-1.05528338082258
712	0.799712208260575	0.421165666158387	0.480329535753312	-0.174387976665057	-0.425967457964666	-0.495061029056229	-1.09541646368595	-0.0325895208513894	-1.12800598453734
713	0.544753345131332	1.96230691414725	1.31125695022304	-0.137526376439885	-0.373030416056754	-0.507583323601441	-1.01814011609808	-0.00050610143847695	-1.01864621753656
714	-0.686737577361581	-0.0397844929106761	-0.369637577485244	-0.0904581382951975	-0.326481880645062	-0.495349863818686	-0.912289882758945	0.00918995947443227	-0.903099923284513
715	-0.192586565545343	-1.10170879894183	-0.616834966355371	-0.0784251593458287	-0.287165674591298	-0.460126470965258	-0.825717304902385	-0.096646378827396	-0.922363683729781
716	-0.307033816638382	-0.661666838844696	-1.21872806287438	-0.0740893378702724	-0.252448470218721	-0.406345084972944	-0.732882893061937	-0.260828858175553	-0.99371175123749
717	1.2775574604875	1.42139615881864	1.72412562041056	-0.078803603472776	-0.219242110539596	-0.340251094942017	-0.63829680895439	-0.0951072306556088	-0.733404039609999
718	-1.27366967969186	-2.01034563176557	-1.71806442380947	-0.0375352755920855	-0.186646703055067	-0.268720126691983	-0.492902105339136	-0.249724977041011	-0.742627082380146
719	1.03370631542373	-0.613326166211352	0.981947564290978	-0.0503506352384184	-0.15544710796236	-0.198048746272787	-0.403846489473565	-0.107443015194851	-0.511289504668416
720	-0.308363962306403	0.768589217097247	0.226219907420462	-0.0234334933470294	-0.126910407605364	-0.133079465606833	-0.283423366559227	-0.00554945513681023	-0.288972821696037
721	-0.279561345216597	-0.322117396561662	0.653245937069356	-0.0147190855428313	-0.103374546135492	-0.0768814875731447	-0.194975119251468	0.120253772876598	-0.0747213463748704
722	1.06786852338282	-0.0183350254422584	0.545773672223717	-0.0175494144710736	-0.0871381804547789	-0.0309273328662718	-0.135614927792124	0.156136022312663	0.0205210945205387
723	1.13573768548886	0.592510384045321	1.36633605278192	0.0161018794602131	-0.0788519540962775	0.00447994772049888	-0.0582701269155655	0.103141667864257	0.0448715409486915
724	1.05065235307365	1.31408459711134	1.14783656157126	0.0753244669305843	-0.0775755103841423	0.0297788222272405	0.0275277787736825	0.228052491465411	0.255580270239093
725	0.55729567998717	0.548101939472392	0.0133873952515514	0.146955558179725	-0.0811425732886285	0.045877754820033	0.111690739711129	0.251388316824435	0.363079056535564
726	0.0799412667239135	0.603569027263223	0.620255920453107	0.208393573964964	-0.0860911945393724	0.0540724225012691	0.17637480192686	0.149804752147158	0.326179554074018
727	-1.28651955096338	-0.881710776158601	0.108138875944363	0.245347213913942	-0.0880123605462687	0.0560847488598429	0.213419602227517	0.246339027928014	0.459758630155531
728	1.689932714284	1.30227494924301	1.69398475289071	0.219923703500576	-0.0828828852748618	0.0541234268417196	0.191164245067434	0.195548617348206	0.38671286241564
729	0.5028312355497	1.14466485255911	-0.36313805995965	0.250999438400615	-0.0686650751555268	0.0508716054964041	0.233205968741492	0.431038282985165	0.664244251726657
730	1.60031591191891	1.5971489328622	1.85698842888764	0.280049987239047	-0.0457871549472553	0.0493184463311116	0.283581278622904	0.242948223548414	0.526529502171318
731	-2.26845899274817	-2.35641441801544	-1.624761703847	0.342730232868911	-0.0154147844631357	0.0524018209070198	0.379717269312795	0.239756354811097	0.619473624123892
732	0.125103411250874	-1.48551390301189	-1.01933653343097	0.299194157401984	0.0219132896481281	0.0625366121667026	0.383644059216814	0.0762843360388306	0.459928395255645
733	0.739038519159434	-0.119849003619305	0.54372570639789	0.264277010542265	0.0651638258110241	0.0811966330721442	0.410637469425433	0.158843543941352	0.569481013366785
734	1.0381447113412	1.38980387694467	1.62827851139163	0.256390532895443	0.110056275886289	0.108704231309045	0.475151040090776	0.182772127061948	0.657923167152724
735	-0.596924823017393	-0.568385363701817	-0.344052349024443	0.276677890339061	0.149734296937188	0.144267809651059	0.570679996927308	0.232353879206857	0.803033876134165
736	-1.29690880504511	-0.272778927341787	-1.35083326208046	0.26163685282588	0.178442964041734	0.186161603959371	0.626241420826985	0.0301282606802353	0.65636968150722
737	1.78356835638456	1.5389771798974	1.89778131524252	0.200484773999927	0.193979089691226	0.231895927834837	0.626359791525989	0.0855658371373559	0.711925628663345
738	1.05411587679578	0.489393049490161	1.23474377184174	0.211316163307946	0.19687203671489	0.27836614151303	0.686554341535866	0.191912862652458	0.878467204188324
739	0.461265557955058	0.276879204006128	0.2214354517533	0.246154603533872	0.189654377356721	0.322120137131151	0.757929118021744	0.0377249698292101	0.795654087850954
740	-0.950517852537651	-1.00645671023862	-1.04516055965371	0.27652531943848	0.17676869533643	0.359813651855952	0.813107666630861	-0.0426029671974634	0.770504699433398
741	0.512399009805281	-0.105323915209363	0.268591785383591	0.256668472996394	0.163178467035454	0.388726830035253	0.808573770067101	-0.110878620220584	0.697695149846516
742	-0.584719842158596	-1.15678317985197	-0.37112488835589	0.251704952606377	0.152324926303823	0.407178384807978	0.811208263718178	-0.0917923233185524	0.719415940399625
743	-1.01065877349005	-0.98891720815371	-1.92481602469868	0.220958023498507	0.144867821502673	0.414776916563766	0.780602761564946	-0.175619389175594	0.604983372389352
744	-1.51940814994501	-0.73460922536024	-0.993284847740564	0.15998908578763	0.139027557450813	0.412476664446859	0.711493307685302	-0.13810266067206	0.573390647013242
745	-0.386781632240946	-0.594624607309378	0.252463171194416	0.0641039297453736	0.131281993138829	0.402362394177557	0.59774831706176	-0.350440467363506	0.247307849698254
746	0.416445528851988	-0.298705365176991	-0.0386459415257771	-0.0149429746806432	0.117609411443295	0.387138897495438	0.48980533425809	-0.44236801890039	0.0474373153576996
747	0.00100007898383658	0.441765975482133	0.0282964655474003	-0.0538004245068828	0.094906394950532	0.36943328682825	0.410539257271899	-0.50544562933209	-0.094906372060191
748	-0.363225255392849	-0.575500580852905	-0.518403709869556	-0.0780467968522494	0.0619831531739582	0.351094495144592	0.335030851466301	-0.43250448001379	-0.0974736285474894
749	-0.681173456721025	0.267580007706408	0.0520718141017142	-0.103630469967531	0.0201135061330105	0.332688306042135	0.249171342207614	-0.588229747269419	-0.339058405061804
750	-0.129823031281685	0.159131186175674	0.584777180676328	-0.139682479265668	-0.0273259593267921	0.313376466315097	0.146368027722637	-0.406839425195451	-0.260471397472814
751	0.0915434793915085	-0.139516960154497	-0.712939761476433	-0.163510705809354	-0.0761180574128696	0.291274284716304	0.0516455214940807	-0.515481753152232	-0.463836231658151
752	0.0231233748636969	0.393398907998231	1.03218368065338	-0.171112542202611	-0.121980325600805	0.26418490138472	-0.0289079664186961	-0.205216675636267	-0.234124642054963
753	0.50772032999539	1.46307456492657	0.973393094893535	-0.169828424507183	-0.1612575858182	0.230430926105159	-0.100655084220224	-0.253341292567822	-0.353996376788046
754	-1.09446456578922	-1.32861483195349	-1.4173078266732	-0.146759890689892	-0.191362030956995	0.189483601369937	-0.14863832027695	-0.208015565849637	-0.356653886126588
755	-0.142884276786504	-0.539268890181547	0.689994063184465	-0.162317146245171	-0.210271033698754	0.142219870175013	-0.230368309768912	-0.0498396531418696	-0.280207962910782
756	-1.6075583482096	-0.337053921396931	-0.590377699974754	-0.172091332143578	-0.216721128573049	0.0907985513509866	-0.298013909365641	-0.147126399784895	-0.445140309150536
757	0.224798802986779	-0.822572210884908	-0.378161775020438	-0.225634793266631	-0.211809130836989	0.0382731495825756	-0.399170774521044	-0.248656175513637	-0.647826950034681
758	-0.977204409919897	-0.969057078285208	-0.0746755052822624	-0.246750031008333	-0.198939359481235	-0.0118982323768576	-0.457587622866426	-0.359492279018289	-0.817079901884716
759	0.344202500633406	0.356602322087173	0.441494122493927	-0.284798844507	-0.182687628533094	-0.0563515510298925	-0.523838024069986	-0.389830090584761	-0.913668114654747
760	-0.429017512543973	0.00818435034966725	0.207487288887849	-0.289673285830912	-0.167883756327148	-0.0922907951033022	-0.549847837261362	-0.602727173261552	-1.15257501052291
761	0.710188101409354	0.542748183830991	0.592373007634766	-0.297472473594154	-0.158416046009977	-0.117894036367536	-0.573782555971668	-0.507611934310616	-1.08139449028228
762	1.19609300630119	0.556637858900875	0.59225350463447	-0.269667800794196	-0.155873638903425	-0.132581143382927	-0.558122583080548	-0.18779687441275	-0.745919457493298
763	1.18204197191527	0.853562792508164	0.325349041428485	-0.20299775594425	-0.159282013674992	-0.137065805299555	-0.499345574918797	-0.392570875106396	-0.891916450025193
764	1.05508198819914	-0.334095833728151	0.69693902979294	-0.112926313998619	-0.165578423299517	-0.133143329569487	-0.411648066867623	-0.156845191612823	-0.568493258480446
765	-2.27354821231398	-2.24395205911349	-2.51524729156983	-0.0142859042648463	-0.170545739206935	-0.123239631704806	-0.308071275176587	-0.254488670855117	-0.562559946031704
766	1.58044256777387	1.34502303765056	1.64561295156688	-0.0221527999172031	-0.170283650613082	-0.109833584292939	-0.302270034823224	-0.0446652400893175	-0.346935274912542
767	0.927849688166317	-0.523699765863215	0.493576946502948	0.0250600482348774	-0.163583414644742	-0.0949142197540739	-0.233437586163938	-0.117619325062201	-0.351056911226139
768	-1.79755175537214	-0.814534912645931	-1.20228608161593	0.0862706931447643	-0.152373455408028	-0.0796262852563497	-0.145729047519613	0.00927399817688177	-0.136455049342731
769	-1.15977299348972	-1.66176354913747	-0.637640157624765	0.0655982503525871	-0.139292847503817	-0.0642127688685876	-0.137907366019817	0.0235030371970362	-0.114404328822781
770	-0.444495491554753	-0.733235224584011	-0.192922052294639	0.0116039621688448	-0.12690178028361	-0.04828887527405	-0.163586693388816	0.241874272991173	0.078287579602357
771	-0.899477337139695	-1.72703632627049	-1.88541861230077	-0.0395276659674459	-0.118160902155742	-0.0313260415652981	-0.189014609688486	0.105331993395736	-0.08368261629275
772	0.784094014599413	1.45119221861081	0.582925136389312	-0.101960590209618	-0.116544670468011	-0.0130994019289624	-0.231604662606591	0.0411039978066537	-0.190500664799938
773	-0.321718107032566	0.437275954638763	0.291028257761705	-0.114781879419936	-0.125280744316592	0.00607035006497761	-0.23399227367155	-0.0326261673017444	-0.266618440973295
774	-0.110558565717545	-0.502203737345087	-0.327947645376883	-0.130140701953232	-0.145844533858781	0.0252772185560355	-0.250708017255978	0.0301280294751148	-0.220579987780863
775	0.444647876869513	-0.0880399208534525	-0.247178370002749	-0.139780503046471	-0.175973206834022	0.0431066168736528	-0.27264709300684	0.0728374525098705	-0.199809640496969
776	-0.370294420904178	-0.404617585494187	0.0709967895385054	-0.127087396081956	-0.210584156580883	0.0577646971222489	-0.27990685554059	-0.0479891176355188	-0.327895973176109
777	0.874578753218067	0.81814994701765	0.543611094845389	-0.126529902968302	-0.244265599008901	0.0672740113993726	-0.303521490577831	0.0609414680128948	-0.242580022564936
778	-0.332043117032374	-0.442817098415569	-0.608250587338873	-0.0933568354461078	-0.272900089697397	0.069789485739757	-0.296467439403748	0.17160705080942	-0.124860388594328
779	0.734796671837935	1.32456630822727	0.474536598517493	-0.0789268504474323	-0.293895968994148	0.0640122351467887	-0.308810584294792	-0.0286210070430128	-0.337431591337805
780	-0.24506370156278	-0.640871919768291	-0.0227826587700308	-0.0425966958760997	-0.305707633582188	0.0495671542562561	-0.298737175202032	0.0253700861047437	-0.273367089097288
781	-1.9926094941045	-2.15172314008469	-1.40835557078651	-0.0248698473184777	-0.307540184628956	0.0271962982041163	-0.305213733743318	0.251001385756447	-0.054212347986871
782	1.51235942876409	-0.250700954912007	0.169315117497841	-0.0774264253752907	-0.299108670762751	-0.00129540798518524	-0.377830504123227	0.256795314764252	-0.121035189358976
783	-1.22495571860887	-0.590749884057361	-0.970417807971154	-0.06058342695041	-0.282191465332748	-0.0333165459083141	-0.376091438191473	0.0869788839810849	-0.289112554210388
784	0.227587979448384	-0.0675295463810655	-0.277078279878842	-0.087418901239721	-0.261317842520201	-0.0659063598412192	-0.414643103601141	0.241067814019485	-0.173575289581657
785	0.35465830999622	-0.082006755179414	-0.614064893906551	-0.0950814690358866	-0.241846424575508	-0.0961981104311815	-0.433126004042576	0.158924122389713	-0.274201881652863
786	0.434859055311389	0.165096917148603	0.321866668413301	-0.0854788169824868	-0.227953202738029	-0.121861429885877	-0.435293449606393	0.275831478743096	-0.159461970863297
787	1.34602879992327	1.64997129641236	0.849876037243168	-0.0619919584257862	-0.221488950795852	-0.141465209379338	-0.424946118600976	0.196463109866383	-0.228483008734593
788	0.516652080828506	1.12239950472953	0.697555847692111	-0.000129874157639961	-0.221863814075193	-0.154689209651321	-0.376682897884154	-0.0469143016227999	-0.423597199506954
789	-1.1790311091445	-0.0538719430563611	-1.15482395259831	0.0582617463806735	-0.226054664734309	-0.162324142244062	-0.330117060597697	0.154099699408084	-0.176017361189613
790	0.962711069903293	0.242662362884909	1.175253486937	0.0568760631154129	-0.228786512226089	-0.16604186759854	-0.337952316709217	0.0835249140802273	-0.254427402628989
791	0.0953143458015553	1.45463342185787	1.10694596354384	0.0856063938275129	-0.224400505124516	-0.167961080740231	-0.306755192037234	0.254111894443824	-0.05264329759341
792	1.2293255893738	0.174354961609476	0.878317972011349	0.10517348077222	-0.20920895040998	-0.170075726317693	-0.274111195955453	-0.0162554255524647	-0.290366621507918
793	-1.4240302286726	-1.490728146321	-1.05620607528815	0.155093311004183	-0.181884498461994	-0.173684358063701	-0.200475545521512	0.0522995775251177	-0.148175967996394
794	0.997727325658856	1.87022039535921	1.97696835721582	0.136823540497585	-0.142731340481487	-0.179019021497157	-0.184926821481059	-0.0831341808921397	-0.268061002373199
795	-0.106079065240272	-1.477390904317	-0.215144494114797	0.15275592711675	-0.0942714669221306	-0.185199686517787	-0.126715226323168	-0.0180302590175998	-0.144745485340767
796	-0.735015050940408	-1.04166590475645	-1.34815242316408	0.154942380806944	-0.0409475893096374	-0.190467519784187	-0.0764727282868804	-0.0218978574509943	-0.0983705857378747
797	-1.06995479261194	-0.295139079877426	-1.66718597295822	0.127245647099209	0.0125929783919751	-0.192564632326353	-0.0527260068351685	-0.11606476301733	-0.168790769852498
798	0.979660449586953	1.32278782647111	0.655189542566526	0.0694586693908969	0.061196322948676	-0.189168560331354	-0.0585135679917809	0.0262379254491689	-0.032275642542612
799	0.436861353739133	0.818387277219906	0.45881713154466	0.0605237148810718	0.0996339286745091	-0.1783187687351	-0.0181611251795193	0.204126715973812	0.185965590794292
800	-0.220468617749672	0.0612715285884546	0.0433597263419654	0.0668525878691341	0.124678030744441	-0.158783114798676	0.0327475038148999	0.2078646313853	0.2406121352002
801	1.05375404929168	0.414240419387648	0.304143305211791	0.0616781023796778	0.136891134734744	-0.130367012476042	0.0682022246383799	0.184143527219201	0.252345751857581
802	0.842780857552942	0.510571559933524	0.355485659508481	0.0906925224948519	0.139862046879403	-0.094172598421454	0.136381970952801	0.261138038203046	0.397520009155847
803	0.00926469369791949	-0.937230667719819	-1.15938878554891	0.134761870302328	0.138107509052105	-0.0527000619830394	0.220169317371394	0.317678860179616	0.53784817755101
804	-0.579299677017204	-0.409813449712531	-0.972096646620974	0.160177770849741	0.135662103908865	-0.00960832629238519	0.286231548466221	0.38827040762784	0.674501956094061
805	-0.444775335566811	-0.201961231783819	-0.601438967678787	0.152979732370531	0.134971000799541	0.030924434356896	0.318875167526968	0.331482467276343	0.650357634803311
806	0.874083605174348	1.11889031832174	1.13497122989796	0.128562002431337	0.136003742255518	0.0650726568574343	0.329638401544289	0.265703187986651	0.59534158953094
807	1.86005571231315	1.61068003324934	1.74802529892537	0.136595514023209	0.136914499055466	0.090154064032365	0.36366407711104	0.198677894115209	0.562341971226249
808	0.79865850440782	1.3199210702994	1.96623886089816	0.198407601302751	0.135932124558682	0.105035790559462	0.439375516420894	0.0123018396868092	0.451677356107703
809	0.999479392197465	-0.441307088116789	-0.159438844052607	0.259477549564333	0.133455578700144	0.110018013221668	0.502951141486145	-0.050238928349245	0.452712213136899
810	0.6162520659511	0.535506212344623	0.922501273651452	0.32462008730258	0.132550674893833	0.106321799657473	0.563492561853886	0.18641370465956	0.749906266513446
811	1.48554837400729	0.810814676325732	0.893746080553212	0.377801674835465	0.137045349128496	0.0955282395428487	0.61037526350681	-0.0618747035784889	0.548500559928321
812	-0.804495266823254	-0.903456561063633	-1.31817157269102	0.449686913198958	0.149075009703561	0.0793231766760417	0.678085099578561	0.147715196346027	0.825800295924589
813	-0.178953920097399	-1.95877888149444	-0.0413979546554877	0.456750373491187	0.168748712138798	0.0596506693287231	0.685149754958708	-0.246077893907666	0.439071861051042
814	-1.03557463992754	-0.417407225783284	-0.216910389167766	0.440616399046323	0.194335591626016	0.0390407362972104	0.673992726969549	-0.0600026160162138	0.613990110953336
815	-0.142066220105145	-0.905526789179662	0.0630629144297212	0.381409188841349	0.221492885304384	0.0207400761366603	0.623642150282393	-0.0383725609690686	0.585269589313324
816	-0.681711823952567	-0.823502360664534	-0.483383887662003	0.324536300594145	0.243657713464701	0.00841869074853487	0.57661270480738	-0.277396715537146	0.299215989270234
817	0.769369191152981	0.982865633882847	0.82882297684179	0.25342393715035	0.254332694507711	0.00547108589875476	0.513227717556816	-0.158368807776473	0.354858909780343
818	-0.392242088692061	-0.19494167061163	0.000573044391796146	0.222625002558391	0.248879100775687	0.0141393921338186	0.485643495467897	-0.103885806211071	0.381757689256826
819	1.51667026970557	0.461555006674661	0.985686430250979	0.181819100353533	0.22593119363155	0.0347967581563962	0.442547052141479	0.0633880437060102	0.505935095847489
820	1.40027417174644	1.25448304699605	1.89947900323297	0.198161559632674	0.188087551971456	0.0656828701636669	0.451931981767797	-0.0648616235673242	0.387070358200473
821	1.09020372534339	0.83861467534879	1.00990684533965	0.24846283926518	0.140709627723849	0.103200863394545	0.492373330383573	-0.121193144687583	0.37118018569599
822	2.0831583933727	2.38262945148227	1.64212978619808	0.309720001913832	0.0907103457827095	0.142681643017411	0.543111990713953	-0.17451821395904	0.368593776754913
823	1.56026419056804	0.741908000963436	2.06850841313139	0.408826792573541	0.0455950592202043	0.179386391993122	0.633808243786867	-0.112166927677709	0.521641316109159
824	0.818587182301778	0.00377774833416505	0.774518255458197	0.512924060613119	0.0126470731865763	0.209488984029207	0.735060117828902	0.0114649277175727	0.746525045546475
825	-1.55110668658181	-0.821827654382141	-1.83205725564683	0.592656710425729	-0.00184337535886782	0.230839544019037	0.821652879085898	-0.0839588485457349	0.737694030540163
826	0.320346930890051	-1.09559128132685	0.401484486839909	0.575831719939803	0.00540530206941462	0.24338188825231	0.824618910261527	0.0224148671321459	0.847033777393673
827	-0.564279497573533	-1.54947530402897	-1.38337184892224	0.556123717368057	0.0329528641931704	0.249161902825523	0.83823848438675	0.134428653571914	0.972667137958665
828	-1.83924536252743	-1.06453318418626	-0.486435162043318	0.506159915711928	0.0744659290424662	0.251935682676888	0.832561527431282	-0.0701053420543918	0.76245618537689
829	-1.22650007366351	-1.40761283486369	-0.677167042315578	0.395802632479472	0.120139786684156	0.256420854629814	0.772363273793441	0.00652231260799534	0.778885586401437
830	-0.733145340539085	-0.562171730444537	-0.0356748357579313	0.268655503560488	0.159079396872807	0.26724738275755	0.694982283190845	-0.0579454653985538	0.637036817792291
831	0.193522731726548	0.741853790277288	0.268117709804822	0.150588661201571	0.181825690085445	0.287765594557689	0.620179945844705	-0.163647719240059	0.456532226604645
832	-0.200159355099046	0.00822676238520347	-0.794611378102538	0.0728356869421079	0.182203259245816	0.319014253425201	0.574053199613125	-0.0405963014926234	0.533456898120502
833	-2.2607819504796	-0.912752249659943	-0.718567663908543	0.0117679705516122	0.158887773709593	0.35918539684399	0.529841141105196	-0.05673319211459	0.473107948990606
834	-1.19650179945279	-0.496895498302061	-0.673710534742155	-0.10359249059468	0.11570724879567	0.403796436495806	0.415911194696796	-0.132517372284454	0.283393822412342
835	-0.778854905748752	-1.22898431272357	-0.89592086707963	-0.216701535010521	0.059429945802694	0.446558341160509	0.289286751952682	-0.150131065128176	0.139155686824506
836	1.51874569469868	0.14220138602131	0.766651701356596	-0.31090719738115	-0.00313573055564739	0.480702404503091	0.166659476566293	-0.41186326917421	-0.245203792607917
837	0.492193045942612	-0.496076107191506	-0.0320896820697937	-0.314101432520038	-0.0668730120777576	0.500369026567241	0.119394581969446	-0.349940762880889	-0.230546180911443
838	-0.354020425914276	-0.121868808553959	-0.506576944913517	-0.28980273459209	-0.128629723141947	0.501650214055156	0.08321775632112	0.105767819555166	0.188985575876286
839	-0.132706424157877	-0.20295469457742	-0.518875803167121	-0.275586231963139	-0.186273489940175	0.483040261767705	0.0211805398643905	-0.0370332431245594	-0.0158527032601689
840	-0.150458179902401	0.0257551939845825	0.665032208508945	-0.261347297296748	-0.238169064390807	0.445303990333488	-0.054212371354067	-0.0308320996120706	-0.0850444709661377
841	-0.96148544561573	-0.591942960536894	0.456987825171003	-0.248142552922532	-0.28294388730852	0.390985826531774	-0.140100613699278	-0.00461298463434632	-0.144713598333625
842	-1.20349584678686	-1.5818996075893	-2.2906200483042	-0.262625454213169	-0.319457727646642	0.323828307562617	-0.258254874297194	-0.177914752112038	-0.436169626409231
843	-0.0284931434781235	-0.181952680114467	0.502219960962356	-0.303117706750999	-0.347067542595544	0.248245193706007	-0.401940055640535	-0.212167842693626	-0.614107898334161
844	0.570981366263521	0.795414016295734	0.630704564615112	-0.321233598593426	-0.3665126607512	0.168863273319129	-0.518882986025498	-0.0745366328664392	-0.593419618891937
845	-0.17688862219959	0.113699489027332	0.76608420042426	-0.304122576877367	-0.380099180743988	0.0901269354437935	-0.594094822177561	-0.123259215285729	-0.71735403746329
846	-0.0281776385125158	-0.179134776442221	0.273497673085501	-0.288452658386883	-0.389928332079792	0.0159750429724746	-0.662405947494201	-0.21873211423669	-0.881138061730891
847	0.433607305523521	0.280778614100968	0.213740457573492	-0.269393460691936	-0.396365290610927	-0.0504335119358799	-0.716192263238743	-0.0547452798866523	-0.770937543125395
848	-0.700155677024879	-0.452571849804478	-0.346122955351897	-0.233565517212531	-0.398455744535063	-0.106950022505669	-0.738971284253264	0.0988259334271962	-0.640145350826067
849	1.57947829477572	1.30535140233314	2.04862333966802	-0.224804266017106	-0.394976977432732	-0.15253137517814	-0.772312618627977	-0.0660577115330662	-0.838370330161043
850	-0.000361428841554101	-0.308039092969176	-1.04916866779824	-0.159817985622332	-0.385168709844786	-0.187095659979898	-0.732082355447016	-0.0992571218804722	-0.831339477327488
851	1.60209311345929	-0.103252654607239	0.964907462992689	-0.111016830018666	-0.368767271225071	-0.211160032010716	-0.690944133254453	-0.0261649959834484	-0.717109129237902
852	0.010945823972748	-0.0214764426605053	-1.67824455878847	-0.0221892701599985	-0.34553290530881	-0.225428180854401	-0.59315035632321	-0.217086323126482	-0.810236679449691
853	0.442841135377252	1.21709722639611	1.47233492774687	0.0384411981803212	-0.315895291597857	-0.230510145634877	-0.507964239052412	-0.125124820866928	-0.63308905991934
854	1.98313098951019	0.666660266505848	2.22405062276304	0.092322601116389	-0.281263351620418	-0.226838380039336	-0.415779130543364	-0.160833353384385	-0.576612483927749
855	-0.737289362245891	-1.152862512588	-0.541733023573964	0.190352812882139	-0.243226919599259	-0.214743653617232	-0.267617760334351	-0.130239104667468	-0.397856865001819
856	-0.807777942589374	0.104169199859443	0.471434976698564	0.225664054461026	-0.202471681315255	-0.194637329525861	-0.17144495638009	-0.199958251207152	-0.371403207587243
857	-0.102709553955623	0.71918754609436	-0.0493754067413902	0.215464790478604	-0.15952690388937	-0.167244853989632	-0.111306967400398	-0.140333422916691	-0.251640390317089
858	-0.511594805407504	-0.254332310539738	-0.877247781294739	0.198184502147435	-0.116101884726335	-0.133773164022149	-0.0516905466010493	-0.0396387348174228	-0.091329281418472
859	-0.137037878699798	0.257832260845143	0.102431209901782	0.163334789098349	-0.0744011895039382	-0.0958553849181494	-0.00692178532373881	0.0154458929052591	0.00852410758152033
860	-1.72513676334028	-0.565000296971	-0.624395639725402	0.130119500136506	-0.0360949073813993	-0.055253468107421	0.0387711246476856	0.0338880078633299	0.0726591325110155
861	0.319306869010173	-0.054893588891388	0.439326951709	0.0470821884696741	-0.0022747840664551	-0.0135006113880643	0.0313067930151547	-0.167955221266043	-0.136648428250888
862	-1.33505160393136	-0.478950597849897	-0.657669000412256	0.000330616056141025	0.0262888961842755	0.0282837984057414	0.0549033106461579	0.0757357251754978	0.130639035821656
863	-0.941059901349978	0.197912933903649	0.501516241463117	-0.0747406758805901	0.0487769830262943	0.0692955092427871	0.0433318163884913	0.109745793164689	0.153077609553181
864	-1.29654756146967	-1.07933870092649	-0.433318459325293	-0.153425585537469	0.0643943437558116	0.108739121172449	0.0197078793907914	0.109053227727406	0.128761107118197
865	0.688699894878859	0.542281078678808	0.598405287416769	-0.243589251536172	0.0726424136076768	0.145515082817468	-0.0254317551110266	0.0729961640870794	0.0475644089760529
866	1.29637580116068	1.26502220264629	1.49600055445102	-0.273469385800147	0.0734182199316802	0.178094184664761	-0.0219569812037057	0.151785098375024	0.129828117171318
867	-1.14059456084516	-1.73878104872253	-1.50206668065469	-0.242057524618087	0.0669619737391464	0.204656998303765	0.0295614474248244	0.170396593331559	0.199958040756384
868	1.7136036616731	1.43108652502972	0.425094426947655	-0.250401461308921	0.0549190574255129	0.223438991591408	0.0279565877080004	-0.073739862827604	-0.0457832751196036
869	-0.677372032582022	-0.418527455328019	-0.61052717089289	-0.191647542277338	0.0399837844457386	0.233144036394546	0.0814802785629463	0.0570282289232873	0.138508507486234
870	-0.251184185370043	0.252313450834726	0.232829895094298	-0.168149766730546	0.0244438880244651	0.233299055128317	0.089593176422236	-0.11692503338373	-0.0273318569614944
871	-0.503322728615432	-0.69299832409413	-0.774120812759438	-0.155099669618383	0.0103891788255446	0.224470055585683	0.0797595647928443	0.167287171586539	0.247046736379384
872	0.883236929603679	0.512993706392165	1.24519362831074	-0.157739011107531	-0.000664848071075829	0.208263449789435	0.049859590610828	-0.0331631475541842	0.0166964430566438
873	0.800554465310168	1.81160683561948	2.01064645951296	-0.125399811568155	-0.00817952022506354	0.187058299573593	0.0534789677803746	-0.0654261602450474	-0.0119471924646729
874	-1.54900621706605	-1.11195518847775	-0.684435570159402	-0.0733842007243158	-0.0125559485637892	0.163517666333602	0.0775775170454967	-0.173935906895915	-0.0963583898504183
875	-1.13714164370288	-0.986169437720719	-0.591089757494779	-0.0868345574477019	-0.0136941301669835	0.140036792976668	0.0395081053619825	-0.0539579929880103	-0.0144498876260278
876	-0.573817263965226	-0.454168402936759	-0.918698677162185	-0.130237857789096	-0.0106388461592751	0.118321251642662	-0.0225554523057097	0.0224170717198089	-0.000138380585900787
877	0.980416951263047	-0.0134343602243492	2.03653408473835	-0.173844607854247	-0.00366890071441278	0.0992582993593132	-0.078255209209347	0.106060567989767	0.02780535878042
878	-0.362293804387399	-1.24635456158954	-1.68257555454555	-0.165254906231818	0.00485929976690827	0.0831397224725335	-0.0772558839923765	0.190020264506115	0.112764380513739
879	-0.329290990334982	0.219732485742925	0.620513205072685	-0.165931865290173	0.0116792230731557	0.0700861471649755	-0.0841664950520415	0.0623295273569036	-0.0218369676951379
880	-0.782363470965552	-0.424736752529825	-0.0723546657894465	-0.171717392124337	0.0137719330771752	0.0603657648153705	-0.0975796942317911	0.117761873649434	0.0201821794176434
881	0.00651834719498806	-0.512781200427517	-0.348684829670544	-0.195574965311576	0.00888649711807133	0.0543954472104507	-0.132293020983054	0.153961171402105	0.0216681504190508
882	-0.0430324518526678	0.683728971236737	0.491861493118233	-0.204927396219277	-0.00371243388182401	0.0524861551816341	-0.156153674919467	0.0256731256705915	-0.130480549248875
883	-1.55679183036345	-1.33924179908838	-1.14781366626386	-0.205872182783248	-0.0233996827058381	0.0545515067349423	-0.174720358754144	-0.0473374956777607	-0.222057854431905
884	0.284039578363512	1.07050906064053	0.394020207042134	-0.250724566734569	-0.0484046280567824	0.0599542173931408	-0.239174977398211	-0.0725678397825099	-0.311742817180721
885	-1.42215961948874	-0.650234333315737	-0.804144055244355	-0.263249498118864	-0.0762587939860851	0.0675495675049554	-0.271958724599993	0.00689888137912982	-0.265059843220864
886	-0.652734946734298	-0.563599400149385	-0.65256703037239	-0.309569849219178	-0.104586832057544	0.0758856605172985	-0.338271020759424	-0.15815205725868	-0.496423078018104
887	-1.01352085477233	-0.752570099329621	-0.151361946571027	-0.351823862845018	-0.130983105470247	0.0834686674802694	-0.399338300834996	-0.125432592928609	-0.524770893763606
888	-1.62958560862742	-1.64972393033071	-2.25332357366399	-0.401779184483487	-0.153840047736079	0.0889920099886225	-0.466627222230944	-0.0853132519876816	-0.551940474218625
889	1.64151425602608	1.09319136096837	1.48577191311857	-0.475431034729999	-0.173002233479585	0.0914639563627339	-0.55696931184685	-0.121397826115851	-0.678367137962701
890	1.26265557369357	0.909620292248651	0.821114931753238	-0.455421048642161	-0.189999989533492	0.0902227478460639	-0.555198290329589	-0.256547082062712	-0.811745372392301
891	-0.564243409948086	-1.18367031408863	-0.663137794011963	-0.385692485208607	-0.206988025447707	0.0848660718148508	-0.507814438841463	-0.0365782540945755	-0.544392692936038
892	-0.751095314774433	-0.90787846192	-0.747433747270691	-0.344757276729153	-0.224244310997697	0.0751367600335768	-0.493864827693273	-0.0863101839470542	-0.580175011640327
893	-1.90981082202357	-1.74889742200185	-1.99520481158916	-0.330587158478458	-0.240141448645255	0.0608111077416628	-0.50991749938205	0.0919830379093821	-0.417934461472668
894	-0.284792170858769	-1.09034186087156	-0.721269128462012	-0.372770866931822	-0.253465613326922	0.0416778018482586	-0.584558678410486	0.152381588926579	-0.432177089483907
895	1.76316557980353	0.667229540193722	1.03457014357041	-0.398125470267892	-0.264984268879279	0.0176971870999527	-0.645412552047218	0.229813862525596	-0.415598689521622
896	0.0947719438909625	0.33677719624391	0.0604107041991615	-0.34429703218328	-0.277490715231698	-0.0107152988557332	-0.632503046270711	0.104154613365536	-0.528348432905175
897	-0.246933173955975	-0.0717812951253035	0.00136145694322401	-0.293797945126228	-0.293755692998773	-0.0425073599185355	-0.630060998043536	0.292923282679558	-0.337137715363978
898	0.333671010041298	-0.294108910838397	-0.101821673603469	-0.258380494607806	-0.31409266826924	-0.076125488451744	-0.64859865132879	0.0489386372972846	-0.599660014031506
899	-0.660477550464709	-0.196129703412588	-1.13793179067484	-0.215221993066376	-0.336166707381045	-0.109952307501775	-0.661341007949197	0.319780981967926	-0.341560025981271
900	1.79808490420558	1.34855905950038	1.65359750810649	-0.200850235175464	-0.35653934230939	-0.142766157631004	-0.700155735115858	0.124496492886695	-0.575659242229163
901	-0.124162241769296	0.36006675449008	-0.255217186610844	-0.125731015993323	-0.372210433008714	-0.17391544165886	-0.671856890660897	-0.0170011751546414	-0.688858065815539
902	-2.14967626508621	-1.51355097146503	-1.19255084835623	-0.075311977758166	-0.380764759378132	-0.203132437086328	-0.659209174222626	-0.101577380146149	-0.760786554368775
903	-0.418897537786679	1.00106382035911	-0.327903538947655	-0.109440686798235	-0.379830507845259	-0.23017249447141	-0.719443689114904	0.00967495055953839	-0.709768738555366
904	-0.36691362154353	-0.227711977345819	-0.1357950605876	-0.142440355304475	-0.368283342984708	-0.254538840466651	-0.765262538755834	0.103452775816643	-0.661809762939192
905	-1.48385746257035	-2.39619524259492	-2.1937912932684	-0.171896451148728	-0.347216519973866	-0.275414685154916	-0.79452765627751	-0.0600885438546419	-0.854616200132152
906	-1.17016755858618	-1.58618101661523	-0.879086409901492	-0.234588385787457	-0.318831002911581	-0.291773040530957	-0.845192429229996	0.406083308534775	-0.439109120695221
907	3.19541181441655	2.98124848553359	3.12043355087776	-0.307225901129595	-0.286688871859628	-0.302610753207456	-0.896525526196679	0.168109678244596	-0.728415847952083
908	-0.142410269665365	-0.631262028363843	-0.281429262557536	-0.241174012384854	-0.256515960674198	-0.307259141456525	-0.804949114515577	0.169654390278554	-0.635294724237023
909	0.0386570854400471	0.312469660207228	-0.110008503110813	-0.193637308070015	-0.233421723570415	-0.305694748975058	-0.732753780615487	0.187326225727247	-0.545427554888241
910	1.4869106050279	1.08629450326225	1.54095454067303	-0.154143873248933	-0.218371285006702	-0.298767507204628	-0.671282665460263	-0.103411208965954	-0.774693874426217
911	-0.708773515668969	-0.018828429747037	-0.0236031176470928	-0.0739105120186371	-0.209172722019198	-0.288243593921065	-0.571326827958901	0.0845805168834444	-0.486746311075456
912	0.315219405525808	0.252716430839011	0.497281929118644	-0.0409116770882747	-0.202053707650937	-0.276516593012749	-0.519481977751961	-0.0701944306358257	-0.589676408387786
913	-0.788567354476933	-0.840756953750233	-1.2259845869215	-0.00712440571464458	-0.19286901421319	-0.265957865735715	-0.46595128566355	0.134936173382188	-0.331015112281362
914	2.91769602527539	3.07300640318481	3.51252550881164	-0.0100669966021051	-0.178587007496694	-0.258133056725761	-0.44678706082456	-0.0526854757358548	-0.499472536560414
915	-0.109186478664441	-0.0707137286864164	0.63034216865224	0.0838436111091213	-0.158254002118549	-0.253226231792857	-0.327636622802286	0.0140179951343912	-0.313618627667894
916	2.62846865432523	2.45061116167561	2.22390240149771	0.140463022237945	-0.13207376692279	-0.249909826476076	-0.24152057116092	0.222078381520878	-0.0194421896400421
917	1.10797932075933	0.837350955505277	0.455136048592265	0.259881063526407	-0.0993930113932076	-0.245707179133479	-0.0852191270002793	0.180636873342343	0.0954177463420638
918	2.0125107873066	2.49263343327681	1.80598235356715	0.367675527917724	-0.0588314756906126	-0.237698249662514	0.0711458025645973	0.155619163200208	0.226764965764805
919	-2.17109394023428	-2.16497531604926	-1.86323233516118	0.493759216152797	-0.0085090052594006	-0.223249112871658	0.262001098021739	0.149771216293952	0.411772314315691
920	-1.66506348855386	-2.21313149432588	-1.14739577006258	0.490949777892319	0.0531925780331534	-0.200444603071293	0.343697752854179	-0.0686981225418082	0.274999630312371
921	-0.151426342415334	-0.6391596118617	-0.0985182544319254	0.418405114896174	0.12594875484584	-0.16812154888523	0.376232320856784	-0.00545176047369665	0.370780560383088
922	-1.13359326361607	-1.03273726720811	-0.957227718226834	0.35106969576882	0.204309668999296	-0.12565943438007	0.429719930388046	-0.136928943312039	0.292790987076007
923	0.70081993588989	0.572712643583254	0.675435051711051	0.257273470264397	0.278114163358822	-0.0728069033422975	0.462580730280921	-0.25800772520863	0.204573005072291
924	0.248071786382659	-0.0873611210089351	1.30765206136147	0.208897662838966	0.336317701536714	-0.00978391470736421	0.535431449668316	-0.260916989127672	0.274514460540643
925	0.454736832479626	-0.0308267056477495	0.0417516889616902	0.177730477212673	0.370846122719784	0.0622869356730207	0.610863535605478	-0.255855434044816	0.355008101560662
926	1.0901285145759	1.16213970774629	0.150839921447574	0.165890805107863	0.378952044243936	0.140838617463507	0.685681466815306	-0.122346344529344	0.563335122285963
927	0.355739409564592	0.920251700305051	-0.547090943626635	0.188204375509831	0.36284992594989	0.2215857800504	0.772640081510121	0.0315989616485002	0.804239043158621
928	-0.265794988088423	-0.708508939614122	-1.06745812067968	0.208627679858373	0.328403003057929	0.298826932385292	0.835857615301594	-0.0741887257464182	0.761668889555175
929	-1.03490814048648	-0.50816922997249	-0.412476840620671	0.206758048000377	0.283898443009842	0.366373470021886	0.857029961032105	0.0746374785206278	0.931667439552732
930	-1.03073896855654	-0.839892662321558	-0.76658068108384	0.16481858387251	0.237691349029136	0.41882961928363	0.821339552185276	0.131566993681796	0.952906545867072
931	0.161043101894755	-0.857153487257001	-0.328308180935903	0.0975341146583966	0.195447127777883	0.452738327233999	0.745719569670278	0.0875664067746438	0.833285976444922
932	-0.219835973890868	0.122497383867431	-0.631850426941266	0.0545011951648692	0.159107260040815	0.467151201032433	0.680759656238117	-0.0535966586547641	0.627162997583353
933	0.89924723553357	0.832200444569124	1.27651048085794	0.0166650779958133	0.127416308535406	0.463443296600425	0.607524683131644	0.103107109243147	0.710631792374791
934	-2.25532472033322	-1.82297492800373	-2.28236953103688	0.0202048347173862	0.097671022675279	0.444525885835585	0.56240174322825	0.0848193224358779	0.647221065664128
935	-0.204375741354346	-0.191046348955171	-0.0410027704057895	-0.0519464450299297	0.0680590643629984	0.413832194472353	0.429944813805422	0.15353606328092	0.583480877086342
936	0.54721821846496	0.503764562659885	0.302900652825433	-0.105297158041254	0.0381187402757473	0.374467658367726	0.307289240602219	0.511159796051574	0.818449036653793
937	1.75619795786007	1.52020068158279	1.73256593763501	-0.119678324212252	0.00739666945973215	0.328772590606881	0.216490935854361	0.18874345529732	0.405234391151681
938	0.590398480550757	0.931362275483357	1.18582766106565	-0.0678717221294685	-0.0241677684044108	0.278336400431749	0.186296909897869	0.314352237120394	0.500649147018263
939	-1.24116035609402	-1.50278736354617	-1.77416261127196	-0.0115794568441973	-0.0548666025176984	0.224292816170388	0.157846756808493	0.506694971916731	0.664541728725223
940	0.541115801699818	0.420488789111302	0.209721080588608	-0.0141121850636395	-0.0808017256915809	0.167650037376941	0.0727361266217209	0.298080503731426	0.370816630353147
941	0.203355814976722	0.0414811308547155	-0.619995127804083	0.00237490814853432	-0.0980693445894977	0.109534844692451	0.013840408251488	0.142511062016434	0.156351470267922
942	0.623169885798538	1.15489747687029	0.2678327201659	0.0200082475969508	-0.105277020717384	0.0513914409105676	-0.0338773322098655	0.0484462147402559	0.0145688825303904
943	1.11324852892764	1.33007983467387	0.139211757262573	0.0515791207020029	-0.103246633940549	-0.00483407215952425	-0.0565015853980706	-0.00877946310842218	-0.0652810485064928
944	-0.894489728705109	0.000933919250730719	-0.451639394543839	0.107504927478697	-0.0935164458485915	-0.0566498663689008	-0.0426613847387956	-0.131566396386195	-0.17422778112499
945	-0.655037193431403	-0.0323288887410487	0.892970402973283	0.11216681193688	-0.0767299843211031	-0.10128180304569	-0.0658449754299136	-0.279581441649486	-0.345426417079399
946	-0.536748818625472	-1.11024958277354	-0.88266278219939	0.0901541650914107	-0.0526210095898294	-0.136231682693093	-0.0986985271915116	-0.253633460363023	-0.352331987554535
947	0.164534854545442	-0.418503321829043	-0.342036378043991	0.0548582018361366	-0.0215211747596724	-0.159900860012279	-0.126563832935815	-0.148343148357197	-0.274906981293011
948	3.20814291858252	2.69192641533029	2.42463294493933	0.0347844395240115	0.0143479485796748	-0.171993707060665	-0.122861318956979	-0.308692890190198	-0.431554209147177
949	0.506396299996028	-0.772301387995917	1.2063375765258	0.125249839062062	0.0507129490124269	-0.173543587656142	0.00241920041834709	-0.253296363966823	-0.250877163548476
950	0.470448596050986	1.79411183122729	1.40636472286516	0.198359171975363	0.0837288212193155	-0.166590044219062	0.115497948975617	-0.0152125122822647	0.100285436693352
951	-0.0545566750219824	-0.460458427959568	-0.637143413644657	0.256254859949762	0.112266260185086	-0.153675659338755	0.214845460796093	-0.121649067167108	0.0931963936289855
952	1.27617755279706	1.22672042784186	0.724162557681292	0.284856650537959	0.137195585810072	-0.137344841421482	0.284707394926549	-0.267151571195204	0.0175558237313453
953	1.55225719618874	1.43529794242382	1.06920174069771	0.336462862864559	0.160452610074848	-0.119705076148455	0.377210396790951	-0.266948670688778	0.110261726102173
954	2.92591490112798	1.60763395289045	2.43147335292632	0.410835091217838	0.183754306188376	-0.102028086806854	0.49256131059936	-0.592648814595234	-0.100087503995874
955	-0.514768584507654	-0.354508839947129	-0.652199106973097	0.543010305940334	0.208818403291759	-0.0844451272250942	0.667383582006998	-0.495358151023217	0.172025430983781
956	-0.420999586207977	-0.843489294464197	0.000821977504880389	0.596909201330879	0.237807603381983	-0.0659056646789606	0.768811140033901	-0.399372045898566	0.369439094135335
957	-1.20572908589567	-0.95527868789177	-1.2405323135096	0.5996377342434	0.272426046246477	-0.0445155092972712	0.827548271192606	-0.416683314399447	0.410864956793159
958	-1.81460101245949	-1.75898106217019	-1.12766116192233	0.5422768048468	0.311814965962055	-0.0181443758642504	0.835947394944604	-0.282266309916787	0.553681085027817
959	0.161306369584162	0.530423744856326	1.08370261973418	0.426581413856462	0.351696193229226	0.0149710510963595	0.793248658182047	-0.271068522460479	0.522180135721568
960	0.353354909665745	-0.638382127650693	0.0443195010250897	0.340294291060413	0.385159608215066	0.0558176755623091	0.781271574837788	-0.215409493472901	0.565862081364887
961	-1.58132427359109	-0.768603935509927	-0.663373714764201	0.282844830653625	0.404968455468979	0.104370554771052	0.792183840893656	-0.249030745818876	0.54315309507478
962	1.03637826780796	0.0379181619507697	0.189245346147621	0.183254285026123	0.40647003788162	0.159418936280336	0.749143259188079	-0.2409697137505	0.508173545437579
963	-0.911515278360233	-1.23380190611182	0.0479578976524031	0.144415868050772	0.388224174145083	0.218436799035596	0.751076841231451	-0.179141556792474	0.571935284438977
964	1.57327716299155	1.09848660471274	0.960449515179139	0.0837849804245408	0.351520245938193	0.277646125830551	0.712951352193284	-0.301943735824587	0.411007616368697
965	0.166097039144572	-0.163789784165634	0.193960726884671	0.0919134447774046	0.29955070350226	0.332433991614954	0.723898139894619	-0.22119047458339	0.502707665311228
966	0.915939777466154	0.581375483170827	0.831313475809654	0.099781525943633	0.236688426131011	0.378093200177975	0.71456315225262	-0.408653887226971	0.305909265025649
967	0.130926414091635	0.893695891418407	0.806898518676556	0.131773305774875	0.16858347381249	0.410663879899451	0.711020659486817	-0.170621776185115	0.540398883301702
968	1.85070258967399	1.35612827658592	1.41758458802599	0.153175897945517	0.101363576540863	0.427625555717985	0.682165030204366	-0.185424852714796	0.49674017748957
969	-1.08586385136796	-0.450209596094542	-0.83778007568407	0.223098433162062	0.0410219390242029	0.428292884248244	0.692413256434509	-0.0910744577451185	0.601338798689391
970	1.46270165257214	1.15075290804011	1.0786851570533	0.22707701627337	-0.0068783345584545	0.413881819470358	0.634080501185273	0.0369358219920073	0.671016323177281
971	-0.791119850702842	-0.495399163799582	-1.57479165351306	0.270184874114274	-0.0381441526398504	0.387283628485692	0.619324349960116	-0.0649465117840185	0.554377838176097
972	0.131737951524548	-0.355938343598374	-0.28434878548861	0.264294488860083	-0.0511070604666086	0.352627131327516	0.565814559720991	-0.191283477064669	0.374531082656321
973	-0.0491012296615904	0.463125376654834	0.238460793384961	0.255976031033564	-0.0466109355999557	0.314718294654754	0.524083390088363	-0.0907699818503937	0.433313408237969
974	-0.402027031862834	-0.0138043363788622	-0.571333993994889	0.240380975906874	-0.0281010880139055	0.278412674285671	0.490692562178639	-0.14399684923676	0.346695712941879
975	-0.894736570677353	0.53289206841439	-0.0823027908133297	0.20886265417108	-0.000658441884834122	0.247957917444441	0.456162129730687	-0.10282309131871	0.353339038411977
976	-0.893363816933043	-1.13186124833854	-1.62271234522744	0.151570435590039	0.0306528323911378	0.226363343306522	0.408586611287698	-0.296333795226515	0.112252816061183
977	0.689761271429957	0.902934058029828	0.147294768915386	0.0789289525664871	0.0618215859146663	0.214904317836007	0.355654856317161	-0.311241609961033	0.0444132463561275
978	2.02337582422229	1.59097441287225	1.64500399975829	0.0502315707945514	0.0898979737467955	0.212915989654511	0.353045534195858	-0.246697872838652	0.106347661357207
979	-0.648568152584561	-0.964711775616232	-0.462772039657252	0.0956086049449254	0.112666128903972	0.217983548670202	0.4262582825191	-0.395667546248871	0.0305907362702287
980	-0.50263074591041	-0.220974392017378	-0.198713840713162	0.101644073727624	0.129842600907989	0.226487743874802	0.457974418510415	-0.258848514765496	0.199125903744918
981	0.0591276585191155	-0.82831047279329	-0.773307660543948	0.0858891236250018	0.142962330135358	0.234325503431695	0.463176957192055	-0.079919884157743	0.383257073034312
982	0.100474281331128	-1.16775659562041	-0.0391470735040972	0.0744424588485445	0.153235543922675	0.237626499047424	0.465304501818644	-0.225598610928181	0.239705890890462
983	1.69841078690333	0.977370142979499	2.36953603122955	0.0676139148465871	0.160415133073327	0.233390227564339	0.461419275484253	-0.0753246976737428	0.38609457781051
984	0.571323186831949	1.82993976225478	2.20309195766928	0.116436556103316	0.162627818713904	0.219990104153813	0.499054478971033	0.0939114016037198	0.592965880574753
985	-1.14571140985242	-1.17906879123062	-0.165588498910199	0.164047810536169	0.157710553506739	0.197421867999556	0.519180232042464	0.0399729082546	0.559153140297064
986	-0.760623531724384	-1.60635269452188	-0.725678977815599	0.153051050658797	0.145915665265538	0.167179682554278	0.466146398478613	0.119343472480662	0.585489870959275
987	-1.90150478057003	-2.27421583501198	-2.29307937644669	0.115740832942354	0.130108956869141	0.131807437937616	0.377657227749112	0.144431941961177	0.522089169710289
988	1.54057792735785	1.32304320520047	1.97395718938974	0.0246551536710259	0.11254361539967	0.0943806360348733	0.231579405105569	0.326318072281126	0.557897477386695
989	-0.40336062838024	-0.220677558003812	-0.41487865054168	0.0132412056641831	0.0924102955304587	0.0581832175748614	0.163834718769503	0.360850241146732	0.524684959916235
990	1.20598648778191	1.62666920209109	0.691517636094791	-0.00805462921501409	0.0669892665087502	0.0265807268691139	0.0855153641628501	0.108034057207912	0.193549421370762
991	0.110438544710266	-0.25153968457121	0.144041182777208	0.0174301381374145	0.0351177719737363	0.00282295491953021	0.055370865030681	0.23474173541906	0.290112600449741
992	0.316639049859507	0.68316804034213	0.730286889948372	0.0375571369883845	-0.00129338172786941	-0.0104496120002271	0.0258141432602879	0.15090464773783	0.176718790998118
993	1.4519209051417	1.40722035441043	0.664239534123666	0.0601842802110415	-0.0376483705253315	-0.0118781786708898	0.0106577310148202	0.14094120457096	0.15159893558578
994	2.02508441206279	1.3773484563955	0.807616717948095	0.120923432169317	-0.068776638940981	-0.00185434762951223	0.0502924455988241	-0.0528171065765222	-0.00252466097769807
995	-1.23632831714242	-1.56703679065682	-1.20678547297582	0.223984691317217	-0.0899786753773918	0.0175191154515981	0.151525131391424	-0.165177713212831	-0.0136525818214075
996	-1.047498714641	-1.17125618506109	-0.531147471064855	0.245220108815819	-0.0971811234604896	0.0429877210526621	0.191026706407992	-0.0672346422942056	0.123792064113786
997	-0.197686113056101	-0.942752209831539	-1.01863259772355	0.217092283666795	-0.0883886049068882	0.0709913257137322	0.199695004473639	-0.368639636425928	-0.168944631952289
998	0.0622446132091729	0.890496747391018	0.233543439694735	0.184630235148965	-0.0659843879610081	0.0984891617433229	0.217135008931279	-0.177953227408957	0.0391817815223222
999	-1.17199360425609	-0.910297380699452	-1.15498544544166	0.158842056509357	-0.0364194226505597	0.123508778430563	0.24593141228936	-0.011695780660037	0.234235631629323
1000	1.33937728458759	0.687205771469851	0.39261905745694	0.0979545171194906	-0.00722730822044541	0.145260295278885	0.23598750417793	0.104201573317179	0.340189077495109
1001	0.490404858272115	0.107540695531292	0.44243707340996	0.0977853114201513	0.0159279238917178	0.163799467366013	0.277512702677883	0.0573691423099177	0.3348818449878
1002	0.477257559312338	0.50677837273389	1.23196840500087	0.110519188450084	0.030073832109758	0.179407718982626	0.320000739542469	-0.0209500223055996	0.299050717236869
1003	0.741644728094929	0.603603003858961	1.07064876279773	0.131053279963763	0.0351593599121304	0.191986882468134	0.358199522344026	0.1831203706879	0.541319893031926
1004	-1.04319705557481	0.294934033249889	-0.925775344130943	0.164799767576439	0.0333687430208279	0.200739463344065	0.398907973941332	0.248862133952395	0.647770107893727
1005	-0.0456921345090124	-1.21612245413607	-1.00918343063161	0.147841734534658	0.0282080282767061	0.20425912226827	0.380308885079634	0.45321572070546	0.833524605785094
1006	-1.26092193109469	-0.538498639369285	-0.716203617949165	0.130120179287477	0.0234461376975981	0.200996244408873	0.354562561393949	0.404999580366539	0.759562141760487
1007	-0.399149644694126	0.946922252635645	0.706862083624621	0.0726712839693883	0.0214980963305114	0.189937456354212	0.284106836654112	0.594841683949754	0.878948520603866
1008	0.346116474604397	-0.390981703393002	-0.0474134251665656	0.0187024219650056	0.022163563981338	0.171241644339981	0.212107630286325	0.374340498601843	0.586448128888168
1009	-0.478243964998637	-1.020263122053	-0.381160934098846	-0.00675347430002472	0.0237475580960548	0.146526786088432	0.163520869884462	0.419081924213503	0.582602794097965
1010	0.494010944109119	0.667251784977938	-0.875194687578715	-0.039257284216398	0.0248657197536475	0.118598025382146	0.104206460919396	0.548277395468057	0.652483856387453
1011	-0.429457444125167	0.816443283139167	-0.702848443649207	-0.0435768244449137	0.0243457104764522	0.0906822401351704	0.0714511261667089	0.488171574968723	0.559622701135432
1012	0.770682657839215	1.53827986203939	1.30786766055983	-0.0591048286916342	0.021111047057998	0.0655212600416167	0.0275274784079805	0.680314136939991	0.707841615347972
1013	-0.418873445172114	-0.537671077259159	-1.15825542018552	-0.0423321991290183	0.0153641452377055	0.0447330839048134	0.0177650300135006	0.593648550108557	0.611413580122057
1014	-1.73395056834266	-0.748795180030394	-0.931752939025815	-0.043415977903597	0.00940009716553938	0.0286378119403826	-0.00537806879767502	0.790797621593932	0.785419552796257
1015	1.09575550873981	-0.0427809169668052	0.424177553563073	-0.0995014170850718	0.00669242843973913	0.0164683441028378	-0.0763406445424949	0.840935164381992	0.764594519839497
1016	-0.923051548953879	-1.48463538933088	-1.16507948240561	-0.0979419906633575	0.00930673541361517	0.00676763194490331	-0.081867623304839	0.781028850405375	0.699161227100536
1017	0.180365855845326	0.895462403183011	1.34326047241046	-0.12390767265865	0.016705488165869	-0.00216985727298196	-0.109372041765763	0.728110914432817	0.618738872667054
1018	-0.91906242322312	-0.991829851463203	-1.63296473817605	-0.131334721686198	0.0261315706534798	-0.0119003213747061	-0.117103472407424	0.880761551163191	0.763658078755768
1019	-0.69460772759558	-0.696423293863368	-0.289921293936512	-0.162096341137786	0.033855301117926	-0.0235628584322651	-0.151803898452125	0.54673696858039	0.394933070128265
1020	-0.234369878040341	0.240650718800203	0.521578564280764	-0.200138090531404	0.0369967340386544	-0.037784006576984	-0.200925363069734	0.501348958410883	0.300423595341149
1021	-0.498689959751535	-0.0133388548408359	0.731835426657891	-0.226737425376913	0.0335957151112177	-0.0547151658773747	-0.24785687614307	0.309035941515911	0.0611790653728414
1022	0.872276381295789	1.72980598985055	0.679519803965682	-0.253448944253102	0.0227363442899088	-0.0741169713816734	-0.304829571344866	0.207398679266922	-0.0974308920779439
1023	-0.295974211744933	-0.277920265376832	-0.621820312469502	-0.234459868631651	0.00511771514444172	-0.095445298554672	-0.324787452041881	0.132425790158118	-0.192361661883763
1024	-0.229257889375325	0.134233074444047	0.462357334096145	-0.223720029214232	-0.0164898307542033	-0.117949124506801	-0.358158984475237	-0.0510530754777013	-0.409212059952939
1025	-0.0117319368434723	0.109335348209081	0.546742292465607	-0.216677805436408	-0.0375604205441807	-0.140762858441646	-0.395001084422234	-0.130794340142	-0.525795424564234
1026	-1.21358279686244	-0.436558766431651	-0.970701395416181	-0.205221757257968	-0.0538507697176207	-0.162930540016557	-0.422003066992145	0.120525109794633	-0.301477957197513
1027	1.39126196348901	0.833085579233188	0.956888683898284	-0.230543153508478	-0.0627629656611087	-0.183344139296258	-0.476650258465845	0.0470755696597644	-0.429574688806081
1028	-1.10367655555358	-1.69582968484545	-0.658252493359979	-0.194378523401418	-0.0637630377486557	-0.200682612430051	-0.458824173580125	-0.0160552610593418	-0.474879434639467
1029	-1.05290712026843	-2.22506947754811	-0.899267178555297	-0.199894209919569	-0.0579094184791602	-0.213464315987616	-0.471267944386345	-0.0869326201774929	-0.558200564563838
1030	-0.126678991236574	0.0120987312005794	-0.548374208747159	-0.231505150871918	-0.0473841311583426	-0.220245400327033	-0.499134682357293	-0.0385799514407189	-0.537714633798012
1031	-1.00639693097353	-2.04572697958078	-1.40689486126841	-0.249236316469822	-0.0365067789176995	-0.219910528535586	-0.505653623923108	-0.170164688886997	-0.675818312810105
1032	0.314116567242987	1.1127366001738	0.961681823476013	-0.285891055453141	-0.0311288139962893	-0.211954703399638	-0.528974572849069	-0.0971989616268205	-0.626173534475889
1033	0.0222821561288523	-0.842443856877574	-0.437225575081338	-0.290780423382889	-0.0364763952944896	-0.196668335754648	-0.523925154432026	-0.358248024884359	-0.882173179316385
1034	1.5977653083684	1.8793853982693	2.20807343459908	-0.283773521121984	-0.055521658501083	-0.175202627169014	-0.51449780679208	-0.0802341530691851	-0.594731959861265
1035	0.666080199977746	0.992093510317153	0.64150358289435	-0.217426686748811	-0.0875401146505057	-0.149534601644744	-0.454501403044061	-0.027895721141178	-0.482397124185239
1036	0.300096663187563	0.490414512448602	-0.97554181399131	-0.143995136470501	-0.128279524295304	-0.122332985070827	-0.394607645836631	-0.208020517205424	-0.602628163042054
1037	-0.475709999788916	-0.425769470033552	-0.548428941363813	-0.08021309169137	-0.170333464117969	-0.0966759339739145	-0.347222489783253	-0.194328570012155	-0.541551059795409
1038	-0.184843758226047	-0.263994492608238	-0.476809122840559	-0.0504021596815195	-0.205262584300041	-0.0755701586347399	-0.3312349026163	-0.142792236951034	-0.474027139567334
1039	0.706749768203346	0.254932772357023	0.0484504320394167	-0.0348166437653612	-0.226575496191292	-0.0613005502199423	-0.322692690176595	-0.344266110463714	-0.666958800640309
1040	-1.10829806275909	-1.15753405024126	-0.893540058009902	-7.98251429597144e-05	-0.231736115652425	-0.0547860130080055	-0.28660195380339	-0.232167017709615	-0.518768971513005
1041	0.909197710847573	1.14826695618261	1.66489625842483	-0.0130883246495213	-0.221953225733333	-0.0552458813356319	-0.290287431718486	-0.201321022302115	-0.491608454020602
1042	0.543835435722769	0.53175779033295	1.06460021682103	0.00839740565980073	-0.201016601020145	-0.0604197241193813	-0.253038919479725	-0.0794253489770256	-0.332464268456751
1043	-0.388699623118439	-1.01075732786348	-1.38289534981952	0.040333986734688	-0.173796252180264	-0.0673094412285482	-0.200771706674124	-0.00803199007225337	-0.208803696746377
1044	0.109727452366769	0.576902502996306	-0.458385388539231	0.0476867879131239	-0.143974893107291	-0.073133344359727	-0.169421449553894	0.118218338512852	-0.0512031110410417
1045	-1.21681866009481	-0.663169792379963	-0.613995905971083	0.0546420893035499	-0.113853792726421	-0.0760913931617373	-0.135303096584608	0.16923824327645	0.0339351466918423
1046	-1.6672565797877	-1.54274946902302	-1.32295970432626	0.0176590336637319	-0.0852661227570823	-0.075642167523938	-0.143249256617288	0.207195731755485	0.0639464751381963
1047	-0.845163622592019	-0.76294913835788	-1.00521748399444	-0.0623130693629181	-0.0597013018746465	-0.0722374279291837	-0.194251799166748	0.222064203463261	0.0278124042965123
1048	1.45406125567916	1.93405764724107	1.44135483881767	-0.141550914638578	-0.0391201290904498	-0.0667629969301062	-0.247434040659134	-0.0308574354230549	-0.278291476082189
1049	2.7075869735328	3.19052500842504	2.8011190707178	-0.142395087682518	-0.026353971068574	-0.060069694127087	-0.228818752878179	0.115769102959738	-0.113049649918441
1050	-0.119058994478829	0.14783993917571	0.368870136596773	-0.0496106702543226	-0.0230786389548635	-0.0528384556125033	-0.125527764821689	0.128236520692229	0.00270875587053937
1051	-1.19275883015916	-1.33414709010999	-1.95205917061171	0.0103156284861301	-0.0265136305828269	-0.045765293477587	-0.0619632955742839	-0.18840853515784	-0.250371830732124
1052	-0.93816516624959	-0.610314521105182	-1.91520162465429	0.0110845379163156	-0.029573876311071	-0.0398426808467578	-0.0583320192415133	-0.0770307313521515	-0.135362750593665
1053	-0.26381941751038	-0.184932181260794	-0.688573167585698	-0.0194884553332186	-0.025670147017011	-0.0364161344324241	-0.0815747367826536	-0.118952271595965	-0.200527008378619
1054	0.301822301526445	-0.717847179260263	-0.065980221519664	-0.0479816662039284	-0.0127023545605522	-0.0367959437500976	-0.0974799645145782	-0.0307470266046758	-0.128226991119254
1055	0.94838624433535	0.266627549267334	0.573515863963737	-0.0556201811250516	0.00698079207610071	-0.0415552434379444	-0.0901946324868953	-0.30544002085756	-0.395634653344455
1056	0.198743137764507	-0.609854531217787	0.0984677648342358	-0.0278539134976714	0.0286612903231932	-0.0500060457044878	-0.0491986688789661	-0.248952177841618	-0.298150846720584
1057	0.12889604451627	0.715112665334639	-0.00690880994489701	-0.00181770402193931	0.0474067904975857	-0.0603241208327092	-0.0147350343570629	-0.290318781860276	-0.305053816217339
1058	1.59073758128609	1.26887046982736	0.901465000530644	0.0199158624363445	0.0596740490261517	-0.0703430427346132	0.00924686872788307	-0.33733966930207	-0.328092800574187
1059	0.392889440046245	0.564818231113505	1.3385052855296	0.0859253326601096	0.0639560663997755	-0.0785500381526937	0.0713313609071914	-0.144428497166537	-0.0730971362593453
1060	1.56992418576823	1.09999060137677	0.832111916813925	0.140216249494423	0.0615177238794219	-0.0846948706648229	0.117039102709022	-0.183217202687888	-0.0661780999788661
1061	-0.283870720772506	-0.908527804462707	-0.607640716844687	0.223415046575901	0.0561369580909273	-0.0897142935151565	0.189837711151672	-0.181640991934068	0.00819671921760401
1062	-0.229205483716321	-1.00596029971287	-0.202842457565666	0.262547228288239	0.0526236685837077	-0.0950945463600041	0.220076350511942	-0.0159443930050116	0.204131957506931
1063	-2.81335949985362	-2.45552066601187	-3.00860711947208	0.272645092432414	0.0548003361335048	-0.102030469074862	0.225414959491056	-0.00651110977508288	0.218903849715973
1064	-0.0367169374076475	-0.139053903769053	-0.0821714396101392	0.17831981586794	0.0632273092478732	-0.110726357726947	0.130820767388867	0.0696397233324851	0.200460490721352
1065	0.275418922832484	0.177282599325391	-0.766741074674935	0.108029911925306	0.0742640773257495	-0.120066435902391	0.0622275533486645	0.210204856630678	0.272432409979342
1066	-0.374141336361104	-0.0268189577492585	0.14668628254315	0.0663832327935458	0.0813802519435837	-0.127773185290954	0.0199902994461758	0.308380325065309	0.328370624511484
1067	-1.8836280488871	-2.15500700649025	-1.70122093374305	0.0240325320955629	0.0788534214863963	-0.131055981245149	-0.0281700276631895	0.30391202841951	0.275742000756321
1068	-1.2062336755434	-0.872053935404165	-1.52629562596553	-0.0668330338995881	0.0642708456212784	-0.127602652056552	-0.130164840334862	0.511728025192813	0.381563184857951
1069	1.36140910864262	0.671420020659189	0.64592997445226	-0.16504923259347	0.0378492343660876	-0.116585055855701	-0.243785054083083	0.397221763266854	0.153436709183771
1070	-0.958407944690148	-0.756692637232178	-0.545466766047882	-0.180877142441468	0.00036219786219267	-0.0992564155845996	-0.279771360163875	0.343966095080512	0.0641947349166371
1071	0.734351232266369	1.55893427657599	0.997412197678772	-0.216930671233674	-0.0466708713367199	-0.0788625932982479	-0.342464135868642	0.248586968418122	-0.0938771674505201
1072	0.469534903064629	0.130965284349987	0.95412930270724	-0.20992061170487	-0.100118656395034	-0.0599258640611077	-0.369965132161011	0.425857401641437	0.0558922694804255
1073	-0.308234836490875	-1.06337042101456	-0.616343712344729	-0.182947036896238	-0.155290494474443	-0.0472284836612332	-0.385466015031915	0.532482826907817	0.147016811875902
1074	1.10912618668576	1.02191923111412	0.462141746313048	-0.168949190073249	-0.206152929527429	-0.0448304531540033	-0.419932572754682	0.239077302738005	-0.180855270016677
1075	1.34745625595432	1.03888354332938	0.607229567429013	-0.117691700323453	-0.247421248022197	-0.0553055209161704	-0.42041846926182	0.229193212283293	-0.191225256978528
1076	0.267257247505535	-0.0521581417477403	-0.74899249971607	-0.0353374449990284	-0.276088878553988	-0.0792519646756273	-0.390678288228644	0.0929210904904877	-0.297757197738156
1077	-0.353414917946645	-0.238844377222458	-0.519342387246505	0.0297798691676472	-0.290503774424767	-0.115101404655265	-0.375825309912384	0.109713006863374	-0.266112303049011
1078	-1.2086963820995	-1.17882774047561	-1.07988825014459	0.0608767207021356	-0.289833946799233	-0.159280201151172	-0.388237427248269	-0.000570794929129198	-0.388808222177398
1079	-0.588345349281524	0.634565418798798	-1.04379301561693	0.0401373675330043	-0.27481544001777	-0.206753285836717	-0.441431358321483	-0.0398499822686273	-0.48128134059011
1080	-0.452346228321353	0.452391334298994	-0.31867927311286	0.0056486508346867	-0.248493685008633	-0.25186743153551	-0.494712465709457	-0.0873513875263857	-0.582063853235843
1081	0.717592045751692	0.263688124392836	0.237539164702871	-0.0324694244755785	-0.215655735325717	-0.289320897098496	-0.537446056899791	-0.166598766008181	-0.704044822907973
1082	1.32919563757	0.520491743527969	1.10761792339169	-0.0334532495525024	-0.180670015508034	-0.315072699047893	-0.529195964108429	-0.221194980754976	-0.750390944863405
1083	0.526380881826626	-0.57606932713268	0.843493859069245	0.0105166315245944	-0.146230236777978	-0.327030866679786	-0.462744471933169	-0.227434665936312	-0.690179137869481
1084	-1.0385306889536	-0.664373968638791	-1.6903730502464	0.0568835317073755	-0.113360256708808	-0.325390338240964	-0.381867063242396	-0.269535452187358	-0.651402515429754
1085	1.07935546332609	0.140868490388958	0.854682613378452	0.0520840040548606	-0.0822683271048836	-0.312523341591935	-0.342707664641958	-0.197755683792881	-0.540463348434839
1086	-0.0753500788835415	0.495473432128774	0.512591376206099	0.0825034405866599	-0.0536905148265552	-0.292386506893713	-0.263573581133609	-0.100576267983461	-0.364149849117069
1087	-0.459683760574983	-0.0847402862144215	0.184707702307477	0.0977155990171544	-0.0291006874601142	-0.269528998002485	-0.200914086445445	-0.0847298187318783	-0.285643905177323
1088	0.348532725871958	-1.11706801228308	-0.685169856244549	0.0896475325904823	-0.00962048457906517	-0.247960602677679	-0.167933554666262	-0.00855046019364055	-0.176484014859903
1089	0.276975724868197	1.02206890458148	0.470037160458204	0.0927078373522167	0.00467865792093944	-0.230265743923945	-0.132879248650789	0.0460220420750131	-0.0868572065757761
1090	-0.0339837445884087	-0.280628920691136	0.384309039789468	0.100783718562416	0.0140492056605515	-0.217253324560427	-0.10242040033746	-0.153504929593862	-0.255925329931321
1091	0.485349669543944	0.0401554419973753	0.551864180255547	0.101772596319438	0.0186443367895794	-0.208154428449808	-0.0877374953407899	-0.0517567906176697	-0.13949428595846
1092	1.55797158140183	0.742679841824044	0.300686060797867	0.114986190006303	0.0192367094430547	-0.201169710014292	-0.0669468105649337	0.0200412550468946	-0.0469055555180391
1093	-1.06200055600425	-1.41144186035458	-1.29248885758155	0.171087618269454	0.0170171903391947	-0.194134667953262	-0.00602985934461331	-0.019954982699333	-0.0259848420439463
1094	-0.0399868629926803	-0.285250958149121	0.00534992925946301	0.168292140318184	0.013469084744165	-0.18511599982828	-0.00335477476593038	0.0561746956334604	0.0528199208675301
1095	-1.30650339266345	0.1107716270393	-0.500600288098017	0.159578902427068	0.0098172990141478	-0.172801092152038	-0.00340489071082206	0.0236122000517201	0.020207309340898
1096	1.25481911200536	0.754850686316146	1.0598310845004	0.105707734410449	0.00588510144968115	-0.156618034222416	-0.0450251983622855	-0.0448511208179775	-0.089876319180263
1097	-0.202380397139442	0.0967953327123979	0.374758407455851	0.107217768640792	0.000649474313039917	-0.136639870271135	-0.0287726273173035	-0.111584565970393	-0.140357193287697
1098	-0.00874334123805265	0.246664471491327	0.429753745910996	0.0980791533305688	-0.00631141436377571	-0.113424761260937	-0.0216570222941434	-0.3089157508062	-0.330572773100344
1099	-0.350337299437122	-1.14410257515094	-0.0943460467818703	0.088444280829791	-0.0140731761052523	-0.0879218683448529	-0.0135507636203143	-0.287644584680703	-0.301195348301017
1100	1.67596285030656	2.03666736500182	2.00561126273508	0.067606405882769	-0.0209495381935015	-0.0614396346758102	-0.0147827669865427	-0.330885643470471	-0.345668410457013
1101	1.42248237251831	0.689146393597745	0.50773172113385	0.106303405867664	-0.0257244786419752	-0.0355570007239109	0.0450219265017781	-0.183584058867816	-0.138562132366038
1102	0.843848494443667	1.31758841967084	1.05728776981519	0.175335008541615	-0.0278349326434803	-0.0118766903217566	0.135623385576378	-0.417809592962547	-0.282186207386169
1103	1.02116273121325	0.805942701253946	0.855128098969584	0.243482411787047	-0.0258471176279194	0.00834352966741619	0.225978823826544	-0.206533134834221	0.0194456889923235
1104	0.83144323412095	0.381437260913829	1.05974778699483	0.314604799007686	-0.0173500569349328	0.0245382156256428	0.321792957698396	-0.388627978895008	-0.0668350211966114
1105	0.137652610382992	1.37413458929873	0.321047944199232	0.379171232357595	0.000280600089577206	0.0370403188123014	0.416492151259474	-0.428087947361136	-0.0115957961016623
1106	-0.331830694883195	-0.288146079325574	-0.520929340397703	0.414500410887897	0.0286449796601563	0.0471043498961654	0.490249740444218	-0.551414430820205	-0.0611646903759867
1107	0.703642467093162	1.1772423129752	1.03370737548153	0.413695189396783	0.0677605630370027	0.0567487769635582	0.538204529397344	-0.608937875532646	-0.0707333461353018
1108	0.649722839051626	2.06402959766311	1.05432536403689	0.4226057624902	0.116149799480894	0.0684438582040821	0.607199420175176	-0.513808896891827	0.0933905232833498
1109	0.93028760868849	0.801518565660702	0.936631741567516	0.435970412728567	0.170973213457831	0.0846960216972267	0.691639647883624	-0.427009510238589	0.264630137645036
1110	0.10045067819417	-0.221709352813612	-0.700706283803903	0.461069857476224	0.229627286732906	0.107587743335742	0.798284887544872	-0.357991559904818	0.440293327640053
1111	-0.0222877350926383	0.0358008625063826	-0.782877716738507	0.466034118511948	0.290817264589052	0.138335112373644	0.895186495474645	-0.529200503303373	0.365985992171272
1112	1.22811501144789	1.54993208239578	1.41030757895867	0.453318655364062	0.353395518054767	0.17696870206721	0.983682875486038	-0.410291724331922	0.573391151154116
1113	-0.11759541461647	-0.0654094973044939	0.694445760215967	0.470119657533489	0.414924388933643	0.222274493692606	1.10731854015974	-0.252590475088419	0.85472806507132
1114	-0.397208649665662	-0.63612899449283	-0.349583445470152	0.462083101271163	0.472265682381552	0.272044590660742	1.20639337431346	-0.267526036720971	0.938867337592485
1115	-1.00898176687936	-0.325760246258372	-0.36764525790546	0.428504383021795	0.522906662380846	0.323510070815508	1.27492111621815	-0.0841489022037341	1.19077221401441
1116	2.48939606105001	1.4899966095726	1.74931300191496	0.35887249062736	0.564553857208259	0.373747588517807	1.29717393635343	0.00108995740079973	1.29826389375423
1117	0.726736708166847	0.638781542347017	1.05939514579818	0.38193061573789	0.594577876491347	0.419969596529849	1.39647808875909	0.269649381055797	1.66612746981488
1118	-0.803025729512845	0.409208264737315	0.0344377604072504	0.408637324549658	0.611123662116456	0.45975174688472	1.47951273355083	0.240764822289095	1.72027755583993
1119	-0.845932723249556	-0.417302858650646	-0.656506999100289	0.386813666594181	0.614744249420241	0.491239746287141	1.49279766230156	0.121311927812516	1.61410959011408
1120	-1.29098066175361	-1.29118159447224	-1.02633535488808	0.331771053476635	0.608081240730143	0.513303345878467	1.45315564008524	0.201732086166141	1.65488772625139
1121	0.33093392248777	0.423187620378085	-0.149603424910755	0.24169475134991	0.594198836056625	0.525621752046773	1.36151533945331	0.236527713347957	1.59804305280126
1122	1.01137460169175	-0.171446667563061	1.19022759128158	0.184210894918763	0.574661685260839	0.528725690363647	1.28759827054325	0.352183327183715	1.63978159772696
1123	-1.34248866765605	-0.297599164903861	-1.18566866217746	0.172747152164052	0.549188940485583	0.523967179449852	1.24590327209949	0.53920961100348	1.78511288310297
1124	-0.095145686162082	-0.0916026049982583	-0.0342478333831575	0.115421086089743	0.517173091830745	0.513310071526111	1.1459042494466	0.373937528949612	1.51984177839621
1125	-0.146407407035488	0.215071884549414	-0.137261963585905	0.0700857585081911	0.478560309214814	0.498880229308148	1.04752629703115	0.297081776016657	1.34460807304781
1126	-0.332683880407941	-0.889384009486495	-0.214697813617196	0.0325989340810112	0.43400658965561	0.482396094208868	0.949001617945489	0.291601810659806	1.2406034286053
1127	-2.66835396276715	-2.25251294429846	-3.21548798557427	-0.00449553012801377	0.384952250274055	0.46474342012747	0.845200140273511	0.178375469352343	1.02357560962585
1128	-0.31268137563758	-1.01640970916753	0.352404258643943	-0.116599514504881	0.333169162755366	0.445884825220264	0.662454473470749	0.394801067058792	1.05725554052954
1129	0.45824341118298	-0.319262809458236	-0.541873789218997	-0.198153847001821	0.279179892167578	0.425089483445676	0.506115528611433	0.389526968105317	0.895642496716749
1130	0.130869086340243	-0.455318221657561	-0.154767076702084	-0.231303185906321	0.221422762900748	0.40132772430141	0.391447301295838	0.551050890518145	0.942498191813983
1131	0.442532037726836	-0.315923567313468	0.114522781381009	-0.241637705503878	0.157824525487566	0.373634963921518	0.289821783905207	0.53526066836168	0.825082452266887
1132	0.768903702820601	0.174692149454676	1.14562952588686	-0.226132695433167	0.087760289709821	0.341278981133301	0.202906575409955	0.352598331568214	0.555504906978169
1133	-1.81255889364687	-1.98590530069235	-1.80105276222256	-0.183127981871606	0.0127036488227275	0.303712067440467	0.133287734391589	0.314359908604441	0.44764764299603
1134	-0.419895789141443	-0.749067973533026	-0.437242010605257	-0.207643650521605	-0.0640564229225562	0.260470115392444	-0.0112299580517174	0.231422200526946	0.220192242475228
1135	-0.852446004535923	-1.51086667166697	-0.318245094863624	-0.231005391314564	-0.138835070225554	0.211212042747156	-0.158628418792963	0.279893834064703	0.12126541527174
1136	-0.0450820831221342	0.255955807437189	0.595113067010278	-0.266991684985524	-0.209482220449713	0.155968898798147	-0.32050500663709	0.28106262678119	-0.0394423798558997
1137	-0.416148676973488	0.235462701518482	-0.0476506330524897	-0.283817465601651	-0.27563737430816	0.0955013417797196	-0.463953498130092	0.285584393914858	-0.178369104215233
1138	0.824812482284034	1.21758767722706	0.781286841961008	-0.299398844914455	-0.337736994789294	0.0315324651318572	-0.605603374571892	0.0496665553776341	-0.555936819194258
1139	-0.475363690570359	-0.435713605844774	-0.467083974714722	-0.272993573136421	-0.395161075644166	-0.0333531584131231	-0.701507807193711	-0.206108864456085	-0.907616671649796
1140	-1.62199216712329	-2.10593204859788	-1.94054988997125	-0.261891214827452	-0.445233225309463	-0.0961460078129049	-0.80327044794982	0.0882763845291899	-0.71499406342063
1141	-0.185176100345698	-0.395264290025413	-0.909419461483304	-0.298962713307153	-0.483927522779062	-0.153968068292731	-0.936858304378946	0.0537205688947047	-0.883137735484241
1142	-1.80764600999982	-1.01399894800184	-2.26913278694269	-0.32005337836046	-0.508803067012879	-0.204489597300305	-1.03334604267364	-0.0406183820700023	-1.07396442474365
1143	1.98787273439136	1.81795823916661	0.971931079411863	-0.382873402396055	-0.520957648379245	-0.246081862739193	-1.14991291351449	0.125702934849658	-1.02420997866483
1144	1.34394986192447	1.76353169429476	1.21986718180101	-0.347300961204001	-0.523955516110848	-0.277783376638458	-1.14903985395331	-0.00418716373934462	-1.15322701769265
1145	0.57495210093483	1.30533111486169	0.361916136335905	-0.268030915000472	-0.52119813124181	-0.299282310646014	-1.0885113568883	0.262866923753786	-0.82564443313451
1146	0.692524927356022	-0.188087883629113	0.462601126004354	-0.187258270807262	-0.512877579692693	-0.311055912078052	-1.01119176257801	0.301907125447704	-0.709284637130302
1147	-0.941889369035437	-0.100436345465442	-0.650094661462768	-0.10428205666215	-0.495685089050764	-0.314602361247359	-0.914569506960273	0.360174401343286	-0.554395105616987
1148	-1.21731912783795	-1.9816676978892	-2.20566829106044	-0.076081032556029	-0.46544327500873	-0.312500552582365	-0.854024860147124	0.496497132007034	-0.357527728140089
1149	-0.988104155136145	-1.87682650408624	-1.49132136147109	-0.0945436733874723	-0.420353362712766	-0.308028375382683	-0.822925411482921	0.630067776481913	-0.192857635001008
1150	-1.86676003848613	-0.837455617182747	-1.29436697174607	-0.136172634939336	-0.362912965370909	-0.304334607578585	-0.80342020788883	0.741115682710797	-0.0623045251780325
1151	0.693332857538489	0.313971589078935	1.71494912958294	-0.220737882492547	-0.30038453066899	-0.303496128447963	-0.8246185416095	0.495429584040092	-0.329188957569408
1152	1.66404414894294	1.26513075755541	1.83575783726388	-0.247464421307147	-0.242633047363673	-0.305940237981251	-0.796037706652071	0.251915766902627	-0.544121939749444
1153	-0.545602627987279	0.0283725550762989	0.0922090151787868	-0.202752271710638	-0.198143587941488	-0.310572660209436	-0.711468519861562	0.226565307030218	-0.484903212831345
1154	-0.687856698840215	-1.28811683915156	-0.295672246274507	-0.183986743948789	-0.170553887227234	-0.315587686076217	-0.67012831725224	-0.0145572101512349	-0.684685527403475
1155	-0.0953519631708931	0.0555966190125857	-0.25511411560046	-0.187889076074258	-0.158037186350527	-0.319539033574095	-0.665465295998881	0.154429301335036	-0.511035994663845
1156	-0.41965894057877	-1.11108407089964	-1.11080608487893	-0.187453830209682	-0.156141498517494	-0.322057545812811	-0.665652874539988	0.210072573044169	-0.455580301495819
1157	1.04130655262447	1.48485961505268	1.02846443077545	-0.194746124244399	-0.160794700010377	-0.323794443143523	-0.679335267398299	0.0926074855812683	-0.58672778181703
1158	-0.317726021543161	1.26628375214272	0.561045980426354	-0.159133233906948	-0.169289944124402	-0.325677852207269	-0.654101030238619	0.227851102961976	-0.426249927276643
1159	1.91232861511347	0.491567336347629	-0.0641758214162338	-0.140437596499592	-0.179741248150654	-0.328014195025309	-0.648193039675556	0.0277653328763675	-0.620427706799188
1160	-1.57991962309012	-0.714168950790962	-1.25880566378157	-0.0606636717194635	-0.189174977483761	-0.330009740610273	-0.579848389813497	0.0736608614075118	-0.506187528405985
1161	0.454517933208663	0.190952428609352	0.349113244571404	-0.0569374424245723	-0.193379223602142	-0.329954261376278	-0.580270927402993	0.130133062888157	-0.450137864514836
1162	0.444468242592849	0.644087127746842	0.864587758654107	-0.0376836826197919	-0.188899054144086	-0.325870657994429	-0.552453394758307	0.0315837662170108	-0.520869628541296
1163	-1.44663025677039	-1.35664985333628	-0.946683317866458	-0.0089832779138254	-0.174783051378682	-0.316206509481893	-0.499972838774401	-0.0649223210537817	-0.564895159828183
1164	0.0284509584012833	-0.240823381932774	-0.0788242719093077	-0.0368256710965392	-0.152148456850971	-0.300254589940396	-0.489228717887906	-0.181022847536306	-0.670251565424212
1165	1.08158052532073	1.16728421602439	0.960125113571538	-0.0533472006102901	-0.123554891612135	-0.278257239795706	-0.455159332018132	-0.485004474502328	-0.94016380652046
1166	0.151407441860552	0.902825082419147	1.56019008936009	-0.0272480723953915	-0.0929974352158191	-0.251293414685431	-0.371538922296642	-0.277877951636756	-0.649416873933397
1167	-0.0517504372326367	0.448163681425421	-0.614719870771119	-0.0038994945395983	-0.064242403933173	-0.221030681075421	-0.289172579548192	-0.227678344878532	-0.516850924426724
1168	0.111315093627256	0.369129882419602	0.845099955207131	0.0101848699624999	-0.0387643752437888	-0.189407707173412	-0.217987212454701	-0.420373227331085	-0.638360439785786
1169	-1.32290718306836	-1.35201921597836	-0.353949783442278	0.0229367254854727	-0.0156264600773677	-0.158319084066118	-0.151008818658013	-0.416270555194501	-0.567279373852514
1170	0.753989391990976	0.119678196415238	-0.257635801824466	-0.0125933092122353	0.00713213302618565	-0.129330147102741	-0.134791323288791	-0.227966107650204	-0.362757430938995
1171	-0.384902917746459	-1.18587821104581	-1.21635011785413	-0.0113034338447803	0.0305410223524788	-0.103412342951113	-0.0841747544434143	-0.277758360820861	-0.361933115264276
1172	0.576929345608995	0.527483222435367	0.865766965985332	-0.0226726644256604	0.0534697143020398	-0.0807443723137714	-0.049947322437392	-0.214248995877706	-0.264196318315098
1173	-0.210986522882706	0.906049729254148	0.15166036397033	-0.0106547050396871	0.0732241574689412	-0.0606851125261618	0.00188433990309236	-0.215279001263051	-0.213394661359958
1174	-0.440807665049236	-0.226812169907677	-0.393227274905576	-0.00915837409113692	0.0867650165734387	-0.0419934788500231	0.0356131636322787	-0.127368198129832	-0.0917550344975529
1175	0.432513063534838	0.131421220380695	0.350689663934589	-0.0222905343232458	0.0927505068812966	-0.0232743318729561	0.0471856406850947	-0.00820397945091155	0.0389816612341832
1176	1.46055210824034	2.07134991970185	1.57817698768645	-0.0161963803146231	0.0921772639182745	-0.00352175736893096	0.0724591262347205	-0.0502417963999098	0.0222173298348107
1177	0.438329341585537	0.579414366865211	1.82833768924276	0.0362527997890293	0.0872622426341571	0.0174537358459755	0.140968778269162	0.0181592961843154	0.159128074453477
1178	-0.0400025997456639	0.050406559455984	-0.867529607670686	0.0845742710203238	0.0811482276215418	0.0389076115313876	0.204630110173253	-0.198444969230865	0.00618514094238817
1179	-0.883131514515206	-0.653218361477046	-0.237180980449072	0.112876080438885	0.0780766468354159	0.0593947533393207	0.250347480613622	-0.276197118816727	-0.0258496382031055
1180	0.674788733876577	1.27655276166712	1.03550618214398	0.0992165302428273	0.0818013327239604	0.0772462566058655	0.258264119572653	-0.30828374599745	-0.0500196264247963
1181	-0.635183703231871	0.299824837728993	-0.451141929038967	0.108898961141085	0.0936765376770844	0.0911445868312609	0.29372008564943	-0.297467459861424	-0.00374737421199328
1182	0.149260132697027	0.0492767086361416	-0.351907696878751	0.0910092505414368	0.112575671073183	0.100651399626284	0.304236321240903	-0.242578812136688	0.0616575091042156
1183	0.483727974707396	1.30976936844954	0.993621591469519	0.0809151422542832	0.136554477815681	0.10649378759798	0.323963407667944	-0.320926544202805	0.00303686346513976
1184	-0.779708704053517	-0.486080126673512	-0.37330596992405	0.0873318244546008	0.163540451379053	0.110438169666478	0.361310445500132	-0.301372710843436	0.0599377346566962
1185	0.647781776074959	0.0716050374132239	-0.0624758218101239	0.0632285991478596	0.191771643119512	0.114769876831701	0.369770119099073	-0.210003647686153	0.15976647141292
1186	0.720631864871086	1.55905582367533	1.80003554507172	0.0662084790582433	0.220049496696657	0.12159092031974	0.407848896074641	0.0251407032703212	0.432989599344962
1187	-0.649911298645027	1.13625681574008	-0.667996838337558	0.0896305771241602	0.246977800532342	0.13220291510425	0.468811292760752	0.0530874121393953	0.521898704900147
1188	1.05797878122683	0.484685258291303	0.832639183563058	0.081101654406143	0.271428736265413	0.146781082938376	0.499311473609932	-0.011611600752804	0.487699872857128
1189	-0.628458158768123	-0.138450564792517	-0.61502754186453	0.10736765516333	0.293774295531679	0.164410777485418	0.565552728180427	0.174615314355628	0.740168042536055
1190	-0.240778848598522	0.00884592921828592	-0.694302885457978	0.10086481675684	0.315607706456149	0.183421906223527	0.599894429436515	0.201002175127696	0.800896604564211
1191	-1.56824704226185	-0.934305330484016	-0.967467720506417	0.0853062412914449	0.338195746537626	0.201893053069659	0.62539504089873	0.0205788678599458	0.645973908758676
1192	-1.16153954502664	-1.82202635348191	-1.06830043431986	0.020715094460838	0.361242394613457	0.218167649747577	0.600125138821872	-0.0568892957984693	0.543235843023403
1193	-0.116392165048021	-0.396074049688634	-1.32550855736028	-0.0613018396707823	0.38254228959589	0.231217100155355	0.552457550080463	-0.199434113096771	0.353023436983691
1194	0.203977708899127	-0.0380753120113568	-0.0132135080592916	-0.118076899587758	0.397811173554598	0.240730093197656	0.520464367164496	-0.382704382306542	0.137759984857954
1195	-0.76948975226448	-0.508666581712853	-0.0173725484329054	-0.145574412922284	0.401593148054806	0.246898910037816	0.502917645170338	-0.269823335724848	0.233094309445489
1196	1.31763783132136	1.63100373563662	0.174275111504001	-0.184423381648374	0.389702399233522	0.24998769177307	0.455266709358217	-0.331771444717382	0.123495264640835
1197	-0.476023948162559	-0.518943543149824	-1.17294156451751	-0.161253116555775	0.360881482631989	0.249856171570633	0.449484537646847	-0.203246847498686	0.246237690148161
1198	1.61922398466475	2.05265847805106	1.89164345149233	-0.156012499253667	0.317410554483383	0.245638741688877	0.407036796918593	-0.505728924867564	-0.0986921279489713
1199	0.32352273064296	0.648818714627367	0.782717287686433	-0.0943449265993488	0.264779941436013	0.235743129610629	0.406178144447294	-0.334657397632632	0.071520746814662
1200	-0.967368638125846	-0.0906328940435108	-0.512986184544502	-0.0393127595698038	0.210093254051002	0.218227003785333	0.389007498266531	-0.461127344796899	-0.0721198465303674
1201	-0.635558880558838	-0.268347104977743	0.269865045418563	-0.0328124130988855	0.161087775288944	0.191441757922478	0.319717120112537	-0.612676302088312	-0.292959181975775
1202	0.257225443295343	-0.646736105294859	-0.0100213505758603	-0.0481909966051074	0.124060191347345	0.154700020764952	0.230569215507189	-0.37465784470621	-0.144088629199021
1203	0.544063252317994	0.463677668385058	0.915680282742295	-0.0484921483891702	0.10188945698003	0.108748812595131	0.162146121185991	-0.417146669084215	-0.255000547898224
1204	0.0965074733821334	-0.606920675404952	0.194642293823399	-0.0292829826235356	0.0935183420949436	0.0559399093754905	0.120175268846899	-0.270980070771593	-0.150804801924694
1205	1.60739566259735	1.40161942868266	0.562668029578231	-0.0122839522364855	0.0951349386703868	4.5810334557396e-05	0.0828967967684587	-0.375342686612819	-0.29244588984436
1206	0.0783663985852293	-0.832198743545553	-0.0900377631412781	0.0521554417828703	0.102111605290113	-0.0542792446103679	0.0999878024626152	-0.299468229223443	-0.199480426760828
1207	0.250897715832	-0.189662068584141	0.184302567764168	0.0962031469058564	0.110591179371885	-0.102279226835702	0.104515099442039	-0.286225622721263	-0.181710523279224
1208	-0.0321798086618882	0.830191646017877	-0.199668754987643	0.130784818725652	0.118419013235395	-0.13988995693089	0.109313875030157	-0.542548843030123	-0.433234967999965
1209	-1.02754064058628	-0.0114447920400191	-0.786493718921158	0.148614344430947	0.124213637040752	-0.164316043154632	0.108511938317067	-0.360209955617256	-0.251698017300189
1210	-0.709857972763896	-0.0460044194663497	-0.952027942826945	0.122031417659921	0.127216108698744	-0.174276916804849	0.0749706095538167	-0.263054523780412	-0.188083914226596
1211	-0.952499000036858	-1.47546001644255	-1.24350369505392	0.0769552726544767	0.127689328706468	-0.169953573239822	0.0346910281211225	-0.230807169846705	-0.196116141725583
1212	1.45146154692186	0.799874665867346	1.06555086164676	0.0130175822196019	0.126376819700608	-0.152753359347455	-0.0133589574272454	-0.322475284622705	-0.335834242049951
1213	-0.682881927222629	-0.487374845943514	0.231100503857761	0.0172653760943868	0.123345914626302	-0.125018028528252	0.015593262192437	-0.326914431583388	-0.311321169390951
1214	0.530087574381669	0.457076091901996	0.425341407275777	-0.00281841495038554	0.117652912857083	-0.0897666321926949	0.025067865714003	-0.263346694412976	-0.238278828698973
1215	-0.381441066771701	-0.244167785910294	-1.05249375152174	0.00117158627078862	0.108552955557072	-0.0505103703582479	0.0592141714696128	-0.156386147193295	-0.0971719757236818
1216	-0.504715119752512	-0.52138228374838	-0.581350440444595	-0.00868423381526751	0.0960412514360707	-0.0110960776968509	0.0762609399239523	-0.138066067614024	-0.0618051276900719
1217	-1.18403687349074	-1.51934045562975	-0.952455810994295	-0.0315344679493209	0.0809642733367237	0.0245458937593286	0.0739756991467315	-0.421699844161715	-0.347724145014984
1218	1.2633702099715	1.41839944452424	1.68147909225956	-0.0845915574174944	0.0642898270117738	0.0528497719222694	0.0325480415165488	-0.312837580109043	-0.280289538592495
1219	-0.139139677322269	-0.263318064788728	0.576017422282107	-0.0760028312723809	0.0460461231188932	0.0711922945845332	0.0412355864310455	-0.286848082510718	-0.245612496079672
1220	0.477092378552888	1.29767600408782	0.318287699177235	-0.0723050112169525	0.0256552669707158	0.0783586334413767	0.03170888919514	-0.249847112574208	-0.218138223379068
1221	0.587676589538882	1.11838745168172	0.83269679721838	-0.0518260431173789	0.00366538461442933	0.0746480242942077	0.0264873657912581	-0.549458924683458	-0.522971558892199
1222	-0.391107444924725	0.539084043102033	-0.229122266422748	-0.0171496963047534	-0.0178520177756933	0.0615720835752273	0.0265703694947806	-0.434459798733707	-0.407889429238926
1223	-1.67411214491884	-1.16139099353378	-1.54383083629635	-0.00615039964971749	-0.0352503944494997	0.0413573217986064	-4.3472300610789e-05	-0.416512246318024	-0.416555718618635
1224	0.191462282375228	-0.148616321568119	0.123310394662761	-0.0534011413432439	-0.044332329630759	0.0165416289672351	-0.0811918420067678	-0.366166991344713	-0.44735883335148
1225	-1.09884246146688	-0.866267505527143	-1.61874498741546	-0.0770493348126155	-0.0425938483402166	-0.0102062085543338	-0.129849391707166	-0.347505235568692	-0.477354627275858
1226	0.882384039674039	1.29029047217285	0.229900287114678	-0.126355708946655	-0.0309088811027813	-0.0361298160084846	-0.193394406057921	-0.369342145022711	-0.562736551080632
1227	1.28735383523115	1.20395325199447	1.05005254477254	-0.126357497852334	-0.0129830749003444	-0.0584854791511752	-0.197826051903853	-0.3621051765788	-0.559931228482653
1228	-0.120232116684674	-0.286283253647548	-0.124642556899299	-0.0800469271095288	0.00670272616104511	-0.0748508460225021	-0.148195046970986	-0.212428856166392	-0.360623903137378
1229	0.0994741646160422	0.171169853140261	-0.464251149002643	-0.0503113073080976	0.0256572443487725	-0.0836222847803983	-0.108276347739723	-0.203436291662923	-0.311712639402646
1230	1.08670728961919	1.45898545430974	0.303413400985326	-0.0254680668680061	0.0437817466308586	-0.0845054635530441	-0.0661917837901917	-0.224833535035834	-0.291025318826026
1231	-0.504843241675236	-0.0465543998416016	-1.32377370720718	0.0276105258025212	0.0617482805214528	-0.0787317919062632	0.0106270144177108	-0.211464537190162	-0.200837522772451
1232	1.90869366896758	1.1708448270631	1.3579904032158	0.0457497014240313	0.0804306907059272	-0.0688078651349168	0.0573725269950417	-0.230066886706542	-0.1726943597115
1233	1.18044088231195	0.304942229923225	0.783517884549772	0.118913734272526	0.100989038996376	-0.057831842642359	0.162070930626543	-0.0477777585396875	0.114293172086855
1234	0.480348266822811	0.580446810066045	0.548977206566176	0.202708250561419	0.124376451780405	-0.0486521863900201	0.278432515951803	-0.102304183725217	0.176128332226586
1235	0.819672981379099	-0.0270434415233525	0.614067132644393	0.267947733372134	0.151227847339941	-0.0432126277887114	0.375962952923363	0.017394874115808	0.393357827039171
1236	-0.814970696250231	-0.0185696302085311	-0.183834997703727	0.329718354303364	0.181519210157501	-0.0422919432474546	0.46894562121341	0.221790694001565	0.690736315214975
1237	0.712795103588391	0.456809981367861	-0.288145980983992	0.333600713200601	0.214331002793053	-0.0456046275817846	0.502327088411869	0.0541716987577589	0.556498787169628
1238	-1.00360446379866	-0.465504299357781	-0.824401546705455	0.348584994734782	0.247703965705267	-0.052058889033993	0.544230071406057	0.0450198582643531	0.58924992967041
1239	0.834894564318045	0.353306886181567	1.06381260778587	0.314307991534104	0.279124121728703	-0.0599956468641622	0.533436466398645	-0.00121799943271426	0.53221846696593
1240	2.11895996538882	2.28038514307818	2.44435951724546	0.308345881711731	0.306134740889099	-0.0673793935856819	0.547101229015148	0.0871464954034479	0.634247724418596
1241	0.345158845391746	0.179020991857263	0.773110329761204	0.363611872058365	0.326656610397702	-0.0720259230909494	0.618242559365117	-0.327896363928244	0.290346195436873
1242	0.466857313598015	-0.150572730246486	0.151799888987777	0.400013704509737	0.340355724983114	-0.0719491615172072	0.668420267975643	-0.198251648542629	0.470168619433015
1243	0.308654008062526	0.686246418153177	0.847888837337913	0.426559933849955	0.349418116967576	-0.0657948853087656	0.710183165508765	-0.359154838532831	0.351028326975935
1244	-1.64109704493563	-1.93943331602697	-1.32262275461453	0.440446448064344	0.356653271393487	-0.0531707629666287	0.743928956491202	-0.201114141596412	0.54281481489479
1245	-0.312582935564594	0.235999516959954	0.841786199658451	0.381537764954257	0.363809959932637	-0.0346316750867806	0.710716049800113	-0.171043119727679	0.539672930072434
1246	-1.59532019734818	-1.25314264099496	-0.796836248348958	0.319276469425287	0.370648312553812	-0.0112649771550698	0.678659804824029	-0.252362124183598	0.426297680640432
1247	-0.222559824745335	-0.0685341468530417	-0.218239488126186	0.214805008073802	0.374517126925041	0.0158914544980463	0.605213589496889	-0.0874614556715755	0.517752133825313
1248	-0.592114189120904	-0.990217217939534	-0.0487850071998487	0.13042885145037	0.371745720086925	0.0462454967584503	0.548420068295745	-0.120119352964394	0.428300715331351
1249	1.78263061796064	1.50548782904736	0.874829753041528	0.0501928368027138	0.358915003379237	0.0796355806727693	0.48874342085472	-0.144476122328976	0.344267298525744
1250	0.926092308113506	2.22569473252316	1.56131303634219	0.053139544772736	0.333977227540019	0.115942645392081	0.503059417704836	-0.23421551576499	0.268843901939846
1251	1.33861129522931	0.598703593957733	1.06085552438227	0.0836975044574122	0.297241778969208	0.154574479471787	0.535513762898406	-0.18693476058443	0.348579002313977
1252	0.469206783723074	0.230959394142704	-0.197414298771658	0.145269428964828	0.252980885031213	0.194100595237515	0.592350909233556	-0.306199451781819	0.286151457451737
1253	0.539221221828562	0.164097383737794	1.10067655465062	0.197135143845679	0.208869504660116	0.232223982257185	0.638228630762979	-0.317444442545717	0.320784188217262
1254	2.24922681754331	2.00913906870397	1.47828240490792	0.243083279127476	0.172726397078231	0.266147931291658	0.681957607497365	-0.199863467283878	0.482094140213487
1255	0.948605239077654	-0.0584504141878939	-0.107933701604335	0.339556320310347	0.149690444862396	0.293260560203726	0.782507325376469	-0.256619944236521	0.525887381139948
1256	0.283568482691837	-0.375415541825689	-1.04166548507728	0.424132900095484	0.14196615978249	0.311912493846026	0.878011553724	-0.330692204062047	0.547319349661954
1257	1.05352883380056	0.992237313908704	0.908448543161582	0.476176538633864	0.149826330002804	0.321973583821352	0.947976452458019	-0.322451183458622	0.625525268999397
1258	0.265527533735993	0.768655530843747	0.465065717055911	0.529918225249781	0.171220642825153	0.324941780094497	1.02608064816943	-0.412051118764266	0.614029529405165
1259	-0.726426664853131	-0.947414336953264	-0.45596100247281	0.557225838265204	0.202139123207601	0.323594073028179	1.08295903450098	-0.453073360494788	0.629885674006196
1260	0.016311060805978	-0.631559773957592	0.0428807967628631	0.533431137235357	0.238342465096429	0.321318156445709	1.09309175877749	-0.412379705512839	0.680712053264655
1261	0.181469442940245	0.584975383476312	0.421010767971256	0.500487478533604	0.275866000940134	0.321298459747745	1.09765193922148	-0.492800597978849	0.604851341242635
1262	1.04950332882533	1.09962705215966	0.939799926937628	0.467902380490553	0.310271226150412	0.325763715041882	1.10393732168285	-0.546437094482926	0.55750022719992
1263	0.375824465937047	1.01549201805198	1.34623125536472	0.465055773071795	0.337251929213368	0.335516461206547	1.13782416349171	-0.560471731809366	0.577352431682343
1264	0.228230542170906	-0.415464622345848	0.457431402673458	0.460174543310926	0.354517450689115	0.349862613855997	1.16455460785604	-0.713465389111304	0.451089218744734
1265	-1.00664303615499	-0.536200908202152	-0.391314300468859	0.449256268116595	0.362819882081232	0.366903383401586	1.17897953359941	-0.657123660944553	0.521855872654859
1266	-0.809439176301228	-1.12771796942498	-1.57877607032517	0.394208839940723	0.364829945269041	0.384066088011619	1.14310487322138	-0.60836130949055	0.534743563730832
1267	-0.0833838474320485	-0.99444697314359	0.370056253535061	0.317847808608259	0.362740330902387	0.398747723451982	1.07933586296263	-0.584136179676739	0.495199683285889
1268	-0.303489987096602	0.258058383048254	0.0754058184944517	0.253486706867227	0.356729472578972	0.408951570417203	1.0191677498634	-0.523876235314803	0.4952915145486
1269	1.49560720006669	1.82238203172642	0.705876486856124	0.192075903691221	0.344827418689474	0.413761315266323	0.950664637647018	-0.214568272913758	0.73609636473326
1270	1.76754604626769	0.677183284210683	0.428429038757316	0.193579661906611	0.324490641743554	0.413466165862736	0.931536469512901	-0.279837987220441	0.651698482292459
1271	0.325211894624758	1.62989165084349	0.948502787228401	0.246112688364555	0.295384001528234	0.409233757488946	0.950730447381735	0.0817070221702385	1.03243746955197
1272	1.3848614789486	2.08158695835427	1.62942988292498	0.283890164668557	0.260867404113369	0.402455481540434	0.947213050322359	0.119664224288333	1.06687727461069
1273	-0.119495415571809	-1.05178988811731	-0.531963619925911	0.345238095289287	0.226967550163561	0.394096407546417	0.966302052999264	0.20166284449133	1.16796489749059
1274	0.0116046973879913	1.0323862787886	1.06044358656533	0.371103440381901	0.200956068718997	0.384379389315462	0.95643889841636	0.251615124700469	1.20805402311683
1275	0.0893192914618163	0.908531542476866	1.00449908747222	0.376627627405104	0.188882848421237	0.37292789844939	0.938438374275731	0.369163575023433	1.30760194929916
1276	-0.937022035797085	-0.743471675695722	-0.519767640260492	0.370880304820446	0.192961398603405	0.35925319956633	0.923094902990182	0.0463842793220037	0.969479182312186
1277	0.0402751162685751	0.309395213770879	0.116121110257384	0.324154423713635	0.212091762636899	0.343330432815595	0.879576619166129	0.230449813540082	1.11002643270621
1278	0.292098514213647	-0.0914560747469804	-0.410435615284721	0.283500866931209	0.242834580535965	0.325983561955478	0.852319009422652	-0.0421096110368087	0.810209398385844
1279	-0.720501551535941	-0.444560431250454	-0.911149550706014	0.256500549795923	0.279905048683447	0.30890722538771	0.84531282386708	0.106756835605949	0.952069659473029
1280	0.295538170829213	-0.0647906727194603	-0.280395346211099	0.206377591310878	0.317488378317662	0.294338821701397	0.818204791329938	-0.149485086498677	0.668719704831261
1281	-0.199256638436913	-0.661652732529803	0.782690082271872	0.175676548724032	0.350232875822043	0.284516005587578	0.810425430133653	-0.175929235314545	0.634496194819109
1282	-0.124774255583253	-1.32044167775943	-0.557534885442623	0.142799048055974	0.373819958711847	0.281083314284488	0.797702321052309	-0.308384569706422	0.489317751345887
1283	0.265755892654573	-0.366535291150425	0.0390223559350719	0.11198217126976	0.385288754189222	0.284596020842343	0.781866946301325	-0.33487559492111	0.446991351380216
1284	0.303095085320691	1.04283212507248	1.55166348448595	0.0963487312483903	0.38260313198435	0.294234771669522	0.773186634902263	-0.361493262871115	0.411693372031148
1285	0.284409736274835	0.763766620405247	0.633594842311372	0.0926295750838426	0.364439279591474	0.307815152601018	0.764884007276335	-0.198815073050558	0.566068934225777
1286	-0.108887736948603	-1.0383887554237	-0.8425377130615	0.0964070774679997	0.331402589417998	0.322136665191432	0.749946332077429	-0.0229711640868312	0.726975167990598
1287	-0.879717526307592	-1.84865630610405	0.135957838202748	0.0922054276854668	0.287198435798195	0.333614433177783	0.713018296661446	-0.0204227905531718	0.692595506108274
1288	-1.91634032973593	-1.84626030592569	-0.996080762372967	0.0575491701746999	0.237297730183539	0.339030580566334	0.633877480924573	-0.154013274729262	0.479864206195311
1289	0.294984917720207	0.0462916882534603	0.421309934790611	-0.0303312661113041	0.185722707931948	0.336225099030619	0.491616540851263	-0.0818626691228924	0.409753871728371
1290	-0.57414455623756	-0.352675865796422	-0.279851820261576	-0.0785821141377827	0.133053399078814	0.324568594554109	0.37903987949514	-0.258674470854934	0.120365408640207
1291	0.20029894056405	-1.03905947925236	0.537065302310952	-0.127146323473085	0.0775230866944222	0.305068447824502	0.255445211045839	-0.112847490714513	0.142597720331326
1292	-1.25390534404803	-0.825177625426439	-0.199326052173185	-0.148962407872065	0.0178207767187916	0.280031790137843	0.148890158984569	0.116174860767539	0.265065019752108
1293	-1.6068164648332	-1.13895847392751	-1.54309996497573	-0.199755914015909	-0.045818304476563	0.252371576733478	0.00679735824100633	-0.020013718619771	-0.0132163603787647
1294	-0.663884431766343	-0.245361389450962	0.0627503325971835	-0.279862133898108	-0.112184879244618	0.22480560776164	-0.167241405381085	0.101840695521321	-0.0654007098597642
1295	0.896955950275049	-0.268628575027838	-0.472834797794034	-0.346104781840855	-0.179825563754711	0.199244399586196	-0.326685946009369	0.151902317860436	-0.174783628148933
1296	0.0494525872334666	-0.207383939365926	-0.72513471356424	-0.349761442056837	-0.247248937495156	0.176554708957076	-0.420455670594916	0.181734345583668	-0.238721325011249
1297	-0.233405567602726	0.614963876646247	1.86922364330197	-0.33910039024946	-0.312481677184097	0.156682306432827	-0.49489976100073	0.345948006236024	-0.148951754764705
1298	0.40878062091364	0.421087219960476	1.4595229221557	-0.328455582460365	-0.372958878178679	0.138948382199831	-0.562466078439214	0.275738117076991	-0.286727961362223
1299	-0.0353831308681833	-0.981040688895567	0.124764613361557	-0.29714033293399	-0.425585512530939	0.122329162625267	-0.600396682839662	0.211555883501923	-0.388840799337739
1300	1.9698019751095	1.38723347937782	0.666365932461355	-0.26754426624556	-0.466844501231815	0.105651071749993	-0.628737695727382	0.267671255307509	-0.361066440419874
1301	1.97180947616708	2.52427302659834	2.15830496371317	-0.174404817338653	-0.493939709636982	0.0877530875430907	-0.580591439432545	0.333301654387909	-0.247289785044636
1302	1.62933446232479	1.58595583737366	2.38055807197741	-0.0416656477199687	-0.505561470220511	0.0677281557936013	-0.479498962146878	0.452480236327212	-0.0270187258196666
1303	1.12026497584057	1.43221168901695	0.242713969665367	0.102040600170983	-0.500249344282611	0.0452983933983546	-0.352910350713274	0.445686555914896	0.0927762052016225
1304	0.209038542273734	0.216434492373729	0.0768041145079799	0.231704689235464	-0.47525758162653	0.0212068437446241	-0.222346048646443	0.349919423607391	0.127573374960948
1305	-0.303300954816008	0.837249522579165	0.852298042576182	0.317853500940308	-0.427737534106137	-0.00259139598373534	-0.112475429149564	0.442029207033772	0.329553777884208
1306	0.19471600544221	0.320288608665619	0.670132510170931	0.355223701665842	-0.356859498676704	-0.0230500813871013	-0.0246858783979627	0.0866993776438109	0.0620134992458481
1307	0.0235746470609547	0.443620466032302	0.458165792112889	0.374978363440032	-0.265215784003478	-0.0364091060538947	0.073353473382659	0.421522203581164	0.494875676963823
1308	-0.241786320923762	-0.257611156069544	-0.505401110647516	0.376671119262486	-0.158409186016545	-0.0387414232461488	0.179520509999792	0.479906616736813	0.659427126736605
1309	0.748880601135698	1.4974806292366	2.19758060464405	0.357510628564957	-0.0438654161199403	-0.0266273890437563	0.28701782340126	0.412139023546744	0.699156846948005
1310	1.80070442184457	1.24720926332465	1.56273012725415	0.357444953453748	0.0704258127384099	0.00212843601389836	0.429999202206056	0.642059684732472	1.07205888693853
1311	-1.51261894029182	-1.34507449902132	-1.70298483551033	0.404627494347035	0.17741181790403	0.0479194106902992	0.629958722941364	0.481568069264651	1.11152679220602
1312	-1.73232165436089	-0.965957984892719	-1.41444716749107	0.373422322907082	0.272818371147319	0.109083937374367	0.755324631428768	0.337004408645072	1.09232904007384
1313	-1.58786744051702	-2.39373214536994	-2.06481726972376	0.283502558155771	0.354575422151597	0.182064223873642	0.82014220418101	0.468200768041614	1.28834297222262
1314	-0.110183800943391	0.127737642598802	0.458414952162959	0.161910620980507	0.42035257762898	0.261967278848017	0.844230477457504	0.313296230068941	1.15752670752645
1315	-0.74020921725596	-0.26054435107189	-0.805251617350916	0.0714765268062556	0.466276985603565	0.343408451007465	0.881161963417285	0.111497113347227	0.992659076764512
1316	0.468728487618703	0.655550698522001	0.445214020518638	-0.0157331556655135	0.487798199589439	0.421343113532789	0.893408157456715	0.0410146194990259	0.934422776955741
1317	0.622113985420573	0.488008394058754	-0.0433438145217076	-0.0583240884055882	0.48255295284616	0.491529424413498	0.91575828885407	-0.0976031530868886	0.818155135767182
1318	0.901859617764543	0.592856180545875	-0.56782825681084	-0.0645834459444459	0.45212185310872	0.550482801747606	0.93802120891188	0.130847408258294	1.06886861717017
1319	-0.302571967931094	-1.1796271382806	-1.0425602949953	-0.0371218928829948	0.402138897703038	0.595145151264385	0.960162156084428	0.140486499305482	1.10064865538991
1320	-0.395541519830939	-0.618521834536026	-0.105462419927589	-0.0274030911795081	0.3408163308413	0.62267392700589	0.936087166667683	0.098205739174601	1.03429290584228
1321	1.44142916042587	1.38328454158024	1.54995099713005	-0.0329416382660595	0.276295931884952	0.630620506622487	0.873974800241379	0.208476189405827	1.08245098964721
1322	-0.84374664985297	-1.06962099929899	-1.28316870557799	0.0116338720115418	0.214050888782036	0.617458359661056	0.843143120454633	0.0439454004891993	0.887088520943833
1323	-1.19925386712699	-0.98271927989668	-0.310995665862389	0.0134994048637933	0.157111453377432	0.583163363984714	0.75377422222594	-0.0225562626522408	0.731217959573699
1324	0.0117158277487647	-0.211595554619273	0.679950359888431	-0.0249683026724558	0.107330265769129	0.529506132527986	0.611868095624659	-0.047958125748124	0.563909969876535
1325	0.91012952773439	0.52573766690752	1.01277689750517	-0.0495498718509219	0.0648109893902295	0.459912255668162	0.47517337320747	0.0320441375584115	0.507217510765881
1326	-1.41722429206076	-1.53956506915119	-0.569130059819779	-0.034593212648394	0.0279579019090494	0.379002136553132	0.372366825813787	0.12970849533479	0.502075321148578
1327	2.58787134763309	2.70121640220264	1.64036873414568	-0.0698437861826154	-0.00503945348590053	0.292002024213701	0.217118784545185	-0.0475258151592124	0.169592969385973
1328	-0.228945626454249	-1.84948394796439	-1.06990366430547	-0.00642719313056546	-0.0354126764861591	0.204151413667656	0.162311544050932	0.0487423596077261	0.211053903658658
1329	0.109961400226175	0.167295186819521	0.0805857239697285	0.0287956156188711	-0.0633388917559512	0.120198742462445	0.0856554663253649	0.151798581787494	0.237454048112859
1330	-0.90448623496085	-1.8418087871746	-1.14372154917187	0.0550611397177928	-0.087374733575417	0.044074267624875	0.0117606737672508	0.213437132588945	0.225197806356196
1331	0.135366529399334	0.418608689027421	0.137168819384267	0.0412369905337683	-0.106505230436745	-0.0212318858625719	-0.086500125765549	0.311306654677969	0.22480652891242
1332	0.957470488213989	2.18991453074771	1.26702060675847	0.0350485485406244	-0.121314918318566	-0.0736427491291014	-0.159909118907043	0.120135496211895	-0.039773622695148
1333	-1.50262003853535	-1.07359519304902	-1.58850615677261	0.0611050890435599	-0.133907009698126	-0.111931714653544	-0.18473363530811	0.0609862938446811	-0.123747341463429
1334	0.841573088062001	1.49321512700372	1.16321755549508	0.0273538370382236	-0.145289937442722	-0.135731664106635	-0.253667764511133	0.161445295980004	-0.0922224685311287
1335	1.69279832619043	1.1271821929477	0.84230620809311	0.03139175982143	-0.154106430384818	-0.145636930540081	-0.268351601103469	-0.00598768383343555	-0.274339284936905
1336	0.0297900061876714	0.0276010172301371	-0.720933252794812	0.0885048149518131	-0.158073508892775	-0.143290233598955	-0.212858927539917	0.18669607712974	-0.0261628504101767
1337	-0.264785718461634	-0.509008072084949	0.320743344952413	0.124856301472419	-0.154337328617128	-0.131288692075816	-0.160769719220525	0.174244806436037	0.0134750872155115
1338	0.611989799980213	-0.020669816507843	-0.65606928134105	0.136449307402	-0.140345491740851	-0.112844078242533	-0.116740262581383	0.0211713318164432	-0.09556893076494
1339	-0.45838036118805	-1.57051338919272	-1.1994705086761	0.159779001454139	-0.115553358296422	-0.0912714436919812	-0.047045800534264	0.0396085715946327	-0.00743722893963123
1340	2.04466392178221	0.517640334085016	1.23511732050734	0.155155654421485	-0.0821550339326838	-0.0694439544278626	0.00355666606093838	0.12814354631626	0.131700212377199
1341	2.2426143642802	2.46260620748901	1.60572688591929	0.213919513266237	-0.0447182316420009	-0.0493759832862421	0.119825298337994	-0.049655238611008	0.070170059726986
1342	-0.0560170783684679	-0.155674269306779	0.73418081592403	0.319724916867809	-0.00897722587283367	-0.0320723277562506	0.278675363238724	-0.0414945163560683	0.237180846882656
1343	-0.443257322692057	-0.556780728779233	-1.08673598833102	0.378308189759093	0.0214343235128945	-0.0176914274046505	0.382051085867337	-0.142029213388754	0.240021872478583
1344	-0.995027409876785	-1.53932073729171	-1.14405534026983	0.39063074113589	0.0467206402177295	-0.00594046150519208	0.431410919848427	-0.284601426012305	0.146809493836122
1345	-0.255784738411359	0.677689271872794	0.479777390659879	0.353468856931354	0.0686424874491688	0.00352056432843688	0.42563190870896	-0.145294502388948	0.280337406320012
1346	0.61394080147638	1.41625133396744	1.45537200948829	0.308567277208681	0.0876340808850905	0.0109202762488022	0.407121634342573	-0.265999596728372	0.141122037614202
1347	-0.98370948693745	-0.390203261623203	-0.593904681381232	0.288435866627703	0.102263238776624	0.0165273123516125	0.40722641775594	-0.12516626108648	0.282060156669459
1348	0.272765519231543	1.54855208590462	1.64077148758024	0.233248068771975	0.111606601806434	0.0208916196129801	0.365746290191389	-0.284969671358953	0.080776618832436
1349	1.36621581570402	0.875811431973121	0.584441569181209	0.197523251362082	0.116591043284627	0.0248733580283953	0.338987652675104	-0.340448968853845	-0.00146131617874001
1350	-1.01055728511276	-0.330393816346074	-0.712522420711121	0.21182838062556	0.119455147775184	0.0293854942028666	0.360669022603611	-0.105580905446065	0.255088117157546
1351	-0.269636008025773	-0.352901383884995	-0.953237053129193	0.181362051156816	0.12349130503621	0.0350608523030404	0.339914208496066	-0.073515921678903	0.266398286817163
1352	-0.362730967117098	0.109862474423132	-0.850812993376637	0.146150195917879	0.131707564332746	0.0420990084491209	0.319956768699746	-0.0754771178257273	0.244479650874019
1353	0.924396630451614	1.17091741120411	1.22982510818867	0.105865541537225	0.145038557631571	0.0503851534190941	0.301289252587891	0.199093598859485	0.500382851447376
1354	0.00232223075315122	-0.275443846468192	0.264634381163387	0.105656621015467	0.162091375671296	0.0597765173922443	0.327524514079007	0.173567408428519	0.501091922507526
1355	0.346447868422767	0.0232809685000533	-0.325694847326766	0.10212090637585	0.180664852996105	0.070324281803485	0.353110041175439	0.0887502777522994	0.441860318927739
1356	-0.671512283154282	-0.56083203743449	-0.686118140165215	0.107741203069794	0.199103299319743	0.0822268794801535	0.389071381869691	0.0532426560621543	0.442314037931845
1357	-1.19228838721667	-0.481188333045675	-0.433148265642962	0.0859768716991394	0.216051382151722	0.0955143060868541	0.397542559937715	0.0802647187156272	0.477807278653342
1358	0.0697060321854572	-0.0323452377022585	0.301382539075491	0.0295162028592897	0.229979109410964	0.109701093952703	0.369196406222957	0.0842202448235632	0.45341665104652
1359	-0.762524569821293	-1.24183629432485	-1.08068127634382	-0.00701755571637887	0.238918871469343	0.12368646607458	0.355587781827545	0.102491306374908	0.458079088202452
1360	-0.923705564557432	-0.647856641811636	-0.828108596855625	-0.0562483724239216	0.240892284898222	0.135974870655464	0.320618783129765	0.0964589721586123	0.417077755288377
1361	1.99827414744812	1.73500745403589	1.89755551455757	-0.117651182456932	0.234283119328174	0.145053010344202	0.261684947215444	-0.0610942533287073	0.200590693886736
1362	-0.19582183714484	-0.461606152973927	-0.41354757690809	-0.0895029309304676	0.217714437954343	0.149703513062322	0.277915020086198	-0.178612170937321	0.0993028491488765
1363	-0.31902148838773	-0.595967889493838	-0.654524226413061	-0.0741066724538865	0.191296195642984	0.149147937686993	0.26633746087609	-0.180597941533306	0.0857395193427844
1364	2.29449735700105	2.37598616278667	1.51219434649517	-0.0717989228483419	0.157761106279958	0.143030373004173	0.228992556435789	-0.163789049040718	0.0652035073950708
1365	0.111696762111413	0.104416366599237	0.298808930927257	0.00725023770453206	0.12089565259903	0.13132110795848	0.259466998262042	-0.123499486773208	0.135967511488834
1366	-1.51084032733143	-1.69411058494452	-1.72816329592853	0.0636582253870553	0.0848006435423161	0.114264286489244	0.262723155418615	-0.130870311191848	0.131852844226767
1367	-1.63724889998855	-2.27008345470484	-0.487980265376339	0.0498990563905664	0.0542758813257793	0.0924397684219581	0.196614706138304	-0.147308703473234	0.0493060026650697
1368	-1.0801501938962	-2.00295664073803	-1.47847847227609	-0.0145822415334888	0.0325831003280277	0.0668788916496751	0.0848797504442139	-0.190446101233803	-0.105566350789589
1369	1.36272012910791	1.96589747435337	1.74324717413762	-0.0927002842288544	0.018612826555737	0.0391287557506689	-0.0349587019224485	-0.328997089054113	-0.363955790976562
1370	-0.520386028615609	-0.602819166919854	-0.696417997328992	-0.0973903431168732	0.00664845909719966	0.0111891809266941	-0.0795527030929794	-0.36418362191131	-0.443736325004289
1371	1.49498067783314	0.943384624861278	0.76077273566685	-0.114376320937388	-0.00991629812576052	-0.0147431154779286	-0.139035734541077	-0.407506682296393	-0.546542416837469
1372	0.0893337498230289	-1.29404600918525	-1.54392163169484	-0.073044657221209	-0.0341219803657959	-0.0367354057955415	-0.143902043382546	-0.285346619207282	-0.429248662589828
1373	-1.33641464735365	-1.27646022929842	-1.37861123988543	-0.0400134621832349	-0.064904509501318	-0.0536507464238225	-0.158568718108375	-0.413466939079925	-0.5720356571883
1374	0.0516913403896941	-1.00647153710965	0.102442372555127	-0.0603237568879881	-0.098776073649545	-0.0654827049841998	-0.224582535521733	-0.421861667234949	-0.646444202756682
1375	1.26022805776716	0.698634654009516	0.414074280772413	-0.0702631523962854	-0.132866950001918	-0.0732807020264751	-0.276410804424679	-0.592047176598331	-0.868457981023009
1376	-0.738638858122249	-1.92968212120362	-2.0388926631294	-0.0333454851844602	-0.166410900346574	-0.0786968361243095	-0.278453221655343	-0.465692828496821	-0.744146050152165
1377	-1.38488071932518	-0.235185548862797	-0.0557937645440758	-0.0316930027872841	-0.199723588006368	-0.0834242532048788	-0.314840843998531	-0.371193577560213	-0.686034421558744
1378	0.964279850400391	-0.109934034583777	0.425764398180527	-0.0748977022849946	-0.233005534464506	-0.0888319178546239	-0.396735154604125	-0.481766505418791	-0.878501660022916
1379	1.23896061698782	0.995809839889784	0.569623317994922	-0.0698182265799788	-0.266669611574202	-0.0958936520867309	-0.432381490240912	-0.310888973724094	-0.743270463965006
1380	-1.02187828618482	-1.44379576871137	-1.34717808108383	-0.0235442208499336	-0.300678854884561	-0.105284708948854	-0.429507784683348	-0.208063554898115	-0.637571339581463
1381	0.243013596215906	-0.119825304838391	0.151724263902707	-0.025217925631068	-0.333552358320716	-0.11749139268023	-0.476261676632014	0.0289765452138995	-0.447285131418115
1382	0.0466210944816105	0.0473918110109877	0.595784592516379	-0.0175527110964557	-0.362712002674185	-0.132857965605401	-0.513122679376042	0.0191562803132515	-0.493966399062791
1383	0.939676537677731	0.347853124769638	0.655628546500705	-0.0103110027274118	-0.386270491583486	-0.151532575726152	-0.548114070037049	-0.0710193853961893	-0.619133455433238
1384	-0.690753484932126	-0.578829137057704	-0.734524221479261	0.0256557472279244	-0.403294183397674	-0.173315601775061	-0.550954037944811	-0.164662662185235	-0.715616700130046
1385	1.1942517481449	0.374723924003605	0.49493573707872	0.0263003254839173	-0.413202017407113	-0.19750570449613	-0.584407396419326	-0.261007129715928	-0.845414526135254
1386	1.42671493371119	1.38191851498306	1.9870970266302	0.0649790342413209	-0.415633300270482	-0.222865817152611	-0.573520083181773	-0.171644232060408	-0.745164315242181
1387	-0.616790897536226	0.0403741418679186	-0.504973011710737	0.13549484757242	-0.410703311263415	-0.247734380714136	-0.522942844405131	-0.207353964680553	-0.730296809085685
1388	-0.735860640647697	0.0586485241328383	0.121453268650673	0.158111420917055	-0.398248048778186	-0.27021564847576	-0.510352276336891	-0.128134421693252	-0.638486698030143
1389	2.416638992704	1.62513207471046	1.15783197420101	0.143977583513847	-0.377393003155213	-0.288391982557671	-0.521807402199037	-0.0930489867045987	-0.614856388903636
1390	-3.15470684139427	-2.43069555034685	-2.17055789765936	0.208915562301965	-0.347585830965724	-0.300523953060107	-0.439194221723866	-0.173292858077733	-0.612487079801599
1391	-0.1329419626051	-1.2810722346583	-0.863365252563469	0.142265910577494	-0.30893342912383	-0.305186833367189	-0.471854351913525	-0.0759258875169092	-0.547780239430434
1392	1.31649543826075	0.954218317946045	0.334388055701188	0.0885609159426854	-0.262773931576625	-0.301327946685348	-0.475540962319288	-0.0102416751663349	-0.485782637485623
1393	-1.3771048831833	-1.71225824694833	-0.764138866517612	0.0927656111420912	-0.213537316686519	-0.288300822590711	-0.409072528135139	0.0631847876455726	-0.345887740489566
1394	0.563038682551639	0.946378614859068	1.052390098337	0.0474368353655066	-0.167359883339037	-0.265944458211782	-0.385867506185312	-0.00166444197442212	-0.387531948159734
1395	-0.910652441994891	-1.16938210745922	-0.635397059546312	0.0339324265366856	-0.129473453976558	-0.234754841299078	-0.330295868738951	-0.134149137965481	-0.464445006704431
1396	-0.66747558928022	-1.4700508024556	-0.204557002968419	-0.00605798578677475	-0.10323563448554	-0.196128307176079	-0.305421927448393	0.0128810423783212	-0.292540885070072
1397	0.434409759200995	1.6582475312056	1.09480871297917	-0.054524615923758	-0.0895427333850638	-0.152531831485688	-0.29659918079451	-0.132898485745142	-0.429497666539652
1398	1.70423538776206	2.04040774528208	2.66749072007366	-0.070994585229816	-0.0881613088750929	-0.107405151600869	-0.266561045705778	-0.479438458459789	-0.745999504165567
1399	-1.53211233657493	-1.26582521289794	-1.07805872290005	-0.0238895605054602	-0.0978627273519016	-0.064702410426896	-0.186454698284258	-0.569455904677137	-0.755910602961395
1400	-0.400023570740638	-0.626501067513322	0.324635665884905	-0.0417046415721059	-0.114456339507239	-0.028178785629996	-0.184339766709341	-0.654709507603795	-0.839049274313136
1401	-1.21577874765722	-1.94348252585536	-2.54780685026633	-0.065376557877421	-0.131571202036916	-0.000665231305279633	-0.197612991219616	-0.880583343481422	-1.07819633470104
1402	-0.294272116714231	0.111518179603289	0.352878382780136	-0.118911957656564	-0.144386842798975	0.016471847887386	-0.246826952568154	-0.83702786152594	-1.08385481409409
1403	0.852834211423919	1.58856339346537	1.32401271877189	-0.16052772126732	-0.151910474436778	0.0236166613902193	-0.288821534313878	-0.790600641970569	-1.07942217628445
1404	0.0448841126295403	0.365663252424526	0.395491055744868	-0.155219231468843	-0.156582466997482	0.0228810747315638	-0.288920623734761	-0.853389727256462	-1.14231035099122
1405	-1.0986443142021	-0.0113189407551425	-0.0189236088824962	-0.145090646902059	-0.160904273493682	0.0176737371744356	-0.288321183221306	-0.72262627840785	-1.01094746162916
1406	-0.442736137449794	0.142488251653234	-0.402653229064924	-0.169513542290839	-0.164831359089085	0.011841735159583	-0.322503166220341	-0.636476990105759	-0.9589801563261
1407	1.8072991998027	2.54608597907679	2.45808522656524	-0.194813998811826	-0.166411971692686	0.00861366389142447	-0.352612306613087	-0.580526679295557	-0.933138985908644
1408	-0.0439264132967605	0.277339737180494	0.483451467571755	-0.14618444104695	-0.163484372648545	0.00978905365596874	-0.299879760039527	-0.276612815837234	-0.576492575876761
1409	-0.414620233668213	-0.868548063269968	0.222589070231228	-0.110222222578916	-0.1537979779692	0.0155303661871317	-0.248489834360984	-0.282342376415046	-0.53083221077603
1410	0.371000291937758	1.0072391221254	-0.601536459658082	-0.0960727787897452	-0.134560056570324	0.0247599957178458	-0.205872839642223	-0.255450748991246	-0.461323588633469
1411	-0.363421511941069	-0.853821675004227	-0.120005231903102	-0.0712813378079816	-0.104368844697553	0.035873161254006	-0.139777021251529	0.0950640031419509	-0.0447130181095779
1412	0.819432995098695	0.670386351654335	0.602981139515122	-0.0642227119930057	-0.0645156126678289	0.0474572225429959	-0.0812811021178386	0.0175974337305626	-0.063683668387276
1413	0.911722049530822	0.652236073034482	0.128995523652395	-0.0305451093415958	-0.0182932429137889	0.0588198310765073	0.00998147882112262	0.269975937962725	0.279957416783847
1414	1.71680981250987	-0.801504957277692	0.48053453150105	0.0228915257199041	0.0298838784739608	0.0701953268934653	0.12297073108733	0.101708733070699	0.224679464158029
1415	-0.467282961402769	-0.42795702175621	-0.125276846347278	0.114183190911059	0.0761630409421232	0.0825583322276878	0.27290456408087	0.0262030660278321	0.299107630108702
1416	0.601328685696762	-0.457362244519878	0.833908783701919	0.156322773956933	0.117779703647312	0.0971124792666823	0.371214956870927	0.0557402096175264	0.426955166488454
1417	1.90919747995414	0.974732584356701	0.903888818426866	0.199126294609516	0.152259522891286	0.11468703716225	0.466072854663052	0.0638287944048982	0.52990164906795
1418	-0.12511561236679	0.452092620949754	0.0724235487013439	0.283800100872822	0.177251095344199	0.135318315233969	0.59636951145099	0.019758255694764	0.616127767145754
1419	0.881088855915828	1.13435046209024	0.183190208830645	0.327135953671473	0.191439978532365	0.158172763611106	0.676748695814945	-0.00137031309611143	0.675378382718833
1420	-1.79500633968988	-1.13913828799596	-0.982946168072137	0.374290616435972	0.195717593538176	0.181787728980658	0.751795938954806	0.0314474060694624	0.783243345024269
1421	1.08774771241088	2.06257773424165	2.09335293280138	0.334815613313355	0.193132428014463	0.204494342492193	0.732442383820011	0.0837904425751089	0.81623282639512
1422	-0.892132811312775	-0.296192138002617	0.267283076524593	0.332976075370191	0.187455982559602	0.22486800624296	0.745300064172752	0.265544698277038	1.01084476244979
1423	-1.89422550340374	-1.62708838775745	-1.52468816128906	0.291585225821847	0.181812654763152	0.242063933964154	0.715461814549154	0.179098668764392	0.894560483313546
1424	0.791091804615648	0.439777848019804	0.438257023000095	0.192224617960106	0.178898806554162	0.255924366142208	0.627047790656476	-0.0538911646766549	0.573156625979821
1425	1.02028764163884	0.743572831669865	0.999909707599072	0.145212638006869	0.179515525500686	0.266832380537983	0.591560544045537	-0.0209921375037446	0.570568406541792
1426	0.0447858787783483	1.1030353222476	0.0618339845076946	0.142341724951211	0.181864134451156	0.275430747303342	0.599636606705709	0.0125126526467936	0.612149259352503
1427	0.31837114469302	0.297564545131806	0.616988885222742	0.137206856184106	0.183598864322531	0.282370394169353	0.603176114675989	-0.0237023048205722	0.579473809855417
1428	-1.28696216127231	-0.894932311573804	-0.0978996205506282	0.139682843642175	0.183913558447707	0.288139859483176	0.611736261573058	0.0335549480622229	0.645291209635281
1429	-0.603284017964313	-1.37049643002284	-0.766416180100504	0.0946057534014749	0.18387259622414	0.292949774241259	0.571428123866874	0.0991826151998601	0.670610739066734
1430	0.637939851302964	0.0381350310879962	0.230883457364357	0.0415239821412738	0.184721993193286	0.296693601641888	0.522939576976447	0.0337629295152481	0.556702506491695
1431	0.805123905352265	1.00846527160955	1.14142516986511	0.02546982835836	0.185798361060474	0.299033859622187	0.510302049041021	-0.0236242790590509	0.48667776998197
1432	1.52169151116689	0.914063640321079	0.980230451579944	0.040238693938698	0.184442161210054	0.299597576957699	0.524278432106452	0.0476116547928715	0.571890086899323
1433	0.616647734242103	-0.148480076287637	0.200890976327039	0.0986506013405152	0.178321723689847	0.2981747149878	0.575147040018163	0.094896260925584	0.670043300943747
1434	0.872427828276534	0.14229203532884	0.839109344159926	0.154758497634424	0.167542900810134	0.294793621222301	0.617095019666859	0.0548143625892581	0.671909382256117
1435	0.137512308169858	0.345152713535607	0.428213946729834	0.215854946708922	0.154406065079627	0.289647631833196	0.659908643621746	-0.0396740313899043	0.620234612231841
1436	0.938789623922206	1.32435508228871	0.89789070958263	0.254219865115509	0.141641850728353	0.282987887782411	0.678849603626273	-0.16822660068088	0.510623002945393
1437	0.623847101615426	0.326520408250155	0.0526064312945354	0.302327982842888	0.131362535005623	0.275121945804339	0.70881246365285	-0.0436622932742064	0.665150170378643
1438	-0.215418343980906	0.0360889467161421	-0.500016343508243	0.345072274744052	0.125263882751356	0.266535991068795	0.736872148564203	0.0479361286520328	0.784808277216236
1439	-0.988955986077233	0.608678041129508	-0.387828701165044	0.355331274438181	0.125011841768937	0.258032810434556	0.738375926641674	0.183401536241253	0.921777462882927
1440	0.82503359086651	2.50222909196856	2.43181615640863	0.318144873564127	0.131544199741588	0.250762471488639	0.700451544794354	0.133335733568375	0.833787278362729
1441	-1.65775675556625	-1.30368134186482	-1.78794690464775	0.3097835225294	0.144635734968074	0.246094911476551	0.700514168974025	0.144972901383871	0.845487070357897
1442	-0.170259864958362	0.512048541785344	0.934578403035562	0.239709449613589	0.164023256048871	0.245353822261442	0.649086527923902	0.413475206941076	1.06256173486498
1443	-0.0586977852234121	-0.6187636903854	-0.818979889890166	0.179285011822842	0.189766000561701	0.249465981264776	0.618516993649319	0.331566603110552	0.950083596759871
1444	-0.0500515011849861	-1.39731224521941	0.484611902669595	0.130967948914463	0.22051590445502	0.258631346285264	0.610115199654747	0.352015761706158	0.962130961360905
1445	-1.84443747327653	-1.52364077814098	-1.60177781804437	0.0926374893787313	0.253243627618293	0.272169556828291	0.618050673825315	0.403410556844021	1.02146123066934
1446	-1.07726336118528	-0.961656040263703	-0.49847692750384	0.00349597407903079	0.283241796099879	0.288622616169492	0.575360386348401	0.412393565029382	0.987753951377783
1447	0.0445624298022245	-0.398934188553894	-0.194636430747566	-0.091651788882707	0.304377876788486	0.306044466825065	0.518770554730843	0.445319898086091	0.964090452816935
1448	1.24403138301243	1.76203846013095	1.18884798650327	-0.150960312502922	0.31037450582164	0.322337370171744	0.481751563490462	0.367176999496523	0.848928562986985
1449	-0.666685200479725	-0.714328783408778	-1.01062819041132	-0.14501459929505	0.296890847009975	0.33551960757068	0.487395855285605	0.43223030591765	0.919626161203255
1450	-1.37979362749968	-1.93543914931257	-1.44622221726411	-0.15809752759995	0.263789896100036	0.343862036492612	0.449554404992698	0.630198397906454	1.07975280289915
1451	-1.04218767497721	-1.00653357933634	-0.720716571050371	-0.206859601817452	0.215597122967659	0.345899939217597	0.354637460367805	0.475967772918326	0.83060523328613
1452	-0.727962393976879	-0.727783333368472	-0.905788754505723	-0.266879537175215	0.158168588762237	0.340417563690342	0.231706615277364	0.555690816281753	0.787397431559118
1453	-1.21228664525254	-0.149121358849323	-0.47596110740071	-0.322183039053272	0.0955164138687814	0.326531461775827	0.0998648365913363	0.497072419891112	0.596937256482448
1454	-0.32872744955847	-0.576216928306178	-0.256141328374878	-0.388369075061376	0.0295672945618597	0.303878594599537	-0.0549231858999788	0.548862820538588	0.493939634638609
1455	0.452690766212931	-0.157682485589245	-0.438233179985652	-0.430739231917684	-0.0384810326759539	0.272755286609345	-0.196464977984293	0.372006979868164	0.175542001883871
1456	0.037760580237832	-0.957173549545106	-1.08140434292864	-0.430162061105115	-0.107007473566944	0.234053168453706	-0.303116366218353	0.464991176189176	0.161874809970824
1457	1.12166213886179	-0.272989280559755	0.672117292439587	-0.414404044768126	-0.173802025652416	0.188996366691792	-0.39920970372875	0.68835550428822	0.28914580055947
1458	0.569243899809226	0.467856618911062	0.561079780950994	-0.353490847194398	-0.236529969417788	0.138833796288275	-0.451187020323911	0.50173239717615	0.0505453768522384
1459	-0.191298847016479	1.36271446785384	-0.0899659652619064	-0.282402017221927	-0.293387857795644	0.0846601554945763	-0.491129719522995	0.734577193419381	0.243447473896386
1460	-0.772861267117644	0.300141899180261	-0.581953869029544	-0.231735321460403	-0.342751872335555	0.0274311953504961	-0.547055998445462	0.494887308938338	-0.0521686895071241
1461	-1.01242313248204	-0.964038715889839	-1.31317027338965	-0.21546854681341	-0.382170579734293	-0.0318890596357594	-0.629528186183462	0.563140861857813	-0.0663873243256493
1462	0.616429096051169	0.415433620604373	0.438278424719625	-0.230640697992525	-0.408267221129696	-0.0921426762214251	-0.731050595343646	0.382552407607427	-0.34849818773622
1463	-1.22613800802565	-0.344059155525167	-1.01942885516728	-0.21304480017534	-0.418624426504747	-0.15181163458478	-0.783480861264867	0.4171969388415	-0.366283922423367
1464	-0.246984249003644	-0.684615141139565	-0.914909434423214	-0.234404651865302	-0.41333807038419	-0.208932520497029	-0.856675242746521	0.393824168002851	-0.46285107474367
1465	-0.41724063590262	-1.63151576422542	-1.17050521479805	-0.249108938039541	-0.394627715220078	-0.261187609446715	-0.904924262706334	0.30897794503469	-0.595946317671644
1466	0.607713735399349	0.400431992398593	0.81587524450459	-0.264444469451713	-0.366325868918266	-0.306230669188934	-0.937001007558913	0.26490258399763	-0.672098423561284
1467	1.24958620157773	1.77109703622643	1.86939889287434	-0.246132767458889	-0.333700695039319	-0.342169504442101	-0.922002966940308	0.0470637099327651	-0.874939257007543
1468	-0.0481092635416681	-0.000749159944311045	-0.124105891048351	-0.184847517106682	-0.302446012871355	-0.368023084194131	-0.855316614172168	-0.0193093136723067	-0.874625927844475
1469	-0.214294918848441	-0.413126695753919	-0.0562057871377753	-0.139268507099556	-0.275864291767179	-0.383994840857862	-0.799127639724597	0.333876912559935	-0.465250727164662
1470	1.17039649187913	-0.61341079631032	0.336447017258607	-0.111157816830389	-0.25350241469506	-0.391480767832788	-0.756140999358237	0.0612324265186338	-0.694908572839603
1471	0.176647666737883	-0.506065201553289	0.0612111454388649	-0.050332590029968	-0.233085066708528	-0.392764070494041	-0.676181727232537	0.256025957472386	-0.420155769760151
1472	-0.319202360526031	-0.651166071130849	0.290891015456342	-0.00212129069552308	-0.21295749329105	-0.390393821635523	-0.605472605622096	0.187414987192213	-0.418057618429883
1473	0.264119413538137	0.683900614813978	1.12628844060913	0.0198117806479852	-0.193172587998368	-0.386404357682268	-0.559765165032651	0.212448541717399	-0.347316623315252
1474	0.626419187502883	-0.167214623331132	0.302155844668596	0.0425126793101034	-0.175230798551155	-0.381690476423276	-0.514408595664327	0.18851207501488	-0.325896520649447
1475	0.382036228554614	1.12526715685707	0.727629370697227	0.0768473883029111	-0.160826593336499	-0.375814756762838	-0.459793961796426	0.148533671477759	-0.311260290318667
1476	2.31713566223177	1.25758781881473	1.79927770482841	0.109848931406694	-0.150472779047632	-0.367302515409609	-0.407926363050548	0.120265162389706	-0.287661200660842
1477	-0.00989760144672785	-0.743796361746055	-0.64597117616729	0.204245460834817	-0.143081189068486	-0.354245663593501	-0.29308139182717	-0.0503350215911946	-0.343416413418365
1478	-0.164961192134802	0.372133890106512	0.296124980993449	0.260486000339151	-0.135726070225101	-0.334927582942502	-0.210167652828452	-0.0230528800926882	-0.233220532921141
1479	0.0345265151334044	-0.267707075158149	0.163231614889007	0.284223619695918	-0.124896422250238	-0.308240810233856	-0.148913612788176	-0.0646340888994313	-0.213547701687607
1480	1.51516138261563	0.605631388530158	1.5870845639149	0.291926965442851	-0.108572590062859	-0.27381643717548	-0.0904620617954879	0.0692820794254298	-0.0211799823700582
1481	0.609189605245847	1.30160488029972	-0.513236289401004	0.33711874747555	-0.086724478146765	-0.23191563492594	0.0184786344028451	0.300822295595275	0.31930092999812
1482	1.25659390713058	1.1621000663829	0.281495828624858	0.376284965650838	-0.0607292077302569	-0.183231015775598	0.132324742144983	0.236685861109462	0.369010603254445
1483	-0.175047324376244	0.234989744527893	-0.546713079365476	0.431327175307108	-0.0318379653985837	-0.128759029923705	0.270730179984819	0.124094335207739	0.394824515192558
1484	-2.24772982809292	-1.23991589033853	-1.89343275692119	0.448317625518351	3.99535555379771e-06	-0.0697925362903366	0.378529084583568	0.0250689692600013	0.40359805384357
1485	0.059702065220357	-0.674226037402636	0.00992284814959154	0.371364180914448	0.0356747095042408	-0.00794657645890803	0.39909231395978	0.0956389091178776	0.494731223077658
1486	0.220523088905846	0.384422254930559	0.245765023352366	0.309533456309225	0.074872937539351	0.0548807984426034	0.439287192291179	0.227453665304774	0.666740857595953
1487	1.79613638343946	1.61508009378722	1.37740418519765	0.265138226113243	0.114632195121734	0.116615015320115	0.496385436555091	0.238831883491446	0.735217320046538
1488	2.4534888138063	1.5876311053902	1.84209638058652	0.285489242141907	0.150459193892747	0.175098688181358	0.611047124216012	0.355366592109974	0.966413716325987
1489	0.257751875719668	0.848637634975827	0.711118989481945	0.370100046262816	0.179214504537379	0.228096267364447	0.777410818164643	0.246376115523041	1.02378693368768
1490	-1.52320953876098	-0.843306554496075	-1.30041148297674	0.423096592739269	0.201265708903564	0.273247941196751	0.897610242839584	0.145283320272708	1.04289356311229
1491	-0.248961875080044	0.247746014057306	-0.171936788079311	0.394834964237003	0.220020663318421	0.308142585878819	0.922998213434244	0.0622586890990301	0.985256902533274
1492	-1.649130773195	-0.729950520816455	-1.85017224842142	0.354763617961171	0.239125003441781	0.330678889121922	0.924567510524874	-0.172053339612109	0.752514170912765
1493	-0.247180055588699	1.16711732098767	0.356473794647659	0.262238213597729	0.259921113079216	0.339707306380883	0.861866633057828	-0.0529935554352577	0.80887307762257
1494	-1.99012227676028	-1.8248488577009	-2.0436960651855	0.183504858963565	0.281182934737535	0.335683886030047	0.800371679731147	0.170831246593251	0.971202926324398
1495	-0.0232428035590429	-0.584954052498341	-0.429579663355025	0.0595236389195146	0.30032532147045	0.320920715583009	0.680769675972974	0.0441491234803266	0.7249187994533
1496	1.05872970910393	0.534011388601597	-0.296758005744874	-0.0263005019936496	0.314609210604579	0.299159774653389	0.587468483264318	0.264498004203702	0.85196648746802
1497	-0.394828894021549	0.420414998574562	0.373618834675554	-0.0482933651062897	0.32077508091576	0.274554713021168	0.547036428830638	0.161049942187064	0.708086371017702
1498	-0.986576694002907	-0.554647658443737	-1.34837063770247	-0.0743791149667098	0.316133610504301	0.250466070097954	0.492220565635545	0.227822236012808	0.720042801648353
1499	-0.234920940736788	0.537963632254094	-0.853693255780827	-0.121730554084679	0.30025945117938	0.228544526237068	0.407073423331769	0.21121585084876	0.618289274180529
1500	0.535717819864034	1.99214517086659	0.837979135792217	-0.157164764617053	0.274962864267723	0.208410176635954	0.326208276286623	0.0407867535716534	0.366995029858277
1501	1.08800235111861	1.81935042170772	1.45012371119974	-0.158208475402718	0.243234404476333	0.18799500061021	0.273020929683825	-0.100235787962371	0.172785141721454
1502	-0.292288804171017	-1.73266840461976	0.0874246746197322	-0.118078356795011	0.209407772050781	0.164388475942916	0.255717891198685	-0.354234553763346	-0.0985166625646614
1503	-0.0763167003462558	0.539175189373989	0.218029539223815	-0.0968706847570105	0.17959735730043	0.134850000341353	0.217576672884772	-0.370862929138678	-0.153286256253906
1504	-0.879264946998423	-0.317699817543235	-0.954922737613	-0.081971040983806	0.159487333637939	0.0976301953514127	0.175146488005546	-0.435397748919517	-0.260251260913971
1505	-1.6073884634279	-2.34747641070094	-1.28771785127987	-0.0980853124531357	0.15119780481886	0.0524273151454511	0.105539807511176	-0.362515502854719	-0.256975695343543
1506	1.65494982496734	1.41223258073456	0.933789100983683	-0.158304826181483	0.153313043676615	0.000522002152956407	-0.00446978035191188	-0.154933288419148	-0.15940306877106
1507	1.20329465544143	0.788253733771338	-0.224657804837098	-0.139271175291812	0.161326652943148	-0.0553213400601429	-0.0332658624088066	-0.0138909917795474	-0.0471568541883539
1508	0.992459895890916	0.279604103986902	-0.049953134162589	-0.0825293165068348	0.169094110386827	-0.111188304663991	-0.024623510783999	0.0557410947997669	0.031117584015768
1509	0.792191294251101	-0.036524093422454	0.381537832410717	-0.0092800207577607	0.172467099623931	-0.162633835460495	0.000553243405674947	-0.0626291859533532	-0.0620759425476783
1510	-0.443041046724365	-0.625551245378828	-0.501989082919692	0.066069033469951	0.170671971005748	-0.205539240717177	0.0312017637585216	0.0983835875392105	0.129585351297732
1511	1.51899484211395	1.41612570965399	1.47068436476341	0.0998968298043648	0.165130349040654	-0.23696766159488	0.0280595172501384	0.0139890033517334	0.0420485206018718
1512	-0.233858974552547	0.755566699321502	0.0408343036954334	0.169035727474774	0.157555156362554	-0.255701073705549	0.0708898101317791	0.0270782684248927	0.0979680785566719
1513	-0.816586984706614	-0.978016572789474	-1.65056397026131	0.202167947977758	0.149330592859251	-0.262279270780476	0.0892192700565331	0.0620096988416089	0.151228968898142
1514	-0.757877827728379	-0.0140491663446884	-0.852194329600284	0.190991600891861	0.142372246558835	-0.25859020089501	0.0747736465556863	0.108073584349263	0.182847230904949
1515	0.526881843577093	1.05170657011951	0.064321844595325	0.152404250878658	0.138451778746209	-0.247217300869897	0.0436387287549709	0.0833412010722614	0.126979929827232
1516	0.499823572421716	0.235271476750182	-0.627971894483293	0.138785570229085	0.137766579948717	-0.230766164682767	0.0457859854950354	0.129262699920392	0.175048685415427
1517	-0.738938579822896	-0.875669021800088	-0.538281089974504	0.141465241589221	0.139524146768758	-0.21135385649637	0.0696355318616093	0.116380287624701	0.18601581948631
1518	0.0560668274767846	0.0397320133122065	-0.338974419098898	0.11441346813889	0.143213319358375	-0.19041620038762	0.0672105871096446	0.0365285291819652	0.10373911629161
1519	0.525922544072766	0.380224303761675	0.730504915415866	0.0943568080440146	0.148265599290353	-0.168883225565674	0.0737391817686939	-0.00288309159751612	0.0708560901711778
1520	-0.0758741387704041	-0.126115804313073	-0.328042212022709	0.0950355582086388	0.153308584385166	-0.147577519347201	0.100766623246603	0.0365184997888744	0.137285123035478
1521	-0.876614005404048	-1.64692637643666	-1.45305662975106	0.0898829887398654	0.156781242008118	-0.127574339217981	0.119089891530002	-0.0925883797256131	0.0265015118043885
1522	1.30799531742838	1.31208501614928	1.1113172693555	0.0547672605742155	0.157663026402056	-0.110324584123954	0.102105702852318	0.0295299752353109	0.131635678087629
1523	1.75777916024776	2.22521264154639	3.23995522039444	0.0722647514883883	0.154900936551166	-0.097490651572278	0.129675036467276	-0.197935828417857	-0.0682607919505816
1524	-0.688621369263715	-0.370137656457788	-1.19245270143395	0.139185070409386	0.147342942948996	-0.0905691845314773	0.195958828826905	-0.296004009055804	-0.100045180228899
1525	0.652636069759589	1.60950445451173	1.11079084715611	0.156917863792811	0.136030922193539	-0.0904655881523116	0.202483197834039	-0.522735447177718	-0.320252249343679
1526	-0.579662539600838	0.338562817897051	-0.229796417239961	0.185021747619865	0.124681765718426	-0.0972128426032826	0.212490670735008	-0.466600255293469	-0.254109584558461
1527	0.725151564891311	0.77795398622957	0.800271725662234	0.178797297944682	0.117692582411279	-0.109899703633635	0.186590176722326	-0.502471437996536	-0.315881261274211
1528	0.525996868861863	0.839076579455332	0.820670003559501	0.192498061879738	0.118884744324108	-0.126704876112922	0.184677930090925	-0.515877775610153	-0.331199845519228
1529	-0.361903813007631	-0.131757995684666	-0.734916043794142	0.212582745850771	0.130448368840529	-0.144968201747019	0.198062912944281	-0.540090459772311	-0.34202754682803
1530	-0.211848475650426	-0.363995870715655	0.150774168932659	0.207208682247955	0.152771423423552	-0.161378984564412	0.198601121107095	-0.716333173214949	-0.517732052107854
1531	0.483986662525154	1.08334996599141	0.720030254266425	0.189859890456949	0.184495158411846	-0.172379170587089	0.201975878281706	-0.453976462129738	-0.252000583848032
1532	-0.46209368262849	-0.34561460983088	-0.747819533451795	0.187842319350366	0.222326123736093	-0.174741640683128	0.23542680240333	-0.545684859125529	-0.310258056722198
1533	0.299632289285143	0.451879603360013	-0.33009008513345	0.165184464301016	0.261930319406957	-0.166153268127918	0.260961515580055	-0.34132260428209	-0.0803610887020348
1534	-0.271997108052497	-0.170087304635255	-0.399881990069996	0.154381456347646	0.29939895862385	-0.14563750393049	0.308142911041006	-0.374562981474564	-0.0664200704335576
1535	-0.660499046115774	-0.705936253714693	-0.0380624860262115	0.133159538434503	0.331650832833724	-0.113730639209311	0.351079732058917	0.181946384547851	0.533026116606768
1536	1.51974674744026	1.87447811171308	1.17564726456789	0.0929277981806454	0.356597551103182	-0.0723890176929192	0.377136331590908	0.0963023631105953	0.473438694701504
1537	0.613819119027195	-0.686149007317735	-0.00336652813005714	0.11267672039992	0.372724156732658	-0.0246713794286279	0.46072949770395	0.186694473259156	0.647423970963106
1538	-0.390127535116916	-0.415241797617954	-0.581201264628239	0.142314529923318	0.379480737232631	0.0256986860596753	0.547493953215624	0.149062424526342	0.696556377741966
1539	-0.178446600532516	0.132958044789114	0.208060540842964	0.144728723685586	0.378035204628963	0.0747872671818498	0.597551195496398	-0.0440578567087311	0.553493338787667
1540	-0.436960118099153	-0.0153216313461169	0.611137600540103	0.135747442834963	0.36991025316184	0.118882142339449	0.624539838336253	0.190658739285197	0.81519857762145
1541	1.13105162446801	0.698107636315746	1.36369438418932	0.110956540015504	0.356120764884008	0.15491624171144	0.621993546610951	-0.0210214570653466	0.600972089545605
1542	0.193970613423248	0.232862902862663	0.93593399426258	0.127733900932119	0.337450264284767	0.180858007426995	0.646042172643881	0.0399161771992409	0.685958349843122
1543	0.446649784141324	0.438328661712827	0.46112922382819	0.141135341052457	0.315029358285241	0.195957519340955	0.652122218678652	0.0628306489439946	0.714952867622647
1544	0.069737879340366	0.312036349628938	0.295126009361752	0.160108530343748	0.290724415344098	0.200745888947716	0.651578834635563	0.0545795945674763	0.706158429203039
1545	0.568562196240917	0.934004487613903	0.754910385253489	0.169849568792368	0.26680320530781	0.196812712474857	0.633465486575036	-0.0060013213438575	0.627464165231178
1546	0.567489324618368	0.982182289990612	0.212546125037037	0.189418147507973	0.24545249436075	0.186500695601398	0.621371337470121	0.0668487496103967	0.688220087080518
1547	-1.13664536854499	-1.04484353266584	-0.957821235227352	0.214896192823985	0.228587787700265	0.172639277219907	0.616123257744156	-0.00281597907777976	0.613307278666376
1548	0.539492458918296	1.11870680024556	0.966939432924097	0.187689201468357	0.218030213789444	0.158320735890303	0.564040151148103	0.0819271865584845	0.645967337706588
1549	0.997071737573221	-0.189869264367095	-0.266838994476947	0.180952579345731	0.214748260963056	0.146641423640661	0.542342263949449	-0.0200685238599824	0.522273740089466
1550	1.21735926098398	0.86466068519376	0.963565445965082	0.20314438073265	0.218023842617231	0.140362765241726	0.561530988591607	0.0244552727966825	0.58598626138829
1551	0.0261190026786229	-0.239712991446823	0.103555649290224	0.251212540904783	0.226234830251656	0.14152374172567	0.618971112882109	0.0253283052349366	0.644299418117046
1552	0.0616078567708037	0.573889628295092	0.580060803350147	0.276034492179929	0.237512698865814	0.151083929045376	0.664631120091119	-0.083442508152675	0.581188611938444
1553	0.780614458586325	1.22205825254993	1.3387217386576	0.285620663210699	0.25022716375139	0.168707373076554	0.704555200038643	-0.132111250790015	0.572443949248628
1554	1.57033240358022	1.09215934335884	0.864450137150851	0.308225910406459	0.262959338070143	0.19279538943731	0.763980637913912	-0.126684514400452	0.63729612351346
1555	1.09268183909432	0.596251235648936	0.481712970037422	0.364677984632968	0.275114580701061	0.220808269762441	0.86060083509647	-0.275287943421692	0.585312891674778
1556	-0.47124895093149	0.334205322002307	-0.0895923273314428	0.42632064452584	0.28751160287239	0.249806076906383	0.963638324304613	-0.361389264867469	0.602249059437143
1557	0.69755883481079	0.759849744307897	0.68872651457052	0.438199640903973	0.301878836011997	0.277059580058977	1.01713805697495	-0.553052307664492	0.464085749310455
1558	0.172553514094635	-0.0322103610669665	-0.406792554643134	0.454608284732752	0.319620298909745	0.300583392695779	1.07481197633828	-0.489743872455098	0.585068103883178
1559	-1.3978400773557	-0.91445804399391	-0.758400338751185	0.456320557907557	0.341077139938829	0.319481473840252	1.11687917168664	-0.667680496351756	0.449198675334882
1560	0.946311378053146	-0.370820175723146	-0.276700301403736	0.396696115322357	0.365420062176044	0.334023164227717	1.09613934172612	-0.606026956848404	0.490112384877714
1561	-1.83500953080953	-1.23592977762921	-1.85325071670918	0.374684770186352	0.390231831953153	0.345413753849829	1.11033035598933	-0.55445778796003	0.555872568029304
1562	0.0425002165371887	-0.364037612141107	-0.230103118894739	0.287523380435405	0.411477658547075	0.355315566506832	1.05431660548931	-0.527376283407662	0.526940322081649
1563	0.180353700719139	-0.349588352444559	0.474802003231245	0.221041604554303	0.424340021846487	0.365255959665381	1.01063758606617	-0.468503841897971	0.5421337441682
1564	0.964940865448359	1.21305559310112	0.553189596700045	0.175120877955244	0.424285978567721	0.376075727167331	0.975482583690296	-0.452560726196116	0.52292185749418
1565	-0.289404391832707	0.101730262114209	1.2694234184579	0.170186148493087	0.408519228071533	0.387542823523024	0.966248200087643	-0.291502255244966	0.674745944842677
1566	0.684034734957988	1.01319173426786	1.06243100682922	0.151808461038841	0.377309211303234	0.398207345614646	0.927325017956721	-0.302496542686467	0.624828475270254
1567	0.174177949620814	1.05520958122436	1.09487162373	0.156902935314711	0.334418933271505	0.405547183936078	0.896869052522293	-0.460731010947338	0.436138041574955
1568	-0.173354298449753	0.318721579494484	0.0961576020720521	0.160866455943068	0.285865128608506	0.406442795481136	0.853174380032711	-0.204281705237358	0.648892674795353
1569	-1.39242799313056	-0.7606576629519	-0.747990522997853	0.152560226602462	0.238622235049137	0.397950105647714	0.789132567299314	-0.245271281154158	0.543861286145155
1570	-0.66944309690325	-0.435800746709184	-0.416637472662026	0.0963785435017089	0.199086804897622	0.378210918846112	0.673676267245443	-0.235207656334981	0.438468610910463
1571	-1.65312819607047	-0.598065323413461	-1.62977353269337	0.0336282308492382	0.171077384259812	0.347232024530702	0.551937639639752	-0.064592087755444	0.487345551884308
1572	-0.327170103936882	0.63921785180758	-0.259283535954472	-0.0636782118972881	0.154614446480164	0.307249641415971	0.398185875998847	0.0777036057996567	0.475889481798504
1573	-0.886220811440862	0.488765461227743	0.424891611698205	-0.137526867036844	0.146551152324298	0.262488315381141	0.271512600668594	0.111485068607429	0.382997669276023
1574	-1.09850539727199	-1.20346288453082	-1.38844945654272	-0.211533218198379	0.142561806345055	0.218302048152879	0.149330636299555	0.258378284249694	0.407708920549249
1575	-0.30671138717761	-0.679962775230904	-0.262482841392432	-0.29016569227661	0.139413078997628	0.179903708836584	0.0291510955576018	0.349575820574107	0.378726916131709
1576	-0.322428756769131	0.314593910592986	0.446607646606355	-0.343384756749302	0.135220504930648	0.151055248308902	-0.0571090035097522	0.215650875376196	0.158541871866444
1577	-1.58717960635123	-1.54716647988307	-1.94974392134058	-0.378334734326634	0.128203327066763	0.13313999588473	-0.116991411375141	0.0534944936204138	-0.0634969177547273
1578	-0.290904772665705	0.491770296603477	-0.957283801428701	-0.441309788124597	0.116703727874878	0.124925549283615	-0.199680510966103	-0.0262165001028521	-0.225897011068955
1579	1.70986351081731	1.40920695708046	0.316456189202672	-0.478549341157103	0.0995859071150032	0.123052179062203	-0.255911254979897	-0.00344741854641492	-0.259358673526312
1580	-0.216764572719002	-0.163888626949637	-0.788371741741426	-0.431790613854515	0.0762287731837465	0.123010886041361	-0.232550954629408	0.1284634504115	-0.104087504217907
1581	1.03308586649378	0.238117090288817	0.0726882093592223	-0.393358165385983	0.0479057013860942	0.12025733475715	-0.225195129242739	0.0417989685840439	-0.183396160658695
1582	-0.316463366278585	-1.15403641018763	0.56900304557365	-0.320838183016216	0.0181717336848197	0.111119176591784	-0.191547272739612	0.0881731969657785	-0.103374075773833
1583	-0.0802459116873322	0.207605059449406	-0.970026799807566	-0.272048242471843	-0.00884687463632842	0.0932819826992031	-0.187613134408968	-0.0702600669429113	-0.25787320135188
1584	-0.210029744878341	-1.65201355301331	-0.477410198950828	-0.233032251083895	-0.0303731031127091	0.0658590294679389	-0.197546324728665	0.0810203639783529	-0.116525960750312
1585	-0.396099541215238	0.0579268686516045	-0.153041677140499	-0.206100262872829	-0.0459780662083223	0.0292110944010602	-0.222867234680091	-0.143930167669928	-0.366797402350019
1586	-1.14777791092123	0.0233084626325183	-0.200433017541004	-0.194247012615457	-0.0572696644560828	-0.0153012172070546	-0.266817894278595	-0.0675844369301481	-0.334402331208743
1587	0.468470908973895	1.3157646499681	1.2996600794637	-0.217507711081723	-0.0672723198174648	-0.0655339028756921	-0.35031393377488	-0.158927422095415	-0.509241355870295
1588	0.469413307683568	0.266957526725654	0.413882973413287	-0.210610776145764	-0.0786019202792137	-0.118765565105447	-0.407978261530424	0.079414132947655	-0.328564128582769
1589	-0.900097869222262	0.21910821483408	-0.676567890850117	-0.183694335378727	-0.0917746804437328	-0.171971795636754	-0.447440811459214	0.0154178703932815	-0.432022941065933
1590	-0.0745453356798861	-0.440844845717738	-0.156442161515503	-0.189093290172429	-0.10471178165229	-0.222186800116236	-0.515991871940956	-0.00605778744348679	-0.522049659384443
1591	1.54382611949601	1.23644232861284	1.53691758062956	-0.188940290734963	-0.114183583190813	-0.266860147365824	-0.569984021291599	0.1476253420765	-0.422358679215099
1592	-0.698302827415214	-0.161737310610087	-1.39817606534245	-0.132070313209548	-0.117660408523705	-0.304062915413089	-0.553793637146342	0.13930308559272	-0.414490551553623
1593	-1.02575906501773	-0.864108725268123	-2.13270675781068	-0.112478469593795	-0.113959897542679	-0.33247754939257	-0.558915916529045	0.0502757805144196	-0.508640136014625
1594	0.238891118013784	-0.544753184972008	0.538689435856747	-0.129242605471749	-0.102743494089467	-0.351265850321741	-0.583251949882957	-0.0865619415701902	-0.669813891453147
1595	1.54316108878315	1.55214195446241	1.08648974282344	-0.128409718300958	-0.0850664232751314	-0.359968853006946	-0.573444994583035	0.0226653294141642	-0.550779665168871
1596	-1.45143653823359	-0.550810786804561	-1.17596395997678	-0.0730947238709579	-0.0638092583932906	-0.358504039781618	-0.495408022045866	0.0496717737878334	-0.445736248258033
1597	1.44764205515626	0.555355188445581	0.826107954239592	-0.0811476175585867	-0.0421889469617477	-0.347259575185583	-0.470596139705918	0.0516438951445806	-0.418952244561337
1598	-1.57918736707313	-1.13671932402177	-1.16331512324315	-0.0364700785980911	-0.0220055614012257	-0.32727709466313	-0.385752734662446	0.363726513096747	-0.0220262215656997
1599	-0.180682809607055	0.895417531236513	1.31620156793657	-0.0570406455851027	-0.0039076561926525	-0.300424222806055	-0.36137252458381	0.397268438102228	0.0358959135184171
1600	-1.65270113318472	-0.972814325089045	-1.20523563239237	-0.0748724595782085	0.0117996893385495	-0.269360982226823	-0.332433752466482	0.0705254783903332	-0.261908274076149
1601	0.944679610248622	0.259139512433189	1.50827733257124	-0.138489971991432	0.0245664778257999	-0.237194805234975	-0.351118299400607	0.203366075939626	-0.147752223460981
1602	-0.34634316698128	-0.87889830443541	-1.06284965535817	-0.145645957624671	0.0339338995279555	-0.206925002398843	-0.318637060495558	0.285100561488108	-0.0335364990074508
1603	1.25603507706174	0.575462482408917	0.325094469693519	-0.15699951681389	0.0393539338767477	-0.180899201688789	-0.298544784625931	0.351368557051964	0.052823772426032
1604	1.47217909334201	0.109883485220807	0.708661431826783	-0.118317078466552	0.0403085966602953	-0.160465972431769	-0.238474454238026	0.463236441116926	0.224761986878899
1605	0.858368733070057	0.196679753001049	-0.0166259401518016	-0.0402870062612512	0.0365041618004008	-0.145890088991694	-0.149672933452544	0.3897327026506	0.240059769198056
1606	-0.344046086934117	-0.539226288833546	-0.942381976837433	0.0414528027032398	0.0285963578370292	-0.136491479288596	-0.0664423187483269	0.429260310381352	0.362817991633025
1607	2.01007264338834	1.89418937162989	1.93424976186852	0.0836153121665493	0.0181754027617463	-0.130927539241277	-0.0291368243129818	0.397688461554584	0.368551637241602
1608	-0.411589399129807	0.255790047859011	0.152470519786322	0.174958541944108	0.00704836455278501	-0.127536946961017	0.0544699595358761	0.585673263828136	0.640143223364012
1609	0.520526252195556	1.42989329608331	1.08034091611794	0.216959621757546	-0.00285086296442214	-0.124657186562913	0.0894515722302114	0.421794245960896	0.511245818191107
1610	-2.20808070196037	-1.01784277575251	-1.07736825530198	0.255031645146114	-0.00877814639508813	-0.120857284668709	0.125396214082317	0.468444500916969	0.593840714999286
1611	-0.0920799726149354	0.850659580530937	0.587024042154773	0.199859175095078	-0.00770874036586229	-0.115079624428821	0.0770708103003943	0.435571664925373	0.512642475225767
1612	0.465548345341684	0.0180100579857877	0.285580648075579	0.153293333542489	0.00244414783219936	-0.106680124611867	0.0490573567628217	0.262285970542465	0.311343327305287
1613	-1.24558168391124	-1.06612207191391	-1.51392154408001	0.132288671270807	0.0215226160866207	-0.0953448815605278	0.0584664057969002	0.127950675870286	0.186417081667187
1614	1.12921500800217	1.85926789709852	1.08272424319507	0.0730701713057579	0.0476663196523055	-0.0809239607068692	0.0398125302511942	0.238424245506779	0.278236775757973
1615	0.817175252759934	0.562580736134933	0.772779454297309	0.0679547667007028	0.0776259092519967	-0.0633052025526205	0.0822754734000791	-0.046547924029147	0.0357275493709321
1616	1.59151187412834	1.07430901351401	1.31612050808538	0.0890547744422553	0.107759912144198	-0.0424308793592422	0.154383807227211	-0.0242422802208527	0.130141527006359
1617	-1.19341233808386	-0.134455399772172	-0.387680621760511	0.152393111354945	0.136168052037128	-0.0184513308848607	0.270109832507212	0.016445805431042	0.286555637938254
1618	-1.35960960318768	-2.51236809334258	-1.97042768714708	0.150759317851557	0.163006983829099	0.00807173941095346	0.321838041091609	-0.149888992321167	0.171949048770442
1619	2.07095050052502	2.06053379117047	1.59325448017475	0.100184254484899	0.189364934539409	0.0360471751186369	0.325596364142945	0.0257164999518289	0.351312864094774
1620	0.541808670780301	0.686642784995428	1.83510375632368	0.130812901874681	0.214727714331942	0.0639596249385858	0.409500241145208	0.0690357648162207	0.478536005961429
1621	-0.141984850599831	-0.577994105201016	0.303753556920999	0.164789394092069	0.236441644641328	0.0902252980280682	0.491456336761465	0.195179276934084	0.68663561369555
1622	-0.603579911345701	-0.31833564450959	-0.492434231248525	0.177499884495545	0.25275526395532	0.113624640082773	0.543879788533639	0.176402937791341	0.720282726324979
1623	0.965919855864928	1.38146945103155	1.80821039687598	0.160420816560252	0.263569837425913	0.133540838620674	0.557531492606839	0.156734556637987	0.714266049244826
1624	0.223844000347607	-0.113110453981954	0.050571650993515	0.175334312797357	0.269132300218387	0.149910223681851	0.594376836697595	0.137199432698595	0.73157626939619
1625	-1.75039568556589	-0.90780368216767	-1.04687777549433	0.186900617451301	0.269917022619077	0.163054698782831	0.619872338853209	0.0579309692249274	0.677803308078136
1626	-1.16768874777154	-1.50968280896239	-2.20802847402702	0.131188350814222	0.267234263398757	0.173587991516784	0.572010605729764	0.34303925126019	0.915049856989953
1627	-0.709866705895705	-0.409624688703206	0.113878587211255	0.0512917365073815	0.262149689726445	0.182404769058975	0.495846195292801	0.345528441440834	0.841374636733635
1628	-0.927707927869386	-1.23139206914605	-0.760591058240088	-0.0271975253505166	0.253950628798684	0.190653003405964	0.417406106854132	0.514815873685825	0.932221980539956
1629	3.20930252290657	2.39910719305449	2.79779702278623	-0.109298500417884	0.24010511402404	0.1996031519745	0.330409765580657	0.415666694408038	0.746076459988694
1630	1.1363679351602	0.881026895300266	0.538578476906116	-0.0556388538124689	0.217699276536377	0.210352499647365	0.372412922371272	0.312748722110567	0.685161644481839
1631	1.10987528632513	1.44448159531975	0.802953049859086	0.0193736694802811	0.185710908364038	0.223363271621186	0.428447849465505	0.385215019560047	0.813662869025552
1632	-0.470880680242404	0.283754269661563	0.273278639749461	0.105367038215718	0.147340188345603	0.237990044521103	0.490697271082423	0.0561902121531542	0.546887483235578
1633	0.53413165978322	0.00910456372743057	-0.121975215344706	0.144126930320211	0.109194260541758	0.252296254217294	0.505617445079263	0.00797510392210248	0.513592549001365
1634	1.96846865385099	1.74527987130402	1.25342920592103	0.182865063134654	0.0787102289015605	0.263425503772832	0.525000795809047	0.0533644273757303	0.578365223184777
1635	0.296860485557122	0.746335638208585	0.730468554916837	0.26728916407167	0.061240058662363	0.268517510885377	0.59704673361941	-0.0237360665509605	0.573310667068449
1636	0.8416690750763	0.689629778142484	0.176834138707769	0.324819551997205	0.0591892915254305	0.265804011284835	0.64981285480747	-0.15294142127797	0.496871433529501
1637	-1.66816156254986	-0.829919598115517	-1.55849973982202	0.380274242304086	0.0730480240353176	0.255372194197673	0.708694460537076	-0.34273340950831	0.365961051028767
1638	1.95379782602433	1.8174051105374	2.05661503709059	0.350320369613036	0.101770384488266	0.239256826252351	0.691347580353653	-0.110848896763158	0.580498683590495
1639	-1.02127075955612	0.82428833203845	0.17152438122386	0.382716047074755	0.142388709378775	0.220885197238349	0.745989953691878	-0.195514580198066	0.550475373493812
1640	-1.51033981709573	-1.47574997909452	-1.12385066816797	0.358410197464136	0.190426155667671	0.204180147708504	0.753016500840311	-0.136581535329963	0.616434965510348
1641	-1.00012230045761	-0.284469133167895	-0.370932038969898	0.280878197233375	0.241908540778761	0.19265378235598	0.715440520368116	0.023904034580509	0.739344554948625
1642	0.467266516589875	1.36298515521035	0.711561459335774	0.186924460455382	0.293236304699327	0.188696380363659	0.668857145518368	0.218764969781747	0.887622115300115
1643	-0.737118984593245	-0.78373623704414	-0.820157069449257	0.133105941135407	0.339898149528181	0.193184920239749	0.666189010903337	0.1002529207141	0.766441931617436
1644	1.39357446304783	0.876354224571672	0.751476242802186	0.0685165626576885	0.377644005461857	0.205473412809405	0.65163398092895	0.366069786492277	1.01770376742123
1645	-0.621604157386024	-0.653046130205623	0.511181468176786	0.0686081440806402	0.404062622853963	0.223687474453794	0.696358241388397	0.328362922582655	1.02472116397105
1646	1.1012337351315	1.929015514234	0.68758037817961	0.0460581119102225	0.418471204755332	0.245151752256714	0.709681068922268	0.319322555325845	1.02900362424811
1647	1.37213865880208	1.18138692704312	1.34356879969199	0.065493528011822	0.421632295432225	0.266827054585239	0.753952878029286	0.133895426618588	0.887848304647873
1648	0.231856507954684	-0.93982785452443	-0.708311977179424	0.121305940023669	0.415560322762985	0.285719792869522	0.822586055656175	0.0409618701736028	0.863547925829778
1649	-2.1588175271028	-1.53355458728244	-1.8748089579034	0.162325304679451	0.404178006478427	0.299266626525655	0.865769937683532	0.0120045179811645	0.877774455664697
1650	-0.735652597452248	-1.5648381467066	-1.18575280446129	0.113788022597665	0.391847183070859	0.305693939640626	0.811329145309149	0.129928752802749	0.941257898111898
1651	-0.81363219683963	-1.17273187537739	-1.56355013064356	0.0534215449551683	0.380324084692222	0.304319375678755	0.738065005326145	0.16947674498291	0.907541750309056
1652	-0.571199733324344	0.120450155138189	-0.802383535447755	-0.0154444971323827	0.367380775095283	0.295718186441555	0.647654464404455	0.368242796303748	1.0158972607082
1653	0.771972121415252	0.603409617473661	1.11744046225643	-0.0798056535227597	0.348011299608243	0.281625411504475	0.549831057589958	0.258313512635128	0.808144570225086
1654	0.636569615576347	0.810097356928674	0.440304090222924	-0.0950444369355022	0.317368012027644	0.264455139806796	0.486778714898938	0.0638749416758553	0.550653656574793
1655	-0.384453370066721	-0.402872105418419	-0.344201625173043	-0.0812891126829771	0.273764949254434	0.246477580424825	0.438953416996282	0.272579738103595	0.711533155099877
1656	1.58351005800657	1.4463643011601	0.117831238582244	-0.081988153433836	0.219826940693645	0.228925178497762	0.366763965757572	0.280894754706257	0.647658720463828
1657	-0.625213908663283	-0.512961715332484	-1.35531957401542	-0.027903988160935	0.161168791188337	0.211427962030659	0.344692765058061	0.227555361459078	0.572248126517139
1658	-1.20734717545552	-0.561358199539028	-1.43519530181544	-0.0112086778686052	0.104285584155253	0.192102468740249	0.285179375026897	0.200741061966519	0.485920436993416
1659	2.21039613187555	0.849633088329633	1.2532793569607	-0.0391888664036184	0.0551216387568517	0.168326438218653	0.184259210571886	0.235384035481922	0.419643246053808
1660	0.404746611567115	0.349708229826044	-0.051680197132291	0.0157319128451134	0.0171587552647666	0.137868100813284	0.170758768923164	0.363712468874412	0.534471237797576
1661	0.318556626192344	1.18336181712534	0.850927259738116	0.0652846243575956	-0.00884473760507284	0.0998512917287454	0.156291178481268	0.337396687397331	0.493687865878599
1662	0.214829861572047	0.396210793474484	-0.182740305211281	0.106788127045267	-0.0234300185304633	0.0551332462512004	0.138491354766004	0.349217567138442	0.487708921904446
1663	-0.237821428401707	-0.231506570941544	-1.12625562202311	0.138135367520256	-0.0272632750860438	0.00598967389753855	0.116861766331751	0.301647518096503	0.418509284428254
1664	1.73030271394037	1.44226906829192	2.30739224670582	0.146820656029146	-0.020656929250351	-0.0446249772618473	0.081538749516948	0.085204682360658	0.166743431877606
1665	-0.805905480079858	-0.872261124142872	-0.729488930932143	0.204484348402455	-0.00432597105193654	-0.0938021818446367	0.106356195505882	-0.0670519044602159	0.0393042910456659
1666	0.713945098427993	0.526448527918219	0.444261054157698	0.210025636187347	0.020289317356922	-0.139084428423998	0.0912305251202704	0.188054484695104	0.279285009815374
1667	-0.0397457226562648	-0.607434636334829	0.303283498965605	0.230220089051687	0.0512693512559266	-0.178538318984583	0.102951121323031	-0.0547228182070147	0.0482283031160164
1668	2.00569875134684	1.36379224326819	1.90982035799937	0.23489049783049	0.0858008078661779	-0.210678923094671	0.110012382601997	0.0172511545080226	0.127263537110019
1669	-1.52962585741078	-1.38300163741878	-2.0679790302662	0.295988097633292	0.120549583915269	-0.23439584651753	0.182141835031032	0.0558974798632238	0.238039314894255
1670	-0.70628205072886	-1.28688594854366	-1.32023270838727	0.277123237629162	0.152496031779942	-0.248921931822644	0.180697337586459	-0.112174300050832	0.0685230375356267
1671	-0.208316552749433	0.275599743523155	0.0493162603864857	0.232241685436367	0.179523807351261	-0.253839946560764	0.157925546226863	-0.0533370251856155	0.104588521041248
1672	0.476682497899646	1.21436444976771	0.559483101664952	0.187703351897261	0.1991376481656	-0.249100316216256	0.137740683846605	0.152760541359715	0.29050122520632
1673	-2.21646958414193	-2.4692026346239	-1.67044405690464	0.167291740854491	0.208520573788046	-0.235018729248078	0.140793585394459	0.381888495886959	0.522682081281418
1674	-0.456016072022159	0.716782207060004	-0.0896592252169378	0.0755247939902739	0.206564575034508	-0.212297367505559	0.069792001519223	0.280675401673713	0.350467403192936
1675	-0.657454822757643	0.0551958554575701	0.648424532267851	-0.00340423979402655	0.194066657063436	-0.182156939569219	0.00850547770019117	0.231852402111608	0.240357879811799
1676	0.155111930308884	-0.46826436007552	-0.29182320719952	-0.0777312342908797	0.172086580356964	-0.146539330254207	-0.0521839841881229	0.137200173057152	0.0850161888690289
1677	-0.666832266503225	-0.396675631110137	-0.632004323158137	-0.119920177501331	0.142426287151221	-0.108192575768706	-0.085686466118816	0.0900977960231231	0.00441132990430716
1678	-1.21436727144387	-1.02626165889751	-0.617141083977514	-0.166098113270786	0.107654407432381	-0.0704940329315289	-0.128937738769934	0.199843663743383	0.0709059249734487
1679	0.0579403076140669	0.724195338117147	0.0579861719221557	-0.231363961049251	0.0702726072956228	-0.0370234883337734	-0.198114842087401	-0.0388885187997088	-0.23700336088711
1680	0.377601360029764	0.867011067133983	0.226018490771823	-0.265613184728352	0.0319512295071543	-0.0109953302672223	-0.24465728548842	0.0430858584389541	-0.201571427049466
1681	-1.58344521760958	-0.751979788361575	-0.676874259465564	-0.267477310664231	-0.00629033366821757	0.00529586041298145	-0.268471783919467	0.110147306062966	-0.1583244778565
1682	-1.61807764138816	-1.95832173036361	-1.8737440561077	-0.311794569586865	-0.0426854410060426	0.0108398002190767	-0.343640210373831	0.188118522743593	-0.155521687630238
1683	-0.11283141051507	0.650619657011362	-0.156088659298697	-0.384246999363917	-0.0747627584404157	0.0059629161239515	-0.453046841680381	0.214793032298327	-0.238253809382054
1684	1.08808694553445	1.64525286374365	0.960450888784635	-0.423882661903294	-0.10146922959816	-0.00791352975941175	-0.533265421260865	0.0999026967644341	-0.433362724496431
1685	-0.840374272755949	-1.11088614092707	-1.01788285786623	-0.40088906591762	-0.123879907907461	-0.0286734444647081	-0.553442418289789	0.160273584475904	-0.393168833813884
1686	-0.726831916771982	-1.02430286440459	-0.708818048173333	-0.399824978686231	-0.142719346905748	-0.0539366768884312	-0.59648100248041	0.132422250223806	-0.464058752256604
1687	1.93285756808053	1.32868620841911	1.74602288329476	-0.409777220380443	-0.157220124713672	-0.0814732933688733	-0.648470638462988	0.0690218502478469	-0.579448788215141
1688	1.32739162200906	1.0016609570098	0.417197633679025	-0.339684129061129	-0.167021652931261	-0.109552073176896	-0.616257855169286	0.152455496984418	-0.463802358184868
1689	0.342188853173858	0.217647800801891	-0.883322975121347	-0.238066746667263	-0.17260102035257	-0.137111637807055	-0.547779404826888	-0.0165426119824163	-0.564322016809304
1690	-0.0657706195558906	-0.0498479966579187	-0.918823154988668	-0.150921631035438	-0.173599848130788	-0.163688743062634	-0.48821022222886	-0.0218291156363576	-0.510039337865217
1691	0.999299306419101	0.507308635971694	1.34362035096483	-0.0897013858364242	-0.168524353572231	-0.189162009697617	-0.447387749106273	-0.160127742607663	-0.607515491713935
1692	0.738241530422421	-0.336814574729397	-0.536519874662037	-0.0129904887447473	-0.156044480759487	-0.213410451784969	-0.382445421289203	-0.170658063413513	-0.553103484702716
1693	0.596172193395637	1.37429785768673	0.789016151303779	0.0630340535839043	-0.135944033566479	-0.235985574162122	-0.308895554144697	-0.268603670094114	-0.577499224238811
1694	-0.505644256156411	-0.461634816527572	-0.602371796577252	0.131447801688538	-0.109228368538201	-0.255939028098719	-0.233719594948382	-0.0866016260271129	-0.320321220975495
1695	0.725308593479591	0.893116687700807	0.638419215536733	0.156428265528329	-0.0775881077899157	-0.271926027078555	-0.193085869340142	-0.153456718724052	-0.346542588064193
1696	0.869929524030975	0.906324418874321	1.00287998979936	0.191786464836377	-0.042583975554982	-0.282541411045365	-0.133338921763971	0.151307510105711	0.0179685883417409
1697	0.572984253451978	0.575143681916333	0.35186982095622	0.237675473594463	-0.00572366228628493	-0.286700109318338	-0.0547482980101594	-0.0287347059405703	-0.0834830039507297
1698	0.359214890154058	1.03430067663042	0.351923635193094	0.279390920203411	0.0320758212592261	-0.283884489037068	0.0275822524255689	-0.0994751854191576	-0.0718929329935887
1699	1.3952860202671	0.087709244861539	0.925787366876802	0.309937253702502	0.0706978222739385	-0.274197942112514	0.106437133863927	-0.0435421196711183	0.0628950141928082
1700	0.660672997949381	0.31901974845458	0.0412958745665353	0.36592353073415	0.110514480622458	-0.258256455053909	0.218181556302699	0.00777247028714088	0.22595402658984
1701	-2.10692089120081	-2.86215576382079	-1.82773393243567	0.413065073649804	0.15184785395577	-0.236971125743467	0.327941801862106	0.0469627672216692	0.374904569083775
1702	-0.27430843178089	-0.0435952498378627	-0.724303420881235	0.36209224255465	0.19411982394349	-0.21128733162355	0.34492473487459	-0.0417581288168534	0.303166606057736
1703	0.0962385157416877	0.0858187812494365	-0.316075280847111	0.307042919719172	0.234571463263649	-0.181966202415157	0.359648180567665	0.0190000868742869	0.378648267441952
1704	0.567125806699288	-0.170661741111263	-0.282518721804307	0.263205010378231	0.267697086677964	-0.149482438188194	0.381419658868001	-0.0131918746162175	0.368227784251784
1705	0.0511950697583126	0.750268565172964	0.595277417423915	0.243743982193017	0.28796697322482	-0.114090216176887	0.41762073924095	0.162442666697987	0.580063405938937
1706	0.214337972519346	0.631991436697963	0.94211761378817	0.224366392645367	0.292331877842112	-0.0760905098633247	0.440607760624154	0.118837701322145	0.559445461946299
1707	0.710217731088956	0.0878750284297448	0.728552499617732	0.211024257453489	0.281111074786128	-0.036247412093429	0.455887920146188	0.0315974572763073	0.487485377422495
1708	1.11593982585254	0.017195655892364	0.320267326428975	0.218405891711292	0.257879243373273	0.00383946079387597	0.480124595878442	0.0217051467618094	0.501829742640251
1709	-1.02047839958683	-0.833416911600701	-1.87615590321509	0.252723620584449	0.228071216150053	0.0416538883662747	0.522448725100777	0.406497609133297	0.928946334234073
1710	0.79777885100133	0.375605246568182	0.791155276757086	0.234003471073289	0.196975535731147	0.0741184364028783	0.505097443207315	0.163226742369784	0.668324185577099
1711	-0.90858562105787	-0.762007076150545	-1.23559074275963	0.239892610383731	0.168099073338359	0.0983294555572373	0.506321139279327	0.230856048419989	0.737177187699316
1712	-0.0428995663922938	0.679026540400275	0.821359689561013	0.206202218021702	0.142695718117108	0.112414569967439	0.461312506106249	0.192252857427409	0.653565363533658
1713	0.0628556488096304	-0.676178830708914	0.666022741674933	0.175438441086521	0.120506550288387	0.116148373349844	0.412093364724752	0.022577052333686	0.434670417058438
1714	1.2454485973916	0.963937361551493	1.26235297468381	0.151110687809635	0.100591110327818	0.111023965368033	0.362725763505486	0.0799791433445252	0.442704906850011
1715	0.766254103119908	0.586330074192681	0.754811064797986	0.170625513273985	0.0822010446241127	0.0997336170800373	0.352560174978135	-0.0577711383615692	0.294789036616566
1716	0.0451333251102093	0.775987122863925	-0.542811909096497	0.20319441870108	0.0650858704210996	0.0853077340563809	0.353588023178561	-0.000554955082506644	0.353033068096054
1717	0.919065275472814	1.2772586771696	0.527165857804641	0.21982741862634	0.0501505322364329	0.0703097354485814	0.340287686311354	-0.150763358944961	0.189524327366393
1718	0.267563788564542	0.0386419422955998	0.675749831204171	0.253852324104999	0.039375354097691	0.0564230442254241	0.349650722428114	0.0423258422138187	0.391976564641932
1719	1.10070336973	0.259378178568486	-0.0487056505723655	0.277081191680972	0.0353767137644343	0.0445393060459162	0.356997211491323	-0.190905086652792	0.166092124838531
1720	1.31390589667282	1.33694371392865	1.3264441066761	0.319594671829679	0.0405393977424037	0.0351838943841738	0.395317963956256	-0.0148020352630117	0.380515928693244
1721	0.633613245805704	0.559259545482052	0.364186229131712	0.380620302100709	0.0557098580850209	0.0289501073844885	0.465280267570218	0.112178064637705	0.577458332207923
1722	1.92604409845336	0.254030861384576	-0.148167222834267	0.429770724013697	0.0802398525830845	0.02667472658211	0.536685303178891	0.376098916223188	0.912784219402079
1723	0.0336050720804209	0.463006006065241	0.181471137130524	0.511672060026486	0.112911936373468	0.0293085175997894	0.653892513999743	0.250593468907653	0.904485982907396
1724	-1.45149427784055	-1.69865630729321	-1.66656993051445	0.550859910802129	0.152016113695947	0.03762362094557	0.740499645443646	0.491568656171717	1.23206830161536
1725	0.916573676911278	1.29068586386344	0.599101395917207	0.511492540263498	0.195152503201226	0.0519555742913405	0.758600617756064	0.326339299178907	1.08493991693497
1726	-1.40163185705767	-1.86895115431883	-1.49877071460153	0.498313986869297	0.238749233554263	0.0721010367249286	0.809164257148489	0.375800614423353	1.18496487157184
1727	-0.232750267129641	0.597341960568191	1.00299301126277	0.427203904106592	0.278200146863101	0.097353863857444	0.802757914827137	0.291951604223101	1.09470951905024
1728	0.333889989088705	0.942565321268556	1.04603663574542	0.357877701576212	0.309196415434995	0.126573192456879	0.793647309468086	0.241500885675445	1.03514819514353
1729	0.631500388391856	1.14420790154673	0.421111283093626	0.310582259663754	0.328111918803217	0.158190589270754	0.796884767737726	0.0982625505082554	0.895147318245981
1730	0.169144308913588	-0.248209522965275	-0.284684945763814	0.289355048840923	0.333636270394857	0.190164599222366	0.813155918458146	0.379496050904872	1.19265196936302
1731	0.574627684411093	0.511298809333869	0.953883803981883	0.271157585389857	0.327806331833783	0.219988549850226	0.818952467073866	0.257543028984222	1.07649549605809
1732	-1.42883055479204	-1.01794973380328	-1.51840390527552	0.268868232790291	0.314951035768745	0.244886726579301	0.828705995138336	-0.0594788585816535	0.769227136556682
1733	0.376424830005278	0.158544821909474	0.751783004757285	0.211705915655012	0.299486133020098	0.262268480736911	0.773460529412021	0.130011094235052	0.903471623647073
1734	-1.66391647076063	-2.10767243899249	-1.96695243761889	0.178760144710973	0.284313887802842	0.270341761626685	0.7334157941405	0.0959375801537722	0.829353374294272
1735	-0.377896320052406	-0.330663851472457	0.63676712252969	0.0963101532646152	0.270020774469377	0.268633366290526	0.634964294024518	0.0583600873109708	0.693324381335488
1736	-0.644771098955372	0.485345022354083	-0.0736745909127846	0.0255018466427153	0.25499738505477	0.258164908287618	0.538664139985103	-0.13899820447395	0.399665935511153
1737	-0.418579605594219	-1.67631407990956	-1.42189978469757	-0.0439160912531233	0.235831505466828	0.241177637422574	0.433093051636279	-0.171455650265545	0.261637401370734
1738	0.162861851670156	0.392094677447999	1.04223192588191	-0.10271346777181	0.209542414317424	0.220491946409135	0.327320892954749	-0.189198034230046	0.138122858724704
1739	-0.429819316971785	-0.496265208170481	-0.57927296295921	-0.133417913071008	0.174903199122018	0.19872745021994	0.24021273627095	-0.171358127640706	0.0688546086302438
1740	1.10091460065802	0.574234666009956	1.83905661584354	-0.16369205216303	0.132080667714838	0.17765829861851	0.146046914170318	-0.205577480223769	-0.0595305660534508
1741	0.172599628031151	0.196664562980858	0.802037828196237	-0.142552627046046	0.0827859742465501	0.157914962395249	0.0981483095957531	-0.285749081570667	-0.187600771974914
1742	0.104447858454471	-0.0769577488986381	-1.35784387316665	-0.118045870510161	0.030076275692685	0.139077702010724	0.0511081071932479	-0.194481748320912	-0.143373641127664
1743	-0.726500631855798	-0.760494244894475	0.76758960565495	-0.0943190984446609	-0.0219182782966356	0.120066355816251	0.00382897907495493	-0.203064296167162	-0.199235317092207
1744	-1.29939723541946	-1.53305503032361	-1.27265729131791	-0.0991077160210157	-0.0689718367076165	0.0996841649960404	-0.0683953877325918	-0.130093064429679	-0.19848845216227
1745	0.451587768708454	0.738008197647399	0.205850696018349	-0.141615346620082	-0.108176940753292	0.0771862477738285	-0.172606039599545	0.0612525927092939	-0.111353446890251
1746	-1.28606207181013	-1.69415541691038	-0.774854612397984	-0.150666638247404	-0.139213222744494	0.0527352155898879	-0.237144645402011	0.139452785373573	-0.0976918600284384
1747	1.48045883174438	1.19667347211121	1.66001300940434	-0.19390075746865	-0.163908191453122	0.0275675646668127	-0.330241384254959	0.0111435621498924	-0.319097822105067
1748	-0.543702548814126	0.453417708534962	0.728695800337231	-0.168026271514761	-0.184657429249163	0.00375343331148237	-0.348930267452442	0.201651975146452	-0.14727829230599
1749	0.261221941449361	0.0247521662638427	0.737078372257081	-0.162966826845242	-0.203497489786442	-0.0163942694345755	-0.38285858606626	0.0490902201953367	-0.333768365870923
1750	-0.589140332490644	-0.875820563214231	-1.50526794808881	-0.145665710208763	-0.220526455087494	-0.0310370312526436	-0.397229196548901	0.22733063352569	-0.16989856302321
1751	0.177046258412459	-0.183582211661491	0.365917974549196	-0.148575954684082	-0.2340727538686	-0.0393611267342711	-0.422009835286953	0.0928719010218229	-0.32913793426513
1752	-0.455154460616006	-0.597153448059345	-0.602992613327682	-0.139846632303418	-0.242424154120184	-0.0417202363580638	-0.423991022781665	0.117756552127316	-0.30623447065435
1753	-0.673196832943365	-0.873660816693849	-0.6309805773318	-0.144305994551049	-0.245269105965145	-0.0393055867531304	-0.428880687269324	0.114620722720138	-0.314259964549186
1754	0.00721947691844507	-0.566178950276626	-0.687949512139264	-0.164600188181556	-0.243734290999072	-0.0335318094047736	-0.441866288585402	0.177202651668357	-0.264663636917044
1755	0.969900656594178	0.429472516843969	0.698954102078458	-0.172558838831677	-0.240052769940048	-0.0254952820709614	-0.438106890842686	0.193850261786213	-0.244256629056473
1756	2.05473523165288	0.468018009531695	1.30220019138764	-0.140460150615139	-0.237004468839453	-0.0157862585998101	-0.393250878054402	0.190349722588551	-0.202901155465851
1757	-1.08138979286375	-1.70255534701224	-1.89237967523814	-0.0470374440481724	-0.236693767884644	-0.00468464185091813	-0.288415853783735	0.148616062840636	-0.139799790943099
1758	-0.836083161178825	-0.346210741320795	-0.863303862510486	-0.0182834325296215	-0.239317962380212	0.00744178326087699	-0.250159611648956	-0.03701042497362	-0.287170036622576
1759	0.634299385362643	-0.169482796257431	0.50171348832908	-0.0257893551553956	-0.243877214955109	0.0197900347567278	-0.249876535353777	-0.145864231863275	-0.395740767217052
1760	-0.929596509931128	0.45347267632312	-0.146805985251287	-0.00920050846240551	-0.249953446007492	0.0310421325606994	-0.228111821909198	-0.109209420183008	-0.337321242092205
1761	1.34098341039717	1.52107028775755	0.717823613050671	-0.0282219267346398	-0.257653699080087	0.0396257860640279	-0.246249839750699	0.0708433397544	-0.175406499996299
1762	-1.00003046213444	-0.126613467252556	-0.373630101728195	0.00387114089692639	-0.266585767727171	0.0441547675003813	-0.218559859329864	0.0306959828360069	-0.187863876493857
1763	0.876948453638448	1.65888955077844	1.22922343601434	-0.00749366030296892	-0.27471610584453	0.0437670759203148	-0.238442690227184	-0.0548151366252853	-0.293257826852469
1764	-0.204872923328999	0.218451202425426	0.0828813988288772	0.0138539030837602	-0.278441462205655	0.0382133051211885	-0.226374254000707	-0.342956385709673	-0.569330639710379
1765	-0.760138274287443	-0.07591346235303	0.458399817500801	0.0209989532168368	-0.273877700132331	0.0277671671047335	-0.225111579810761	-0.348843304529288	-0.573954884340048
1766	-0.209732911639683	-0.256949194235656	-0.538456816753524	0.00020448533923058	-0.257701247028686	0.0131152759354166	-0.244381485754039	-0.300059733815596	-0.544441219569635
1767	0.325482664259947	0.380567472684156	0.0414262990572718	-0.0206097738031267	-0.228560100473032	-0.00468630596895488	-0.253856180245113	-0.348737954734959	-0.602594134980072
1768	-0.861797609389295	-0.420111967936806	-0.952141354044162	-0.0232254752022736	-0.187910159104424	-0.0242022168500009	-0.235337851156699	-0.270888507631563	-0.506226358788262
1769	0.727524019900709	1.39024631415424	0.944259219517712	-0.0524388853108506	-0.13943858933916	-0.0436251050480143	-0.235502579698025	-0.0400056503969721	-0.275508230094997
1770	0.302761271858016	0.115517290265952	-0.73869878296798	-0.0464723029676329	-0.0877496895880954	-0.0608824958642416	-0.19510448841997	-0.0619106006282602	-0.25701508904823
1771	0.589831094531034	1.16565449736345	-0.224045956651405	-0.0310305726318427	-0.0369538574380229	-0.0738938169526717	-0.141878247022537	-0.111434190070698	-0.253312437093236
1772	1.43648390397358	1.52005215628736	0.79097427516284	-0.000343537685405454	0.0106430669890113	-0.0809552499230488	-0.070655720619443	-0.0663149686517062	-0.136970689271149
1773	0.561997772914302	1.23063746579507	0.497444596170405	0.0672816270787114	0.0545350554193473	-0.0811441831922982	0.0406724993057606	-0.0604468262534954	-0.0197743269477348
1774	0.493644691743889	-0.398320433803358	-0.835321221591036	0.128806349003877	0.0960150748685234	-0.0745832075998545	0.150238216272546	-0.188237108080094	-0.0379988918075475
1775	-0.366866480038342	0.133219648141159	-0.200934445258221	0.181981698490562	0.137745930285816	-0.0624474554787749	0.257280173297603	-0.243096911307727	0.0141832619898761
1776	-1.65800664221669	-1.45643245616102	-0.417265743512691	0.19963195352998	0.182059213063825	-0.0467103223372223	0.334980844256583	-0.199346869520807	0.135633974735776
1777	0.577536683568177	1.3880574068674	0.688841783407541	0.150605217722607	0.229027950631396	-0.0297011845176955	0.349931983836308	-0.241282473626774	0.108649510209534
1778	0.0768084476810083	-0.305421343501835	-0.58919247759537	0.131706828121323	0.275847173377815	-0.0135940482414732	0.393959953257665	-0.201202004861911	0.192757948395754
1779	0.748152836266024	0.711227874825106	1.6495404187937	0.117226582198046	0.317947602783253	9.09123069566249e-06	0.435183276211994	-0.109887722355306	0.325295553856688
1780	-0.67888565234171	-0.811108645803958	-0.682320976228122	0.128169718160175	0.351566078336211	0.0102544648730349	0.489990261369422	0.0681500780176431	0.558140339387065
1781	-0.768106361498045	-0.524211182208994	-0.835899738916574	0.109060669310729	0.374734965175731	0.0169480557155824	0.500743690202042	0.141135929472455	0.641879619674497
1782	1.8507849675153	1.42374104423178	1.35304400474759	0.0675130244626881	0.387068801865344	0.0203193299257367	0.474901156253769	0.312964796203853	0.787865952457622
1783	-0.481805558187147	-0.995325517264531	-0.174172307940825	0.0980562086583408	0.388589792544471	0.0208031415346786	0.507449142737491	0.154405237261756	0.661854379999246
1784	-1.24539729417291	-0.386287757956242	0.268356156094585	0.0995291723521272	0.379919460392617	0.0189489622112196	0.498397594955964	0.0261431104829936	0.524540705438958
1785	1.39470539037813	0.861797301540596	-0.0858604554412419	0.0564603435826529	0.362823284332927	0.0154376075410473	0.434721235456627	0.0951342895482323	0.52985552500486
1786	0.0276734686708033	-0.165522709211617	-0.467362476396048	0.0714107676314153	0.339055158655141	0.0110896727620541	0.421555599048611	0.0677010570830823	0.489256656131693
1787	-1.13368248718381	-0.911065617516351	-1.7267377898414	0.0799921678057839	0.310229821903261	0.00679806781040403	0.397020057519448	-0.0170931279521327	0.379926929567316
1788	0.719079793627254	1.05671475599249	0.970276622365906	0.0459887978704763	0.27839874635625	0.00341735948658088	0.327804903713308	0.0664685318439746	0.394273435557282
1789	1.08623803331133	0.891391750153731	0.36650848035638	0.0452338422596127	0.245354725416379	0.00166493197446957	0.292253499650461	0.10810149353876	0.400354993189221
1790	-0.699935968919143	-0.0464182263580704	-0.847353578968279	0.0788149216913826	0.21233468465807	0.00204435970893034	0.293193966058383	0.149939180906851	0.443133146965234
1791	-0.78847555170275	-0.595851439272994	-1.51189884744883	0.0758128850369216	0.181154982213082	0.00475364534045253	0.261721512590457	-0.0683724716097794	0.193349040980677
1792	1.11216232660954	0.63517295535565	2.4095645959642	0.0454874916929571	0.154251115974942	0.00955190483159132	0.20929051249949	-0.267909458295627	-0.0586189457961367
1793	0.698988201714041	-0.664158889610188	0.217811573393611	0.0600875800391622	0.133278227386466	0.0156556490332812	0.209021456458909	-0.281656388144171	-0.0726349316852622
1794	0.792751883161316	0.912191718538052	0.950762731909494	0.0907912472578031	0.11840886136081	0.0217945318177792	0.230994640436393	-0.391029294976169	-0.160034654539776
1795	1.26236912961802	-0.306906791141913	-0.119309498359694	0.134351276914705	0.108757151959096	0.0264517101951546	0.269560139068956	-0.39240875424487	-0.122848615175914
1796	0.680319701056937	-0.0489977087919995	0.656240537692225	0.200477468335429	0.102910322541089	0.0281818298279242	0.331569620704442	-0.306064399662436	0.025505221042006
1797	1.30159790920198	0.121588448585706	1.04731208123375	0.260495729571659	0.0997352387860357	0.0259258069043281	0.386156775262023	-0.26601890874245	0.120137866519573
1798	-1.18211290974063	-0.492148670171791	-0.491746772971779	0.334793993344119	0.0982292985752234	0.0193151562457613	0.452338448165104	-0.176665752935065	0.275672695230039
1799	-0.0792623403707931	-0.485035700422587	-0.29269009431053	0.334883479442063	0.0974278046307555	0.00892276104518334	0.441234045118002	-0.151435625723562	0.289798419394439
1800	2.35573000522441	1.76282275649941	1.63365892474583	0.321343900978164	0.0963580499680234	-0.0036583853380048	0.414043565608183	-0.0186952539791075	0.395348311629075
1801	2.20715553027813	2.72565943661532	2.29766593095795	0.37885750278259	0.0937990390565072	-0.0160022025227856	0.456654339316312	-0.207653027247276	0.249001312069036
1802	0.037436849749896	0.329621925047715	-0.52979866547393	0.477243963006506	0.0892157824862201	-0.0252781396908791	0.541181605801847	0.0486773137785	0.589858919580347
1803	-0.116438407154246	0.602691059831093	0.254975047456	0.528738867769845	0.0849310586949691	-0.0288119790398027	0.584857947425012	0.212393761340323	0.797251708765334
1804	-0.256584444850395	0.411375279466956	0.866805542293104	0.542070079337794	0.0860062973240486	-0.0246350908714289	0.603441285790414	0.0303638035066677	0.633805089297081
1805	1.25469010376772	0.913521248606179	1.55170418756303	0.524791683339814	0.0972160896827013	-0.0118358079998053	0.61017196502271	0.187154567248179	0.797326532270889
1806	1.80935235099231	0.356306630379471	0.391701702734596	0.537055874624972	0.120838134456466	0.00944285277323455	0.667336861854673	0.176783072399782	0.844119934254455
1807	-0.0371103877054083	-0.745738701417838	-0.647052779447612	0.586884832534304	0.15635004938095	0.0383178022876935	0.781552684202947	0.104480575266758	0.886033259469706
1808	0.454929854905065	1.11292114793044	0.356258026309657	0.599786666592468	0.201232122655267	0.0735605809689493	0.874579370216684	0.253452608417703	1.12803197863439
1809	0.082133219019915	0.439982230144945	-0.548247342962686	0.603625512996917	0.251320336250852	0.113868940775712	0.968814790023481	0.293296722025294	1.26211151204878
1810	0.771217983188652	0.563382949041431	0.338766231146348	0.589054315394708	0.301535859842488	0.157984079390375	1.04857425462757	0.207638296684877	1.25621255131245
1811	1.07651517413845	0.139746645712182	1.18174046996423	0.585188280040042	0.347685898732179	0.204711726026357	1.13758590479858	0.379592128881053	1.51717803367963
1812	0.169287854705338	-0.726637123815074	0.629610241924364	0.598623409775203	0.387254913091445	0.252868289556247	1.2387466124229	0.1846520011279	1.4233986135508
1813	-1.05014693901558	-0.00551912628837692	-1.2215913864339	0.593503402285559	0.419159247517404	0.301150178746291	1.31381282854925	0.214348929826506	1.52816175837576
1814	1.19338926381553	1.04674388503513	1.90518484224399	0.536178199647764	0.442713948701334	0.347974832758141	1.32686698110724	-0.0778468670727108	1.24902011403453
1815	-0.737850750342364	-0.823770637119145	-0.949943686704738	0.519216514048011	0.456892256944261	0.391409621891156	1.36751839288343	0.104272144587304	1.47179053747073
1816	2.55093378246715	1.21115311597496	2.65528235340386	0.466622015623432	0.461142301239805	0.429311007932259	1.3570753247955	0.269453186920891	1.62652851171639
1817	-0.276764521013138	-0.42090913071099	0.086162159291783	0.499575468380005	0.456028682835877	0.459680993711928	1.41528514492781	0.179576693042084	1.59486183796989
1818	1.71895648358148	2.02881341947818	1.49192304660713	0.496185682909578	0.442905259757725	0.481086645151171	1.42017758781847	0.406145505321191	1.82632309313967
1819	-0.846883750816124	-0.595350407890861	-0.592041517034505	0.53390400615982	0.423940965229003	0.492956409495669	1.45080138088449	0.278802748676637	1.72960412956113
1820	0.0120355744914987	0.252565113955197	0.783707168289719	0.513909257415981	0.401985718122909	0.495671534432811	1.4115665099717	0.357946358388031	1.76951286835973
1821	-0.35308731870728	-1.09867553734184	-0.630228813064438	0.484014224486888	0.380450931624526	0.490499542530595	1.35496469864201	0.0988549424242045	1.45381964106621
1822	0.918153687211374	1.0982914060014	0.793046824014432	0.436507646086089	0.361741697366232	0.479455999298171	1.27770534275049	-0.0921746705192035	1.18553067223129
1823	0.238171322934314	-0.370684320242294	0.00840872769059636	0.420388856759642	0.346249635639974	0.465115713488927	1.23175420588854	-0.0479380380468412	1.1838161678417
1824	-0.674723102560397	-1.3783072040752	-1.04111193654792	0.403570672604996	0.332664778799903	0.450323532691605	1.1865589840965	0.0129965980831449	1.19955558217965
1825	0.332258978970203	0.521133848104693	-0.292551858162169	0.356939701433023	0.319493932695243	0.437772403443729	1.114206037572	0.0323558873101488	1.14656192488214
1826	1.38530480408072	1.56558567058949	1.66331269777065	0.324834735038931	0.304957986911562	0.42951152673241	1.0593042486829	-0.202346026296753	0.85695822238615
1827	-0.963683353589848	-0.319835750670236	0.709861272965631	0.338008203211592	0.286955548029295	0.426535407268801	1.05149915850969	-0.100027308029319	0.951471850480369
1828	-1.18191825666685	-1.12838454500479	-0.524816185090402	0.30417229906612	0.264916252788165	0.428596328301283	0.997684880155569	-0.150909266335558	0.846775613820011
1829	-2.77431502111963	-2.32162928359454	-1.60525044229196	0.232789843648215	0.240583966609955	0.434274291014053	0.907648101272224	-0.239473913742613	0.668174187529611
1830	0.248545879091105	0.913136646376936	0.849030872150386	0.0864349374245764	0.215945988635757	0.441260848841393	0.743641774901727	-0.160040930610188	0.583600844291538
1831	-0.757920631036236	0.232731977234703	0.271629290362424	-0.00637012970064997	0.190717341924336	0.446829655672217	0.631176867895903	-0.162944802894074	0.468232065001829
1832	0.132661665317226	0.186749475199257	0.368792636442742	-0.0931912305684302	0.162489659277822	0.448445233831018	0.517743662540409	-0.341498810990499	0.17624485154991
1833	-0.324011903169523	0.597718939585614	-0.289706261669964	-0.143982459726927	0.129714282025396	0.444331257069235	0.430063079367704	-0.248091757291179	0.181971322076525
1834	-0.922623997363345	-1.06016813205614	-0.834587481077497	-0.183908925779274	0.093132173001676	0.433751354283741	0.342974601506143	-0.224834349804437	0.118140251701706
1835	1.79623840356244	1.03547603219783	2.15209703189033	-0.234844683176342	0.0554579137044876	0.416912690711225	0.237525921239371	-0.18626118535391	0.0512647358854609
1836	1.020375596207	0.901292735782641	0.720292181719064	-0.202445864197674	0.0199505139867088	0.394644311811522	0.212148961600557	-0.169965413923209	0.0421835476773477
1837	-0.596128176587363	0.16428005004173	0.30234183108594	-0.140659695653981	-0.0108946722149342	0.368079213456536	0.216524845587621	-0.242003951811737	-0.0254791062241166
1838	0.269044236856678	-0.912045606565069	0.39462801131024	-0.114144054930232	-0.0347891757813177	0.338452660594478	0.189519429882929	-0.335568425902499	-0.14604899601957
1839	-1.830441576554	-1.29160714979577	-1.66683067558044	-0.0838084908125528	-0.0495678920280945	0.307000859008791	0.173624476168144	-0.10094188426743	0.0726825919007136
1840	0.38605742324769	-0.00623268822808826	-0.66815594624666	-0.120665681856545	-0.0544604654080916	0.274944728362923	0.0998185810982864	-0.11724067153493	-0.0174220904366436
1841	1.45696310419399	0.889598192671355	0.986965740187116	-0.128763814339831	-0.0514547476053094	0.243569158074523	0.0633505961293828	-0.178824147490955	-0.115473551361572
1842	2.59574217448771	1.64247241345775	2.24083225444413	-0.0822467439701417	-0.0447986218338252	0.214339265421475	0.0872938996175086	-0.215507389129895	-0.128213489512387
1843	-0.441809448092911	-0.11501670899199	-0.07181487126725	0.036645646510812	-0.0384330488023045	0.188906403966524	0.187119001675031	-0.109158330801219	0.0779606708738122
1844	0.893325271179122	-0.587230432418116	-0.449317703552074	0.100668557447837	-0.0335064924736107	0.168864372849002	0.236026437823228	-0.19786560027743	0.0381608375457985
1845	0.575051284143282	-0.0773423817674541	0.0886690710645024	0.169532291125593	-0.0282692120392335	0.155279121706368	0.296542200792728	-0.33313219578062	-0.036589994987892
1846	1.34500354539508	0.998014784136024	1.01577800341938	0.228954935542813	-0.0205677961689948	0.148254328236583	0.356641467610402	-0.575835225723094	-0.219193758112692
1847	1.89403347600013	1.63337702628614	1.95190797648186	0.305311831028496	-0.00976476781651328	0.146867159365076	0.442414222577059	-0.564019613141668	-0.121605390564609
1848	1.36421046238964	1.27735523744418	0.586011077912906	0.408491425916431	0.00366775273278371	0.149564541617748	0.561723720266963	-0.649920783715715	-0.0881970634487519
1849	-0.938485657947918	-2.22639253978801	-1.72642547094339	0.508909187271835	0.019899188467868	0.154765608713554	0.683573984453257	-0.751846128360617	-0.0682721439073604
1850	-0.780099379314909	-0.126778237164541	-0.576019988675096	0.528764530081896	0.0406090942924124	0.161319568942564	0.730693193316872	-0.725950815373986	0.00474237794288579
1851	-0.13467681660871	-0.528398848263201	0.280338182752775	0.49915187989765	0.0670100449679672	0.168672601797754	0.734834526663371	-0.759442571458352	-0.0246080447949807
1852	0.267128299428449	0.761782306778141	-0.473131622963795	0.458489962851909	0.0971690951708826	0.176839537595142	0.732498595617933	-0.528426877727531	0.204071717890402
1853	-1.23600821216676	-1.00355382998595	-1.358701543454	0.42491640016749	0.126715654515798	0.186297557363612	0.7379296120469	-0.415795272704323	0.322134339342576
1854	1.33297419490095	1.42130018319937	1.83223717238325	0.347970918228543	0.151120077658284	0.197768896488566	0.696859892375393	-0.291359067884615	0.405500824490778
1855	-0.0613092075876608	-1.54826440984707	-1.43175171120349	0.328612881596405	0.167360471602538	0.211822632914749	0.707795986113692	-0.307715376508169	0.400080609605523
1856	0.964445499601986	0.856380223505412	0.186379312080345	0.302831232767126	0.174333376037046	0.22838697395443	0.705551582758601	-0.0303929585154185	0.675158624243183
1857	-0.875524020187354	-0.909656641314895	-0.0427200898593709	0.307183532205991	0.172748172779625	0.246396708254513	0.726328413240128	-0.0293116370915673	0.697016776148561
1858	0.297264490356063	0.497760432890478	0.406906033188773	0.271334625807407	0.163884471261024	0.263761123427752	0.698980220496183	-0.123568342472648	0.575411878023535
1859	0.730885561923888	0.412654499181398	1.04266871550078	0.248123908799255	0.149315313564897	0.277707454571194	0.675146676935345	-0.189534107412964	0.485612569522381
1860	-0.305074520730416	-0.987080468581238	-0.497307359446061	0.248348250014559	0.130545511940622	0.285392741372049	0.664286503327229	-0.202274866080498	0.462011637246731
1861	1.83050150888434	3.08279291692301	1.18321179416807	0.230347313867077	0.10942929990266	0.284557685761326	0.624334299531063	-0.382177472107395	0.242156827423668
1862	-0.273212076464537	-0.458780732516002	0.469375873508506	0.270659564276306	0.0878906039041825	0.274013057712662	0.632563225893151	-0.354126161481805	0.278437064411345
1863	-0.337817155269142	-0.491087636242891	-0.000862449873513804	0.279840710575279	0.0681701477078762	0.253868671890493	0.601879530173649	-0.052314259254888	0.549565270918761
1864	-0.967665755336496	-2.11553595826157	-1.43606016777623	0.265736608079226	0.0537383087403233	0.22552340531613	0.544998322135679	-0.0209189534514791	0.5240793686842
1865	0.323339375952576	0.271326223113651	0.328013367963385	0.215860320006942	0.0471619485033004	0.191463977186925	0.454486245697168	-0.00749830275312269	0.446987942944045
1866	1.46312277051471	1.03251783147448	1.31669442339495	0.185923504987791	0.0477423706542922	0.15492129250305	0.388587168145133	0.115822680367737	0.50440984851287
1867	-0.189739259052039	-0.192731627208154	0.0963475141034788	0.207663227172745	0.0514584359000649	0.119440294133925	0.378561957206735	0.0618109337644229	0.440372890971158
1868	0.133099735437207	0.348240580786848	-0.40815752804178	0.209198473658882	0.0541275382520436	0.0883992344637266	0.351725246374653	-0.0934606331789735	0.258264613195679
1869	-1.63875053164406	-1.40999863352599	-0.416362093439606	0.207712537629818	0.0537596041920366	0.0644969792360981	0.325969121057952	-0.188681557513836	0.137287563544116
1870	1.03557996522103	-0.265241740308718	0.0162534378482095	0.146223535945996	0.0503782781443434	0.0492959767016659	0.245897790792005	-0.36661449440775	-0.120716703615745
1871	0.924266422448488	2.1054024880201	2.17236664009945	0.134115980211297	0.044627178897605	0.0430016355173372	0.221744794626239	-0.395083038701521	-0.173338244075282
1872	-0.784925791800733	-0.357922532539381	-0.0944140655977589	0.151862201373398	0.036360816892351	0.044598927057588	0.232821945323337	-0.497655278736222	-0.264833333412885
1873	0.801244633533534	1.06457417390239	0.864327236402946	0.133062163574439	0.0258051642676675	0.0522649985277111	0.211132326369818	-0.540795456065479	-0.329663129695661
1874	-2.83818805714117	-1.04000796519518	-1.8129086209654	0.142328037851787	0.0149770259882965	0.0638418071555501	0.221146870995633	-0.656818062822372	-0.435671191826739
1875	-0.420229978596151	0.0231257091601285	0.235760165207424	0.0509139738001849	0.00675822056146312	0.0772157290941478	0.134887923455796	-0.830453951718381	-0.695566028262585
1876	0.120675833666426	-0.198233625853928	0.657653774014517	-0.0257978729354148	0.00348866652712559	0.0906107877764214	0.0683015813681322	-0.782095412911942	-0.71379383154381
1877	0.820150964005185	-0.342199753011663	0.45777391175376	-0.0724196404870004	0.00551647830767784	0.102845248583528	0.0359420864042059	-0.615564825472327	-0.579622739068121
1878	0.993622503176308	0.863073355405675	1.05212925659855	-0.0744322295575246	0.0114299521490113	0.113497949739843	0.0504956723313296	-0.608776678689305	-0.558281006357975
1879	-0.490379031824965	-0.231920783326968	-0.188729647077059	-0.0407952019606493	0.018906710038589	0.122846595857735	0.100958103935675	-0.500590702890276	-0.399632598954601
1880	0.303198794887251	-0.623276009908376	-0.0316259999332619	-0.0329666930636747	0.0258698551738987	0.131533067400695	0.124436229510919	-0.768361602507818	-0.643925372996899
1881	0.857282291695286	0.947239770270924	0.249343047015054	-0.0167063221139154	0.031399245878415	0.140118895535571	0.154811819300071	-0.857869528365266	-0.703057709065195
1882	-1.23488048248343	-0.11138254248228	-0.0952672761829835	0.0228176108923105	0.0351327440933937	0.14879015497335	0.206740509959054	-1.06620331460524	-0.859462804646185
1883	-0.946297695411674	-0.74833636996889	-0.859649620690321	0.00812015701169105	0.0369467743031135	0.157359409682228	0.202426340997033	-0.88692184915151	-0.684495508154477
1884	-1.81190244469671	-1.7423370570324	-1.04215046329622	-0.0329891784451848	0.0373885187323826	0.165496297689807	0.169895637977005	-0.974544432072097	-0.804648794095092
1885	0.475728500998865	0.151812248036255	0.358527018679296	-0.118800023967608	0.0369438508057236	0.17298144974578	0.0911252765838954	-0.807074776225444	-0.715949499641548
1886	0.605876985296318	-0.051192225696051	0.79283381159143	-0.156837416407972	0.0346895033834227	0.179813647333089	0.0576657343085397	-0.63401413621877	-0.57634840191023
1887	-1.04709553516853	-1.53797606927014	-1.37904579383108	-0.157339189740235	0.02827427894305	0.186125442417382	0.0570605316201974	-0.548892768725354	-0.491832237105156
1888	1.58370913823388	1.72130999836363	1.23835477654144	-0.186797175064826	0.0157740268583806	0.191956907654859	0.0209337594484135	-0.379499851776954	-0.35856609232854
1889	-0.275909136737516	0.617726336361853	0.274970274241072	-0.148540315701337	-0.00362318874015928	0.196989443103671	0.0448259386621754	-0.36519785733164	-0.320371918669465
1890	0.736682323331873	0.189898392976896	0.36266434796574	-0.1270509698965	-0.0293669237172187	0.200388659187404	0.0439707655736856	-0.263387945106181	-0.219417179532495
1891	-0.49145972521414	-0.0354632845172224	-0.70740455580171	-0.0843457423318006	-0.0583379967513581	0.200887784660239	0.0582040455770807	-0.413367993603964	-0.355163948026883
1892	0.900754033103842	1.0843477816609	1.21514711303966	-0.0690430219238612	-0.0856886593107498	0.197110337482847	0.0423786562482363	-0.322138676020903	-0.279760019772667
1893	0.702519562168656	-0.0225372482936387	-0.235721198564529	-0.0270176476717967	-0.106867129024124	0.188007381333457	0.0541226046375368	-0.123045152221335	-0.0689225475837983
1894	0.570607366341606	1.19359028421523	1.55471604411264	0.025047538392445	-0.118688629097053	0.1732567900306	0.0796156993259913	-0.0900895641065838	-0.0104738647805925
1895	0.958123488324091	-0.636902724817252	0.291204914951791	0.0778118027229941	-0.119352735117746	0.15348971538871	0.111948782993958	0.00342018153424931	0.115368964528207
1896	-0.604626880492853	-0.814667990416436	-0.698142306063394	0.142001771200693	-0.108391995062583	0.130256670327449	0.163866446465558	-0.043304741163634	0.120561705301924
1897	0.0405251002560376	0.695021483079784	-0.220866549831922	0.160562558115823	-0.0865890397629128	0.105749576913569	0.179723095266479	0.140916016811944	0.320639112078423
1898	0.631979749623794	-0.151072093704198	-0.203049939373944	0.169055540270247	-0.0567552339000095	0.0824026998917162	0.194703006261954	-0.0263042277690746	0.16839877849288
1899	-0.823998679803815	-1.51591395467392	-1.31456233701468	0.189890488500712	-0.0232173550538745	0.0625279064702679	0.229201039917105	-0.0906212397260518	0.138579800191053
1900	-0.428730279929524	0.12855051268041	-0.217057678620234	0.170631725382493	0.00988447695030184	0.0480666886047931	0.228582890937588	-0.0908723539734903	0.137710536964098
1901	-0.578294584679981	-0.626564373492559	-0.415427954182862	0.13807489445112	0.0388100326715336	0.0404176773425009	0.217302604465154	0.0537731344021599	0.271075738867314
1902	-0.445688114990078	-0.62198400951295	-1.08155453945228	0.0927757561840846	0.0599979933742447	0.0402578596481508	0.19303160920648	-0.0472289780140604	0.14580263119242
1903	0.312245873002356	0.093957964808273	0.550283491743089	0.0447664172101596	0.0709056567256454	0.0473459752584951	0.1630180491943	0.0717206735277623	0.234738722722062
1904	-0.660829913993157	-0.195588663216309	-0.60549370644342	0.0213396477437958	0.0702878442171878	0.0603772130710458	0.152004705032029	-0.0817039682838179	0.0703007367482116
1905	0.567851299542992	-0.422165972935682	1.28894174603189	-0.0167066460353741	0.058311263340869	0.0769908888778239	0.118595506183319	-0.403456473644298	-0.284860967460979
1906	0.62248585482888	0.206036408190051	-0.0202062998374204	-0.0230641905534581	0.0366937296612051	0.094003382591837	0.107632921699584	-0.319629717489332	-0.211996795789748
1907	1.00910248038329	0.955766833072293	0.718419131425446	-0.00618199195422276	0.00815284516572012	0.10785660063074	0.109827453842237	-0.586143924267892	-0.476316470425655
1908	-0.034246528730796	-1.02629744398881	-0.703991500392685	0.0383849447650459	-0.0242097121238185	0.1151998380458	0.129375070687028	-0.532396213918182	-0.403021143231154
1909	0.078849879323276	0.307906900067496	0.566619021494147	0.0658762351497093	-0.0568099739069211	0.113490703924627	0.122556965167415	-0.524649048844832	-0.402092083677417
1910	1.1382368153291	0.987570789475431	2.17185038366956	0.0847218741292846	-0.0860722249984094	0.101502075251004	0.100151724381879	-0.573400655557786	-0.473248931175907
1911	0.802542217276446	0.867746175868991	1.15711801277893	0.131847026037706	-0.109680028815331	0.0796302306837262	0.1017972279061	-0.478514298655831	-0.37671707074973
1912	2.65436077320978	2.36159209332024	1.74288786155772	0.185386299028423	-0.12616749504386	0.0499085086400507	0.109127312624614	-0.303641977629022	-0.194514665004409
1913	-0.536299033892037	-0.269832251080941	-1.07977031253498	0.302111495656132	-0.133920074533041	0.0156775439794647	0.183868965102555	-0.43782183742385	-0.253952872321294
1914	-0.731093477402816	-1.03089259575226	-1.31145532695425	0.352864411729275	-0.130521173196627	-0.0190105658985655	0.203332672634083	-0.457206900427275	-0.253874227793192
1915	-0.929517948377898	-0.0475220425615533	0.0588994403178711	0.351347750889966	-0.113298075800274	-0.0500298809291946	0.188019794160497	-0.475265753624099	-0.287245959463602
1916	-1.0462414933828	-1.65947157110896	-1.74913415894581	0.30834533144709	-0.0820203126490666	-0.0736313914262155	0.152693627371808	-0.228625226622187	-0.0759315992503785
1917	1.70499729833322	1.02237156214716	1.69503113298285	0.235124566865282	-0.0402254236670949	-0.0866590363724496	0.108240106825738	-0.323312953140386	-0.215072846314648
1918	-1.11969031139441	-1.40034770973978	-0.262630822901673	0.234154719505417	0.00565458772683599	-0.0867057092119936	0.15310359802026	-0.327227507618423	-0.174123909598163
1919	1.10620068076352	1.00218380405455	0.203061645854744	0.189141633515139	0.0482960584522076	-0.0724267127353994	0.165010979231948	-0.235668171237232	-0.0706571920052847
1920	0.523956730248498	0.378628693650379	0.212128676864622	0.188980762390842	0.0819142076969887	-0.0440221914316016	0.226872778656229	-0.0443758164707454	0.182496962185483
1921	-1.1565104031709	-1.87984522619905	-1.39555550836279	0.19982247486735	0.103133675777689	-0.00364441215167126	0.299311738493368	-0.0559849159372376	0.24332682255613
1922	2.24910791276802	2.79842085303731	1.55772649070534	0.1626491919812	0.111823270268128	0.0446079787052961	0.319080440954624	-0.0684260489685973	0.250654391986027
1923	-0.950908970417149	-0.230381679675367	-0.651048442286756	0.206043332931516	0.109794859141733	0.0952865734058353	0.411124765479085	-0.131793175082866	0.279331590396219
1924	-1.98689290300391	-1.56335844712767	-1.97698373752075	0.197219475720609	0.099708652022411	0.142642517030073	0.439570644773093	0.0853286599197294	0.524899304692822
1925	-0.171501752664531	0.103780289098925	-1.08446196171498	0.119755110430299	0.0858556551003202	0.181750522583057	0.387361288113676	-0.143098622456105	0.244262665657572
1926	0.0649641480722046	0.765975843430134	-0.172947538315832	0.0582776650863794	0.0720454391646768	0.209316004990852	0.339639109241908	0.0573598472136215	0.39699895645553
1927	2.3873690844778	1.3596579062951	1.71168558270102	0.0172807079459234	0.0596404044904574	0.223976919352799	0.30089803178918	-0.0965773133051477	0.204320718484032
1928	0.308873016499241	-0.0787490281350892	-0.719930890334172	0.0674163064534059	0.0486456186104349	0.226127880389619	0.342189805453459	-0.19061227514093	0.151577530312529
1929	1.13549693237077	0.69634674556746	1.72155551043611	0.108923355254982	0.0397361200164782	0.217376626846606	0.366036102118066	-0.23853252711151	0.127503575006557
1930	0.685267853905739	0.170960229061242	0.420896927979273	0.17035395004829	0.0347435236908965	0.199796733647356	0.404894207386542	-0.321742210680062	0.0831519967064805
1931	-0.176240335605617	-0.26245264928844	0.198327831710149	0.22837652176035	0.0355229665267233	0.175246846217314	0.439146334504387	-0.147738710350664	0.291407624153723
1932	-0.0773201975567033	0.33935142761359	0.485463872416346	0.253994360345916	0.043166261133616	0.145055594058185	0.442216215537717	-0.115046177508905	0.327170038028812
1933	0.656735568042197	0.415684068298617	1.16010887743753	0.260288450324338	0.0573748658266684	0.110189064495783	0.42785238064679	-0.099677815662367	0.328174564984423
1934	1.49348040646086	1.67891899362207	1.12142228151374	0.277462390831077	0.0764404188665471	0.0717496038366398	0.425652413534264	0.0815015852640817	0.507153998798345
1935	0.502133851496311	0.899845298276907	-0.0085078842955737	0.32876775190349	0.0981791134672266	0.0314944183841482	0.458441283754865	-0.40667686748956	0.0517644162653048
1936	-0.423055104897616	-1.63600724727671	-0.713433477713367	0.368800432667614	0.121282867066224	-0.00792692974570837	0.48215636998813	-0.0118135805507165	0.470342789437414
1937	-1.44972052012303	-0.615446913146105	-0.707604959484802	0.369662168370849	0.146146260002508	-0.0431494612423787	0.472658967130979	-0.224071073332471	0.248587893798508
1938	-0.71896395214833	-0.257313656666598	-0.267397194242865	0.310616017057974	0.173193788670475	-0.0705901383897985	0.413219667338651	0.00811939218661934	0.42133905952527
1939	-0.2107827496984	-0.32977289244092	0.458381236306343	0.237284293488802	0.200492214655935	-0.0870438095795719	0.350732698565165	-0.0675961421263467	0.283136556438818
1940	-1.17614114520886	0.239759754282099	-0.225264639177231	0.173428780973763	0.224089583383729	-0.090205778886131	0.307312585471361	0.0542259141563304	0.361538499627691
1941	1.04490809345537	0.957457952856807	1.2435956445811	0.0864088173474283	0.239827127446695	-0.0790766694485169	0.247159275345607	0.107827430658539	0.354986706004146
1942	0.942975896323057	1.23363802360999	1.95030294861488	0.059458259362718	0.244964775353833	-0.0542516325122844	0.250171402204267	0.234114903983508	0.484286306187774
1943	0.561781514551665	0.224470927484798	0.82110533180924	0.0703207831365134	0.239408912092872	-0.0180312170710871	0.291698478158298	0.499892276842378	0.791590755000676
1944	-0.800206092349191	-0.360472056183742	0.604810444049509	0.0936894244145327	0.226162685465933	0.0257673333371887	0.345619443217655	0.461548732314888	0.807168175532543
1945	-0.111273673283932	-0.769165012480467	-0.495159169019618	0.0800692619591106	0.210209538886883	0.0723658436618192	0.362644644507813	0.508487281062461	0.871131925570274
1946	-0.105933535009138	-0.0327901705520137	-0.300051889878885	0.0646643078647395	0.196062788322083	0.116890459387115	0.377617555573938	0.412636013717825	0.790253569291762
1947	1.30532001864944	1.43340361616471	1.74275471298501	0.0487440418724887	0.185742337617406	0.155370083999603	0.389856463489498	0.783050436830286	1.17290690031978
1948	-2.21355579191883	-2.59107690805658	-3.15110167938681	0.0792189360709647	0.178560980382929	0.185593049751005	0.443372966204899	0.521853051744766	0.965226017949665
1949	1.15362030305481	0.740663490980191	1.19532447877813	0.0245516019629915	0.172996411706865	0.207515509865603	0.405063523535459	0.29129951719925	0.696363040734709
1950	-0.297742051368261	-1.44013536178684	-0.427256187381542	0.024880439034323	0.167535382222752	0.223026385975931	0.415442207233006	0.305006713088975	0.720448920321981
1951	-0.142481323688131	-0.206688842527023	-0.0478122167231861	0.0145325072592945	0.159845635734275	0.235131751719204	0.409509894712774	0.233096599538683	0.642606494251457
1952	-0.409690375555471	0.281622403011646	-0.202168580588497	0.00245241052844308	0.147561118820078	0.246874092761401	0.396887622109922	0.284424217327031	0.681311839436953
1953	1.17657880670605	-0.218624650221761	0.228710594753754	-0.0191427474857395	0.128644126441605	0.26034955535631	0.369850934312176	0.146982301414846	0.516833235727022
1954	1.08923484093345	0.590066351462308	0.932132660406615	0.00554263803051469	0.102352462479603	0.276091530770057	0.383986631280174	0.404595135168252	0.788581766448426
1955	1.36907350752145	0.309114478798619	0.603839506962495	0.0575792262572628	0.0698279359337132	0.292966535136452	0.420373697327428	0.2086832435725	0.629056940899929
1956	0.512401577457088	0.159789500435529	0.924509624998328	0.135404528524025	0.0337912779758395	0.308567983139286	0.477763789639151	0.310509788435469	0.78827357807462
1957	-1.04297730800633	-2.27994159136208	-1.03175064393291	0.199903950797415	-0.00195260579254043	0.319937037642171	0.517888382647046	0.252229087365312	0.770117470012357
1958	-1.24189576828197	-0.897539835987556	-0.80329543363567	0.202413950692513	-0.0335378024687816	0.32437320780597	0.493249356029702	0.356608870809526	0.849858226839228
1959	-1.0738641803509	-0.763805264597329	0.42307282784779	0.156774296762318	-0.0589635394537708	0.320135055986229	0.417945813294776	0.227812326703981	0.645758139998758
1960	-0.646262635071525	-1.08061965029791	-0.945966745809855	0.0858615221932197	-0.0796778950420852	0.306902238120221	0.313085865271355	-0.000669598437654774	0.3124162668337
1961	0.846868655932334	0.563803737458103	1.45459004048159	0.0143413798725004	-0.0994040443908897	0.285911928345299	0.20084926382691	0.304576088728754	0.505425352555664
1962	-0.786641591963377	-0.669342862022381	-0.0737300988532069	-0.00633694552568512	-0.122152046049658	0.259702456826023	0.13121346525068	0.265702279549176	0.396915744799855
1963	-1.08499941656713	-1.82575170884048	-0.766640843332734	-0.0457517253008911	-0.15043213951882	0.23147953955342	0.0352956747337086	0.387981435141578	0.423277109875287
1964	-0.879884305107253	-0.790598185002673	-0.610258571214497	-0.106201802980536	-0.184187278952811	0.204286841777916	-0.0861022401554309	0.227643936547638	0.141541696392207
1965	1.55608830837076	1.08972971798356	2.45446723491168	-0.172048599244762	-0.222128225160142	0.180281734787886	-0.213895089617018	0.165851183174305	-0.0480439064427124
1966	0.992786052954018	1.79241606268878	1.1839123556955	-0.159573066885642	-0.263362041108983	0.160387671959171	-0.262547436035454	0.246570910360246	-0.0159765256752085
1967	-1.97906797835186	-1.26832902138963	-1.02899445533194	-0.113454150567159	-0.306600693660248	0.144406121427158	-0.275648722800248	0.155317127398148	-0.120331595402101
1968	-1.06890655858454	-1.40031706324713	-1.3959130587954	-0.143624731378855	-0.348150027316025	0.131428748742646	-0.360346009952234	0.122574076274587	-0.237771933677646
1969	-0.717478581854603	-0.880975394862532	-0.495280801184189	-0.19413524440095	-0.382567116454135	0.120306038900391	-0.456396321954693	0.336686390697327	-0.119709931257366
1970	0.12753047061063	1.14322741740991	0.459589288442054	-0.245111324330571	-0.406269560927184	0.110059365818424	-0.541321519439331	0.0474156361911812	-0.49390588324815
1971	0.154765350171103	-0.0863251364824674	0.0599075533432139	-0.267051087620497	-0.419394084949242	0.100230062425746	-0.586215110143994	0.167149718167924	-0.41906539197607
1972	2.10322363076868	1.70429644690461	0.577874530855009	-0.267914395878684	-0.424197521500977	0.0910742246134078	-0.601037692766253	0.0631162259377612	-0.537921466828492
1973	-0.981578197567947	-1.05130657980324	-1.05775499809267	-0.19081085816431	-0.422407981345771	0.0834314295163865	-0.529787409993695	0.00921422129233281	-0.520573188701362
1974	2.21947406234836	1.98481068143245	1.49727844345787	-0.165002975297623	-0.414110765587213	0.0782430193915215	-0.500870721493315	0.202078293154822	-0.298792428338493
1975	0.542440938356398	-0.314490825106071	-0.761134116660166	-0.0695956104021195	-0.398139567779509	0.075961953439896	-0.391773224741732	0.0553759209257207	-0.336397303816011
1976	1.03555761076542	0.873717228603117	1.02761727278491	0.0144091920850563	-0.373403980034037	0.0761979772954636	-0.282796810653518	-0.0360425143336498	-0.318839324987167
1977	0.0372328342001543	-0.257647493160388	0.0725530863734961	0.104159544643418	-0.339027186095113	0.077781426696016	-0.157086214755679	-0.0614696080774548	-0.218555822833134
1978	-0.657339104725014	-0.731664269965454	0.00720195849610716	0.162117821205896	-0.295093799387632	0.0791662561002165	-0.0538097220815197	0.0704876556786986	0.0166779335971789
1979	0.502829959113807	1.07737070743038	0.495602181601094	0.174114111316538	-0.242936801088924	0.0789486714897288	0.0101259817173428	0.00288379409517297	0.0130097758125158
1980	-0.39011029996458	-1.31469537543268	-0.803132249782469	0.192901623629269	-0.185599192261854	0.0762905400005965	0.0835929713680114	0.15662508735878	0.240218058726791
1981	3.20038439949585	2.67825771769165	2.60542681268502	0.186380992067817	-0.127200839928662	0.0711307046376526	0.130310856776808	0.161593726597155	0.291904583373963
1982	-1.36934667176387	-0.360649902625368	-0.644883827651134	0.280695999940221	-0.0716960833456365	0.0641665510302225	0.273166467624807	0.292556181740341	0.565722649365148
1983	-3.22103208248608	-2.3554886384115	-3.49993365908652	0.289848930379078	-0.0218436660797174	0.0566477960694739	0.324653060368834	0.45957695203565	0.784230012404485
1984	0.260251495071186	0.340997630102647	0.0479166126721859	0.180973989590985	0.0220995103144197	0.0500554046214877	0.253128904526892	0.351478190201761	0.604607094728654
1985	0.543744840130596	0.688891828966934	1.08189519596267	0.110569429317595	0.0600671663841703	0.0457643296665964	0.216400925368362	0.403795076390391	0.620196001758754
1986	-0.321705488482849	-0.50616663720004	-0.318006155345929	0.0775499161290084	0.0902300612360942	0.0448071294071325	0.212587106772235	0.326988073066484	0.539575179838719
1987	-0.317566350045357	-0.937831869414953	-1.54063169952858	0.0423324904423747	0.110718770686292	0.0477624930866853	0.200813754215352	0.273912372302697	0.474726126518049
1988	0.157018711462527	-0.0412692611027498	0.153554464945724	0.00693450673245231	0.121128975756809	0.0546344952315337	0.182697977720795	0.307381922808925	0.49007990052972
1989	-1.55733020285437	-0.834014974797735	-1.22288115398256	-0.0118790871882438	0.121892307441677	0.0646450305110058	0.174658250764439	0.379499812825406	0.554158063589845
1990	0.68031983602799	0.139628029968567	0.779398860736082	-0.0751012520621134	0.113550836803293	0.0761025417141315	0.114552126455311	0.555117017128054	0.669669143583365
1991	1.52393006479465	0.498114373323157	0.655906978722844	-0.0927326681775384	0.096798099182005	0.0865657866644959	0.0906312176689625	0.576211737193601	0.666842954862563
1992	-1.18897648627302	-1.27887567857634	-1.22838079199641	-0.0515967633807433	0.0726303078813447	0.093305408409665	0.114338952910266	0.702924589846131	0.817263542756397
1993	-0.7267155744167	-0.253908757992719	-0.406451494532833	-0.0612652120363621	0.0430015227270719	0.0938619837582423	0.0755982944489521	0.83569774123867	0.911296035687622
1994	1.48155675066822	1.08188619317524	0.940567586374336	-0.0895324571519836	0.0104757249000738	0.0864920015807571	0.00743526932884724	0.792511365076476	0.799946634405323
1995	-0.257443768155789	0.204941778719469	-0.471434782802167	-0.0570188094172396	-0.0230339045010681	0.0704284459586089	-0.00962426795969881	0.85404425153365	0.844419983573951
1996	1.54130559588252	1.02942177458125	0.206168022505889	-0.0417817899548684	-0.0558300575204447	0.0459888058640876	-0.0516230416112255	0.673027088950724	0.621404047339498
1997	-0.826388988897892	-0.923835662473914	-0.88924156421578	0.0202813498936786	-0.0854370434697747	0.0145377075474538	-0.0506179860286422	0.757938294949524	0.707320308920882
1998	-0.174356385421497	-0.166857125679898	-0.0252280137588937	0.0341534979411491	-0.108758848060791	-0.0217259255933502	-0.0963312757129919	0.693275347424266	0.596944071711274
1999	-0.836063771485637	-0.107232083143859	-0.664347367122037	0.0366200053952089	-0.123162766634623	-0.0601231929880311	-0.146665954227445	0.665293068067396	0.518627113839951
[truncated: 8,001 more rows]
