# Supplementary material for: Impulse Response Functions for Nonlinear, Nonstationary, and Heterogeneous Systems, Estimated by Deconvolution and Demixing of Noisy Time Series
Source: Sensors (Basel). 2022 Apr 25;22(9):3291. doi: 10.3390/s22093291 (PMC9105515; doi:10.3390/s22093291)
Supplement: Supplementary file 1 [file sensors-22-03291-s001.zip › File S1/IRF fig 4 demixing benchmark tests/demixing_benchmark_test2_Figure_4bdf_IRF.txt]

lags	benchmk1	bb1	se1	benchmk2	bb2	se2	benchmk3	bb3	se3
0	0	-0.00157144453880959	0.00271937153853471	0	0.00111382605241806	0.00265695015224366	0	0.00117470329339041	0.00269820107729071
1	0.107251207365702	0.103178599441386	0.00363101742811518	0.0327492301231193	0.034751576704005	0.0035549306631471	0.00904837418035959	0.00943235677561023	0.00358920981195511
2	0.143785268517511	0.140317872853776	0.00420958203726242	0.0536256036828512	0.0564591232455832	0.00411068637588362	0.0163746150615596	0.0151783247336894	0.0041597896502658
3	0.144573221717857	0.136513775674128	0.00460091082101307	0.0658573963312832	0.0701223997800008	0.00448980156949725	0.0222245466204515	0.0236942086838896	0.00455851240516423
4	0.12921377151658	0.121818025259045	0.00489907776456919	0.0718926342587555	0.0740563063053267	0.00477016372780598	0.0268128018414256	0.0286778703313318	0.00484148859861277
5	0.10826822658929	0.101064521701026	0.005110740217044	0.0735758882342885	0.0732956326812915	0.00497360168191224	0.0303265329856317	0.0357478212773378	0.00505589434014046
6	0.087089235157836	0.0782060921725251	0.00527746700191103	0.0722866108589285	0.0722506444262731	0.00513089734247929	0.0329286981656416	0.038983478480499	0.00523004157560231
7	0.0681072701402441	0.0643756668340124	0.0054244437875833	0.0690471499036498	0.0668552426471625	0.00525159519890842	0.0347609712653987	0.036963971984541	0.00536943856828398
8	0.0521756210923088	0.0490941541635353	0.00553563747052021	0.0646068857582897	0.0640115571597414	0.00535270210391345	0.0359463171293777	0.0381295437016152	0.00547097921235969
9	0.0393461603241013	0.0359285981362098	0.00562414079795054	0.0595075997597711	0.0567541830339795	0.00542143720224785	0.0365912693766539	0.0387855414681107	0.0055489255121375
10	0.0293050222219747	0.024205630026211	0.00569403902151449	0.0541341132946451	0.0537014151618096	0.00547233246476652	0.0367879441171442	0.0411465923726855	0.00560873148211696
11	0.0216081182294005	0.0187894701195489	0.00574734582480966	0.0487533896794269	0.0467365689956589	0.0055126819098541	0.0366158192067888	0.0378128066294142	0.00565465021459011
12	0.0158011143341185	0.014387607594973	0.00578645362557334	0.043544617578918	0.0394254968267777	0.00554845554553768	0.0361433054294643	0.0378713212742919	0.00569267467113534
13	0.0114744539951824	0.0139603164347468	0.00581880480997531	0.0386222606714536	0.0341110255192863	0.00557379498016721	0.0354291330944217	0.0346703180621697	0.00572341859270001
14	0.00828321472492177	0.012899563559829	0.00584757969759653	0.0340536350701221	0.0298412883476881	0.00559451942678516	0.0345235749518249	0.030074396033654	0.00574606913652024
15	0.00594900522399926	0.00628403777778913	0.00586900100219913	0.0298722410207184	0.0299673845014999	0.00560983326467952	0.0334695240222645	0.0280044970038891	0.00576652004924658
16	0.00425358661932527	0.00748278286839163	0.00588633077203595	0.0260878105461544	0.0242145945270505	0.00562415799753114	0.0323034428791449	0.0258989035251512	0.00578031278317563
17	0.00302946840213787	0.00420639642028345	0.00589981728105536	0.0226938235730217	0.0210986940276555	0.00563338002265931	0.0310561990889649	0.0279971469219552	0.00578861638096561
18	0.00215016712812484	0.00308571841212272	0.00590837709187237	0.0196730801620506	0.0164521379303787	0.00564088459685806	0.0297537998798856	0.0273003192647227	0.00579344878906554
19	0.00152137235765946	0.00065363888147997	0.00591659393225342	0.0170017866106859	0.0147088691259102	0.00564686837436055	0.0284180376523007	0.0282163245520657	0.00579878087583491
20	0.00107348040928804	0.00317450651848082	0.00592396928088259	0.0146525111109873	0.0121819646640016	0.00565402239907169	0.0270670566473225	0.0264590336112476	0.00580232382427069
21	0.000755554209240931	-0.00426379356188404	0.0059283817051438	0.0125962845292013	0.0125947345908301	0.0056597722106074	0.0257158499331262	0.0273562711057486	0.00580543586635366
22	0.000530580424336078	0.0018032586691661	0.00592859237762169	0.0108040591147002	0.00894797438700444	0.00566441110077828	0.0243766948397135	0.0242657771558598	0.00580936829120336
23	0.000371824998760504	-0.00229866518885362	0.00592797507133012	0.0092476888850629	0.0110224871855015	0.00566731830938257	0.0230595340562449	0.02344402439421	0.00581301813463286
24	0.000260078348124879	0.00154567185806475	0.00592680752232647	0.00790055716705923	0.008342672779861	0.00567109641991552	0.021772308789459	0.0177399690954781	0.00581515981971976
25	0.000181599719049939	0.00359371338815823	0.00592417558791129	0.00673794699908547	0.00555115011245773	0.00567447618383593	0.0205212496559747	0.0182240460353256	0.00581677976659419
26	0.000126599129314959	0.00478004432909423	0.00592032728008524	0.00573722699759121	0.00356911250497916	0.00567766982862025	0.0193111303357268	0.0141045682092577	0.0058174776642649
27	8.81258547362627e-05	0.00309256250737891	0.00591862587342071	0.00487790741802168	0.00219900637991276	0.00568027843591098	0.0181454884397324	0.0156889086586632	0.0058171636915135
28	6.12603983742507e-05	0.00427209813592468	0.00591830722021718	0.00414160736246089	0.00246112242808323	0.00568302498227634	0.017026817535061	0.0108681876237684	0.0058156384702178
29	4.25306470961889e-05	0.00151016630881871	0.00591739322739409	0.00351196350463595	0.000587080782092919	0.00568494849150676	0.0159567338163581	0.0147719629824456	0.00581403887205507
30	2.94922192959754e-05	-0.0025014437738931	0.00591652593574463	0.00297450261199963	0.00451242019385682	0.00568802517349516	0.0149361205103592	0.0128120846786402	0.00581428718016793
31	2.04281999893771e-05	-0.00182894583941657	0.00591672155140276	0.00251649398900671	0.00501833887085602	0.00569054300991981	0.0139652527420029	0.00934145438277681	0.00581518330307391
32	1.41351555688304e-05	-0.00410798505549198	0.00591610332157763	0.00212679330966264	0.0057135647388064	0.00569309107645781	0.0130439052730772	0.0109087339412257	0.00581528025446897
33	9.77117432323247e-06	-0.00421475581995381	0.005915339796866	0.00179568580956322	0.00549535073746379	0.00569550411164589	0.0121714452424092	0.0102956518874971	0.00581403103148997
34	6.74829323496452e-06	-0.00733484992213409	0.0059143970110944	0.00151473420106893	0.00709406678021655	0.00569731297720289	0.0113469117865109	0.0103673468498792	0.0058129160522707
35	4.65656082697998e-06	-0.00759737187579	0.00591266321232716	0.00127663475177632	0.00983156035964125	0.00569859141910268	0.0105690841978115	0.00810419039309814	0.00581002728859337
36	3.21056852699209e-06	-0.009940935032053	0.00591151275081424	0.00107508356406242	0.00698945093900269	0.00569958549066136	0.00983654008102532	0.00920787780472869	0.00580791727417245
37	2.21188923289207e-06	-0.0062937437806606	0.00591180885620074	0.000904654086471768	0.00504865721081848	0.00570077595695295	0.00914770479402557	0.00600811868107013	0.00580754546361523
38	1.52274595437519e-06	-0.00414984857142786	0.00591122463575894	0.000760686178829729	0.00174518911864565	0.00570185961991597	0.00850089330534293	0.00656818827454162	0.00580677665876776
39	1.04758837871729e-06	0.000918666996016902	0.00591183870751841	0.000639186567208468	0.00129251422689163	0.00570246551217806	0.00789434546386371	0.00288385845742019	0.00580673934315489
40	7.20225118203258e-07	0.00221513390098504	0.00591214722869996	0.000536740204644019	-0.00152744370864664	0.00570333488418533	0.00732625555549367	0.0041055922455088	0.00580783262578936
