# Supplementary material for: Impulse Response Functions for Nonlinear, Nonstationary, and Heterogeneous Systems, Estimated by Deconvolution and Demixing of Noisy Time Series
Source: Sensors (Basel). 2022 Apr 25;22(9):3291. doi: 10.3390/s22093291 (PMC9105515; doi:10.3390/s22093291)
Supplement: Supplementary file 1 [file sensors-22-03291-s001.zip › File S1/IRF fig 4 demixing benchmark tests/demixing_benchmark_test2_Figure_4bdf_time_series.txt]

t	x1	x2	x3	y1	y2	y3	y_true	y_err	y
1	-0.782664242550789	0.181982210748455	-0.897620552191228	-0.0456601072692522	0.13411229787183	0.2822541696445	0.370706360247078	-0.191870816806463	0.178835543440615
2	-0.120791793541375	-0.742288753618999	-0.8180626904355	-0.159213381612818	0.1080010001769	0.267644252572752	0.216431871136834	-0.0933013072623582	0.123130563874476
3	1.21331116242662	0.96586531028116	0.821137553625288	-0.205886499580794	0.062639933522555	0.245856762701692	0.102610196643452	-0.281023891161102	-0.17841369451765
4	-0.569182157283872	-0.238253695260286	-0.861833785529383	-0.0743514248400042	0.0618065897952131	0.233222176112221	0.22067734106743	-0.142934875166245	0.0777424659011849
5	0.0834511312800765	-0.169777692687785	0.576930381766676	-0.0682132070404848	0.0514144834001628	0.212967616275403	0.196168892635081	-0.32506091159177	-0.128892018956689
6	-0.0479912207443174	0.246108399348998	0.395717870457708	-0.0490908768774125	0.0371989525822234	0.199676250159216	0.187784325864027	-0.193183951731222	-0.00539962586719547
7	1.73907035962465	1.55845201511251	1.38833638253761	-0.0403101444059613	0.0345075546485292	0.190566551781707	0.184763962024275	-0.304353108948059	-0.119589146923784
8	-1.52304595117161	-1.66995798992948	-1.76407569602238	0.154533952910769	0.0826076924799047	0.193944593769117	0.43108623915979	-0.0985293909400006	0.332556848219789
9	1.06597379992433	1.08678757928935	0.499226029083819	0.0619384111511786	0.0574459724194921	0.178991937504361	0.298376321075032	-0.0816105895986798	0.216765731476352
10	0.515388558587846	0.157401891408103	-0.0341723149462873	0.12792751330822	0.0742834328236822	0.169645985761133	0.371856931893035	-0.126140686182491	0.245716245710544
11	0.278017853296184	0.234459632944051	0.764924707830132	0.198950076269371	0.0882838656806443	0.160148663792463	0.447382605742478	-0.346664930694206	0.100717675048271
12	0.683603612459929	0.785302934863592	-0.331888080921808	0.239056661965719	0.102446130030509	0.157843946193141	0.49934673818937	-0.342752715369001	0.156594022820368
13	-0.17194043581478	-0.562529448164709	-1.54169282350563	0.304412226422699	0.134291216002563	0.151524533798601	0.590227976223862	-0.402209432926636	0.188018543297226
14	-0.599621863124893	-1.4442649948984	-0.923513677687765	0.282251333636452	0.13280259587187	0.131028629389091	0.546082558897414	-0.39393341891432	0.152149139983094
15	0.0505596080027443	1.51699075535674	1.28622693799358	0.177306054767469	0.0801424778880619	0.104705120427315	0.362153653082846	-0.422486016629129	-0.0603323635462826
16	0.740058491216045	-0.301594513734394	-0.366940220627686	0.116302485226915	0.0918902597129944	0.0938433158465089	0.302036060786418	-0.480348746792324	-0.178312686005906
17	2.83178909332812	1.80624918665283	1.82759837281461	0.155623195286512	0.0868686654692093	0.0807803727043375	0.323272233460059	-0.189024474224659	0.1342477592354
18	0.0298672709877072	-0.107236743092212	-0.559728986664008	0.460089418910536	0.139801482949319	0.0858905930058459	0.6857814948657	-0.355721685719615	0.330059809146085
19	3.01247280625188	1.29630562923297	1.87465750992126	0.550091612672691	0.167177818219473	0.0842320321289026	0.801501463021067	-0.177893492472829	0.623607970548238
20	0.99733908963047	1.00354694211745	0.455152490932448	0.853834713887649	0.222488516892734	0.0990739216506743	1.17539715243106	-0.345786086935672	0.829611065495385
21	-0.005959762808802	0.0177973163762113	0.431758839306414	1.00447877646408	0.285119128915325	0.11444661787108	1.40404452325048	-0.283306957598705	1.12073756565178
22	-0.817455125208789	-0.0528179210445996	-0.150216326949933	0.962352660087127	0.318315933791204	0.12990301348511	1.41057160736344	-0.220247508062886	1.19032409930056
23	-0.0323432012408634	0.357588499827331	1.117768264454	0.751154101571985	0.328379274508111	0.140022035462854	1.21955541154295	-0.06061119901156	1.15894421253139
24	0.822008924637254	0.460587591959314	0.212112004393035	0.571145532635628	0.336045618103883	0.157152747518645	1.06434389825816	0.157004142980851	1.22134804123901
25	0.415354891430517	0.966530004026377	0.183222447836432	0.516346754739714	0.345226442592998	0.171674294845936	1.03324749217865	0.347895191498908	1.38114268367756
26	0.3833465138759	-0.856880046188113	-0.275480673616407	0.480150243866783	0.371690009978485	0.183666729325132	1.0355069831704	0.474375277091489	1.50988226026189
27	1.16199146526241	1.49686344702661	1.78918888411803	0.45281349116575	0.349153716850314	0.189329381365641	0.991296589381705	0.595098571063182	1.58639516044489
28	0.479118605907221	1.02727466851905	-0.247428764253257	0.51593949638831	0.371595631963462	0.208440268073568	1.09597539642534	0.464355156372034	1.56033055279738
29	1.45801826097319	0.576052326019757	1.0079666605092	0.539613005972346	0.408071262162233	0.219960492929595	1.16764476106417	0.439172167763904	1.60681692882808
30	0.0246474529609922	0.750875835156487	0.522743989701179	0.647974489400921	0.437978252622523	0.236520970838629	1.32247371286207	0.154017143514702	1.47649085637678
31	-0.019495845667149	1.0624365795818	-0.266384202860965	0.628880295221113	0.468224787483854	0.252667612325666	1.34977269503063	0.172374045166294	1.52214674019693
32	1.12062332104817	1.6362047383772	0.968993608025163	0.549857477803727	0.507908443308273	0.261188883399464	1.31895480451146	0.0970196377893424	1.41597444230081
33	0.00158976166939329	0.386722384334155	0.997013215554578	0.574775052248013	0.571404508973344	0.274568021975713	1.42074758319707	-0.031050080847985	1.38969750234908
34	-0.854127611959108	-1.0628046095826	-2.5026700143975	0.523670091910859	0.60785653714583	0.29205681759535	1.42358344665204	0.27830896695026	1.7018924136023
35	-0.0534020290065804	-1.12989064132436	-0.481013811287411	0.35218382378033	0.577511751346443	0.28108549536201	1.21078107048878	0.231993164431158	1.44277423491994
36	1.25624311485707	0.498594969980903	0.783755036168065	0.231124181914666	0.501191791593168	0.26520505657959	0.997521030087423	0.277544139103515	1.27506516919094
37	0.0699472304157465	-0.308424905341378	0.556906878043494	0.28634154261719	0.449893163596618	0.256893286827068	0.993127993040876	0.252668108486178	1.24579610152705
38	0.750010191331816	0.0261906013140139	0.428804230691813	0.287532087729961	0.390623154258047	0.252800882849407	0.930956124837415	0.460036173559604	1.39099229839702
39	-0.36994599355469	-0.238317196345017	-0.375648116485631	0.33725499439675	0.338915694407066	0.251040943174155	0.927211631977972	0.730852841468724	1.6580644734467
40	0.117064237377158	1.31987278184791	0.62586842861729	0.283263917140548	0.285314167973449	0.243927615773846	0.812505700887843	0.656788583873956	1.4692942847618
41	1.60160943006301	1.29987583063304	1.71060560389354	0.240771807478169	0.283233800806272	0.241557819360369	0.765563427644811	0.729452208396267	1.49501563604108
42	-0.27448125816928	-0.156477978204608	0.0756221451261263	0.367284200787705	0.315102572560817	0.252908266172877	0.935295039521399	0.548145839659676	1.48344087918107
43	-0.599605648848305	-0.171710323760957	-0.757650169152491	0.354771731579645	0.320986505346321	0.260595167236267	0.936353404162234	0.519659023835847	1.45601242799808
44	0.616864484709751	1.39042183048692	-0.00601596244927416	0.246281347630385	0.308760094647849	0.257673239097756	0.812714681375989	0.264058968416152	1.07677364979214
45	-0.752254982619395	-1.90309395568424	-1.62923312457703	0.236924894680026	0.335954325077184	0.252893064525224	0.825772284282434	0.626060927906896	1.45183321218933
46	0.357304484187168	-0.64773406681808	-0.00555493541670027	0.126289414672858	0.280819332381561	0.231947299055651	0.639056046110071	0.317578114246268	0.956634160356339
47	1.51798500943193	1.69815315210808	1.25805165529981	0.101172772340744	0.213421136294804	0.212647598094727	0.527241506730275	0.129979333944163	0.657220840674438
48	0.78178724145761	-0.16018252137159	1.01566872505489	0.241696507976687	0.216843275835789	0.206303942508299	0.664843726320776	0.267290408780647	0.932134135101423
49	1.25288734755396	2.38272234862895	1.82786905879589	0.362415797263869	0.206766196889654	0.208432075878963	0.777614070032485	0.115080461830607	0.892694531863093
50	1.38172907706128	1.02449026033681	1.0405204154894	0.511641586970379	0.271249616055056	0.224826143732302	1.00771734675774	-0.00222150046827369	1.00549584628946
51	-1.04807507612729	0.048369977672673	-0.732982301416461	0.671275421266292	0.339112545526717	0.245627482415096	1.25601544920811	-0.0278026740989907	1.22821277510911
52	-0.397072092299358	-0.55149398288459	-0.619343560882657	0.557636040974384	0.375043763963239	0.253801497873934	1.18648130281156	0.0789956706376547	1.26547697344921
53	-2.54209639953856	-2.97878729581449	-3.21593611914479	0.403379282328896	0.368744786127912	0.252591358120396	1.0247154265772	-0.0153440941686693	1.00937133240853
54	0.784533978017482	0.0842365795859579	-0.0775056045551154	0.0175815054650937	0.254853049116499	0.22021413976691	0.492648694348502	0.00745814292987452	0.500106837278377
55	-0.412322045445562	-0.555052786012338	-1.21725140070651	-0.0735373076079239	0.172893718771723	0.191010374717409	0.290366785881208	0.0150636611233583	0.305430447004567
56	0.482745112849947	-0.448831366801239	0.965739157579859	-0.150708979677945	0.0940961501091599	0.154356433919822	0.097743604351037	0.0640221674870693	0.161765771838106
57	-0.230225183620047	-0.361582724087747	0.18366293185236	-0.117229061936922	0.0234858164370405	0.131687255570816	0.0379440100709345	-0.123171549882138	-0.0852275398112034
58	-0.210569585276072	-0.568701372901975	-0.524596338334084	-0.114135999575931	-0.0364589711563435	0.113596604182732	-0.0369983665495424	-0.170523000871468	-0.20752136742101
59	0.62445896825023	-0.0632448465853941	0.537376027534622	-0.122924726270927	-0.0940677075103254	0.0930097661655517	-0.1239826676157	-0.0920695172429616	-0.216052184858662
60	-1.44186784802829	-1.87896090764327	-1.78714639817577	-0.0465392275925769	-0.13166429083149	0.0801747794217914	-0.0980287390022758	-0.274878301365699	-0.372907040367975
61	0.291550693870061	2.46962474593087	1.0832108479327	-0.161800782007751	-0.214074261099855	0.052769555585127	-0.32310548752248	-0.258774987640659	-0.581880475163139
62	0.00142989993921205	0.858229287463458	0.174576956019944	-0.164736028437216	-0.18140283939614	0.0396554763875583	-0.306483391445797	-0.184333299969064	-0.490816691414861
63	-0.363134423907224	-0.996831090046369	-0.540110221447804	-0.147996588063734	-0.125435549629529	0.0301390973685435	-0.24329304032472	-0.474214007036248	-0.717507047360968
64	0.602228714739065	1.25190328466205	0.608946145347171	-0.163336095837619	-0.116443375128663	0.0171876886610262	-0.262591782305255	-0.377706805605357	-0.640298587910612
65	-1.85784339326171	-2.97722336366606	-1.89610144783874	-0.0878860081886876	-0.0655907122566057	0.0119382943532484	-0.141538426092045	-0.338886653221858	-0.480425079313903
66	-1.13568745921196	-1.54095495295241	-2.36392091401351	-0.243687814387903	-0.126849710969381	-0.00962429378838534	-0.380161819145669	-0.281801465538043	-0.661963284683712
67	-0.231244311961283	-0.937314203933724	-0.942890669485578	-0.409011776088395	-0.214209837883612	-0.0485807319728777	-0.671802345944885	-0.00887326077950564	-0.680675606724391
68	0.13250351016281	0.459847474330999	0.257165864421028	-0.463642823600776	-0.296426778240015	-0.0885672504567382	-0.848636852297529	-0.24012692853413	-1.08876378083166
69	-0.98061982939411	-0.828281567225817	-0.299527803177667	-0.423586158613633	-0.326738639612024	-0.118176452210707	-0.868501250436364	-0.0683934474233142	-0.936894697859679
70	-1.51778356996076	-1.31334505308446	-1.50077437848673	-0.464721097704248	-0.363446716954228	-0.144058459758054	-0.97222627441653	-0.0720416196595516	-1.04426789407608
71	0.0710597087441706	-0.190671224412325	-0.0122590836042865	-0.595478325747549	-0.41912158797948	-0.177523841969717	-1.19212375569675	0.00758465195023072	-1.18453910374652
72	-0.33448974466505	0.289819880933127	-0.739062195358096	-0.58188822846391	-0.448914182481235	-0.203426263146	-1.23422867409114	-0.184962906473474	-1.41919158056462
73	-0.00824421145127374	-0.0545882924786314	0.910939176137692	-0.548411457887417	-0.444642713256626	-0.229478471872455	-1.2225326430165	-0.0396022292013562	-1.26213487221786
74	0.260618753836352	0.0047610954510458	-0.633091947353726	-0.474647354099365	-0.428956876036008	-0.240487559825213	-1.14409178996059	0.132490629050284	-1.0116011609103
75	-0.508684865831838	-0.218601922911042	-0.676242887753766	-0.3619624442075	-0.404191526079721	-0.253051656142938	-1.01920562643016	0.203317564877907	-0.815888061552252
76	1.13214406779267	1.1947619435939	1.40115744022037	-0.326545626619364	-0.381468716856986	-0.267165552071819	-0.97517989554817	0.424195169968045	-0.550984725580125
77	-0.546068709850482	0.311862394142153	-0.149068349330194	-0.153716130648683	-0.314575123453948	-0.263623406843386	-0.731914660946017	0.185557725877787	-0.54635693506823
78	-0.324906476504694	0.197111683387774	-0.514703171805769	-0.117918127835899	-0.24918527429286	-0.259684818122958	-0.626788220251718	0.41319727332271	-0.213590946929007
79	-0.919529512070376	-0.509850434081351	-0.000763126773967671	-0.123863271892377	-0.190710027440935	-0.258765717143478	-0.573339016476791	0.191123081768418	-0.382215934708373
80	0.337882936399097	-0.594539355767112	0.364789619649189	-0.211692688380842	-0.161943653431188	-0.255676765104526	-0.629313106916556	0.105454842946163	-0.523858263970394
81	-0.00770884513884046	0.567437067672989	-0.151324362823077	-0.191909996713065	-0.156810450465435	-0.247531604534592	-0.596252051713092	0.175854937554025	-0.420397114159066
82	0.15068533381924	0.49439221504734	-0.129684234007575	-0.162989362229985	-0.129633872067342	-0.239990524877613	-0.532613759174939	0.0754412555714912	-0.457172503603448
83	1.71742554464488	1.05364767069426	0.326723834180584	-0.116118169575407	-0.0909663226076952	-0.232816508250094	-0.439901000433197	0.287036432680989	-0.152864567752208
84	2.00028996346071	1.76380810710205	1.1868480611889	0.101759130966065	-0.0275515184984527	-0.22187823373239	-0.147670621264777	0.0748092128352271	-0.0728614084295503
85	0.106881194165172	0.0845119361673899	-0.0994579858030693	0.403131141220602	0.0736253561732314	-0.200174375776132	0.276582121617701	0.0786509293145353	0.355233050932236
86	0.290522425542064	0.34282536279262	-1.14374474397548	0.506193582495239	0.14179472260462	-0.18149193034391	0.466496374755949	0.310260767243703	0.776757141999652
87	-1.00156222444174	-0.557475295390554	-0.636004096123586	0.52864379386046	0.194058114599834	-0.174901492277694	0.5478004161826	0.0350033238001726	0.582803739982773
88	0.807668145554544	0.507394745822336	0.558320759065149	0.373854868585371	0.204457960893792	-0.173676607600291	0.404636221878873	0.00169451885523879	0.406330740734111
89	0.906330472045768	0.590199041079105	1.15312585060288	0.350293240920811	0.221327783572773	-0.16604906076092	0.405571963732664	-0.0072381248960241	0.39833383883664
90	0.492556069137621	0.656958225205578	0.496464025163441	0.398838379327614	0.244692020299299	-0.147866512906499	0.495663886720414	0.100629084186999	0.596292970907413
91	-0.486099351866569	-0.172158918342804	0.0835167861605085	0.430129055613434	0.273828190128702	-0.127148642673149	0.576808603068986	0.00220538448526327	0.57901398755425
92	0.388364248170074	0.722654164402763	0.900042986447617	0.345303878499283	0.27872308228997	-0.108279146487824	0.515747814301429	0.129981788006353	0.645729602307782
93	-0.174313665552141	-0.617978640450634	-0.805011771145467	0.311311314982259	0.296512160643496	-0.0837056169819425	0.524117858643812	0.256351245459084	0.780469104102897
94	1.20364757864738	0.551489394809544	0.470849749517328	0.243506044858096	0.278455255101761	-0.070112529268397	0.45184877069146	0.305664030323186	0.757512801014646
95	-1.1653515516835	-0.525799858587664	-0.223925156187331	0.315665431772258	0.275262569344374	-0.0540880923655297	0.536839908751102	-0.035305378627639	0.501534530123463
96	-0.989551394069885	-1.00888139986077	-0.871916216071906	0.18879405369896	0.24685818140073	-0.0425047343984944	0.393147500701196	-0.0289441379430099	0.364203362758186
97	1.97538444670776	0.73201302566444	1.22704395479995	0.00513667430322989	0.186666662237578	-0.0405255878368362	0.151277748703971	-0.107005207577588	0.0442725411263834
98	0.775970861790056	1.24324404347878	1.35993131388475	0.133918161851616	0.164158349406445	-0.0274354504831075	0.270641060774953	-0.258769415559006	0.0118716452159468
99	-0.41336627408027	-0.406163305130253	-0.613881317405772	0.260451812098676	0.184391857721825	-0.00416453191937894	0.440679137901123	-0.290301272877506	0.150377865023616
100	-1.79759995128729	-1.29070832725524	-1.48641325983147	0.244664800431461	0.178594401189536	0.00937117055433055	0.432630372175328	-0.23382229785626	0.198808074319068
101	0.461460094240871	0.997869660698454	0.187616090289141	0.0181841325081942	0.126570194575042	0.00691877852967737	0.151673105612913	-0.202416303358229	-0.0507431977453163
102	0.551881703784643	0.54962655345581	0.245040285444168	-0.0360644519953692	0.120217877367316	0.00654589446353475	0.0906993198354818	-0.284903898630081	-0.194204578794599
103	-0.163941097408069	-0.213568814880054	0.0503869199370898	0.00266987138709469	0.130009454367378	0.00839853992621979	0.141077865680693	-0.357687009888403	-0.21660914420771
104	0.938865747519503	0.226516253502001	1.27570155233039	0.00220125884487377	0.125306809606127	0.0102952209659131	0.137803289416914	-0.26497790860219	-0.127174619185276
105	-1.22248259386731	-0.933725256865978	-0.778154860133207	0.102445930291544	0.125455366665202	0.0232978843832143	0.25119918133996	-0.35037266587172	-0.0991734845317602
106	0.577807472241301	0.411090142670822	0.144492492162251	0.00524129788603766	0.0908538839623195	0.0266915447427393	0.122786726591096	-0.178743364736175	-0.0559566381450781
107	-0.113375471616506	0.332546748668918	1.0906244790226	0.02296531936739	0.0781373761982955	0.0305357445659668	0.131638440131652	-0.151707689774268	-0.0200692496426154
108	-0.288897156022138	-0.265180782676197	0.0189500857209359	0.0162735047048548	0.0779364160354508	0.0432749583901686	0.137484879130474	-0.0143681979634255	0.123116681167049
109	-0.299476927339889	0.639999755134333	-0.420665794679365	-0.0194866391040236	0.0665563650993698	0.0534845175528094	0.100554243548156	-0.0641004771196631	0.0364537664284926
110	0.469326986764074	0.419933517817584	-0.0810875583726091	-0.0655559886895407	0.0777006431147786	0.057552704747428	0.0696973591726659	0.0449209771764818	0.114618336349148
111	-0.882087520371985	-0.621871801666877	-0.484416891046019	-0.0287951893700785	0.0963702457980571	0.0596285516257459	0.127203608053724	-0.0105208231619333	0.116682784891791
112	2.0016604073741	2.75847925289003	2.56073149189284	-0.103752732400874	0.0853524464235424	0.0564049347995204	0.0380046488221886	0.034529541353951	0.0725341901761395
113	-0.529535443809568	-0.505790790344999	-0.334675063352867	0.088523935319657	0.165500509717716	0.0764253188735499	0.330449763910923	-0.0500508806727452	0.280398883238178
114	0.240671708617824	0.105575025039365	0.619114226766123	0.108504528879964	0.197222999108905	0.0890962564564575	0.394823784445327	0.0805407530737363	0.475364537519063
115	0.787746755293208	-0.197197793450287	0.826442976159104	0.131501484759052	0.215464260666831	0.104265471606059	0.451231217031942	-0.00364444231037973	0.447586774721562
116	0.453703759934158	-0.094007324125776	0.00026273738579807	0.212028725674835	0.214153827034847	0.123218720378649	0.549401273088332	-0.146090783397421	0.403310489690911
117	-0.939695485146984	-1.30669555438584	-0.524936526876432	0.273827060423103	0.203159967545266	0.137622846860342	0.61460987482871	0.0574274849742601	0.67203735980297
118	0.0386512842975386	-0.0693225747959213	-0.655048013804371	0.171049412488554	0.146321749839122	0.143419824986707	0.460790987314383	-0.0514100372318935	0.409380950082489
119	0.443753940158972	1.27719206392712	0.668632609852865	0.110422667607363	0.101143773122684	0.140940071686575	0.352506512416623	-0.0713617960607125	0.28114471635591
120	-0.237849947382748	0.450018671624798	0.152752975415746	0.118772745796888	0.109363689800563	0.143683517850828	0.371819953448279	0.125825470224181	0.497645423672459
121	-1.13042075331473	-1.17996126716121	-0.22962977001385	0.0841057079809521	0.126017898600529	0.146010641660844	0.356134248242325	0.00846562880609555	0.36459987704842
122	1.28873346526888	1.6107180226405	1.16421995112852	-0.0618515413672213	0.0943979613886603	0.144515893155406	0.177062313176845	0.0861649044913981	0.263227217668244
123	-0.392922608978697	-1.08410425029506	-1.32484221698535	0.0175064333659434	0.122850479629217	0.152517670397466	0.292874583392626	0.0608185221306898	0.353693105523316
124	-0.0572482426559565	-0.285312803226655	-0.9064954160026	0.00912009123689808	0.102382506011558	0.145700116030521	0.257202713278977	0.275968955764797	0.533171669043774
125	0.27706209460807	0.321270663833293	-0.658553110452347	-0.00177933075858896	0.0759544986872084	0.130596616734204	0.204771784662824	0.0747261306377673	0.279497915300591
126	-0.271940411533418	0.895004003610066	-0.0814598713522817	0.0232318808618362	0.0662648885784501	0.111089410297788	0.200586179738074	0.0785562885303678	0.279142468268442
127	1.55580586524467	1.25718552228103	2.05867667868523	0.00277915827569466	0.0869030732756415	0.0933751646050644	0.183057396156401	0.0397211598420171	0.222778555998418
128	-2.23900066472565	-1.38366759207035	-1.18538295826506	0.160149151518597	0.139053612069696	0.0966540460528856	0.395856809641178	0.16006018986292	0.555916999504099
129	0.0370241218987607	-0.551648713565569	-0.138141740846534	-0.0266819076565436	0.124128016590691	0.0877374875571545	0.185183596491302	0.146372388362495	0.331555984853797
130	0.701109296787047	0.510821971395907	0.943117268624819	-0.103759605718112	0.0919783546910833	0.0783927253383371	0.0666114743113087	-0.0294448415276154	0.0371666327836932
131	-0.110190869199428	-0.231740824387766	0.108987820946485	-0.0519205148594932	0.0841345437040141	0.0785656410575233	0.110779669902044	0.111938657505244	0.222718327407288
132	1.09768647427502	0.604775565445815	0.529686776394697	-0.0348026314294038	0.0685228081157143	0.0789818911345922	0.112702067820903	0.0964825075450284	0.209184575365931
133	1.24842837678731	1.04894262648289	1.04859642576463	0.0943997878294066	0.0756123235399555	0.0834002385737704	0.253412349943133	0.244654323282565	0.498066673225698
134	-0.563657321485183	-0.764391184225441	-0.530264550750003	0.276089421295896	0.112232120757708	0.0957505026857052	0.484072044739309	0.261030061852212	0.745102106591521
135	2.02451660121529	1.58403826970659	2.07404753430628	0.267267060037959	0.108058098502548	0.100196903047405	0.475522061587912	0.335981266651511	0.811503328239423
136	-0.0117632819649636	0.323426730655025	0.744072663961676	0.451385812114549	0.153585570191796	0.121696691084019	0.726668073390364	0.276343471388811	1.00301154477917
137	-0.406646098298914	0.6006765851455	0.586828556438229	0.483793459290081	0.189648925957518	0.144929801480786	0.818372186728384	0.217895591429886	1.03626777815827
138	-1.73897659102219	-2.60318204278286	-1.69775374554176	0.402158903418384	0.227263025174384	0.167948835556733	0.7973707641495	0.361024829600719	1.15839559375022
139	-1.71931447841129	-1.49200229832666	-1.09867061930126	0.135260596428786	0.159756770945686	0.169912384789025	0.464929752163497	0.292989681276425	0.757919433439921
140	0.498436929624099	1.12978145927211	1.15460710037432	-0.183764418684541	0.0603946746621225	0.160040107611329	0.0366703635889101	0.281241494217555	0.317911857806465
141	1.10071603628079	1.31028926828378	1.3937594430064	-0.253680488366053	0.028805261879757	0.160955377826356	-0.0639198486599403	0.435951416033294	0.372031567373354
142	1.22980513809344	2.06265015562248	0.976004972828791	-0.13947043353272	0.0495947111779014	0.172858396113232	0.0829826737584133	0.353103230840546	0.43608590459896
143	0.8150922061814	-0.189967166564365	0.293372701645505	0.0589044220868089	0.129450890603398	0.189869630146191	0.378224942836397	0.293304815583388	0.671529758419785
144	-0.0387380248617781	-0.328513453218173	-0.45263241582532	0.229057358501431	0.172505242767122	0.204732352962997	0.60629495423155	0.477289772307077	1.08358472653863
145	0.989568825887104	1.39171409291978	1.91907618876463	0.276461315295384	0.184938605014645	0.210951294546153	0.672351214856182	0.381357327545409	1.05370854240159
146	1.13094356804522	0.629213129577291	1.15799382801275	0.373845468920729	0.232773689535235	0.231497095292708	0.838116253748672	0.339696046990528	1.1778123007392
147	0.963518999627287	0.998653610943249	-0.293891867625084	0.498265210589481	0.277796147609678	0.256700117182816	1.03276147538198	0.378447499497561	1.41120897487954
148	-2.17614901137942	-1.08851610117745	-0.518771181238791	0.603353296540349	0.331552764902188	0.272350707731255	1.20725676917379	0.218032328575393	1.42528909774919
149	0.547256485384017	-0.278298490243926	0.243707880014286	0.35160001921742	0.321044499042487	0.2780039063495	0.950648424609408	0.68213252356009	1.6327809481695
150	-1.5025123325795	-0.467454394722498	-1.33460583591224	0.258958889200866	0.294337483012805	0.282319933697325	0.835616305910997	0.52931738803706	1.36493369394806
151	0.421690662973548	-0.41514174672541	-0.156197994624785	0.0280403348913579	0.251454963329824	0.271220919142769	0.550716217363951	0.601584824155063	1.15230104151901
152	-1.318051073898	-0.842080445040968	-0.997131671256472	-0.0335388995443559	0.200851935224064	0.258264322562442	0.425577358242151	0.697477054557654	1.12305441279981
153	-1.88815151593866	-1.21684827522206	-1.86373967301125	-0.19892549704857	0.132754523494373	0.236295117747535	0.170124144193339	0.264747385740621	0.43487152993396
154	-0.197683148564144	-0.551209991912782	0.626875812461351	-0.454124027462425	0.0428944993342041	0.199304571233456	-0.211924956894765	0.430960619461296	0.219035662566532
155	-1.48294020776991	-1.19669437790427	-1.3084453878704	-0.540635646823025	-0.0368016296859102	0.172886594488966	-0.40455068201997	0.266862671140037	-0.137688010879933
156	-0.251490272895205	-0.0621133766335252	1.00044590799592	-0.679793872227873	-0.128205114311894	0.137852434378983	-0.670146552160784	0.179169378272968	-0.490977173887816
157	1.06104114936665	0.303741728791536	0.58551090088807	-0.695408299709973	-0.187296234737901	0.116972918806618	-0.765731615641255	-0.0620178001199814	-0.827749415761237
158	-0.786579909592139	-0.495347988271089	0.0679604752254122	-0.513043226194658	-0.210804608729523	0.104116841971398	-0.619730992952782	0.0127722469545345	-0.606958745998248
159	-0.757530861713222	0.0520867831943674	-0.702083954396103	-0.459700872048314	-0.235858276681965	0.0932632348319584	-0.60229591389832	0.00664443330923422	-0.595651480589086
160	-0.601843128447373	-0.724216220182738	-1.17059321545538	-0.467014337590219	-0.243196491897697	0.0771797504453148	-0.633031079042601	-0.00107231312314798	-0.634103392165749
161	0.20460036297327	0.583326253755188	0.181094860156779	-0.484089630075038	-0.263841886684968	0.0527208083203078	-0.695210708439699	0.155436547514543	-0.539774160925155
162	-1.41434850062273	-1.2639122039088	-1.52170743802934	-0.417203261740903	-0.249907963792543	0.0338566990070076	-0.633254526526438	0.0269375488434178	-0.60631697768302
163	-1.07859180496059	-0.568801155370246	-1.05633067022682	-0.493494511538914	-0.273748316784538	0.00433649083415122	-0.762906337489301	-0.19841568773401	-0.961322025223311
164	-0.561204763601763	-1.1034214888435	-1.49387996740056	-0.58981729129861	-0.299361813247095	-0.0294299574977241	-0.918609062043429	-0.280237387853251	-1.19884644989668
165	-0.342175395225874	-0.355083439357487	-1.16763537743897	-0.629181218520158	-0.34283066555691	-0.0703262568422417	-1.04233814091931	-0.464231022257492	-1.5065691631768
166	-0.319300261119389	0.268162193750253	0.937844844164055	-0.615182298477566	-0.37233250281059	-0.113737647858664	-1.10125244914682	-0.326782780327294	-1.42803522947411
167	0.553215883824697	0.0167522591019891	-0.528622798561694	-0.576274046629149	-0.371091767931064	-0.139763918945111	-1.08712973350532	-0.104385076381938	-1.19151480988726
168	0.482365761086458	0.885129342486955	0.416276795559795	-0.436823794538932	-0.357517921225507	-0.164589913902777	-0.958931629667216	-0.174576742551788	-1.133508372219
169	-0.117862654087506	0.289421878841751	0.246912219449421	-0.274952561441685	-0.30768427827884	-0.179658578641212	-0.762295418361737	-0.111540020497971	-0.873835438859707
170	0.299068766010977	-0.270809964306424	0.500633445335515	-0.184975756138694	-0.254691388603678	-0.188134630541506	-0.627801775283878	-0.132302111428014	-0.760103886711892
171	-0.402190136532653	-0.673319482868502	0.496327265091611	-0.0923662788867155	-0.219669223048322	-0.188840584556214	-0.500876086491252	0.00213176042892635	-0.498744326062326
172	-0.495526092682578	-0.883137095293536	-0.723194633971342	-0.0838503494720723	-0.211025848185959	-0.183217491346734	-0.478093689004765	-0.0346303027572447	-0.51272399176201
173	-0.455407855426627	-2.39282090551558	-1.35622932850406	-0.124056067546333	-0.227220079466086	-0.183498225266414	-0.534774372278833	-0.00447691813195138	-0.539251290410785
174	0.162363320166969	0.18395509077431	-0.233133067207604	-0.177481189486494	-0.308972319758834	-0.194337996499798	-0.680791505745126	-0.163670655999386	-0.844462161744512
175	-0.0813694574812616	0.827541211297272	0.370681849399035	-0.164782751771232	-0.347595718344786	-0.203562417023383	-0.715940887139402	-0.164115048912543	-0.880055936051945
176	-1.47536642786879	-1.78059282586485	-1.35312943370346	-0.149893897041642	-0.334962931324599	-0.205917221356018	-0.690774049722259	-0.230362183668305	-0.921136233390565
177	-0.76598773907721	0.129809054139921	-0.267136662221297	-0.285146935468828	-0.37380157232035	-0.218224024244515	-0.877172532033693	-0.104531454302693	-0.981703986336386
178	-0.520536700282555	-0.0271320285454645	0.825429019763028	-0.397080854178913	-0.383302171483316	-0.22874091606618	-1.00912394172841	-0.235986339736302	-1.24511028146471
179	-2.59592912874976	-1.82084602911455	-2.54468731533059	-0.460045925354214	-0.377964416910494	-0.227811169445442	-1.06582151171015	-0.142669030170418	-1.20849054188057
180	-0.0397143849129462	-0.13085648499685	-0.996613602197075	-0.716752616139104	-0.421598359779601	-0.248012201252047	-1.38636317717075	0.0562469078078671	-1.33011626936289
181	-0.522979137398275	-0.170436121788088	0.403876256061143	-0.758454749939	-0.441279408994578	-0.271323162110907	-1.47105732104449	-0.117487333192578	-1.58854465423706
182	0.561584549095706	0.49068759299578	1.11252011485483	-0.750847279165066	-0.445553865525593	-0.28429705912455	-1.48069820381521	-0.0576910758296415	-1.53838927964485
183	0.478956882471713	0.34930191246111	0.281806748375038	-0.605589657423008	-0.417709229063746	-0.282278118742004	-1.30557700522876	-0.0666897875149686	-1.37226679274373
184	-0.240720812815463	0.25361970242792	0.02477645239687	-0.423131640006319	-0.373879726993861	-0.275518970040378	-1.07253033704056	0.205235645287124	-0.867294691753434
185	0.5507515981375	0.263997722040287	0.304622778453113	-0.320975865178871	-0.323908941230457	-0.267265783595301	-0.912150590004629	0.0028409080881086	-0.90930968191652
186	0.637400660541555	-0.117885582287236	0.930393963737855	-0.181119038097962	-0.271123624803214	-0.255331968403726	-0.707574631304902	-0.0208100437481632	-0.728384675053065
187	0.868799245769581	1.10796418586381	0.804933007573486	-0.0302297004852846	-0.230692504690303	-0.234830569070927	-0.495752774246515	0.0223270966211171	-0.473425677625398
188	0.780876271277466	0.723476661284623	0.748513299765161	0.134034649395785	-0.159725521438607	-0.208635501769392	-0.234326373812214	0.0163610705546903	-0.217965303257524
189	-1.10654707486476	-0.605120299069977	-1.44581424452059	0.277025227609069	-0.0832132788732114	-0.178526580386886	0.0152853683489718	0.0028288158972558	0.0181141842462276
190	0.700160058879247	0.428180171705464	0.468623429994356	0.192486966692834	-0.0490085459985246	-0.165341026893376	-0.021862606199067	0.2979683613081	0.276105755109033
191	-0.474807364689971	0.016628338351167	-0.105978578398748	0.208673297857722	-0.0104475076428515	-0.14880801399037	0.0494177762245009	0.148071517042466	0.197489293266967
192	-0.967407074353908	-2.22226160282107	-1.79096546900812	0.14234215677351	0.0162885844886587	-0.134883268693564	0.0237474725686049	0.369334912869842	0.393082385438447
193	-0.350619087413881	-0.738145909578063	-0.909441172946858	-0.00668893134145037	-0.0391022527304976	-0.138466485511184	-0.184257669583132	0.0910533761067765	-0.0932042934763559
194	1.0921261664749	0.347530014471029	0.153319659434798	-0.110530223833312	-0.0991207086116757	-0.148375198341654	-0.358026130786642	-0.00573531957228323	-0.363761450358925
195	0.846679925548026	0.778728570202958	0.856599807534327	-0.0280438689157368	-0.124713980545514	-0.153756799129666	-0.306514648590917	0.0935962801148324	-0.212918368476085
196	1.29730776094807	0.379692076318417	0.212282451581108	0.102875140240767	-0.112268983314075	-0.14901963680217	-0.158413479875478	0.540124550410169	0.381711070534691
197	-1.28597518303617	-1.771741518651	-1.47599349426012	0.289657283740551	-0.0878032341482304	-0.141870855805343	0.0599831937869779	0.529524863035486	0.589508056822464
198	-0.269438512184905	0.993532047693718	-0.145421602702901	0.204178996322292	-0.126541436683247	-0.14808849968431	-0.0704509400452655	0.652171713041736	0.58172077299647
199	-0.789438175068648	-0.198487525749223	-0.861237875916798	0.114681535433739	-0.115813053881554	-0.153153827852178	-0.154285346299993	0.656012719816235	0.501727373516242
200	-0.775134301758532	-0.807490467247059	-1.20061683529408	-0.0226650701059146	-0.111316469635812	-0.163706822003047	-0.297688361744773	0.688925551995372	0.391237190250599
201	0.773750212233811	0.637229336313671	1.41804732231026	-0.165049526927583	-0.131089313554508	-0.181727997831009	-0.4778668383131	0.715440166440306	0.237573328127205
202	-0.415316961193626	-0.87090432587146	-1.05248124217251	-0.128102296042637	-0.119167273586975	-0.182005752244231	-0.429275321873843	0.820920174537877	0.391644852664034
203	-1.04977714311577	-0.507199025836458	-0.642223770326711	-0.142120786526205	-0.135781474778774	-0.190108173434177	-0.468010434739156	0.692581221375848	0.224570786636692
204	-1.12848066097991	-1.29964524922846	-1.09720627453217	-0.245562618415943	-0.159067103497907	-0.200831351977419	-0.605461073891268	0.43366296008982	-0.171798113801448
205	-0.510954716416455	-0.620190091605748	-0.806658311853085	-0.386383018952011	-0.212011595794456	-0.2177199688908	-0.816114583637267	0.629708159352626	-0.18640642428464
206	-0.613438505425943	1.18328821131446	-0.482527248612557	-0.462462679388719	-0.260845706862721	-0.236874491207244	-0.960182877458684	0.43466354315841	-0.525519334300274
207	-0.95565881297011	-0.983673203913674	-0.631699613145089	-0.512174947768575	-0.246257403446408	-0.254777859052675	-1.01321021026766	0.567859831231053	-0.445350379036604
208	1.23296313965095	1.24439561683945	1.86554452736563	-0.581339953981175	-0.260601452637909	-0.272844504214158	-1.11478591083324	0.520014889947923	-0.594771020885319
209	-1.65108090083321	-1.6551721306996	-1.81596616450369	-0.416995825337419	-0.220900574708013	-0.268285220093362	-0.906181620138794	0.319678614894878	-0.586503005243916
210	1.49347793595002	1.43475423751629	1.54703187494688	-0.474908862424194	-0.241235423044558	-0.278554366639829	-0.994698652108582	0.52402046224619	-0.470678189862392
211	1.32836665697137	0.194412210821548	0.530020266973437	-0.289136247001093	-0.199952539054598	-0.270441344225858	-0.759530130281548	0.439562750905432	-0.319967379376116
212	-0.346283149915837	0.213570569057457	-1.09048486102912	-0.0317684098130175	-0.159342795648456	-0.256554047208061	-0.447665252669534	0.485658554961306	0.0379933022917717
213	0.183400103627734	0.707420958911348	-0.918442286908846	0.050188000578188	-0.119891227260014	-0.252727872963986	-0.322431099645811	0.395815878857329	0.0733847792115174
214	0.169778255013489	0.47121201571032	0.887340039090128	0.10122839493402	-0.0663391076722433	-0.255616993276062	-0.220727706014286	0.434343541489563	0.213615835475277
215	-0.323324834308401	0.250127448090475	-0.166454808442356	0.131368845228299	-0.0128304114505562	-0.247638573949552	-0.129100140171809	0.323439026907364	0.194338886735555
216	1.20638076039321	0.413551707397117	0.403837184066249	0.0959565120763203	0.0316506102080165	-0.240369947703705	-0.112762825419368	0.180498290449862	0.0677354650304934
217	-0.00785797378660524	-0.740469012395447	-1.01248180379575	0.199001113136055	0.0739706378895238	-0.228588059617071	0.0443836914085083	0.153906386607039	0.198290078015547
218	-0.723386941611785	-0.975520142387067	-0.849782030720479	0.222830053289392	0.0756582435522264	-0.2260331052263	0.0724551916153183	0.168762780522077	0.241217972137396
219	-0.348725763750251	-0.376198970505331	-0.760738167591207	0.131733816254094	0.0423559264119798	-0.229583494238017	-0.0554937515719433	0.180348550484319	0.124854798912375
220	-0.965552063868893	-1.35037231155892	-1.93662429983729	0.0390823793313406	0.00632073509912805	-0.237294661431165	-0.191891547000697	-0.100827666819815	-0.292719213820512
221	-2.62765607032073	-2.3417302782839	-2.25273199105602	-0.110353039195912	-0.0622657197100608	-0.258982411706124	-0.431601170612097	-0.333021045871911	-0.764622216484008
222	0.764143417541146	-0.654022839984467	0.948477028955726	-0.447323839731855	-0.182884498390743	-0.294777078578009	-0.924985416700607	-0.0808260956214776	-1.00581151232208
223	0.0248757969808552	-0.0981866822976425	-0.237323236073749	-0.468160152762864	-0.279147110577422	-0.312831621323843	-1.06013888466413	-0.0689995077700365	-1.12913839243417
224	0.220840948617135	0.375581526364294	1.22872949375325	-0.423970753512077	-0.337717040998294	-0.326927842944727	-1.0886156374551	-0.148975399584915	-1.23759103704001
225	-1.47511694831899	-0.995126679621387	-0.620443628948332	-0.334348815167088	-0.353580744757732	-0.324390217449346	-1.01231977737417	-0.307983469100213	-1.32030324647438
226	0.501916974171949	0.951335993074073	-0.0194202448612054	-0.415947160570769	-0.385185989022323	-0.324988940642227	-1.12612209023532	-0.270119882700421	-1.39624197293574
227	-0.892243413274606	-1.52406060035008	-0.668801664077509	-0.353571631394254	-0.36255944726976	-0.322711782500654	-1.03884286116467	-0.204861997761702	-1.24370485892637
228	0.325317290973543	0.838594784495391	0.776653267506551	-0.382809381017218	-0.385391060026132	-0.323976519690343	-1.09217696073369	-0.0249516747806817	-1.11712863551437
229	0.0558215158968942	-0.901205754446388	-0.568889395140177	-0.319448956703204	-0.360568826647425	-0.315050645075075	-0.995068428425705	-0.298375122514852	-1.29344355094056
230	0.709145014694196	-0.0913505918079126	0.0876228468960021	-0.25027181112291	-0.361596015497185	-0.310037208649398	-0.921905035269493	-0.128597993905028	-1.05050302917452
231	0.422832715196932	-0.827341726161649	-1.43000382020645	-0.115930096079565	-0.353394705231697	-0.302332038533311	-0.771656839844573	-0.237001977459265	-1.00865881730384
232	-1.53249267323288	-1.34407947144994	-1.77331690146914	0.00238315817624678	-0.363379973122388	-0.306224894596913	-0.667221709543054	-0.21947271212744	-0.886694421670494
233	-0.44433187022829	-0.636874718056788	-1.12794389819666	-0.109075982105054	-0.402150730930511	-0.322684583207679	-0.833911296243244	-0.169816979102431	-1.00372827534567
234	1.28949786127064	1.25301883358045	0.92229972159979	-0.19495758623979	-0.435782617960606	-0.343444490100073	-0.974184694300468	-0.239308246256176	-1.21349294055664
235	-0.110860821015126	-0.932361141819763	0.479866300401784	-0.0740567558004059	-0.402972163362228	-0.348985746517899	-0.826014665680533	-0.392001816727956	-1.21801648240849
236	1.69172593315485	1.03244372371897	1.39383804140358	-0.0235733225462631	-0.398271690616466	-0.346020147758519	-0.767865160921248	-0.417665858533982	-1.18553101945523
237	-0.77885506141778	-0.255461038488723	-0.566215651968825	0.183112152923557	-0.348222506182828	-0.327846622966959	-0.49295697622623	-0.352770060683647	-0.845727036909877
238	-0.214344550863339	0.33388374006426	-0.942416845920902	0.172546524455375	-0.311597603799775	-0.315121778605767	-0.454172857950166	-0.301179933248208	-0.755352791198374
239	0.0431176334371201	-0.42230821044581	-1.01582901298678	0.126056482569665	-0.265874119819717	-0.310377180781038	-0.45019481803109	-0.404635382048204	-0.854830200079294
240	0.112129704732422	0.648025190008883	0.182747515166947	0.0960906415476999	-0.240318785330998	-0.312873483653986	-0.457101627437284	-0.29026524602516	-0.747366873462444
241	0.619230781211905	-1.10040790654703	-0.694766521717231	0.0842081840125204	-0.194069681875251	-0.310430359385936	-0.420291857248666	-0.401701239771401	-0.821993097020068
242	-0.459162279480167	-0.222371566573742	-0.189070119441475	0.136129808062697	-0.192728646097162	-0.311905374299816	-0.368504212334281	-0.283804697482515	-0.652308909816795
243	-1.66114296044153	-0.887197603936613	-2.34739432103887	0.0954181934712452	-0.192779438635481	-0.311999202374686	-0.409360447538921	-0.223343749987839	-0.63270419752676
244	0.147621231929596	-0.795217741912497	0.131951204862213	-0.111405198076114	-0.215534073515719	-0.330490685588031	-0.657429957179864	-0.160728727603777	-0.818158684783642
245	-0.79558019074686	-1.2472035497744	0.0252867700291806	-0.17639587767909	-0.249747595294	-0.341443391469718	-0.767586864442808	-0.351022270105106	-1.11860913454791
246	-2.19592123514661	-1.28559864476229	-2.14431468993315	-0.271752739457711	-0.30532021952957	-0.347089821432018	-0.9241627804193	-0.163074621312717	-1.08723740173202
247	0.463881661593868	0.74144394923952	0.424583501060522	-0.520578044404573	-0.374641652819286	-0.367972072345674	-1.26319176956953	-0.248775033203344	-1.51196680277288
248	-0.57932500683166	-1.35107768832956	0.323775787182603	-0.526049552183531	-0.384517302966515	-0.37789489842606	-1.28846175357611	-0.21220671831729	-1.5006684718934
249	0.236097928884796	-0.0863234681633253	1.19762994791324	-0.533465633078748	-0.422749226223204	-0.379667191985388	-1.33588205128734	-0.295538056794063	-1.6314201080814
250	0.00729871160847406	-0.000361465819268769	-0.804971218077365	-0.453494327161165	-0.437312955595608	-0.366843384747023	-1.2576506675038	-0.378605106172903	-1.6362557736767
251	1.10679953095889	1.6042583976138	1.33836975542293	-0.367488320583512	-0.432717687874928	-0.360305716928521	-1.16051172538696	-0.245202366882817	-1.40571409226978
252	0.478255129488022	0.925943128365012	0.195225493095823	-0.170195853678703	-0.362880688960776	-0.339580158224047	-0.872656700863526	-0.521133742409836	-1.39379044327336
253	-0.918587749921308	-1.22496676356639	-0.846366180470191	-0.0117547984665684	-0.273819894452122	-0.317769822897113	-0.603344515815804	-0.597691141812637	-1.20103565762844
254	-0.573967331382629	0.247379884468742	-1.08324056234461	-0.0378046727184061	-0.245240055088615	-0.304693571381318	-0.587738299188339	-0.790061736137712	-1.37780003532605
255	0.325587499440127	-0.142150948497428	-0.0567386138777906	-0.106959377774796	-0.209922684956258	-0.301029928371081	-0.617911991102134	-0.803762774632434	-1.42167476573457
256	0.473303750170055	1.29405812715369	0.247275266481839	-0.0914876432184028	-0.184006324992556	-0.295817681331472	-0.571311649542431	-0.974180391400656	-1.54549204094309
257	-1.49762802742492	-1.68890284012063	-1.36529183617068	-0.0238296573530794	-0.118208482821882	-0.286633914879765	-0.428672055054726	-0.850358269967562	-1.27903032502229
258	0.372520819061317	0.90250356666252	0.00878274685890229	-0.151461360197046	-0.125528979848772	-0.288872821311455	-0.565863161357273	-0.854270998235028	-1.4201341595923
259	-0.572885826572635	-0.4359064216346	0.306525117078161	-0.152394509012895	-0.0967550597708572	-0.28801040498533	-0.537159973769082	-0.744962596075229	-1.28212256984431
260	0.391141719840882	0.178616611255398	-0.33119221044235	-0.197692909095694	-0.0885636940638198	-0.281922565937743	-0.568179169097256	-0.645126228455113	-1.21330539755237
261	-0.713339348891171	-0.942713574256471	-0.918744555015958	-0.154609351275941	-0.0743132272468816	-0.277381948576128	-0.506304527098951	-0.542981120208664	-1.04928564730762
262	0.324362994217132	1.24224432117833	-0.273021016576825	-0.194952851302413	-0.0931921733165566	-0.279465602108882	-0.567610626727852	-0.838399573369335	-1.40601020009719
263	-0.382439585984542	-0.697012851411526	-0.264221779067379	-0.157102826113429	-0.0621024054282825	-0.281111132353249	-0.500316363894961	-0.700302855543763	-1.20061921943872
264	-0.645427516639217	-0.643838246323499	-1.43630666757145	-0.164037491879235	-0.0620483506904358	-0.282303437008963	-0.508389279578634	-0.846606928663931	-1.35499620824256
265	-0.856595601517652	-1.3864454194261	-0.656282280375347	-0.218547268525287	-0.0810585054013583	-0.293719337167486	-0.593325111094132	-0.887051689334815	-1.48037680042895
266	0.942089743471009	0.770301654818722	1.03093531641635	-0.311157346382102	-0.136542949143941	-0.306344275401649	-0.754044570927691	-0.827802879803994	-1.58184745073168
267	-1.61553316482249	-1.36226661605681	-0.753724561018477	-0.21791013329113	-0.144021895930118	-0.304578183757665	-0.666510212978912	-0.539517066985161	-1.20602727996407
268	0.577815677159846	-0.0851828626148502	-0.507228967550802	-0.325594935497897	-0.188916017571447	-0.307193977319037	-0.821704930388382	-0.631075121620684	-1.45278005200907
269	-0.427608325582795	-1.44702314928273	-0.077206942576159	-0.27662086083127	-0.215591615929832	-0.311143282281589	-0.803355759042692	-0.614818476854336	-1.41817423589703
270	0.581448485989347	0.518342338017674	0.137430498509005	-0.270411290442967	-0.273777672649039	-0.312257609272129	-0.856446572364136	-0.426916348597051	-1.28336292096119
271	0.486624402865607	1.45953069099194	1.2293374114561	-0.175869400322727	-0.286809705782491	-0.309098641479886	-0.771777747585105	-0.508257431613378	-1.28003517919848
272	0.915717180901503	1.00699434062423	0.45803492941633	-0.0620828892798917	-0.238322684206062	-0.292589620863696	-0.592995194349649	-0.386646135996394	-0.979641330346043
273	-1.40079606971575	-0.839362377523323	-0.934584719263108	0.0940041783238863	-0.165011636853821	-0.272279039229612	-0.343286497759547	-0.260993016419769	-0.604279514179316
274	0.799939238925778	0.743665598181188	-0.5526750464312	0.00368434086261373	-0.137936202425774	-0.261640877294272	-0.395892738857432	-0.135688072768085	-0.531580811625517
275	0.316965073184754	-0.158303560722543	-0.300038184356658	0.0484950241983044	-0.0909001379557896	-0.255562499511672	-0.297967613269157	-0.286115995873876	-0.584083609143032
276	-1.40505525028452	-1.52899628054305	-0.993746829432151	0.0973537794347842	-0.0615683949862576	-0.250986449667246	-0.21520106521872	-0.243276266495045	-0.458477331713765
277	0.0957801927951579	0.319704049284755	-0.383941387675142	-0.0419677111714614	-0.0899571431755296	-0.253958777627413	-0.385883631974404	-0.26102092212892	-0.646904554103324
278	-0.0632218926184463	-0.192502344791163	0.025366925327812	-0.0897349277162561	-0.0955607683108422	-0.257566529662491	-0.442862225689589	-0.177588469791352	-0.620450695480941
279	-1.35622210388712	-1.03749837381005	-1.09322356414057	-0.108225557883761	-0.102481306841843	-0.257958276654754	-0.468665141380358	-0.369889919673596	-0.838555061053954
280	0.944355900516193	0.700028391284537	1.55083750540617	-0.250227477867818	-0.137730169437018	-0.265834859091464	-0.653792506396301	-0.34363458013384	-0.997427086530141
281	0.421006140435091	0.395549754704521	0.811276802198385	-0.18555280063927	-0.133907185490545	-0.255843722898451	-0.575303709028267	-0.214550836116528	-0.789854545144795
282	-0.312388327778988	0.359881242368885	-0.825755465244594	-0.0911716534390653	-0.113990618178974	-0.238006036847814	-0.443168308465853	-0.119768963557519	-0.562937272023372
283	2.55483868229629	1.83352609301099	2.2873847291326	-0.0723581514817959	-0.0851087449651341	-0.228718156228782	-0.386185052675712	-0.199890029822258	-0.58607508249797
284	0.718081214117759	1.00795007962812	0.947137180743996	0.217969359032844	-0.00290552933553081	-0.198345517170843	0.0167183125264697	-0.411154463837408	-0.394436151310938
285	2.67706618008511	1.44778074258133	1.03895686091853	0.40174615201402	0.085301994511483	-0.163112251368445	0.323935895157058	-0.38864896807488	-0.0647130729178216
286	-0.150554651836536	0.0959549402442866	-0.590911935001861	0.727775631933852	0.189040071675448	-0.123387691678744	0.793428011930557	-0.273591189295233	0.519836822635324
287	-0.283492307293542	-0.0709558829072451	0.110117401229715	0.779021839696502	0.255508654021152	-0.0950933766084281	0.939437117109226	-0.264635983599589	0.674801133509637
288	-0.783944748989568	-0.835595055979268	-1.12843815377743	0.68697234785354	0.289344485363373	-0.0700704095465955	0.906246423670317	-0.117678086776991	0.788568336893326
289	-0.0235518770316056	1.16539892453762	0.882175000275197	0.486866574584137	0.275152789297063	-0.0591593157211532	0.702860048160046	-0.118713254185183	0.584146793974864
290	-1.15205499352262	-0.484831201799054	-0.258692097079694	0.34151030869133	0.294764609601366	-0.0417080763081894	0.594566841984507	-0.107777917562103	0.486788924422404
291	-0.531683134466531	0.482569229427241	0.418947719490715	0.115519869059059	0.2823474226123	-0.0293832479358187	0.36848404373554	-0.086633846178588	0.281850197556952
292	-0.969919167126102	-1.7741000994001	-1.2865462382391	-0.055603563455746	0.280550179957176	-0.0152356439383152	0.209710972563114	0.0506100561801032	0.260321028743218
293	-0.4867815217801	-0.821954723359233	-0.902002178112335	-0.230475791251477	0.21202657048478	-0.0151557445000723	-0.0336049652667699	0.119930114619563	0.0863251493527931
294	-0.563207834773631	-0.922756302775961	-0.693802884021266	-0.336208700369014	0.132208553520814	-0.0231147324275311	-0.227114879275732	0.121542635793155	-0.105572243482576
295	-0.67424609210678	0.296943729501981	-0.495428523383727	-0.407580134758052	0.0441411981795882	-0.035699463610674	-0.399138400189138	0.106547270877453	-0.292591129311684
296	0.758346590314385	0.600874965759217	1.32066294933971	-0.467663669764511	-0.00661785229662217	-0.0501625013291123	-0.524444023390245	0.0199521776048341	-0.504491845785411
297	-0.387754233886336	-0.0725975620492922	-0.00174845419043212	-0.362497518133012	-0.0207470158560846	-0.0495997151115086	-0.432844249100605	-0.159826374693938	-0.592670623794543
298	-0.227823794097528	-0.27393480119367	-0.401449483503886	-0.317430983540377	-0.0319138750417467	-0.0487055944919264	-0.39805045307405	-0.29138822510519	-0.689438678179241
299	0.984841851483354	1.51314884793671	0.727290159666858	-0.287114445665673	-0.0473217551124016	-0.0511649417635183	-0.385601142541593	-0.352073872845457	-0.73767501538705
300	2.8406549576297	2.5747822042528	2.00687912994176	-0.13666072422345	-0.00654058238152518	-0.0461343460386794	-0.189335652643655	-0.442038731934499	-0.631374384578154
301	-1.30444499690271	-0.303974724838363	-0.338114561342699	0.250459664463747	0.10533290411183	-0.0234388605011286	0.332353708074448	-0.280481470909144	0.0518722371653043
302	0.985240121168895	1.19824767583035	0.765680639152538	0.257278588417685	0.166907921082479	-0.00770449522694089	0.416482014273223	-0.335785935031158	0.0806960792420659
303	-1.67949085527463	-0.836552185166275	-2.05726224577746	0.338047401418106	0.241940227592029	0.0121756496982564	0.592163278708392	-0.340313979887624	0.251849298820768
304	0.529495438681791	-0.874123834599599	-0.372365122252538	0.157469755750507	0.256889644106831	0.00972699546407932	0.424086395321417	-0.390979267809297	0.0331071275121202
305	0.497061676426406	0.807633389127632	0.405970246389156	0.116004804239339	0.229842636442273	0.00426482111740609	0.350112261799019	-0.216458569443164	0.133653692355855
306	-0.430289288079616	-1.01994465012512	-0.582040027519896	0.138075434136924	0.230609563299508	0.00342751983044845	0.372112517266881	-0.237727786657017	0.134384730609863
307	-0.836730520780339	-0.185909031870874	-1.12172225464791	0.0868360985495562	0.190143754153653	-0.0025555597748438	0.274424292928365	-0.0707784347664485	0.203645858161916
308	-0.71848447329849	0.439055424085408	-0.0184174141776241	-0.0353656952296162	0.150682487308699	-0.0175807107950759	0.0977360812840066	-0.120113725631824	-0.0223776443478178
309	0.720751952833963	-0.43059953695808	-0.194676031368309	-0.163488970352824	0.133658329702339	-0.0298897022020271	-0.0597203428525116	-0.111020539842045	-0.170740882694556
310	1.35954565813571	1.11862068006999	1.66691249358744	-0.125987519911009	0.103753074708403	-0.041458274919561	-0.0636927201221674	0.00375587054486354	-0.0599368495773039
311	-0.166114788018821	-0.736336004415094	0.13478653505007	0.0503693227037509	0.116931774333307	-0.0354715305078434	0.131829566529214	0.0701725985829375	0.202002165112152
312	-1.25511683518213	-1.08577999749198	-1.70475541052753	0.10632096366412	0.0978090762459024	-0.0290291725071882	0.175100867402834	-0.0573788469573393	0.117722020445495
313	1.08939335235451	1.19562079707341	1.59476390046614	-0.0147070450362919	0.0462184259502628	-0.0389169949531796	-0.0074056140392088	0.0653730006019183	0.0579673865627095
314	-0.209029955058725	0.0627842156644387	0.117005602296438	0.0493488096574959	0.0492731695001629	-0.0322300096935188	0.06639196946414	0.0624876329928898	0.12887960245703
315	0.293206250967108	-0.465903720725271	0.386134847550035	0.0503485789785687	0.051757915659034	-0.0254045864523898	0.0767019081852129	0.105269906877233	0.181971815062446
316	0.714897664888302	0.0787175504517988	1.18374643085615	0.0767721984570594	0.0364648131176147	-0.0160924481309092	0.0971445634437649	0.0963951567216658	0.193539720165431
317	0.705842123642768	0.732768993441922	-0.785352504193708	0.156974450072964	0.027593298576467	0.0023883984055524	0.186956147054983	-0.0881900466018757	0.0987661004531075
318	1.14790051382484	0.528463108777784	0.351069023820595	0.251652688763202	0.0447374894324684	0.010391443348703	0.306781621544373	-0.0226003625178363	0.284181259026537
319	0.645944660516125	0.346995126245913	-0.189746470813103	0.389956232832753	0.0720663356166163	0.020026282204049	0.482048850653418	-0.0031963422544001	0.478852508399018
320	0.372084115809944	-0.181221163408586	-0.187696327136821	0.478994462661171	0.0993812377270628	0.0260163676589719	0.604392068047206	0.0458205598309708	0.650212627878176
321	-0.397023031845589	-0.25562760291036	-1.06424216786344	0.506847021036126	0.108490588220403	0.0289866861679503	0.644324295424479	-0.123595151083979	0.5207291443405
322	0.479763542145464	0.699218363017065	1.1259905707133	0.421692151705065	0.102660318949311	0.0215264149001246	0.5458788855545	-0.324660886112303	0.221217999442197
323	-0.678614025065613	-1.8177619952725	-0.912999195544089	0.389051577304699	0.118277767475613	0.0254119039674485	0.53274124874776	-0.292286881188666	0.240454367559094
324	-2.04050476898277	-0.9705118168603	-1.97862393404215	0.259317471192662	0.0653297156590072	0.0201017869166695	0.344748973768339	-0.564355617836844	-0.219606644068505
325	1.02762642884765	-0.114612777362689	0.238901036657537	-0.0460073438719443	-0.00409257876707131	-0.00233113904666652	-0.0524310616856821	-0.550153104708538	-0.602584166394221
326	-0.570839757714532	-0.61991593164132	-1.25825940654329	-0.0679839652181191	-0.054246738420932	-0.0185148888408818	-0.140745592479933	-0.435625772963618	-0.57637136544355
327	0.599847363318471	0.845536986058634	1.24667813585607	-0.131692850452853	-0.10638537791355	-0.0429825551271667	-0.281060783493569	-0.579148619521825	-0.860209403015394
328	2.12347437248223	1.98637193829811	2.06212877085096	-0.0816711965371638	-0.110148599621647	-0.0513453292641584	-0.243165125422969	-0.581318659252756	-0.824483784675725
329	0.0124461335263318	-0.737660567257389	-0.175882435293127	0.177426921889316	-0.0439996886994714	-0.0390682978639489	0.0943589353258957	-0.312502843360906	-0.21814390803501
330	1.4061124687875	1.40447647065903	1.29102518193187	0.275897741883608	-0.0223707978289495	-0.0302543655233545	0.223272578531304	-0.385277150730287	-0.162004572198984
331	-1.05700899467556	-1.35721211482108	-1.78095861129035	0.440963779031492	0.0388580761878001	-0.0110824681149244	0.468739387104367	-0.341106766213899	0.127632620890468
332	0.229772430824645	0.768372310060298	0.251679664535457	0.353839383882675	0.034176546317193	-0.0114002641150041	0.376615666084864	-0.537671780488592	-0.161056114403728
333	-0.481750145977324	-1.48888647799968	-0.416465914325476	0.300876836766774	0.0550790331910948	-0.00927992184949746	0.346675948108371	-0.353623665461635	-0.00694771735326427
334	1.97787175469677	2.51443210694716	1.91627049107933	0.192708981516573	0.0185206866508126	-0.0112282336537669	0.200001434513619	-0.283703013315219	-0.0837015788016006
335	0.0686485323129743	-1.03379879647916	-0.508164319306148	0.335289843037809	0.0757520470934012	0.00461743794165307	0.415659328072863	-0.431179505954703	-0.0155201778818397
336	-0.676170289973288	-0.301723159728387	-0.93042560745879	0.370275916974296	0.0777701589126742	0.0129509005390277	0.460996976425997	-0.628089445105456	-0.167092468679458
337	2.56323953134803	0.831263517654639	1.46586846398481	0.27323122158854	0.0666863246607739	0.0112376413234127	0.351155187572727	-0.306419490456149	0.0447356971165782
338	-0.837632814486606	-1.50671912364566	-1.47602811964828	0.474839570360167	0.0842886333491192	0.0229969025297494	0.582125106239036	-0.597740628034324	-0.0156155217952886
339	0.655953682925674	1.02999048637611	1.10888601643455	0.423981132883059	0.0439743209879425	0.0190606585448379	0.487016112415839	-0.324448315548258	0.162567796867582
340	0.122178501448619	0.15316781598356	0.206854238356438	0.425398757222786	0.0492372927531944	0.0256989384009778	0.500334988376959	-0.351097681975238	0.149237306401721
341	-0.361387744982649	-0.263548793009472	-0.540146732945424	0.392903417601069	0.056163430734765	0.0327728693628769	0.481839717698711	-0.223269542776384	0.258570174922328
342	1.07281731429837	0.611802528466014	1.33422561965037	0.296838819051592	0.0503296914659057	0.0333802760495444	0.380548786567042	-0.333481469908733	0.0470673166583094
343	-1.08872867865255	-0.487700765822372	-1.04394175764154	0.336472088316182	0.0648015207111194	0.0456478622216189	0.44692147124892	-0.219671236718774	0.227250234530146
344	-1.4261633409001	-2.19469909723295	-2.20842575476456	0.200942227106239	0.0564011699933028	0.0458323533893042	0.303175750488846	-0.12399053520329	0.179185215285555
345	0.27640496027262	1.23028849248587	1.3453501919283	-0.0347531892609929	-0.0229577193663489	0.0255856854148208	-0.0321252232125209	0.244919853934907	0.212794630722386
346	-0.534149843456053	-0.191940609786219	-0.600102549902708	-0.107235915892574	-0.0351082156396569	0.0209506457932781	-0.121393485738953	-0.00860441713037202	-0.129997902869325
347	1.5804400930354	1.1180364674348	0.643246095086985	-0.185437369250019	-0.0483852393570975	0.0115361165857512	-0.222286492021365	-0.0514517257330163	-0.273738217754382
348	-0.460098026000211	-0.0814654314140958	0.07480917004285	-0.0309164606334203	-0.0190803926315243	0.00954401324182724	-0.0404528400231174	0.180973087867323	0.140520247844206
349	2.27789894661061	1.92573053011877	2.23043428274589	-0.00747153439147143	-0.00147774274362705	0.00850348854169473	-0.000445788593403756	0.0778784328221939	0.0774326442287902
350	1.13173585873135	1.42961505180781	0.944123295870969	0.248182434957139	0.0734364150944265	0.0277563760588498	0.349375226110415	0.221166150942303	0.570541377052718
351	1.48289313509439	0.88032264151673	0.874352614914237	0.457460536527896	0.16805865577028	0.0518107285701529	0.677329920868329	0.121286287316604	0.798616208184934
352	2.44460197455696	2.59196666583132	2.02967592827083	0.660816458531539	0.254793567222985	0.0789470426839002	0.994557068438424	0.0396594282789689	1.03421649671739
353	-0.755360392017665	-0.436063669305242	-1.38285661036513	0.942553282105164	0.389446485281942	0.118814706971453	1.45081447435856	0.193507130978939	1.6443216053375
354	2.10706758077673	0.604209592077105	1.38554286216526	0.885687430079842	0.45262964319201	0.137867009603261	1.47618408287511	0.464884803372313	1.94106888624743
355	1.91310134652227	0.302808413263994	0.566778166653199	0.989857129974446	0.499897230302945	0.164754113747826	1.65450847402522	0.554990978157661	2.20949945218288
356	0.716020861533538	1.14381499361746	1.3055778181824	1.1342595676044	0.525072490802691	0.190403834120822	1.84973589252791	0.552845465791769	2.40258135831968
357	-0.284228023878065	-0.451401984081534	-0.489748159353499	1.15265647420893	0.562153917645332	0.221493124299101	1.93630351615336	0.526359976710014	2.46266349286337
358	1.27569997531833	0.350658560470336	0.295870293826415	1.00515800643019	0.553755717017374	0.240509634308385	1.79942335775595	0.422830254192656	2.2222536119486
359	0.996271504343471	0.303695939044127	0.696697158441966	0.966453545336734	0.541414428366096	0.25657814570914	1.76444611941197	0.344325876242856	2.10877199565483
360	0.365738447255456	0.361789461502123	-0.205526674985053	0.950871085904326	0.525297535798546	0.273714356335987	1.74988297803886	0.113803335376233	1.86368631341509
361	0.672817364132644	0.286434610448023	-0.480366161378474	0.879746219809326	0.509081875932835	0.283405882213752	1.67223397795591	0.00800653366256315	1.68024051161848
362	-0.46698034923608	-1.18488392908044	-1.48943373855293	0.824329607725961	0.490865019915582	0.284427599574036	1.59962222721558	-0.054706942666317	1.54491528454926
363	-1.14232040108525	0.0546014338885645	-1.52162511445662	0.65974965729422	0.423720751856398	0.269211404478599	1.35268181362922	-0.0680937705007724	1.28458804312845
364	0.110110158060296	-0.0267458232159235	0.098316227566528	0.39157643035339	0.366577912700685	0.240547248075251	0.998701591129326	0.0620858877077658	1.06078747883709
365	1.21451774692629	0.509253591768186	1.09200883447375	0.240327878948402	0.315352802044407	0.21579024781721	0.771470928810019	0.177758473496697	0.949229402306716
366	1.69077399614482	2.69681029287817	1.68040700106549	0.27650505266219	0.287331213956807	0.203447656319618	0.767283922938616	-0.13746970539812	0.629814217540496
367	0.144259747581153	-0.524660105533615	-0.253328577966519	0.444045034831903	0.347424958467324	0.20670494331809	0.998174936617317	0.133574556904463	1.13174949352178
368	0.18711779490404	1.13477357608137	0.065930178554797	0.486534879597307	0.359108908668534	0.205207669779888	1.05085145804573	-0.062052181290209	0.988799276755521
369	0.80006842128185	1.60303577936938	0.820117353261578	0.472814479679874	0.39230406128938	0.2027200231872	1.06783856415645	0.0944173493808393	1.16225591353729
370	1.48630610991756	1.54374577292846	1.89343625347108	0.501068138271955	0.454163086513671	0.206268223397643	1.16149944818327	-0.106503554503282	1.05499589367999
371	-0.652261647400492	-0.931911646908524	-1.06124885566125	0.618710919456395	0.531261780828878	0.224437815823998	1.37441051610927	0.334026284477607	1.70843680058688
372	-1.12223970454447	0.380029653136864	-0.298515602104195	0.5343683873016	0.5349667057606	0.227678752936723	1.29701384599892	0.239011697761136	1.53602554376006
373	0.0484106946421005	-1.51954684232234	-0.0976399406002527	0.318029384158519	0.532317644940045	0.225569287062549	1.07591631616111	0.287068507711993	1.36298482387311
374	1.26542404158076	0.176309438532984	-0.26509402722132	0.191447854386208	0.463286756581869	0.22091598301854	0.875650593986617	0.322315818988479	1.1979664129751
375	-0.321428814468264	-0.0805906291898996	-0.200898736343364	0.249481111677513	0.407565040328259	0.212706913135482	0.869753065141253	0.226090607621073	1.09584367276233
376	1.18090622569069	1.0176864771698	0.782791790238824	0.213967686001718	0.35418238373166	0.202241832077289	0.770391901810667	-0.0324803294850069	0.73791157232566
377	-0.0469822651919684	-0.370426968867336	-0.459130477513592	0.301408187275753	0.340089451557818	0.198925256158441	0.840422894992012	-0.126751773723165	0.713671121268847
378	-1.22818209113463	-0.974612956231116	-1.9807607211653	0.302899116568078	0.307336635760355	0.190254038490432	0.800489790818865	-0.21157597549148	0.588913815327385
379	-0.278251357336471	-0.500552348194604	-0.89000980374074	0.138923258819951	0.24336530968	0.163509056969499	0.54579762546945	-0.15854247732548	0.387255148143971
380	1.30485568125522	1.38805299390979	0.830908774105764	0.0203019501901834	0.176094714663713	0.132078251929719	0.328474916783616	-0.104399269012739	0.224075647770877
381	-0.997956289647987	-0.766595572542532	0.0694038786195628	0.104742711647455	0.170673338031809	0.112667169059725	0.388083218738988	-0.0883439191147095	0.299739299624279
382	1.04256186246625	-0.568209242592485	0.645363445865284	0.0242680073753816	0.136325789097659	0.09638240629452	0.256976202767561	-0.189824674699575	0.0671515280679857
383	-0.514716268781062	0.134898595786954	0.215564189688163	0.0972867480216783	0.0902140568934703	0.0880162290803353	0.275517033995484	-0.291978673144364	-0.0164616391488802
384	-0.648982714449566	-0.884934804697435	-0.0354080757437111	0.0643182549323908	0.0607579614101466	0.0823200202918281	0.207396236634366	-0.463267515658375	-0.255871279024009
385	0.639215546260461	0.329985363604503	1.29391690707775	-0.0270903021806762	0.0100355986687379	0.0765904901906888	0.0595357866787505	-0.451266526483908	-0.391730739805158
386	0.797586024529531	1.65837612729547	1.27250549215071	0.00333823903102229	-0.0134876063682478	0.0829137949071123	0.0727644275698868	-0.185946257866205	-0.113181830296318
387	2.04725614391219	1.99179944996801	1.04149480552637	0.102189898607174	0.0254980422236733	0.098854124333737	0.226542065164584	-0.435051873965054	-0.20850980880047
388	1.23969012961369	1.48059209572604	0.946086844282863	0.355070600813126	0.116022974091384	0.120433582211139	0.591527157115648	-0.34556406794118	0.245963089174468
389	1.2638265825116	0.929326805109747	1.38243619452503	0.56306326484192	0.221379556328583	0.145571259259059	0.930014080429562	-0.421216867520887	0.508797212908675
390	-0.345326033762287	0.0551220056875381	0.463517425800959	0.730868608843024	0.315162713803935	0.17734276724535	1.22337408989231	-0.32383233149543	0.899541758396879
391	-0.0988235241384217	0.389048276675456	0.924839582291157	0.689794491471623	0.369476860889177	0.205943155631354	1.26521450799215	-0.308491141468659	0.956723366523494
392	-0.403160948345347	0.37150626593966	0.779588677514054	0.585766773359568	0.406485283837445	0.235862463624963	1.22811452082198	-0.311647331266978	0.916467189554998
393	0.9554132917751	0.45589819297722	0.840523442986522	0.432118278189617	0.4301028028978	0.265276380355629	1.12749746144305	-0.122424313812417	1.00507314763063
394	-1.03174943394938	-0.91456765021253	-0.657655176817238	0.418582339845988	0.446731864094732	0.294561508286837	1.15987571222756	-0.217941048397335	0.941934663830222
395	0.852024661933242	-0.274692696495935	0.0251148892390666	0.256348635825528	0.41324831394994	0.309919908438221	0.979516858213688	0.0755352908453125	1.055052149059
396	0.0879725290938994	0.0892910071267913	0.275427325737145	0.246970763272416	0.368228908540627	0.319914942906226	0.93511461471927	-0.0181462848206994	0.91696832989857
397	-0.749469219318776	0.509169399547393	-0.657272112935993	0.225349199784434	0.328876246098349	0.327693231334065	0.881918677216848	-0.12234600435495	0.759572672861898
398	2.43582346757959	2.65399951460666	1.72275257043346	0.110759576063389	0.308365880187944	0.325146748553676	0.744272204805008	-0.0633793365170976	0.680892868287911
399	0.0272795391442362	-0.66103729911064	-0.00999624069638152	0.308477813575235	0.371401359045486	0.335705472696953	1.01558464531767	-0.0770663614697772	0.938518283847898
400	0.292566606506612	0.771852588305354	1.58387052912511	0.366716002324424	0.379803135139052	0.341219654240879	1.08773879170435	-0.035355811593215	1.05238298011114
401	1.22195878241744	0.349500412958071	1.39995789683118	0.384404280476042	0.398232815650016	0.356975680580071	1.13961277670613	0.0185964820777753	1.1582092587839
402	0.137260917239545	0.311547075114522	0.174265769379846	0.481628223285746	0.408947120536206	0.379310224641036	1.26988556846299	0.0907014347501741	1.36058700321316
403	0.282325504495906	0.242710561649527	0.840759419170457	0.487687527559468	0.412894655469049	0.395738022694001	1.29632020572252	0.018130313633393	1.31445051935591
404	-0.378301423955359	-0.357651889861669	0.645249585889063	0.467683692418054	0.409922235800897	0.413211701295973	1.29081762951492	-0.162087943537232	1.12872968597769
405	0.518198487037054	0.643969403410582	1.09906373407309	0.367290092425015	0.382747493134426	0.429614388156785	1.17965197371623	-0.116298318279459	1.06335365543677
406	0.215037937640426	-0.0231248364994289	0.0217253918519489	0.337837407666622	0.373044696796769	0.449097959993037	1.15998006445643	-0.309003658378203	0.850976406078225
407	0.2703670796723	0.143982167052354	-0.59792489473698	0.310947375000819	0.353525693270358	0.461179345056584	1.12565241332776	-0.0703804982771482	1.05527191505061
408	0.0267095380863818	0.766993386659987	-0.819705693232512	0.294065580750322	0.333540680959573	0.461484096494811	1.08909035820471	-0.229673295955748	0.859417062248959
409	1.39468499781905	1.45194328440863	0.40953239288467	0.257383075555964	0.33430310974322	0.450137440361719	1.0418236256609	-0.237499314676957	0.804324310983946
410	0.6737077949646	0.0181202319507889	-0.301451324655564	0.362507537240789	0.371379493723991	0.440476779069517	1.1743638100343	-0.409781779922647	0.764582030111651
411	-0.756023171303455	0.236233709196212	0.430891551125216	0.442598441803796	0.384622972881834	0.425850733037521	1.25307214772315	-0.158578766384586	1.09449338133857
412	0.970143252190611	0.389741082483436	-0.0194922717922267	0.349395681658614	0.388598665252819	0.41391833844557	1.151912685357	-0.100227427412668	1.05168525794434
413	1.28293101294399	0.206287311487192	0.842570367054299	0.373590594567648	0.391258587205246	0.400224136546226	1.16507331831912	-0.116547485180971	1.04852583313815
414	-1.29292353396076	-1.49468099952979	-1.45715753156406	0.481452829496585	0.386941150955273	0.393011767702379	1.26140574815424	-0.0564099956975455	1.20499575245669
415	1.1889081874032	-0.396953799926661	-0.23108469142871	0.338922280754439	0.322383113635429	0.37036279099134	1.03166818538121	0.0742589760818724	1.10592716146308
416	-0.278637608992201	0.0746409768876993	-0.153167905330851	0.365553935072595	0.255515597349252	0.346374461779514	0.967443994201362	-0.0871551633491418	0.88028883085222
417	0.230667732793437	0.120470164839619	-0.231103040024344	0.307904443863198	0.204741525837343	0.322211820040084	0.834857789740625	-0.173978778575881	0.660879011164743
418	-0.159699603480775	1.19319309788285	0.752270200625978	0.273274463837176	0.167924445443614	0.297420091891392	0.738619001172182	-0.288058323275334	0.450560677896847
419	-1.14804774556942	-0.498577361229748	-0.731889708942759	0.210884342262123	0.176803621675694	0.281235752226002	0.66892371616382	-0.211810157343682	0.457113558820138
420	-0.723585347464768	-1.15781756291169	-0.91706378943343	0.036800365445244	0.160617977905548	0.258815876047124	0.456234219397915	-0.101045902686085	0.355188316711831
421	-0.688308916856948	-0.444877627916944	-0.308508937695623	-0.123025799886141	0.10657311038764	0.229818282531889	0.213365593033388	-0.105018083199534	0.108347509833855
422	-1.80035570228084	-1.16775424028619	-0.97916199269049	-0.255290752144632	0.0522745156939939	0.201204341356371	-0.00181189509426632	-0.0290119927814575	-0.0308238878757239
423	0.220780765910822	1.18290047886747	-0.102503315893179	-0.48006428499494	-0.024083637401724	0.167095313839578	-0.337052608557086	0.183190290177408	-0.153862318379678
424	-0.313543944822073	0.766912138542886	-0.122165277491194	-0.505204894318835	-0.0357376049448514	0.136728514402834	-0.404213984860852	0.052697507409178	-0.351516477451674
425	0.320075467895447	-0.435517410367885	0.0400008482781512	-0.495219114792385	-0.0172594253782194	0.109522682610038	-0.402955857560565	-0.0199519004587701	-0.422907758019336
426	-0.376763830230306	0.186919882598408	-1.42726577997726	-0.402578927439559	-0.0185688715781323	0.0866185457769646	-0.334529253240726	0.0864132883359259	-0.2481159649048
427	-1.44554859984293	-1.22619028288485	-0.840582924602885	-0.357605534171743	-0.0127149913580666	0.0541673793852219	-0.316153146144588	0.0322078528641794	-0.283945293280409
428	-0.0717225906469654	-0.13958783897428	-0.296316871258377	-0.453566776454321	-0.0485300097977848	0.0195021673634751	-0.482594618888631	-0.0121676893956271	-0.494762308284258
429	-0.842282525875456	-2.12246462923283	-1.21758548899104	-0.455079615156501	-0.0755143036057199	-0.0117371037168787	-0.5423310224791	0.141797878919621	-0.400533143559479
430	-0.372218496392998	-0.180986818322019	-0.306198853142987	-0.496633105184143	-0.160630209487707	-0.0482245345179196	-0.705487849189769	0.0230408730984638	-0.682446976091305
431	-1.09290515778464	-0.794899459481562	-1.50292084808566	-0.501246682932575	-0.218334212255032	-0.0804318006301209	-0.800012695817727	0.0621407102154613	-0.737871985602266
432	1.0653010413565	0.740681528943549	0.354741970201403	-0.566055158167045	-0.275872563949291	-0.119671486354534	-0.961599208470871	-0.0414756416415516	-1.00307485011242
433	-0.399021743707349	-1.54159812503534	-1.14328883693554	-0.419396763659778	-0.28112015502225	-0.147504650665947	-0.848021569347975	-0.340366789353088	-1.18838835870106
434	-0.742598383891761	-1.18497971508349	-1.93815327651853	-0.350710701772613	-0.325886674441224	-0.179301633561556	-0.855899009775393	-0.354862250462022	-1.21076126023742
435	-1.14473481086724	-0.737457481302267	-1.61007227320976	-0.361374287405667	-0.383993582891122	-0.22124819666553	-0.966616066962318	-0.355807522393593	-1.32242358935591
436	1.0393967970177	0.775809310796659	0.882049523336594	-0.449662572186474	-0.434477504742462	-0.268156068943359	-1.1522961458723	-0.527853112686258	-1.68014925855855
437	-0.0380452374071274	-0.0783007491982159	-0.199877712179812	-0.328983176546302	-0.428634435494572	-0.296151473300892	-1.05376908534177	-0.385178675616721	-1.43894776095849
438	-0.222628508392375	-0.36577223319083	-0.516626708417736	-0.243082015978532	-0.413197696609141	-0.318198816959939	-0.974478529547612	-0.440724454364555	-1.41520298391217
439	-0.823670066471395	-0.897283085246824	-0.67361552932471	-0.201941002671896	-0.401251827134011	-0.338042704928793	-0.941235534734701	-0.22200975092632	-1.16324528566102
440	-0.00723390733449139	-0.0286358096233025	-0.0919633997694889	-0.249846023079903	-0.409445052438161	-0.35732334495222	-1.01661442047028	-0.395902780610761	-1.41251720108104
441	0.659582857939861	-0.423693694343629	0.0788948024112728	-0.244991499137723	-0.40242116973626	-0.370705226574222	-1.01811789544821	-0.275510961093176	-1.29362885654138
442	-2.40379601078732	-2.13951762179345	-2.62168284466959	-0.145441313349607	-0.398365590603742	-0.377590439133531	-0.92139734308688	-0.334965045685487	-1.25636238877237
443	-0.865981386914932	-1.54484443643362	-0.852961204921297	-0.342712703612706	-0.45262489791597	-0.40353011407904	-1.19886771560772	0.00902979037006138	-1.18983792523766
444	-0.417260726006138	-0.974615605558724	-0.481484507915805	-0.48698094516096	-0.524715871985844	-0.428831300602687	-1.44052811774949	-0.0978093777709263	-1.53833749552042
445	-0.17718193424189	-0.488168385409309	0.741125999443536	-0.543627151703885	-0.587716410385997	-0.450019351420767	-1.58136291351065	-0.0865225168066126	-1.66788543031726
446	0.364139712314528	-1.26355099307135	0.263992319578447	-0.528996687449577	-0.626622569870649	-0.456585336967962	-1.61220459428819	0.237370505368859	-1.37483408891933
447	0.160661616627911	-0.132606961966872	-0.232446690059821	-0.425872319031168	-0.673492568030262	-0.455437611053662	-1.55480249811509	0.467287711880092	-1.087514786235
448	1.47166633174153	1.80832140000842	1.58571140338833	-0.316016819042725	-0.687123260862397	-0.452476791973025	-1.45561687187815	0.629581710816	-0.826035161062148
449	0.096054993584598	0.958217903760009	0.112064492334937	-0.0744700585023036	-0.614461186774395	-0.43160697594221	-1.12053822121891	0.907162036348175	-0.213376184870734
450	0.399597242122311	0.244341424484562	0.28006006063065	0.0524599778924579	-0.514183145878212	-0.409597617334354	-0.871320785320108	0.495867823827388	-0.375452961492719
451	-0.288794185002875	0.36794732370703	-0.184332107984719	0.146648790514014	-0.422067463944966	-0.385334508336558	-0.660753181767511	0.405252728759051	-0.255500453008461
452	-0.551687539202197	-1.10000463172697	-1.79236842370378	0.142057935471066	-0.334401963617653	-0.363647903394213	-0.555991931540799	0.554905687820562	-0.00108624372023747
453	1.66371879548332	1.21361350308017	1.60646714991296	0.0653858598906317	-0.300674365966061	-0.358817267932227	-0.594105774007657	0.584859324742534	-0.00924644926512308
454	-0.255271775766299	0.00515958814479574	0.0136146697092103	0.202264009766689	-0.228441452617786	-0.337076942842987	-0.363254385694083	0.457899146187884	0.0946447604938007
455	0.641513368003276	0.108154087662139	0.470574443437172	0.214405273826426	-0.172347057696375	-0.316101738665598	-0.274043522535546	0.526442056597228	0.252398534061682
456	0.357593362457536	0.435540735526004	0.60329155051149	0.265360311316155	-0.125540824536248	-0.291808169198718	-0.151988682418812	0.641253515100353	0.489264832681541
457	-0.0765877684685345	-0.434117241503332	-0.0318824434359429	0.297766492474788	-0.0757769562043123	-0.263816878523315	-0.0418273422528402	0.473532007811267	0.431704665558427
458	-0.508214790791185	-0.935005892153961	-1.33799511209029	0.271749493447934	-0.0541463229981441	-0.238798928550305	-0.021195758100515	0.646316602892753	0.625120844792238
459	1.49661344911371	0.814082698629193	1.07609683181517	0.176016506390385	-0.0684884299666555	-0.228260100676032	-0.120732024252303	0.460349704582234	0.339617680329931
460	1.56819690310097	1.86250693629066	1.99725521780511	0.274383466320123	-0.049191220326023	-0.207827606877889	0.0173646391162117	0.429939246865052	0.447303885981263
461	0.861707822198256	-0.119653730091464	-0.268668030040927	0.456951172311058	0.0263561060659466	-0.171144913739442	0.312162364637562	0.326403029643906	0.638565394281468
462	1.90369032003732	0.226805327044932	0.178336381006611	0.581737827353894	0.0722124026667849	-0.14199279949255	0.511957430528129	0.23632657888779	0.748284009415919
463	1.3282394261026	0.202021332655743	0.790878088526009	0.778752742792796	0.108005703250993	-0.115225537728394	0.771532908315394	0.295221157614474	1.06675406592987
464	-1.37929692777516	-1.07359921624372	-0.646836536865159	0.925090775565998	0.135065803551784	-0.0851107235637136	0.975045855554067	0.17834660017219	1.15339245572626
465	-0.760225332623442	-0.417936113719303	-0.249920116836793	0.742366358486867	0.113607118345986	-0.0655368624540259	0.790436614378827	-0.0369035965102266	0.7535330178686
466	-0.080205928524937	0.275401964931878	-0.834279907917612	0.49804093849913	0.0818028814972289	-0.0511790147521648	0.528664805244194	0.077383938519298	0.606048743763492
467	1.47373286496676	0.758158673245624	0.756359856905828	0.325524760118175	0.066815143070606	-0.0465092071585878	0.345830696030193	0.204125215986283	0.549955912016476
468	-0.173395131517417	-0.840831092395454	-1.42049349177665	0.370686954494729	0.07940222637531	-0.035420881550436	0.414668299319603	0.391959329474781	0.806627628794385
469	-0.241722454966812	-0.555381775920525	-0.711041244272659	0.332093252338451	0.057693988474153	-0.0388749164456585	0.350912324366945	0.402483479982886	0.753395804349831
470	-0.58837152466409	0.497811108160283	0.0526540329369674	0.252732117973795	0.0230584556379934	-0.0477845602554796	0.228006013356309	0.367337979465589	0.595343992821898
471	-0.911149791886354	-0.38309829501948	-1.58970022470961	0.12650013644638	0.0153868270276314	-0.0541699932375877	0.0877169702364235	0.0873843305495142	0.175101300785938
472	0.682393628747504	0.157625537022114	0.876390429886422	-0.0416906214666327	-0.00280738230851143	-0.0732915870965535	-0.117789590871698	0.140173617509382	0.0223840266376844
473	0.275463203927627	0.755456681088343	0.993580139054434	-0.0395447532898418	-0.00974896407953781	-0.0803533929690684	-0.129647110338448	-0.0640620322580846	-0.193709142596533
474	-0.50923959486535	-0.477931112870204	-0.633795234929697	-0.00473871672836153	0.010658915930151	-0.0764171520749414	-0.070496952873152	-0.0394300153819926	-0.109926968255145
475	0.570059330295762	0.063343001894087	0.232834803771592	-0.0432008719867445	0.00833661458518552	-0.078237219655739	-0.113101477057298	-0.0809630559910926	-0.194064533048391
476	2.18026038881915	1.83894530017852	0.175574242257446	0.00535197312523536	0.00858043500362933	-0.0769120787620947	-0.06297967063323	-0.0598842678362824	-0.122863938469512
477	0.919513654845549	0.667589284844908	0.868630133867836	0.260422031874612	0.0686859749713683	-0.0735419743178952	0.255566032528085	-0.0846076744811408	0.170958358046944
478	-0.463170304806528	-1.22396639316097	-0.777822465128527	0.445346369920859	0.128582037558884	-0.0622570856768873	0.511671321802855	-0.166066544329271	0.345604777473585
479	-0.653225857121091	0.93885701912687	-0.191412429121882	0.430358462152348	0.124422593908369	-0.0594920340108772	0.49528902204984	-0.0336477598969356	0.461641262152904
480	2.17441754194512	0.679024203574252	0.776260221133206	0.306789523394941	0.148292935257294	-0.0584214175370072	0.396661041115227	-0.158763734294488	0.23789730682074
481	-1.40612889993641	-2.05606446811214	-2.54475934257662	0.451130719583478	0.181658534144187	-0.0499919184543644	0.582797335273301	-0.154345651769046	0.428451683504255
482	0.113315660589515	-0.162657936832206	0.430312352324575	0.316145488459525	0.130720601323222	-0.0656636403884646	0.381202449394282	-0.0620839365963296	0.319118512797953
483	-0.440490613879072	0.375551581399178	1.06800746338698	0.233284459256064	0.0869536735533686	-0.0740062894336618	0.24623184337577	-0.0245907442196265	0.221641099156144
484	-0.0456351381897698	-0.494213495198096	0.119403358357514	0.123454023924206	0.0670576789280475	-0.0705027467979214	0.120008956054333	-0.137995239005152	-0.0179862829508192
485	-1.87121724391164	-1.24624482391913	-0.857940235129244	0.0557915259089913	0.0353324659933882	-0.0659154154088091	0.0252085764935703	-0.0936619236609764	-0.0684533471674061
486	-1.01687168205132	-0.207818028598353	-0.698374781141697	-0.181365420907584	-0.027908111972628	-0.0693256658664557	-0.278599198746668	0.139701197799201	-0.138898000947467
487	0.468320985914226	0.631646992375193	0.172078685169409	-0.377275218763293	-0.0761883997382098	-0.0778090916532494	-0.531272710154753	0.315459201324225	-0.215813508830528
488	-0.108712530564228	-0.0898311106990174	0.118476933897961	-0.374069556141948	-0.0853622521748106	-0.0824930682281461	-0.541924876544904	0.216003359689414	-0.325921516855491
489	-0.0116372198117635	0.233705652151215	0.167616869147056	-0.343631511111989	-0.0916486901116295	-0.0845089098876107	-0.519789111111229	0.114168015896575	-0.405621095214654
490	0.491184036221954	0.833480986541596	0.534758768168762	-0.29385400040191	-0.0851974931565113	-0.0838773756223524	-0.462928869180774	0.0714145784069622	-0.391514290773812
491	0.664086603726744	1.31848323210733	0.594141576071981	-0.186868782304782	-0.0507778006585447	-0.0777620351148214	-0.315408618078148	0.290477940446213	-0.0249306776319349
492	-0.413189773201819	-0.445970444527739	0.0141576121207855	-0.0472625778669569	0.0171422043709228	-0.0666749959431319	-0.096795369439166	0.428925086694903	0.332129717255737
493	-1.06765884439358	-1.05515423135554	-1.25309640060814	-0.0237116524112846	0.0475018887471199	-0.0568657894110798	-0.0330755530752444	0.383667339273147	0.350591786197903
494	0.503117404628036	0.351792368341403	0.114281792341035	-0.12506004683324	0.0317362623319973	-0.0596582036073684	-0.152981988108611	0.285980143408364	0.132998155299753
495	1.93489826101139	2.38257755566293	2.45157908133099	-0.103046231392427	0.0316463688925335	-0.0603701148254985	-0.131769977325393	0.174355316258445	0.0425853389330529
496	1.93393487488321	1.87225820956061	2.30404533124817	0.125565366777758	0.108573838700336	-0.0382234668231117	0.195915738654982	0.414910803825032	0.610826542480013
497	1.59654107941161	1.23908140078494	1.30667736738702	0.422056471583502	0.217887300949282	0.00110268780291351	0.641046460335698	0.327914425337458	0.968960885673156
498	0.708421160487049	0.14532331971724	0.740983338261788	0.680636629115574	0.324581809364377	0.0451135398994385	1.05033197837939	0.254074546876167	1.30440652525556
499	-0.220174025687397	-0.514926351845499	-0.484180456309916	0.798825580734651	0.390195219669393	0.0874427280128557	1.2764635284169	0.332737656278116	1.60920118469502
500	-0.670515661703004	-0.332791023447836	-0.476930890517303	0.741493918518716	0.404492517106194	0.116926016046956	1.26291245167187	0.339297613551099	1.60221006522296
501	-0.172206357534506	0.103483139347738	0.210409835560454	0.563227390216127	0.38988659886805	0.135690569209586	1.08880455829376	0.265373081344214	1.35417763963798
502	0.0833163082624199	-0.249303171188224	-0.863203507116572	0.403441186207554	0.370673847869169	0.15172875034171	0.925843784418433	0.0467011546017252	0.972544939020158
503	1.79643847908671	1.93429361436458	1.63797873742788	0.29673082386878	0.3374508673989	0.155675071161297	0.789856762428977	0.103104219029771	0.892960981458749
504	1.91665784684025	1.47234259222646	1.86312931026973	0.409201624591221	0.367439321519276	0.172317309369176	0.948958255479672	0.021022031029489	0.969980286509161
505	-0.551303120055863	0.67081724946018	-0.0371729310089726	0.620826218137646	0.423685750239176	0.201240621483376	1.2457525898602	0.0986135098124965	1.34436609967269
506	-0.681727356828618	-0.407571908021224	-0.123110683926873	0.589310450901189	0.469435912280485	0.222762253636593	1.28150861681827	0.0556242181505158	1.33713283496878
507	-1.4121018827648	-1.83929154045252	-2.33699678316651	0.437981933548039	0.471330518154027	0.237251407722076	1.14656385942414	-0.104791108064974	1.04177275135917
508	0.472507920618128	0.503939124210607	-0.341452231803366	0.170932253420609	0.396877895901341	0.225819573347658	0.793629722669608	-0.00897948858728425	0.784650234082324
509	-0.0335019445813312	0.376124767727349	0.889807465634433	0.0830377084367106	0.350433600902427	0.21132538810857	0.644796697447708	-0.186869993371956	0.457926704075751
510	-0.101239396133941	-0.062722105151597	-0.473329787995385	0.0309257447148285	0.320104119063539	0.205596118634073	0.55662598241244	-0.184660085739381	0.371965896673059
511	1.01404510573699	0.17016071371903	1.27319570903678	-0.00670900174101435	0.287201404783744	0.19476066310302	0.47525306614575	-0.108874242487617	0.366378823658133
512	-1.26268938738968	-0.722619487373346	-0.456894364741544	0.0858673723645255	0.261281669391928	0.195645957215224	0.542794998971678	-0.109198874632913	0.433596124338766
513	0.929325979305466	1.28104454992789	1.71754013754858	-0.0172931705301554	0.211656585133872	0.190464870006213	0.384828284609929	-0.0474258420158049	0.337402442594124
514	0.543809052958112	1.234267631351	1.18140798279188	0.037904718109053	0.213390392789628	0.200039066352795	0.451334177251476	-0.157351442330289	0.293982734921187
515	0.171043429561335	-1.83789945936599	0.0028980281702401	0.116911084682431	0.247962216778465	0.216756039642853	0.581629341103748	-0.0485427760192419	0.533086565084506
516	-0.330281381780067	-1.28504757747069	-0.749341451162928	0.158048613942134	0.202798934699597	0.228506037511507	0.589353586153238	-0.0992442204584088	0.490109365694829
517	-1.17566373168096	-0.818257913948735	-0.49068939733106	0.123931694806619	0.123777085660242	0.229276468565111	0.476985249031972	-0.0915041178519543	0.385481131180018
518	-1.22298241246915	0.254574907423334	-0.683488222114679	-0.0309593759255357	0.0399427051450334	0.223390994217667	0.232374323437165	0.126741365168991	0.359115688606156
519	-0.805515989264079	-1.59858077696993	-0.251409833900117	-0.228357820964365	-0.00922848740442245	0.210364907887864	-0.0272214004809234	0.157863162639302	0.130641762158379
520	-1.35630404614402	-1.224371701262	-0.853273631440951	-0.378627268209477	-0.0942379785717767	0.195520153020835	-0.277345093760419	0.182005939338198	-0.095339154422221
521	-0.941367799152076	-0.582751402291558	-1.49664306667117	-0.550460359074999	-0.188222252828327	0.173874942315013	-0.564807669588314	0.240031125586955	-0.324776544001359
522	0.289603962941162	-0.10941709120883	0.280196107080528	-0.668803861295052	-0.264121747252019	0.141036559124583	-0.791889049422489	0.0723544579904596	-0.719534591432029
523	1.54787364172691	2.01173421513054	1.58294219924964	-0.61822711257013	-0.30990337038242	0.115408868771711	-0.81272161418084	0.191378557401129	-0.621343056779711
524	0.242267367073565	-0.146890480177295	0.178127520395287	-0.362295789998919	-0.264525991094358	0.107704610736786	-0.519117170356491	0.191104805506924	-0.328012364849567
525	1.79460642875108	1.49187946739	1.34459474950271	-0.181937445556921	-0.230227236431644	0.102033298194299	-0.310131383794265	0.207496124318107	-0.102635259476158
526	0.958851672847178	0.31900967163574	0.912321508424842	0.111351064491406	-0.15081325880398	0.108632411539593	0.0691702172270188	0.293221750391681	0.362391967618699
527	0.440033436907241	0.475136629116814	0.269881902052989	0.333869464895701	-0.0821776530380371	0.12130656885638	0.372998380714044	0.072470640128965	0.445469020843009
528	0.373694743901128	-0.488185476354737	-0.829087009572504	0.444759649085869	-0.0179092341248881	0.13302674143541	0.559877156396391	0.238160539340124	0.798037695736515
529	0.624208603498748	0.221118275860452	1.02456533706253	0.486324608557725	0.00977194817541275	0.13391583853653	0.630012395269668	0.234376002448967	0.864388397718635
530	-1.40796083379216	-0.17692562184817	-1.57809830620286	0.519090001961765	0.0352475609210288	0.142701689498073	0.697039252380867	0.162812782991703	0.85985203537257
531	0.513892230972985	-0.396001482499982	1.31799464446076	0.326387636087514	0.0453720135386898	0.134323417247614	0.506083066873818	0.0593601695859856	0.565443236459804
532	-0.26788908192975	0.196685512018268	-0.506101737635584	0.259441739857913	0.0376990352876753	0.138173155090729	0.435313930236318	-0.041464342435163	0.393849587801155
533	0.937771189597095	1.18007916504073	1.11833122393032	0.172431152109319	0.0377582479937692	0.135494371333751	0.345683771436839	0.114928343722824	0.460612115159663
534	-1.53640314921598	-1.66495422037399	-1.83287780363724	0.215170519737727	0.0752039426995713	0.142193222281181	0.43256768471848	0.065574855260009	0.498142539978488
535	-2.04208348162276	-1.73997491622487	-1.96873103260862	0.0462068216795115	0.0433074818408123	0.129805523348139	0.219319826868463	0.181005308972941	0.400325135841405
536	-1.15732329082301	-0.701285257773139	-1.7030546516198	-0.253751548017174	-0.036479214829463	0.100674010181889	-0.189556752664748	0.153835574024507	-0.0357211786402404
537	-0.593830958693679	-0.788284011360958	-0.755722035057121	-0.485075882270593	-0.111729735568024	0.060501573250651	-0.536304044587966	-0.118818905680131	-0.655122950268096
538	-0.150877588792851	0.285664200445489	0.691533141401253	-0.599983342546136	-0.18431608661223	0.0202252107333271	-0.764074218425039	-0.239437582915989	-1.00351180134103
539	-0.197105860355516	-0.144392072592835	-0.226545846803497	-0.602584883455851	-0.217560532665001	-0.0066761930900363	-0.826821609210889	-0.427486679630758	-1.25430828884165
540	-1.45953359067226	-1.08034222243651	-0.697949798541561	-0.559399401345155	-0.237424959048005	-0.0306906122415384	-0.827514972634698	-0.648555362572825	-1.47607033520752
541	0.632639242897733	0.81763973252464	0.723366675337686	-0.63573116323847	-0.278319420824517	-0.0563893350171639	-0.970439919080152	-0.364322808620642	-1.33476272770079
542	1.59097617300468	0.587641831746168	1.27868665366617	-0.533081009054686	-0.269809556778446	-0.0703737201823934	-0.873264286015525	-0.598187274073196	-1.47145156008872
543	-0.793986189215023	-1.26917869313673	-0.432883461444342	-0.258383232580729	-0.235994858660178	-0.0696158325088714	-0.563993923749779	-0.247499819087965	-0.811493742837743
544	-0.994526447626725	0.160331750364012	-0.803410386035471	-0.192026160552602	-0.24713836727507	-0.0722817828973095	-0.511446310724982	-0.529851081798371	-1.04129739252335
545	1.41745480975672	1.42224529176146	0.953824164021211	-0.248003061587666	-0.241236737197183	-0.0810794584327718	-0.570319257217621	-0.144858708060331	-0.715177965277952
546	-0.436104327955431	-0.564177322581968	-0.672863849483272	-0.094176191783609	-0.182776630950634	-0.0789175791644602	-0.355870401898703	-0.231109063263432	-0.586979465162135
547	0.91269477819805	-0.14120857216375	0.894757784991163	-0.0615941353732425	-0.156060249590516	-0.0825212349583809	-0.30017561992214	-0.0849003356231383	-0.385075955545278
548	-1.10699592316406	-1.11020059881035	-1.82495748234818	0.0576281402989118	-0.137648283697642	-0.0766282500859608	-0.156648393484691	-0.173870743910319	-0.330519137395011
549	-0.179013462280315	0.668447163246354	0.0162221691670972	-0.013792024949071	-0.157141667146741	-0.0876224412339222	-0.258556133329734	-0.243001397937564	-0.501557531267299
550	-0.939210545266216	-0.217460214405115	-0.138973060046103	-0.0635835441463622	-0.143153897126731	-0.0956834378196519	-0.302420879092745	-0.0189242358058213	-0.321345114898566
551	1.26161049005655	-0.279244235189258	1.14363510524607	-0.179776957145553	-0.136195441049488	-0.102674202601383	-0.418646600796423	-0.227279541917404	-0.645926142713828
552	0.274934085343944	0.707005060379515	0.570491228851089	-0.0771370200699223	-0.136200898839066	-0.0971199093002369	-0.310457828209225	-0.0134793409056476	-0.323937169114873
553	0.683193494467024	0.522475718913373	-0.597481166116142	0.00685302483683602	-0.108575323218097	-0.0865309106194567	-0.188253209000718	-0.145405902772641	-0.333659111773359
554	0.884373031937319	0.835604891185526	0.411636295126226	0.117120664317311	-0.0693790419557423	-0.0824839881669075	-0.0347423658053383	-0.195865333492125	-0.230607699297464
555	1.66013143606436	0.740168061484516	0.626469584178485	0.248787471079749	-0.0134598780051792	-0.0746990409239959	0.160628552150574	-0.298027939315678	-0.137399387165104
556	0.693576480220111	0.80935965720441	1.40231917724258	0.458959852263776	0.048706064661985	-0.0619802656798333	0.445685651245928	-0.233268557168344	0.212417094077584
557	-2.27123408016914	-0.955820807770495	-1.13031732183978	0.577899476834384	0.115282637710566	-0.0383170164679552	0.654865098076994	-0.471840878459495	0.183024219617499
558	0.485241992925134	0.842238153057728	-0.696007245390936	0.324938655533846	0.124819834482597	-0.028823724969937	0.420934765046505	-0.296502482158228	0.124432282888278
559	0.998673459496551	0.587760152527307	0.206764991840915	0.228001605388295	0.154694062245713	-0.027087983999981	0.355607683634027	-0.501050131131361	-0.145442447497334
560	-0.1974511324024	-0.178263150683965	-1.11806764568621	0.266772678042585	0.188885027454031	-0.0235506859399596	0.432107019556657	-0.561527618357769	-0.129420598801112
561	0.468229846037572	-0.295197646274775	1.0459094667329	0.234021550141044	0.199759449674981	-0.0305580125952313	0.403222987220793	-0.329447132010574	0.073775855210219
562	-1.02732964186061	-1.66308173447735	-1.03769579650506	0.244088197760288	0.190817493385595	-0.0265546153850532	0.40835107576083	-0.341142406414879	0.0672086693459506
563	0.182445136207809	-0.545123067108858	-0.28529275034094	0.111899418760758	0.12408889018194	-0.0324258944314028	0.203562414511295	-0.504989740285608	-0.301427325774313
564	-0.471359518078466	-1.74560558578918	-1.09279629455105	0.0599084111535627	0.0574296292937361	-0.039520680493762	0.0778173599535367	-0.283410218848027	-0.205592858894491
565	-0.112302146219576	-0.554301434315646	-0.620680662471052	-0.0205179094895651	-0.0463077023311823	-0.0548595338029585	-0.121685145623706	-0.209142957851411	-0.330828103475117
566	-0.880013278830144	-0.975159562270197	-0.730753431257517	-0.066470257164549	-0.132476256987805	-0.0725372722195903	-0.271483786371944	-0.194670527041984	-0.466154313413929
567	2.15102672964108	2.04251209416448	2.5508962264332	-0.174275887320668	-0.21781951505026	-0.0929658192686876	-0.485061221639615	-0.473746485343176	-0.958807706982792
568	-0.945761179387161	-0.944700615350614	-0.0627301740893804	0.0269259840028709	-0.200978881900618	-0.0857679446827514	-0.259820842580499	-0.363587500156186	-0.623408342736685
569	0.412721074913415	0.752328974818083	1.34098380289414	0.0129712292242403	-0.214024613156147	-0.0796657221011792	-0.280719106033086	-0.570064014285181	-0.850783120318267
570	0.289011937493141	1.26274791283623	1.9387592931172	0.0495559590313507	-0.191098697320691	-0.0618144754255551	-0.203357213714895	-0.437485640221397	-0.640842853936292
571	-0.368438693851759	0.328756710446932	-1.23460486871836	0.0916052357270559	-0.12809775021063	-0.0290967045024394	-0.0655892189860132	-0.633826327046037	-0.69941554603205
572	-0.0564728327045435	-0.29671063241513	0.511961726246513	0.0610272291660957	-0.0708913182447861	-0.0132173287514576	-0.0230814178301481	-0.408714127321801	-0.431795545151949
573	-0.856839419564393	-2.21765324006222	-1.02370391498529	0.0345978849602138	-0.0399323597091775	0.00453572081286824	-0.000798753936095417	-0.465552975359382	-0.466351729295477
574	0.74852970587096	0.402864923887251	0.259216686567368	-0.0729350522524222	-0.0904942664564577	0.00976675726816967	-0.15366256144071	-0.31189938813132	-0.465561949572031
575	1.24441821375556	0.526684920531853	1.40499626493361	-0.0330447722729759	-0.108219900550786	0.0163066103152126	-0.124958062508549	-0.172949543042173	-0.297907605550722
576	0.375885644007542	0.58755389322706	1.23589111174539	0.121936040827054	-0.0992972748300106	0.0342262497428995	0.0568650157399425	-0.157411457586742	-0.100546441846799
577	-2.31947433511646	-2.00188464075864	-2.31805312091347	0.218634507447337	-0.0708115588221288	0.0597704647745679	0.207593413399776	-0.256058093922847	-0.0484646805230703
578	0.965814857415364	0.838909920635927	0.329824613510803	-0.0104456316142183	-0.114950428707011	0.0591684108078441	-0.0662276495133853	-0.168588288084726	-0.234815937598111
579	-0.634298737365581	-0.820705399875326	-1.86697344090372	-0.00865783973108805	-0.113286840710877	0.0611240430095564	-0.0608206374324091	-0.208456664826649	-0.269277302259059
580	-0.132691192145884	0.415727858235535	0.180970857953177	-0.0749428276344565	-0.135326734159188	0.0452785706961483	-0.164990991097496	-0.0594041117752653	-0.224395102872761
581	-1.43097721149422	-1.88685255663127	-0.952312935465858	-0.110812431746518	-0.132039110360977	0.0335328482762387	-0.209318693831256	0.263844993858762	0.0545263000275059
582	-0.725751602104812	-0.852975302860095	-0.884677208916246	-0.268359639235849	-0.187289706437252	0.0149957096460831	-0.440653636027018	0.415994768691838	-0.0246588673351803
583	0.501354890655076	-0.101700866115601	0.29620099648714	-0.387820191858724	-0.24610550673728	-0.0083219061416077	-0.642247604737611	0.202376591961037	-0.439871012776574
584	-1.83858788994572	-0.98908878522405	-1.6646686768663	-0.345574621670409	-0.280774874162422	-0.0246572553352848	-0.651006751168116	0.291021338460972	-0.359985412707143
585	-1.03267382490065	-1.38861424591158	-1.27786581984173	-0.486223118586729	-0.327180489970493	-0.052870759099113	-0.866274367656335	0.239721881794263	-0.626552485862072
586	0.200704922048646	0.418102634746442	-0.574934865813424	-0.607329034224484	-0.393012478809323	-0.0870538371664112	-1.08739535020022	0.533147108081057	-0.554248242119161
587	-1.14147163425741	-1.46857608230897	-0.560958655115263	-0.574209676941897	-0.410534624989826	-0.11945444788575	-1.10419874981747	0.531824735629686	-0.572374014187787
588	-1.09706893952045	-1.10911622063263	-0.654112433040914	-0.619342199285012	-0.456885238549813	-0.149975818545317	-1.22620325638014	0.203514474427809	-1.02268878195233
589	0.32313043465416	0.517490614373867	0.237823873909024	-0.689967912073678	-0.509265104476582	-0.179525088814913	-1.37875810536517	0.144871798527845	-1.23388630683733
590	-0.796021026717532	-1.34820057527396	-1.02555865925913	-0.612054127076605	-0.510695251654499	-0.199940301410679	-1.32268968014178	0.0531182866182093	-1.26957139352357
591	-0.18181526310051	-0.0829103954776401	-0.457955639954313	-0.595895950274339	-0.539025738575557	-0.224123859510599	-1.35904554836049	0.32277058191701	-1.03627496644348
592	0.00909181236645625	0.180812350134319	-0.666885141603585	-0.543368261222733	-0.543019884766632	-0.246037789163359	-1.33242593515272	0.0928725565507419	-1.23955337860198
593	-0.251785753316184	0.00883778610922614	-1.03242919895914	-0.459732857842394	-0.521932935222594	-0.267785525788393	-1.24945131885338	0.21157467595274	-1.03787664290064
594	0.356772693583783	0.129654618320998	-0.851555703257206	-0.399189528957277	-0.490358545375886	-0.292507828783096	-1.18205590311626	0.3111835559792	-0.870872347137059
595	-1.28839983597334	-1.27533112125646	-1.35221746535577	-0.290333895928226	-0.4488350441698	-0.317805006549178	-1.0569739466472	0.290925995372454	-0.766047951274751
596	1.72746799989594	1.87546103969787	0.34435142288426	-0.348048281413729	-0.44801905710473	-0.347873937788686	-1.14394127630715	0.340276380438544	-0.803664895868602
597	1.12880403686356	0.338648734689318	-0.223769516833345	-0.150879022659751	-0.371330927386968	-0.366226158473676	-0.888436108520395	0.349810570812682	-0.538625537707713
598	0.344903065944274	-0.12746344993692	-0.162437118911372	0.0751793027531125	-0.296633459314825	-0.37995992255763	-0.601414079119343	0.420047680749893	-0.18136639836945
599	1.32412938450956	1.39329044454166	1.11105230015524	0.205573972570168	-0.240989636579689	-0.38923308387706	-0.424648747886581	0.415383933911513	-0.00926481397506845
600	0.796101686536527	0.861979816246787	0.413398417803037	0.383834946481872	-0.150142709781493	-0.383247226778171	-0.149554990077793	0.489882623195259	0.340327633117466
601	-0.628732315206516	-1.48380640588338	-0.397581007276067	0.50759704491413	-0.0560835480471829	-0.371135182839424	0.0803783140275229	0.684015126295099	0.764393440322622
602	-1.12947381347217	-1.63954111836947	-0.835193025932386	0.440604490218367	-0.0397845003676977	-0.361455172291154	0.0393648175595152	0.846624899806701	0.885989717366216
603	-0.0429367607626276	0.0818224561941188	1.28377448316182	0.241476559770307	-0.081245370766721	-0.357813680934949	-0.197582491931363	0.854238140660752	0.656655648729389
604	0.124143581977329	0.543172831784279	0.366210275121829	0.121151778716141	-0.103688196618755	-0.339975877089529	-0.322512294992143	0.843013317409609	0.520501022417466
605	0.399907230372488	-0.581200163420074	0.101733431109747	0.0672330683661953	-0.097536537868681	-0.31897911758893	-0.349282587091416	0.60685997756591	0.257577390474494
606	-0.871862077859086	-0.761318231047482	-0.421213338298223	0.0785888770249315	-0.109241907372291	-0.297979254303923	-0.328632284651282	0.690790500021158	0.362158215369876
607	-2.00392136246945	-2.00082904044275	-1.5277767119119	-0.0183586261396792	-0.138431307572391	-0.281898840920229	-0.4386887746323	0.688340363573598	0.249651588941298
608	1.32227649195412	-0.286498602763103	0.297001943449908	-0.274847554533721	-0.218974507700291	-0.280004354806732	-0.773826417040745	0.79234836742745	0.0185219503867051
609	-1.77827832111062	-2.2159942517045	-1.81939245861853	-0.218406838116332	-0.275151655395822	-0.273230199849239	-0.766788693361392	0.743133447243044	-0.0236552461183482
610	0.761744721931884	1.84508708618194	1.31787168732915	-0.360030493563855	-0.376339347684038	-0.281672184592543	-1.01804202584044	0.49254381974137	-0.525498206099067
611	-1.03401563342181	-1.71883116038988	-1.053023737608	-0.30283675458134	-0.371376343190181	-0.274108501043659	-0.94832159881518	0.300588232834183	-0.647733365980997
612	-0.202581359163135	1.20000234733757	0.676386530274882	-0.355122390940336	-0.412137054620697	-0.274961729678208	-1.04222117523924	0.0590640993325318	-0.983157075906709
613	1.09184714788565	1.16105784454287	0.670215027617339	-0.361745085014202	-0.386618401716858	-0.267050065180429	-1.01541355191149	0.107309327809703	-0.908104224101786
614	-0.843110836954463	-1.77442701734492	-0.640377212580727	-0.208301263154185	-0.318785270419372	-0.252089802570142	-0.779176336143699	0.0702744938785345	-0.708901842265165
615	-0.0692294802462838	-0.204734824664283	-1.53887267589688	-0.207139135496136	-0.320951662931881	-0.243352843802834	-0.771443642230851	0.220766973740685	-0.550676668490166
616	-0.731364224179963	-1.45127247057066	-0.707300855359853	-0.191528184227441	-0.318562744131848	-0.247920139602443	-0.758011067961732	0.201439313301116	-0.556571754660616
617	-0.870751029911254	-0.557165672169274	-0.181922515272468	-0.242136445423686	-0.354021953449667	-0.255814303721	-0.851972702594353	0.234660668467176	-0.617312034127177
618	1.24572259023333	0.565245505214947	0.845352467046233	-0.331947765141365	-0.384405074610841	-0.261606968541263	-0.97795980829347	0.37494222408543	-0.60301758420804
619	-0.00689628220535141	0.221805613130359	0.110483020971208	-0.20261831237947	-0.373629145185913	-0.256331444940444	-0.832578902505827	0.306415355275334	-0.526163547230494
620	2.3526549268657	2.69497289658364	2.27061091971781	-0.123224122104601	-0.346864952443412	-0.248691203524116	-0.71878027807213	0.397636549068466	-0.321143729003664
621	-1.39070649617789	0.146779877374367	0.533829775534892	0.178168159430145	-0.229268614093642	-0.219638438796759	-0.270738893460257	0.428577899070773	0.157839005610516
622	-0.822709116798584	-0.500363308636441	-0.121648735362493	0.145072593995711	-0.138101071276471	-0.189032727821791	-0.182061205102552	0.54464332595884	0.362582120856289
623	1.43102291533566	1.73382734871284	2.06538658319669	0.0261974751685907	-0.0888383533600457	-0.163363749608311	-0.226004627799766	0.412329645465254	0.186325017665488
624	1.43241348921869	1.06290794882155	1.10603473349784	0.123415002577901	0.00388404339501395	-0.122179968554737	0.00511907741817809	0.179255110891271	0.184374188309449
625	0.827072807532935	1.19932763518715	1.09494764180719	0.307311892204647	0.10071951767726	-0.0773472726979478	0.330684137183959	0.0163657658688115	0.347049903052771
626	0.112285064423544	-0.19240098350041	1.01048171645377	0.445245265382232	0.201597837685519	-0.0300334194034308	0.616809683664321	0.151984511343526	0.768794195007847
627	0.590996880630172	2.34264022080093	0.979576662322874	0.47087222811968	0.256293403123638	0.0181190841618218	0.74528471540514	-0.0303250848317067	0.714959630573434
628	1.34584520311781	1.6900691928245	1.18044601441503	0.494593722384831	0.361255173745312	0.066242510925041	0.922091407055184	0.156052427407974	1.07814383446316
629	0.719048719213008	0.330329197569775	-0.25943042060306	0.595839165985015	0.475091300046969	0.115723870916515	1.1866543369485	0.0360305072914855	1.22268484423998
630	1.4120022424783	1.94415308759186	1.68199947648056	0.653689432698125	0.546605157948532	0.152840372755633	1.35313496340229	-0.120214347735715	1.23292061566657
631	-1.30402340459922	-0.421118729028359	-0.210684639817216	0.760073411314796	0.640251199948524	0.197064045161509	1.59738865642483	-0.0397258185891962	1.55766283783563
632	-0.376449857134951	-0.512300393281383	0.405013325574432	0.585405207900976	0.668194985380391	0.229580376681263	1.48318056996263	-0.288052903506649	1.19512766645598
633	0.324431352210996	0.469332683424531	0.469883895712464	0.402919991569881	0.648192909871232	0.257788148554148	1.30890104999526	0.0162315744569571	1.32513262445222
634	-0.558865143419134	-0.10761158892208	0.0540996027029544	0.311926833172548	0.628856729170169	0.282799896093566	1.22358345843628	-0.017154226409218	1.20642923202706
635	0.301471047774202	-0.266835650361889	-1.25782817402011	0.177199034523425	0.591707789028914	0.301206284052228	1.07011310760457	0.0374598059365309	1.1075729135411
636	0.0881203175904721	0.0436767036492265	-0.147006144729954	0.129735502988226	0.538624793661579	0.302167160843855	0.97052745749366	0.132516333616683	1.10304379111034
637	-1.4804481157714	-0.509789356942367	-0.299073649404039	0.103758968501094	0.486774151919353	0.298887292888191	0.889420413308638	0.21884270115665	1.10826311446529
638	-0.639756996134243	0.111049446885341	0.517773840683077	-0.0779703339411608	0.419327730511667	0.290789135320998	0.632146531891504	0.237327866026139	0.869474397917643
639	-1.02122094465683	-0.224580846381339	-1.64857695043655	-0.219766775764227	0.36397532914415	0.286210573853037	0.43041912723296	0.44995378828559	0.88037291551855
640	-0.444398959108352	-0.888819668417298	0.70998052779685	-0.369121000414693	0.307556957224004	0.264953124458622	0.203389081267933	0.275660628825831	0.479049710093764
641	-1.89885125346221	-2.02790620057277	-2.58050389455725	-0.443773159196307	0.230524559158067	0.251573772878097	0.0383251728398568	0.0177404484645959	0.0560656213044528
642	-1.77444911884864	-1.17893947865341	-1.43695173108248	-0.632737421795152	0.104901131289274	0.214992090262963	-0.312844200242915	-0.0266796897294048	-0.339523889972319
643	0.214730650255299	0.882724996031032	0.0654707309900401	-0.839184831893216	-0.0213630289564324	0.170092514238284	-0.690455346611365	0.0958945481802823	-0.594560798431083
644	0.296271630946328	1.24256661007734	0.600116353666876	-0.817707458502421	-0.0763899046956204	0.132383910526281	-0.761713452671761	0.0793753526891011	-0.68233809998266
645	1.51580272342409	1.42176622806848	0.146914976945749	-0.687405861109395	-0.0700723619877377	0.1057419366247	-0.651736286472432	0.204006918525804	-0.447729367946628
646	-0.895459402666901	0.328233832042834	0.591704677493495	-0.391572539432762	-0.0169733615838265	0.0843010847507462	-0.324244816265843	0.326683767907708	0.00243895164186519
647	1.48059229858761	0.959715483468525	2.00008932781925	-0.312125583900328	0.0299270879896281	0.0713373416485563	-0.210861154262144	0.491393980248176	0.280532825986032
648	-0.275462827140593	-0.449498619862055	0.587260934892781	-0.0837078763779828	0.09181198231344	0.0781750580826411	0.0862791640180983	0.410532771898099	0.496811935916198
649	-1.40576048988824	-2.00324194433814	-1.36560432604208	-0.00151879060125091	0.115557126101323	0.08837911665053	0.202417452150602	0.225928314031797	0.4283457661824
650	-0.569469910425686	-1.22278893250462	-0.36058934733101	-0.115193287997642	0.0620723021145439	0.0835766403364668	0.0304556544533688	0.314215082423287	0.344670736876655
651	2.05628928201672	2.54116745141506	1.71760377903803	-0.214826639071174	-0.0158646489195326	0.0756250948285795	-0.155066193162127	0.171727752598639	0.0166615594365122
652	0.487800928044115	0.724953565429925	0.116662248514408	-0.0157060162250583	0.0156352173223996	0.0839715870907656	0.083900788188107	0.239135556260373	0.32303634444848
653	0.406918291587503	1.3575923747191	-0.165379706179066	0.127788954647441	0.059978129842733	0.0911002809398637	0.278867365430038	0.0214497538893658	0.300317119319404
654	0.14704387653689	0.0351415631157481	-0.166979242164536	0.222018641997	0.132191384326439	0.0946153477766318	0.448825374100071	-0.131865418317162	0.316959955782909
655	0.664872142170729	0.457787057186095	-0.0160650167165257	0.255998447325356	0.177404619660065	0.0951255216945958	0.528528588680016	-0.0490557757873766	0.47947281289264
656	2.31503534405063	2.21758132660816	2.09938562363334	0.314750715560777	0.216874874563555	0.0945364056585618	0.626161995782893	0.234186492618455	0.860348488401348
657	-1.33345175678802	-1.18784702677414	-0.62280609278504	0.555230246880285	0.308830467114577	0.112193991070536	0.976254705065398	0.290807927208612	1.26706263227401
658	-0.397759444404881	-0.00690921850606929	-1.35523861766693	0.459923005440834	0.32142135029598	0.11999939723138	0.901343752968194	0.521824229338237	1.42316798230643
659	-1.52496964485389	-1.2860199085216	-1.58967278980233	0.324450008029097	0.319073563846062	0.113040512597098	0.756564084472257	0.510388016362998	1.26695210083526
660	0.377331552757071	-0.164629358232768	0.358928584264523	0.0647591254216211	0.264899342175599	0.0919354200130205	0.42159388761024	0.557627392747373	0.979221280357613
661	-1.90467548760763	-1.47005303311563	-1.31832003252671	-0.0184968415374698	0.214489585074745	0.0770711922687746	0.27306393580605	0.612805597119587	0.885869532925637
662	-1.46419389332868	-2.41695102447315	-1.58423921702123	-0.258174503770431	0.125507994714609	0.0522747886292957	-0.0803917204265266	0.407715866490477	0.327324146063951
663	0.110446323452906	-0.994018917607301	0.530455243535511	-0.494844486734765	-0.0174154437782499	0.0171650250297753	-0.49509490548324	0.386860593824785	-0.108234311658455
664	-2.0597329217797	-1.63329444460524	-1.26812671183701	-0.535557574376988	-0.1452009978739	-0.00693610567508352	-0.687694677925972	0.415800268751007	-0.271894409174964
665	0.339889363247046	0.294650082356713	1.2484123142794	-0.716550837910344	-0.279576259223967	-0.0380801147665749	-1.03420721190089	0.380973033376358	-0.653234178524528
666	0.689138181863525	0.130809839332885	0.659780674367005	-0.683541706610926	-0.350814659582178	-0.0519377206740431	-1.08629408686715	0.164517178684843	-0.921776908182304
667	0.319647500763334	0.249040175025958	-0.100811644252974	-0.520505468703181	-0.382756008376863	-0.0568430826879716	-0.960104559768015	0.402106727899276	-0.557997831868739
668	1.52865187038724	2.25958242872967	2.18329003073151	-0.356392832135135	-0.383434257204092	-0.0612566686635024	-0.801083758002729	0.270712050609234	-0.530371707393495
669	-0.195102190762695	0.210445351724462	0.215274128719889	-0.0799665774765713	-0.297290226216985	-0.0445602467832312	-0.421817050476788	0.398031987696444	-0.023785062780344
670	-0.483459757049734	-0.457190398842854	-0.416456228431615	0.0320062767722746	-0.222885709394059	-0.028538957958842	-0.219418390580626	0.471293073628485	0.251874683047859
671	1.10029618536319	1.57427325453088	0.961792300930399	0.0269885546040755	-0.180659804863106	-0.0189316414442457	-0.172602891703276	0.332826323481545	0.160223431778269
672	0.447975146162585	0.203764535588785	0.23172655998354	0.139808685482022	-0.0948624801019683	-0.00219173596287692	0.0427544694171768	0.520007395663991	0.562761865081167
673	-1.26165061742962	-0.693295189860087	-1.28820853085322	0.223352264989476	-0.0275606391659049	0.013630336259576	0.209421962083147	0.409185836559217	0.618607798642364
674	0.36473374123432	-0.0906065373941708	1.15041068175036	0.101301357284583	-0.00424614740619716	0.0148047253620965	0.111859935240482	0.507119170984902	0.618979106225384
675	0.751344481227898	1.19293611360536	1.19779559301746	0.0745681532103823	0.00855425164356855	0.0260415097817929	0.109163914635744	-0.0347243377004181	0.0744395769353256
676	0.922946175060156	0.119010147518708	0.765743162927936	0.135034024612451	0.0559212748117526	0.045843683717817	0.236798983142021	0.0165473606361529	0.253346343778174
677	2.10238205319355	0.463132542989361	1.344261103941	0.246513487759795	0.089732339231973	0.0685699065662624	0.404815733558031	-0.0740737375630102	0.330741995995021
678	2.0321925900075	1.8634043067996	1.78666629259303	0.495294180076404	0.124615334071363	0.098718978195172	0.718628492342939	-0.184725689774491	0.533902802568448
679	-1.49559933693025	-1.9904105137093	-2.68720303479211	0.771200693961904	0.204928483309552	0.13867538459187	1.11480456186333	-0.198568260807622	0.916236301055705
680	-0.373147155101571	-0.294795547620138	-0.739550408494343	0.65094771387039	0.186845934509912	0.145818271960284	0.983611920340586	-0.233723093157924	0.749888827182662
681	-0.424703953322624	-0.354296887969958	-0.266627540784587	0.486143311202682	0.158931027747364	0.143654126524442	0.788728465474489	-0.0663852470497632	0.722343218424725
682	-0.392062708551622	0.485223971470237	-0.433532548602028	0.313703539755906	0.123393914331824	0.138168808498793	0.575266262586524	0.202090919711676	0.7773571822982
683	-0.214318661459197	0.00701851847288033	0.201663601280541	0.160076073130998	0.111408842479097	0.128503799959074	0.399988715569169	0.233826746977579	0.633815462546749
684	-0.663593986483612	-0.180239101011547	-0.707204876608705	0.0506623796598228	0.0999441277460804	0.121251768214397	0.2718582756203	0.170994701386739	0.442852977007038
685	1.1595066982396	1.86960756787403	1.09302912306943	-0.0751780550391959	0.0830723897349639	0.107817206507213	0.115711541202981	0.144179849025494	0.259891390228474
686	-1.64012220436709	-1.48199287668093	-0.55249463335493	0.000807704133067375	0.130261496583877	0.105731670505025	0.236800871221969	0.180320019812345	0.417120891034314
687	0.237648589444942	0.669294471279986	0.458781589106919	-0.141042568507236	0.109078972519686	0.0980675026351412	0.0661039066475908	0.100105415732375	0.166209322379966
688	-0.139017060799779	0.0231245827023982	0.11003614590586	-0.163962148744209	0.113214604905334	0.0950557490237587	0.0443082051848837	0.227527269372524	0.271835474557408
689	0.614992595723258	0.437671536293222	0.824659078530449	-0.17134946660006	0.113024047866646	0.0927247649688388	0.0343993462354257	0.214135091345875	0.248534437581301
690	-0.430893992539535	0.152122945388742	0.309182188600447	-0.0900863238171127	0.123515914339918	0.097438432775951	0.130868023298757	0.43622757226945	0.567095595568206
691	-0.961983081710427	-1.30587284657889	-0.446439938530045	-0.0899949600735866	0.131472179505711	0.103212859341367	0.144690078773492	0.218497268298163	0.363187347071654
692	-0.75405378815845	-1.64858530569145	-1.12246522424247	-0.183346303975955	0.0897191093204167	0.102966317250833	0.00933912259529471	0.0896547561893636	0.0989938787846583
693	-1.08665958624753	0.48519835176332	0.0111364011019221	-0.286237242856292	0.00479325090642452	0.0916755258825541	-0.189768466067314	0.0837374818339173	-0.106030984233397
694	-1.55246412772178	-1.50461875286731	-1.84180202788044	-0.417903871397414	-0.0364018811640658	0.0817019681330699	-0.37260378442841	0.272525263906618	-0.100078520521792
695	-2.52327688809096	-2.04681972795034	-1.48397331611841	-0.598147652892888	-0.112094797111288	0.0561311095289158	-0.654111340475261	0.438457434900839	-0.215653905574421
696	-1.27464050184577	-0.978596611140523	-1.40656136652996	-0.884748903576691	-0.226181774943603	0.0212595966998254	-1.08967108182047	0.287159017948413	-0.802512063872056
697	-1.69450412209897	-1.91923107016595	-2.30533098791765	-1.05407151906769	-0.327272845920133	-0.0202104019550009	-1.40155476694283	0.370952490198929	-1.0306022767439
698	0.0128275937354835	-0.453945357981158	-0.93982560460389	-1.19732484300594	-0.447135849388016	-0.0748396388493031	-1.71930033124325	0.344466227014354	-1.3748341042289
699	0.120850720931811	0.164513736988164	0.765083963142445	-1.13018104908283	-0.527656553243675	-0.127392427288406	-1.78523002961491	0.361274111747865	-1.42395591786704
700	0.26403346860971	-0.651950252872321	0.515585762701111	-0.964211908548991	-0.558905473030454	-0.162342590116871	-1.68545997169632	0.24883204648044	-1.43662792521588
701	-0.836217766566232	-1.04671771914383	-1.25071524375509	-0.756520153510696	-0.582838301466092	-0.184821989323985	-1.52418044430077	-0.052525760276642	-1.57670620457742
702	0.0718153511761017	0.259250066238536	0.886473594247424	-0.670658275283429	-0.614008940010894	-0.212869771687928	-1.49753698698225	0.114961112627149	-1.3825758743551
703	0.617037285588712	1.05109249332637	0.675813729451491	-0.55148267189255	-0.606237566554701	-0.225884477897663	-1.38360471634491	0.19413264245885	-1.18947207388606
704	2.77173997873261	1.57985957186348	2.09124363426444	-0.371815598042952	-0.546685707939962	-0.228379411528746	-1.14688071751166	0.246854843252618	-0.900025874259043
705	0.272814996823721	-0.0343395829912293	0.533433306941466	0.0465986993190936	-0.437064424514659	-0.209431550517586	-0.599897275713151	0.127474629255946	-0.472422646457205
706	-0.728455698269938	-0.36801892142083	-0.0617843051152852	0.258799339853631	-0.350346376845333	-0.18719505510129	-0.278742092092992	0.187798191569535	-0.0909439005234572
707	-0.505218218265447	0.198265329370468	-0.0598215238609787	0.247890872363223	-0.29275799709151	-0.167853177091505	-0.212720301819793	-0.136521866779065	-0.349242168598857
708	-0.998209131539442	-0.91630959330894	-0.704408341227627	0.16186113876589	-0.238042714504295	-0.1510386098336	-0.227220185572006	0.0816778901691335	-0.145542295402872
709	0.110089459129557	-0.618024824222063	0.616462541465457	-0.00144615147629049	-0.22355266146927	-0.142277963651685	-0.367276776597246	0.0150029221281582	-0.352273854469088
710	-0.333148107553884	-0.532749485125033	-1.19870116159925	-0.0628604390509523	-0.226733911599927	-0.12823891203174	-0.41783326268262	0.0446818761598118	-0.373151386522808
711	0.0217501623000984	-0.153855019508222	0.0604138741529907	-0.119353963818865	-0.238863357543912	-0.126429684422717	-0.484647005785493	0.0715309365026687	-0.413116069282824
712	0.799712208260575	0.421165666158387	0.480329535753312	-0.129432961913391	-0.244183900587292	-0.123256830071635	-0.496873692572318	-0.0351876615286442	-0.532061354100962
713	0.544753345131332	1.96230691414725	1.31125695022304	-0.0341237251695732	-0.225933989488665	-0.115196711646433	-0.375254426304672	-0.000546449461392669	-0.375800875766064
714	-0.686737577361581	-0.0397844929106761	-0.369637577485244	0.0708357986278563	-0.142012806533504	-0.0956896894260136	-0.166866697331661	0.0099226123919675	-0.156944084939694
715	-0.192586565545343	-1.10170879894183	-0.616834966355371	0.0366446553612299	-0.0823953333583925	-0.0821967516596109	-0.127947429656773	-0.104351336788757	-0.23229876644553
716	-0.307033816638382	-0.661666838844696	-1.21872806287438	-0.00335642355962318	-0.0758052706332787	-0.0759866551828051	-0.155148349375707	-0.281622967709046	-0.436771317084753
717	1.2775574604875	1.42139615881864	1.72412562041056	-0.0538950085604636	-0.0905660485459708	-0.0812416369117511	-0.225702694018186	-0.102689482809428	-0.328392176827614
718	-1.27366967969186	-2.01034563176557	-1.71806442380947	0.0662739091988461	-0.0509349958567671	-0.0692078007913737	-0.0538688874492947	-0.269633849710095	-0.32350273715939
719	1.03370631542373	-0.613326166211352	0.981947564290978	-0.0235365628342126	-0.0885331289227665	-0.0742742787545731	-0.186343970511552	-0.116008715486598	-0.30235268599815
720	-0.308363962306403	0.768589217097247	0.226219907420462	0.0495334036573299	-0.130912801620826	-0.0688647093815525	-0.150244107345049	-0.00599187542256084	-0.15623598276761
721	-0.279561345216597	-0.322117396561662	0.653245937069356	0.04390971897151	-0.129848437121081	-0.0617651731127587	-0.14770389126233	0.129840787682025	-0.0178631035803042
722	1.06786852338282	-0.0183350254422584	0.545773672223717	0.00662704492298067	-0.135417438957815	-0.0494824104849278	-0.178272804519762	0.168583684633479	-0.00968911988628229
723	1.13573768548886	0.592510384045321	1.36633605278192	0.103684762016195	-0.135301291174509	-0.0340396619820849	-0.0656561911403986	0.111364451010411	0.0457082598700123
724	1.05065235307365	1.31408459711134	1.14783656157126	0.257835463684788	-0.11137337319779	-0.00872482865524803	0.13773726183175	0.246233564373094	0.383970826204844
725	0.55729567998717	0.548101939472392	0.0133873952515514	0.411759726450902	-0.048639184821299	0.0224662699296651	0.385586811559268	0.271429796252947	0.657016607812215
726	0.0799412667239135	0.603569027263223	0.620255920453107	0.495939290308526	0.0129609283601134	0.0479210630490381	0.556821281717677	0.161747665391401	0.718568947109079
727	-1.28651955096338	-0.881710776158601	0.108138875944363	0.488434321844096	0.0735932628513106	0.0739400234751351	0.635967608170542	0.265977961920746	0.901945570091288
728	1.689932714284	1.30227494924301	1.69398475289071	0.293993971488078	0.0829428158259708	0.0955514328360708	0.47248822015012	0.211138377609799	0.683626597759918
729	0.5028312355497	1.14466485255911	-0.36313805995965	0.35591974110443	0.12913313078114	0.127707860351632	0.612760732237202	0.465402031430091	1.07816276366729
730	1.60031591191891	1.5971489328622	1.85698842888764	0.398989524932676	0.193339191371036	0.149592995637733	0.741921711941444	0.262316831787434	1.00423854372888
731	-2.26845899274817	-2.35641441801544	-1.624761703847	0.546612118581743	0.28233035527465	0.182959053331726	1.01190152718812	0.258870497081112	1.27077202426923
732	0.125103411250874	-1.48551390301189	-1.01933653343097	0.310237605219257	0.255535195080227	0.193918557021966	0.75969135732145	0.0823659669226861	0.842057324244136
733	0.739038519159434	-0.119849003619305	0.54372570639789	0.183725806511088	0.180527912006135	0.191911991003117	0.55616570952034	0.171507058532906	0.727672768053247
734	1.0381447113412	1.38980387694467	1.62827851139163	0.186174213843129	0.120392180367298	0.193451048275381	0.500017442485808	0.197343304716061	0.697360747201869
735	-0.596924823017393	-0.568385363701817	-0.344052349024443	0.278381562578384	0.121641089699031	0.207692518397923	0.607715170675338	0.250877872481817	0.858593043157154
736	-1.29690880504511	-0.272778927341787	-1.35083326208046	0.225535109059386	0.0998671269884059	0.214358487355293	0.539760723403085	0.0325301818365851	0.57229090523967
737	1.78356835638456	1.5389771798974	1.89778131524252	0.0381814750477043	0.0730568154627703	0.205652063658141	0.316890354168616	0.0923874189293585	0.409277773097974
738	1.05411587679578	0.489393049490161	1.23474377184174	0.141138018939159	0.103085103741	0.213833314260152	0.458056436940311	0.207212768938884	0.665269205879195
739	0.461265557955058	0.276879204006128	0.2214354517533	0.285114444563403	0.135853686928169	0.229767522644076	0.650735654135648	0.0407325248990879	0.691468179034736
740	-0.950517852537651	-1.00645671023862	-1.04516055965371	0.368289743369737	0.162422752097287	0.242736224282456	0.77344871974948	-0.0459994117954748	0.727449307954005
741	0.512399009805281	-0.105323915209363	0.268591785383591	0.263689630122263	0.141934872194856	0.241698896217523	0.647323398534642	-0.119718217916624	0.527605180618018
742	-0.584719842158596	-1.15678317985197	-0.37112488835589	0.242985053576638	0.120088385800496	0.24109111766105	0.604164557038184	-0.09911030047327	0.505054256564914
743	-1.01065877349005	-0.98891720815371	-1.92481602469868	0.144560207205446	0.0636145604614743	0.235052132655878	0.443226900322799	-0.189620327723063	0.253606572599735
744	-1.51940814994501	-0.73460922536024	-0.993284847740564	-0.023771386613354	-0.00871753553397749	0.210562761689512	0.17807383954218	-0.149112645813155	0.0289611937290253
745	-0.386781632240946	-0.594624607309378	0.252463171194416	-0.259782320657073	-0.0809746305343962	0.179618108691347	-0.161138842500123	-0.378378700557091	-0.539517543057214
746	0.416445528851988	-0.298705365176991	-0.0386459415257771	-0.379076218806299	-0.146222799756466	0.154940544193055	-0.370358474369711	-0.477635010074111	-0.847993484443822
747	0.00100007898383658	0.441765975482133	0.0282964655474003	-0.346812770074274	-0.194937658599221	0.132983451578674	-0.408766977094822	-0.545741369048447	-0.954508346143269
748	-0.363225255392849	-0.575500580852905	-0.518403709869556	-0.294513919607686	-0.206719342600555	0.114058254514677	-0.387175007693564	-0.466985118368155	-0.854160126061718
749	-0.681173456721025	0.267580007706408	0.0520718141017142	-0.277960492765621	-0.226671546758306	0.0928400008401937	-0.411792038683734	-0.635125301239702	-1.04691733992344
750	-0.129823031281685	0.159131186175674	0.584777180676328	-0.313368021856855	-0.223834773860373	0.0750983779460757	-0.462104417771153	-0.439273963418071	-0.901378381189224
751	0.0915434793915085	-0.139516960154497	-0.712939761476433	-0.309141710243316	-0.209366920441657	0.0651839637380741	-0.453324666946899	-0.556577604709999	-1.0099022716569
752	0.0231233748636969	0.393398907998231	1.03218368065338	-0.263824293544072	-0.197358410001347	0.0500254816315967	-0.411157221913822	-0.22157720437963	-0.632734426293452
753	0.50772032999539	1.46307456492657	0.973393094893535	-0.212307090886008	-0.169940444176343	0.0465013237166099	-0.33574621134574	-0.273538469459446	-0.609284680805187
754	-1.09446456578922	-1.32861483195349	-1.4173078266732	-0.111629882949569	-0.098063071586121	0.0520025000718324	-0.157690454463857	-0.224599231059096	-0.382289685522954
755	-0.142884276786504	-0.539268890181547	0.689994063184465	-0.171642417432738	-0.0901711314107211	0.0432112204627088	-0.21860232838075	-0.0538130294538028	-0.272415357834553
756	-1.6075583482096	-0.337053921396931	-0.590377699974754	-0.195276677839034	-0.0995787549743767	0.0418655367274906	-0.25298989608592	-0.158855786225472	-0.411845682311392
757	0.224798802986779	-0.822572210884908	-0.378161775020438	-0.357084407490162	-0.113651117578886	0.0350426949064205	-0.435692830162627	-0.26847983991173	-0.704172670074357
758	-0.977204409919897	-0.969057078285208	-0.0746755052822624	-0.366868262530466	-0.146288301175588	0.0257175315062889	-0.487439032199766	-0.388152151544051	-0.875591183743816
759	0.344202500633406	0.356602322087173	0.441494122493927	-0.436196287143905	-0.195094712867695	0.0171741457083006	-0.6141168543033	-0.420908590332726	-1.03502544463603
760	-0.429017512543973	0.00818435034966725	0.207487288887849	-0.383021560416229	-0.209721650088434	0.0140186894006481	-0.578724521104015	-0.650778508329613	-1.22950302943363
761	0.710188101409354	0.542748183830991	0.592373007634766	-0.363511080368921	-0.212367200943528	0.0131856908213587	-0.56269259049109	-0.548080378777979	-1.11077296926907
762	1.19609300630119	0.556637858900875	0.59225350463447	-0.239066315945425	-0.189387905401981	0.0177442933729029	-0.410709927974502	-0.202768640972254	-0.613478568946756
763	1.18204197191527	0.853562792508164	0.325349041428485	-0.0288834115854404	-0.149531951577939	0.0266748019443575	-0.151740561219022	-0.423867878949151	-0.575608440168173
764	1.05508198819914	-0.334095833728151	0.69693902979294	0.195472589176688	-0.0899487808652223	0.0366887990259388	0.142212607337405	-0.169349391174988	-0.0271367838375836
765	-2.27354821231398	-2.24395205911349	-2.51524729156983	0.388195360463267	-0.0579947828688748	0.050861480801295	0.381062058395688	-0.274777320407969	0.106284737987719
766	1.58044256777387	1.34502303765056	1.64561295156688	0.188757977010237	-0.108157455944385	0.0392455952251651	0.119846116291017	-0.048226095668158	0.071620020622859
767	0.927849688166317	-0.523699765863215	0.493576946502948	0.248133466052019	-0.0941801362092845	0.0442700293683629	0.198223359211097	-0.126996313274728	0.0712270459363697
768	-1.79755175537214	-0.814534912645931	-1.20228608161593	0.3473562458048	-0.0988670009871691	0.0524488513051563	0.300938096122787	0.0100133509281548	0.310951447050942
769	-1.15977299348972	-1.66176354913747	-0.637640157624765	0.161396560027311	-0.125435466403679	0.0477913975659755	0.0837524911896078	0.0253767743795837	0.109129265569191
770	-0.444495491554753	-0.733235224584011	-0.192922052294639	-0.0640895768340224	-0.193544691970534	0.0377757952900968	-0.219858473514459	0.261157262462097	0.0412987889476377
771	-0.899477337139695	-1.72703632627049	-1.88541861230077	-0.206113883454587	-0.256852964312625	0.0274879883124469	-0.435478859454764	0.113729396288087	-0.321749463166678
772	0.784094014599413	1.45119221861081	0.582925136389312	-0.343997262928502	-0.347409065052351	0.00175614232658213	-0.689650185654272	0.0443809397778551	-0.645269245876417
773	-0.321718107032566	0.437275954638763	0.291028257761705	-0.284468554747901	-0.349169852130264	-0.0140526900414846	-0.647691096919649	-0.0352272295510523	-0.682918326470702
774	-0.110558565717545	-0.502203737345087	-0.327947645376883	-0.261306671028436	-0.324556480628615	-0.0242352747034615	-0.610098426360513	0.0325299321990541	-0.577568494161459
775	0.444647876869513	-0.0880399208534525	-0.247178370002749	-0.234355778135432	-0.3138399780116	-0.0353199902826465	-0.583515746429679	0.078644286831138	-0.504871459598541
776	-0.370294420904178	-0.404617585494187	0.0709967895385054	-0.149085074519944	-0.299227407678742	-0.0463120952968697	-0.494624577495555	-0.0518149633471809	-0.546439540842736
777	0.874578753218067	0.81814994701765	0.543611094845389	-0.134281112729148	-0.292851047571427	-0.0542498657043428	-0.481382026004918	0.0657999164601102	-0.415582109544808
778	-0.332043117032374	-0.442817098415569	-0.608250587338873	-0.0192347740142257	-0.252160406855223	-0.0553386835716488	-0.326733864441098	0.185288112928892	-0.141445751512205
779	0.734796671837935	1.32456630822727	0.474536598517493	-0.001062541121499	-0.231100950970853	-0.061232668628129	-0.293396160720481	-0.0309027651259728	-0.324298925846454
780	-0.24506370156278	-0.640871919768291	-0.0227826587700308	0.0860260860788029	-0.166012208877785	-0.061209952781234	-0.141196075580216	0.0273926703886541	-0.113803405191562
781	-1.9926094941045	-2.15172314008469	-1.40835557078651	0.0895240725885572	-0.13791506347557	-0.0608431883878416	-0.109234179274855	0.27101201780455	0.161777838529696
782	1.51235942876409	-0.250700954912007	0.169315117497841	-0.132344225278197	-0.185016572338742	-0.0727352444188829	-0.390096042035822	0.277267857335832	-0.11282818469999
783	-1.22495571860887	-0.590749884057361	-0.970417807971154	-0.0554493584559826	-0.218720546772157	-0.080280925534438	-0.354450830762578	0.0939131183800497	-0.260537712382528
784	0.227587979448384	-0.0675295463810655	-0.277078279878842	-0.146249519164895	-0.253472762555531	-0.0945124927556602	-0.494234774476087	0.260286510005751	-0.233948264470337
785	0.35465830999622	-0.082006755179414	-0.614064893906551	-0.146743880464855	-0.270650665216984	-0.107815525167334	-0.525210070849173	0.171594060952499	-0.353616009896674
786	0.434859055311389	0.165096917148603	0.321866668413301	-0.0929790525189216	-0.275957830140333	-0.123287047395173	-0.492223930054428	0.297821645099262	-0.194402284955166
787	1.34602879992327	1.64997129641236	0.849876037243168	-0.0120760110137975	-0.265040960876978	-0.131925211118913	-0.409042183009689	0.212125776391966	-0.196916406617723
788	0.516652080828506	1.12239950472953	0.697555847692111	0.169951810776314	-0.194979015904328	-0.130112841254863	-0.155140046382877	-0.0506544595694916	-0.205794505952369
789	-1.1790311091445	-0.0538719430563611	-1.15482395259831	0.288681872223196	-0.10485064428466	-0.121138960897771	0.0626922670407648	0.166385019563928	0.229077286604693
790	0.962711069903293	0.242662362884909	1.175253486937	0.184201710693176	-0.0427548156551426	-0.123144023934437	0.0183028711035964	0.0901837869684061	0.108486658072002
791	0.0953143458015553	1.45463342185787	1.10694596354384	0.220486996369373	0.00822112943000752	-0.113036315337295	0.115671810462086	0.274370506177928	0.390042316640014
792	1.2293255893738	0.174354961609476	0.878317972011349	0.22304912192526	0.0897593176541676	-0.0937211146997147	0.219087324879713	-0.0175513599893819	0.201535964890331
793	-1.4240302286726	-1.490728146321	-1.05620607528815	0.331804055380224	0.147176630380393	-0.0691110856393269	0.409869600121291	0.0564690668646782	0.466338666985969
794	0.997727325658856	1.87022039535921	1.97696835721582	0.191878427102241	0.132008397796692	-0.057893181538472	0.265993643360462	-0.0897619032827535	0.176231740077708
795	-0.106079065240272	-1.477390904317	-0.215144494114797	0.215158199981617	0.178751502338021	-0.0302961131799737	0.363613589139665	-0.0194676888463072	0.344145900293358
796	-0.735015050940408	-1.04166590475645	-1.34815242316408	0.19085606632371	0.155827414250607	-0.00937389341910652	0.337309587155211	-0.0236436245780287	0.313665962577182
797	-1.06995479261194	-0.295139079877426	-1.66718597295822	0.0803612315641924	0.10122692073675	-0.00435792705434881	0.177230225246594	-0.125317816579129	0.0519124086674652
798	0.979660449586953	1.32278782647111	0.655189542566526	-0.0927756130278897	0.0516353689538166	-0.0152970586209669	-0.0564373026950401	0.0283296966570711	-0.028107606037969
799	0.436861353739133	0.818387277219906	0.45881713154466	-0.0554175692989751	0.0600167777828938	-0.0181863330130143	-0.0135871245290956	0.220400349652086	0.206813225122991
800	-0.220468617749672	0.0612715285884546	0.0433597263419654	0.014245662529755	0.0904644937203232	-0.0162356278028785	0.0884745284471998	0.224436263617251	0.312910792064451
801	1.05375404929168	0.414240419387648	0.304143305211791	0.0203534998926094	0.109908272284315	-0.0140991619309268	0.116162610245998	0.198824037273431	0.31498664751943
802	0.842780857552942	0.510571559933524	0.355485659508481	0.133902123235373	0.132896456299301	-0.00947028834834896	0.257328291186325	0.281956796555701	0.539285087742026
803	0.00926469369791949	-0.937230667719819	-1.15938878554891	0.260758402317159	0.160659938867906	-0.00237815778589153	0.419040183399174	0.34300523342396	0.762045416823134
804	-0.579299677017204	-0.409813449712531	-0.972096646620974	0.290410715749364	0.143297723957445	-0.00704065954218627	0.426667780164623	0.419224564469615	0.845892344634238
805	-0.444775335566811	-0.201961231783819	-0.601438967678787	0.210039356116027	0.113529854309877	-0.0195901276859623	0.303979082739941	0.357909308160405	0.661888390900346
806	0.874083605174348	1.11889031832174	1.13497122989796	0.103394543899753	0.0832313544563242	-0.0351294014457887	0.151496496910289	0.286885894658909	0.438382391569198
807	1.86005571231315	1.61068003324934	1.74802529892537	0.137984626539485	0.0968295983772862	-0.0372641094374309	0.19755011547934	0.214517130314045	0.412067245793385
808	0.79865850440782	1.3199210702994	1.96623886089816	0.338022780035524	0.155511625712172	-0.022857612855248	0.470676792892448	0.0132825816326977	0.483959374525146
809	0.999479392197465	-0.441307088116789	-0.159438844052607	0.476823490512551	0.23296387889713	0.00693569052704239	0.716723059936723	-0.0542441361557998	0.662478923780923
810	0.6162520659511	0.535506212344623	0.922501273651452	0.594560634171425	0.262774356528669	0.0298229128842412	0.887157903584336	0.201275200509173	1.08843310409351
811	1.48554837400729	0.810814676325732	0.893746080553212	0.648934996393639	0.291659951774068	0.0566384485625118	0.997233396730218	-0.0668075525452912	0.930425844184927
812	-0.804495266823254	-0.903456561063633	-1.31817157269102	0.762161816168756	0.327992581574252	0.0861671881521127	1.17632158589512	0.159491523528786	1.33581310942391
813	-0.178953920097399	-1.95877888149444	-0.0413979546554877	0.64391630900594	0.311982207508097	0.0976356428255776	1.05353415933961	-0.265696009462361	0.787838149877254
814	-1.03557463992754	-0.417407225783284	-0.216910389167766	0.501605616449843	0.226850352669502	0.105766454894738	0.834222424014083	-0.0647862161840199	0.769436207830063
815	-0.142066220105145	-0.905526789179662	0.0630629144297212	0.272075721267433	0.148661027162857	0.109502902180907	0.530239650611197	-0.0414317440727051	0.488807906538492
816	-0.681711823952567	-0.823502360664534	-0.483383887662003	0.124132914343384	0.0617090653986691	0.11214101413394	0.297982993875993	-0.299511667569134	-0.00152867369314175
817	0.769369191152981	0.982865633882847	0.82882297684179	-0.028948356478539	-0.0255733157166651	0.108911539514655	0.0543898673194507	-0.170994474884889	-0.116604607565438
818	-0.392242088692061	-0.19494167061163	0.000573044391796146	-0.0120700664483343	-0.0510520508055296	0.112780675888458	0.0496585586345942	-0.112167914442646	-0.0625093558080522
819	1.51667026970557	0.461555006674661	0.985686430250979	-0.0452427175570717	-0.0728376514673401	0.114932309504889	-0.00314805951952282	0.0684415409806463	0.0652934814611235
820	1.40027417174644	1.25448304699605	1.89947900323297	0.107433947024376	-0.069932066302331	0.12457196030524	0.162073841027285	-0.0700325993343972	0.0920412416928874
821	1.09020372534339	0.83861467534879	1.00990684533965	0.314540215606922	-0.0246031747396732	0.148523322299601	0.43846036316685	-0.130855049213676	0.307605313953174
822	2.0831583933727	2.38262945148227	1.64212978619808	0.490337705301562	0.0340540993253249	0.175926039086218	0.700317843713104	-0.188431363301631	0.511886480411473
823	1.56026419056804	0.741908000963436	2.06850841313139	0.739455609952858	0.150283558200866	0.211626919186371	1.1013660873401	-0.121109233358454	0.980256853981641
824	0.818587182301778	0.00377774833416505	0.774518255458197	0.938361122066949	0.247553311988349	0.257656489937151	1.44357092399245	0.0123789483685864	1.45594987236103
825	-1.55110668658181	-0.821827654382141	-1.83205725564683	1.01354018148911	0.304744655800277	0.300017130257754	1.61830196754714	-0.0906523160752783	1.52764965147186
826	0.320346930890051	-1.09559128132685	0.401484486839909	0.770801706394373	0.306153472616493	0.31540501940736	1.39236019841823	0.0242018519220376	1.41656205034026
827	-0.564279497573533	-1.54947530402897	-1.38337184892224	0.612312305903423	0.261158303687269	0.328780057664586	1.20225066725528	0.145145735134005	1.34739640238928
828	-1.83924536252743	-1.06453318418626	-0.486435162043318	0.414027236482299	0.171671736140898	0.324235941774288	0.909934914397485	-0.0756943638051247	0.83424055059236
829	-1.22650007366351	-1.40761283486369	-0.677167042315578	0.0826705725369976	0.0711835712528318	0.313177833209608	0.467031976999438	0.00704229219817954	0.474074269197617
830	-0.733145340539085	-0.562171730444537	-0.0356748357579313	-0.206746559041855	-0.0446128849289697	0.295160846409667	0.0438014024388416	-0.0625650629495876	-0.018763660510746
831	0.193522731726548	0.741853790277288	0.268117709804822	-0.392949731617675	-0.139178347877973	0.277414033847469	-0.25471404564818	-0.176694238028612	-0.431408283676792
832	-0.200159355099046	0.00822676238520347	-0.794611378102538	-0.413151400535847	-0.173699135565696	0.262797963529542	-0.324052572572001	-0.0438327682923367	-0.367885340864338
833	-2.2607819504796	-0.912752249659943	-0.718567663908543	-0.398790968295758	-0.190862191450145	0.241261519646976	-0.348391640098927	-0.0612561433680186	-0.409647783466945
834	-1.19650179945279	-0.496895498302061	-0.673710534742155	-0.591465863406392	-0.225987412400943	0.21494225733275	-0.602511018474584	-0.143082080398611	-0.745593098873195
835	-0.778854905748752	-1.22898431272357	-0.89592086707963	-0.742080779497074	-0.258379880744048	0.185351383626669	-0.815109276614454	-0.162099993085351	-0.977209269699804
836	1.51874569469868	0.14220138602131	0.766651701356596	-0.812633629838445	-0.311851506074561	0.151339271324643	-0.973145864588363	-0.444698324282517	-1.41784418887088
837	0.492193045942612	-0.496076107191506	-0.0320896820697937	-0.593123526946214	-0.332790637364184	0.129058944584842	-0.796855219725556	-0.377839158037308	-1.17469437776286
838	-0.354020425914276	-0.121868808553959	-0.506576944913517	-0.37723705423834	-0.352137652977772	0.109358249352595	-0.620016457863518	0.114199967900763	-0.505816489962755
839	-0.132706424157877	-0.20295469457742	-0.518875803167121	-0.277200657281918	-0.357526725917184	0.0876546473301506	-0.547072735868951	-0.0399856515325058	-0.587058387401457
840	-0.150458179902401	0.0257551939845825	0.665032208508945	-0.21635570410922	-0.356037933353704	0.0643964652702019	-0.507997172192722	-0.0332901330557835	-0.541287305248506
841	-0.96148544561573	-0.591942960536894	0.456987825171003	-0.181637668340613	-0.342497616447567	0.0507885675766445	-0.473346717211535	-0.00498074650101199	-0.478327463712547
842	-1.20349584678686	-1.5818996075893	-2.2906200483042	-0.249416330906361	-0.341552975241355	0.0433224230353752	-0.547646883112341	-0.192098684323066	-0.739745567435407
843	-0.0284931434781235	-0.181952680114467	0.502219960962356	-0.381838850097729	-0.381502825527145	0.0160909493229129	-0.74725072630196	-0.229082540673428	-0.976333266975388
844	0.570981366263521	0.795414016295734	0.630704564615112	-0.402894413591009	-0.401705195395626	-0.00180573983109864	-0.806405348817734	-0.080478931272083	-0.886884280089817
845	-0.17688862219959	0.113699489027332	0.76608420042426	-0.30732670784245	-0.375998606050292	-0.0107351060918215	-0.694060419984564	-0.133085833557924	-0.827146253542488
846	-0.0281776385125158	-0.179134776442221	0.273497673085501	-0.249953894690563	-0.342688627974265	-0.0110168201260535	-0.603659342790882	-0.236170136906977	-0.839829479697859
847	0.433607305523521	0.280778614100968	0.213740457573492	-0.200029506862309	-0.314966560005053	-0.0086729913771851	-0.523669058244547	-0.0591097484288508	-0.582778806673398
848	-0.700155677024879	-0.452571849804478	-0.346122955351897	-0.109351144878496	-0.276839277408194	-0.00474148117282614	-0.390931903459516	0.106704652441684	-0.284227251017833
849	1.57947829477572	1.30535140233314	2.04862333966802	-0.131814019531555	-0.257006640802169	-0.00461154441492618	-0.39343220474865	-0.0713240432524879	-0.464756248001138
850	-0.000361428841554101	-0.308039092969176	-1.04916866779824	0.0418204314948333	-0.192518310496726	0.014073311100147	-0.136624567901746	-0.10717021661546	-0.243794784517205
851	1.60209311345929	-0.103252654607239	0.964907462992689	0.115255240302301	-0.15305266251716	0.0197504595052849	-0.0180469627095738	-0.0282509530214424	-0.0462979157310161
852	0.010945823972748	-0.0214764426605053	-1.67824455878847	0.307551085538852	-0.124950405478216	0.0329505007468267	0.215551180807463	-0.234393138073611	-0.0188419572661477
853	0.442841135377252	1.21709722639611	1.47233492774687	0.361701750736004	-0.102710548327693	0.0282739987190328	0.287265201127344	-0.135100171173888	0.152165029953456
854	1.98313098951019	0.666660266505848	2.22405062276304	0.394215504171168	-0.0445688104609826	0.0375113930512834	0.387158086761469	-0.173655501939215	0.213502584822253
855	-0.737289362245891	-1.152862512588	-0.541733023573964	0.578671229819674	0.0177018384600847	0.064858674037973	0.661231742317732	-0.140622182011527	0.520609560306205
856	-0.807777942589374	0.104169199859443	0.471434976698564	0.519582232417508	0.0211060864214773	0.0817595761224743	0.62244789496146	-0.215899561562192	0.406548333399267
857	-0.102709553955623	0.71918754609436	-0.0493754067413902	0.349923868021402	0.0261059679872286	0.0991221765488774	0.475152012557508	-0.151521251547891	0.323630761009618
858	-0.511594805407504	-0.254332310539738	-0.877247781294739	0.224642896706546	0.0521525232870756	0.111993062111588	0.388788482105209	-0.0427988613437897	0.345989620761419
859	-0.137037878699798	0.257832260845143	0.102431209901782	0.0890651840238974	0.0595692083028744	0.113578985891344	0.262213378218116	0.01667728881429	0.278890667032406
860	-1.72513676334028	-0.565000296971	-0.624395639725402	0.00376831849131117	0.0710272117810573	0.114775704506941	0.18957123477931	0.0365896680719088	0.226160902851218
861	0.319306869010173	-0.054893588891388	0.439326951709	-0.219990608766427	0.0578705659840456	0.109066330201164	-0.0530537125812169	-0.18134514787216	-0.234398860453377
862	-1.33505160393136	-0.478950597849897	-0.657669000412256	-0.2623753974141	0.0453521374925837	0.107379388888313	-0.109643871033203	0.0817736190493338	-0.0278702519838695
863	-0.941059901349978	0.197912933903649	0.501516241463117	-0.396088721011098	0.0197853155648729	0.0990749841203571	-0.277228421325868	0.118495078270138	-0.15873334305573
864	-1.29654756146967	-1.07933870092649	-0.433318459325293	-0.514049364498026	0.0084787419495365	0.0959166043275389	-0.409654018220951	0.117747299304479	-0.291906718916471
865	0.688699894878859	0.542281078678808	0.598405287416769	-0.650237344014062	-0.0347263915747095	0.0885413012937329	-0.596422434295039	0.0788156514021292	-0.51760678289291
866	1.29637580116068	1.26502220264629	1.49600055445102	-0.566893089053793	-0.0447873123081576	0.0871156861626142	-0.524564715199336	0.163885891144809	-0.360678824054527
867	-1.14059456084516	-1.73878104872253	-1.50206668065469	-0.328791261013313	-0.00863120024446374	0.0986959515795975	-0.23872650967818	0.183981153915288	-0.0547453557628919
868	1.7136036616731	1.43108652502972	0.425094426947655	-0.308399405732764	-0.0410551656023496	0.0936920272885334	-0.255762544046581	-0.0796186401812582	-0.335381184227839
869	-0.677372032582022	-0.418527455328019	-0.61052717089289	-0.0819311093136652	-0.0145736048232004	0.0925931067991188	-0.0039116073377468	0.0615747014533085	0.0576630941155617
870	-0.251184185370043	0.252313450834726	0.232829895094298	-0.0439163127516858	-0.0100500683547328	0.0853305930192259	0.0313642119128073	-0.126246670446421	-0.094882458533614
871	-0.503322728615432	-0.69299832409413	-0.774120812759438	-0.0490017562460749	0.0015754506554266	0.0807185348857016	0.0332922292950533	0.180623839138783	0.213916068433836
872	0.883236929603679	0.512993706392165	1.24519362831074	-0.0999428180274339	-0.0133786595053797	0.0692069859293747	-0.0441144916034388	-0.0358070195840688	-0.0799215111875076
873	0.800554465310168	1.81160683561948	2.01064645951296	-0.0172412132982181	-0.00616294715755004	0.0704223719384061	0.047018211482638	-0.0706421426789225	-0.0236239311962845
874	-1.54900621706605	-1.11195518847775	-0.684435570159402	0.107653374078199	0.0582051240728978	0.088972788195305	0.254831286346401	-0.187802632859829	0.0670286534865721
875	-1.13714164370288	-0.986169437720719	-0.591089757494779	-0.0140613811499209	0.0630241207987119	0.097161825140381	0.146124564789172	-0.05825969650444	0.0878648682847319
876	-0.573817263965226	-0.454168402936759	-0.918698677162185	-0.189182844610713	0.0318872204628563	0.0976381508007872	-0.0596574733470695	0.0242042322664694	-0.0354532410806001
877	0.980416951263047	-0.0134343602243492	2.03653408473835	-0.308850514758615	-0.00490590105133773	0.0888312008871996	-0.224925214922753	0.114516055175465	-0.110409159747288
878	-0.362293804387399	-1.24635456158954	-1.68257555454555	-0.223901149199808	-0.0298478321677302	0.0992435545991134	-0.154505426768425	0.205169286824282	0.0506638600558569
879	-0.329290990334982	0.219732485742925	0.620513205072685	-0.200251823356199	-0.0864033047507783	0.0916451541968923	-0.195009973910085	0.0672986363278057	-0.127711337582279
880	-0.782363470965552	-0.424736752529825	-0.0723546657894465	-0.203177207755165	-0.114278415560205	0.0902088148663309	-0.227246808449039	0.127150226290566	-0.100096582158474
881	0.00651834719498806	-0.512781200427517	-0.348684829670544	-0.266317993020321	-0.143118440896503	0.0875612240541424	-0.321875209862682	0.166235447662922	-0.15563976219976
882	-0.0430324518526678	0.683728971236737	0.491861493118233	-0.265044073783452	-0.174541014545494	0.0814455820467792	-0.358139506282167	0.0277198692364515	-0.330419637045716
883	-1.55679183036345	-1.33924179908838	-1.14781366626386	-0.240279605967501	-0.167477435252487	0.0801515002636534	-0.327605540956335	-0.0511113920059886	-0.378716932962323
884	0.284039578363512	1.07050906064053	0.394020207042134	-0.370004297372136	-0.201098650339278	0.0679803028348254	-0.503122644876588	-0.0783531797161411	-0.581475824592729
885	-1.42215961948874	-0.650234333315737	-0.804144055244355	-0.357614421128746	-0.181969469186306	0.0609649874854814	-0.478618902829571	0.00744888223432524	-0.471170020595246
886	-0.652734946734298	-0.563599400149385	-0.65256703037239	-0.465706919067831	-0.184462218350791	0.0473930428927264	-0.602776094525896	-0.170760444323622	-0.773536538849518
887	-1.01352085477233	-0.752570099329621	-0.151361946571027	-0.533665460585211	-0.198529445380255	0.0299474163438906	-0.702247489621575	-0.1354324798072	-0.837679969428775
888	-1.62958560862742	-1.64972393033071	-2.25332357366399	-0.614899040051897	-0.226081693318647	0.0140233645354465	-0.826957368835097	-0.0921146968849188	-0.919072065720016
889	1.64151425602608	1.09319136096837	1.48577191311857	-0.759341981110888	-0.291148991723136	-0.0195300556630492	-1.07002102849707	-0.131076048499058	-1.20109707699613
890	1.26265557369357	0.909620292248651	0.821114931753238	-0.565657968900085	-0.289396999980627	-0.0333805898707316	-0.888435558751444	-0.276999834730591	-1.16543539348204
891	-0.564243409948086	-1.18367031408863	-0.663137794011963	-0.281728070958119	-0.248924077654703	-0.0369884011740535	-0.567640549786876	-0.0394943893240393	-0.607134939110915
892	-0.751095314774433	-0.90787846192	-0.747433747270691	-0.184045224742904	-0.252379276271357	-0.0456075822415247	-0.482032083255786	-0.0931911074438054	-0.575223190699591
893	-1.90981082202357	-1.74889742200185	-1.99520481158916	-0.200705704114531	-0.276134871326211	-0.059014412588518	-0.535854988029259	0.0993162194403297	-0.43653876858893
894	-0.284792170858769	-1.09034186087156	-0.721269128462012	-0.391206779960997	-0.340260378350211	-0.0875099269740498	-0.818977085285258	0.164529935828034	-0.654447149457224
895	1.76316557980353	0.667229540193722	1.03457014357041	-0.464828911556522	-0.407772388473657	-0.116573911249443	-0.989175211279623	0.248135357559155	-0.741039853720467
896	0.0947719438909625	0.33677719624391	0.0604107041991615	-0.258286100371442	-0.417776983162324	-0.129952627542482	-0.806015711076249	0.112458151761904	-0.693557559314345
897	-0.246933173955975	-0.0717812951253035	0.00136145694322401	-0.127243202654574	-0.399726527972539	-0.139182735142461	-0.666152465769574	0.316276062228396	-0.349876403541178
898	0.333671010041298	-0.294108910838397	-0.101821673603469	-0.081015794041919	-0.376843298111002	-0.145466961818803	-0.603326053971725	0.0528401817486838	-0.550485872223041
899	-0.660477550464709	-0.196129703412588	-1.13793179067484	-0.0156523464539857	-0.358753530279711	-0.150216035327117	-0.524621912060813	0.345274943074382	-0.179346968986431
900	1.79808490420558	1.34855905950038	1.65359750810649	-0.055418435102495	-0.341262575883633	-0.163040336541852	-0.55972134752798	0.134421750880499	-0.425299596647481
901	-0.124162241769296	0.36006675449008	-0.255217186610844	0.12558365360201	-0.274160377594338	-0.157101137579669	-0.305677861571997	-0.0183565631314034	-0.324034424703401
902	-2.14967626508621	-1.51355097146503	-1.19255084835623	0.179947038626258	-0.208380010244875	-0.153125138478915	-0.181558110097532	-0.109675453279846	-0.291233563377378
903	-0.418897537786679	1.00106382035911	-0.327903538947655	-0.0457395334270753	-0.207006677565762	-0.159273823500343	-0.412020034493181	0.0104462685152025	-0.401573765977978
904	-0.36691362154353	-0.227711977345819	-0.1357950605876	-0.187102935457011	-0.166500098550053	-0.165832564406982	-0.519435598414046	0.111700361482287	-0.407735236931759
905	-1.48385746257035	-2.39619524259492	-2.1937912932684	-0.269637528353367	-0.141334168459209	-0.170929365868586	-0.581901062681162	-0.064878994464139	-0.646780057145301
906	-1.17016755858618	-1.58618101661523	-0.879086409901492	-0.436561617084617	-0.198294456051172	-0.193404596311437	-0.828260669447226	0.43845756672254	-0.389803102724686
907	3.19541181441655	2.98124848553359	3.12043355087776	-0.589617938699505	-0.281906619489999	-0.218008605458384	-1.08953316364789	0.181511918654304	-0.908021244993584
908	-0.142410269665365	-0.631262028363843	-0.281429262557536	-0.251593893320208	-0.231056896129656	-0.207943546185072	-0.690594335634937	0.183179780064663	-0.507414555570274
909	0.0386570854400471	0.312469660207228	-0.110008503110813	-0.0876381160474808	-0.210052460424776	-0.200366330403184	-0.498056906875441	0.20226047067052	-0.29579643620492
910	1.4869106050279	1.08629450326225	1.54095454067303	-0.000296729416376229	-0.178837608159817	-0.193343528060072	-0.372477865636265	-0.111655480789517	-0.484133346425783
911	-0.708773515668969	-0.018828429747037	-0.0236031176470928	0.198453494182818	-0.116462015604054	-0.171899707586273	-0.0899082290075087	0.0913235457981745	0.00141531679066581
912	0.315219405525808	0.252716430839011	0.497281929118644	0.190171224530073	-0.0714402503250238	-0.152999852655917	-0.0342688784508673	-0.0757905548127759	-0.110059433263643
913	-0.788567354476933	-0.840756953750233	-1.2259845869215	0.199587926824438	-0.0306375676868199	-0.131640813260333	0.0373095458772849	0.145693716044323	0.183003261921608
914	2.91769602527539	3.07300640318481	3.51252550881164	0.0975513364143999	-0.0298141487987267	-0.124054549853288	-0.0563173622376143	-0.0568857301131453	-0.11320309235076
915	-0.109186478664441	-0.0707137286864164	0.63034216865224	0.354027017658845	0.0723560486532463	-0.0849373698715078	0.341445696440583	0.0151355544731217	0.356581250913705
916	2.62846865432523	2.45061116167561	2.22390240149771	0.41907979094577	0.1361494458289	-0.0464381740708439	0.508791062703826	0.2397831793054	0.748574242009226
917	1.10797932075933	0.837350955505277	0.455136048592265	0.684667013103875	0.254693395641087	0.00562554281958031	0.944985951564543	0.195037821750974	1.14002377331552
918	2.0125107873066	2.49263343327681	1.80598235356715	0.848419479025291	0.353209527574333	0.0523190057790614	1.25394801237869	0.168025619861984	1.42197363224067
919	-2.17109394023428	-2.16497531604926	-1.86323233516118	1.04562866048747	0.48927274223836	0.106415787395723	1.64131719012155	0.161711455952881	1.80302864607443
920	-1.66506348855386	-2.21313149432588	-1.14739577006258	0.787739811626495	0.49350057980666	0.132883570255554	1.41412396168871	-0.0741749562590274	1.33994900542968
921	-0.151426342415334	-0.6391596118617	-0.0985182544319254	0.407664261231095	0.407640522997453	0.142968109204496	0.958272893433044	-0.00588639222891491	0.952386501204129
922	-1.13359326361607	-1.03273726720811	-0.957227718226834	0.17633608110798	0.315760348168737	0.149038494011442	0.641134923288159	-0.147845355956914	0.493289567331245
923	0.70081993588989	0.572712643583254	0.675435051711051	-0.0683513863789403	0.209974450734547	0.143997469933102	0.285620534288708	-0.278576925012681	0.00704360927602704
924	0.248071786382659	-0.0873611210089351	1.30765206136147	-0.0957037333188561	0.150920487392493	0.144677788438773	0.19989454251241	-0.281718124742115	-0.0818235822297049
925	0.454736832479626	-0.0308267056477495	0.0417516889616902	-0.0709860056076245	0.103515395657079	0.155756721225449	0.188286111274903	-0.276253046323924	-0.0879669350490204
926	1.0901285145759	1.16213970774629	0.150839921447574	-0.0033931514221705	0.0673278967491183	0.163794649173017	0.227729394499965	-0.132100185829578	0.0956292086703876
927	0.355739409564592	0.920251700305051	-0.547090943626635	0.144264672903508	0.0789175751590714	0.170257093276363	0.393439341338942	0.0341181317827393	0.427557473121681
928	-0.265794988088423	-0.708508939614122	-1.06745812067968	0.233085126760972	0.11423078733828	0.169055977328795	0.516371891428047	-0.0801032878854088	0.436268603542638
929	-1.03490814048648	-0.50816922997249	-0.412476840620671	0.219154136382597	0.110945362162961	0.156882869366667	0.486982367912226	0.0805878166638751	0.567570184576101
930	-1.03073896855654	-0.839892662321558	-0.76658068108384	0.0780797754393585	0.0884554221472413	0.141763408478209	0.308298606064809	0.142055934578705	0.450354540643514
931	0.161043101894755	-0.857153487257001	-0.328308180935903	-0.104343422605437	0.0429676104272784	0.121164534375312	0.0597887221971526	0.0945474803669715	0.154336202564124
932	-0.219835973890868	0.122497383867431	-0.631850426941266	-0.157698413189328	-0.0170067513646805	0.100231691433526	-0.0744734731204826	-0.0578695554442224	-0.132343028564705
933	0.89924723553357	0.832200444569124	1.27651048085794	-0.188109966808099	-0.0526382562903295	0.0764684201997503	-0.164279802898678	0.111327137265662	-0.0529526656330154
934	-2.25532472033322	-1.82297492800373	-2.28236953103688	-0.084883946848599	-0.0475392282011413	0.0678705520559648	-0.0645526229937755	0.091581389691876	0.0270287666981004
935	-0.204375741354346	-0.191046348955171	-0.0410027704057895	-0.271161865049924	-0.102260203257834	0.0395648493744902	-0.333857218933268	0.165776448564729	-0.168080770368539
936	0.54721821846496	0.503764562659885	0.302900652825433	-0.347309196835601	-0.141837269656215	0.0156607957003293	-0.473485670791486	0.55191108738706	0.0784254165955737
937	1.75619795786007	1.52020068158279	1.73256593763501	-0.28508593906903	-0.147208103454489	-0.00131125258580419	-0.433605295109323	0.203790686307858	-0.229814608801465
938	0.590398480550757	0.931362275483357	1.18582766106565	-0.0377872066055341	-0.0961858357209488	0.000481989030071907	-0.133491053296411	0.33941340135085	0.205922348054439
939	-1.24116035609402	-1.50278736354617	-1.77416261127196	0.140759275409458	-0.0283226632582668	0.0126756186267774	0.125112230777969	0.547090313213724	0.672202543991693
940	0.541115801699818	0.420488789111302	0.209721080588608	0.0725704676202413	-0.031117106203676	0.00649084165536501	0.0479442030719303	0.32184443341216	0.36978863648409
941	0.203355814976722	0.0414811308547155	-0.619995127804083	0.092078982039399	-0.0181971305335556	0.00326602883528564	0.0771478803411291	0.153872498990979	0.231020379332108
942	0.623169885798538	1.15489747687029	0.2678327201659	0.112646918598914	-0.00758020560812013	-0.00501374938587637	0.100052963604917	0.0523085016928521	0.15236146529777
943	1.11324852892764	1.33007983467387	0.139211757262573	0.176480944351102	0.0376076097235603	-0.00932380367607478	0.204764750398588	-0.00947938994473458	0.195285360453853
944	-0.894489728705109	0.000933919250730719	-0.451639394543839	0.305379155064223	0.110221267620916	-0.0115085020086074	0.404091920676532	-0.142055289664791	0.262036631011741
945	-0.655037193431403	-0.0323288887410487	0.892970402973283	0.234170435270397	0.155304533344236	-0.0172795639170196	0.372195404697614	-0.301870567024096	0.0703248376735181
946	-0.536748818625472	-1.11024958277354	-0.88266278219939	0.106469044628317	0.179362923679938	-0.0137680971445313	0.272063871163724	-0.273853929804322	-0.00179005864059756
947	0.164534854545442	-0.418503321829043	-0.342036378043991	-0.0200498481633742	0.153236322136289	-0.0187551316928289	0.114431342280086	-0.160169537879657	-0.0457381955995714
948	3.20814291858252	2.69192641533029	2.42463294493933	-0.0570726940174143	0.116982353990996	-0.0257631984599713	0.0341464615136102	-0.333302873210195	-0.299156411696585
949	0.506396299996028	-0.772301387995917	1.2063375765258	0.276572237163398	0.176995240701192	-0.00932862271895196	0.444238855145638	-0.273489959006895	0.170748896138743
950	0.470448596050986	1.79411183122729	1.40636472286516	0.450739858557419	0.186115000628527	0.0151267428673671	0.651981602053313	-0.0164253023427269	0.635556299710586
951	-0.0545566750219824	-0.460458427959568	-0.637143413644657	0.530464188578369	0.244868472579967	0.0477374304692141	0.82307009162755	-0.131347319289262	0.691722772338288
952	1.27617755279706	1.22672042784186	0.724162557681292	0.502779815618307	0.261126423112288	0.0682393850662449	0.83214562379684	-0.288449747602275	0.543695876194565
953	1.55225719618874	1.43529794242382	1.06920174069771	0.572565437297398	0.303618369862211	0.0909594893746444	0.967143296534254	-0.288230671219512	0.678912625314742
954	2.92591490112798	1.60763395289045	2.43147335292632	0.708172105277736	0.369130019861121	0.118411953322505	1.19571407846136	-0.63989667072507	0.555817407736292
955	-0.514768584507654	-0.354508839947129	-0.652199106973097	1.00594158738697	0.453563492902819	0.161816681689419	1.6213217619792	-0.534849684754321	1.08647207722488
956	-0.420999586207977	-0.843489294464197	0.000821977504880389	0.975193831649255	0.483647616739457	0.189986727632843	1.64882817602155	-0.431211260796483	1.21761691522507
957	-1.20572908589567	-0.95527868789177	-1.2405323135096	0.810232542905314	0.460298028501435	0.211337344084679	1.48186791549143	-0.449902638905975	1.03196527658545
958	-1.81460101245949	-1.75898106217019	-1.12766116192233	0.518731496513007	0.398236968731282	0.215679096367196	1.13264756161149	-0.304769481563822	0.827878080047664
959	0.161306369584162	0.530423744856326	1.08370261973418	0.136753142574457	0.285945435383294	0.207077150344763	0.629775728302514	-0.292678970731243	0.337096757571271
960	0.353354909665745	-0.638382127650693	0.0443195010250897	-0.0324440374374291	0.218649389371172	0.207964945916096	0.394170297849839	-0.232582626205073	0.161587671644766
961	-1.58132427359109	-0.768603935509927	-0.663373714764201	-0.067045184539785	0.145448477825071	0.207209517591169	0.285612810876455	-0.268884272157897	0.0167285387185579
962	1.03637826780796	0.0379181619507697	0.189245346147621	-0.244904354220149	0.0664300276610346	0.198712099403031	0.0202377728439168	-0.260180588870039	-0.239942816026122
963	-0.911515278360233	-1.23380190611182	0.0479578976524031	-0.18705043216207	0.0125213734078764	0.19166784423418	0.0171387854799869	-0.193423293790441	-0.176284508310454
964	1.57327716299155	1.09848660471274	0.960449515179139	-0.238485802942612	-0.0644321747898899	0.184598708807659	-0.118319268924842	-0.326015654705061	-0.444334923629903
965	0.166097039144572	-0.163789784165634	0.193960726884671	-0.066940576641884	-0.0779239429706534	0.185829786244591	0.0409652666320537	-0.238824485591316	-0.197859218959262
966	0.915939777466154	0.581375483170827	0.831313475809654	0.0352294659485114	-0.0897712679844583	0.186909877313289	0.132368075277343	-0.441233080157248	-0.308865004879905
967	0.130926414091635	0.893695891418407	0.806898518676556	0.175544021440259	-0.075723415157694	0.193623576141096	0.293444182423661	-0.184224289065052	0.109219893358609
968	1.85070258967399	1.35612827658592	1.41758458802599	0.233553749612574	-0.0345508445392235	0.204667968524937	0.403670873598288	-0.200207514129462	0.203463359468825
969	-1.08586385136796	-0.450209596094542	-0.83778007568407	0.432724594290837	0.0385954022027052	0.224683731866657	0.6960037283602	-0.0983352043638105	0.597668523996389
970	1.46270165257214	1.15075290804011	1.0786851570533	0.358725266458479	0.0716145914575027	0.231455988026818	0.6617958459428	0.0398804636761511	0.701676309618951
971	-0.791119850702842	-0.495399163799582	-1.57479165351306	0.443362298806612	0.129081136809719	0.244664943118554	0.817108378734885	-0.0701242551108179	0.746984123624068
972	0.131737951524548	-0.355938343598374	-0.28434878548861	0.348355061553714	0.147136755236077	0.239014551311917	0.734506368101707	-0.206533206722087	0.527973161379621
973	-0.0491012296615904	0.463125376654834	0.238460793384961	0.281932293700354	0.142748392546999	0.229651011624129	0.654331697871482	-0.0980064546784112	0.556325243193071
974	-0.402027031862834	-0.0138043363788622	-0.571333993994889	0.216177551067042	0.150283280853895	0.222062775708338	0.588523607629275	-0.155476737913387	0.433046869715888
975	-0.894736570677353	0.53289206841439	-0.0823027908133297	0.120018061925752	0.149943896964693	0.208669427775892	0.478631386666337	-0.111020476525275	0.367610910141062
976	-0.893363816933043	-1.13186124833854	-1.62271234522744	-0.0321953869753897	0.162241268601619	0.195069482469918	0.325115364096147	-0.319958471727105	0.00515689236904166
977	0.689761271429957	0.902934058029828	0.147294768915386	-0.192904365982312	0.128085847639645	0.167485347477368	0.102666829134701	-0.336054785060525	-0.233387955925823
978	2.02337582422229	1.59097441287225	1.64500399975829	-0.170171277937509	0.13055246560778	0.144717412639383	0.105098600309654	-0.266365415093634	-0.161266814783981
979	-0.648568152584561	-0.964711775616232	-0.462772039657252	0.0755485813209062	0.180019312847317	0.139650667043255	0.395218561211478	-0.427211426604356	-0.0319928653928773
980	-0.50263074591041	-0.220974392017378	-0.198713840713162	0.108186623632442	0.175669192453717	0.130050367180071	0.41390618326623	-0.279484744998091	0.134421438268139
981	0.0591276585191155	-0.82831047279329	-0.773307660543948	0.0571854049240141	0.159744245169854	0.119214543925932	0.3361441940198	-0.0862913525477999	0.249852841472001
982	0.100474281331128	-1.16775659562041	-0.0391470735040972	0.034395175759241	0.116693940836061	0.102266148108002	0.253355264703304	-0.243584052642944	0.00977121206036005
983	1.69841078690333	0.977370142979499	2.36953603122955	0.03119248082151	0.0457589368667426	0.0871096441175976	0.16406106180585	-0.0813298231225182	0.082731238683332
984	0.571323186831949	1.82993976225478	2.20309195766928	0.208519749164267	0.0287143296165052	0.0953521391283568	0.332586217909129	0.10139831844663	0.433984536355759
985	-1.14571140985242	-1.17906879123062	-0.165588498910199	0.326809352206234	0.0762745951405726	0.121171422604193	0.524255369950999	0.0431596761545651	0.567415046105564
986	-0.760623531724384	-1.60635269452188	-0.725678977815599	0.221560825142224	0.0670353275149001	0.139714838963584	0.428310991620708	0.128857915231471	0.55716890685218
987	-1.90150478057003	-2.27421583501198	-2.29307937644669	0.068610625199208	0.00603256418043854	0.147065443291882	0.221708632671528	0.155946517619268	0.377655150290796
988	1.54057792735785	1.32304320520047	1.97395718938974	-0.211510224693768	-0.109535849927368	0.1310031564369	-0.190042918184236	0.352333191103618	0.162290272919382
989	-0.40336062838024	-0.220677558003812	-0.41487865054168	-0.149158985505585	-0.140075840109346	0.134527217777351	-0.15470760783758	0.389618374750039	0.234910766912459
990	1.20598648778191	1.62666920209109	0.691517636094791	-0.148191760297183	-0.163171740285721	0.132440230583719	-0.178923269999185	0.116646877256439	-0.0622763927427455
991	0.110438544710266	-0.25153968457121	0.144041182777208	-0.00230685584168846	-0.120019635986296	0.135789292574287	0.0134628007463018	0.2534560962169	0.266918896963202
992	0.316639049859507	0.68316804034213	0.730286889948372	0.075338853976932	-0.095387976465491	0.138604914575214	0.118555792086655	0.16293524817109	0.281491040257745
993	1.4519209051417	1.40722035441043	0.664239534123666	0.135998745674453	-0.053369344326913	0.146262865332654	0.228892266680194	0.152177487496595	0.381069754176789
994	2.02508441206279	1.3773484563955	0.807616717948095	0.304193711783295	0.022635609052016	0.157218408603945	0.484047729439256	-0.0570278549847951	0.42701987445446
995	-1.23632831714242	-1.56703679065682	-1.20678547297582	0.563898858468714	0.117946581395399	0.172071910194992	0.853917350059106	-0.178346208006945	0.67557114205216
996	-1.047498714641	-1.17125618506109	-0.531147471064855	0.486704667415894	0.126640635847251	0.171755213285768	0.785100516548913	-0.0725948026924463	0.712505713856467
997	-0.197686113056101	-0.942752209831539	-1.01863259772355	0.286774198334065	0.0899494701065853	0.16513450176676	0.54185817020741	-0.39802876549641	0.143829404711
998	0.0622446132091729	0.890496747391018	0.233543439694735	0.144568409312548	0.0315246288786961	0.149001508399539	0.325094546590783	-0.192140226993527	0.132954319597256
999	-1.17199360425609	-0.910297380699452	-1.15498544544166	0.0716340620170755	0.0204885162461874	0.136556773726474	0.228679351989737	-0.0126282056448553	0.216051146344882
1000	1.33937728458759	0.687205771469851	0.39261905745694	-0.0946210071838163	-0.01739397241084	0.114680499443032	0.00266551984837565	0.112508855510859	0.115174375359234
1001	0.490404858272115	0.107540695531292	0.44243707340996	-0.015390143774215	-0.019710363463434	0.0992837479814492	0.0641832407438002	0.0619427935438315	0.126126034287632
1002	0.477257559312338	0.50677837273389	1.23196840500087	0.0744798285228689	-0.0170935580709845	0.0897821848720589	0.147168455323943	-0.0226202249879215	0.124548230336022
1003	0.741644728094929	0.603603003858961	1.07064876279773	0.157952330988691	0.00181880994979163	0.092337214044094	0.252108354982577	0.197719311435994	0.449827666418571
1004	-1.04319705557481	0.294934033249889	-0.925775344130943	0.257833575886332	0.0342039195892355	0.103280527476829	0.395318022952397	0.268702218014956	0.664020240967353
1005	-0.0456921345090124	-1.21612245413607	-1.00918343063161	0.162805327921527	0.064447279443793	0.10292809311896	0.33018070048428	0.489347525309332	0.819528225793612
1006	-1.26092193109469	-0.538498639369285	-0.716203617949165	0.0975107196535576	0.0427752922036374	0.0925759667058804	0.232861978563075	0.437287440283834	0.67014941884691
1007	-0.399149644694126	0.946922252635645	0.706862083624621	-0.0776617686772602	0.00920717521270304	0.0767815238559653	0.00832693039140811	0.642264362627484	0.650591293018892
1008	0.346116474604397	-0.390981703393002	-0.0474134251665656	-0.190740152675194	0.0174142339123716	0.0695507532859125	-0.10377516547691	0.404184118610753	0.300408953133843
1009	-0.478243964998637	-1.020263122053	-0.381160934098846	-0.183696803982416	0.00953903379992051	0.0625718387902133	-0.111585931392282	0.452492473554394	0.340906542162112
1010	0.494010944109119	0.667251784977938	-0.875194687578715	-0.211858467648544	-0.0294661411947717	0.0528424547358198	-0.188482154107496	0.591987820364475	0.403505666256979
1011	-0.429457444125167	0.816443283139167	-0.702848443649207	-0.148502390721788	-0.0327918952609887	0.0364790829036222	-0.144815203079154	0.527090171906355	0.382274968827201
1012	0.770682657839215	1.53827986203939	1.30786766055983	-0.149953942356693	-0.0072058321195956	0.0163918999030981	-0.14076787457319	0.734550952527292	0.593783077954103
1013	-0.418873445172114	-0.537671077259159	-1.15825542018552	-0.0516511961465119	0.0605592732209701	0.0116315377239066	0.0205396147983648	0.640976108346181	0.661515723144546
1014	-1.73395056834266	-0.748795180030394	-0.931752939025815	-0.0467916975011655	0.0863853786185469	-0.00285157986653568	0.0367421012508457	0.853842533408031	0.890584634658877
1015	1.09575550873981	-0.0427809169668052	0.424177553563073	-0.225490739153402	0.0763361717033158	-0.0231143792036234	-0.17226894665371	0.907977201221932	0.735708254568222
1016	-0.923051548953879	-1.48463538933088	-1.16507948240561	-0.163755959042389	0.0656906496244772	-0.0356567170410822	-0.133722026458994	0.843294964583647	0.709572938124653
1017	0.180365855845326	0.895462403183011	1.34326047241046	-0.21721667685207	0.00777557792998521	-0.0561446855805362	-0.26558578450262	0.786158241761364	0.520572457258744
1018	-0.91906242322312	-0.991829851463203	-1.63296473817605	-0.198284634402877	-0.00197584542348211	-0.0602560505028764	-0.260516530329236	0.950978674743319	0.690462144414083
1019	-0.69460772759558	-0.696423293863368	-0.289921293936512	-0.266797140658395	-0.0409291606275954	-0.0778521535838049	-0.385578454869795	0.590324585725953	0.204746130856158
1020	-0.234369878040341	0.240650718800203	0.521578564280764	-0.343081431270191	-0.088502802925566	-0.0941769180192846	-0.525761152215041	0.541318098438639	0.0155569462235974
1021	-0.498689959751535	-0.0133388548408359	0.731835426657891	-0.36520549115452	-0.10960317037215	-0.101970208331829	-0.576778869858499	0.333673273683132	-0.243105596175367
1022	0.872276381295789	1.72980598985055	0.679519803965682	-0.388937799450349	-0.120582606732462	-0.100805460255786	-0.610325866438598	0.223933164307973	-0.386392702130625
1023	-0.295974211744933	-0.277920265376832	-0.621820312469502	-0.263775507184176	-0.0673303601968727	-0.0927904098552614	-0.42389627723631	0.142983197052695	-0.280913080183615
1024	-0.229257889375325	0.134233074444047	0.462357334096145	-0.210610593263241	-0.0385236092486973	-0.0910144022144459	-0.340148604726384	-0.0551231896933242	-0.395271794419708
1025	-0.0117319368434723	0.109335348209081	0.546742292465607	-0.188419215174674	-0.01355200723107	-0.0845525291044628	-0.286523751510206	-0.141221682631239	-0.427745434141445
1026	-1.21358279686244	-0.436558766431651	-0.970701395416181	-0.159227178667887	0.00721290583211196	-0.0735491653381529	-0.225563438173928	0.130133756445683	-0.0954296817282454
1027	1.39126196348901	0.833085579233188	0.956888683898284	-0.258962348897093	0.00659807425448209	-0.0726575873413265	-0.325021861983938	0.0508285844093741	-0.274193277574564
1028	-1.10367655555358	-1.69582968484545	-0.658252493359979	-0.126415398672071	0.0332520485836009	-0.0626113570748696	-0.155774707163339	-0.0173352377436398	-0.173109944906979
1029	-1.05290712026843	-2.22506947754811	-0.899267178555297	-0.171488910863999	-0.00551098848015713	-0.0597753110149873	-0.236775210359144	-0.0938631662782915	-0.330638376637435
1030	-0.126678991236574	0.0120987312005794	-0.548374208747159	-0.286028369008862	-0.104182858594617	-0.0650489385527374	-0.455260166156216	-0.0416556683750591	-0.496915834531275
1031	-1.00639693097353	-2.04572697958078	-1.40689486126841	-0.319992639044918	-0.166505070365969	-0.0737394368409091	-0.560237146251796	-0.183730761307816	-0.743967907559612
1032	0.314116567242987	1.1127366001738	0.961681823476013	-0.408411416252469	-0.269805768358161	-0.0929169479660833	-0.771134132576714	-0.10494797325363	-0.876082105830344
1033	0.0222821561288523	-0.842443856877574	-0.437225575081338	-0.370061376570102	-0.293743606406928	-0.0990750609412597	-0.76288004391829	-0.386808701497025	-1.14968874541531
1034	1.5977653083684	1.8793853982693	2.20807343459908	-0.310218251211066	-0.327727020838942	-0.107175862490269	-0.745121134540277	-0.0866306759804832	-0.83175181052076
1035	0.666080199977746	0.992093510317153	0.64150358289435	-0.0782494714622124	-0.278189728483622	-0.0928581874732959	-0.44929738741913	-0.0301196571158354	-0.479417044534966
1036	0.300096663187563	0.490414512448602	-0.97554181399131	0.105923572491297	-0.203352681430999	-0.0744903861291624	-0.171919495068864	-0.224604577152778	-0.396524072221643
1037	-0.475709999788916	-0.425769470033552	-0.548428941363813	0.209350871385371	-0.130445338689176	-0.0676045909093382	0.0113009417868567	-0.209821064203883	-0.198520122417027
1038	-0.184843758226047	-0.263994492608238	-0.476809122840559	0.182049170552877	-0.0912314643362333	-0.0663171473117651	0.0245005589048788	-0.154176090089301	-0.129675531184422
1039	0.706749768203346	0.254932772357023	0.0484504320394167	0.130170290351125	-0.0705935019552228	-0.0689768624195151	-0.00940007402361244	-0.371712104207373	-0.381112178230986
1040	-1.10829806275909	-1.15753405024126	-0.893540058009902	0.168511310763593	-0.0460910106348154	-0.0700914065929537	0.052328893535824	-0.25067611378927	-0.198347220253446
1041	0.909197710847573	1.14826695618261	1.66489625842483	0.0485574321028648	-0.0660603652005907	-0.0784542610124813	-0.0959571941102072	-0.21737097712087	-0.313328171231077
1042	0.543835435722769	0.53175779033295	1.06460021682103	0.0868935797602238	-0.0396707179372157	-0.0695261075150534	-0.0223032456920453	-0.0857573914431723	-0.108060637135218
1043	-0.388699623118439	-1.01075732786348	-1.38289534981952	0.153001763192697	-0.0032630282559953	-0.0519538299048089	0.0977849050318924	-0.00867232597105929	0.0891125790608331
1044	0.109727452366769	0.576902502996306	-0.458385388539231	0.12438799182958	-0.0118525300175807	-0.0496093308293592	0.0629261309826404	0.12764308199062	0.190569212973261
1045	-1.21681866009481	-0.663169792379963	-0.613995905971083	0.109779806802986	0.00167232442565763	-0.0513882018673211	0.0600639293613221	0.182730456494582	0.242794385855904
1046	-1.6672565797877	-1.54274946902302	-1.32295970432626	-0.0392211876577695	-0.0110349448015104	-0.0579349157030943	-0.108191048162374	0.223714037172809	0.115522989010435
1047	-0.845163622592019	-0.76294913835788	-1.00521748399444	-0.280724024675074	-0.0697141473043776	-0.0747408922939642	-0.425179064273416	0.239767870927751	-0.185411193345664
1048	1.45406125567916	1.93405764724107	1.44135483881767	-0.449371485609863	-0.131743284842374	-0.0969191987746664	-0.678033969226903	-0.0333174887185297	-0.711351457945432
1049	2.7075869735328	3.19052500842504	2.8011190707178	-0.320358169376867	-0.105654868232645	-0.101157650212914	-0.527170687822426	0.124998585557553	-0.402172102264874
1050	-0.119058994478829	0.14783993917571	0.368870136596773	0.0628225904027478	0.0197916228059677	-0.078366151990383	0.00424806121833261	0.138459945646508	0.142708006864841
1051	-1.19275883015916	-1.33414709010999	-1.95205917061171	0.215399466868692	0.10807224081618	-0.0556586990984772	0.267813008586395	-0.203429065265287	0.0643839433211078
1052	-0.93816516624959	-0.610314521105182	-1.91520162465429	0.132620326995448	0.120005122637994	-0.0542263303300004	0.198399119303442	-0.0831718672540063	0.115227252049435
1053	-0.26381941751038	-0.184932181260794	-0.688573167585698	-0.0196084387145236	0.104073448723009	-0.0698919977531926	0.014573012255293	-0.128435526562943	-0.11386251430765
1054	0.301822301526445	-0.717847179260263	-0.065980221519664	-0.114172964287869	0.0839180402043313	-0.088315492979882	-0.11857041706342	-0.0331982777565576	-0.151768694819978
1055	0.94838624433535	0.266627549267334	0.573515863963737	-0.111883407650781	0.0441410991007194	-0.103196611059196	-0.170938919609257	-0.329790674746285	-0.500729594355543
1056	0.198743137764507	-0.609854531217787	0.0984677648342358	0.00302140759345971	0.0247592530119751	-0.109256313990339	-0.0814756533849047	-0.268799440490584	-0.350275093875488
1057	0.12889604451627	0.715112665334639	-0.00690880994489701	0.0756385172968023	-0.00901860623745133	-0.112337189841775	-0.045717278782424	-0.313463922286301	-0.359181201068725
1058	1.59073758128609	1.26887046982736	0.901465000530644	0.113870679247808	-0.00794485493079833	-0.113904794877381	-0.00797897056037176	-0.364233465036659	-0.372212435597031
1059	0.392889440046245	0.564818231113505	1.3385052855296	0.289281547481596	0.0345904894398964	-0.105999936324411	0.217872100597081	-0.155942798194598	0.0619293024024839
1060	1.56992418576823	1.09999060137677	0.832111916813925	0.378794912906701	0.0804635526883536	-0.0864567622364999	0.372801703358555	-0.197823863192256	0.174977840166299
1061	-0.283870720772506	-0.908527804462707	-0.607640716844687	0.546221333243499	0.14459311703974	-0.0621439593512749	0.628670490931965	-0.196121991883495	0.43254849904847
1062	-0.229205483716321	-1.00596029971287	-0.202842457565666	0.531637215122997	0.153075744723829	-0.0471737099705376	0.637539249876289	-0.0172155309339601	0.620323718942329
1063	-2.81335949985362	-2.45552066601187	-3.00860711947208	0.442718534322568	0.120787549290893	-0.036325299674638	0.527180783938823	-0.00703019623965093	0.520150587699172
1064	-0.0367169374076475	-0.139053903769053	-0.0821714396101392	0.0529100143454196	0.0147588107732382	-0.0543374166229804	0.0133314084956774	0.0751916244717493	0.0885230329674267
1065	0.275418922832484	0.177282599325391	-0.766741074674935	-0.131930909786859	-0.0613532393774364	-0.0693359334938955	-0.262620082658191	0.226963059092725	-0.0356570235654662
1066	-0.374141336361104	-0.0268189577492585	0.14668628254315	-0.171106856975812	-0.104550825833341	-0.0879255401905236	-0.363583222999677	0.332965389395369	-0.0306178336043078
1067	-1.8836280488871	-2.15500700649025	-1.70122093374305	-0.210239443510654	-0.130949946713986	-0.101021904114423	-0.442211294339063	0.328140865871415	-0.114070428467648
1068	-1.2062336755434	-0.872053935404165	-1.52629562596553	-0.406993542577886	-0.214917802964141	-0.126222737604933	-0.74813408314696	0.552524617570085	-0.195609465576875
1069	1.36140910864262	0.671420020659189	0.64592997445226	-0.580535207092009	-0.292700350042032	-0.159522866284365	-1.03275842341841	0.428889550766421	-0.603868872651986
1070	-0.958407944690148	-0.756692637232178	-0.545466766047882	-0.449402015976944	-0.313233355689565	-0.179497463774876	-0.942132835441385	0.37138817063972	-0.570744664801665
1071	0.734351232266369	1.55893427657599	0.997412197678772	-0.444425486057019	-0.341485751580086	-0.199161354288119	-0.985072591925224	0.268405115405547	-0.716667476519677
1072	0.469534903064629	0.130965284349987	0.95412930270724	-0.315125225944135	-0.298149278336996	-0.204432238704569	-0.8177067429857	0.459808113680442	-0.357898629305258
1073	-0.308234836490875	-1.06337042101456	-0.616343712344729	-0.172418083392415	-0.255014209410016	-0.198263033537824	-0.625695326340254	0.574934058358489	-0.0507612679817644
1074	1.10912618668576	1.02191923111412	0.462141746313048	-0.122614262219093	-0.252545076075273	-0.196993570501679	-0.572152908796045	0.258137308808192	-0.314015599987853
1075	1.34745625595432	1.03888354332938	0.607229567429013	0.0320459656580987	-0.209124635984028	-0.189988633203896	-0.367067303529826	0.247465227097482	-0.119602076432343
1076	0.267257247505535	-0.0521581417477403	-0.74899249971607	0.242572556102858	-0.139124878160258	-0.177038513980953	-0.0735908360383526	0.100329056568882	0.0267382205305294
1077	-0.353414917946645	-0.238844377222458	-0.519342387246505	0.339466975866614	-0.0893393359029515	-0.171609771423328	0.0785178685403342	0.118459678140178	0.196977546680512
1078	-1.2086963820995	-1.17882774047561	-1.07988825014459	0.308203985773184	-0.0608534982668053	-0.170310213340946	0.0770402741654323	-0.000616300523719066	0.0764239736417132
1079	-0.588345349281524	0.634565418798798	-1.04379301561693	0.131024128926818	-0.0783650141199149	-0.177475142976471	-0.124816028169568	-0.0430269501164253	-0.167842978285993
1080	-0.452346228321353	0.452391334298994	-0.31867927311286	-0.0259295264546949	-0.0667468453626792	-0.191178720819428	-0.283855092636802	-0.0943153190975759	-0.378170411734378
1081	0.717592045751692	0.263688124392836	0.237539164702871	-0.142149777993422	-0.041950282153624	-0.20355049210424	-0.387650552251286	-0.179880551669288	-0.567531103920574
1082	1.32919563757	0.520491743527969	1.10761792339169	-0.101958190892182	-0.0153146406762216	-0.209686962117402	-0.326959793685805	-0.23882935100929	-0.565789144695095
1083	0.526380881826626	-0.57606932713268	0.843493859069245	0.0697406110247684	0.0200886843624832	-0.202790029686608	-0.112960734299357	-0.245566483819784	-0.358527218119141
1084	-1.0385306889536	-0.664373968638791	-1.6903730502464	0.195764812592331	0.024294331034849	-0.187674601269424	0.0323845423577564	-0.291023679200072	-0.258639136842316
1085	1.07935546332609	0.140868490388958	0.854682613378452	0.11973000959283	0.00455744807395849	-0.18889469742811	-0.0646072397613211	-0.213521398439732	-0.278128638201053
1086	-0.0753500788835415	0.495473432128774	0.512591376206099	0.188314227250003	-0.00420899670142904	-0.180449524880848	0.00365570566772613	-0.108594529258486	-0.104938823590759
1087	-0.459683760574983	-0.0847402862144215	0.184707702307477	0.190582054839324	0.00627935456780864	-0.167262947906712	0.0295984615004202	-0.0914847504667626	-0.0618862889663424
1088	0.348532725871958	-1.11706801228308	-0.685169856244549	0.121585268560072	0.0103283971170219	-0.153280668031252	-0.0213670023541577	-0.0092321301862633	-0.030599132540421
1089	0.276975724868197	1.02206890458148	0.470037160458204	0.114748604012828	-0.0238799419409859	-0.146644521727149	-0.0557758596553065	0.0496910662411149	-0.00608479341419157
1090	-0.0339837445884087	-0.280628920691136	0.384309039789468	0.128910777177902	-0.0125538475707371	-0.1356302319414	-0.0192733023342353	-0.165742832800712	-0.185016135134948
1091	0.485349669543944	0.0401554419973753	0.551864180255547	0.117618287171867	-0.0137396194729381	-0.12190686605361	-0.0180281983546819	-0.0558830072515727	-0.0739112056062546
1092	1.55797158140183	0.742679841824044	0.300686060797867	0.151814783423597	-0.0127679425039584	-0.104573672304396	0.0344731686152432	0.0216390079011946	0.0561121765164378
1093	-1.06200055600425	-1.41144186035458	-1.29248885758155	0.317774015237415	0.0126251210422648	-0.0867147230465294	0.24368441323315	-0.0215458576465737	0.222138555586577
1094	-0.0399868629926803	-0.285250958149121	0.00534992925946301	0.24390496381784	-0.0169918767658535	-0.0830026935436853	0.143910393508301	0.0606531217638489	0.20456351527215
1095	-1.30650339266345	0.1107716270393	-0.500600288098017	0.17991506472466	-0.0456281651109533	-0.0791634671675847	0.0551234324461222	0.0254946400456557	0.0806180724917779
1096	1.25481911200536	0.754850686316146	1.0598310845004	-0.0085162820883807	-0.0596966828447734	-0.0798328953983678	-0.148045860331522	-0.0484267954021189	-0.196472655733641
1097	-0.202380397139442	0.0967953327123979	0.374758407455851	0.0423225459232475	-0.0424447676310595	-0.0700682685822713	-0.0701904902900833	-0.120480443916053	-0.190670934206137
1098	-0.00874334123805265	0.246664471491327	0.429753745910996	0.03886037213178	-0.026315817315069	-0.0580481815926673	-0.0455036267759564	-0.333543500986212	-0.379047127762168
1099	-0.350337299437122	-1.14410257515094	-0.0943460467818703	0.0321432932499857	-0.0065614877239673	-0.0437927145063362	-0.0182109089803178	-0.310576529567494	-0.328787438547812
1100	1.67596285030656	2.03666736500182	2.00561126273508	-0.0119426014829183	-0.0305726422150804	-0.0325784203489462	-0.0750936640469449	-0.357264903654765	-0.43235856770171
1101	1.42248237251831	0.689146393597745	0.50773172113385	0.14929539618448	0.0210360602052109	-0.00495438421178932	0.165377072177902	-0.198219966318406	-0.0328428941405045
1102	0.843848494443667	1.31758841967084	1.05728776981519	0.358080502348782	0.0775082075967061	0.0223012767861339	0.457889986731622	-0.451118707992908	0.00677127873871347
1103	1.02116273121325	0.805942701253946	0.855128098969584	0.503478101785571	0.155965819868944	0.053981101486503	0.713425023141018	-0.222998615908971	0.490426407232046
1104	0.83144323412095	0.381437260913829	1.05974778699483	0.623607923382207	0.2298267240165	0.0871670188574734	0.94060166625618	-0.419610642460109	0.520991023796071
1105	0.137652610382992	1.37413458929873	0.321047944199232	0.698979780604001	0.284277174743612	0.12313696720329	1.1063939225509	-0.462216485628187	0.644177436922715
1106	-0.331830694883195	-0.288146079325574	-0.520929340397703	0.671638623856908	0.356437320383558	0.154376513874215	1.18245245811468	-0.595374950193052	0.587077507921629
1107	0.703642467093162	1.1772423129752	1.03370737548153	0.550764563101251	0.38365914036353	0.173841706955139	1.10826541041992	-0.657484347619702	0.450781062800218
1108	0.649722839051626	2.06402959766311	1.05432536403689	0.512056871616441	0.427853772240139	0.197557534201069	1.13746817805765	-0.55477138300623	0.58269679505142
1109	0.93028760868849	0.801518565660702	0.936631741567516	0.508693059840196	0.511015049951173	0.224725277069999	1.24443338686137	-0.46105207205423	0.783381314807138
1110	0.10045067819417	-0.221709352813612	-0.700706283803903	0.551666796116852	0.576217629011655	0.253408244657102	1.38129266978561	-0.386531790310291	0.994760879475317
1111	-0.0222877350926383	0.0358008625063826	-0.782877716738507	0.521789555224178	0.593729744251127	0.268256775631548	1.38377607510685	-0.571390057434163	0.812386017672689
1112	1.22811501144789	1.54993208239578	1.41030757895867	0.449261740822389	0.587131824350234	0.270900642963409	1.30729420813603	-0.443001490866656	0.864292717269375
1113	-0.11759541461647	-0.0654094973044939	0.694445760215967	0.499559959005895	0.614175894355074	0.283372995399311	1.39710884876028	-0.272727794412841	1.12438105434744
1114	-0.397208649665662	-0.63612899449283	-0.349583445470152	0.455251546617277	0.609981042808445	0.297301896660114	1.36253448608584	-0.288854066715615	1.07368041937022
1115	-1.00898176687936	-0.325760246258372	-0.36764525790546	0.343260609225275	0.566293328476995	0.302850413355148	1.21240435105742	-0.0908575214178316	1.12154682963959
1116	2.48939606105001	1.4899966095726	1.74931300191496	0.147416716194121	0.50773260860811	0.301323974539579	0.956473299341811	0.00117685228558206	0.957650151627393
1117	0.726736708166847	0.638781542347017	1.05939514579818	0.31038655916493	0.500591073851119	0.313173905833109	1.12415153884916	0.291146690841737	1.41529822969089
1118	-0.803025729512845	0.409208264737315	0.0344377604072504	0.427821454263363	0.500274871909224	0.329625535789332	1.25772186196192	0.259959362807007	1.51768122476893
1119	-0.845932723249556	-0.417302858650646	-0.656506999100289	0.34796344369224	0.497025869209712	0.340421535419662	1.18541084832161	0.130983302108664	1.31639415043028
1120	-1.29098066175361	-1.29118159447224	-1.02633535488808	0.183533866399052	0.464850105876962	0.34023740217551	0.988621374451524	0.217814812308873	1.2064361867604
1121	0.33093392248777	0.423187620378085	-0.149603424910755	-0.0487564288163206	0.385722547808384	0.32771881862384	0.664684937615903	0.255384458009829	0.920069395625733
1122	1.01137460169175	-0.171446667563061	1.19022759128158	-0.112338842541812	0.333866548486533	0.313148007095073	0.534675713039794	0.380260506728009	0.914936219767803
1123	-1.34248866765605	-0.297599164903861	-1.18566866217746	-0.0202271334238974	0.282521318966086	0.309152217842005	0.571446403384194	0.582197123164316	1.15364352654851
1124	-0.095145686162082	-0.0916026049982583	-0.0342478333831575	-0.120623740747196	0.22907420078824	0.292352711761375	0.400803171802419	0.403749022930958	0.804552194733376
1125	-0.146407407035488	0.215071884549414	-0.137261963585905	-0.162828875709403	0.182720567517823	0.275641030391116	0.295532722199535	0.320766083934522	0.616298806134057
1126	-0.332683880407941	-0.889384009486495	-0.214697813617196	-0.179797549616873	0.152688305515578	0.258220483015702	0.231111238914407	0.314849238239095	0.545960477153502
1127	-2.66835396276715	-2.25251294429846	-3.21548798557427	-0.203560821266536	0.09841332189724	0.239676655727228	0.134529156357933	0.192596131413074	0.327125287771007
1128	-0.31268137563758	-1.01640970916753	0.352404258643943	-0.478297735630542	-0.014970070450775	0.193228823677906	-0.300038982403411	0.426275868926133	0.126236886522722
1129	0.45824341118298	-0.319262809458236	-0.541873789218997	-0.583294802436569	-0.123767972037165	0.15663937656988	-0.550423397903854	0.420581301961195	-0.129842095942659
1130	0.130869086340243	-0.455318221657561	-0.154767076702084	-0.517928212436023	-0.203086162808827	0.120360880986939	-0.600653494257911	0.594982427297142	-0.00567106696076924
1131	0.442532037726836	-0.315923567313468	0.114522781381009	-0.418228209535923	-0.264492942538999	0.0881681924079857	-0.594552959666937	0.577933358204121	-0.0166196014628159
1132	0.768903702820601	0.174692149454676	1.14562952588686	-0.280511262813876	-0.307310539661584	0.0620488493892241	-0.525772953086236	0.38070859658736	-0.145064356498875
1133	-1.81255889364687	-1.98590530069235	-1.80105276222256	-0.105676746574979	-0.320193224309822	0.0504683154014729	-0.375401655483329	0.339421684430104	-0.0359799710532244
1134	-0.419895789141443	-0.749067973533026	-0.437242010605257	-0.21003177787977	-0.383344533941202	0.024233339901765	-0.569142971919207	0.249871917402217	-0.31927105451699
1135	-0.852446004535923	-1.51086667166697	-0.318245094863624	-0.27912772931801	-0.437611380507448	-0.00142182578035286	-0.718160935605811	0.302207864360282	-0.415953071245528
1136	-0.0450820831221342	0.255955807437189	0.595113067010278	-0.371262326746675	-0.509087984913512	-0.0252932236627394	-0.905643535322926	0.30346983696468	-0.602173698358246
1137	-0.416148676973488	0.235462701518482	-0.0476506330524897	-0.377144094286816	-0.531889942175803	-0.0392236121837741	-0.948257648646393	0.308352093814556	-0.639905554831837
1138	0.824812482284034	1.21758767722706	0.781286841961008	-0.383428024645029	-0.521986202143542	-0.0507048046494452	-0.956119031438016	0.0536261317830128	-0.902492899655003
1139	-0.475363690570359	-0.435713605844774	-0.467083974714722	-0.256115082478733	-0.458320763192835	-0.052576255812129	-0.767012101483697	-0.222540521341379	-0.989552622825076
1140	-1.62199216712329	-2.10593204859788	-1.94054988997125	-0.222056160379355	-0.414854077295047	-0.0578586947996458	-0.694768932474048	0.0953140598154315	-0.599454872658617
1141	-0.185176100345698	-0.395264290025413	-0.909419461483304	-0.356578084852693	-0.441053640443164	-0.0792184480319148	-0.876850173327772	0.0580033442041997	-0.818846829123572
1142	-1.80764600999982	-1.01399894800184	-2.26913278694269	-0.398126972325759	-0.457067955378639	-0.104217706765006	-0.959412634469405	-0.0438566092038588	-1.00326924367326
1143	1.98787273439136	1.81795823916661	0.971931079411863	-0.567396336403377	-0.485991770956599	-0.144273544312095	-1.19766165167207	0.135724374249535	-1.06193727742254
1144	1.34394986192447	1.76353169429476	1.21986718180101	-0.368582545761638	-0.429874271630483	-0.166967565024692	-0.965424382416813	-0.00452097780439718	-0.96994536022121
1145	0.57495210093483	1.30533111486169	0.361916136335905	-0.0950486846753442	-0.320378240715306	-0.17299799857024	-0.58842492396089	0.283823514383759	-0.304601409577131
1146	0.692524927356022	-0.188087883629113	0.462601126004354	0.0998530431070653	-0.193705105964928	-0.173093891827628	-0.266945954685491	0.325976125632017	0.0590301709465267
1147	-0.941889369035437	-0.100436345465442	-0.650094661462768	0.250849254520309	-0.10858843088267	-0.167419090583475	-0.0251582669458358	0.388888654839161	0.363730387893325
1148	-1.21731912783795	-1.9816676978892	-2.20566829106044	0.190412931218898	-0.0512541730268738	-0.167139122647296	-0.0279803644552715	0.536079468939516	0.508099104484245
1149	-0.988104155136145	-1.87682650408624	-1.49132136147109	0.012002427747695	-0.0760358248388792	-0.18535401828018	-0.249387415371364	0.680298791751208	0.430911376379845
1150	-1.86676003848613	-0.837455617182747	-1.29436697174607	-0.175442472939782	-0.151613659723079	-0.212082596594396	-0.539138729257257	0.800199791697331	0.261061062440075
1151	0.693332857538489	0.313971589078935	1.71494912958294	-0.440810519491647	-0.224719220722633	-0.243757419940166	-0.909287160154446	0.534926812639424	-0.374360347515022
1152	1.66404414894294	1.26513075755541	1.83575783726388	-0.437776084731759	-0.256057070438603	-0.251965623522321	-0.945798778692683	0.27199929633579	-0.673799482356893
1153	-0.545602627987279	0.0283725550762989	0.0922090151787868	-0.21036049236227	-0.227217739527372	-0.239793528631467	-0.677371760521109	0.244627816845388	-0.43274394367572
1154	-0.687856698840215	-1.28811683915156	-0.295672246274507	-0.143828775774435	-0.199490935412314	-0.226821968248924	-0.570141679435672	-0.0157177574330971	-0.58585943686877
1155	-0.0953519631708931	0.0555966190125857	-0.25511411560046	-0.17207502251761	-0.216534956735447	-0.216823025047753	-0.60543300430081	0.166740898409084	-0.438692105891726
1156	-0.41965894057877	-1.11108407089964	-1.11080608487893	-0.176290852376969	-0.219024136912056	-0.208981419407482	-0.604296408696508	0.22682022943625	-0.377476179260258
1157	1.04130655262447	1.48485961505268	1.02846443077545	-0.204033221002583	-0.24988301886932	-0.210719726424125	-0.664635966296028	0.099990450074799	-0.564645516221229
1158	-0.317726021543161	1.26628375214272	0.561045980426354	-0.082641145101826	-0.213729545668864	-0.200928740482057	-0.497299431252747	0.246016120535029	-0.251283310717717
1159	1.91232861511347	0.491567336347629	-0.0641758214162338	-0.0531904959616021	-0.141002489048871	-0.18601641122711	-0.380209396237583	0.0299788738821579	-0.350230522355425
1160	-1.57991962309012	-0.714168950790962	-1.25880566378157	0.170923301569686	-0.0715204973787182	-0.172703366329727	-0.073300562138759	0.0795333405156644	0.00623277837690535
1161	0.454517933208663	0.190952428609352	0.349113244571404	0.0835983740876394	-0.0459837497246401	-0.171629724369234	-0.134015100006235	0.140507686242924	0.00649258623668852
1162	0.444468242592849	0.644087127746842	0.864587758654107	0.0840221390020518	-0.0211014519603178	-0.166037528870521	-0.103116841828787	0.0341017249229248	-0.0690151169058624
1163	-1.44663025677039	-1.35664985333628	-0.946683317866458	0.122750032990849	0.0173643714892125	-0.152132290805096	-0.0120178863250354	-0.0700981358183132	-0.0821160221433485
1164	0.0284509584012833	-0.240823381932774	-0.0788242719093077	-0.0283428068004815	-0.00185102210176938	-0.14793589226295	-0.1781297211652	-0.195454567040292	-0.373584288205493
1165	1.08158052532073	1.16728421602439	0.960125113571538	-0.0901012486484393	-0.0225574440886641	-0.143873708068501	-0.256532400805605	-0.523670580076611	-0.780202980882215
1166	0.151407441860552	0.902825082419147	1.56019008936009	0.00794271493993292	0.00253149025768553	-0.130557393296661	-0.120083188099042	-0.300031269347437	-0.420114457446479
1167	-0.0517504372326367	0.448163681425421	-0.614719870771119	0.0673720537529357	0.0488327511951976	-0.104355416236047	0.0118493887120868	-0.245829589625469	-0.233980200913382
1168	0.111315093627256	0.369129882419602	0.845099955207131	0.0812024875952249	0.0929418571915823	-0.0875202332433509	0.0866241115434564	-0.4538867234803	-0.367262611936843
1169	-1.32290718306836	-1.35201921597836	-0.353949783442278	0.0905297735123723	0.131543860897329	-0.0652973946104133	0.156776239799288	-0.44945697321906	-0.292680733419772
1170	0.753989391990976	0.119678196415238	-0.257635801824466	-0.0570021783549274	0.108819630164257	-0.0497142154962767	0.00210323631305269	-0.246140293764272	-0.244037057451219
1171	-0.384902917746459	-1.18587821104581	-1.21635011785413	-0.0362307823601303	0.0939308374108182	-0.0388367648524195	0.0188632901982684	-0.299902144369785	-0.281038854171517
1172	0.576929345608995	0.527483222435367	0.865766965985332	-0.0642410122933439	0.0420275525683914	-0.0405853499765869	-0.0627988097015395	-0.231329610035528	-0.294128419737067
1173	-0.210986522882706	0.906049729254148	0.15166036397033	-0.00796816784739817	0.0231294457089214	-0.0338156493698377	-0.0186543715083145	-0.232441730739525	-0.25109610224784
1174	-0.440807665049236	-0.226812169907677	-0.393227274905576	-0.00444565708602654	0.0393740971210078	-0.0265945758582287	0.00833386417675261	-0.13752239763644	-0.129188533459687
1175	0.432513063534838	0.131421220380695	0.350689663934589	-0.0496568518129313	0.041541513315883	-0.023999690153523	-0.0321150286505714	-0.00885802689223401	-0.0409730555428054
1176	1.46055210824034	2.07134991970185	1.57817698768645	-0.0181868556276232	0.0459333261567666	-0.0184846669236917	0.00926180360545159	-0.0542472328566228	-0.0449854292511712
1177	0.438329341585537	0.579414366865211	1.82833768924276	0.154576211012621	0.11520305949894	0.000477983715475853	0.270257254227037	0.0196070132680348	0.289864267495071
1178	-0.0400025997456639	0.050406559455984	-0.867529607670686	0.262414297872561	0.176825920454046	0.0325424439131013	0.471782662239708	-0.214265635914073	0.257517026325635
1179	-0.883131514515206	-0.653218361477046	-0.237180980449072	0.278057232568735	0.213973493902659	0.0506501693837457	0.54268089585514	-0.298216435167238	0.244464460687901
1180	0.674788733876577	1.27655276166712	1.03550618214398	0.160147408044951	0.210451002023593	0.0628707351050058	0.43346914517355	-0.332861110735794	0.100608034437756
1181	-0.635183703231871	0.299824837728993	-0.451141929038967	0.162132774015985	0.242980812618487	0.0816763833239052	0.486789969958377	-0.321182515727079	0.165607454231299
1182	0.149260132697027	0.0492767086361416	-0.351907696878751	0.07727860905103	0.266621234639981	0.0922513903211538	0.436151234012164	-0.261917969718246	0.174233264293919
1183	0.483727974707396	1.30976936844954	0.993621591469519	0.04676017959858	0.275320873217379	0.0968898603110663	0.418970913127025	-0.34651183318899	0.0724590799380344
1184	-0.779708704053517	-0.486080126673512	-0.37330596992405	0.079845463452925	0.31499971191232	0.108800751758632	0.503645927123876	-0.325399105788837	0.178246821335039
1185	0.647781776074959	0.0716050374132239	-0.0624758218101239	0.00240862651075128	0.31532805237029	0.114189462205569	0.43192614108661	-0.226745809128579	0.205180331958031
1186	0.720631864871086	1.55905582367533	1.80003554507172	0.036827599477915	0.307531936025423	0.117001970262244	0.461361505765583	0.0271450004221349	0.488506506187718
1187	-0.649911298645027	1.13625681574008	-0.667996838337558	0.125578928273436	0.3432588705184	0.13453249211904	0.603370290910877	0.0573197101703642	0.660690001081241
1188	1.05797878122683	0.484685258291303	0.832639183563058	0.0821046673780863	0.393139901544098	0.14162266905288	0.616867237975065	-0.0125373146465883	0.604329923328476
1189	-0.628458158768123	-0.138450564792517	-0.61502754186453	0.167116060731057	0.429531222485435	0.153679122706367	0.75032640592286	0.188536204851926	0.938862610774786
1190	-0.240778848598522	0.00884592921828592	-0.694302885457978	0.119747589596182	0.435277136203461	0.156593407374726	0.71161813317437	0.217026710431464	0.928644843605834
1191	-1.56824704226185	-0.934305330484016	-0.967467720506417	0.0596245108655876	0.425115863584415	0.151279012652926	0.636019387102929	0.0222194809245745	0.658238868027503
1192	-1.16153954502664	-1.82202635348191	-1.06830043431986	-0.142067439382515	0.373738092024286	0.136803974134287	0.368474626776058	-0.0614246921360955	0.307049934639963
1193	-0.116392165048021	-0.396074049688634	-1.32550855736028	-0.341828843324451	0.267348093484991	0.114047547444462	0.0395667976050024	-0.215333637487811	-0.175766839882809
1194	0.203977708899127	-0.0380753120113568	-0.0132135080592916	-0.406917636843888	0.174276956575819	0.0823896585526722	-0.150251021715396	-0.413214797834542	-0.563465819549939
1195	-0.76948975226448	-0.508666581712853	-0.0173725484329054	-0.370059642492332	0.104916084315448	0.0556046966642711	-0.209538861512613	-0.291334513732531	-0.500873375245143
1196	1.31763783132136	1.63100373563662	0.174275111504001	-0.395805617924593	0.0383162729478517	0.0330142798093892	-0.324475065167352	-0.358221323805896	-0.682696388973248
1197	-0.476023948162559	-0.518943543149824	-1.17294156451751	-0.223036115954146	0.0458281842132929	0.0157967426466896	-0.161411189094163	-0.219450335252255	-0.380861524346418
1198	1.61922398466475	2.05265847805106	1.89164345149233	-0.172218373909575	0.0323627201844528	-0.00905605267850104	-0.148911706403623	-0.546047249808717	-0.69495895621234
1199	0.32352273064296	0.648818714627367	0.782717287686433	0.042997457638704	0.0894961428468199	-0.0122054918847988	0.120288108600725	-0.36133735410387	-0.241049245503145
1200	-0.967368638125846	-0.0906328940435108	-0.512986184544502	0.169725022590031	0.14610142217074	-0.00759118379999427	0.308235260960777	-0.497889889339196	-0.189654628378419
1201	-0.635558880558838	-0.268347104977743	0.269865045418563	0.104468712404714	0.176276238702381	-0.00838625368343156	0.272358697423664	-0.661520813479091	-0.389162116055427
1202	0.257225443295343	-0.646736105294859	-0.0100213505758603	-0.00437188166025617	0.181922682195957	-0.006519416721352	0.171031383814349	-0.404526764560008	-0.23349538074566
1203	0.544063252317994	0.463677668385058	0.915680282742295	-0.0252141988003975	0.158549783209324	-0.0050226175225613	0.128312966886365	-0.450402933705942	-0.322089966819577
1204	0.0965074733821334	-0.606920675404952	0.194642293823399	0.0265126879507933	0.152857832775013	0.00453376024793841	0.183904280973745	-0.292583467391247	-0.108679186417502
1205	1.60739566259735	1.40161942868266	0.562668029578231	0.0572239852834837	0.12414353423838	0.0140779995659843	0.195445519087848	-0.405266204250462	-0.209820685162614
1206	0.0783663985852293	-0.832198743545553	-0.0900377631412781	0.237198975814201	0.14671854626581	0.026855903485673	0.410773425565684	-0.323342792812117	0.0874306327535677
1207	0.250897715832	-0.189662068584141	0.184302567764168	0.300690953609844	0.129776204003185	0.0362596661802438	0.466726823793273	-0.309044443429178	0.157682380364096
1208	-0.0321798086618882	0.830191646017877	-0.199668754987643	0.32344706058852	0.107943869053391	0.0452980899608718	0.476689019602782	-0.585802569431995	-0.109113549829213
1209	-1.02754064058628	-0.0114447920400191	-0.786493718921158	0.295065619050862	0.116950476620452	0.0504812321189498	0.462497327790264	-0.388927043613395	0.0735702841768691
1210	-0.709857972763896	-0.0460044194663497	-0.952027942826945	0.140037691690211	0.11877015619122	0.0471511866936091	0.30595903457504	-0.284026070483611	0.0219329640914288
1211	-0.952499000036858	-1.47546001644255	-1.24350369505392	-0.0209745097108142	0.114580700651358	0.0353834738044451	0.128989664744989	-0.249207854512041	-0.120218189767052
1212	1.45146154692186	0.799874665867346	1.06555086164676	-0.193198927342963	0.0596872904832817	0.0141767688390274	-0.119334868020653	-0.348184044141085	-0.467518912161738
1213	-0.682881927222629	-0.487374845943514	0.231100503857761	-0.093914769667656	0.0471251795398517	0.00632730657475253	-0.0404622835530518	-0.352977094073936	-0.393439377626988
1214	0.530087574381669	0.457076091901996	0.425341407275777	-0.112335942745372	0.0211949291766758	0.00193449469282748	-0.0892065188758687	-0.284341533892053	-0.373548052767922
1215	-0.381441066771701	-0.244167785910294	-1.05249375152174	-0.0515509100930037	0.0180858182513919	0.00216909409665396	-0.0312959977449579	-0.168853750268371	-0.200149748013329
1216	-0.504715119752512	-0.52138228374838	-0.581350440444595	-0.0595454390166595	0.00741113828312689	-0.00718183257915629	-0.0593161333126889	-0.149073135439672	-0.208389268752361
1217	-1.18403687349074	-1.51934045562975	-0.952455810994295	-0.110796991783512	-0.0170627012600392	-0.0200329620536906	-0.147892655097241	-0.455319102441233	-0.603211757538474
1218	1.2633702099715	1.41839944452424	1.68147909225956	-0.248772783082	-0.0826645812762586	-0.038991336692669	-0.370428701050928	-0.337777991045482	-0.708206692096409
1219	-0.139139677322269	-0.263318064788728	0.576017422282107	-0.148232488901187	-0.0774711092530237	-0.0389453867257145	-0.264648984879926	-0.30971652770088	-0.574365512580805
1220	0.477092378552888	1.29767600408782	0.318287699177235	-0.101868499030937	-0.0800676972137513	-0.0333430587134939	-0.215279254958182	-0.26976572227804	-0.485044977236222
1221	0.587676589538882	1.11838745168172	0.83269679721838	-0.0187951096087384	-0.0366794444700283	-0.0255743223094596	-0.0810488763882263	-0.593263544862153	-0.67431242125038
1222	-0.391107444924725	0.539084043102033	-0.229122266422748	0.0836040134380019	0.0302361321173666	-0.0114476677625807	0.102392477792788	-0.469096321340754	-0.366703843547966
1223	-1.67411214491884	-1.16139099353378	-1.54383083629635	0.0785813337261233	0.0917520567261947	-0.00185125611741618	0.168482134334902	-0.449717932730794	-0.281235798395892
1224	0.191462282375228	-0.148616321568119	0.123310394662761	-0.111766967080597	0.0919379146167737	-0.00794677304055488	-0.0277758255043781	-0.395358993252901	-0.42313481875728
1225	-1.09884246146688	-0.866267505527143	-1.61874498741546	-0.164613585369832	0.0841744831375671	-0.0117496362930782	-0.0921887385253429	-0.375209462709901	-0.467398201235244
1226	0.882384039674039	1.29029047217285	0.229900287114678	-0.288319617402569	0.0478350548933155	-0.0294037640052639	-0.269888326514517	-0.398787280321997	-0.668675606836514
1227	1.28735383523115	1.20395325199447	1.05005254477254	-0.217930433011421	0.0641602372197182	-0.0415112394135135	-0.195281435205216	-0.390973357642401	-0.586254792847617
1228	-0.120232116684674	-0.286283253647548	-0.124642556899299	-0.0245456676199874	0.112423664581964	-0.0415468111992945	0.0463311857626819	-0.229364362973792	-0.18303317721111
1229	0.0994741646160422	0.171169853140261	-0.464251149002643	0.052120509938063	0.131705973813077	-0.0423275029337896	0.141498980817351	-0.219654882510256	-0.0781559016929055
1230	1.08670728961919	1.45898545430974	0.303413400985326	0.0915726489041865	0.145909307142253	-0.0467840830216899	0.19069787302475	-0.242757982457181	-0.0520601094324306
1231	-0.504843241675236	-0.0465543998416016	-1.32377370720718	0.215897378583156	0.19841636979525	-0.0472637514367092	0.367049996941697	-0.228323165409214	0.138726831532483
1232	1.90869366896758	1.1708448270631	1.3579904032158	0.194149390827998	0.225568613496649	-0.0592064539418919	0.360511550382755	-0.248408553635841	0.112102996746914
1233	1.18044088231195	0.304942229923225	0.783517884549772	0.367985212208882	0.274701718142312	-0.0561605377229914	0.586526392628203	-0.0515867540292524	0.53493963859895
1234	0.480348266822811	0.580446810066045	0.548977206566176	0.532702493963643	0.308596949011685	-0.0460686042782332	0.795230838697094	-0.110460199961293	0.684770638735802
1235	0.819672981379099	-0.0270434415233525	0.614067132644393	0.600333837914513	0.340186742729668	-0.0324214833705654	0.908099097273616	0.0187816490310361	0.926880746304652
1236	-0.814970696250231	-0.0185696302085311	-0.183834997703727	0.653383868837827	0.349298323166674	-0.0153982503418399	0.987283941662661	0.239472556418314	1.22675649808097
1237	0.712795103588391	0.456809981367861	-0.288145980983992	0.518798637421484	0.343320424209989	-0.00298476851394426	0.859134293117528	0.0584904395806247	0.917624732698153
1238	-1.00360446379866	-0.465504299357781	-0.824401546705455	0.478386091547604	0.34299248605809	0.0045983079727634	0.825976885578458	0.0486089851365844	0.874585870715042
1239	0.834894564318045	0.353306886181567	1.06381260778587	0.300594529019964	0.316257522836474	0.00330567033054554	0.620157722186984	-0.00131510223718441	0.6188426199498
1240	2.11895996538882	2.28038514307818	2.44435951724546	0.277579800144448	0.299515309152273	0.0118431867971437	0.588938296093865	0.0940940923202723	0.683032388414137
1241	0.345158845391746	0.179020991857263	0.773110329761204	0.464329795126473	0.353131889794397	0.0408433427098948	0.858305027630764	-0.354037309201135	0.504267718429629
1242	0.466857313598015	-0.150572730246486	0.151799888987777	0.534793198132238	0.383331559974307	0.0712121798242701	0.989336937930815	-0.214056903083199	0.775280034847617
1243	0.308654008062526	0.686246418153177	0.847888837337913	0.558399387081053	0.386048147935903	0.0968047313108142	1.04125226632777	-0.387787809225472	0.653464457102299
1244	-1.64109704493563	-1.93943331602697	-1.32262275461453	0.541418046998163	0.397658194708218	0.124553500113618	1.06362974182	-0.217147603224632	0.846482138595367
1245	-0.312582935564594	0.235999516959954	0.841786199658451	0.298932082742215	0.3288592261708	0.134176738749471	0.761968047662486	-0.184679223460395	0.577288824202091
1246	-1.59532019734818	-1.25314264099496	-0.796836248348958	0.123960627477311	0.279664866905528	0.148457283268965	0.552082777651804	-0.272481238644646	0.279601539007157
1247	-0.222559824745335	-0.0685341468530417	-0.218239488126186	-0.139232273346051	0.196460065828941	0.151594714866009	0.208822507348899	-0.0944341622268041	0.114388345122095
1248	-0.592114189120904	-0.990217217939534	-0.0487850071998487	-0.266229278008681	0.13198638828651	0.150815884894308	0.0165729951721375	-0.129695651385149	-0.113122656213011
1249	1.78263061796064	1.50548782904736	0.874829753041528	-0.357861512308941	0.0520026582429183	0.148371031708722	-0.157487822357301	-0.155994220187078	-0.313482042544378
1250	0.926092308113506	2.22569473252316	1.56131303634219	-0.168949679041963	0.0459827965792986	0.152941506419296	0.0299746239566313	-0.25288792465152	-0.222913300694889
1251	1.33861129522931	0.598703593957733	1.06085552438227	0.0336213475342318	0.113326424055849	0.16942581359759	0.31637358518767	-0.20183779667637	0.1145357885113
1252	0.469206783723074	0.230959394142704	-0.197414298771658	0.264555788332426	0.174351548475936	0.190986734456932	0.629894071265294	-0.330610649929077	0.299283421336217
1253	0.539221221828562	0.164097383737794	1.10067655465062	0.389890045226669	0.217092717725736	0.205123484968815	0.81210624792122	-0.342752127267672	0.469354120653549
1254	2.24922681754331	2.00913906870397	1.47828240490792	0.461661774886055	0.243983693524532	0.22479942942364	0.930444897834228	-0.215797221161861	0.714647676672366
1255	0.948605239077654	-0.0584504141878939	-0.107933701604335	0.684965686068551	0.319790063446593	0.252249017612638	1.25700476712778	-0.277078505709583	0.979926261418201
1256	0.283568482691837	-0.375415541825689	-1.04166548507728	0.812593510559049	0.358182552204629	0.271461868935149	1.44223793169883	-0.35705604263895	1.08518188905988
1257	1.05352883380056	0.992237313908704	0.908448543161582	0.812033578774943	0.359853881389474	0.275308305932071	1.44719576609649	-0.348158021555233	1.09903774454125
1258	0.265527533735993	0.768655530843747	0.465065717055911	0.836515210885626	0.38164494186305	0.284184315363756	1.50234446811243	-0.444901149841791	1.05744331827064
1259	-0.726426664853131	-0.947414336953264	-0.45596100247281	0.785073771143407	0.408884507845789	0.293085916302107	1.4870441952913	-0.489193815688037	0.997850379603266
1260	0.016311060805978	-0.631559773957592	0.0428807967628631	0.598720722784767	0.382681296919272	0.293594063246258	1.2749960829503	-0.445255932575306	0.829740150374992
1261	0.181469442940245	0.584975383476312	0.421010767971256	0.451662001540542	0.331859314334858	0.29173933680055	1.07526065267595	-0.532088235413683	0.543172417262266
1262	1.04950332882533	1.09962705215966	0.939799926937628	0.355956442021339	0.306045401564563	0.291388310961996	0.953390154547898	-0.590000804707788	0.363389349840109
1263	0.375824465937047	1.01549201805198	1.34623125536472	0.38682515707237	0.314697552716502	0.296965788345845	0.998488498134717	-0.605154328141656	0.393334169993061
1264	0.228230542170906	-0.415464622345848	0.457431402673458	0.398959402558008	0.343413342776381	0.311024147203534	1.05339689253792	-0.770345128390579	0.283051764147344
1265	-1.00664303615499	-0.536200908202152	-0.391314300468859	0.385527224261818	0.337771904947219	0.32385655956741	1.04715568877645	-0.709511657726466	0.337644031049982
1266	-0.809439176301228	-1.12771796942498	-1.57877607032517	0.229625557340234	0.305331477537988	0.327889273867814	0.862846308746036	-0.65686181589146	0.205984492854576
1267	-0.0833838474320485	-0.99444697314359	0.370056253535061	0.0478033510705739	0.236621366917739	0.313936286401307	0.59836100438962	-0.630705381365683	-0.0323443769760625
1268	-0.303489987096602	0.258058383048254	0.0754058184944517	-0.0480333431458421	0.150221197013691	0.303017972960092	0.405205826827941	-0.565641321798438	-0.160435494970497
1269	1.49560720006669	1.82238203172642	0.705876486856124	-0.118424523334918	0.0958205953249235	0.292017008420666	0.269413080410672	-0.231674340856509	0.0377387395541632
1270	1.76754604626769	0.677183284210683	0.428429038757316	0.0232237864035773	0.11588786517301	0.286752733224294	0.425864384800881	-0.302147565227249	0.123716819573632
1271	0.325211894624758	1.62989165084349	0.948502787228401	0.273917755075173	0.147708683592177	0.283722486527425	0.705348925194775	0.0882209669098958	0.79356989210467
1272	1.3848614789486	2.08158695835427	1.62942988292498	0.391669372844532	0.21756302113864	0.287254571206496	0.896486965189668	0.129204238397574	1.02569120358724
1273	-0.119495415571809	-1.05178988811731	-0.531963619925911	0.55053654858204	0.325409351012576	0.302288735280634	1.17823463487525	0.217740050466621	1.39597468534187
1274	0.0116046973879913	1.0323862787886	1.06044358656533	0.549266948008212	0.352563122593858	0.307046760172953	1.20887683077502	0.271674685977172	1.4805515167522
1275	0.0893192914618163	0.908531542476866	1.00449908747222	0.490241892472377	0.392989986406409	0.317757001867505	1.20098888074629	0.398594474152111	1.5995833548984
1276	-0.937022035797085	-0.743471675695722	-0.519767640260492	0.420015988939336	0.436929555036354	0.332737308686003	1.18968285266169	0.0500821821982441	1.23976503485994
1277	0.0402751162685751	0.309395213770879	0.116121110257384	0.242313647704056	0.427678136497014	0.337285853020651	1.00727763722172	0.248822008619432	1.25609964584115
1278	0.292098514213647	-0.0914560747469804	-0.410435615284721	0.140449596591909	0.41755630114685	0.339006160712739	0.897012058451498	-0.0454667237061546	0.851545334745344
1279	-0.720501551535941	-0.444560431250454	-0.911149550706014	0.110741738111164	0.394056025597674	0.333630842845008	0.838428606553845	0.115267831469547	0.953696438023392
1280	0.295538170829213	-0.0647906727194603	-0.280395346211099	0.00808208091906856	0.350796202311118	0.317964149506604	0.676842432736791	-0.161402514976568	0.515439917760223
1281	-0.199256638436913	-0.661652732529803	0.782690082271872	-0.00722748311847795	0.30814977992018	0.299720766911627	0.600643063713329	-0.189954875785708	0.410688187927621
1282	-0.124774255583253	-1.32044167775943	-0.557534885442623	-0.0346914817286666	0.247769058668201	0.289152174882459	0.502229751821994	-0.332969972432827	0.169259779389167
1283	0.265755892654573	-0.366535291150425	0.0390223559350719	-0.0566434633154689	0.15590987295461	0.272836021211497	0.372102430850638	-0.361572946777001	0.0105294840736376
1284	0.303095085320691	1.04283212507248	1.55166348448595	-0.0318479699739001	0.077208099982035	0.257359792942679	0.302719922950814	-0.390312660219787	-0.0875927372689728
1285	0.284409736274835	0.763766620405247	0.633594842311372	0.0152621971447133	0.0560677277114588	0.256398331801385	0.327728256657557	-0.214665245592202	0.113063011065355
1286	-0.108887736948603	-1.0383887554237	-0.8425377130615	0.0652746163449444	0.065067377542874	0.259022235195812	0.38936422908363	-0.0248024986464906	0.36456173043714
1287	-0.879717526307592	-1.84865630610405	0.135957838202748	0.0689736791783601	0.0349555719036845	0.251201225244432	0.355130476326476	-0.0220509606364698	0.333079515690006
1288	-1.91634032973593	-1.84626030592569	-0.996080762372967	-0.0312116629785095	-0.0469196348791646	0.243753263822284	0.16562196596461	-0.166291704833713	-0.000669738869102765
1289	0.294984917720207	0.0462916882534603	0.421309934790611	-0.278365292633539	-0.160724120191146	0.226435067979294	-0.212654344845391	-0.0883890225346755	-0.301043367380066
1290	-0.57414455623756	-0.352675865796422	-0.279851820261576	-0.327525878771002	-0.230212370960208	0.214017721207815	-0.343720528523394	-0.279296825751168	-0.623017354274562
1291	0.20029894056405	-1.03905947925236	0.537065302310952	-0.37559443254499	-0.280777159130508	0.199380926828507	-0.456990664846992	-0.121844053053938	-0.57883471790093
1292	-1.25390534404803	-0.825177625426439	-0.199326052173185	-0.334887787589254	-0.339474220781659	0.190451323832334	-0.483910684538578	0.125436691673583	-0.358473992864995
1293	-1.6068164648332	-1.13895847392751	-1.54309996497573	-0.414681399155024	-0.394689342575678	0.179612095160314	-0.629758646570389	-0.0216092761821628	-0.651367922752552
1294	-0.663884431766343	-0.245361389450962	0.0627503325971835	-0.577796732318901	-0.456032243218732	0.155148587199028	-0.878680388338605	0.109959760997627	-0.768720627340978
1295	0.896955950275049	-0.268628575027838	-0.472834797794034	-0.659491507751722	-0.49020246215798	0.134282336662955	-1.01541163324675	0.16401245574194	-0.851399177504807
1296	0.0494525872334666	-0.207383939365926	-0.72513471356424	-0.528320339848477	-0.505797486759684	0.111704059775508	-0.922413766832655	0.196222787984167	-0.726190978848488
1297	-0.233405567602726	0.614963876646247	1.86922364330197	-0.406654943347259	-0.506423041833027	0.0856456572221797	-0.827432327958106	0.373528086081804	-0.453904241876302
1298	0.40878062091364	0.421087219960476	1.4595229221557	-0.332821318595405	-0.470062448708836	0.0804486766633219	-0.722435090640919	0.297720840342983	-0.424714250297936
1299	-0.0353831308681833	-0.981040688895567	0.124764613361557	-0.219629543616967	-0.416453366266719	0.0886715218420026	-0.547411388041684	0.228421794140665	-0.318989593901019
1300	1.9698019751095	1.38723347937782	0.666365932461355	-0.148692796761614	-0.398962401393474	0.0957297330311482	-0.45192546512394	0.289010862591629	-0.162914602532311
1301	1.97180947616708	2.52427302659834	2.15830496371317	0.110606030683963	-0.328697706587115	0.106671115374033	-0.11142056052912	0.359873526678098	0.248452966148978
1302	1.62933446232479	1.58595583737366	2.38055807197741	0.426573806514427	-0.188129348187934	0.13419230771857	0.372636766045063	0.488553405767673	0.861190171812736
1303	1.12026497584057	1.43221168901695	0.242713969665367	0.696931542335236	-0.0357830713414153	0.177049700044192	0.838198171038013	0.481218111457197	1.31941628249521
1304	0.209038542273734	0.216434492373729	0.0768041145079799	0.862812171711432	0.114417301633028	0.212731184564691	1.18996065790915	0.37781611752878	1.56777677543793
1305	-0.303300954816008	0.837249522579165	0.852298042576182	0.865988697390149	0.218428100088521	0.24071318967174	1.32512998715041	0.477269187043487	1.8023991741939
1306	0.19471600544221	0.320288608665619	0.670132510170931	0.740763274059801	0.308390672145227	0.269154950720152	1.31830889692518	0.0936113289049618	1.41192022583014
1307	0.0235746470609547	0.443620466032302	0.458165792112889	0.624866666280119	0.369050325739563	0.29606725996914	1.28998425198882	0.455127299786303	1.74511155177512
1308	-0.241786320923762	-0.257611156069544	-0.505401110647516	0.507403319785187	0.41211348141292	0.319565690176816	1.23908249137492	0.518166304809966	1.75724879618489
1309	0.748880601135698	1.4974806292366	2.19758060464405	0.373542666639474	0.419001563609963	0.331337558908363	1.1238817891578	0.444996062674254	1.56887785183205
1310	1.80070442184457	1.24720926332465	1.56273012725415	0.353113615571934	0.45889234132964	0.357859516027933	1.16986547292951	0.693246733223789	1.8631122061533
1311	-1.51261894029182	-1.34507449902132	-1.70298483551033	0.498682453988869	0.511398540165339	0.390473278810877	1.40055427296508	0.519960213639189	1.92051448660427
1312	-1.73232165436089	-0.965957984892719	-1.41444716749107	0.347659308298818	0.485740534158422	0.398229831753692	1.23162967421093	0.363871476329427	1.59550115054036
1313	-1.58786744051702	-2.39373214536994	-2.06481726972376	0.0562199476369552	0.420946353341346	0.388175576650343	0.865341877628645	0.505527228474033	1.37086910610268
1314	-0.110183800943391	0.127737642598802	0.458414952162959	-0.251143381219505	0.285288947652904	0.357745323721486	0.391890890154885	0.338273206044886	0.730164096199771
1315	-0.74020921725596	-0.26054435107189	-0.805251617350916	-0.373771482238967	0.189164200415922	0.333739337880802	0.149132056057757	0.120386019290487	0.269518075348244
1316	0.468728487618703	0.655550698522001	0.445214020518638	-0.467635371288134	0.109981569089158	0.303776365326442	-0.0538774368725343	0.0442844359461127	-0.00959300092642161
1317	0.622113985420573	0.488008394058754	-0.0433438145217076	-0.408712678064711	0.0747588109223019	0.28052224773775	-0.0534316194046589	-0.105384388147685	-0.158816007552343
1318	0.901859617764543	0.592856180545875	-0.56782825681084	-0.271092009330458	0.064673723875389	0.258550809286134	0.0521325238310645	0.141278981507238	0.193411505338302
1319	-0.302571967931094	-1.1796271382806	-1.0425602949953	-0.0830648392125635	0.0752039872133128	0.233082779727884	0.225221927728633	0.151686531675248	0.376908459403881
1320	-0.395541519830939	-0.618521834536026	-0.105462419927589	-0.0220017708325323	0.0411596599947701	0.200687066744784	0.219844955907022	0.106035014322675	0.325879970229696
1321	1.44142916042587	1.38328454158024	1.54995099713005	-0.034595323481846	-0.00326949521838224	0.17139203139953	0.133527212699302	0.225096576996192	0.358623789695494
1322	-0.84374664985297	-1.06962099929899	-1.28316870557799	0.118101173026794	0.0123576860307976	0.159879709621264	0.290338568678856	0.047448868156303	0.337787436835159
1323	-1.19925386712699	-0.98271927989668	-0.310995665862389	0.0833830014362681	-0.0126024208846722	0.137395769776187	0.208176350327783	-0.0243545199445426	0.183821830383241
1324	0.0117158277487647	-0.211595554619273	0.679950359888431	-0.0699011082018176	-0.0611028835958473	0.114929226933398	-0.0160747648642674	-0.05178150068755	-0.0678562655518173
1325	0.91012952773439	0.52573766690752	1.01277689750517	-0.129922089124569	-0.0985355559670102	0.101646833132322	-0.126810811959257	0.0345987985378627	-0.0922120134213939
1326	-1.41722429206076	-1.53956506915119	-0.569130059819779	-0.0451576782783964	-0.103172188300831	0.0990156078979647	-0.0493142586812626	0.140049270808342	0.0907350121270792
1327	2.58787134763309	2.70121640220264	1.64036873414568	-0.154161452674106	-0.15330969917568	0.0908149640143527	-0.216656187835434	-0.0513147249179019	-0.267970912753336
1328	-0.228945626454249	-1.84948394796439	-1.06990366430547	0.0911679552366705	-0.0934175873410377	0.0981211019950891	0.0958714698907219	0.0526282561748988	0.148499726065621
1329	0.109961400226175	0.167295186819521	0.0805857239697285	0.166937926880987	-0.110770314080661	0.0935333965983644	0.149701009398691	0.163900449497982	0.313601458896673
1330	-0.90448623496085	-1.8418087871746	-1.14372154917187	0.194632767714617	-0.113283655313263	0.0896594402111873	0.171008552612542	0.230453022412693	0.401461575025234
1331	0.135366529399334	0.418608689027421	0.137168819384267	0.0889152051264924	-0.171563882632141	0.0753269439965125	-0.00732173350913613	0.336125015350015	0.328803281840879
1332	0.957470488213989	2.18991453074771	1.26702060675847	0.0462673726018237	-0.191283836323623	0.0641514888276986	-0.0808649748941006	0.129713081623895	0.048848106729794
1333	-1.50262003853535	-1.07359519304902	-1.58850615677261	0.124765583529027	-0.126499194108321	0.0658853259868844	0.0641517154075905	0.0658483159503582	0.130000031357949
1334	0.841573088062001	1.49321512700372	1.16321755549508	-0.0146813405587359	-0.114075586978039	0.0523348216516008	-0.0764221058851744	0.174316230552803	0.0978941246676285
1335	1.69279832619043	1.1271821929477	0.84230620809311	0.0145165456181603	-0.0530977910329572	0.0512918949264664	0.0127106495116695	-0.00646504111036915	0.00624560840130031
1336	0.0297900061876714	0.0276010172301371	-0.720933252794812	0.207612878909759	0.0264359128638076	0.0575950253451205	0.291643817118688	0.201580084614435	0.493223901733122
1337	-0.264785718461634	-0.509008072084949	0.320743344952413	0.275006458822654	0.0797842154890829	0.0557107424596952	0.410501416771432	0.188136158857764	0.598637575629196
1338	0.611989799980213	-0.020669816507843	-0.65606928134105	0.246999616460078	0.0962534368471287	0.0565657160548274	0.399818769362034	0.0228591779997238	0.422677947361758
1339	-0.45838036118805	-1.57051338919272	-1.1994705086761	0.273205866227653	0.10345341809541	0.0508170944544372	0.427476378777501	0.0427662934125523	0.470242672190053
1340	2.04466392178221	0.517640334085016	1.23511732050734	0.206124808682352	0.0534472771989243	0.0347970677917134	0.294369153672989	0.138359559056373	0.432728712729363
1341	2.2426143642802	2.46260620748901	1.60572688591929	0.372872547895497	0.035123281463785	0.0325416636124293	0.440537492971711	-0.0536139128076112	0.3869235801641
1342	-0.0560170783684679	-0.155674269306779	0.73418081592403	0.647793138402087	0.102334697446046	0.0449296179405769	0.795057453788711	-0.0448025917131541	0.750254862075556
1343	-0.443257322692057	-0.556780728779233	-1.08673598833102	0.694907117728767	0.138927075694514	0.061308280964095	0.895142474387376	-0.153352235851911	0.741790238535465
1344	-0.995027409876785	-1.53932073729171	-1.14405534026983	0.593008239420015	0.140656599294597	0.0643295995138735	0.797994438228486	-0.307290760571693	0.490703677656793
1345	-0.255784738411359	0.677689271872794	0.479777390659879	0.376050834257072	0.0867825940977075	0.0558688416093912	0.518702269964171	-0.156877844118937	0.361824425845235
1346	0.61394080147638	1.41625133396744	1.45537200948829	0.210259825109972	0.0700120210415142	0.0527770206797715	0.333048866831257	-0.287205934052104	0.0458429327791535
1347	-0.98370948693745	-0.390203261623203	-0.593904681381232	0.178758111691584	0.102851017801268	0.0629364579960503	0.344545587488902	-0.135144915140083	0.209400672348819
1348	0.272765519231543	1.54855208590462	1.64077148758024	0.039670431733425	0.108705264941252	0.0653104826359836	0.21368617931066	-0.30768836361337	-0.0940021843027101
1349	1.36621581570402	0.875811431973121	0.584441569181209	0.00211700536299163	0.159771476489353	0.0815090376709757	0.243397519523321	-0.367590647878282	-0.124193128354962
1350	-1.01055728511276	-0.330393816346074	-0.712522420711121	0.131541364024268	0.217434474463429	0.0993213997576655	0.448297238245362	-0.113998152401972	0.33429908584339
1351	-0.269636008025773	-0.352901383884995	-0.953237053129193	0.0670149056093427	0.238122415446819	0.106558312555378	0.411695633611539	-0.0793768457290243	0.332318787882514
1352	-0.362730967117098	0.109862474423132	-0.850812993376637	0.00181873698063414	0.232608353483366	0.102893166846104	0.337320257310104	-0.0814943946957743	0.25582586261433
1353	0.924396630451614	1.17091741120411	1.22982510818867	-0.066576800576926	0.22486690781168	0.0912621330383774	0.249552240273132	0.214965976368093	0.464518216641224
1354	0.00232223075315122	-0.275443846468192	0.264634381163387	0.00906991544195134	0.250635507089395	0.0920409034226024	0.351746325953948	0.187404756517808	0.539151082471757
1355	0.346447868422767	0.0232809685000533	-0.325694847326766	0.0423234391627025	0.250652625024563	0.0942395028049496	0.387215566992215	0.0958257333196703	0.483041300311885
1356	-0.671512283154282	-0.56083203743449	-0.686118140165215	0.0898220758433116	0.243190454039235	0.0922391297696537	0.4252516596522	0.0574873306344187	0.482738990286619
1357	-1.19228838721667	-0.481188333045675	-0.433148265642962	0.0293814258225592	0.21183071055406	0.0835577992799764	0.324769935656595	0.0866636784178715	0.411433614074467
1358	0.0697060321854572	-0.0323452377022585	0.301382539075491	-0.128844111930687	0.168090650555457	0.0717741469518441	0.111020685576615	0.0909345516991468	0.201955237275762
1359	-0.762524569821293	-1.24183629432485	-1.08068127634382	-0.178459451598172	0.132188316546018	0.064203549674228	0.0179324146220732	0.110662240626194	0.128594655248267
1360	-0.923705564557432	-0.647856641811636	-0.828108596855625	-0.263138185034491	0.0631095647110821	0.0476454382884634	-0.152383182034946	0.104148989461852	-0.0482341925730938
1361	1.99827414744812	1.73500745403589	1.89755551455757	-0.371655137137778	-0.00648580179732485	0.0261642937028674	-0.351976645232235	-0.0659648823092208	-0.417941527541456
1362	-0.19582183714484	-0.461606152973927	-0.41354757690809	-0.16570285420844	0.00389630127545033	0.0255098706707515	-0.136296682262238	-0.192851703604316	-0.329148385866554
1363	-0.31902148838773	-0.595967889493838	-0.654524226413061	-0.0761546004058692	-0.00438963981569357	0.0210011259199605	-0.0595431143016023	-0.194995786173791	-0.254538900475394
1364	2.29449735700105	2.37598616278667	1.51219434649517	-0.0618562584722183	-0.0293171246334399	0.0111971133706481	-0.0799762697350101	-0.176846835092317	-0.256823104827327
1365	0.111696762111413	0.104416366599237	0.298808930927257	0.197379099495526	0.032748518119349	0.0167517669440845	0.24687938455896	-0.133345260255695	0.113534124303264
1366	-1.51084032733143	-1.69411058494452	-1.72816329592853	0.304387755259406	0.0766958497563833	0.0238515650516637	0.404935170067453	-0.141303710335795	0.263631459731657
1367	-1.63724889998855	-2.27008345470484	-0.487980265376339	0.157346832678536	0.0481536960842777	0.0138113221630861	0.2193118509259	-0.159052623746034	0.0602592271798655
1368	-1.0801501938962	-2.00295664073803	-1.47847847227609	-0.101421683793339	-0.0469044272791178	0.00105056432082595	-0.14727554675163	-0.205629072615816	-0.352904619367446
1369	1.36272012910791	1.96589747435337	1.74324717413762	-0.322517877264963	-0.174677869868006	-0.0227844008152727	-0.519980147948241	-0.355225787649216	-0.875205935597458
1370	-0.520386028615609	-0.602819166919854	-0.696417997328992	-0.240655317404878	-0.190205681247109	-0.0263189334074706	-0.457179932059458	-0.393217503274356	-0.850397435333815
1371	1.49498067783314	0.943384624861278	0.76077273566685	-0.233527573047635	-0.214106267143069	-0.0352758724876028	-0.482909712678307	-0.439994416385993	-0.9229041290643
1372	0.0893337498230289	-1.29404600918525	-1.54392163169484	-0.044604539866929	-0.192196969489524	-0.0354059822138594	-0.272207491570312	-0.308095362947955	-0.580302854518267
1373	-1.33641464735365	-1.27646022929842	-1.37861123988543	0.0547132205833313	-0.213574426835779	-0.0491618540402994	-0.208023060292747	-0.446429843874452	-0.654452904167199
1374	0.0516913403896941	-1.00647153710965	0.102442372555127	-0.0499392356962021	-0.262689510999086	-0.0724531940176848	-0.385081940712973	-0.455493826566648	-0.840575767279621
1375	1.26022805776716	0.698634654009516	0.414074280772413	-0.0859908176028047	-0.319941910684516	-0.0899394633069138	-0.495872191594235	-0.639247068225716	-1.13511925981995
1376	-0.738638858122249	-1.92968212120362	-2.0388926631294	0.042317388167533	-0.324926770789755	-0.0996948263844396	-0.382304209006661	-0.502819347979598	-0.885123556986259
1377	-1.38488071932518	-0.235185548862797	-0.0557937645440758	0.0161506428253638	-0.380787207040776	-0.125227677799365	-0.489864242014777	-0.400786314973958	-0.890650556988735
1378	0.964279850400391	-0.109934034583777	0.425764398180527	-0.145892358110166	-0.413421611273252	-0.145502999868047	-0.704816969251465	-0.520174469757246	-1.22499143900871
1379	1.23896061698782	0.995809839889784	0.569623317994922	-0.0994259178259961	-0.425312931116516	-0.156932890895887	-0.681671739838399	-0.335674035536629	-1.01734577537503
1380	-1.02187828618482	-1.44379576871137	-1.34717808108383	0.0651393125642434	-0.386696753667427	-0.159715558026159	-0.481272999129342	-0.224651045947772	-0.705924045077114
1381	0.243013596215906	-0.119825304838391	0.151724263902707	0.0224056386826296	-0.395388465000625	-0.172737213708455	-0.54572004002645	0.0312866479352575	-0.514433392091193
1382	0.0466210944816105	0.0473918110109877	0.595784592516379	0.0268324192690338	-0.392146992179161	-0.18046129188831	-0.545775864798438	0.0206834801556092	-0.525092384642829
1383	0.939676537677731	0.347853124769638	0.655628546500705	0.0309052832915456	-0.375536745062291	-0.179760107827207	-0.524391569597952	-0.0766812776011375	-0.60107284719909
1384	-0.690753484932126	-0.578829137057704	-0.734524221479261	0.130157721881712	-0.340671052304207	-0.171625761843267	-0.382139092265762	-0.177790095466608	-0.55992918773237
1385	1.1942517481449	0.374723924003605	0.49493573707872	0.0865238760691099	-0.325062134783024	-0.170057943975165	-0.408596202689079	-0.281815451625931	-0.690411654315011
1386	1.42671493371119	1.38191851498306	1.9870970266302	0.185598684721829	-0.291646177332686	-0.162755928900144	-0.268803421511	-0.185328258387947	-0.454131679898947
1387	-0.616790897536226	0.0403741418679186	-0.504973011710737	0.362960253375445	-0.214406956189029	-0.13732364298479	0.011229654201625	-0.223884884931983	-0.212655230730358
1388	-0.735860640647697	0.0586485241328383	0.121453268650673	0.337052634302957	-0.154264636332784	-0.11982704163192	0.0629609563382531	-0.138349706989279	-0.0753887506510257
1389	2.416638992704	1.62513207471046	1.15783197420101	0.209855777857506	-0.106960428999883	-0.1033179376657	-0.000422588808076912	-0.10046714907762	-0.100889737885697
1390	-3.15470684139427	-2.43069555034685	-2.17055789765936	0.389081008058786	-0.0185150827458189	-0.0783892909335	0.292176634379467	-0.187108318136279	0.105068316243188
1391	-0.1329419626051	-1.2810722346583	-0.863365252563469	0.0889772015640138	-0.0382234235259284	-0.0769095743465297	-0.0261557963084443	-0.081978941739888	-0.108134738048332
1392	1.31649543826075	0.954218317946045	0.334388055701188	-0.0697971486106777	-0.0921324829558364	-0.0828136500081989	-0.244743281574713	-0.0110581742174939	-0.255801455792207
1393	-1.3771048831833	-1.71225824694833	-0.764138866517612	0.00764283569636602	-0.0939915520071014	-0.0838718765300358	-0.170220592840771	0.0682220806979702	-0.101998512142801
1394	0.563038682551639	0.946378614859068	1.052390098337	-0.10608798895538	-0.148224437458671	-0.090892956764195	-0.345205383178246	-0.00179713660403623	-0.347002519782282
1395	-0.910652441994891	-1.16938210745922	-0.635397059546312	-0.0852733802299066	-0.148714218100215	-0.0862957926053783	-0.3202833909355	-0.14484393565079	-0.465127326586291
1396	-0.66747558928022	-1.4700508024556	-0.204557002968419	-0.164321080034528	-0.182452359555322	-0.0874997757436758	-0.434273215333526	0.013907960212467	-0.420365255121059
1397	0.434409759200995	1.6582475312056	1.09480871297917	-0.2535671910987	-0.247215625978372	-0.0895440313620746	-0.590326848439147	-0.143493577441475	-0.733820425880622
1398	1.70423538776206	2.04040774528208	2.66749072007366	-0.219517150580529	-0.228198267202853	-0.0805005840966533	-0.528216001880035	-0.517660823460029	-1.04587682534006
1399	-1.53211233657493	-1.26582521289794	-1.07805872290005	0.00242289331782462	-0.141130505734375	-0.0482309749402321	-0.186938587356782	-0.614854747961498	-0.80179333531828
1400	-0.400023570740638	-0.626501067513322	0.324635665884905	-0.0624372561205477	-0.119584698700535	-0.031128756541083	-0.213150711362165	-0.706905040371758	-0.920055751733923
1401	-1.21577874765722	-1.94348252585536	-2.54780685026633	-0.127697575875467	-0.121730161378859	-0.013907319978889	-0.263335057233215	-0.950786259776051	-1.21412131700927
1402	-0.294272116714231	0.111518179603289	0.352878382780136	-0.273535360839796	-0.182815989137432	-0.0227351664382266	-0.479086516415454	-0.903758395704182	-1.38284491211964
1403	0.852834211423919	1.58856339346537	1.32401271877189	-0.340895291664273	-0.21410384301623	-0.0265639323899985	-0.581563067070501	-0.853629849940037	-1.43519291701054
1404	0.0448841126295403	0.365663252424526	0.395491055744868	-0.242643036009888	-0.176017350866721	-0.0174779375549702	-0.436138324431579	-0.921424681622534	-1.35756300605411
1405	-1.0986443142021	-0.0113189407551425	-0.0189236088824962	-0.167308978589749	-0.132728348551538	-0.00630212435192489	-0.306339451493212	-0.780236353037243	-1.08657580453046
1406	-0.442736137449794	0.142488251653234	-0.402653229064924	-0.233105509603971	-0.0997202893882838	0.00273370122914475	-0.33009209776311	-0.68721896835304	-1.01731106611615
1407	1.8072991998027	2.54608597907679	2.45808522656524	-0.284817807106466	-0.0696512820015136	0.00646349625885498	-0.348005592849124	-0.626808120087135	-0.974813712936259
1408	-0.0439264132967605	0.277339737180494	0.483451467571755	-0.083262092732475	0.0361755714835827	0.0317003361638434	-0.0153861850850489	-0.298665272881753	-0.314051457966802
1409	-0.414620233668213	-0.868548063269968	0.222589070231228	0.0116412297010518	0.115007419200465	0.0564498872678321	0.183098536169349	-0.304851612326241	-0.121753076156892
1410	0.371000291937758	1.0072391221254	-0.601536459658082	0.00855024847679058	0.135626730723846	0.0782159695833541	0.22239294878399	-0.275816098485517	-0.0534231497015264
1411	-0.363421511941069	-0.853821675004227	-0.120005231903102	0.0460222934658851	0.177978078032675	0.0898852862498882	0.313885657748448	0.102642809060334	0.416528466808782
1412	0.819432995098695	0.670386351654335	0.602981139515122	0.018880061520066	0.172556932816836	0.0975394687379798	0.288976463074881	0.0190003573451552	0.307976820420037
1413	0.911722049530822	0.652236073034482	0.128995523652395	0.0925173960448761	0.185207698549438	0.108378872970977	0.386103967565291	0.291499281908148	0.677603249473438
1414	1.71680981250987	-0.801504957277692	0.48053453150105	0.21333246246063	0.208962335119298	0.117439156248338	0.539733953828266	0.109817278079018	0.649551231907284
1415	-0.467282961402769	-0.42795702175621	-0.125276846347278	0.428561231596313	0.191770676685791	0.12814162579447	0.748473534076574	0.0282920581313414	0.776765592207916
1416	0.601328685696762	-0.457362244519878	0.833908783701919	0.428573252823583	0.159930195997282	0.134610075035667	0.723113523856532	0.0601839971351889	0.783297520991721
1417	1.90919747995414	0.974732584356701	0.903888818426866	0.446490738435332	0.118353549397815	0.146232494393679	0.711076782226826	0.0689174297327917	0.779994211959618
1418	-0.12511561236679	0.452092620949754	0.0724235487013439	0.610776743769986	0.118516706626064	0.162602581461003	0.891896031857053	0.0213334469369506	0.913229478794004
1419	0.881088855915828	1.13435046209024	0.183190208830645	0.604791768527071	0.129537473536182	0.175188075059023	0.909517317122275	-0.00147955883224291	0.908037758290033
1420	-1.79500633968988	-1.13913828799596	-0.982946168072137	0.630866254250464	0.16981760660188	0.185563290597878	0.986247151450223	0.0339544937089463	1.02020164515917
1421	1.08774771241088	2.06257773424165	2.09335293280138	0.381497537163284	0.153932326718365	0.183483288142459	0.718913152024108	0.0904704842428677	0.809383636266976
1422	-0.892132811312775	-0.296192138002617	0.267283076524593	0.344646668294026	0.205773946544814	0.199060157363851	0.749480772202691	0.286714769643507	1.0361955418462
1423	-1.89422550340374	-1.62708838775745	-1.52468816128906	0.19494692678306	0.224062927616593	0.212429224256251	0.631439078655904	0.193376986591796	0.8248160652477
1424	0.791091804615648	0.439777848019804	0.438257023000095	-0.0966640368425094	0.175674125566603	0.20765520004478	0.286665288768874	-0.0581875404266864	0.228477748342187
1425	1.02028764163884	0.743572831669865	0.999909707599072	-0.132341432739651	0.151868132235938	0.205831564880703	0.22535826437699	-0.0226656977441579	0.202692566632832
1426	0.0447858787783483	1.1030353222476	0.0618339845076946	-0.0245611976050258	0.155271770388731	0.211522062301621	0.342232635085326	0.0135102012750855	0.355742836360412
1427	0.31837114469302	0.297564545131806	0.616988885222742	0.0313404522360253	0.188574851214711	0.214825018328171	0.434740321778907	-0.0255919282544313	0.409148393524475
1428	-1.28696216127231	-0.894932311573804	-0.0978996205506282	0.0871980139073324	0.21444728938317	0.221166558764984	0.522811862055486	0.0362300556798275	0.559041917735314
1429	-0.603284017964313	-1.37049643002284	-0.766416180100504	-0.0352092651754484	0.195435334300675	0.223469874542941	0.383695943668167	0.107089770024331	0.490785713692499
1430	0.637939851302964	0.0381350310879962	0.230883457364357	-0.15108648507974	0.131386816998801	0.216397124991757	0.196697456910818	0.0364546180784788	0.233152074989297
1431	0.805123905352265	1.00846527160955	1.14142516986511	-0.118312237340477	0.0853855258753297	0.210735892935396	0.177809181470249	-0.0255076820300254	0.152301499440224
1432	1.52169151116689	0.914063640321079	0.980230451579944	-0.00437608400028412	0.0847707558357387	0.214520503429741	0.294915175265195	0.0514074079612861	0.346322583226481
1433	0.616647734242103	-0.148480076287637	0.200890976327039	0.210497613200324	0.111508100397291	0.224545892463602	0.546551606061217	0.102461693898792	0.649013299960009
1434	0.872427828276534	0.14229203532884	0.839109344159926	0.350304054849194	0.120904076883808	0.232538254534258	0.70374638626726	0.0591843386251247	0.762930724892385
1435	0.137512308169858	0.345152713535607	0.428213946729834	0.468617923779613	0.127889611452569	0.244568575341635	0.841076110573818	-0.0428369718717495	0.798239138702068
1436	0.938789623922206	1.32435508228871	0.89789070958263	0.485594579469563	0.139673375051371	0.256078016254705	0.881345970775639	-0.181638162520601	0.699707808255037
1437	0.623847101615426	0.326520408250155	0.0526064312945354	0.541130276098782	0.186354414199734	0.271306579332061	0.998791269630576	-0.0471431907300249	0.951648078900552
1438	-0.215418343980906	0.0360889467161421	-0.500016343508243	0.574177588657479	0.222215608549599	0.281793745057697	1.07818694226478	0.0517577499127104	1.12994469217749
1439	-0.988955986077233	0.608678041129508	-0.387828701165044	0.503516111430424	0.240134290782589	0.283303674409472	1.02695407662248	0.198022892405166	1.22497696902765
1440	0.82503359086651	2.50222909196856	2.43181615640863	0.310972541318344	0.264188817751587	0.278465106235757	0.853626465305688	0.143965684057532	0.99759214936322
1441	-1.65775675556625	-1.30368134186482	-1.78794690464775	0.279143732396995	0.353578266926599	0.293985847300946	0.926707846624539	0.156530604054699	1.08323845067924
1442	-0.170259864958362	0.512048541785344	0.934578403035562	0.056705895689226	0.359185180756351	0.287852831279593	0.70374390772517	0.446438770875898	1.15018267860107
1443	-0.0586977852234121	-0.6187636903854	-0.818979889890166	-0.0676657429826738	0.367910502435893	0.288681186195312	0.588925945648531	0.358000151572005	0.946926097220536
1444	-0.0500515011849861	-1.39731224521941	0.484611902669595	-0.122490417606646	0.341406224061096	0.279334676485963	0.498250482940413	0.380079582395459	0.878330065335871
1445	-1.84443747327653	-1.52364077814098	-1.60177781804437	-0.139179470469952	0.266660864659737	0.273537719733414	0.401019113923198	0.435571734731538	0.836590848654736
1446	-1.07726336118528	-0.961656040263703	-0.49847692750384	-0.329369231567241	0.157897402780789	0.251820953026441	0.0803491242399884	0.445270897016768	0.525620021256757
1447	0.0445624298022245	-0.398934188553894	-0.194636430747566	-0.494566025779062	0.0483093009390437	0.227249892854696	-0.219006831985322	0.480822222495354	0.261815390510032
1448	1.24403138301243	1.76203846013095	1.18884798650327	-0.510260532304136	-0.0398019611688691	0.203313710832497	-0.346748782640508	0.396449522480046	0.0497007398395384
1449	-0.666685200479725	-0.714328783408778	-1.01062819041132	-0.328429019128772	-0.0398514690963323	0.192632371833604	-0.1756481163915	0.466689086237493	0.291040969845992
1450	-1.37979362749968	-1.93543914931257	-1.44622221726411	-0.282533066717853	-0.0619689118774047	0.172998226315093	-0.171503752280165	0.680439826732855	0.50893607445269
1451	-1.04218767497721	-1.00653357933634	-0.720716571050371	-0.37918701809148	-0.138142611268512	0.142270530219218	-0.375059099140774	0.513913443783529	0.138854344642755
1452	-0.727962393976879	-0.727783333368472	-0.905788754505723	-0.49317891509216	-0.217627404265947	0.109303117127369	-0.601503202230739	0.599992262760277	-0.0015109394704611
1453	-1.21228664525254	-0.149121358849323	-0.47596110740071	-0.568870561761871	-0.287591079489394	0.0731259266433067	-0.783335714607958	0.536700620610901	-0.246635093997057
1454	-0.32872744955847	-0.576216928306178	-0.256141328374878	-0.671070317630912	-0.329922920228784	0.0385376517163118	-0.962455586143384	0.592619917391189	-0.369835668752194
1455	0.452690766212931	-0.157682485589245	-0.438233179985652	-0.679310168041158	-0.366328677016365	0.00755251097992332	-1.0380863340776	0.401664564311508	-0.636421769766091
1456	0.037760580237832	-0.957173549545106	-1.08140434292864	-0.5606274843171	-0.383859140146315	-0.021849669332788	-0.966336293796203	0.502061757709253	-0.46427453608695
1457	1.12166213886179	-0.272989280559755	0.672117292439587	-0.442316080250999	-0.41434380697575	-0.0555092209053453	-0.912169108132094	0.743233403360715	-0.16893570477138
1458	0.569243899809226	0.467856618911062	0.561079780950994	-0.220780885119138	-0.430103746513024	-0.0764830752599387	-0.7273677068921	0.541732106166788	-0.185635600725312
1459	-0.191298847016479	1.36271446785384	-0.0899659652619064	-0.0361901844620272	-0.411213424724629	-0.0878855306456215	-0.535289139832278	0.793140033158868	0.25785089332659
1460	-0.772861267117644	0.300141899180261	-0.581953869029544	0.0301682018680325	-0.340411140938583	-0.0972392331761062	-0.407482172246657	0.534341305634797	0.12685913338814
1461	-1.01242313248204	-0.964038715889839	-1.31317027338965	-0.0261843049990358	-0.271936121635832	-0.109282543030269	-0.407402969665136	0.60803624976146	0.200633280096324
1462	0.616429096051169	0.415433620604373	0.438278424719625	-0.157242779283037	-0.248672045401298	-0.13003517353298	-0.535949998217314	0.41305070722708	-0.122899290990234
1463	-1.22613800802565	-0.344059155525167	-1.01942885516728	-0.132927842647372	-0.211301537185956	-0.141882695411388	-0.486112075244715	0.450457211128814	-0.0356548641159016
1464	-0.246984249003644	-0.684615141139565	-0.914909434423214	-0.239059441833178	-0.190575948872671	-0.159521921738572	-0.589157312444421	0.425221088357715	-0.163936224086706
1465	-0.41724063590262	-1.63151576422542	-1.17050521479805	-0.287253701176611	-0.192841742947206	-0.180797524413031	-0.660892968536848	0.333610653537215	-0.327282314999633
1466	0.607713735399349	0.400431992398593	0.81587524450459	-0.322437058994475	-0.241454937246573	-0.207170396400448	-0.771062392641495	0.286021463963145	-0.48504092867835
1467	1.24958620157773	1.77109703622643	1.86939889287434	-0.238022608614719	-0.252993639734883	-0.219504215330849	-0.710520463680451	0.0508157791870642	-0.659704684493386
1468	-0.0481092635416681	-0.000749159944311045	-0.124105891048351	-0.040202713390559	-0.194413197307752	-0.21069945956047	-0.44531537025878	-0.0208487138227619	-0.466164084081542
1469	-0.214294918848441	-0.413126695753919	-0.0562057871377753	0.0478933061835775	-0.148781953057752	-0.20270561495911	-0.303594261833285	0.360494646268691	0.0569003844354062
1470	1.17039649187913	-0.61341079631032	0.336447017258607	0.0592885411952002	-0.126835238802754	-0.194833694316042	-0.262380391923596	0.0661140711071058	-0.19626632081649
1471	0.176647666737883	-0.506065201553289	0.0612111454388649	0.183491182521708	-0.128045026869036	-0.183580014530041	-0.128133858877368	0.276437164423708	0.14830330554634
1472	-0.319202360526031	-0.651166071130849	0.290891015456342	0.238301252566883	-0.141221845182521	-0.172149934080454	-0.0750705266960921	0.202356308482935	0.127285781786842
1473	0.264119413538137	0.683900614813978	1.12628844060913	0.202793471654445	-0.16673937452104	-0.158600709437036	-0.122546612303632	0.229385617919792	0.10683900561616
1474	0.626419187502883	-0.167214623331132	0.302155844668596	0.193124529537241	-0.155968254958854	-0.135880188433699	-0.0987239138553119	0.203540859650386	0.104816945795074
1475	0.382036228554614	1.12526715685707	0.727629370697227	0.234973720688529	-0.149099418651968	-0.113313660309744	-0.0274393582731826	0.160375250111829	0.132935891838646
1476	2.31713566223177	1.25758781881473	1.79927770482841	0.269212592505528	-0.102744277718812	-0.0872277278303574	0.0792405869563594	0.12985308520349	0.20909367215985
1477	-0.00989760144672785	-0.743796361746055	-0.64597117616729	0.503852293696096	-0.0271104376892827	-0.0487999076952423	0.427941948311571	-0.0543478902578724	0.373594058053698
1478	-0.164961192134802	0.372133890106512	0.296124980993449	0.553458040388052	0.000120492623571693	-0.0227409305745712	0.530837602437053	-0.0248907293132955	0.505946873123757
1479	0.0345265151334044	-0.267707075158149	0.163231614889007	0.497900322003931	0.0305570702765103	0.0014797449999824	0.529937137280424	-0.0697869248761456	0.460150212404279
1480	1.51516138261563	0.605631388530158	1.5870845639149	0.422523415997947	0.0411880570877673	0.0227735372348642	0.486485010320579	0.0748054680502839	0.561290478370863
1481	0.609189605245847	1.30160488029972	-0.513236289401004	0.505233683045514	0.066794802952867	0.0543617195142565	0.626390205512638	0.324804809679337	0.951195015191974
1482	1.25659390713058	1.1621000663829	0.281495828624858	0.552820843207274	0.124391296077712	0.0750876865705604	0.752299825855547	0.255555213815927	1.00785503967147
1483	-0.175047324376244	0.234989744527893	-0.546713079365476	0.648888872404492	0.196969946137862	0.0939237649166853	0.939782583459039	0.133987531907082	1.07377011536612
1484	-2.24772982809292	-1.23991589033853	-1.89343275692119	0.602753983938165	0.246844458577234	0.103548011194666	0.953146453710065	0.0270675475474291	0.980214001257494
1485	0.059702065220357	-0.674226037402636	0.00992284814959154	0.275439853763621	0.231559104739354	0.0933574673321508	0.600356425835125	0.10326354837663	0.703619974211756
1486	0.220523088905846	0.384422254930559	0.245765023352366	0.104834006266406	0.191623947919597	0.0842585038482557	0.380716458034258	0.245586997878574	0.626303455912832
1487	1.79613638343946	1.61508009378722	1.37740418519765	0.0404329351821545	0.171147661518289	0.0782696384966894	0.289850235197133	0.257872323955549	0.547722559152683
1488	2.4534888138063	1.5876311053902	1.84209638058652	0.199738854222721	0.204690963672521	0.08512083537226	0.489550653267502	0.38369755169998	0.873248204967482
1489	0.257751875719668	0.848637634975827	0.711118989481945	0.512749864572715	0.272443561744936	0.106627251056896	0.891820677374547	0.266018006257287	1.15783868363183
1490	-1.52320953876098	-0.843306554496075	-1.30041148297674	0.625308773060153	0.336699617964277	0.129704078133823	1.09171246915825	0.15686577052868	1.24857823968693
1491	-0.248961875080044	0.247746014057306	-0.171936788079311	0.444554583485568	0.341090642285417	0.135656587091828	0.921301812862812	0.0672221506177917	0.988523963480604
1492	-1.649130773195	-0.729950520816455	-1.85017224842142	0.288316892791907	0.340939784664836	0.137745846045778	0.767002523502521	-0.185769981300159	0.581232542202362
1493	-0.247180055588699	1.16711732098767	0.356473794647659	0.00990666867801726	0.305730560681977	0.121467920850966	0.43710515021096	-0.0572183709100403	0.37988677930092
1494	-1.99012227676028	-1.8248488577009	-2.0436960651855	-0.142778212965676	0.310305445946007	0.11026618776701	0.277793420747341	0.184450459123071	0.462243879870412
1495	-0.0232428035590429	-0.584954052498341	-0.429579663355025	-0.409308566738944	0.243413504195544	0.0816042962496844	-0.0842907662937154	0.0476688325948745	-0.0366219336988409
1496	1.05872970910393	0.534011388601597	-0.296758005744874	-0.487073906812356	0.17141948751038	0.0535119249545801	-0.262142494347396	0.285584629776016	0.0234421354286196
1497	-0.394828894021549	0.420414998574562	0.373618834675554	-0.355526573401986	0.135016322718857	0.0273420596201732	-0.193168191062955	0.173889357892924	-0.0192788331700318
1498	-0.986576694002907	-0.554647658443737	-1.34837063770247	-0.300122639689576	0.119946379931025	0.0090490216612638	-0.171127238097288	0.245984952220487	0.0748577141231994
1499	-0.234920940736788	0.537963632254094	-0.853693255780827	-0.348419597953924	0.0877391484757214	-0.0182105603358104	-0.278891009814013	0.228054652998494	-0.0508363568155189
1500	0.535717819864034	1.99214517086659	0.837979135792217	-0.35744704161005	0.080884910085282	-0.0480884411233856	-0.324650572648153	0.0440384038193178	-0.280612168828835
1501	1.08800235111861	1.81935042170772	1.45012371119974	-0.265196434760188	0.138873837287533	-0.0645325472532244	-0.19085514472588	-0.108226905082788	-0.299082049808668
1502	-0.292288804171017	-1.73266840461976	0.0874246746197322	-0.0782320980062709	0.232764111753647	-0.0642901793097398	0.0902418344376367	-0.382475263641182	-0.292233429203545
1503	-0.0763167003462558	0.539175189373989	0.218029539223815	-0.0170689749024992	0.231308799697507	-0.062718487524159	0.151521337270849	-0.400429306204329	-0.24890796893348
1504	-0.879264946998423	-0.317699817543235	-0.954922737613	0.00408353721872325	0.240390377787144	-0.0588909088539112	0.185583006151956	-0.470109047910732	-0.284526041758776
1505	-1.6073884634279	-2.34747641070094	-1.28771785127987	-0.0811580886355526	0.22817464038026	-0.0638643395470169	0.0831522121976904	-0.391416396439418	-0.308264184241727
1506	1.65494982496734	1.41223258073456	0.933789100983683	-0.283032992377462	0.135610656016214	-0.0790096430022888	-0.226431979363537	-0.16728506495303	-0.393717044316567
1507	1.20329465544143	0.788253733771338	-0.224657804837098	-0.165483330206379	0.115356723381089	-0.0822447907448686	-0.132371397570159	-0.0149984260052431	-0.147369823575402
1508	0.992459895890916	0.279604103986902	-0.049953134162589	0.0343761388446112	0.123804355751789	-0.0861814915740073	0.0719990030223924	0.0601849528869845	0.132183955909377
1509	0.792191294251101	-0.036524093422454	0.381537832410717	0.226885005382334	0.134555761855496	-0.0890761318227226	0.272364635415108	-0.0676221846645272	0.20474245075058
1510	-0.443041046724365	-0.625551245378828	-0.501989082919692	0.373688412420996	0.136145203082382	-0.0871870996848201	0.422646515818557	0.106227041326871	0.528873557145429
1511	1.51899484211395	1.41612570965399	1.47068436476341	0.351518976018126	0.112250783125135	-0.0893931168979344	0.374376642245327	0.0151042513729649	0.389480893618291
1512	-0.233858974552547	0.755566699321502	0.0408343036954334	0.466265435917003	0.13892250435428	-0.0770824119510058	0.528105528320277	0.0292370344584639	0.557342562778741
1513	-0.816586984706614	-0.978016572789474	-1.65056397026131	0.442064822201588	0.176980530816387	-0.0659357232344	0.553109629783575	0.0669533100618959	0.620062939845471
1514	-0.757877827728379	-0.0140491663446884	-0.852194329600284	0.295563318584656	0.164646977230228	-0.0711473983613262	0.389062897453558	0.116689555627729	0.505752453081288
1515	0.526881843577093	1.05170657011951	0.064321844595325	0.116328193948158	0.150509390373524	-0.0824810252966389	0.184356559025043	0.0899854277727557	0.274341986797799
1516	0.499823572421716	0.235271476750182	-0.627971894483293	0.0796577947371629	0.170529744181891	-0.0904312647749617	0.159756274144092	0.139567935159855	0.299324209303947
1517	-0.738938579822896	-0.875669021800088	-0.538281089974504	0.10812948799834	0.186051390001992	-0.101803556977678	0.192377321022653	0.125658495815831	0.318035816838484
1518	0.0560668274767846	0.0397320133122065	-0.338974419098898	0.0299181174974995	0.161664997018003	-0.11506304649042	0.0765200680250825	0.0394407001825986	0.115960768207681
1519	0.525922544072766	0.380224303761675	0.730504915415866	-0.00246304809632276	0.141307426045885	-0.127944164306712	0.010900213642851	-0.00311294086685384	0.00778727277599715
1520	-0.0758741387704041	-0.126115804313073	-0.328042212022709	0.0396606900625271	0.135470235662952	-0.130721798048284	0.0444091276771954	0.0394298712142616	0.083838998891457
1521	-0.876614005404048	-1.64692637643666	-1.45305662975106	0.0461398370357699	0.122975900298095	-0.134780375140622	0.0343353621932424	-0.0999698210393162	-0.0656344588460738
1522	1.30799531742838	1.31208501614928	1.1113172693555	-0.0499816918834496	0.0566243174191955	-0.150030497219778	-0.143387871684032	0.0318841991653605	-0.111503672518672
1523	1.75777916024776	2.22521264154639	3.23995522039444	0.0525446518345531	0.0532567030721657	-0.151101962936751	-0.0453006080300325	-0.213715904769506	-0.259016512799539
1524	-0.688621369263715	-0.370137656457788	-1.19245270143395	0.281425625930988	0.122123387037154	-0.12129451087256	0.282254502095582	-0.319602393949689	-0.0373478918541068
1525	0.652636069759589	1.60950445451173	1.11079084715611	0.27982516980926	0.152151586331118	-0.10658155840791	0.325395197732468	-0.564409586387946	-0.239014388655478
1526	-0.579662539600838	0.338562817897051	-0.229796417239961	0.318688162893459	0.219990643061988	-0.0835195667880211	0.455159239167425	-0.503799117738352	-0.0486398785709262
1527	0.725151564891311	0.77795398622957	0.800271725662234	0.239343067122334	0.269323623009073	-0.0659609427248698	0.442705747406538	-0.542530065681511	-0.0998243182749737
1528	0.525996868861863	0.839076579455332	0.820670003559501	0.255450470291891	0.319020321511327	-0.0437466623799208	0.530724129423297	-0.557005199342967	-0.0262810699196699
1529	-0.361903813007631	-0.131757995684666	-0.734916043794142	0.291337168849069	0.369329584773872	-0.0177372524894069	0.642929501133535	-0.583148196009997	0.0597813051235376
1530	-0.211848475650426	-0.363995870715655	0.150774168932659	0.23698237277477	0.386602288628767	-0.00293171701157211	0.620652944391964	-0.773441541401266	-0.152788597009302
1531	0.483986662525154	1.08334996599141	0.720030254266425	0.164080836976149	0.373556757019525	0.0105808406830961	0.54821843467877	-0.49016891546939	0.0580495192093801
1532	-0.46209368262849	-0.34561460983088	-0.747819533451795	0.165398458222628	0.388016423412936	0.0280632711671629	0.581478152802727	-0.589188598745428	-0.00771044594270043
1533	0.299632289285143	0.451879603360013	-0.33009008513345	0.0984534263720826	0.373640762141481	0.0353559850303542	0.507450173543918	-0.368533932312831	0.138916241231087
1534	-0.271997108052497	-0.170087304635255	-0.399881990069996	0.0898082174880234	0.366525887451089	0.0380197946739303	0.494353899613043	-0.404424338528588	0.0899295610844549
1535	-0.660499046115774	-0.705936253714693	-0.0380624860262115	0.0469905026377325	0.344142910550822	0.0362381515701771	0.427371564758732	0.196451731371723	0.623823296130455
1536	1.51974674744026	1.87447811171308	1.17564726456789	-0.0481954017101937	0.294712250068823	0.0341068922612524	0.280623740619882	0.103979895040395	0.384603635660277
1537	0.613819119027195	-0.686149007317735	-0.00336652813005714	0.0772677918933408	0.313281788278284	0.0426907918905258	0.43324037206215	0.201578352878166	0.634818724940316
1538	-0.390127535116916	-0.415241797617954	-0.581201264628239	0.191076731183506	0.292964488112594	0.0493016286238536	0.533342847919953	0.160946157042023	0.694289004961976
1539	-0.178446600532516	0.132958044789114	0.208060540842964	0.17960482042758	0.256120160027304	0.0490087259874708	0.484733706442354	-0.047570289744786	0.437163416697568
1540	-0.436960118099153	-0.0153216313461169	0.611137600540103	0.135790499947469	0.227361207442293	0.0502077082620062	0.413359415651768	0.205858662851729	0.619218078503496
1541	1.13105162446801	0.698107636315746	1.36369438418932	0.0544800402020016	0.200110976088922	0.0562644767688524	0.310855493059776	-0.0226973547548432	0.288158138304933
1542	0.193970613423248	0.232862902862663	0.93593399426258	0.133330173751235	0.198131732897881	0.0730530300334734	0.40451493668259	0.0430984223183015	0.447613359000892
1543	0.446649784141324	0.438328661712827	0.46112922382819	0.175071898867815	0.19792076785708	0.0946054537020882	0.467598120426983	0.0678397089281567	0.53543782935514
1544	0.069737879340366	0.312036349628938	0.295126009361752	0.222703026378817	0.205630892529563	0.115566816388598	0.543900735296977	0.0589308541469123	0.60283158944389
1545	0.568562196240917	0.934004487613903	0.754910385253489	0.227379202583117	0.214261362993061	0.134352375711656	0.575992941287835	-0.00647976584667348	0.569513175441161
1546	0.567489324618368	0.982182289990612	0.212546125037037	0.265745736946893	0.243594152711776	0.155346718517616	0.664686608176286	0.0721781454115316	0.736864753587817
1547	-1.13664536854499	-1.04484353266584	-0.957821235227352	0.314965242922028	0.287418075322798	0.173051822493378	0.775435140738204	-0.00304047792271955	0.772394662815484
1548	0.539492458918296	1.11870680024556	0.966939432924097	0.180941187446242	0.27313216956082	0.177313667728297	0.63138702473536	0.0884586835062701	0.71984570824163
1549	0.997071737573221	-0.189869264367095	-0.266838994476947	0.158915221446011	0.291218102708394	0.187946463426839	0.638079787581244	-0.021668450671145	0.616411336910099
1550	1.21735926098398	0.86466068519376	0.963565445965082	0.238683148474495	0.287554392374881	0.192535373614116	0.718772914463491	0.0264049252422083	0.7451778397057
1551	0.0261190026786229	-0.239712991446823	0.103555649290224	0.379146236850265	0.303966888183858	0.203267571845728	0.886380696879851	0.0273475586144784	0.91372825549433
1552	0.0616078567708037	0.573889628295092	0.580060803350147	0.403852688595607	0.297130189092207	0.211150588588688	0.912133466276502	-0.0900948113771451	0.822038654899357
1553	0.780614458586325	1.22205825254993	1.3387217386576	0.377667236791057	0.301578591976925	0.220941101813209	0.900186930581192	-0.142643581601682	0.75754334897951
1554	1.57033240358022	1.09215934335884	0.864450137150851	0.408574972051757	0.33467248034868	0.239069327012049	0.982316779412486	-0.136784208456803	0.845532570955682
1555	1.09268183909432	0.596251235648936	0.481712970037422	0.546475206110612	0.381626505750139	0.259568338798149	1.1876700506589	-0.297234777406249	0.890435273252651
1556	-0.47124895093149	0.334205322002307	-0.0895923273314428	0.666233448188004	0.420087809387933	0.278359600022011	1.36468085759795	-0.390200371163172	0.974480486434776
1557	0.69755883481079	0.759849744307897	0.68872651457052	0.597090114085083	0.443010687173895	0.290413117138085	1.33051391839706	-0.597143403809942	0.73337051458712
1558	0.172553514094635	-0.0322103610669665	-0.406792554643134	0.575938987629385	0.468704161470358	0.30388360040926	1.348526749509	-0.528787817969493	0.819738931539509
1559	-1.3978400773557	-0.91445804399391	-0.758400338751185	0.522343587678258	0.469471213435203	0.308479543409189	1.30029434452265	-0.720910117765697	0.579384226756953
1560	0.946311378053146	-0.370820175723146	-0.276700301403736	0.291568650771023	0.424611448233876	0.30258652809591	1.01876662710081	-0.654341361201902	0.364425265898906
1561	-1.83500953080953	-1.23592977762921	-1.85325071670918	0.257677557490119	0.368444860884761	0.292517848882061	0.918640267256941	-0.598660933483057	0.319979333773885
1562	0.0425002165371887	-0.364037612141107	-0.230103118894739	0.0176356368713632	0.278212962608801	0.264856388269733	0.560704987749896	-0.569420404902701	-0.00871541715280433
1563	0.180353700719139	-0.349588352444559	0.474802003231245	-0.0875807486074142	0.196665089142171	0.237728523200841	0.346812863735598	-0.505854464346088	-0.15904160061049
1564	0.964940865448359	1.21305559310112	0.553189596700045	-0.105995313168672	0.124091037768825	0.21766144221433	0.235757166814483	-0.488640312545971	-0.252883145731489
1565	-0.289404391832707	0.101730262114209	1.2694234184579	0.000742073498649847	0.111092382768619	0.204266248393678	0.316100704660946	-0.314741745948653	0.00135895871229358
1566	0.684034734957988	1.01319173426786	1.06243100682922	0.017582647309919	0.102060378025412	0.202935591160195	0.322578616495526	-0.326612533095364	-0.00403391659983776
1567	0.174177949620814	1.05520958122436	1.09487162373	0.0966021179963017	0.125833738453049	0.209621646580821	0.432057503030172	-0.497461958489452	-0.0654044554592803
1568	-0.173354298449753	0.318721579494484	0.0961576020720521	0.140289075055953	0.172192086999793	0.223104217667328	0.535585379723074	-0.220567695154682	0.315017684568392
1569	-1.39242799313056	-0.7606576629519	-0.747990522997853	0.126078571078029	0.208046923126205	0.232992469931348	0.567117964135581	-0.264825090964218	0.302292873171364
1570	-0.66944309690325	-0.435800746709184	-0.416637472662026	-0.0433495410666446	0.200334067559749	0.23221022754791	0.389194754041014	-0.253959161836162	0.135235592204853
1571	-1.65312819607047	-0.598065323413461	-1.62977353269337	-0.186565466872213	0.1743091619714	0.225697013353391	0.213440708452578	-0.0697415752668285	0.14369913318575
1572	-0.327170103936882	0.63921785180758	-0.259283535954472	-0.407938935261295	0.13155042260419	0.203573750416453	-0.0728147622406524	0.0838983854012984	0.0110836231606459
1573	-0.886220811440862	0.488765461227743	0.424891611698205	-0.498159412419618	0.11949972018346	0.181271113251044	-0.197388578985114	0.120373014305568	-0.0770155646795454
1574	-1.09850539727199	-1.20346288453082	-1.38844945654272	-0.579601953348015	0.123501999026756	0.165214260460528	-0.290885693860731	0.278977026203883	-0.011908667656848
1575	-0.30671138717761	-0.679962775230904	-0.262482841392432	-0.671016193508587	0.0827142284548688	0.138008644439022	-0.450293320614696	0.377445121364383	-0.0728481992503132
1576	-0.322428756769131	0.314593910592986	0.446607646606355	-0.672054432736097	0.0303872420319374	0.112109732150783	-0.529557458553377	0.232843251844555	-0.296714206708822
1577	-1.58717960635123	-1.54716647988307	-1.94974392134058	-0.634056978898049	0.00461564205321388	0.0939313128575062	-0.535510023987329	0.0577592454870685	-0.47775077850026
1578	-0.290904772665705	0.491770296603477	-0.957283801428701	-0.718295613564009	-0.0634797523778792	0.0605554352100756	-0.721219930731813	-0.0283065632137239	-0.749526493945537
1579	1.70986351081731	1.40920695708046	0.316456189202672	-0.709275620080136	-0.0909345097215021	0.0240193307415038	-0.776190799060134	-0.00372225776230298	-0.779913056822437
1580	-0.216764572719002	-0.163888626949637	-0.788371741741426	-0.44474738266977	-0.0601995657853254	-0.00324800463872564	-0.508194953093821	0.138704966927703	-0.369489986166118
1581	1.03308586649378	0.238117090288817	0.0726882093592223	-0.300796354544878	-0.0429864732765642	-0.0326766795210656	-0.376459507342507	0.0451313158450154	-0.331328191497492
1582	-0.316463366278585	-1.15403641018763	0.56900304557365	-0.0926220652089958	-0.0222375681811149	-0.0558172132550116	-0.170676846645122	0.0952026458099344	-0.0754742008351879
1583	-0.0802459116873322	0.207605059449406	-0.970026799807566	-0.0229574177521263	-0.045392271109131	-0.0691090513487701	-0.137458740210027	-0.0758614238558726	-0.2133201640659
1584	-0.210029744878341	-1.65201355301331	-0.477410198950828	0.00223367105119839	-0.0526229030246796	-0.0881428075773171	-0.138532039550798	0.0874795661341028	-0.0510524734166955
1585	-0.396099541215238	0.0579268686516045	-0.153041677140499	-0.00921596201980774	-0.109842800799701	-0.107247901315744	-0.226306664135252	-0.155404740279099	-0.381711404414351
1586	-1.14777791092123	0.0233084626325183	-0.200433017541004	-0.055841095302709	-0.142692110908052	-0.123303379366398	-0.321836585577159	-0.072972484073839	-0.394809069650998
1587	0.468470908973895	1.3157646499681	1.2996600794637	-0.193822379214266	-0.159259673348766	-0.137145460772538	-0.49022751333557	-0.171597623721277	-0.661825137056847
1588	0.469413307683568	0.266957526725654	0.413882973413287	-0.184510960204593	-0.122041922929098	-0.135476609889576	-0.442029493023266	0.0857452812361218	-0.356284211787145
1589	-0.900097869222262	0.21910821483408	-0.676567890850117	-0.109927637799174	-0.0843413458870482	-0.129138437403647	-0.323407421089869	0.0166470322581673	-0.306760388831702
1590	-0.0745453356798861	-0.440844845717738	-0.156442161515503	-0.161003863064642	-0.0491229345218489	-0.128901553134513	-0.339028350721004	-0.00654073360409031	-0.345569084325095
1591	1.54382611949601	1.23644232861284	1.53691758062956	-0.174449639437807	-0.0383385487922347	-0.128955834146291	-0.341744022376332	0.159394505789942	-0.182349516586391
1592	-0.698302827415214	-0.161737310610087	-1.39817606534245	0.00404673361065746	0.0106427242346321	-0.113925856994556	-0.0992363991492661	0.150408772442059	0.0511723732927931
1593	-1.02575906501773	-0.864108725268123	-2.13270675781068	0.00891666775242701	0.0378293766415296	-0.113239869585825	-0.0664938251918681	0.0542839262932698	-0.0122098988985983
1594	0.238891118013784	-0.544753184972008	0.538689435856747	-0.0998781705342182	0.0265112211582758	-0.130950268498978	-0.204317217874921	-0.0934629359886485	-0.297780153863569
1595	1.54316108878315	1.55214195446241	1.08648974282344	-0.11228583598956	0.000213067221064421	-0.139390178392369	-0.251462947160864	0.0244722818570324	-0.226990665303832
1596	-1.45143653823359	-0.550810786804561	-1.17596395997678	0.0598491513364841	0.0334093404358776	-0.135206920552124	-0.0419484287797628	0.0536317662215383	0.0116833374417755
1597	1.44764205515626	0.555355188445581	0.826107954239592	-0.0249788710118903	0.036525056469018	-0.141198097991584	-0.129651912534456	0.055761111390836	-0.0738908011436199
1598	-1.57918736707313	-1.13671932402177	-1.16331512324315	0.0948817251423409	0.0556008782256645	-0.137349647068259	0.0131329562997464	0.392723952285314	0.405856908585061
1599	-0.180682809607055	0.895417531236513	1.31620156793657	-0.0309437768079571	0.0293341375414391	-0.143481085465735	-0.145090724732253	0.428939946668727	0.283849221936475
1600	-1.65270113318472	-0.972814325089045	-1.20523563239237	-0.1034960245413	0.0400873725752813	-0.135292245556968	-0.198700897522986	0.0761479947514773	-0.122552902771509
1601	0.944679610248622	0.259139512433189	1.50827733257124	-0.302101176639791	0.0141193488483544	-0.138268018121689	-0.426249845913125	0.219579068965264	-0.206670776947861
1602	-0.34634316698128	-0.87889830443541	-1.06284965535817	-0.257187158994892	0.00473514032772469	-0.125804773265029	-0.378256791932197	0.307829688721621	-0.0704271032105767
1603	1.25603507706174	0.575462482408917	0.325094469693519	-0.246198330577915	-0.0304941153839005	-0.124078515211234	-0.400770961173049	0.379380780519377	-0.0213901806536727
1604	1.47217909334201	0.109883485220807	0.708661431826783	-0.0797904343298011	-0.0342610463242503	-0.118599953513102	-0.232651434167153	0.500167129553277	0.267515695386124
1605	0.858368733070057	0.196679753001049	-0.0166259401518016	0.161546770839127	-0.0320617281444073	-0.10662822142991	0.0228568212648095	0.420803438321444	0.443660259586254
1606	-0.344046086934117	-0.539226288833546	-0.942381976837433	0.344489313922189	-0.0230928690164139	-0.0960114176096117	0.225385027296164	0.463482313172328	0.688867340468492
1607	2.01007264338834	1.89418937162989	1.93424976186852	0.352349184123459	-0.0339813108167835	-0.094976667140282	0.223391206166394	0.429393455732055	0.652784661898449
1608	-0.411589399129807	0.255790047859011	0.152470519786322	0.533167133966573	0.0218697682592472	-0.0757675686904876	0.479269333535332	0.632365006774324	1.11163434030966
1609	0.520526252195556	1.42989329608331	1.08034091611794	0.512321081664988	0.066966184644665	-0.0579747339224256	0.521312532387227	0.455421030253317	0.976733562640544
1610	-2.20808070196037	-1.01784277575251	-1.07736825530198	0.503097815100375	0.141822710108382	-0.0331068496831404	0.611813675525617	0.505790392512574	1.11760406803819
1611	-0.0920799726149354	0.850659580530937	0.587024042154773	0.207453078990927	0.154006885235075	-0.0221953663134049	0.339264597912597	0.470296829055976	0.809561426968573
1612	0.465548345341684	0.0180100579857877	0.285580648075579	0.0421878065730244	0.184972187045909	-0.00774918673536687	0.219410806883566	0.283196245727152	0.502607052610718
1613	-1.24558168391124	-1.06612207191391	-1.51392154408001	0.0132746099274242	0.200240749130083	0.00673256130405749	0.220247920361565	0.138151312362512	0.358399232724077
1614	1.12921500800217	1.85926789709852	1.08272424319507	-0.134749868622608	0.168981276655972	0.00482971565530947	0.0390611236886734	0.257432187768947	0.296493311457621
1615	0.817175252759934	0.562580736134933	0.772779454297309	-0.0655060700208513	0.203364539832765	0.0130249539867573	0.150883423798671	-0.0502588731840419	0.100624550614629
1616	1.59151187412834	1.07430901351401	1.31612050808538	0.0603699876270223	0.238154154536598	0.0266090923965813	0.325133234560202	-0.0261749522180392	0.298958282342162
1617	-1.19341233808386	-0.134455399772172	-0.387680621760511	0.281059770393608	0.288831725988994	0.0493986253580232	0.619290121740625	0.0177569175598595	0.637047039300485
1618	-1.35960960318768	-2.51236809334258	-1.97042768714708	0.22167909830918	0.308908018402579	0.0641018876622209	0.59468900437398	-0.161838621461104	0.432850382912876
1619	2.07095050052502	2.06053379117047	1.59325448017475	0.0250838197936317	0.229937172372787	0.0577302322979913	0.31275122446441	0.0277667014539054	0.340517925918315
1620	0.541808670780301	0.686642784995428	1.83510375632368	0.156133476443843	0.236926926781897	0.0664071246120066	0.459467527837747	0.0745395164538203	0.534007044291568
1621	-0.141984850599831	-0.577994105201016	0.303753556920999	0.256157545573501	0.256314248985153	0.089514491228539	0.601986285787193	0.21073959219837	0.812725877985563
1622	-0.603579911345701	-0.31833564450959	-0.492434231248525	0.258031735593407	0.241958985763905	0.110371042938372	0.610361764295684	0.190466343336728	0.800828107632412
1623	0.965919855864928	1.38146945103155	1.80821039687598	0.166094010926397	0.213960698799179	0.121991703038098	0.502046412763673	0.169229936026644	0.671276348790317
1624	0.223844000347607	-0.113110453981954	0.050571650993515	0.210327228397316	0.23340451059778	0.146762512362418	0.590494251357514	0.148137409621178	0.738631660978692
1625	-1.75039568556589	-0.90780368216767	-1.04687777549433	0.231349804266892	0.235064475711368	0.166171657824422	0.632585937802682	0.062549411094706	0.695135348897388
1626	-1.16768874777154	-1.50968280896239	-2.20802847402702	0.0279186565869687	0.198723436459344	0.171085143529336	0.397727236575649	0.370387435870156	0.768114672445805
1627	-0.709866705895705	-0.409624688703206	0.113878587211255	-0.191759325588547	0.118392597669393	0.153579564686101	0.0802128367669476	0.373075072241257	0.453287909008204
1628	-0.927707927869386	-1.23139206914605	-0.760591058240088	-0.345758962232351	0.047240125027201	0.138886821213307	-0.159632015991843	0.555858639206037	0.396226623214194
1629	3.20930252290657	2.39910719305449	2.79779702278623	-0.476873103181855	-0.0423341874862377	0.11871756026571	-0.400489730402383	0.448804970722264	0.0483152403198804
1630	1.1363679351602	0.881026895300266	0.538578476906116	-0.139754114238408	-0.0224176916306945	0.126444784030994	-0.0357270218381084	0.337682049003598	0.301955027165489
1631	1.10987528632513	1.44448159531975	0.802953049859086	0.148789761945751	0.020522299941365	0.136499485878048	0.305811547765164	0.415925591107643	0.721737138872807
1632	-0.470880680242404	0.283754269661563	0.273278639749461	0.381304556019803	0.0959371644314087	0.150760871122165	0.628002591573376	0.0606698753100449	0.688672466883421
1633	0.53413165978322	0.00910456372743057	-0.121975215344706	0.393834104002073	0.152629638600298	0.163544555254325	0.710008297856696	0.00861090467535184	0.718619202532048
1634	1.96846865385099	1.74527987130402	1.25342920592103	0.413944873684591	0.185914720880974	0.171426227282613	0.771285821848179	0.0576188099459909	0.82890463179417
1635	0.296860485557122	0.746335638208585	0.730468554916837	0.589110663370716	0.259274064631954	0.187668269334679	1.03605299733735	-0.0256283815777845	1.01042461575956
1636	0.8416690750763	0.689629778142484	0.176834138707769	0.635626598182327	0.324370853684559	0.205876173195598	1.16587362506248	-0.165134399802308	1.00073922526018
1637	-1.66816156254986	-0.829919598115517	-1.55849973982202	0.677712041491642	0.379933027991619	0.220519207952525	1.27816427743579	-0.370057211437107	0.908107065998678
1638	1.95379782602433	1.8174051105374	2.05661503709059	0.444050151112022	0.377514194776727	0.216409018375047	1.0379733642638	-0.11968612481025	0.918287239453546
1639	-1.02127075955612	0.82428833203845	0.17152438122386	0.500342961687473	0.423006855352476	0.229693120057767	1.15304293709772	-0.211101626909351	0.941941310188364
1640	-1.51033981709573	-1.47574997909452	-1.12385066816797	0.361722717798968	0.466596918331649	0.240041157582686	1.0683607937133	-0.147470251501056	0.920890542212248
1641	-1.00012230045761	-0.284469133167895	-0.370932038969898	0.0981356240998957	0.432154842236256	0.236170599968804	0.766461066304955	0.0258097405550563	0.792270806860012
1642	0.467266516589875	1.36298515521035	0.711561459335774	-0.138232266194962	0.385551505979575	0.227506582182085	0.474825821966697	0.23620561180101	0.711031433767707
1643	-0.737118984593245	-0.78373623704414	-0.820157069449257	-0.179299998332809	0.386280410442062	0.224791277984703	0.431771690093956	0.108245403712198	0.540017093806154
1644	1.39357446304783	0.876354224571672	0.751476242802186	-0.257321906366125	0.348409641060878	0.213111395726184	0.304199130420938	0.395254038919205	0.699453169340143
1645	-0.621604157386024	-0.653046130205623	0.511181468176786	-0.114948838009648	0.340275799270481	0.208418436048587	0.433745397309419	0.354541063401436	0.788286460710855
1646	1.1012337351315	1.929015514234	0.68758037817961	-0.105150631523773	0.302255798147561	0.207314106776323	0.404419273400111	0.344779969196404	0.749199242596516
1647	1.37213865880208	1.18138692704312	1.34356879969199	0.0287893376666653	0.330012318033992	0.210754023635286	0.569555679335944	0.144569997625093	0.714125676961037
1648	0.231856507954684	-0.93982785452443	-0.708311977179424	0.233006892468637	0.37646385914733	0.223818931645686	0.833289683261652	0.0442274812760113	0.877517164537663
1649	-2.1588175271028	-1.53355458728244	-1.8748089579034	0.324309388914747	0.364452566911861	0.226079616144616	0.914841571971223	0.012961556491179	0.927803128462402
1650	-0.735652597452248	-1.5648381467066	-1.18575280446129	0.0985496371251262	0.294203045658233	0.208919176858528	0.601671859641888	0.14028708790504	0.741958947546928
1651	-0.81363219683963	-1.17273187537739	-1.56355013064356	-0.0925016364640004	0.186199056257106	0.182248307691899	0.275945727485005	0.182987972318739	0.458933699803744
1652	-0.571199733324344	0.120450155138189	-0.802383535447755	-0.255555644252061	0.0692775219346774	0.144614034713094	-0.0416640876042898	0.397600288012377	0.355936200408087
1653	0.771972121415252	0.603409617473661	1.11744046225643	-0.362306338993904	-0.00742903470316085	0.10523181889445	-0.264503554802616	0.278907090789355	0.0144035359867393
1654	0.636569615576347	0.810097356928674	0.440304090222924	-0.28809890868626	-0.0388416696256621	0.0821464364878363	-0.244794141824086	0.0689672560115613	-0.175826885812524
1655	-0.384453370066721	-0.402872105418419	-0.344201625173043	-0.155169355630664	-0.0320918431984382	0.0664858488152789	-0.120775350013823	0.294310665311511	0.173535315297688
1656	1.58351005800657	1.4463643011601	0.117831238582244	-0.119808163131504	-0.0397065594179939	0.0499474886494798	-0.109567233900018	0.303288581591832	0.193721347691814
1657	-0.625213908663283	-0.512961715332484	-1.35531957401542	0.0789358245736903	0.00386116056184268	0.0370208854012165	0.11981787053675	0.245696801575067	0.365514672111816
1658	-1.20734717545552	-0.561358199539028	-1.43519530181544	0.0926028623908932	0.016139503266318	0.0138387810836843	0.122581146740896	0.21674478049521	0.339325927236106
1659	2.21039613187555	0.849633088329633	1.2532793569607	-0.0408104846028186	0.00545555314330532	-0.0182526276078203	-0.0536075590673336	0.254149602491966	0.200542043424633
1660	0.404746611567115	0.349708229826044	-0.051680197132291	0.140746333832345	0.0259394552244037	-0.0330214159580894	0.133664373098659	0.392708788412725	0.526373161511384
1661	0.318556626192344	1.18336181712534	0.850927259738116	0.250437073487145	0.0502705680809685	-0.0452816597251832	0.255425981842931	0.364295028796563	0.619721010639493
1662	0.214829861572047	0.396210793474484	-0.182740305211281	0.306670159647158	0.103682571772967	-0.0472099231387888	0.363142808281336	0.37705830682074	0.740201115102076
1663	-0.237821428401707	-0.231506570941544	-1.12625562202311	0.321646442290161	0.149054449079974	-0.0500146252091203	0.420686266161014	0.32569582155372	0.746382087714734
1664	1.73030271394037	1.44226906829192	2.30739224670582	0.267909695512841	0.166988754439014	-0.0620487750431378	0.372849674908717	0.0919974717405106	0.464847146649228
1665	-0.805905480079858	-0.872261124142872	-0.729488930932143	0.400222471311151	0.22075667380266	-0.0504614466132228	0.570517698500588	-0.0723974964147556	0.498120202085832
1666	0.713945098427993	0.526448527918219	0.444261054157698	0.32974036906463	0.220978765733884	-0.0471182586166059	0.503600876181909	0.203046788768998	0.706647664950907
1667	-0.0397457226562648	-0.607434636334829	0.303283498965605	0.338803084090977	0.23110738280979	-0.0399345484991724	0.529975918401594	-0.0590854960323809	0.470890422369214
1668	2.00569875134684	1.36379224326819	1.90982035799937	0.301788322647813	0.210409930029763	-0.0309471575665795	0.481251095110997	0.0186264716371479	0.499877566748144
1669	-1.52962585741078	-1.38300163741878	-2.0679790302662	0.467469098540112	0.234285395467387	-0.00602788011318876	0.69572661389431	0.0603538054671175	0.756080419361427
1670	-0.70628205072886	-1.28688594854366	-1.32023270838727	0.327051360884174	0.197299083663988	-0.00428296139857278	0.520067483149589	-0.121117193480707	0.398950289668882
1671	-0.208316552749433	0.275599743523155	0.0493162603864857	0.152661158082562	0.123878933553383	-0.0147615161929676	0.261778575442978	-0.057589223165771	0.204189352277207
1672	0.476682497899646	1.21436444976771	0.559483101664952	0.0353678180316627	0.0796191336953966	-0.022760720208271	0.0922262315187883	0.164939099559328	0.257165331078117
1673	-2.21646958414193	-2.4692026346239	-1.67044405690464	0.0299452082299912	0.0871042349561248	-0.0240413828910881	0.0930080602950279	0.412333866344048	0.505341926639076
1674	-0.456016072022159	0.716782207060004	-0.0896592252169378	-0.213465077309282	0.00839504509789277	-0.0399869869198881	-0.245057019131277	0.303051741035027	0.0579947219037493
1675	-0.657454822757643	0.0551958554575701	0.648424532267851	-0.348543364594716	-0.0211670861482806	-0.0534912946982858	-0.423201745441283	0.250336416031061	-0.172865329410221
1676	0.155111930308884	-0.46826436007552	-0.29182320719952	-0.441867989867672	-0.0384800340095648	-0.0581960862544713	-0.538544110131708	0.148138209003482	-0.390405901128226
1677	-0.666832266503225	-0.396675631110137	-0.632004323158137	-0.419139371853819	-0.0641561495714474	-0.0641615504343979	-0.547457071859665	0.0972806800503581	-0.450176391809307
1678	-1.21436727144387	-1.02626165889751	-0.617141083977514	-0.434889525601881	-0.0922501086651443	-0.0741832293387143	-0.601322863605739	0.215775838819875	-0.385547024785865
1679	0.0579403076140669	0.724195338117147	0.0579861719221557	-0.52494122991567	-0.141660127977445	-0.0873006123369192	-0.753901970230034	-0.0419888357093208	-0.795890805939355
1680	0.377601360029764	0.867011067133983	0.226018490771823	-0.502134630815282	-0.146409069650893	-0.0967249495167119	-0.745268649982887	0.0465208006688556	-0.698747849314031
1681	-1.58344521760958	-0.751979788361575	-0.676874259465564	-0.396812316861825	-0.116387647241328	-0.101519911201762	-0.614719875304915	0.118928601058901	-0.495791274246014
1682	-1.61807764138816	-1.95832173036361	-1.8737440561077	-0.476185278887116	-0.117066116978299	-0.110650949475535	-0.70390234534095	0.203115932135219	-0.500786413205732
1683	-0.11283141051507	0.650619657011362	-0.156088659298697	-0.63363458949606	-0.177807816173113	-0.1340791028406	-0.945521508509773	0.231917018776987	-0.713604489732786
1684	1.08808694553445	1.64525286374365	0.960450888784635	-0.647613401317843	-0.19137439668493	-0.15345859185548	-0.992446389858252	0.107867258790821	-0.884579131067431
1685	-0.840374272755949	-1.11088614092707	-1.01788285786623	-0.466807477614812	-0.140299299667276	-0.159244948195606	-0.766351725477694	0.173051106465723	-0.59330061901197
1686	-0.726831916771982	-1.02430286440459	-0.708818048173333	-0.424960516398656	-0.137833274019724	-0.171750492014788	-0.734544282433168	0.142979374903515	-0.591564907529653
1687	1.93285756808053	1.32868620841911	1.74602288329476	-0.437922586098238	-0.165196377685164	-0.186847458047745	-0.789966421831147	0.0745244925716194	-0.715441929259528
1688	1.32739162200906	1.0016609570098	0.417197633679025	-0.188848199680135	-0.134596852428782	-0.181717064968705	-0.505162117077622	0.164609736072269	-0.340552381005352
1689	0.342188853173858	0.217647800801891	-0.883322975121347	0.0859581882759743	-0.0768590960205873	-0.172096079423886	-0.162996987168499	-0.0178614418386622	-0.180858429007161
1690	-0.0657706195558906	-0.0498479966579187	-0.918823154988668	0.236794127032241	-0.0285030449010917	-0.170653231672099	0.0376378504590503	-0.0235694024464014	0.0140684480126488
1691	0.999299306419101	0.507308635971694	1.34362035096483	0.271778218214445	0.00321507043527841	-0.176240362054779	0.098752926594945	-0.172893637617998	-0.0741407110230528
1692	0.738241530422421	-0.336814574729397	-0.536519874662037	0.365134372814701	0.0409846837104869	-0.167061119736772	0.239057936788415	-0.184263469227182	0.0547944675612335
1693	0.596172193395637	1.37429785768673	0.789016151303779	0.446573249394077	0.0539252977390825	-0.162887532706932	0.337611014426228	-0.290017612462699	0.0475934019635287
1694	-0.505644256156411	-0.461634816527572	-0.602371796577252	0.498568740223365	0.10583494098327	-0.150856079306093	0.453547601900541	-0.0935057842172098	0.360041817683331
1695	0.725308593479591	0.893116687700807	0.638419215536733	0.413511989273904	0.12203524896414	-0.145089903679673	0.39045733455837	-0.1656907784064	0.224766556151971
1696	0.869929524030975	0.906324418874321	1.00287998979936	0.408139598150356	0.158133623993165	-0.133278380294425	0.432994841849097	0.163370228013484	0.596365069862581
1697	0.572984253451978	0.575143681916333	0.35186982095622	0.454666386427127	0.206816475374054	-0.113326531501874	0.548156330299307	-0.0310255284627421	0.517130801836565
1698	0.359214890154058	1.03430067663042	0.351923635193094	0.48760829629352	0.251489391941921	-0.0927812138479972	0.646316474387444	-0.107405664875837	0.538910809511607
1699	1.3952860202671	0.087709244861539	0.925787366876802	0.487938685478203	0.307043520093269	-0.0719355747465434	0.723046630824929	-0.0470134365035229	0.676033194321406
1700	0.660672997949381	0.31901974845458	0.0412958745665353	0.584699743850238	0.337065974327265	-0.0458402958449789	0.875925422332525	0.00839211643989843	0.884317538772423
1701	-2.10692089120081	-2.86215576382079	-1.82773393243567	0.635484911034786	0.356562782627945	-0.0236865020582326	0.968361191604498	0.0507067890006782	1.01906798060518
1702	-0.27430843178089	-0.0435952498378627	-0.724303420881235	0.363264210010443	0.264182353895436	-0.0218720273136901	0.605574536592189	-0.0450872202011623	0.560487316391027
1703	0.0962385157416877	0.0858187812494365	-0.316075280847111	0.172044876668123	0.192149543374475	-0.0267421581477906	0.337452261894807	0.0205148344768849	0.357967096371692
1704	0.567125806699288	-0.170661741111263	-0.282518721804307	0.0777468251202703	0.140361252092179	-0.0333472766786995	0.18476080053375	-0.0142435729890145	0.170517227544735
1705	0.0511950697583126	0.750268565172964	0.595277417423915	0.0877506920692721	0.0954454158634265	-0.0410094352855416	0.142186672647157	0.175393114849537	0.317579787496694
1706	0.214337972519346	0.631991436697963	0.94211761378817	0.0881989285431239	0.0867719513463511	-0.0415250093155434	0.133445870573932	0.128311822381011	0.261757692954943
1707	0.710217731088956	0.0878750284297448	0.728552499617732	0.101802098451603	0.0988039875844876	-0.0330464458998939	0.167559640136197	0.034116507477191	0.201676147613388
1708	1.11593982585254	0.017195655892364	0.320267326428975	0.173021350594496	0.106500587431343	-0.0192133037915872	0.260308634234252	0.0234355503772783	0.28374418461153
1709	-1.02047839958683	-0.833416911600701	-1.87615590321509	0.30590262161924	0.108723463287621	-0.00481579224399704	0.409810292662863	0.438904896687849	0.848715189350713
1710	0.79777885100133	0.375605246568182	0.791155276757086	0.222914274133368	0.0793472450531289	-0.00996065599029021	0.292300863196207	0.176239699537844	0.468540562734051
1711	-0.90858562105787	-0.762007076150545	-1.23559074275963	0.246959649885961	0.0693493251332229	-0.00692404230693849	0.309384932712245	0.24926062984128	0.558645562553526
1712	-0.0428995663922938	0.679026540400275	0.821359689561013	0.133475263024144	0.0354136563344329	-0.0155552571209602	0.153333662237616	0.207579869183071	0.360913531420688
1713	0.0628556488096304	-0.676178830708914	0.666022741674933	0.0633751349568768	0.0337398526553017	-0.0150490612003148	0.0820659264118638	0.0243769670457846	0.106442893457648
1714	1.2454485973916	0.963937361551493	1.26235297468381	0.0317302893182926	0.0093648900707755	-0.00847191700444682	0.0326232623846213	0.0863553360661972	0.118978598450819
1715	0.766254103119908	0.586330074192681	0.754811064797986	0.147638480034331	0.0242863538928617	0.00841195625604223	0.180336790183235	-0.0623768380044994	0.117959952178735
1716	0.0451333251102093	0.775987122863925	-0.542811909096497	0.265854405144494	0.052692354608923	0.0289889374975303	0.347535697250947	-0.000599197873939043	0.346936499377008
1717	0.919065275472814	1.2772586771696	0.527165857804641	0.294917432503301	0.0954150533405779	0.0406618581703131	0.430994344014193	-0.162782695384447	0.268211648629746
1718	0.267563788564542	0.0386419422955998	0.675749831204171	0.374492909837426	0.162746973731213	0.0546206008269841	0.591860484395624	0.0457001935231324	0.637560677918756
1719	1.10070336973	0.259378178568486	-0.0487056505723655	0.398241804048558	0.203798775641131	0.0716688504114419	0.673709430101131	-0.206124649818181	0.46758478028295
1720	1.31390589667282	1.33694371392865	1.3264441066761	0.483680182954835	0.233114526849255	0.084537042520064	0.801331752324154	-0.0159821007846363	0.785349651539518
1721	0.633613245805704	0.559259545482052	0.364186229131712	0.610417461511387	0.288889536920753	0.106309229301447	1.00561622773359	0.121121258192468	1.12673748592605
1722	1.92604409845336	0.254030861384576	-0.148167222834267	0.668974391846981	0.335099475423329	0.126467353896108	1.13054122116642	0.406082722900397	1.53662394406682
1723	0.0336050720804209	0.463006006065241	0.181471137130524	0.829146199617797	0.363383359188682	0.140485480091806	1.33301503889829	0.270571580521884	1.60358661942017
1724	-1.45149427784055	-1.69865630729321	-1.66656993051445	0.814601251440839	0.385565457097845	0.152332345012177	1.35249905355086	0.530758079271468	1.88325713282233
1725	0.916573676911278	1.29068586386344	0.599101395917207	0.563853179974222	0.332135757733573	0.145572480247245	1.04156141795504	0.352356110277478	1.39391752823252
1726	-1.40163185705767	-1.86895115431883	-1.49877071460153	0.488203876125175	0.327676231527411	0.144140572380295	0.960020680032882	0.405760639528449	1.36578131956133
1727	-0.232750267129641	0.597341960568191	1.00299301126277	0.250823415214326	0.252713247752677	0.128101462077088	0.631638125044091	0.315226918462325	0.946865043506416
1728	0.333889989088705	0.942565321268556	1.04603663574542	0.0919370373648852	0.213722758017267	0.122885129077108	0.42854492445926	0.260754107517143	0.689299031976404
1729	0.631500388391856	1.14420790154673	0.421111283093626	0.0463623573601086	0.211432321987667	0.126966450188116	0.384761129535891	0.106096354837276	0.490857484373167
1730	0.169144308913588	-0.248209522965275	-0.284684945763814	0.0885744403836635	0.240421567295424	0.132968528120429	0.461964535799517	0.409750688007691	0.871715223807208
1731	0.574627684411093	0.511298809333869	0.953883803981883	0.116055427254486	0.243825067101408	0.134102526038122	0.493983020394016	0.278075181721252	0.772058202115268
1732	-1.42883055479204	-1.01794973380328	-1.51840390527552	0.177419010073819	0.254839407925573	0.142447641244171	0.574706059243564	-0.0642207031341515	0.510485356109412
1733	0.376424830005278	0.158544821909474	0.751783004757285	0.0324641709696683	0.220511820439553	0.134250962992674	0.387226954401895	0.140375993859285	0.52760294826118
1734	-1.66391647076063	-2.10767243899249	-1.96695243761889	0.00417528664711667	0.19544787482732	0.13312673878572	0.332749900260157	0.103586030421315	0.436335930681473
1735	-0.377896320052406	-0.330663851472457	0.63676712252969	-0.187446586082466	0.103200228132562	0.113202995505856	0.0289566375559514	0.0630127398449621	0.0919693774009135
1736	-0.644771098955372	0.485345022354083	-0.0736745909127846	-0.293704322232762	0.0271447859764979	0.101627364424461	-0.164932171831803	-0.15007958522686	-0.315011757058663
1737	-0.418579605594219	-1.67631407990956	-1.42189978469757	-0.378679088085593	-0.00883396371716531	0.0905630750279006	-0.296949976774857	-0.18512464225016	-0.482074619025017
1738	0.162861851670156	0.392094677447999	1.04223192588191	-0.420595676729579	-0.0875589652806137	0.0678183880477992	-0.440336253962393	-0.204281505724803	-0.644617759687196
1739	-0.429819316971785	-0.496265208170481	-0.57927296295921	-0.376248814167732	-0.124612053378489	0.0580129601025086	-0.442847907443713	-0.18501934481023	-0.627867252253943
1740	1.10091460065802	0.574234666009956	1.83905661584354	-0.36152706582478	-0.161607214477067	0.044218115623224	-0.478916164678623	-0.221966773461081	-0.700882938139704
1741	0.172599628031151	0.196664562980858	0.802037828196237	-0.19754376876617	-0.162289892244191	0.0491638890278753	-0.310669771982486	-0.308529910896218	-0.619199682878703
1742	0.104447858454471	-0.0769577488986381	-1.35784387316665	-0.0838789958621859	-0.15097428290998	0.0600250600896094	-0.174828218682557	-0.20998645437659	-0.384814673059147
1743	-0.726500631855798	-0.760494244894475	0.76758960565495	-0.0124872488220083	-0.140948715672787	0.0560875734469157	-0.0973483910478791	-0.219253230345601	-0.31660162139348
1744	-1.29939723541946	-1.53305503032361	-1.27265729131791	-0.0569697140069854	-0.154502609019251	0.0593013456014226	-0.152170977424814	-0.1404644989796	-0.292635476404414
1745	0.451587768708454	0.738008197647399	0.205850696018349	-0.210126922400125	-0.208717697270716	0.0498800522583813	-0.36896456741246	0.0661358450108863	-0.302828722401573
1746	-1.28606207181013	-1.69415541691038	-0.774854612397984	-0.20767310058678	-0.214031798646397	0.0435774541740161	-0.37812744505916	0.15057040676751	-0.227557038291651
1747	1.48045883174438	1.19667347211121	1.66001300940434	-0.321930482265073	-0.266043460546568	0.0310115150213661	-0.556962427790275	0.0120319625115662	-0.544930465278709
1748	-0.543702548814126	0.453417708534962	0.728695800337231	-0.179498375062928	-0.252975985567382	0.0354629753428742	-0.397011385287435	0.217728314582859	-0.179283070704577
1749	0.261221941449361	0.0247521662638427	0.737078372257081	-0.15430278276521	-0.221055092748689	0.0453798853078142	-0.329977990206085	0.0530038493194502	-0.276974140886635
1750	-0.589140332490644	-0.875820563214231	-1.50526794808881	-0.0981943093545995	-0.191583716435256	0.0597575689089561	-0.2300204568809	0.245454157613159	0.015433700732259
1751	0.177046258412459	-0.183582211661491	0.365917974549196	-0.125496530361182	-0.19421575009258	0.057367633410703	-0.262344647043059	0.100275945558688	-0.162068701484371
1752	-0.455154460616006	-0.597153448059345	-0.602992613327682	-0.105135707739216	-0.195610585141461	0.0582023659464493	-0.242543926934228	0.127144480519709	-0.115399446414519
1753	-0.673196832943365	-0.873660816693849	-0.6309805773318	-0.133375784354938	-0.20967440851219	0.0529026085551103	-0.290147584312018	0.123758652777887	-0.166388931534131
1754	0.00721947691844507	-0.566178950276626	-0.687949512139264	-0.203769578295433	-0.240823795463109	0.0423751041982515	-0.402218269560291	0.191329812957915	-0.210888456602376
1755	0.969900656594178	0.429472516843969	0.698954102078458	-0.212477765568737	-0.272332660404307	0.0271473425983548	-0.457663083374689	0.209304623718686	-0.248358459656002
1756	2.05473523165288	0.468018009531695	1.30220019138764	-0.0892736212165679	-0.27044033633411	0.0207584600449764	-0.338955497505701	0.205525010357178	-0.133430487148523
1757	-1.08138979286375	-1.70255534701224	-1.89237967523814	0.196161452945244	-0.244958369503836	0.0271224931187926	-0.0216744234397997	0.160464209977271	0.138789786537471
1758	-0.836083161178825	-0.346210741320795	-0.863303862510486	0.187114771163997	-0.275585698828537	0.0149643442703876	-0.0735065833941525	-0.0399610142457035	-0.113467597639856
1759	0.634299385362643	-0.169482796257431	0.50171348832908	0.07304161309502	-0.298398603194804	-0.00293691833140842	-0.228293908431193	-0.157492994246394	-0.385786902677587
1760	-0.929596509931128	0.45347267632312	-0.146805985251287	0.0818758035180588	-0.309436038993235	-0.0130269446800256	-0.240587180155202	-0.117915943921444	-0.358503124076646
1761	1.34098341039717	1.52107028775755	0.717823613050671	-0.0227540756356324	-0.291816156006834	-0.0224983441076109	-0.337068575750078	0.0764911970385811	-0.260577378711497
1762	-1.00003046213444	-0.126613467252556	-0.373630101728195	0.0765278937862876	-0.220602661545352	-0.0235539903102679	-0.167628758069332	0.0331431646156416	-0.134485593453691
1763	0.876948453638448	1.65888955077844	1.22922343601434	0.00556595334007276	-0.169764640883362	-0.027585722304824	-0.191784409848113	-0.0591851743697759	-0.250969584217889
1764	-0.204872923328999	0.218451202425426	0.0828813988288772	0.0671295214074434	-0.0757813226629501	-0.0195143376648659	-0.0281661389203726	-0.37029796401332	-0.398464102933692
1765	-0.760138274287443	-0.07591346235303	0.458399817500801	0.0655227153281802	-0.00313824815510388	-0.0119793847086941	0.0504050824643822	-0.376654206801172	-0.32624912433679
1766	-0.209732911639683	-0.256949194235656	-0.538456816753524	-0.0238466068875695	0.0431728716972805	-0.00155402961381926	0.0177722351958918	-0.323981454039332	-0.30620921884344
1767	0.325482664259947	0.380567472684156	0.0414262990572718	-0.0839050790555778	0.0643826578703341	0.00212344361936965	-0.0173989775658741	-0.376540458184804	-0.393939435750678
1768	-0.861797609389295	-0.420111967936806	-0.952141354044162	-0.0668631330213308	0.0889477743233768	0.0054899149745961	0.0275745562766421	-0.292484604545287	-0.264910048268645
1769	0.727524019900709	1.39024631415424	0.944259219517712	-0.144367248665552	0.0887332268097993	-0.000418898855889782	-0.0560529207116429	-0.0431950286050895	-0.0992479493167324
1770	0.302761271858016	0.115517290265952	-0.73869878296798	-0.0854731497230566	0.131203263508895	0.00329117780160196	0.0490212915874399	-0.0668463114225078	-0.0178250198350679
1771	0.589831094531034	1.16565449736345	-0.224045956651405	-0.0172488330686471	0.159143735119936	-0.000385095970526521	0.141509806080762	-0.120318079569408	0.0211917265113544
1772	1.43648390397358	1.52005215628736	0.79097427516284	0.0785411817019108	0.210817849947672	-0.00541873861673228	0.283940293032851	-0.0716018097301792	0.212338483302671
1773	0.561997772914302	1.23063746579507	0.497444596170405	0.267110490425767	0.288309416113397	-0.00233383379528284	0.553086072743881	-0.0652658402800078	0.487820232463873
1774	0.493644691743889	-0.398320433803358	-0.835321221591036	0.383083144344837	0.371082569431386	0.00471407249765976	0.758879786273882	-0.203243971473449	0.555635814800433
1775	-0.366866480038342	0.133219648141159	-0.200934445258221	0.446500131136766	0.401329154418335	0.00288342090145368	0.850712706456555	-0.262477373409755	0.588235333046799
1776	-1.65800664221669	-1.45643245616102	-0.417265743512691	0.387118751571681	0.412779797547771	-0.000459631925328014	0.799438917194125	-0.215239438575357	0.584199478618767
1777	0.577536683568177	1.3880574068674	0.688841783407541	0.140538263149597	0.359195010072589	-0.00696810627515788	0.492765166947028	-0.260518282962451	0.232246883984577
1778	0.0768084476810083	-0.305421343501835	-0.58919247759537	0.0764090690250283	0.356931240743964	-0.00600079358152818	0.427339516187464	-0.217242471230249	0.210097044957215
1779	0.748152836266024	0.711227874825106	1.6495404187937	0.0475269478826261	0.333683237512245	-0.010485716244302	0.370724469150569	-0.118648322509083	0.252076146641486
1780	-0.67888565234171	-0.811108645803958	-0.682320976228122	0.109624018934659	0.330427456291371	0.000862956357438571	0.440914431583469	0.0735832198752099	0.514497651458679
1781	-0.768106361498045	-0.524211182208994	-0.835899738916574	0.0527998147011306	0.290824493427338	0.00397275325792417	0.347597061386393	0.152387736489093	0.499984797875486
1782	1.8507849675153	1.42374104423178	1.35304400474759	-0.0608520330839489	0.237554252682628	-0.00108067092259333	0.175621548676086	0.337915349213635	0.513536897889721
1783	-0.481805558187147	-0.995325517264531	-0.174172307940825	0.0931937610586782	0.240666879662223	0.00703457019610357	0.340895210917005	0.166714915871033	0.507610126788038
1784	-1.24539729417291	-0.386287757956242	0.268356156094585	0.100607645565135	0.202249229247069	0.012039086970649	0.314895961782854	0.0282273227389998	0.343123284521853
1785	1.39470539037813	0.861797301540596	-0.0858604554412419	-0.0405663763551896	0.157200867008301	0.0184556006997758	0.135090091352888	0.102718698923385	0.237808790276272
1786	0.0276734686708033	-0.165522709211617	-0.467362476396048	0.0499929973416338	0.150061853948505	0.0227649679009964	0.222819819191135	0.0730984015577927	0.295918220748928
1787	-1.13368248718381	-0.911065617516351	-1.7267377898414	0.0882182773516142	0.134924875678654	0.0218581511306932	0.245001304160962	-0.0184558466995629	0.226545457461399
1788	0.719079793627254	1.05671475599249	0.970276622365906	-0.025783157757409	0.0905081237344154	0.00529359711704155	0.0700185630940479	0.0717676154705409	0.141786178564589
1789	1.08623803331133	0.891391750153731	0.36650848035638	0.00291721389041526	0.0923673144517319	0.00046317489651037	0.0957477032386575	0.116719689826941	0.212467393065599
1790	-0.699935968919143	-0.0464182263580704	-0.847353578968279	0.131996394024632	0.119770905729096	-0.00017952892867234	0.251587770825056	0.161892811241117	0.413480582066172
1791	-0.78847555170275	-0.595851439272994	-1.51189884744883	0.100579891397509	0.132684424036449	-0.00837127676196399	0.224893038671994	-0.0738233433947276	0.151069695277267
1792	1.11216232660954	0.63517295535565	2.4095645959642	-0.00903332302907802	0.117467121880159	-0.0286825295415201	0.0797512693095611	-0.289268055882664	-0.209516786573103
1793	0.698988201714041	-0.664158889610188	0.217811573393611	0.0619768588854436	0.124208286372291	-0.0232495881426002	0.162935557115134	-0.304110934879701	-0.141175377764567
1794	0.792751883161316	0.912191718538052	0.950762731909494	0.162114924049873	0.102895028819681	-0.0166200849821112	0.248389867887443	-0.422203399127889	-0.173813531240445
1795	1.26236912961802	-0.306906791141913	-0.119309498359694	0.2745133655126	0.11510092113476	-0.00243893980170182	0.387175346845658	-0.423692833294808	-0.03651748644915
1796	0.680319701056937	-0.0489977087919995	0.656240537692225	0.43057130601706	0.109449766096562	0.00811412972336081	0.548135201836983	-0.330464831023447	0.217670370813536
1797	1.30159790920198	0.121588448585706	1.04731208123375	0.526859458512883	0.100460686846362	0.022618681334908	0.649938826694154	-0.287226785681617	0.362712041012536
1798	-1.18211290974063	-0.492148670171791	-0.491746772971779	0.652458701324677	0.0951160634275163	0.0437656424925471	0.791340407244741	-0.190750110943012	0.600590296301728
1799	-0.0792623403707931	-0.485035700422587	-0.29269009431053	0.511196041875402	0.0722905901937781	0.0562334630964891	0.639720095165669	-0.163508557417529	0.47621153774814
1800	2.35573000522441	1.76282275649941	1.63365892474583	0.383660334547428	0.0387303089130787	0.0632836361818241	0.485674279642331	-0.0201856993298148	0.465488580312516
1801	2.20715553027813	2.72565943661532	2.29766593095795	0.537310125562993	0.072692646338929	0.0832646955783903	0.693267467480313	-0.224207789721584	0.469059677758728
1802	0.037436849749896	0.329621925047715	-0.52979866547393	0.784669890976755	0.182332955833983	0.119659906297516	1.08666275310825	0.0525580246844422	1.1392207777927
1803	-0.116438407154246	0.602691059831093	0.254975047456	0.814546060091368	0.260630722718432	0.14358033783217	1.21875712064197	0.229326470276113	1.44808359091808
1804	-0.256584444850395	0.411375279466956	0.866805542293104	0.726950035959598	0.324289008636147	0.164171588769414	1.21541063336516	0.0327845028893492	1.24819513625451
1805	1.25469010376772	0.913521248606179	1.55170418756303	0.581060234232013	0.369776994154474	0.18738673576171	1.1382239641482	0.202075127029309	1.34029909117751
1806	1.80935235099231	0.356306630379471	0.391701702734596	0.586919967795947	0.418035288185139	0.218737131920735	1.22369238790182	0.190876783490118	1.41456917139194
1807	-0.0371103877054083	-0.745738701417838	-0.647052779447612	0.719816470721147	0.448316528706123	0.245968063637914	1.41410106306518	0.112810100386855	1.52691116345204
1808	0.454929854905065	1.11292114793044	0.356258026309657	0.69731454454534	0.429461256364509	0.260180622836405	1.38695642374625	0.273658659764368	1.66061508351062
1809	0.082133219019915	0.439982230144945	-0.548247342962686	0.660205222263531	0.439158030303895	0.272684263931965	1.37204751649939	0.316679273351358	1.68872678985075
1810	0.771217983188652	0.563382949041431	0.338766231146348	0.580582854901607	0.445636959910221	0.275491226256808	1.30171104106864	0.224191884791708	1.52590292586034
1811	1.07651517413845	0.139746645712182	1.18174046996423	0.564417383264969	0.453787294328727	0.27835983057309	1.29656450816679	0.409854425626959	1.70641893379374
1812	0.169287854705338	-0.726637123815074	0.629610241924364	0.611265432063668	0.448916434023117	0.288880471578062	1.34906233766485	0.199373048345949	1.5484353860108
1813	-1.05014693901558	-0.00551912628837692	-1.2215913864339	0.584034193779121	0.407103853785016	0.30057491539236	1.2917129629565	0.231437511037866	1.52315047399436
1814	1.19338926381553	1.04674388503513	1.90518484224399	0.395690864810165	0.365518457723282	0.296374118735413	1.05758344126886	-0.0840530679205467	0.973530373348314
1815	-0.737850750342364	-0.823770637119145	-0.949943686704738	0.396047997532537	0.359912586671896	0.307489683238304	1.06345026744274	0.112585052948009	1.17603532039075
1816	2.55093378246715	1.21115311597496	2.65528235340386	0.274027073650959	0.317350802684622	0.305210290755441	0.896588167091021	0.290934855483848	1.18752302257487
1817	-0.276764521013138	-0.42090913071099	0.086162159291783	0.463006572857009	0.318057433786451	0.324606111257012	1.10567011790047	0.193893120491482	1.29956323839195
1818	1.71895648358148	2.02881341947818	1.49192304660713	0.46791354428632	0.294295749924483	0.338326087437085	1.10053538164789	0.438524722035396	1.53906010368328
1819	-0.846883750816124	-0.595350407890861	-0.592041517034505	0.603621551605321	0.335139765820295	0.359994678872395	1.29875599629801	0.301029794160687	1.5997857904587
1820	0.0120355744914987	0.252565113955197	0.783707168289719	0.508162839596352	0.332008857563475	0.369118325945437	1.20929002310526	0.386482985184235	1.5957730082895
1821	-0.35308731870728	-1.09867553734184	-0.630228813064438	0.41132965945756	0.327272133747965	0.380336707165703	1.11893850037123	0.106735974128574	1.2256744744998
1822	0.918153687211374	1.0982914060014	0.793046824014432	0.285243708971262	0.277362550360581	0.380374697096185	0.942980956428028	-0.0995231296137868	0.843457826814241
1823	0.238171322934314	-0.370684320242294	0.00840872769059636	0.296059913963922	0.270761625701962	0.384136943338697	0.95095848300458	-0.0517598115305706	0.89919867147401
1824	-0.674723102560397	-1.3783072040752	-1.04111193654792	0.294285691986787	0.245300435798259	0.383814583074781	0.923400710859826	0.0140327283871076	0.937433439246934
1825	0.332258978970203	0.521133848104693	-0.292551858162169	0.189138035355249	0.175034575851095	0.370654493437576	0.734827104643919	0.0349354019753847	0.769762506619304
1826	1.38530480408072	1.56558567058949	1.66331269777065	0.156970124650548	0.139249313102181	0.353876188328028	0.650095626080757	-0.218477697707321	0.431617928373436
1827	-0.963683353589848	-0.319835750670236	0.709861272965631	0.274030857669776	0.161957930424739	0.351984876226768	0.787973664321282	-0.10800180446369	0.679971859857592
1828	-1.18191825666685	-1.12838454500479	-0.524816185090402	0.193489327559457	0.16138389611781	0.353671945433237	0.708545169110505	-0.162940234978179	0.545604934132326
1829	-2.77431502111963	-2.32162928359454	-1.60525044229196	0.00950738846612135	0.118742545096506	0.347101643871322	0.47535157743395	-0.258565538908669	0.21678603852528
1830	0.248545879091105	0.913136646376936	0.849030872150386	-0.371743008599335	0.010225914394406	0.324054105590974	-0.0374629886139546	-0.172799904690849	-0.210262893304804
1831	-0.757920631036236	0.232731977234703	0.271629290362424	-0.475988680668118	-0.0329464449433414	0.309932119154299	-0.19900300645716	-0.175935282946754	-0.374938289403914
1832	0.132661665317226	0.186749475199257	0.368792636442742	-0.552382510470044	-0.0531813776875552	0.298021098473013	-0.307542789684586	-0.368724186782753	-0.676266976467339
1833	-0.324011903169523	0.597718939585614	-0.289706261669964	-0.512442515102579	-0.0588818947779098	0.288907298976365	-0.282417110904124	-0.267870424466102	-0.550287535370226
1834	-0.922623997363345	-1.06016813205614	-0.834587481077497	-0.473550187218174	-0.0411934574671564	0.276207859871113	-0.238535784814217	-0.242758862181739	-0.481294646995956
1835	1.79623840356244	1.03547603219783	2.15209703189033	-0.503557639773668	-0.0627026766156513	0.255757463258355	-0.310502853130964	-0.201110521877404	-0.511613375008368
1836	1.020375596207	0.901292735782641	0.720292181719064	-0.269661007970394	-0.0411493761199023	0.256170955494884	-0.0546394285954123	-0.183515599507527	-0.23815502810294
1837	-0.596128176587363	0.16428005004173	0.30234183108594	-0.0258188112409479	0.00416698488932933	0.260707104572145	0.239055278220527	-0.261297279692368	-0.0222420014718412
1838	0.269044236856678	-0.912045606565069	0.39462801131024	0.0226173012111978	0.0397865742114953	0.26479574943839	0.327199624861083	-0.36232101245679	-0.0351213875957073
1839	-1.830441576554	-1.29160714979577	-1.66683067558044	0.07077811972548	0.0324869787781166	0.269316022306713	0.37258112081031	-0.108989293640213	0.263591827170097
1840	0.38605742324769	-0.00623268822808826	-0.66815594624666	-0.111591692676751	-0.0157727008339059	0.255495897521947	0.12813150401129	-0.126587472279028	0.00154403173226161
1841	1.45696310419399	0.889598192671355	0.986965740187116	-0.140001831607158	-0.0478079793148086	0.235821461693464	0.0480116507714972	-0.193080579605754	-0.145068928834257
1842	2.59574217448771	1.64247241345775	2.24083225444413	0.0187103632706512	-0.0385773123371039	0.226508251766289	0.206641302699836	-0.232688326416474	-0.0260470237166373
1843	-0.441809448092911	-0.11501670899199	-0.07181487126725	0.366387223332291	0.022667489971413	0.237107889173486	0.62616260247719	-0.117860781530984	0.508301820946206
1844	0.893325271179122	-0.587230432418116	-0.449317703552074	0.435401695941746	0.0592095793803214	0.242989101097455	0.737600376419522	-0.213640077817449	0.523960298602073
1845	0.575051284143282	-0.0773423817674541	0.0886690710645024	0.514898792113903	0.0625275895432526	0.241538146324462	0.818964527981618	-0.359690558289468	0.45927396969215
1846	1.34500354539508	0.998014784136024	1.01577800341938	0.556330315576152	0.0601642495150559	0.238965166556792	0.855459731648	-0.621742648853668	0.233717082794332
1847	1.89403347600013	1.63337702628614	1.95190797648186	0.658733038765079	0.0892873617584819	0.243885679637392	0.991906080160953	-0.608985057903966	0.382921022256987
1848	1.36421046238964	1.27735523744418	0.586011077912906	0.836285974427641	0.159367155472765	0.263367240280474	1.25902037018088	-0.701734544122479	0.557285826058402
1849	-0.938485657947918	-2.22639253978801	-1.72642547094339	0.971483891008702	0.24293887460791	0.282234808733615	1.49665757435023	-0.811785702742147	0.68487187160808
1850	-0.780099379314909	-0.126778237164541	-0.576019988675096	0.825989022582026	0.218063414896317	0.279505028602293	1.32355746608064	-0.783825932707264	0.539731533373372
1851	-0.13467681660871	-0.528398848263201	0.280338182752775	0.587171548583966	0.190071760519111	0.26952685492494	1.04677016402802	-0.819987758542955	0.226782405485062
1852	0.267128299428449	0.761782306778141	-0.473131622963795	0.401600675880813	0.147758257466788	0.261453209221222	0.810812142568822	-0.570554755956834	0.240257386611988
1853	-1.23600821216676	-1.00355382998595	-1.358701543454	0.30321861603965	0.1394873316257	0.248194296669318	0.690900244334668	-0.448943799690946	0.241956444643722
1854	1.33297419490095	1.42130018319937	1.83223717238325	0.0934928445740118	0.0964941988670642	0.222797150294084	0.41278419373516	-0.314587143234664	0.0981970505004954
1855	-0.0613092075876608	-1.54826440984707	-1.43175171120349	0.132058440902007	0.111050868429076	0.216564860536894	0.459674169867977	-0.332247429015734	0.127426740852243
1856	0.964445499601986	0.856380223505412	0.186379312080345	0.128458310828432	0.0664550590015432	0.196546074630798	0.391459444460773	-0.0328159822285045	0.358643462232269
1857	-0.875524020187354	-0.909656641314895	-0.0427200898593709	0.216316623473647	0.0624237707791413	0.18006260378565	0.458802998038439	-0.0316484544075324	0.427154543630906
1858	0.297264490356063	0.497760432890478	0.406906033188773	0.138381690030704	0.0278798088312867	0.164549899933419	0.33081139879541	-0.133419605351386	0.197391793444024
1859	0.730885561923888	0.412654499181398	1.04266871550078	0.120204692814631	0.0201094798207406	0.154040860033591	0.294355032668963	-0.204644371735117	0.0897106609338456
1860	-0.305074520730416	-0.987080468581238	-0.497307359446061	0.177360687970616	0.0277542215310619	0.153476261322278	0.358591170823956	-0.218400864371375	0.140190306452581
1861	1.83050150888434	3.08279291692301	1.18321179416807	0.151045788261476	-0.000359443464355883	0.147124315638327	0.297810660435448	-0.412645880671626	-0.114835220236178
1862	-0.273212076464537	-0.458780732516002	0.469375873508506	0.319128242193475	0.0817663087673269	0.151297579821249	0.552192130782051	-0.382358229980805	0.169833900801246
1863	-0.337817155269142	-0.491087636242891	-0.000862449873513804	0.330664543355295	0.119105409481315	0.157591309757185	0.607361262593794	-0.0564849190688321	0.550876343524962
1864	-0.967665755336496	-2.11553595826157	-1.43606016777623	0.263677283591744	0.124138185333581	0.161309242416097	0.549124711341422	-0.0225866792255317	0.526538032115891
1865	0.323339375952576	0.271326223113651	0.328013367963385	0.101135860429128	0.0541505824303432	0.149898415366642	0.305184858226113	-0.00809609139451136	0.297088766831602
1866	1.46312277051471	1.03251783147448	1.31669442339495	0.0517874869996796	0.0143429050772116	0.142166540423791	0.208296932500682	0.125056434327617	0.333353366828299
1867	-0.189739259052039	-0.192731627208154	0.0963475141034788	0.18090679359962	0.0210018981120003	0.146462712062079	0.348371403773699	0.0667386987979982	0.415110102571698
1868	0.133099735437207	0.348240580786848	-0.40815752804178	0.198911517921909	0.0184636505115257	0.149525554096886	0.36690072253032	-0.100911613323529	0.265989109206791
1869	-1.63875053164406	-1.40999863352599	-0.416362093439606	0.199657200856677	0.0275601345848657	0.146985944016162	0.374203279457705	-0.203723853835403	0.170479425622302
1870	1.03557996522103	-0.265241740308718	0.0162534378482095	0.00253376875034219	-0.0134242652963031	0.139808194616219	0.128917698070259	-0.39584217268923	-0.266924474618971
1871	0.924266422448488	2.1054024880201	2.17236664009945	0.0247523103249582	-0.049142291146424	0.132812526224755	0.10842254540329	-0.4265803202487	-0.31815777484541
1872	-0.784925791800733	-0.357922532539381	-0.0944140655977589	0.131174133640304	-0.00251974536320786	0.145538604376021	0.274192992653117	-0.537329946824509	-0.263136954171392
1873	0.801244633533534	1.06457417390239	0.864327236402946	0.0805511337799768	0.0170933894416182	0.153785556608712	0.251430079830307	-0.58390939685907	-0.332479317028763
1874	-2.83818805714117	-1.04000796519518	-1.8129086209654	0.134984196161423	0.0645427876525047	0.166965677032651	0.366492660846579	-0.709181696346054	-0.342689035499475
1875	-0.420229978596151	0.0231257091601285	0.235760165207424	-0.159627828189114	0.0601688285015107	0.159840744081637	0.0603817443940343	-0.896660392812914	-0.836278648418879
1876	0.120675833666426	-0.198233625853928	0.657653774014517	-0.3197259478897	0.0560171653222733	0.154693084040054	-0.109015698527373	-0.844446556859317	-0.95346225538669
1877	0.820150964005185	-0.342199753011663	0.45777391175376	-0.343969388671341	0.0449015813769236	0.155028346155549	-0.144039461138869	-0.664639619171809	-0.808679080310678
1878	0.993622503176308	0.863073355405675	1.05212925659855	-0.229514842819672	0.0247684037731762	0.15804102136703	-0.0467054176794663	-0.657310299649226	-0.704015717328692
1879	-0.490379031824965	-0.231920783326968	-0.188729647077059	-0.0465741777783722	0.0387238655811649	0.168596444038459	0.160746131841252	-0.540499392366432	-0.37975326052518
1880	0.303198794887251	-0.623276009908376	-0.0316259999332619	-0.0119052866413023	0.0392108545977414	0.174004001320885	0.201309569277324	-0.829617843230706	-0.628308273953382
1881	0.857282291695286	0.947239770270924	0.249343047015054	0.0374848593003203	0.0178370721895269	0.176569405091128	0.231891336580975	-0.926261626782024	-0.694370290201048
1882	-1.23488048248343	-0.11138254248228	-0.0952672761829835	0.147547656175271	0.0339450704521937	0.179326931362237	0.360819657989702	-1.15120444777721	-0.790384789787512
1883	-0.946297695411674	-0.74833636996889	-0.859649620690321	0.0485228476615344	0.0399795066225446	0.179098619153399	0.267600973437478	-0.957630091360244	-0.690029117922766
1884	-1.81190244469671	-1.7423370570324	-1.04215046329622	-0.102737330910922	0.0182034019517155	0.169511359263756	0.0849774303045495	-1.05223822641491	-0.967260796110363
1885	0.475728500998865	0.151812248036255	0.358527018679296	-0.353865230469941	-0.0540518919754799	0.150697126609137	-0.257219995836283	-0.871417354788033	-1.12863735062432
1886	0.605876985296318	-0.051192225696051	0.79283381159143	-0.377220600573269	-0.095738263432581	0.137172721686392	-0.335786142319458	-0.68455976788903	-1.02034591020849
1887	-1.04709553516853	-1.53797606927014	-1.37904579383108	-0.281734125051448	-0.122212160299588	0.132031507666093	-0.271914777684943	-0.592652253143044	-0.864567030827987
1888	1.58370913823388	1.72130999836363	1.23835477654144	-0.320510182023392	-0.186309963139615	0.114148448909474	-0.392671696253533	-0.409754791897433	-0.802426488150966
1889	-0.275909136737516	0.617726336361853	0.274970274241072	-0.133242780180104	-0.166782554686686	0.109678417252818	-0.190346917613971	-0.394312596781367	-0.584659514395339
1890	0.736682323331873	0.189898392976896	0.36266434796574	-0.0642076930492223	-0.127982648186529	0.107513460154093	-0.0846768810816581	-0.284386073222255	-0.369062954303913
1891	-0.49145972521414	-0.0354632845172224	-0.70740455580171	0.0528005014955449	-0.0915499439542107	0.108048832948352	0.0692993904896861	-0.446323010149164	-0.377023619659478
1892	0.900754033103842	1.0843477816609	1.21514711303966	0.0469271964917281	-0.065281569757175	0.101107816737806	0.0827534434723592	-0.347820600026584	-0.265067156554225
1893	0.702519562168656	-0.0225372482936387	-0.235721198564529	0.135794643973367	-0.010016739857756	0.105504475074544	0.231282379190155	-0.132854704702425	0.0984276744877305
1894	0.570607366341606	1.19359028421523	1.55471604411264	0.236312066651301	0.0266194413799444	0.10601582108871	0.368947329119956	-0.0972717918591435	0.271675537260812
1895	0.958123488324091	-0.636902724817252	0.291204914951791	0.316991293055635	0.0893918949880959	0.119542057830203	0.525925245873933	0.00369284932854584	0.529618095202479
1896	-0.604626880492853	-0.814667990416436	-0.698142306063394	0.421549281119268	0.107674167933014	0.132168771903075	0.661392220955357	-0.0467571334233512	0.614635087532006
1897	0.0405251002560376	0.695021483079784	-0.220866549831922	0.357865534770833	0.0897113765419631	0.13499268877931	0.582569600092106	0.152150291688993	0.734719891781099
1898	0.631979749623794	-0.151072093704198	-0.203049939373944	0.294700947605703	0.0974841910359119	0.134083750597205	0.52626888923882	-0.0284012848096568	0.497867604429163
1899	-0.823998679803815	-1.51591395467392	-1.31456233701468	0.302069146677595	0.0945437814646306	0.130288051808844	0.526900979951069	-0.0978458543569072	0.429055125594162
1900	-0.428730279929524	0.12855051268041	-0.217057678620234	0.184173483825006	0.0398211804233508	0.114105866788612	0.338100531036969	-0.0981169882340876	0.239983542802881
1901	-0.578294584679981	-0.626564373492559	-0.415427954182862	0.06520009938715	0.00604098845138938	0.0978596619061321	0.169100749744671	0.0580601004017777	0.227160850146449
1902	-0.445688114990078	-0.62198400951295	-1.08155453945228	-0.0573674058794794	-0.0373205503007469	0.079913237797149	-0.0147747183830773	-0.0509942229675858	-0.0657689413506631
1903	0.312245873002356	0.093957964808273	0.550283491743089	-0.154005925859354	-0.0855298576233066	0.0547099506527369	-0.184825832829923	0.0774384746621305	-0.107387358167793
1904	-0.660829913993157	-0.195588663216309	-0.60549370644342	-0.147200934691227	-0.111958085478086	0.038558966555001	-0.220600053614313	-0.0882176695578971	-0.30881772317221
1905	0.567851299542992	-0.422165972935682	1.28894174603189	-0.199018957642268	-0.132400055314953	0.0195077387609969	-0.311911274196224	-0.435621312165769	-0.747532586361993
1906	0.62248585482888	0.206036408190051	-0.0202062998374204	-0.139768412715395	-0.155577855577245	0.0153960794337386	-0.2799501888589	-0.34511161930849	-0.62506180816739
1907	1.00910248038329	0.955766833072293	0.718419131425446	-0.0311917961158648	-0.159254804798632	0.0117074777170322	-0.178739123197465	-0.632873189767396	-0.811612312964861
1908	-0.034246528730796	-1.02629744398881	-0.703991500392685	0.129212483061908	-0.125186029255148	0.0150820092286189	0.0191084630353784	-0.574840540304721	-0.555732077269343
1909	0.078849879323276	0.307906900067496	0.566619021494147	0.18356983107211	-0.131846067097762	0.0113382820151811	0.0630620459895286	-0.56647574649107	-0.503413700501541
1910	1.1382368153291	0.987570789475431	2.17185038366956	0.196498908822862	-0.121894440790506	0.0132974797976719	0.0879019478300287	-0.619113986979955	-0.531212039149927
1911	0.802542217276446	0.867746175868991	1.15711801277893	0.303028345889521	-0.0788762097948687	0.0344328293353215	0.258584965429974	-0.516662986685185	-0.258078021255211
1912	2.65436077320978	2.36159209332024	1.74288786155772	0.404032920146841	-0.019030450926409	0.0618952058845609	0.446897675104992	-0.327849285769499	0.119048389335494
1913	-0.536299033892037	-0.269832251080941	-1.07977031253498	0.690186716219701	0.0990509966651118	0.0995892817962481	0.888826994681061	-0.472726392491982	0.41610060218908
1914	-0.731093477402816	-1.03089259575226	-1.31145532695425	0.686229570406337	0.166111888441284	0.119778542866702	0.972120001714323	-0.493656894624445	0.478463107089878
1915	-0.929517948377898	-0.0475220425615533	0.0588994403178711	0.531455334056479	0.171845015542532	0.123356868724587	0.826657218323598	-0.51315545726926	0.313501761054338
1916	-1.0462414933828	-1.65947157110896	-1.74913415894581	0.304455583732345	0.168485158960872	0.125702388758683	0.5986431314519	-0.246851959805604	0.351791171646295
1917	1.70499729833322	1.02237156214716	1.69503113298285	0.0571564237189751	0.10635038706251	0.110657567380706	0.274164378162191	-0.349088494268098	-0.0749241161059074
1918	-1.11969031139441	-1.40034770973978	-0.262630822901673	0.122688499900411	0.0946875670287632	0.112675079636286	0.330051146565461	-0.353315129530296	-0.0232639829648351
1919	1.10620068076352	1.00218380405455	0.203061645854744	0.0187109473675529	0.037898140370862	0.110930120837894	0.167539208576309	-0.25445639045708	-0.0869171818807718
1920	0.523956730248498	0.378628693650379	0.212128676864622	0.0885985082328779	0.0314065197471036	0.110334273192388	0.23033930117237	-0.0479135982744359	0.182425702897934
1921	-1.1565104031709	-1.87984522619905	-1.39555550836279	0.166566333562926	0.0384228821497203	0.110766676022565	0.315755891735212	-0.0604482122241797	0.255307679511032
1922	2.24910791276802	2.79842085303731	1.55772649070534	0.0594584917660928	-0.0196999131956033	0.097490095263123	0.137248673833612	-0.0738811921116903	0.0633674817219222
1923	-0.950908970417149	-0.230381679675367	-0.651048442286756	0.246088898899206	0.0336326508336177	0.0998321802465885	0.379553729979412	-0.142300147883381	0.237253582096031
1924	-1.98689290300391	-1.56335844712767	-1.97698373752075	0.201214086392604	0.0607325951663687	0.0949547153946756	0.356901396953648	0.0921313331865148	0.449032730140163
1925	-0.171501752664531	0.103780289098925	-1.08446196171498	-0.0539158614692238	0.0257038611488848	0.0722129942958354	0.0440009939754964	-0.154506901625281	-0.110505907649784
1926	0.0649641480722046	0.765975843430134	-0.172947538315832	-0.181086852527389	0.00477753177303728	0.0431270753572264	-0.133182245397126	0.0619327574127746	-0.0712494879843509
1927	2.3873690844778	1.3596579062951	1.71168558270102	-0.211578853145535	0.0156783301494154	0.0173580897852509	-0.178542433210869	-0.104276765142513	-0.282819198353382
1928	0.308873016499241	-0.0787490281350892	-0.719930890334172	0.05376469143781	0.0669979364444095	0.0115910070327784	0.132353634914998	-0.205808494437497	-0.073454859522499
1929	1.13549693237077	0.69634674556746	1.72155551043611	0.200274611734593	0.0966180728877184	0.000250147750335032	0.297142832372646	-0.257549101929006	0.03959373044364
1930	0.685267853905739	0.170960229061242	0.420896927979273	0.366121557762386	0.136103135126975	0.00654005060288836	0.508764743492249	-0.347392527202654	0.161372216289595
1931	-0.176240335605617	-0.26245264928844	0.198327831710149	0.474343859778457	0.163697429455022	0.0154389942423919	0.653480283475871	-0.159516912144965	0.493963371330906
1932	-0.0773201975567033	0.33935142761359	0.485463872416346	0.45251338677624	0.168220457377402	0.0243795632511376	0.64511340740478	-0.124218026181109	0.520895381223671
1933	0.656735568042197	0.415684068298617	1.16010887743753	0.385228468819855	0.176838353050766	0.0358713615158369	0.597938183386458	-0.107624449449137	0.490313733937321
1934	1.49348040646086	1.67891899362207	1.12142228151374	0.38356104117031	0.190417784410517	0.0554523013035443	0.629431126884372	0.0879991519175152	0.717430278801887
1935	0.502133851496311	0.899845298276907	-0.0085078842955737	0.501300577476179	0.248246803582076	0.0811286958608371	0.830676076919092	-0.439098446092737	0.391577630826355
1936	-0.423055104897616	-1.63600724727671	-0.713433477713367	0.553573028870441	0.308322967628325	0.101339072455942	0.963235068954707	-0.012755396919015	0.950479672035692
1937	-1.44972052012303	-0.615446913146105	-0.707604959484802	0.471520156421815	0.28488420432566	0.110512798016863	0.866917158764337	-0.241934734871895	0.624982423892442
1938	-0.71896395214833	-0.257313656666598	-0.267397194242865	0.227918154167189	0.239656439853489	0.110620140081641	0.578194734102319	0.00876669606110209	0.586961430163422
1939	-0.2107827496984	-0.32977289244092	0.458381236306343	0.0165787998216864	0.193037777848072	0.107286747655109	0.316903325324867	-0.0729851224456592	0.243918202879208
1940	-1.17614114520886	0.239759754282099	-0.225264639177231	-0.102790728793091	0.144645606321862	0.107733621824169	0.14958849935294	0.0585489772039077	0.208137476556848
1941	1.04490809345537	0.957457952856807	1.2435956445811	-0.271397264919558	0.115306467620148	0.105085585966254	-0.0510052113331557	0.116423777778687	0.0654185664455309
1942	0.942975896323057	1.23363802360999	1.95030294861488	-0.205591547930913	0.123207063481607	0.113218429950317	0.030833945501011	0.252779291777513	0.283613237278524
1943	0.561781514551665	0.224470927484798	0.82110533180924	-0.0525423164392205	0.164855282578134	0.136498813568994	0.248811779707908	0.539745285563565	0.788557065271473
1944	-0.800206092349191	-0.360472056183742	0.604810444049509	0.0821896470257371	0.194707264903402	0.161752725937649	0.438649637866788	0.498344871215825	0.936994509082614
1945	-0.111273673283932	-0.769165012480467	-0.495159169019618	0.0479724510280032	0.196514668320324	0.186436612573757	0.430923731922084	0.549025510968311	0.979949242890395
1946	-0.105933535009138	-0.0327901705520137	-0.300051889878885	0.0154493663961142	0.166079459999641	0.200477329737745	0.3820061561335	0.445532674488916	0.827538830622416
1947	1.30532001864944	1.43340361616471	1.74275471298501	-0.0122048712690942	0.139147148356239	0.207442408842321	0.334384685929465	0.84547771833431	1.17986240426377
1948	-2.21355579191883	-2.59107690805658	-3.15110167938681	0.116692960457824	0.16346457273727	0.227035448812518	0.507192982007612	0.56345684357314	1.07064982558075
1949	1.15362030305481	0.740663490980191	1.19532447877813	-0.0754792678378654	0.0895380486569843	0.212508511925073	0.226567292744192	0.314522844978486	0.541090137722677
1950	-0.297742051368261	-1.44013536178684	-0.427256187381542	-0.0298968892816988	0.0612976871995919	0.209506145651151	0.240906943569044	0.329322822298617	0.570229765867661
1951	-0.142481323688131	-0.206688842527023	-0.0478122167231861	-0.0380991416621334	-0.00680987006356888	0.201284771929108	0.156375760203406	0.251679804850381	0.408055565053787
1952	-0.409690375555471	0.281622403011646	-0.202168580588497	-0.052924992487102	-0.0590088690643252	0.192298239413846	0.0803643778624188	0.30709942424411	0.387463802106529
1953	1.17657880670605	-0.218624650221761	0.228710594753754	-0.0977741063684106	-0.0828370423160676	0.181369955018845	0.000758806334367063	0.158700199873183	0.15945900620755
1954	1.08923484093345	0.590066351462308	0.932132660406615	0.0188903426663293	-0.103247429229363	0.172849620286576	0.0884925337235431	0.43685075142274	0.525343285146283
1955	1.36907350752145	0.309114478798619	0.603839506962495	0.186079640458352	-0.0942121422219324	0.172742733495998	0.264610231732418	0.225320138182262	0.48993036991468
1956	0.512401577457088	0.159789500435529	0.924509624998328	0.387812634868668	-0.0749366735862533	0.176554643939394	0.489430605221809	0.335264620385863	0.824695225607671
1957	-1.04297730800633	-2.27994159136208	-1.03175064393291	0.491261882264642	-0.0543206477645209	0.18644201706516	0.623383251565282	0.272337595706353	0.895720847271634
1958	-1.24189576828197	-0.897539835987556	-0.80329543363567	0.372489350034562	-0.113382747058553	0.183513044190265	0.442619647166274	0.38503886882469	0.827658515990964
1959	-1.0738641803509	-0.763805264597329	0.42307282784779	0.14544114328706	-0.178641403293822	0.17218460746403	0.138984347457268	0.245974252909915	0.384958600367183
1960	-0.646262635071525	-1.08061965029791	-0.945966745809855	-0.087559255957825	-0.241529727450928	0.165178499668957	-0.163910483739796	-0.000722980963474358	-0.16463346470327
1961	0.846868655932334	0.563803737458103	1.45459004048159	-0.252048815108952	-0.311138179216621	0.149387079895299	-0.413799914430274	0.328857867189194	-0.0849420472410792
1962	-0.786641591963377	-0.669342862022381	-0.0737300988532069	-0.207736151086805	-0.329110435196501	0.148266996859834	-0.388579589423473	0.286884913797897	-0.101694675625576
1963	-1.08499941656713	-1.82575170884048	-0.766640843332734	-0.24961484022182	-0.352263973712215	0.145340119291618	-0.456538694642417	0.418912554173912	-0.0376261404685053
1964	-0.879884305107253	-0.790598185002673	-0.610258571214497	-0.357669290217713	-0.416001337748056	0.134690753345648	-0.638979874620121	0.245792438152552	-0.393187436467569
1965	1.55608830837076	1.08972971798356	2.45446723491168	-0.461715266648272	-0.470948055891931	0.119230193761998	-0.813433128778205	0.179073369144481	-0.634359759633723
1966	0.992786052954018	1.79241606268878	1.1839123556955	-0.29139047607957	-0.456617467745614	0.127701357386658	-0.620306586438526	0.266228330760994	-0.354078255677533
1967	-1.97906797835186	-1.26832902138963	-1.02899445533194	-0.0767102093646853	-0.373307357852612	0.144192988657551	-0.305824578559746	0.167699504801229	-0.138125073758517
1968	-1.06890655858454	-1.40031706324713	-1.3959130587954	-0.184168031512057	-0.346733385441843	0.147078667747956	-0.383822749205944	0.132346073076816	-0.251476676129128
1969	-0.717478581854603	-0.880975394862532	-0.495280801184189	-0.327076446781171	-0.363386472008562	0.135478586075066	-0.554984332714667	0.363528104975294	-0.191456227739373
1970	0.12753047061063	1.14322741740991	0.459589288442054	-0.432690211067173	-0.391460286819532	0.120272873626197	-0.703877624260507	0.0511957621306816	-0.652681862129826
1971	0.154765350171103	-0.0863251364824674	0.0599075533432139	-0.419439126435204	-0.359976096434431	0.110892843911317	-0.668522378958318	0.180475427494677	-0.488046951463642
1972	2.10322363076868	1.70429644690461	0.577874530855009	-0.351297894095687	-0.329870405325749	0.102750954686811	-0.578417344734625	0.0681480530318596	-0.510269291702766
1973	-0.981578197567947	-1.05130657980324	-1.05775499809267	-0.0569246191335095	-0.243036500669628	0.100383260457093	-0.199577859346045	0.00994880843947146	-0.189629050906574
1974	2.21947406234836	1.98481068143245	1.49727844345787	-0.0237425545987062	-0.211273650265539	0.0879647308879514	-0.147051473976294	0.218188620024307	0.0711371460480129
1975	0.542440938356398	-0.314490825106071	-0.761134116660166	0.231788932468532	-0.118039209500615	0.0905486331278985	0.204298356095815	0.0597906661855126	0.264089022281328
1976	1.03555761076542	0.873717228603117	1.02761727278491	0.379591198792358	-0.0619630312052317	0.0849571261590928	0.402585293746219	-0.038915938678482	0.363669355067737
1977	0.0372328342001543	-0.257647493160388	0.0725530863734961	0.515810502829844	0.00627553652521256	0.0889080883624699	0.610994127717527	-0.0663701615372378	0.544623966180289
1978	-0.657339104725014	-0.731664269965454	0.00720195849610716	0.524948186285364	0.043373254376356	0.0919942058266929	0.660315646488413	0.0761071566924839	0.736422803180897
1979	0.502829959113807	1.07737070743038	0.495602181601094	0.401497573246496	0.0428539749555518	0.0937529792245621	0.53810452742661	0.00311369936986733	0.541218226796477
1980	-0.39011029996458	-1.31469537543268	-0.803132249782469	0.356318439019364	0.0763808337307587	0.0988283158778936	0.531527588628016	0.169111739506907	0.700639328134923
1981	3.20038439949585	2.67825771769165	2.60542681268502	0.25545049553419	0.0532895351853556	0.0948216279394149	0.40356165865896	0.174476494532768	0.578038153191728
1982	-1.36934667176387	-0.360649902625368	-0.644883827651134	0.525608071632462	0.123770836890025	0.114257409213913	0.763636317736399	0.315879694829965	1.07951601256636
1983	-3.22103208248608	-2.3554886384115	-3.49993365908652	0.443005863156261	0.1551379306585	0.123300225262822	0.721444019077583	0.496215894315826	1.21765991339341
1984	0.260251495071186	0.340997630102647	0.0479166126721859	0.0122809110013666	0.0939258770442649	0.0979185508958324	0.204125338941464	0.379499153973991	0.583624492915455
1985	0.543744840130596	0.688891828966934	1.08189519596267	-0.154678796869153	0.060975353130712	0.0766846186976137	-0.0170188250408271	0.435986909404112	0.418968084363285
1986	-0.321705488482849	-0.50616663720004	-0.318006155345929	-0.154569474891918	0.0594450723883328	0.0683946884125958	-0.0267297140909898	0.353056606491239	0.326326892400249
1987	-0.317566350045357	-0.937831869414953	-1.54063169952858	-0.172223673538355	0.0398894485666219	0.0581106522402316	-0.0742235727315014	0.295749541364747	0.221525968633246
1988	0.157018711462527	-0.0412692611027498	0.153554464945724	-0.195496793973069	-0.00524305883857305	0.035224338224837	-0.165515514586805	0.331887391322699	0.166371876735893
1989	-1.55733020285437	-0.834014974797735	-1.22288115398256	-0.167865308660881	-0.0366755405510534	0.01755703868817	-0.186983810523764	0.409754749840543	0.222770939316778
1990	0.68031983602799	0.139628029968567	0.779398860736082	-0.304230135457745	-0.0838536067635508	-0.00813180411091592	-0.396215546332212	0.599372718505611	0.203157172173399
1991	1.52393006479465	0.498114373323157	0.655906978722844	-0.259471247750279	-0.108149992712011	-0.0220381162506895	-0.38965935671298	0.622149177020997	0.232489820308017
1992	-1.18897648627302	-1.27887567857634	-1.22838079199641	-0.0477148064651938	-0.104569834171375	-0.0272891745386943	-0.179573815175263	0.758963982945832	0.579390167770568
1993	-0.7267155744167	-0.253908757992719	-0.406451494532833	-0.0748995992450361	-0.140616163963827	-0.0424560979874522	-0.257971861196315	0.902322233979858	0.644350372783543
1994	1.48155675066822	1.08188619317524	0.940567586374336	-0.156914883833559	-0.168473615924165	-0.0581669709534536	-0.383555470711178	0.855692901993862	0.472137431282684
1995	-0.257443768155789	0.204941778719469	-0.471434782802167	-0.0178130746784361	-0.146180287469816	-0.0619925830835394	-0.225985945231791	0.92213138666533	0.696145441433538
1996	1.54130559588252	1.02942177458125	0.206168022505889	0.0190143251670518	-0.119721666235434	-0.0688290480128233	-0.169536389081206	0.726682957801055	0.557146568719849
1997	-0.826388988897892	-0.923835662473914	-0.88924156421578	0.198802183113547	-0.0643392722975948	-0.0719374765346986	0.0625254342812536	0.818363556306921	0.880888990588174
1998	-0.174356385421497	-0.166857125679898	-0.0252280137588937	0.169347273229597	-0.0553561556053009	-0.0818771731519314	0.0321139444723645	0.748545472103137	0.780659416575502
1999	-0.836063771485637	-0.107232083143859	-0.664347367122037	0.119006232123519	-0.05298011237061	-0.089501908072288	-0.023475788319379	0.718332356074231	0.694856567754852
[truncated: 8,001 more rows]
