# Supplementary material for: Impulse Response Functions for Nonlinear, Nonstationary, and Heterogeneous Systems, Estimated by Deconvolution and Demixing of Noisy Time Series
Source: Sensors (Basel). 2022 Apr 25;22(9):3291. doi: 10.3390/s22093291 (PMC9105515; doi:10.3390/s22093291)
Supplement: Supplementary file 1 [file sensors-22-03291-s001.zip › File S1/IRF fig 5 averaging IRFs from heterogeneous inputs/demixing_benchmark_test1_Fig_5ac_averageIRF from avg and sep inputs.txt]

lags	benchmk1	benchmk2	benchmk3	benchmk	bb	se	bb1	se1	bb2	se2	bb3	se3
0	0	0	0	0	0.000227024061066146	0.000481733125246691	9.59592800360646e-05	0.000448686468378715	0.000392672920315878	0.000455319986499832	0.000350278361395355	0.000457199987118562
1	0.0327492301231193	2.28802575713498e-05	2.99283378236917e-11	0.0109240368035397	0.0104160575252783	0.000642147184401084	0.0103390838762799	0.000556385861129935	0.00863074292396679	0.000616404920307262	0.00853220944301992	0.000618869508587767
2	0.0536256036828512	0.000490787049873103	3.36384410554264e-08	0.0180388081237218	0.0174163831805295	0.000746029864773113	0.0174216921334616	0.000647636957135674	0.0144000377420928	0.000724855258491232	0.0140549635846619	0.000730692416373008
3	0.0658573963312832	0.00249822527128457	1.59684594965519e-06	0.0227857394828391	0.0219866658126061	0.000819200263573034	0.0217134042961694	0.000718210289860435	0.0182642462555602	0.000804034707383483	0.0178981832886586	0.000814534208264962
4	0.0718926342587555	0.00705679477509213	2.07497292669834e-05	0.0263233929210382	0.0251350806551609	0.000871264554167864	0.0247820296515293	0.000776659643272839	0.0208501305645517	0.000863344367887725	0.0204614378655415	0.000877204401276698
5	0.0735758882342885	0.0144357635452387	0.000132570193003878	0.029381407324177	0.0285388665750146	0.000911267374335432	0.0277710203186267	0.000826323832987635	0.0238586540136699	0.000910152064416055	0.023442551936696	0.000928757995140544
6	0.0722866108589285	0.0240784317364385	0.000540583649564973	0.0323018754149773	0.0312080934651993	0.000943139191883561	0.0298383494760908	0.000870024148012836	0.0265649104434055	0.000949380973478689	0.0256450657368905	0.000971804889360726
7	0.0690471499036498	0.0348854518627682	0.00161696605456186	0.03518318927366	0.0337943291481601	0.000966392512126893	0.0321376217705343	0.000907167809397039	0.0291163547179314	0.000980094683974075	0.0275300025576336	0.00100522764016974
8	0.0646068857582897	0.0455917533854073	0.0038550998434	0.038017912995699	0.0373453569956665	0.000983226915606767	0.0348237978923653	0.000937615956105551	0.0327889619434737	0.00100509954698291	0.0304985376339948	0.00103093219460743
9	0.0595075997597711	0.0550720336824381	0.00772923813794609	0.0407696238600518	0.0394296619985297	0.000996353147033209	0.036193040428462	0.000964957626099063	0.0350485294150471	0.00102531670265517	0.0324229477733186	0.00105199567232769
10	0.0541341132946451	0.0625173807402127	0.013517376025856	0.0433896233535712	0.0430191790276174	0.00100533401171202	0.038667440317219	0.000987584392996609	0.0385727399253153	0.00104003571371517	0.0357844199255	0.00106885985417177
11	0.0487533896794269	0.0674910845859525	0.0211658270327242	0.0458034337660345	0.0447886325585166	0.00101199975063864	0.0399358833762989	0.00100682681213922	0.0402161344901968	0.0010520346765625	0.0375404603381801	0.00108241426888179
12	0.043544617578918	0.0698990734575531	0.0302505115653279	0.047898067533933	0.0468406806927115	0.00101716208591006	0.0413998619028387	0.00102336549461801	0.0418815303453573	0.00106217660539334	0.0398109752486711	0.00109389714912715
13	0.0386222606714536	0.0699140011853663	0.0400441613951056	0.0495268077506418	0.0488624357923859	0.00102120123987272	0.0430005682832752	0.0010382430343701	0.0434009657346849	0.00107074813068015	0.0419843935985882	0.00110331324206046
14	0.0340536350701221	0.0678843683994868	0.049658549631564	0.0505321843670576	0.0494541190645013	0.00102414417130967	0.0433325963981566	0.00105097409814212	0.0437287893888356	0.00107792828553063	0.0428579906605535	0.00111073393183156
15	0.0298722410207184	0.064249256419192	0.0582120373132981	0.0507778449177362	0.0493492580851127	0.00102621713465387	0.0427132480364445	0.00106223093613127	0.0436707396383958	0.00108353256382609	0.0433311688521176	0.00111673391819275
16	0.0260878105461544	0.0594694512392749	0.0649758649546726	0.0501777089133673	0.0486371588125949	0.00102795066517991	0.0421724437768144	0.00107189125016555	0.0426035516808834	0.00108905110400958	0.0431278535936477	0.0011215653670638
17	0.0226938235730217	0.0539785024885241	0.0694694253347235	0.0487139171320898	0.0476231699741074	0.00102912295576006	0.0409994235514332	0.00108025238240932	0.0414633872078705	0.00109315086401672	0.0427906691123391	0.00112556716892366
18	0.0196730801620506	0.0481527348143003	0.0714951263739133	0.0464403137834214	0.0449067845233862	0.0010303926177337	0.0386489431317665	0.0010882328935333	0.0388014679269463	0.00109713534999213	0.0407640275241607	0.00112924356330331
19	0.0170017866106859	0.0422969102981415	0.0711200090707562	0.0434729019931945	0.0422530365233247	0.00103169355171638	0.0363230854294233	0.00109575451919839	0.0363258566854737	0.00110105524365097	0.0385618073878601	0.00113268547851809
20	0.0146525111109873	0.0366414646370317	0.0686207493056679	0.0399715750178956	0.0394142973261691	0.00103253468540625	0.0341466394583516	0.0011016797216409	0.0336267470693724	0.00110414444468988	0.035981778403536	0.00113551190186315
21	0.0125962845292013	0.0313474001423755	0.0644111505219986	0.0361182783978585	0.0348853915993826	0.00103344561132506	0.0299064898303783	0.00110723635640978	0.0299770911072956	0.00110727462896387	0.0320758221207109	0.00113819682096114
22	0.0108040591147002	0.0265155515484314	0.0589687082671826	0.0320961063101047	0.0317448176368024	0.00103386203413746	0.0275991693483905	0.0011112942453573	0.0271320536515121	0.00110951597910535	0.028988842027085	0.00114011587312997
23	0.0092476888850629	0.0221977342886694	0.0527717665432825	0.0280723965723383	0.0279420520755158	0.001034009344581	0.0241347231849674	0.00111528323975986	0.0242137080658735	0.0011107690329219	0.0254421540612063	0.00114167200442983
24	0.00790055716705923	0.018408054192529	0.0462532661878957	0.024187292515828	0.0234666422109576	0.001033986217892	0.0206712743708869	0.00111839172867222	0.0203701738606022	0.00111163161548183	0.0210787563661235	0.00114283307571724
25	0.00673794699908547	0.0151333099208283	0.0397724324969499	0.0205478964722879	0.0205608615336586	0.00103379212444618	0.0184383300591845	0.00112138777907501	0.0178001254716055	0.00111255750295562	0.018356789690366	0.00114361616369604
26	0.00573722699759121	0.012341922926471	0.033602546949093	0.0172272322910517	0.0164282748369603	0.00103366871166482	0.0150784714117406	0.00112370088214683	0.0143730693657613	0.00111343118559211	0.0143571527280933	0.00114440579736168
27	0.00487790741802168	0.00999118770493743	0.027931231572765	0.0142667755652414	0.0136811024052848	0.00103348823536231	0.0126205057271848	0.00112587517311954	0.0120944798501201	0.00111405761535265	0.0118651860629621	0.00114506468533197
28	0.00414160736246089	0.00803286857026633	0.0228691664450608	0.0116812141259293	0.010725672556225	0.00103345835340905	0.0101165288614387	0.00112788539282142	0.00976693723702476	0.00111471780735528	0.0088960569955427	0.00114577463373893
29	0.00351196350463595	0.00641730530321912	0.018463468012591	0.00946424560681537	0.00886881863190677	0.00103349244096885	0.00826189057019481	0.0011295154937147	0.00818135821727289	0.00111543715688426	0.00744611255261428	0.00114649181641599
30	0.00297450261199963	0.00509625549434455	0.0147127011744166	0.00759448642692026	0.00694752615688496	0.00103345059191373	0.00628217965862531	0.00113085876100204	0.00689189093208291	0.00111583311375578	0.0056827904937366	0.00114713897281114
31	0.00251649398900671	0.0040247192922431	0.0115813864997498	0.00604086659366655	0.00509402895186601	0.0010333530613423	0.00471228539196217	0.00113171527020061	0.00541029330733035	0.00111606579671063	0.00392911192953013	0.00114762523737772
32	0.00212679330966264	0.00316198077562495	0.00901270166687811	0.00476715858405523	0.00423917894854804	0.00103329863631713	0.00371926411475305	0.00113292414361469	0.00480891014814574	0.00111650618876399	0.00333025729858283	0.00114824634050002
33	0.00179568580956322	0.0024720727092442	0.00693876027647268	0.00373550626509337	0.00331804192897455	0.00103315856461386	0.00284340748991633	0.00113377170708556	0.00403009215344458	0.00111664641710615	0.0024987515564877	0.0011487432095129
34	0.00151473420106893	0.0019238372668671	0.00528834698955739	0.00290897281916447	0.00247236680776207	0.00103305231907678	0.00184937960073154	0.00113458010712977	0.0034510811090691	0.00111679958020722	0.00182971141233054	0.00114909863221764
35	0.00127663475177632	0.00149072033941052	0.00399230446488597	0.00225321985202427	0.00209928122437405	0.00103285390834678	0.00142720322480232	0.00113548679644022	0.0032778268156592	0.00111693131271557	0.00142622909645682	0.00114939406154487
36	0.00107508356406242	0.00115040475030023	0.00298693647226228	0.00173747492887498	0.000656857081334278	0.0010328296609671	3.59586269972657e-05	0.0011363573543006	0.00189544446142193	0.0011170841810434	0.00034384978981051	0.00114988648113672
37	0.000904654086471768	0.000884359794475998	0.00221585201629041	0.00133495529907939	-9.79197986554319e-05	0.00103288838839836	-0.000404505055009812	0.00113739122054332	0.00106885877562199	0.00111725766597827	-0.000456343822294935	0.0011503840700515
38	0.000760686178829729	0.000677361580442042	0.00163066467032388	0.00102290414319855	-0.000339586747987532	0.001032955234061	-0.000482681407017542	0.00113836915485163	0.000586172983800473	0.00111742899723415	-0.000598441852308105	0.0011507251732051
39	0.000639186567208468	0.000517020566708931	0.00119091039844908	0.000782372510788826	-0.000299546687036402	0.00103328044136003	-0.00014329078304303	0.00113977446588025	0.000609474940114029	0.00111784154428717	-0.000784376084585279	0.00115133212863809
40	0.000536740204644019	0.00039333894455474	0.000863478693024816	0.000597852614074525	-0.000445552828468475	0.00103386799160085	-0.000158911001901919	0.00114089709570599	0.000277489166899124	0.00111856620927152	-0.000882972987090181	0.00115225937101101
