# Supplementary material for: Impulse Response Functions for Nonlinear, Nonstationary, and Heterogeneous Systems, Estimated by Deconvolution and Demixing of Noisy Time Series
Source: Sensors (Basel). 2022 Apr 25;22(9):3291. doi: 10.3390/s22093291 (PMC9105515; doi:10.3390/s22093291)
Supplement: Supplementary file 1 [file sensors-22-03291-s001.zip › File S1/IRF fig 5 averaging IRFs from heterogeneous inputs/demixing_benchmark_test1_Fig_5ac_IRF.txt]

lags	benchmk1	bb1	se1	benchmk2	bb2	se2	benchmk3	bb3	se3
0	0	-0.00150410766298239	0.00251843017950202	0	0.00105863181244604	0.00246062127003375	0	0.00109486390858189	0.00249882405810398
1	0.0327492301231193	0.0288948267315954	0.00336185091182736	2.28802575713498e-05	0.00191828565469129	0.00329140335424356	2.99283378236917e-11	0.000368438766388201	0.00332314334688243
2	0.0536256036828512	0.0503023038396592	0.00389661859379244	0.000490787049873103	0.00317202507735819	0.00380507545367342	3.36384410554264e-08	-0.00108780275092209	0.00385052988867266
3	0.0658573963312832	0.0582648374159933	0.00425796153124945	0.00249822527128457	0.00652186422223859	0.0041551351611507	1.59684594965519e-06	0.00138551316054665	0.00421872170105597
4	0.0718926342587555	0.0649112396411365	0.00453304443746852	0.00705679477509213	0.00914428064698735	0.00441376963849127	2.07497292669834e-05	0.00176370731202996	0.00447976210887923
5	0.0735758882342885	0.0667752189316621	0.00472809995948322	0.0144357635452387	0.0142665195919052	0.00460124045551499	0.000132570193003878	0.0051594772999162	0.00467736148517928
6	0.0722866108589285	0.0639418444008494	0.00488161306737447	0.0240784317364385	0.0241389562283791	0.00474605569943482	0.000540583649564973	0.00614614525410524	0.00483773820800128
7	0.0690471499036498	0.0654825262410583	0.00501688312390534	0.0348854518627682	0.0329545122517246	0.00485706509848016	0.00161696605456186	0.00365136532591492	0.00496600668052317
8	0.0646068857582897	0.0616534827541216	0.00511910463963011	0.0455917533854073	0.0451428751645714	0.00494999535965092	0.0038550998434	0.00586555206485199	0.00505932189541006
9	0.0595075997597711	0.0562432645297368	0.00520039868907735	0.0550720336824381	0.0526242832835566	0.00501306235190178	0.00772923813794609	0.00975396375861115	0.00513087891097101
10	0.0541341132946451	0.0493163187833891	0.00526454097634875	0.0625173807402127	0.0622232625414259	0.00505970016184242	0.013517376025856	0.0175491906272677	0.00518571840975216
11	0.0487533896794269	0.0460482963130776	0.0053134027830516	0.0674910845859525	0.0657390522802592	0.00509663444564271	0.0211658270327242	0.0222669772552791	0.0052277735253122
12	0.043544617578918	0.0421492932106966	0.00534919468528273	0.0698990734575531	0.0661960528691649	0.00512937392627405	0.0302505115653279	0.0318442194563163	0.00526257880360101
13	0.0386222606714536	0.0408344933718714	0.00537878644484544	0.0699140011853663	0.065844242003933	0.00515252241567729	0.0400441613951056	0.0393437448440386	0.00529069548785276
14	0.0340536350701221	0.0382319506508005	0.0054051001912649	0.0678843683994868	0.0640912242270504	0.00517143997788107	0.049658549631564	0.0455494784152767	0.00531137315606951
15	0.0298722410207184	0.0300675800552162	0.00542466120376006	0.064249256419192	0.0644535189589201	0.00518539230045958	0.0582120373132981	0.0531740878581218	0.00533004709565327
16	0.0260878105461544	0.0289460092206177	0.00544047042002332	0.0594694512392749	0.0578581021998497	0.00519845841816423	0.0649758649546726	0.0590809008237398	0.00534261164000837
17	0.0226938235730217	0.0236423293597083	0.00545276316075662	0.0539785024885241	0.052637543544476	0.00520683940222044	0.0694694253347235	0.0666725461147536	0.00535014036776191
18	0.0196730801620506	0.0203944523321222	0.00546053876083998	0.0481527348143003	0.0453113154365174	0.00521366134962034	0.0714951263739133	0.0692563513193278	0.00535450158434579
19	0.0170017866106859	0.0160750671502888	0.00546801757358162	0.0422969102981415	0.04028716395428	0.0052190964644222	0.0711200090707562	0.0709708677465593	0.00535933448385713
20	0.0146525111109873	0.0164854019268935	0.00547472703030054	0.0366414646370317	0.0344491798056199	0.00522562188435434	0.0686207493056679	0.0680954803656202	0.00536254073276833
21	0.0125962845292013	0.0078391331463731	0.00547872244702974	0.0313474001423755	0.0314367854802972	0.00523086119614513	0.0644111505219986	0.065967605644722	0.0053653622471981
22	0.0108040591147002	0.0118695267547585	0.00547885972459554	0.0265155515484314	0.0248901019009296	0.00523508189360783	0.0589687082671826	0.058902468024604	0.00536894807980963
23	0.0092476888850629	0.00665933436873685	0.00547824633117361	0.0221977342886694	0.0239454346152482	0.00523771950782334	0.0527717665432825	0.0531596660725032	0.00537229079017757
24	0.00790055716705923	0.00899003862705163	0.00547711588148351	0.018408054192529	0.0189314739147323	0.00524115763617945	0.0462532661878957	0.0425354201493012	0.00537423630391232
25	0.00673794699908547	0.00981903642699761	0.00547464154046395	0.0151333099208283	0.0141467540369494	0.00524423397890942	0.0397724324969499	0.0376462801341493	0.00537570258873283
26	0.00573722699759121	0.00997339472204069	0.0054710562940711	0.012341922926471	0.0104608605053783	0.00524714404897249	0.033602546949093	0.0287640485203029	0.00537632489051058
27	0.00487790741802168	0.00760683211627227	0.00546946377265556	0.00999118770493743	0.00763420042344815	0.00524952245982954	0.027931231572765	0.0256230983187445	0.00537601487366207
28	0.00414160736246089	0.00799503780685105	0.00546914242206159	0.00803286857026633	0.00660302652061519	0.00525203322352832	0.0228691664450608	0.0171179920400669	0.00537458396348435
29	0.00351196350463595	0.00483718315006844	0.00546827949111089	0.00641730530321912	0.00384007161169679	0.00525378123832988	0.018463468012591	0.0172991956602929	0.00537308151618671
30	0.00297450261199963	0.000599869195651143	0.00546746298625557	0.00509625549434455	0.00665030160999919	0.00525659534191329	0.0147127011744166	0.0126734813242908	0.00537328848760205
31	0.00251649398900671	0.000787116491623828	0.00546763170827735	0.0040247192922431	0.00646367084525773	0.00525889748634615	0.0115813864997498	0.00721631072097274	0.00537409880204876
32	0.00212679330966264	-0.001691884653055	0.00546704994991703	0.00316198077562495	0.00658659185921582	0.00526122776967373	0.00901270166687811	0.00694650635116503	0.00537417607862919
33	0.00179568580956322	-0.00211030834119464	0.00546633401431465	0.0024720727092442	0.00599824568987703	0.0052634399085061	0.00693876027647268	0.00510094361110205	0.0053730133327602
34	0.00151473420106893	-0.00527813731500096	0.00546546092111741	0.0019238372668671	0.00719489980908626	0.00526510059130955	0.00528834698955739	0.00426342101899231	0.00537197651906808
35	0.00127663475177632	-0.00576054604957505	0.00546385634873538	0.00149072033941052	0.00952258652685542	0.00526627578344539	0.00399230446488597	0.00157478946510169	0.00536930476409838
36	0.00107508356406242	-0.00812762089680879	0.00546279440300415	0.00115040475030023	0.00673748389795611	0.00526719376948035	0.00298693647226228	0.00225895512331008	0.00536735500871374
37	0.000904654086471768	-0.00491519418335021	0.00546306936091639	0.000884359794475998	0.0048246973749579	0.00526829314246572	0.00221585201629041	-0.00083608072671451	0.00536701026977439
38	0.000760686178829729	-0.00306630063245183	0.00546252667078654	0.000677361580442042	0.00167307326159727	0.0052692880325114	0.00163066467032388	-0.000300432915207087	0.00536630117288611
39	0.000639186567208468	0.00151834436368848	0.0054630927911127	0.000517020566708931	0.00117339292930056	0.00526984120687976	0.00119091039844908	-0.00357672344489047	0.00536626798868197
40	0.000536740204644019	0.00262556233897903	0.00546337968983326	0.00039333894455474	-0.00149631699579366	0.00527063490538671	0.000863478693024816	-0.00222763311204325	0.00536727747199162
