# Supplementary material for: Impulse Response Functions for Nonlinear, Nonstationary, and Heterogeneous Systems, Estimated by Deconvolution and Demixing of Noisy Time Series
Source: Sensors (Basel). 2022 Apr 25;22(9):3291. doi: 10.3390/s22093291 (PMC9105515; doi:10.3390/s22093291)
Supplement: Supplementary file 1 [file sensors-22-03291-s001.zip › File S1/IRF fig 5 averaging IRFs from heterogeneous inputs/demixing_benchmark_test1_Fig_5ac_time_series.txt]

t	x1	x2	x3	y1	y2	y3	y_true	y_err	y
1	-0.782664242550789	0.181982210748455	-0.897620552191228	0.03139610366747	0.139416963510382	0.250224376669536	0.140345814615796	-0.0592345698600172	0.0811112447557792
2	-0.120791793541375	-0.742288753618999	-0.8180626904355	-0.0137456837014318	0.13713534917041	0.23630182494858	0.119897163472519	-0.0288040823250246	0.0910930811474948
3	1.21331116242662	0.96586531028116	0.821137553625288	-0.047509303836279	0.137909288320367	0.221051072288795	0.103817018924294	-0.086758005153577	0.0170590137707173
4	-0.569182157283872	-0.238253695260286	-0.861833785529383	-0.0288456424153812	0.137361983681956	0.2074415820558	0.105319307774125	-0.0441270120667071	0.0611922957074176
5	0.0834511312800765	-0.169777692687785	0.576930381766676	-0.0340274677917333	0.132708936152684	0.198008224202882	0.0988965641879442	-0.100353162596194	-0.00145659840824983
6	-0.0479912207443174	0.246108399348998	0.395717870457708	-0.0336498960067936	0.123434922735175	0.194150577150473	0.0946452012929514	-0.0596399623200634	0.035005238972888
7	1.73907035962465	1.55845201511251	1.38833638253761	-0.03386279115269	0.110451283190995	0.195733280157483	0.0907739240652627	-0.0939602269597986	-0.00318630289453591
8	-1.52304595117161	-1.66995798992948	-1.76407569602238	0.0240603982444831	0.095236328930929	0.20110848161572	0.106801736263711	-0.0304181020753533	0.0763836341883575
9	1.06597379992433	1.08678757928935	0.499226029083819	0.0122183013294862	0.0800015231235131	0.207553722176484	0.0999245155431611	-0.0251949110936257	0.0747296044495354
10	0.515388558587846	0.157401891408103	-0.0341723149462873	0.0387886521177077	0.0671623863249039	0.211987888630835	0.105979642357815	-0.0389422915492357	0.0670373508085798
11	0.278017853296184	0.234459632944051	0.764924707830132	0.072203330916779	0.0578891687628465	0.211764784154791	0.113952427944806	-0.107022779164675	0.00692964878013029
12	0.683603612459929	0.785302934863592	-0.331888080921808	0.101334234575197	0.0526607074965394	0.205333369035812	0.119776103702516	-0.105814995741196	0.0139611079613198
13	-0.17194043581478	-0.562529448164709	-1.54169282350563	0.139919060286047	0.0516443452799984	0.192560880932609	0.128041428832885	-0.124170539061614	0.00387088977127087
14	-0.599621863124893	-1.4442649948984	-0.923513677687765	0.155554789510518	0.0549147134224282	0.174613889189895	0.128361130707614	-0.121615558901867	0.00674557180574722
15	0.0505596080027443	1.51699075535674	1.28622693799358	0.14128727460713	0.0622880743928758	0.153490787914147	0.119022045638051	-0.130430348311602	-0.0114083026735507
16	0.740058491216045	-0.301594513734394	-0.366940220627686	0.128736768050524	0.0721481884646427	0.131440966727752	0.110775307747639	-0.148293794088248	-0.0375184863406087
17	2.83178909332812	1.80624918665283	1.82759837281461	0.140330155524163	0.0817848004624719	0.110467550757366	0.110860835581334	-0.0583558438436606	0.0525049917376732
18	0.0298672709877072	-0.107236743092212	-0.559728986664008	0.236229304215132	0.0894152442914463	0.0919620342805553	0.139202194262378	-0.109818790549767	0.0293834037126114
19	3.01247280625188	1.29630562923297	1.87465750992126	0.293728406097866	0.0950575753957624	0.0764593913301579	0.155081790941262	-0.0549194748993704	0.100162316041892
20	0.99733908963047	1.00354694211745	0.455152490932448	0.42127588534493	0.100588609662599	0.0635783586479636	0.195147617885164	-0.106751461551724	0.0883961563334399
21	-0.005959762808802	0.0177973163762113	0.431758839306414	0.525593094383689	0.108547513921155	0.0522469792537965	0.228795862519547	-0.0874628359383945	0.141333026581153
22	-0.817455125208789	-0.0528179210445996	-0.150216326949933	0.578053611452867	0.12156962057165	0.0412086645719191	0.246943965532145	-0.0679950532342042	0.178948912297941
23	-0.0323432012408634	0.357588499827331	1.117768264454	0.567453924014432	0.141502902487229	0.0296407461024739	0.246199190868045	-0.0187119561062332	0.227487234761812
24	0.822008924637254	0.460587591959314	0.212112004393035	0.540643818710274	0.168253716440783	0.0176468830139456	0.242181472721667	0.0484704919200515	0.290651964641719
25	0.415354891430517	0.966530004026377	0.183222447836432	0.531827860646982	0.199754406807014	0.00644206156549742	0.246008109673164	0.107402586635113	0.353410696308278
26	0.3833465138759	-0.856880046188113	-0.275480673616407	0.522045813186178	0.233062826897273	-0.00184158548700311	0.251089018198816	0.146449657943992	0.397538676142807
27	1.16199146526241	1.49686344702661	1.78918888411803	0.510889350710151	0.265646168006886	-0.00467334233717091	0.257287392126622	0.183719486204069	0.441006878330691
28	0.479118605907221	1.02727466851905	-0.247428764253257	0.524678198062194	0.295635379666336	0.000213264426076404	0.273508947384869	0.143356235240939	0.416865182625808
29	1.45801826097319	0.576052326019757	1.0079666605092	0.532371744840094	0.321583287867767	0.0142403727901836	0.289398468499348	0.135581715265361	0.424980183764709
30	0.0246474529609922	0.750875835156487	0.522743989701179	0.567784900814114	0.343451131257419	0.0376445257195257	0.316293519263686	0.0475483421554631	0.363841861419149
31	-0.019495845667149	1.0624365795818	-0.266384202860965	0.573673651459377	0.362597145199253	0.069423434764836	0.335231410474488	0.0532155050486691	0.388446915523158
32	1.12062332104817	1.6362047383772	0.968993608025163	0.558132446572406	0.380833279862866	0.107557780811569	0.34884116908228	0.0299520094200838	0.378793178502364
33	0.00158976166939329	0.386722384334155	0.997013215554578	0.566074999165623	0.399850822278978	0.14944125345048	0.371789024965027	-0.00958581515293364	0.362203209812093
34	-0.854127611959108	-1.0628046095826	-2.5026700143975	0.55285071692133	0.421325557602911	0.192392852583005	0.388856375702415	0.0859198507614269	0.474776226463842
35	-0.0534020290065804	-1.12989064132436	-0.481013811287411	0.497848326390521	0.446705442303576	0.234102477853422	0.39288541551584	0.0716211852029859	0.464506600718826
36	1.25624311485707	0.498594969980903	0.783755036168065	0.442871677014128	0.47561515898637	0.272891736895947	0.397126190965482	0.0856837322663219	0.482809923231803
37	0.0699472304157465	-0.308424905341378	0.556906878043494	0.43260860507155	0.504473461713142	0.307762371966386	0.414948146250359	0.0780039766996955	0.492952122950055
38	0.750010191331816	0.0261906013140139	0.428804230691813	0.41380489305786	0.527648058575551	0.338276549600359	0.426576500411257	0.142022874110855	0.568599374522112
39	-0.36994599355469	-0.238317196345017	-0.375648116485631	0.412165619724866	0.540123111617601	0.364292082929907	0.438860271424125	0.225629694061494	0.664489965485618
40	0.117064237377158	1.31987278184791	0.62586842861729	0.385408175020019	0.538920913210322	0.385591099847618	0.436640062692653	0.202764494894427	0.63940455758708
41	1.60160943006301	1.29987583063304	1.71060560389354	0.358641937213874	0.523402716358562	0.401567727453719	0.427870793675385	0.225197289076934	0.653068082752319
42	-0.27448125816928	-0.156477978204608	0.0756221451261263	0.381367016851483	0.495366016527318	0.411194441553272	0.429309158310691	0.169224187259024	0.598533345569715
43	-0.599605648848305	-0.171710323760957	-0.757650169152491	0.375079880060053	0.459344537260831	0.413335008063638	0.415919808461507	0.160429706107114	0.576349514568621
44	0.616864484709751	1.39042183048692	-0.00601596244927416	0.338904285662316	0.421306359310056	0.407243758105549	0.38915146769264	0.0815205755213304	0.470672043213971
45	-0.752254982619395	-1.90309395568424	-1.62923312457703	0.323720996538969	0.38614565624396	0.393007712714775	0.367624788499235	0.193278219105799	0.560903007605034
46	0.357304484187168	-0.64773406681808	-0.00555493541670027	0.278270562663105	0.356809695623485	0.371778783973229	0.335619680753273	0.0980430651593465	0.43366274591262
47	1.51798500943193	1.69815315210808	1.25805165529981	0.250362108131159	0.334162756865343	0.345737559929105	0.310087474975203	0.0401273631134855	0.350214838088688
48	0.78178724145761	-0.16018252137159	1.01566872505489	0.273140818687466	0.316086570256505	0.317760705110688	0.302329364684886	0.0825181893492438	0.38484755403413
49	1.25288734755396	2.38272234862895	1.82786905879589	0.305037766790406	0.299332575977611	0.290820885440029	0.298397076069349	0.0355277669073775	0.333924842976726
50	1.38172907706128	1.02449026033681	1.0405204154894	0.357426930949665	0.282220006593308	0.267257776553552	0.302301571365508	-0.000685824070967243	0.301615747294541
51	-1.04807507612729	0.048369977672673	-0.732982301416461	0.426050474328474	0.26552835267342	0.248175248765754	0.313251358589216	-0.00858327216521485	0.304668086424001
52	-0.397072092299358	-0.55149398288459	-0.619343560882657	0.42372716272941	0.252663187697009	0.233256890579502	0.303215747001974	0.0243876304323287	0.327603377434302
53	-2.54209639953856	-2.97878729581449	-3.21593611914479	0.395242939190544	0.247574517192867	0.221153010129535	0.287990155504315	-0.00473704564925847	0.283253109855057
54	0.784533978017482	0.0842365795859579	-0.0775056045551154	0.279910587293488	0.25194130069859	0.210317971131082	0.247389953041053	0.00230248609850481	0.249692439139558
55	-0.412322045445562	-0.555052786012338	-1.21725140070651	0.21909643045063	0.262991247120802	0.199920404202285	0.227336027257906	0.0046504700506864	0.231986497308592
56	0.482745112849947	-0.448831366801239	0.965739157579859	0.157629063687518	0.273755748479061	0.190358416237381	0.20724774280132	0.0197649940502822	0.227012736851602
57	-0.230225183620047	-0.361582724087747	0.18366293185236	0.127056325485341	0.276745313707679	0.183065180443823	0.195622273212281	-0.0380256565208635	0.157596616691417
58	-0.210569585276072	-0.568701372901975	-0.524596338334084	0.0948482233497863	0.266739322135829	0.179631108220487	0.180406217902034	-0.0526440486155291	0.127762169286505
59	0.62445896825023	-0.0632448465853941	0.537376027534622	0.0632459209089698	0.241735716639612	0.180649316409253	0.161876984652611	-0.028423802753742	0.133453181898869
60	-1.44186784802829	-1.87896090764327	-1.78714639817577	0.0604346459212678	0.20260279445112	0.18488606497139	0.149307835114593	-0.0848607319041804	0.0644471032104122
61	0.291550693870061	2.46962474593087	1.0832108479327	0.00934433575676896	0.152181360394322	0.189240069997249	0.116921922049447	-0.0798892991573973	0.0370326228920495
62	0.00142989993921205	0.858229287463458	0.174576956019944	-0.0156615037676797	0.0939602430086595	0.189549625272843	0.0892827881712743	-0.0569075793613717	0.0323752088099026
63	-0.363134423907224	-0.996831090046369	-0.540110221447804	-0.0318619770005801	0.0317852252468899	0.181874767329479	0.0605993385252631	-0.146399870474941	-0.0858005319496777
64	0.602228714739065	1.25190328466205	0.608946145347171	-0.0535669137361018	-0.0285449548638222	0.16368555408489	0.0271912284949886	-0.116606060971753	-0.089414832476764
65	-1.85784339326171	-2.97722336366606	-1.89610144783874	-0.0466335105908888	-0.0806701759922843	0.134501017178892	0.00239911019857284	-0.104621460777674	-0.102222350579101
66	-1.13568745921196	-1.54095495295241	-2.36392091401351	-0.10129654322657	-0.120027830752473	0.0958515256206186	-0.0418242827861416	-0.0869980587715212	-0.128822341557663
67	-0.231244311961283	-0.937314203933724	-0.942890669485578	-0.171802703223758	-0.145298488271307	0.0507500639296475	-0.0887837091884723	-0.00273936283942516	-0.0915230720278974
68	0.13250351016281	0.459847474330999	0.257165864421028	-0.220992282850637	-0.160050379802543	0.00296234765389684	-0.126026771666428	-0.0741322498140694	-0.200159021480497
69	-0.98061982939411	-0.828281567225817	-0.299527803177667	-0.242364172445009	-0.171134746522511	-0.0437104167019207	-0.152403111889814	-0.0211145004060214	-0.173517612295835
70	-1.51778356996076	-1.31334505308446	-1.50077437848673	-0.28084099009221	-0.185001512829927	-0.0860687709582266	-0.183970424626788	-0.0222407681563002	-0.206211192783088
71	0.0710597087441706	-0.190671224412325	-0.0122590836042865	-0.347110990805729	-0.205089588352619	-0.122085460022799	-0.224762013060382	0.00234154210258578	-0.222420470957797
72	-0.33448974466505	0.289819880933127	-0.739062195358096	-0.377800389646588	-0.232255009842278	-0.151336982855808	-0.253797460781558	-0.0571019521747601	-0.310899412956318
73	-0.00824421145127374	-0.0545882924786314	0.910939176137692	-0.396912421342499	-0.265864234693046	-0.175094142260222	-0.279290266098589	-0.0122260438105412	-0.29151630990913
74	0.260618753836352	0.0047610954510458	-0.633091947353726	-0.396951628261317	-0.303767906704409	-0.195926877206877	-0.298882137390868	0.040902652904182	-0.257979484486686
75	-0.508684865831838	-0.218601922911042	-0.676242887753766	-0.37539959499363	-0.342360609203468	-0.216925499034241	-0.311561901077113	0.0627684225302325	-0.24879347854688
76	1.13214406779267	1.1947619435939	1.40115744022037	-0.365276790229835	-0.377475780829627	-0.240830904214018	-0.327861158424493	0.130958000012577	-0.196903158411916
77	-0.546068709850482	0.311862394142153	-0.149068349330194	-0.309411962687005	-0.405449708348832	-0.269351448065631	-0.328071039700489	0.0572855854762976	-0.270785454224192
78	-0.324906476504694	0.197111683387774	-0.514703171805769	-0.27968115344345	-0.423399150148167	-0.302799344070857	-0.335293215887491	0.127562717248923	-0.207730498638569
79	-0.919529512070376	-0.509850434081351	-0.000763126773967671	-0.261202518656163	-0.428866377541238	-0.340061742892512	-0.343376879696637	0.0590037282756373	-0.284373151421
80	0.337882936399097	-0.594539355767112	0.364789619649189	-0.27034706955473	-0.420352287571335	-0.378862765507691	-0.356520707544585	0.0325561352452698	-0.323964572299315
81	-0.00770884513884046	0.567437067672989	-0.151324362823077	-0.256528229328906	-0.398194579258969	-0.416207620764562	-0.356976809784145	0.0542901299799021	-0.302686679804243
82	0.15068533381924	0.49439221504734	-0.129684234007575	-0.239088499402341	-0.365078548152189	-0.44887609831212	-0.35101438195555	0.0232903074988441	-0.327724074456706
83	1.71742554464488	1.05364767069426	0.326723834180584	-0.214607371169308	-0.325145308731449	-0.473888785979913	-0.33788048862689	0.0886142035928384	-0.249266285034052
84	2.00028996346071	1.76380810710205	1.1868480611889	-0.134901130920199	-0.282103341190454	-0.488913154437254	-0.301972542182636	0.0230951825692748	-0.278877359613361
85	0.106881194165172	0.0845119361673899	-0.0994579858030693	-0.0115318297705938	-0.237948699626093	-0.492562340221272	-0.247347623205986	0.0242812015114129	-0.223066421694573
86	0.290522425542064	0.34282536279262	-1.14374474397548	0.0750442817673462	-0.192362797640484	-0.484532705315175	-0.200617073729438	0.0957840457345704	-0.104833027994867
87	-1.00156222444174	-0.557475295390554	-0.636004096123586	0.140126525083854	-0.143476721753564	-0.465560189332367	-0.156303462000692	0.0108062646705962	-0.145497197330096
88	0.807668145554544	0.507394745822336	0.558320759065149	0.146347712636345	-0.0899798946883028	-0.437207786231569	-0.126946656094509	0.000523133727058681	-0.12642352236745
89	0.906330472045768	0.590199041079105	1.15312585060288	0.172159637172845	-0.0325537583058582	-0.401518506744455	-0.0873042092924892	-0.00223456188880219	-0.0895387711812914
90	0.492556069137621	0.656958225205578	0.496464025163441	0.213486598509328	0.026077592691131	-0.360629553562788	-0.0403551207874431	0.0310663216868297	-0.00928879910061342
91	-0.486099351866569	-0.172158918342804	0.0835167861605085	0.250304863280744	0.0826572234587889	-0.316509342026905	0.00548424823754259	0.000680848726944726	0.00616509696448731
92	0.388364248170074	0.722654164402763	0.900042986447617	0.250840852348108	0.134771658291532	-0.27092126078513	0.0382304166181697	0.0401281207342674	0.0783585373524371
93	-0.174313665552141	-0.617978640450634	-0.805011771145467	0.255676502548999	0.181065283274797	-0.225531662515531	0.0704033744360887	0.0791410388019833	0.149544413238072
94	1.20364757864738	0.551489394809544	0.470849749517328	0.2448081409122	0.220827319427957	-0.181950450927774	0.0945616698041274	0.0943649360503649	0.188926605854492
95	-1.1653515516835	-0.525799858587664	-0.223925156187331	0.268897353718713	0.253664756766392	-0.141571638139376	0.126996824115243	-0.0108995153695661	0.116097308745677
96	-0.989551394069885	-1.00888139986077	-0.871916216071906	0.238044895395016	0.27909532696877	-0.105282111879244	0.13728603682818	-0.00893566614016438	0.128350370688016
97	1.97538444670776	0.73201302566444	1.22704395479995	0.177135020099623	0.29667850290491	-0.0732319648532568	0.133527186050425	-0.0330347655216046	0.100492420528821
98	0.775970861790056	1.24324404347878	1.35993131388475	0.195177831392423	0.305570751015937	-0.0448361122187712	0.15197082339653	-0.0798875789382131	0.0720832444583167
99	-0.41336627408027	-0.406163305130253	-0.613881317405772	0.226271479253987	0.304847629261473	-0.0190441140910535	0.170691664808135	-0.0896221286536751	0.0810695361544604
100	-1.79759995128729	-1.29070832725524	-1.48641325983147	0.226141797060274	0.29522307550519	0.00522598956505981	0.175530287376841	-0.0721858772882954	0.103344410088546
101	0.461460094240871	0.997869660698454	0.187616090289141	0.159754164755033	0.279353417291198	0.0286639689632148	0.155923850336482	-0.062490184081374	0.093433666255108
102	0.551881703784643	0.54962655345581	0.245040285444168	0.12511637823737	0.259760911013915	0.0513415351845952	0.14540627481196	-0.0879558453322136	0.0574504294797465
103	-0.163941097408069	-0.213568814880054	0.0503869199370898	0.115860534998346	0.237769091362147	0.0727994040265603	0.142143010129018	-0.110425527591445	0.0317174825375725
104	0.938865747519503	0.226516253502001	1.27570155233039	0.100480204996888	0.21471911380499	0.0923627464513751	0.135854021751085	-0.0818042717475363	0.0540497500035482
105	-1.22248259386731	-0.933725256865978	-0.778154860133207	0.11761595907949	0.192332716643765	0.109432111475381	0.139793595732878	-0.108167435251778	0.0316261604811003
106	0.577807472241301	0.411090142670822	0.144492492162251	0.0852023460750264	0.172058577753402	0.123564963105095	0.126941962311175	-0.0551818484004224	0.0717601139107522
107	-0.113375471616506	0.332546748668918	1.0906244790226	0.0795979767026333	0.154409356875502	0.134389091076713	0.122798808218283	-0.046835365053457	0.0759634431648258
108	-0.288897156022138	-0.265180782676197	0.0189500857209359	0.0695128228648188	0.138766866103144	0.141529468567299	0.116603052511754	-0.00443576589808116	0.112167286613673
109	-0.299476927339889	0.639999755134333	-0.420665794679365	0.0510072927732424	0.124415424153139	0.144683469191302	0.106702062039228	-0.0197891698862941	0.0869128921529335
110	0.469326986764074	0.419933517817584	-0.0810875583726091	0.0271190010165805	0.111084432769837	0.143814104222578	0.0940058460029984	0.0138680535426319	0.10787389954563
111	-0.882087520371985	-0.621871801666877	-0.484416891046019	0.0255852069026687	0.0989277081474095	0.139320933070246	0.0879446160401081	-0.00324800011248731	0.0846966159276208
112	2.0016604073741	2.75847925289003	2.56073149189284	-0.00517130577311281	0.0887083745693008	0.132088351368701	0.071875140054963	0.0106599980320512	0.0825351380870142
113	-0.529535443809568	-0.505790790344999	-0.334675063352867	0.0399347461005682	0.0812720286233783	0.123394424867078	0.081533733197008	-0.0154517629992454	0.0660819701977626
114	0.240671708617824	0.105575025039365	0.619114226766123	0.0515161613140225	0.0776794327413424	0.114695871655986	0.081297155237117	0.0248646299835	0.106161785220617
115	0.787746755293208	-0.197197793450287	0.826442976159104	0.0654684834217276	0.0799020188184924	0.107326938596376	0.0842324802788653	-0.00112511624346053	0.0831073640354047
116	0.453703759934158	-0.094007324125776	0.00026273738579807	0.0984679056137317	0.0891687560279114	0.102211683111929	0.0966161149178573	-0.0451013075312433	0.051514807386614
117	-0.939695485146984	-1.30669555438584	-0.524936526876432	0.132211017054957	0.104869759461536	0.0997450981715095	0.112275291562667	0.0177290764026096	0.130004367965277
118	0.0386512842975386	-0.0693225747959213	-0.655048013804371	0.119711136404457	0.124620434172283	0.0999225901241957	0.114751386900312	-0.0158713633089412	0.0988800235913707
119	0.443753940158972	1.27719206392712	0.668632609852865	0.108664482485801	0.144643812400761	0.102627002322445	0.118645099069669	-0.0220308922662187	0.0966142068034505
120	-0.237849947382748	0.450018671624798	0.152752975415746	0.112221732595551	0.160424340401517	0.107890846910113	0.12684563996906	0.0388449777314581	0.165690617700518
121	-1.13042075331473	-1.17996126716121	-0.22962977001385	0.103129383715412	0.168826091680784	0.115979293133589	0.129311589509928	0.00261351824769398	0.131925107757622
122	1.28873346526888	1.6107180226405	1.16421995112852	0.0566255096416715	0.16973352119145	0.127230869095884	0.117863299976335	0.0266009242026925	0.144464224179027
123	-0.392922608978697	-1.08410425029506	-1.32484221698535	0.0657974278864141	0.164889202942163	0.141719597328807	0.124135409385795	0.0187759611278832	0.142911370513678
124	-0.0572482426559565	-0.285312803226655	-0.9064954160026	0.0569156281962595	0.156381059497053	0.158924547420065	0.124073745037792	0.0851974399313404	0.209271184969133
125	0.27706209460807	0.321270663833293	-0.658553110452347	0.0472169795073281	0.146373213847261	0.177609147653266	0.123733113669285	0.0230695333417817	0.146802647011067
126	-0.271940411533418	0.895004003610066	-0.0814598713522817	0.048237870162254	0.135924197795868	0.195993666689856	0.126718578215992	0.0242519839043026	0.150970562120295
127	1.55580586524467	1.25718552228103	2.05867667868523	0.0384313285355405	0.12507171743396	0.212145000651969	0.12521601554049	0.012262760208897	0.137478775749387
128	-2.23900066472565	-1.38366759207035	-1.18538295826506	0.0815464540673541	0.114093323702038	0.224384948901504	0.140008242223632	0.0494139580789202	0.189422200302552
129	0.0370241218987607	-0.551648713565569	-0.138141740846534	0.0344423415707357	0.104565107724101	0.231507175878447	0.123504875057761	0.0451882449261754	0.168693119983937
130	0.701109296787047	0.510821971395907	0.943117268624819	0.00294829714765237	0.0984699156061908	0.232738325089711	0.111385512614518	-0.00909024390219785	0.10229526871232
131	-0.110190869199428	-0.231740824387766	0.108987820946485	0.00470112080265665	0.0959635900358069	0.227585280140284	0.109416663659583	0.0345578256161755	0.143974489275758
132	1.09768647427502	0.604775565445815	0.529686776394697	0.00211293553751975	0.0954504681282189	0.215795262315495	0.104452888660411	0.0297861859795507	0.134239074639962
133	1.24842837678731	1.04894262648289	1.04859642576463	0.0362569820438892	0.0950689356826251	0.197506997108894	0.109610971611803	0.0755299521065476	0.18514092371835
134	-0.563657321485183	-0.764391184225441	-0.530264550750003	0.0988381375831164	0.0936470185456055	0.173459999699549	0.121981718609424	0.0805854881513623	0.202567206760786
135	2.02451660121529	1.58403826970659	2.07404753430628	0.119080520427827	0.0914890754237171	0.145092146956399	0.118553914269315	0.103724506636153	0.222278420905467
136	-0.0117632819649636	0.323426730655025	0.744072663961676	0.19503794346007	0.0899455359912629	0.114460848208925	0.133148109220086	0.0853130608072168	0.218461170027303
137	-0.406646098298914	0.6006765851455	0.586828556438229	0.239159826292484	0.0904433069184025	0.0840264632187162	0.137876532143201	0.0672689669412433	0.205145499084444
138	-1.73897659102219	-2.60318204278286	-1.69775374554176	0.24755981948218	0.0946666814631278	0.0563751004613598	0.132867200468889	0.111455982968767	0.244323183437656
139	-1.71931447841129	-1.49200229832666	-1.09867061930126	0.188105904544632	0.10400922316307	0.0339427720924109	0.108685966600038	0.0904520970551678	0.199138063655206
140	0.498436929624099	1.12978145927211	1.15460710037432	0.0857656426731123	0.117889612825698	0.0187968399411416	0.074150698479984	0.086825183808798	0.160975882288782
141	1.10071603628079	1.31028926828378	1.3937594430064	0.0306702055441354	0.131996377082101	0.0125147673218096	0.0583937833160154	0.134587401244271	0.192981184560287
142	1.22980513809344	2.06265015562248	0.976004972828791	0.0287784541918637	0.140442882906036	0.0161170987338376	0.0617794786105791	0.109010418275957	0.170789896886536
143	0.8150922061814	-0.189967166564365	0.293372701645505	0.0668399288275985	0.140092574360934	0.0299270133452492	0.0789531721779273	0.0905493856654514	0.169502557843379
144	-0.0387380248617781	-0.328513453218173	-0.45263241582532	0.116850678022468	0.132745211881605	0.0532980966129079	0.100964662172327	0.147349424116502	0.248314086288829
145	0.989568825887104	1.39171409291978	1.91907618876463	0.145265702570568	0.123791959327245	0.0843790930511658	0.11781225164966	0.117733054125181	0.235545305774841
146	1.13094356804522	0.629213129577291	1.15799382801275	0.191947261454332	0.118400352086273	0.120213010087544	0.14352020787605	0.104871337713273	0.248391545589323
147	0.963518999627287	0.998653610943249	-0.293891867625084	0.253969270575195	0.119614599030483	0.157300539865446	0.176961469823708	0.116834728805835	0.293796198629542
148	-2.17614901137942	-1.08851610117745	-0.518771181238791	0.318753312625699	0.128940716171471	0.192427692632808	0.213373907143326	0.0673111805833845	0.280685087726711
149	0.547256485384017	-0.278298490243926	0.243707880014286	0.280438381484814	0.146857114770376	0.223378033803306	0.216891176686165	0.210588703864052	0.427479880550217
150	-1.5025123325795	-0.467454394722498	-1.33460583591224	0.263462547913004	0.172405348787187	0.24927385136987	0.22838058269002	0.163411446939475	0.391792029629495
151	0.421690662973548	-0.41514174672541	-0.156197994624785	0.194220189591784	0.202304518870187	0.270528910554037	0.222351206338669	0.185721929401506	0.408073135740175
152	-1.318051073898	-0.842080445040968	-0.997131671256472	0.155233901491639	0.231624185627831	0.288501645636569	0.22511991091868	0.215325884371608	0.440445795290287
153	-1.88815151593866	-1.21684827522206	-1.86373967301125	0.0808346937816402	0.255148864366402	0.304937215565977	0.213640257904673	0.081733104475852	0.295373362380525
154	-0.197683148564144	-0.551209991912782	0.626875812461351	-0.0335282050676182	0.268417063891596	0.321312336403718	0.185400398409232	0.133046637030507	0.318447035439739
155	-1.48294020776991	-1.19669437790427	-1.3084453878704	-0.115560231749504	0.268000835484188	0.338241035642121	0.163560546458935	0.0823861377137935	0.245946684172728
156	-0.251490272895205	-0.0621133766335252	1.00044590799592	-0.21531595329094	0.251697774275046	0.355103838225622	0.130495219736576	0.0553133677686437	0.18580858750522
157	1.06104114936665	0.303741728791536	0.58551090088807	-0.283345358129744	0.218862969299484	0.36999792187266	0.101838511014134	-0.0191462035494283	0.0826923074647052
158	-0.786579909592139	-0.495347988271089	0.0679604752254122	-0.284888236392534	0.170579054878465	0.380003456704779	0.0885647583969033	0.00394306214509365	0.0925078205419969
159	-0.757530861713222	0.0520867831943674	-0.702083954396103	-0.302321333613375	0.110166902673877	0.381703299550373	0.0631829562036248	0.0020512767683324	0.0652342329719572
160	-0.601843128447373	-0.724216220182738	-1.17059321545538	-0.328881803063592	0.0428051495403396	0.371868379553511	0.028597242010086	-0.000331045688250712	0.0282661963218353
161	0.20460036297327	0.583326253755188	0.181094860156779	-0.355589141438067	-0.0258341181907914	0.348199235589609	-0.0110746746797499	0.0479865421213965	0.0369118674416466
162	-1.41434850062273	-1.2639122039088	-1.52170743802934	-0.355106961371726	-0.0908054254869521	0.309985260304026	-0.0453090421848841	0.00831618974360518	-0.0369928524412789
163	-1.07859180496059	-0.568801155370246	-1.05633067022682	-0.389434274676858	-0.148496642971662	0.258497429791386	-0.0931444959523781	-0.0612551096202333	-0.154399605572611
164	-0.561204763601763	-1.1034214888435	-1.49387996740056	-0.434971370496417	-0.196742443602838	0.196926762415072	-0.144929017228061	-0.0865151949862495	-0.231444212214311
165	-0.342175395225874	-0.355083439357487	-1.16763537743897	-0.469582298487925	-0.235433203299333	0.129802262382052	-0.191737746468402	-0.143317912420396	-0.335055658888798
166	-0.319300261119389	0.268162193750253	0.937844844164055	-0.488558889411594	-0.266308145960535	0.0620397064998578	-0.230942442957424	-0.100884739808413	-0.331827182765837
167	0.553215883824697	0.0167522591019891	-0.528622798561694	-0.495682784691618	-0.292088517215024	-0.00207973688489485	-0.263283679597179	-0.0322258757334944	-0.295509555330673
168	0.482365761086458	0.885129342486955	0.416276795559795	-0.466053267668078	-0.314932709131293	-0.0597155922175539	-0.280233856338975	-0.053895524211214	-0.334129380550189
169	-0.117862654087506	0.289421878841751	0.246912219449421	-0.415081071257787	-0.335334754769174	-0.109883501615083	-0.286766442547348	-0.0344347579602956	-0.321201200507644
170	0.299068766010977	-0.270809964306424	0.500633445335515	-0.371134339461913	-0.351980022937093	-0.153409992403992	-0.292174784934333	-0.0408444535362322	-0.333019238470565
171	-0.402190136532653	-0.673319482868502	0.496327265091611	-0.319686759846731	-0.362217954644826	-0.192429615858743	-0.291444776783433	0.000658119427194747	-0.290786657356238
172	-0.495526092682578	-0.883137095293536	-0.723194633971342	-0.287867393097788	-0.363538638090783	-0.229535674765646	-0.293647235318072	-0.0106911052034384	-0.304338340521511
173	-0.455407855426627	-2.39282090551558	-1.35622932850406	-0.273307429538921	-0.35518914720342	-0.26682692683896	-0.298441167860434	-0.00138211909585053	-0.299823286956284
174	0.162363320166969	0.18395509077431	-0.233133067207604	-0.269481367680191	-0.338958409092245	-0.30514130214866	-0.304527026307032	-0.0505285851605541	-0.355055611467586
175	-0.0813694574812616	0.827541211297272	0.370681849399035	-0.252744643716461	-0.319330745937148	-0.343693116874629	-0.305256168842746	-0.0506657786300867	-0.355921947472833
176	-1.47536642786879	-1.78059282586485	-1.35312943370346	-0.235885649271724	-0.302312836757653	-0.380193010762724	-0.3061304989307	-0.0711176670257792	-0.377248165956479
177	-0.76598773907721	0.129809054139921	-0.267136662221297	-0.265150983987974	-0.292140965694776	-0.411413387620133	-0.322901779100961	-0.0322710656863869	-0.355172844787348
178	-0.520536700282555	-0.0271320285454645	0.825429019763028	-0.301141159059242	-0.290054486106391	-0.434065382610475	-0.341753675925369	-0.0728539626806284	-0.414607638605998
179	-2.59592912874976	-1.82084602911455	-2.54468731533059	-0.332418212270569	-0.295610182917246	-0.445735582369221	-0.357921325852345	-0.0440449401068368	-0.401966265959182
180	-0.0397143849129462	-0.13085648499685	-0.996613602197075	-0.427475751355155	-0.307087391514872	-0.445568785014554	-0.39337730929486	0.0173646073197038	-0.376012701975156
181	-0.522979137398275	-0.170436121788088	0.403876256061143	-0.478449111837584	-0.32245372635554	-0.434488558943379	-0.411797132378834	-0.0362708188847844	-0.448067951263619
182	0.561584549095706	0.49068759299578	1.11252011485483	-0.514023602081293	-0.340533469037643	-0.414941642390551	-0.423166237836496	-0.0178104524617593	-0.440976690298255
183	0.478956882471713	0.34930191246111	0.281806748375038	-0.502588369359145	-0.360397490193174	-0.390307876159789	-0.417764578570703	-0.0205885446429811	-0.438353123213684
184	-0.240720812815463	0.25361970242792	0.02477645239687	-0.462723314493639	-0.380412124253887	-0.364225148305976	-0.402453529017834	0.0633605744264301	-0.339092954591404
185	0.5507515981375	0.263997722040287	0.304622778453113	-0.428679977892753	-0.397826208036708	-0.340062629913821	-0.388856271947761	0.00087704827347818	-0.387979223674283
186	0.637400660541555	-0.117885582287236	0.930393963737855	-0.373737557957953	-0.409323981919166	-0.320587931838684	-0.367883157238601	-0.0064244996227538	-0.374307656861355
187	0.868799245769581	1.10796418586381	0.804933007573486	-0.30375370113255	-0.411984778077784	-0.307702218277949	-0.341146899162761	0.00689284585632911	-0.334254053306432
188	0.780876271277466	0.723476661284623	0.748513299765161	-0.218408709470831	-0.404103845991851	-0.302154548456789	-0.308222367973157	0.00505100771908439	-0.303171360254073
189	-1.10654707486476	-0.605120299069977	-1.44581424452059	-0.128450562735272	-0.385225156790234	-0.303316862926309	-0.272330860817272	0.000873315159001718	-0.27145754565827
190	0.700160058879247	0.428180171705464	0.468623429994356	-0.100167680532818	-0.355366532072801	-0.309180449692483	-0.254904887432701	0.0919891206372608	-0.16291576679544
191	-0.474807364689971	0.016628338351167	-0.105978578398748	-0.054988031016153	-0.315292466186934	-0.316643531921461	-0.228974676374849	0.0457128018034018	-0.183261874571447
192	-0.967407074353908	-2.22226160282107	-1.79096546900812	-0.0384459555126026	-0.267186532308483	-0.32201767345349	-0.209216720424859	0.114021481026994	-0.0951952393978643
193	-0.350619087413881	-0.738145909578063	-0.909441172946858	-0.0577760296378646	-0.214226355795984	-0.321630600916144	-0.197877662116664	0.0281100985431652	-0.169767563573499
194	1.0921261664749	0.347530014471029	0.153319659434798	-0.0803174350207124	-0.160823644241753	-0.312445783578022	-0.184528954280162	-0.00177061417430986	-0.186299568454472
195	0.846679925548026	0.778728570202958	0.856599807534327	-0.0570219861236231	-0.113006505326911	-0.292628143810933	-0.154218878420489	0.0288951466688759	-0.125323731751613
196	1.29730776094807	0.379692076318417	0.212282451581108	-0.0118048048190462	-0.0764022443590006	-0.261950425721979	-0.116719158300009	0.166747846008564	0.0500286877085555
197	-1.28597518303617	-1.771741518651	-1.47599349426012	0.0613788972883547	-0.0535803828043518	-0.221956940765407	-0.0713861420938014	0.163475498849468	0.0920893567556669
198	-0.269438512184905	0.993532047693718	-0.145421602702901	0.0663038817078546	-0.0432595795535392	-0.175848726278451	-0.0509348080413785	0.201339169446828	0.150404361405449
199	-0.789438175068648	-0.198487525749223	-0.861237875916798	0.0586026449098093	-0.0423037997815671	-0.128055388502344	-0.0372521811247005	0.202524969288116	0.165272788163415
200	-0.775134301758532	-0.807490467247059	-1.20061683529408	0.0256612616966904	-0.0478695159004857	-0.083483108498073	-0.0352304542339561	0.212685855083336	0.17745540084938
201	0.773750212233811	0.637229336313671	1.41804732231026	-0.0226482510306422	-0.0572548287208442	-0.0465690046625761	-0.0421573614713542	0.22087147605369	0.178714114582335
202	-0.415316961193626	-0.87090432587146	-1.05248124217251	-0.0289471736080343	-0.0683098798990231	-0.0204449992939291	-0.0392340176003289	0.253435380312215	0.214201362711886
203	-1.04977714311577	-0.507199025836458	-0.642223770326711	-0.0458196165578481	-0.0796999576740686	-0.00651607119044556	-0.0440118818074541	0.21381443736024	0.169802555552786
204	-1.12848066097991	-1.29964524922846	-1.09720627453217	-0.0900033808326524	-0.0905677649154206	-0.00456031226520909	-0.0617104860044273	0.133880906605266	0.0721704206008391
205	-0.510954716416455	-0.620190091605748	-0.806658311853085	-0.153620136912893	-0.100926759908134	-0.0132120131881029	-0.0892529700030432	0.194404196414196	0.105151226411153
206	-0.613438505425943	1.18328821131446	-0.482527248612557	-0.20794936397258	-0.111907658117678	-0.0305360529241413	-0.116797691671466	0.134189807712082	0.0173921160406159
207	-0.95565881297011	-0.983673203913674	-0.631699613145089	-0.25762406026784	-0.125517871052817	-0.0544524599297529	-0.14586479708347	0.175310312446746	0.0294455153632756
208	1.23296313965095	1.24439561683945	1.86554452736563	-0.313753944902156	-0.142991007201646	-0.0829668838564481	-0.179903945320083	0.160539569485127	-0.0193643758349558
209	-1.65108090083321	-1.6551721306996	-1.81596616450369	-0.30069084164948	-0.163573443069552	-0.114305487388836	-0.192856590702623	0.0986915340327375	-0.0941650566698853
210	1.49347793595002	1.43475423751629	1.54703187494688	-0.336125748037259	-0.185065494790939	-0.147041734520591	-0.22274432578293	0.161776174176139	-0.0609681516067911
211	1.32836665697137	0.194412210821548	0.530020266973437	-0.299923622213687	-0.204749417393312	-0.18020304952787	-0.228292029711623	0.135702296522939	-0.0925897331886844
212	-0.346283149915837	0.213570569057457	-1.09048486102912	-0.222298573926644	-0.220561246946279	-0.213267375566094	-0.218709065479672	0.149933043913541	-0.068776021566131
213	0.183400103627734	0.707420958911348	-0.918442286908846	-0.174301047993143	-0.230480115485088	-0.245971904845918	-0.216917689441383	0.12219671400851	-0.0947209754328733
214	0.169778255013489	0.47121201571032	0.887340039090128	-0.130393854064941	-0.232698908646748	-0.277977821327375	-0.213690194679688	0.134091016444478	-0.0795991782352105
215	-0.323324834308401	0.250127448090475	-0.166454808442356	-0.0911173230124972	-0.225995135580953	-0.308536373207778	-0.208549610600409	0.0998524525703423	-0.108697158030067
216	1.20638076039321	0.413551707397117	0.403837184066249	-0.0723841341206525	-0.209743705379425	-0.33630378871122	-0.206143876070432	0.0557236309993436	-0.150420245071089
217	-0.00785797378660524	-0.740469012395447	-1.01248180379575	-0.0179404239843972	-0.184101544669714	-0.35942143185452	-0.18715446683621	0.0475141491609596	-0.139640317675251
218	-0.723386941611785	-0.975520142387067	-0.849782030720479	0.0188864398455993	-0.150173252272243	-0.375890585817081	-0.169059132747908	0.0521006314508429	-0.116958501297065
219	-0.348725763750251	-0.376198970505331	-0.760738167591207	0.0192612786477153	-0.110245383170063	-0.384101824079328	-0.158361976200559	0.0556774031122817	-0.102684573088277
220	-0.965552063868893	-1.35037231155892	-1.93662429983729	0.00745914283130873	-0.0682743122641988	-0.383270825883186	-0.148028665105359	-0.0311276283359194	-0.179156293441278
221	-2.62765607032073	-2.3417302782839	-2.25273199105602	-0.0323182486701498	-0.0294176808938812	-0.373605821222908	-0.14511391692898	-0.102810624017165	-0.247924540946145
222	0.764143417541146	-0.654022839984467	0.948477028955726	-0.143973614441161	0.00104462617683598	-0.356219352742832	-0.166382780335719	-0.0249527212490689	-0.191335501584788
223	0.0248757969808552	-0.0981866822976425	-0.237323236073749	-0.189062572985053	0.0178924092982787	-0.332929654896324	-0.168033272861033	-0.0213016040236784	-0.189334876884711
224	0.220840948617135	0.375581526364294	1.22872949375325	-0.212259622457888	0.0164848100495952	-0.306089972162806	-0.1672882615237	-0.0459918494172969	-0.213280110940997
225	-1.47511694831899	-0.995126679621387	-0.620443628948332	-0.213602157412163	-0.00524891691910348	-0.278502578901912	-0.165784551077726	-0.0950809957438637	-0.26086554682159
226	0.501916974171949	0.951335993074073	-0.0194202448612054	-0.255792374895816	-0.0453604791728279	-0.253369835864647	-0.18484089664443	-0.0833917076536818	-0.268232604298112
227	-0.892243413274606	-1.52406060035008	-0.668801664077509	-0.259230964980424	-0.098566378891544	-0.234122276756515	-0.197306540209494	-0.0632452215509068	-0.260551761760401
228	0.325317290973543	0.838594784495391	0.776653267506551	-0.282238254710548	-0.158071529569111	-0.223962704220637	-0.221424162833432	-0.00770310851603634	-0.229127271349468
229	0.0558215158968942	-0.901205754446388	-0.568889395140177	-0.277732674448501	-0.217127276838979	-0.225145154102569	-0.240001701796683	-0.0921146964049501	-0.332116398201633
230	0.709145014694196	-0.0913505918079126	0.0876228468960021	-0.263758491850644	-0.270569591361383	-0.238249447418664	-0.257525843543564	-0.039700914295419	-0.297226757838983
231	0.422832715196932	-0.827341726161649	-1.43000382020645	-0.222500644928378	-0.314905371864441	-0.261809596968936	-0.266405204587252	-0.0731675114769207	-0.339572716064172
232	-1.53249267323288	-1.34407947144994	-1.77331690146914	-0.173686190871913	-0.348586875986048	-0.292508780028725	-0.271593948962228	-0.0677558573797784	-0.339349806342007
233	-0.44433187022829	-0.636874718056788	-1.12794389819666	-0.185445764369963	-0.371862779655775	-0.32587316540284	-0.294393903142859	-0.0524260847974937	-0.346819987940353
234	1.28949786127064	1.25301883358045	0.92229972159979	-0.20178649184361	-0.386799799454252	-0.357196816715229	-0.315261036004364	-0.0738795053196549	-0.389140541324018
235	-0.110860821015126	-0.932361141819763	0.479866300401784	-0.163879537344555	-0.396813995321499	-0.382418448345197	-0.314370660337084	-0.121019232547738	-0.435389892884822
236	1.69172593315485	1.03244372371897	1.39383804140358	-0.136715510085441	-0.404689933382919	-0.398793361402855	-0.313399601623739	-0.128942263796324	-0.442341865420063
237	-0.77885506141778	-0.255461038488723	-0.566215651968825	-0.0586119241521499	-0.411107867443544	-0.405321331624648	-0.291680374406781	-0.10890756161822	-0.400587936025
238	-0.214344550863339	0.33388374006426	-0.942416845920902	-0.0298385262255464	-0.415157070045814	-0.402890050640458	-0.282628548970606	-0.0929806006633173	-0.375609149633923
239	0.0431176334371201	-0.42230821044581	-1.01582901298678	-0.0165903094207109	-0.414869692601046	-0.394024205566859	-0.275161402529539	-0.124919480745973	-0.400080883275512
240	0.112129704732422	0.648025190008883	0.182747515166947	-0.00575256147869031	-0.408322359434035	-0.382168239446847	-0.265414386786524	-0.0896110064041445	-0.355025393190668
241	0.619230781211905	-1.10040790654703	-0.694766521717231	0.00537338049540488	-0.394467699248321	-0.37063745490387	-0.253243924552262	-0.124013649111088	-0.37725757366335
242	-0.459162279480167	-0.222371566573742	-0.189070119441475	0.0329340923476009	-0.373403624021168	-0.361614798754105	-0.234028110142558	-0.0876164987434544	-0.321644608886012
243	-1.66114296044153	-0.887197603936613	-2.34739432103887	0.0352892126437833	-0.346284441942205	-0.355632833967905	-0.222209354422109	-0.0689509284509764	-0.291160282873085
244	0.147621231929596	-0.795217741912497	0.131951204862213	-0.0186928080907377	-0.315615599609746	-0.351753302656992	-0.228687236785825	-0.0496203497864971	-0.278307586572322
245	-0.79558019074686	-1.2472035497744	0.0252867700291806	-0.0494293386389654	-0.28480515766397	-0.348283692354197	-0.227506062885711	-0.108367981786078	-0.335874044671789
246	-2.19592123514661	-1.28559864476229	-2.14431468993315	-0.0944631140642987	-0.257641977738614	-0.343634594793449	-0.231913228865454	-0.0503445766757094	-0.282257805541163
247	0.463881661593868	0.74144394923952	0.424583501060522	-0.193460966341987	-0.237824022898761	-0.336964670547901	-0.25608321992955	-0.0768021022111748	-0.332885322140725
248	-0.57932500683166	-1.35107768832956	0.323775787182603	-0.238272599075055	-0.228628297110152	-0.32847218274298	-0.265124359642729	-0.0655126917691167	-0.330637051411846
249	0.236097928884796	-0.0863234681633253	1.19762994791324	-0.279453893057484	-0.231798415988367	-0.319348302800552	-0.276866870615468	-0.0912388343513424	-0.36810570496681
250	0.00729871160847406	-0.000361465819268769	-0.804971218077365	-0.290144067641393	-0.246610994637329	-0.311461415513414	-0.282738825930712	-0.116883385312209	-0.39962221124292
251	1.10679953095889	1.6042583976138	1.33836975542293	-0.287537168357093	-0.270732018013079	-0.306891728240641	-0.288386971536938	-0.0756991447303442	-0.364086116267282
252	0.478255129488022	0.925943128365012	0.195225493095823	-0.240094827455948	-0.300662422958364	-0.307444188471365	-0.282733812961892	-0.160884982849293	-0.443618795811185
253	-0.918587749921308	-1.22496676356639	-0.846366180470191	-0.184741622563023	-0.331525914702794	-0.314204556743897	-0.276824031336571	-0.184519867500879	-0.461343898837451
254	-0.573967331382629	0.247379884468742	-1.08324056234461	-0.171649961349005	-0.356988646336728	-0.327171672301512	-0.285270093329082	-0.243908729226816	-0.529178822555898
255	0.325587499440127	-0.142150948497428	-0.0567386138777906	-0.176031179519614	-0.371364616085288	-0.345045488631166	-0.297480428078689	-0.248138528919018	-0.545618956997707
256	0.473303750170055	1.29405812715369	0.247275266481839	-0.16252113040874	-0.372080073847307	-0.365269337508449	-0.299956847254832	-0.30075004323814	-0.600706890492972
257	-1.49762802742492	-1.68890284012063	-1.36529183617068	-0.132624533189516	-0.359608162294145	-0.384371357788839	-0.292201351090833	-0.262523541551631	-0.554724892642464
258	0.372520819061317	0.90250356666252	0.00878274685890229	-0.157272561161358	-0.335963882384296	-0.398585553615792	-0.297273999053815	-0.26373148333121	-0.561005482385025
259	-0.572885826572635	-0.4359064216346	0.306525117078161	-0.156427111654139	-0.303796153216423	-0.404652332219383	-0.288291865696649	-0.229985673041819	-0.518277538738467
260	0.391141719840882	0.178616611255398	-0.33119221044235	-0.16948199318369	-0.266614215266767	-0.400583870699819	-0.278893359716759	-0.199164079686487	-0.478057439403246
261	-0.713339348891171	-0.942713574256471	-0.918744555015958	-0.159854420945834	-0.22778588457416	-0.386132642427161	-0.257924315982385	-0.16762972938252	-0.425554045364905
262	0.324362994217132	1.24224432117833	-0.273021016576825	-0.171509597907264	-0.190102024902018	-0.362814960843983	-0.241475527884422	-0.258831639568449	-0.500307167452871
263	-0.382439585984542	-0.697012851411526	-0.264221779067379	-0.16306410336098	-0.155819564208259	-0.333516799286959	-0.217466822285399	-0.21619826876392	-0.433665091049319
264	-0.645427516639217	-0.643838246323499	-1.43630666757145	-0.164569472734289	-0.126485579249166	-0.301822206996378	-0.197625752993278	-0.261365423333253	-0.45899117632653
265	-0.856595601517652	-1.3864454194261	-0.656282280375347	-0.1813082936893	-0.102368160962771	-0.271264360874908	-0.184980271842326	-0.273851574386894	-0.458831846229221
266	0.942089743471009	0.770301654818722	1.03093531641635	-0.214623981600293	-0.0834583188148926	-0.24471584098198	-0.180932713799055	-0.255560216661471	-0.436492930460526
267	-1.61553316482249	-1.36226661605681	-0.753724561018477	-0.199051210590389	-0.0705431373865744	-0.224064702509922	-0.164553016828962	-0.166560303056611	-0.331113319885573
268	0.577815677159846	-0.0851828626148502	-0.507228967550802	-0.234979405255148	-0.0648792247188194	-0.210196611737098	-0.170018413903689	-0.194826206510943	-0.364844620414631
269	-0.427608325582795	-1.44702314928273	-0.077206942576159	-0.232418695618274	-0.0670555994094574	-0.20320957296623	-0.167561289331321	-0.189807437236233	-0.357368726567553
270	0.581448485989347	0.518342338017674	0.137430498509005	-0.237069105094919	-0.0771145178396959	-0.202728184407536	-0.172303935780717	-0.131798085275591	-0.304102021056308
271	0.486624402865607	1.45953069099194	1.2293374114561	-0.213354632872983	-0.0947328193778002	-0.208150237921732	-0.172079230057505	-0.156909794000321	-0.328989024057826
272	0.915717180901503	1.00699434062423	0.45803492941633	-0.174511250495722	-0.119186874554841	-0.218726154533333	-0.170808093194632	-0.119365820894408	-0.29017391408904
273	-1.40079606971575	-0.839362377523323	-0.934584719263108	-0.112750535063513	-0.147907727649908	-0.233513047499312	-0.164723770070911	-0.0805740514446626	-0.245297821515574
274	0.799939238925778	0.743665598181188	-0.5526750464312	-0.113521264341644	-0.175788959451741	-0.251314175093801	-0.180208132962395	-0.0418897712498895	-0.222097904212285
275	0.316965073184754	-0.158303560722543	-0.300038184356658	-0.0841103624151876	-0.197100581500088	-0.270664099608943	-0.183958347841406	-0.0883300453281261	-0.272288393169532
276	-1.40505525028452	-1.52899628054305	-0.993746829432151	-0.0512515394614632	-0.207962486218918	-0.289839996594898	-0.183018007425093	-0.0751045168975352	-0.258122524322628
277	0.0957801927951579	0.319704049284755	-0.383941387675142	-0.0735560387204211	-0.206891473755128	-0.306886940171596	-0.195778150882382	-0.0805826665259227	-0.276360817408304
278	-0.0632218926184463	-0.192502344791163	0.025366925327812	-0.0829535200837164	-0.195261743937806	-0.319729808480807	-0.199315024167443	-0.054825307961242	-0.254140332128685
279	-1.35622210388712	-1.03749837381005	-1.09322356414057	-0.0885975769861298	-0.176989442234387	-0.326459236949305	-0.197348752056608	-0.114192823338644	-0.311541575395251
280	0.944355900516193	0.700028391284537	1.55083750540617	-0.133884944230402	-0.156531856866172	-0.325765641489651	-0.205394147528742	-0.10608724600254	-0.311481393531282
281	0.421006140435091	0.395549754704521	0.811276802198385	-0.128915781843003	-0.137801036783056	-0.317367510178886	-0.194694776268315	-0.0662363703975302	-0.260931146665845
282	-0.312388327778988	0.359881242368885	-0.825755465244594	-0.10756124134756	-0.123615404382231	-0.302241060643188	-0.177805902124326	-0.036975206323668	-0.214781108447994
283	2.55483868229629	1.83352609301099	2.2873847291326	-0.0999430366754686	-0.114659726509432	-0.282524424600828	-0.165709062595243	-0.0617102701333192	-0.227419332728562
284	0.718081214117759	1.00795007962812	0.947137180743996	-0.00788341917869893	-0.109470759730265	-0.261095564555514	-0.126149914488159	-0.126932058855	-0.253081973343159
285	2.67706618008511	1.44778074258133	1.03895686091853	0.0776016324314618	-0.104782344310183	-0.240917008843067	-0.0893659069072628	-0.119984137419274	-0.209350044326537
286	-0.150554651836536	0.0959549402442866	-0.590911935001861	0.220025956214594	-0.0958849442547825	-0.224304500050744	-0.0333878293636444	-0.0844633732483686	-0.117851202612013
287	-0.283492307293542	-0.0709558829072451	0.110117401229715	0.303335554893556	-0.0778961548840468	-0.212331604009519	0.00436926533332988	-0.0816987122841924	-0.0773294469508625
288	-0.783944748989568	-0.835595055979268	-1.12843815377743	0.339928330678165	-0.0473869478451556	-0.204535259683848	0.0293353743830537	-0.0363297085414296	-0.00699433415837594
289	-0.0235518770316056	1.16539892453762	0.882175000275197	0.327614066228385	-0.00405157761011458	-0.198962862830639	0.0415332085958771	-0.0366492865636527	0.00488392203222443
290	-1.15205499352262	-0.484831201799054	-0.258692097079694	0.307823342214466	0.0487505945344907	-0.192531528304916	0.0546808028146802	-0.033273317398962	0.0214074854157183
291	-0.531683134466531	0.482569229427241	0.418947719490715	0.246713683518967	0.105349643485806	-0.181663455939261	0.0567999570218375	-0.0267456963967784	0.0300542606250591
292	-0.969919167126102	-1.7741000994001	-1.2865462382391	0.180231789556983	0.160139033538396	-0.163122681386465	0.0590827139029715	0.0156243922776626	0.0747071061806341
293	-0.4867815217801	-0.821954723359233	-0.902002178112335	0.0979813838860689	0.208570305189566	-0.134877948930618	0.0572245800483388	0.0370249570570081	0.0942495371053469
294	-0.563207834773631	-0.922756302775961	-0.693802884021266	0.0236860428839468	0.247030591128791	-0.096725080342641	0.0579971845566989	0.0375227763694899	0.0955199609261888
295	-0.67424609210678	0.296943729501981	-0.495428523383727	-0.0453385252896683	0.271885432210178	-0.0504358990638059	0.0587036692855678	0.0328933907992416	0.0915970600848094
296	0.758346590314385	0.600874965759217	1.32066294933971	-0.112198359694099	0.279850265030215	0.000610041115384729	0.0560873154838338	0.00615965824227005	0.0622469737261039
297	-0.387754233886336	-0.0725975620492922	-0.00174845419043212	-0.128493905694281	0.269313104783391	0.0521223986246849	0.0643138659045985	-0.0493417744024658	0.0149720915021327
298	-0.227823794097528	-0.27393480119367	-0.401449483503886	-0.147893667351505	0.241774859574385	0.0996320277116587	0.0645044066448462	-0.0899576937423992	-0.025453287097553
299	0.984841851483354	1.51314884793671	0.727290159666858	-0.163499200372457	0.201733400260332	0.13905444125007	0.0590962137126484	-0.108692633742145	-0.0495964200294962
300	2.8406549576297	2.5747822042528	2.00687912994176	-0.136334744560632	0.15495720357528	0.167068257509261	0.0618969055079695	-0.136466684112878	-0.0745697786049085
301	-1.30444499690271	-0.303974724838363	-0.338114561342699	-0.0206168417413903	0.107421712614325	0.18141914192015	0.0894080042643616	-0.0865905485760584	0.00281745568830324
302	0.985240121168895	1.19824767583035	0.765680639152538	0.0149090581335852	0.0659513080839339	0.181215970403843	0.0873587788737875	-0.10366420364321	-0.0163054247694227
303	-1.67949085527463	-0.836552185166275	-2.05726224577746	0.0704987465466753	0.0375563963272571	0.167143686300284	0.0917329430580721	-0.105062106637756	-0.0133291635796836
304	0.529495438681791	-0.874123834599599	-0.372365122252538	0.0504431106589105	0.0269548145587603	0.141476024221235	0.0729579831463019	-0.120703550119499	-0.0477455669731973
305	0.497061676426406	0.807633389127632	0.405970246389156	0.052682496894641	0.0351875744940467	0.107858922590987	0.0652429979932248	-0.0668253279309987	-0.00158232993777394
306	-0.430289288079616	-1.01994465012512	-0.582040027519896	0.0687309196807661	0.058839091672388	0.0708942258357563	0.0661547457296368	-0.0733915840917398	-0.00723683836210302
307	-0.836730520780339	-0.185909031870874	-1.12172225464791	0.0631384586014309	0.0914886877731801	0.0355365346423943	0.0633878936723351	-0.0218507963250336	0.0415370973473015
308	-0.71848447329849	0.439055424085408	-0.0184174141776241	0.0299128018973094	0.126213025200877	0.00631293619344843	0.054146254430545	-0.037081641650913	0.0170646127796321
309	0.720751952833963	-0.43059953695808	-0.194676031368309	-0.0168717261841577	0.156732215689952	-0.0135221951706179	0.042112764778392	-0.0342743833201261	0.00783838145826592
310	1.35954565813571	1.11862068006999	1.66691249358744	-0.0240738813487741	0.178610606335753	-0.0226390552504055	0.0439658899121911	0.00115951649071943	0.0451254064029105
311	-0.166114788018821	-0.736336004415094	0.13478653505007	0.0164134758812557	0.189916361016352	-0.0218406602227368	0.0614963922249571	0.02166376191129	0.0831601541362471
312	-1.25511683518213	-1.08577999749198	-1.70475541052753	0.0375735087720606	0.191078827539565	-0.0137669678684435	0.0716284561477273	-0.0177140608204637	0.0539143953272636
313	1.08939335235451	1.19562079707341	1.59476390046614	0.00941878229035405	0.184306483541948	-0.00222111758352387	0.063834716082926	0.0201820247370877	0.0840167408200138
314	-0.209029955058725	0.0627842156644387	0.117005602296438	0.0259134108963642	0.171640295951707	0.0086958693742449	0.0687498587407719	0.0192912508713507	0.0880411096121226
315	0.293206250967108	-0.465903720725271	0.386134847550035	0.0292730441566852	0.154425106525104	0.0154768844968969	0.0663916783928954	0.0324990415784112	0.0988907199713066
316	0.714897664888302	0.0787175504517988	1.18374643085615	0.0401654831760435	0.134448605299736	0.0159444969811497	0.0635195284856431	0.0297592189371681	0.0932787474228113
317	0.705842123642768	0.732768993441922	-0.785352504193708	0.0695594724121215	0.113702436390434	0.00961733855976254	0.0642930824541062	-0.0272261283052036	0.0370669541489026
318	1.14790051382484	0.528463108777784	0.351069023820595	0.110093016069525	0.0936361790851715	-0.00238901238084336	0.0671133942579512	-0.00697720880489519	0.060136185453056
319	0.645944660516125	0.346995126245913	-0.189746470813103	0.171238825246646	0.0754132810440406	-0.017813929370505	0.0762793923067273	-0.000986778300713473	0.0752926140060139
320	0.372084115809944	-0.181221163408586	-0.187696327136821	0.227753619434867	0.0605161959555554	-0.0338343959481246	0.0848118064807661	0.0141457736903808	0.0989575801711469
321	-0.397023031845589	-0.25562760291036	-1.06424216786344	0.270338435823687	0.0506115277926706	-0.0475933124338034	0.0911188837275179	-0.0381564311503816	0.0529624525771363
322	0.479763542145464	0.699218363017065	1.1259905707133	0.276998766997248	0.0467751452763757	-0.0566087659574978	0.0890550487720419	-0.10022966628965	-0.0111746175176077
323	-0.678614025065613	-1.8177619952725	-0.912999195544089	0.288073432110526	0.0487394352338959	-0.0590857728502467	0.0925756981647252	-0.0902351278381246	0.00234057032660064
324	-2.04050476898277	-0.9705118168603	-1.97862393404215	0.26380724291016	0.0551474529205834	-0.0541485942979027	0.0882687005109468	-0.174228487828711	-0.0859597873177641
325	1.02762642884765	-0.114612777362689	0.238901036657537	0.172047848789811	0.0637710092165175	-0.0419774984393607	0.0646137865223226	-0.169843872335386	-0.105230085813064
326	-0.570839757714532	-0.61991593164132	-1.25825940654329	0.138540420797115	0.0708446430816945	-0.023814710838966	0.0618567843466146	-0.13448686835719	-0.0726300840105757
327	0.599847363318471	0.845536986058634	1.24667813585607	0.0928329215919874	0.0720658341314562	-0.00179899042206901	0.0543665884337915	-0.178795399599521	-0.124428811165729
328	2.12347437248223	1.98637193829811	2.06212877085096	0.078788453704418	0.0643385183429748	0.0213544091474664	0.0548271270649531	-0.179465336654985	-0.124638209590032
329	0.0124461335263318	-0.737660567257389	-0.175882435293127	0.136327442680339	0.0469739537466197	0.0427172029549417	0.0753395331273001	-0.0964762219425338	-0.0211366888152337
330	1.4061124687875	1.40447647065903	1.29102518193187	0.170825060998513	0.0228723179443759	0.0594509655227503	0.0843827814885463	-0.118943186255477	-0.0345604047669302
331	-1.05700899467556	-1.35721211482108	-1.78095861129035	0.234385544837713	-0.0023146227019882	0.0690528398977244	0.100374587344483	-0.10530685650545	-0.00493226916096723
332	0.229772430824645	0.768372310060298	0.251679664535457	0.234673613709746	-0.0228676214566449	0.0696461227118451	0.0938173716549822	-0.16599062417729	-0.0721732525223079
333	-0.481750145977324	-1.48888647799968	-0.416465914325476	0.234680549967545	-0.0348369933644139	0.0603980206597907	0.086747192420974	-0.109171087425302	-0.0224238950043284
334	1.97787175469677	2.51443210694716	1.91627049107933	0.211196992877641	-0.037289572832079	0.0419714466458187	0.0719596222304604	-0.0875851066953485	-0.0156254844648881
335	0.0686485323129743	-1.03379879647916	-0.508164319306148	0.253289646243701	-0.0318591314162171	0.0167439736415041	0.0793914961563294	-0.133114211909798	-0.0537227157534683
336	-0.676170289973288	-0.301723159728387	-0.93042560745879	0.275430654225925	-0.0212604956007342	-0.0114676513796777	0.0809008357485043	-0.193904465169219	-0.113003629420715
337	2.56323953134803	0.831263517654639	1.46586846398481	0.259077910151126	-0.00724066530834612	-0.0382106695318064	0.0712088584369911	-0.0945981625345549	-0.0233893040975639
338	-0.837632814486606	-1.50671912364566	-1.47602811964828	0.323547537420246	0.00861411844551944	-0.0594451353012789	0.090905506854829	-0.184535144941735	-0.0936296380869057
339	0.655953682925674	1.02999048637611	1.10888601643455	0.328699691477592	0.0246592885792016	-0.0723976132514654	0.0936537889351093	-0.100164041271027	-0.00651025233591726
340	0.122178501448619	0.15316781598356	0.206854238356438	0.342834669813881	0.0393292567415458	-0.0759263819591663	0.102079181532087	-0.108391263021672	-0.00631208148958465
341	-0.361387744982649	-0.263548793009472	-0.540146732945424	0.345045834332799	0.050961421872108	-0.0704103099568952	0.108532315416004	-0.0689280191189361	0.0396042962970679
342	1.07281731429837	0.611802528466014	1.33422561965037	0.323355149503061	0.058880457788757	-0.0573546277013478	0.10829365986349	-0.10295276663285	0.00534089323064052
343	-1.08872867865255	-0.487700765822372	-1.04394175764154	0.333324411680225	0.063413432257099	-0.038916181864924	0.119273887357467	-0.0678171461102379	0.0514567412472289
344	-1.4261633409001	-2.19469909723295	-2.20842575476456	0.293399428448868	0.0654008067337684	-0.0174686363130144	0.113777199623207	-0.0382784945711078	0.0754987050520995
345	0.27640496027262	1.23028849248587	1.3453501919283	0.210290483586597	0.0658122062453937	0.00475528711281433	0.0936193256482682	0.0756119270219512	0.169231252670219
346	-0.534149843456053	-0.191940609786219	-0.600102549902708	0.156723103250439	0.0643169453410159	0.0259308664853559	0.0823236383589369	-0.00265636513200366	0.0796672732269332
347	1.5804400930354	1.1180364674348	0.643246095086985	0.0981731259157056	0.0591312712677644	0.0448005368317913	0.0673683113384204	-0.0158842334289168	0.0514840779095036
348	-0.460098026000211	-0.0814654314140958	0.07480917004285	0.107458273142908	0.04925072000198	0.0606812835536077	0.0724634255661653	0.0558702109809275	0.128333636547093
349	2.27789894661061	1.92573053011877	2.23043428274589	0.0950835153735533	0.0355480960614166	0.0732757964408871	0.067969135958619	0.0240427155435944	0.0920118515022134
350	1.13173585873135	1.42961505180781	0.944123295870969	0.15826359849388	0.0206931500681302	0.0823641530699606	0.0871069672106568	0.0682786576755828	0.15538562488624
351	1.48289313509439	0.88032264151673	0.874352614914237	0.232477642033199	0.00843958016669442	0.0875750493568717	0.109497423852255	0.0374436361855083	0.146941060037763
352	2.44460197455696	2.59196666583132	2.02967592827083	0.323149535772286	0.00352526444820401	0.0883992735519611	0.138358024590817	0.0122437023727716	0.150601726963589
353	-0.755360392017665	-0.436063669305242	-1.38285661036513	0.453369334473535	0.0106466492087306	0.084464198167647	0.182826727283304	0.0597397345733159	0.24256646185662
354	2.10706758077673	0.604209592077105	1.38554286216526	0.50102375027261	0.03351437984519	0.0759668986385634	0.203501676252121	0.143519748446133	0.347021424698254
355	1.91310134652227	0.302808413263994	0.566778166653199	0.585509392673673	0.0740526354228838	0.0640911143557622	0.241217714150773	0.171337425954252	0.412555140105025
356	0.716020861533538	1.14381499361746	1.3055778181824	0.685555424894318	0.130803442116246	0.0512102295367617	0.289189698849109	0.170675061013933	0.459864759863042
357	-0.284228023878065	-0.451401984081534	-0.489748159353499	0.753541067516842	0.199202700225008	0.0407326966985857	0.331158821480145	0.162498431657774	0.493657253137919
358	1.27569997531833	0.350658560470336	0.295870293826415	0.765044698429938	0.273241600269786	0.0365517481909749	0.358279348963566	0.130536621711301	0.488815970674867
359	0.996271504343471	0.303695939044127	0.696697158441966	0.789395753159844	0.346932449763745	0.0422217588076705	0.392849987243753	0.106300663698598	0.499150650942351
360	0.365738447255456	0.361789461502123	-0.205526674985053	0.812407486212212	0.414684872433959	0.0601419603464818	0.429078106330884	0.0351334910219623	0.464211597352847
361	0.672817364132644	0.286434610448023	-0.480366161378474	0.813115840961025	0.472016056905093	0.0910378191078606	0.458723238991326	0.00247178588940942	0.461195024880736
362	-0.46698034923608	-1.18488392908044	-1.48943373855293	0.808907116750657	0.516151424854096	0.133862016690788	0.48630685276518	-0.0168891875853356	0.469417665179845
363	-1.14232040108525	0.0546014338885645	-1.52162511445662	0.764213170869399	0.546102200425399	0.186048473088053	0.498787948127617	-0.0210219838164785	0.477765964311138
364	0.110110158060296	-0.0267458232159235	0.098316227566528	0.671732880367699	0.561785975841173	0.243978137451209	0.492498997886694	0.0191672236245098	0.511666221511204
365	1.21451774692629	0.509253591768186	1.09200883447375	0.591275349048369	0.563051965966537	0.303514244568283	0.48594718652773	0.0548777916923707	0.5408249782201
366	1.69077399614482	2.69681029287817	1.68040700106549	0.557689129496609	0.550158518678746	0.360470427868805	0.489439358681386	-0.0424397988374364	0.44699955984395
367	0.144259747581153	-0.524660105533615	-0.253328577966519	0.572222309444416	0.52460364927771	0.410900898471205	0.502575619064444	0.0412372843049871	0.543812903369431
368	0.18711779490404	1.13477357608137	0.065930178554797	0.567886197392194	0.49032363869725	0.451198633381167	0.503136156490204	-0.0191568177421629	0.483979338748041
369	0.80006842128185	1.60303577936938	0.820117353261578	0.552447667023046	0.453539377760958	0.478145097506261	0.494710714096755	0.0291486280768706	0.523859342173626
370	1.48630610991756	1.54374577292846	1.89343625347108	0.550147911779767	0.420234799436699	0.489139867650549	0.486507526289005	-0.0328798946320652	0.45362763165694
371	-0.652261647400492	-0.931911646908524	-1.06124885566125	0.579204663467373	0.395262481829569	0.482712185938984	0.485726443745309	0.103120962386523	0.588847406131832
372	-1.12223970454447	0.380029653136864	-0.298515602104195	0.558289100272016	0.382466286301522	0.459131242921506	0.466628876498348	0.0737879545416956	0.540416831040043
373	0.0484106946421005	-1.51954684232234	-0.0976399406002527	0.489171927984938	0.383665746912341	0.420754824386257	0.431197499761179	0.0886241058317325	0.519821605592911
374	1.26542404158076	0.176309438532984	-0.26509402722132	0.428353239551154	0.397198212679387	0.37187555487251	0.399142335701017	0.0995056945847043	0.498648030285721
375	-0.321428814468264	-0.0805906291898996	-0.200898736343364	0.414951854657069	0.418105926471556	0.318096835108979	0.383718205412535	0.0697989413644536	0.453517146776988
376	1.18090622569069	1.0176864771698	0.782791790238824	0.381807379440307	0.439313764779207	0.265422162757995	0.362181102325836	-0.0100273630871999	0.352153739238636
377	-0.0469822651919684	-0.370426968867336	-0.459130477513592	0.385718110022455	0.454192736723857	0.219251923588172	0.353054256778161	-0.0391309471677455	0.313923309610416
378	-1.22818209113463	-0.974612956231116	-1.9807607211653	0.37412678421135	0.458720399426526	0.18348673077189	0.338777971469922	-0.0653179681493344	0.273460003320587
379	-0.278251357336471	-0.500552348194604	-0.89000980374074	0.313841608365311	0.452102017231859	0.159942105741728	0.308628577112966	-0.0489454081929981	0.259683168919968
380	1.30485568125522	1.38805299390979	0.830908774105764	0.254006351779072	0.435142946660206	0.148224878724674	0.279124725721318	-0.0322302572981046	0.246894468423213
381	-0.997956289647987	-0.766595572542532	0.0694038786195628	0.248284320972893	0.408659261519869	0.146096736008918	0.267680106167227	-0.0272736319968159	0.240406474170411
382	1.04256186246625	-0.568209242592485	0.645363445865284	0.203608168574796	0.373935630964465	0.150171662645318	0.242571820728193	-0.0586028826154883	0.183968938112705
383	-0.514716268781062	0.134898595786954	0.215564189688163	0.20111367926716	0.333497898702825	0.15665441947012	0.230421999146702	-0.0901399775112771	0.140282021635425
384	-0.648982714449566	-0.884934804697435	-0.0354080757437111	0.175976709694658	0.289909405297985	0.161884075701527	0.20925673023139	-0.143020457602066	0.0662362726293239
385	0.639215546260461	0.329985363604503	1.29391690707775	0.132090873098791	0.245024707454449	0.162674929848658	0.179930170133966	-0.139315499008174	0.0406146711257919
386	0.797586024529531	1.65837612729547	1.27250549215071	0.119266820892838	0.20000933066824	0.156600740788725	0.158625630783268	-0.0574055334996283	0.101220097283639
387	2.04725614391219	1.99179944996801	1.04149480552637	0.132871996297452	0.155528838816251	0.142312971271574	0.143571268795092	-0.134309693626354	0.00926157516873816
388	1.23969012961369	1.48059209572604	0.946086844282863	0.204671900889714	0.113154154711599	0.119825598293769	0.145883884631694	-0.106682919603248	0.0392009650284454
389	1.2638265825116	0.929326805109747	1.38243619452503	0.286674493759798	0.0767953477372048	0.0906156507103734	0.151361830735792	-0.13003853520127	0.0213232955345226
390	-0.345326033762287	0.0551220056875381	0.463517425800959	0.37361211788821	0.0523078632285183	0.0574606886258556	0.161126889914195	-0.0999738739958924	0.0611530159183024
391	-0.0988235241384217	0.389048276675456	0.924839582291157	0.408302639673852	0.0453218001693599	0.0240672444285848	0.159230561423932	-0.095237724916519	0.0639928365074131
392	-0.403160948345347	0.37150626593966	0.779588677514054	0.414903768931916	0.0587366808209396	-0.00539925900691721	0.156080396915313	-0.0962121073067736	0.0598682896085393
393	0.9554132917751	0.45589819297722	0.840523442986522	0.392492295488376	0.0914417312093364	-0.0268007767703289	0.152377749975794	-0.0377949689785342	0.11458278099726
394	-1.03174943394938	-0.91456765021253	-0.657655176817238	0.395861761589235	0.139021952215763	-0.0364871931903802	0.166132173538206	-0.0672830004662933	0.0988491730719126
395	0.852024661933242	-0.274692696495935	0.0251148892390666	0.351323943139253	0.195382985973042	-0.0317082635089939	0.171666221867767	0.0233193381721334	0.1949855600399
396	0.0879725290938994	0.0892910071267913	0.275427325737145	0.337828510553433	0.253832670189476	-0.0109464327234988	0.193571582673137	-0.00560214103323334	0.187969441639903
397	-0.749469219318776	0.509169399547393	-0.657272112935993	0.320562732574533	0.307490599218165	0.0258800755583608	0.217977802450353	-0.0377707931965874	0.180207009253766
398	2.43582346757959	2.65399951460666	1.72275257043346	0.273911372218972	0.350453272682265	0.0773827411424547	0.233915795347897	-0.0195665385653223	0.214349256782575
399	0.0272795391442362	-0.66103729911064	-0.00999624069638152	0.313411045729312	0.379243041126336	0.140820129666651	0.277824738840766	-0.0237920119813921	0.254032726859374
400	0.292566606506612	0.771852588305354	1.58387052912511	0.330483623255415	0.394266873332184	0.21232059400363	0.312357030197076	-0.0109150850902374	0.301441945106839
401	1.22195878241744	0.349500412958071	1.39995789683118	0.340649836017168	0.399544293960671	0.287192773243264	0.342462301073701	0.00574112642621237	0.348203427499913
402	0.137260917239545	0.311547075114522	0.174265769379846	0.376289405368214	0.399793076363749	0.360341198298771	0.378807893343578	0.0280014468199835	0.406809340163561
403	0.282325504495906	0.242710561649527	0.840759419170457	0.392310192069295	0.398775065435827	0.426808992008553	0.405964749837892	0.00559721039070005	0.411561960228592
404	-0.378301423955359	-0.357651889861669	0.645249585889063	0.399404449373341	0.398713890619459	0.482417805190051	0.426845381727617	-0.050039968426294	0.376805413301323
405	0.518198487037054	0.643969403410582	1.09906373407309	0.378646944839106	0.400297204742167	0.524396519993532	0.434446889858268	-0.0359037448914174	0.398543144966851
406	0.215037937640426	-0.0231248364994289	0.0217253918519489	0.369261589208248	0.402842128752971	0.551840124084775	0.441314614015332	-0.0953959497012367	0.345918664314095
407	0.2703670796723	0.143982167052354	-0.59792489473698	0.357879327439666	0.404808191523584	0.565834796878189	0.442840771947147	-0.0217279449338338	0.421112827013313
408	0.0267095380863818	0.766993386659987	-0.819705693232512	0.347344490764077	0.404746229707233	0.569162182571826	0.440417634347712	-0.0709049928525289	0.369512641495183
409	1.39468499781905	1.45194328440863	0.40953239288467	0.329744262566234	0.401628851625685	0.565649308710299	0.432340807634073	-0.0733210499704535	0.359019757663619
410	0.6737077949646	0.0181202319507889	-0.301451324655564	0.35278642173163	0.395198601540106	0.559359803222185	0.435781608831307	-0.126508282365182	0.309273326466125
411	-0.756023171303455	0.236233709196212	0.430891551125216	0.378703407829696	0.38663299561602	0.553829470034749	0.439721957826822	-0.0489566113912884	0.390765346435533
412	0.970143252190611	0.389741082483436	-0.0194922717922267	0.358873265299889	0.378307187662587	0.551460892997386	0.429547115319954	-0.0309423217651382	0.398604793554816
413	1.28293101294399	0.206287311487192	0.842570367054299	0.365560116365191	0.372273338665224	0.553128930061249	0.430320795030555	-0.0359806679716443	0.39434012705891
414	-1.29292353396076	-1.49468099952979	-1.45715753156406	0.400045677992102	0.369422079794516	0.558061924862089	0.442509894216236	-0.0174149559926039	0.425094938223632
415	1.1889081874032	-0.396953799926661	-0.23108469142871	0.367674874040145	0.369494984736311	0.56406563184895	0.433745163541802	0.0229253128728373	0.45667047641464
416	-0.278637608992201	0.0746409768876993	-0.153167905330851	0.372830643557984	0.370751398144667	0.568079810947677	0.43722061755011	-0.0269066380077663	0.410313979542343
417	0.230667732793437	0.120470164839619	-0.231103040024344	0.354910821470975	0.369689366897261	0.566940230731282	0.430513473033173	-0.0537109201140711	0.376802552919102
418	-0.159699603480775	1.19319309788285	0.752270200625978	0.338791144786858	0.362507945770602	0.5581299498932	0.41980968015022	-0.0889296827824701	0.33087999736775
419	-1.14804774556942	-0.498577361229748	-0.731889708942759	0.311623580963059	0.346914326418907	0.540280313335919	0.399606073572628	-0.0653902650286364	0.334215808543992
420	-0.723585347464768	-1.15781756291169	-0.91706378943343	0.24557544265551	0.323225386371384	0.513274712888616	0.36069184730517	-0.0311950023528839	0.329496844952286
421	-0.688308916856948	-0.444877627916944	-0.308508937695623	0.16953593801082	0.294068759255863	0.47799803835219	0.313867578539624	-0.0324212982953139	0.28144628024431
422	-1.80035570228084	-1.16775424028619	-0.97916199269049	0.0904528432627537	0.262101004271038	0.435929011031187	0.26282761952166	-0.00895661436061428	0.253871005161045
423	0.220780765910822	1.18290047886747	-0.102503315893179	-0.0244905520044552	0.22835524574796	0.388788174781243	0.197550956174916	0.0565547081197652	0.254105664294681
424	-0.313543944822073	0.766912138542886	-0.122165277491194	-0.0935042901221777	0.192310264496514	0.338329016453835	0.14571166360939	0.0162688325198842	0.161980496129275
425	0.320075467895447	-0.435517410367885	0.0400008482781512	-0.146961490591129	0.15325465879222	0.286214068387943	0.0975024121963445	-0.00615957268143194	0.0913428395149126
426	-0.376763830230306	0.186919882598408	-1.42726577997726	-0.167483758516175	0.112397929026762	0.233886851430446	0.0596003406470108	0.026677605536705	0.0862779461837158
427	-1.44554859984293	-1.22619028288485	-0.840582924602885	-0.188075699716326	0.0727312904387757	0.18242350512871	0.0223596986170534	0.00994324380475627	0.0323029424218097
428	-0.0717225906469654	-0.13958783897428	-0.296316871258377	-0.243039601560456	0.0372952194642907	0.132431254882382	-0.0244377090712612	-0.00375642246974572	-0.0281941315410069
429	-0.842282525875456	-2.12246462923283	-1.21758548899104	-0.274245939960821	0.0077451002190414	0.0840790881704178	-0.0608072505237873	0.0437759973333453	-0.017031253190442
430	-0.372218496392998	-0.180986818322019	-0.306198853142987	-0.313736957267493	-0.0163897130852828	0.037272128859588	-0.0976181804977293	0.00711320371645372	-0.0905049767812756
431	-1.09290515778464	-0.794899459481562	-1.50292084808566	-0.34208950867885	-0.0375189925497901	-0.00813235180767592	-0.129246951012105	0.0191841484894582	-0.110062802522647
432	1.0653010413565	0.740681528943549	0.354741970201403	-0.385646032997828	-0.0594228836368172	-0.0522011442943588	-0.165756686976335	-0.0128044057621522	-0.178561092738487
433	-0.399021743707349	-1.54159812503534	-1.14328883693554	-0.367283289875998	-0.08542157097515	-0.0949392856596652	-0.182548048836938	-0.10507841003409	-0.287626458871027
434	-0.742598383891761	-1.18497971508349	-1.93815327651853	-0.355973637342503	-0.11684283013227	-0.136385619130737	-0.203067362201837	-0.109553464750599	-0.312620826952436
435	-1.14473481086724	-0.737457481302267	-1.61007227320976	-0.36101530194	-0.15282281451851	-0.176700773413396	-0.230179629957302	-0.109845290142284	-0.340024920099586
436	1.0393967970177	0.775809310796659	0.882049523336594	-0.390021578840158	-0.192124115634581	-0.216187317688186	-0.266111004054309	-0.162959394240659	-0.429070398294967
437	-0.0380452374071274	-0.0783007491982159	-0.199877712179812	-0.362610083210176	-0.234046631587694	-0.255222208676071	-0.28395964115798	-0.118912784909972	-0.402872426067952
438	-0.222628508392375	-0.36577223319083	-0.516626708417736	-0.333566722552581	-0.277532328540395	-0.294138126929405	-0.30174572600746	-0.136060938894152	-0.437806664901612
439	-0.823670066471395	-0.897283085246824	-0.67361552932471	-0.310428772497334	-0.320050728002856	-0.333151427105325	-0.321210309201838	-0.0685390947916533	-0.389749403993492
440	-0.00723390733449139	-0.0286358096233025	-0.0919633997694889	-0.311693265102625	-0.358278859780674	-0.372396150620652	-0.34745609183465	-0.122223542413529	-0.469679634248179
441	0.659582857939861	-0.423693694343629	0.0788948024112728	-0.302535999158401	-0.38963304941617	-0.411978834073988	-0.368049294216186	-0.085056047311956	-0.453105341528142
442	-2.40379601078732	-2.13951762179345	-2.62168284466959	-0.264855978235788	-0.413068745104725	-0.451909702417434	-0.376611475252649	-0.10341077778042	-0.480022253033069
443	-0.865981386914932	-1.54484443643362	-0.852961204921297	-0.309617992879396	-0.428728872022773	-0.491892837412784	-0.410079900771651	0.00278768682699793	-0.407292213944653
444	-0.417260726006138	-0.974615605558724	-0.481484507915805	-0.35780949715187	-0.43822568997012	-0.5311151418338	-0.442383442985264	-0.0301958188168905	-0.472579261802154
445	-0.17718193424189	-0.488168385409309	0.741125999443536	-0.392021098420145	-0.445257635235409	-0.568191238752248	-0.468489990802601	-0.026711326670462	-0.495201317473063
446	0.364139712314528	-1.26355099307135	0.263992319578447	-0.407875151599283	-0.454551869548176	-0.60133351971593	-0.487920180287796	0.0732812838190076	-0.414638896468789
447	0.160661616627911	-0.132606961966872	-0.232446690059821	-0.393174964085865	-0.469843435698475	-0.628741868912799	-0.497253422899046	0.14426157700683	-0.352991845892217
448	1.47166633174153	1.80832140000842	1.58571140338833	-0.365140434223133	-0.492739871488062	-0.649121122836362	-0.502333809515852	0.194365159082719	-0.307968650433133
449	0.096054993584598	0.958217903760009	0.112064492334937	-0.286154405992706	-0.522686679762918	-0.662111706554506	-0.49031759743671	0.280060062863147	-0.210257534573563
450	0.399597242122311	0.244341424484562	0.28006006063065	-0.220660144862681	-0.556240670270515	-0.668382151177002	-0.481760988770066	0.153084860640718	-0.328676128129348
451	-0.288794185002875	0.36794732370703	-0.184332107984719	-0.15642095651828	-0.58671678183886	-0.669283872158737	-0.470807203505292	0.125110068702391	-0.345697134802901
452	-0.551687539202197	-1.10000463172697	-1.79236842370378	-0.117678163815073	-0.606272467590065	-0.666211791966808	-0.463387474457316	0.171311095027458	-0.292076379429858
453	1.66371879548332	1.21361350308017	1.60646714991296	-0.105908702765416	-0.608766882785565	-0.659949455525768	-0.458208347025583	0.180558414804106	-0.277649932221477
454	-0.255271775766299	0.00515958814479574	0.0136146697092103	-0.0400538820659313	-0.591783680212336	-0.650259623427483	-0.427365728568583	0.141363128667281	-0.286002599901302
455	0.641513368003276	0.108154087662139	0.470574443437172	-0.00295391767029253	-0.556784054608672	-0.635879412694503	-0.398539128324489	0.162523771450944	-0.236015356873545
456	0.357593362457536	0.435540735526004	0.60329155051149	0.0430210625086797	-0.507161851606974	-0.614943838218338	-0.359694875772211	0.197968491354825	-0.161726384417386
457	-0.0765877684685345	-0.434117241503332	-0.0318824434359429	0.0841363113582505	-0.447099799350034	-0.585710245893402	-0.316224577961728	0.146189322923161	-0.170035255038567
458	-0.508214790791185	-0.935005892153961	-1.33799511209029	0.106423900063575	-0.380861202872318	-0.547297170343556	-0.273911491050766	0.199531573393761	-0.0743799176570049
459	1.49661344911371	0.814082698629193	1.07609683181517	0.101223140450569	-0.312451664237783	-0.50011086324077	-0.237113129009328	0.142119667753434	-0.0949934612558935
460	1.56819690310097	1.86250693629066	1.99725521780511	0.143423860680497	-0.246040399401576	-0.445794633359631	-0.182803724026903	0.13273131775782	-0.0500724062690835
461	0.861707822198256	-0.119653730091464	-0.268668030040927	0.21835639201991	-0.185550545073141	-0.386782284585322	-0.117992145879518	0.100767502759242	-0.0172246431202761
462	1.90369032003732	0.226805327044932	0.178336381006611	0.289630565429806	-0.132646502929811	-0.325715413698041	-0.0562437837326819	0.0729590016861601	0.0167152179534781
463	1.3282394261026	0.202021332655743	0.790878088526009	0.390234627520588	-0.0861114702382288	-0.264999141967741	0.0130413384382061	0.0911410008876381	0.104182339325844
464	-1.37929692777516	-1.07359921624372	-0.646836536865159	0.488347825605872	-0.0437313413982236	-0.206591088105309	0.0793417987007799	0.0550593588072966	0.134401157508076
465	-0.760225332623442	-0.417936113719303	-0.249920116836793	0.49289776006446	-0.00386100043471336	-0.151911139334196	0.112375206765183	-0.0113929189542975	0.100982287810886
466	-0.080205928524937	0.275401964931878	-0.834279907917612	0.454854977271009	0.0335957720440935	-0.10175659289738	0.128898052139241	0.0238900547178482	0.152788106857089
467	1.47373286496676	0.758158673245624	0.756359856905828	0.411781584536949	0.0667646306690858	-0.056248231589001	0.140765994539011	0.063017761469827	0.203783756008838
468	-0.173395131517417	-0.840831092395454	-1.42049349177665	0.417641701054119	0.0930306363051556	-0.0149023043572565	0.16525667766734	0.121006115836149	0.286262793503489
469	-0.241722454966812	-0.555381775920525	-0.711041244272659	0.402168201073889	0.110934055890557	0.0231189907752459	0.17874041591323	0.12425514317061	0.302995559083841
470	-0.58837152466409	0.497811108160283	0.0526540329369674	0.370665119677851	0.120632790478368	0.0586131967914035	0.183303702315874	0.113404985547333	0.296708687863207
471	-0.911149791886354	-0.38309829501948	-1.58970022470961	0.31809974363014	0.122686719082947	0.091921586555182	0.17756934975609	0.026977386758233	0.204546736514323
472	0.682393628747504	0.157625537022114	0.876390429886422	0.242572371015054	0.117726256364506	0.122654317757809	0.160984315045789	0.0432745535620773	0.204258868607867
473	0.275463203927627	0.755456681088343	0.993580139054434	0.206322151182455	0.106875581969701	0.149654536634599	0.154284089928918	-0.0197773011462906	0.134506788782628
474	-0.50923959486535	-0.477931112870204	-0.633795234929697	0.184264665378654	0.0916453353431752	0.171182871656134	0.149030957459321	-0.0121728777705788	0.136858079688742
475	0.570059330295762	0.063343001894087	0.232834803771592	0.146747217943411	0.0740972856709878	0.185241217984237	0.135361907199545	-0.0249950038052025	0.110366903394343
476	2.18026038881915	1.83894530017852	0.175574242257446	0.135445625730141	0.0566375689501979	0.189950736942546	0.127344643874295	-0.0184875371132769	0.108857106761018
477	0.919513654845549	0.667589284844908	0.868630133867836	0.194821245624644	0.0411190522961807	0.183941592557291	0.139960630159372	-0.0261201744390443	0.113840455720328
478	-0.463170304806528	-1.22396639316097	-0.777822465128527	0.258333736500844	0.0292681617179421	0.166740318831557	0.151447405683448	-0.0512682464442006	0.100179159239247
479	-0.653225857121091	0.93885701912687	-0.191412429121882	0.277250492027434	0.0235695734093809	0.139080008435134	0.146633357957316	-0.0103877734895898	0.136245584467726
480	2.17441754194512	0.679024203574252	0.776260221133206	0.259428082196689	0.0258721054536714	0.102998332189899	0.129432839946753	-0.0490137148881271	0.0804191250586262
481	-1.40612889993641	-2.05606446811214	-2.54475934257662	0.310167436098618	0.0359352277218127	0.0616441654711808	0.135915609763871	-0.0476497595855101	0.0882658501783605
482	0.113315660589515	-0.162657936832206	0.430312352324575	0.287937754146769	0.0523912641015687	0.0188354327485167	0.119721483665618	-0.0191666212752386	0.100554862390379
483	-0.440490613879072	0.375551581399178	1.06800746338698	0.267286539185151	0.0728193057509569	-0.0215216036602663	0.106194747091947	-0.00759168163575678	0.0986030654561904
484	-0.0456351381897698	-0.494213495198096	0.119403358357514	0.230235241933272	0.0930353398815643	-0.0560298932340908	0.0890802295269151	-0.0426020421513371	0.046478187375578
485	-1.87121724391164	-1.24624482391913	-0.857940235129244	0.196339305132664	0.108687409186586	-0.0823011992560625	0.0742418383543957	-0.0289154122167307	0.0453264261376651
486	-1.01687168205132	-0.207818028598353	-0.698374781141697	0.105885832197199	0.116894215048441	-0.0992882893564239	0.0411639192964051	0.0431287076289034	0.0842926269253085
487	0.468320985914226	0.631646992375193	0.172078685169409	0.00847203749388746	0.11600968809534	-0.107394175102108	0.00569585016237287	0.0973889120286247	0.103084762190998
488	-0.108712530564228	-0.0898311106990174	0.118476933897961	-0.041767608898806	0.105066522201417	-0.108276039698901	-0.01499237546543	0.0666847950745264	0.0516924196090964
489	-0.0116372198117635	0.233705652151215	0.167616869147056	-0.0776320800196053	0.0844975564706061	-0.104339365528579	-0.0324912963591926	0.0352460755938024	0.00275477923460982
490	0.491184036221954	0.833480986541596	0.534758768168762	-0.0995029871446855	0.0566924652146295	-0.0980999496460514	-0.0469701571920358	0.0220471872902789	-0.024922969901757
491	0.664086603726744	1.31848323210733	0.594141576071981	-0.0948080727093349	0.0253069662124417	-0.091676106560437	-0.0537257376857767	0.0896766696600394	0.0359509319742626
492	-0.413189773201819	-0.445970444527739	0.0141576121207855	-0.0667973976037344	-0.00540112724666758	-0.0865546235377909	-0.0529177161293976	0.132418225113259	0.0795005089838614
493	-1.06765884439358	-1.05515423135554	-1.25309640060814	-0.059358062591544	-0.0307641398751432	-0.0835834202239209	-0.0579018742302027	0.118446203489642	0.0605443292594393
494	0.503117404628036	0.351792368341403	0.114281792341035	-0.0873859131248824	-0.0466469534585817	-0.0830508367924261	-0.0723612344586301	0.0882881048053675	0.0159268703467374
495	1.93489826101139	2.38257755566293	2.45157908133099	-0.0868254620102242	-0.0515443545026987	-0.0847426601806304	-0.0743708255645178	0.05382716524209	-0.0205436603224278
496	1.93393487488321	1.87225820956061	2.30404533124817	-0.0202303940725261	-0.0470609072316487	-0.0879597954195979	-0.0517503655745909	0.128091720272605	0.0763413546980141
497	1.59654107941161	1.23908140078494	1.30667736738702	0.0884092344043078	-0.0353389694560048	-0.0915725007010118	-0.0128340785842363	0.101234102502162	0.0884000239179258
498	0.708421160487049	0.14532331971724	0.740983338261788	0.210613048022452	-0.0162135617630923	-0.0942131576882171	0.0333954428570477	0.0784381739082771	0.111833616765325
499	-0.220174025687397	-0.514926351845499	-0.484180456309916	0.30880852436395	0.0126919387355788	-0.0945920604791764	0.0756361342067841	0.102723135669689	0.178359269876473
500	-0.670515661703004	-0.332791023447836	-0.476930890517303	0.357273393538307	0.0535784382804005	-0.0917320692888655	0.106373254176614	0.104748332903082	0.211121587079696
501	-0.172206357534506	0.103483139347738	0.210409835560454	0.356062013118581	0.1058772877646	-0.0848995890292992	0.125679903951294	0.0819262699116334	0.207606173862927
502	0.0833163082624199	-0.249303171188224	-0.863203507116572	0.337910697050607	0.165397186804587	-0.0732513581839147	0.14335217522376	0.0144176318777529	0.157769807101513
503	1.79643847908671	1.93429361436458	1.63797873742788	0.317368798865804	0.225680193289865	-0.0554993524249803	0.162516546576896	0.031830448041204	0.1943469946181
504	1.91665784684025	1.47234259222646	1.86312931026973	0.352002854548447	0.2801644863715	-0.0299514428582616	0.200738632687229	0.00648994456969327	0.207228577256922
505	-0.551303120055863	0.67081724946018	-0.0371729310089726	0.426421525407552	0.32442697879347	0.00494668865487173	0.251931730951965	0.0304440713463052	0.28237580229827
506	-0.681727356828618	-0.407571908021224	-0.123110683926873	0.444239510839278	0.358087607369352	0.0497842260740507	0.284037114760894	0.0171723698829565	0.30120948464385
507	-1.4121018827648	-1.83929154045252	-2.33699678316651	0.419260155881089	0.384103099434466	0.103492598300264	0.302285284538606	-0.0323512262818189	0.269934058256788
508	0.472507920618128	0.503939124210607	-0.341452231803366	0.342494467447644	0.405965857230154	0.163184576153084	0.303881633610294	-0.00277215760522472	0.301109476005069
509	-0.0335019445813312	0.376124767727349	0.889807465634433	0.295257290153102	0.424652857147101	0.224685739323639	0.314865295541281	-0.0576907101422171	0.257174585399063
510	-0.101239396133941	-0.062722105151597	-0.473329787995385	0.252794376958504	0.437993824537626	0.283545512197563	0.324777904564564	-0.0570084650242532	0.267769439540311
511	1.01404510573699	0.17016071371903	1.27319570903678	0.212708668632929	0.443197994046766	0.336028951049088	0.330645204576261	-0.0336117760372821	0.297033428538979
512	-1.26268938738968	-0.722619487373346	-0.456894364741544	0.212058315034734	0.438797711723195	0.379612248404193	0.343489425054041	-0.033711996830675	0.309777428223366
513	0.929325979305466	1.28104454992789	1.71754013754858	0.163302338057822	0.424951539033863	0.412856326133482	0.333703401075056	-0.0146413581742813	0.319062042900774
514	0.543809052958112	1.234267631351	1.18140798279188	0.155689063294296	0.402827192401671	0.43495015243634	0.331155469377436	-0.0485777105576694	0.282577758819767
515	0.171043429561335	-1.83789945936599	0.0028980281702401	0.163279345127604	0.374269400119338	0.445354307055867	0.327634350767603	-0.014986179269833	0.31264817149777
516	-0.330281381780067	-1.28504757747069	-0.749341451162928	0.168603682957879	0.342574460116393	0.443791168725259	0.318323103933177	-0.030638785031474	0.287684318901703
517	-1.17566373168096	-0.818257913948735	-0.49068939733106	0.155816161519749	0.311301026080419	0.430537681885824	0.299218289828664	-0.0282492520311106	0.270969037797553
518	-1.22298241246915	0.254574907423334	-0.683488222114679	0.103622455907241	0.28142056374655	0.406807814639045	0.263950278097612	0.0391277338274386	0.303078011925051
519	-0.805515989264079	-1.59858077696993	-0.251409833900117	0.0251793536959561	0.250909759773172	0.375001201283553	0.21703010491756	0.048735689414994	0.265765794332554
520	-1.35630404614402	-1.224371701262	-0.853273631440951	-0.054610015487315	0.216793838654697	0.338638646531803	0.166940823233062	0.0561890740244317	0.223129897257493
521	-0.941367799152076	-0.582751402291558	-1.49664306667117	-0.150717937063769	0.176874431286756	0.301887144552733	0.109347879591907	0.0741026734227156	0.183450553014622
522	0.289603962941162	-0.10941709120883	0.280196107080528	-0.24101770281862	0.129540466023895	0.268739222462984	0.0524206618894198	0.0223373479503277	0.0747580098397476
523	1.54787364172691	2.01173421513054	1.58294219924964	-0.284143649329719	0.0738785261442473	0.242096530585714	0.0106104691334144	0.0590825989943073	0.0696930681277216
524	0.242267367073565	-0.146890480177295	0.178127520395287	-0.253023620252886	0.010553555324685	0.22308480930652	-0.0064617518738939	0.0589980860080622	0.0525363341341683
525	1.79460642875108	1.49187946739	1.34459474950271	-0.21591518445728	-0.0569174249988042	0.210827710232017	-0.0206682997413558	0.0640584320022018	0.043390132260846
526	0.958851672847178	0.31900967163574	0.912321508424842	-0.125174019451743	-0.122043163363018	0.202713815386227	-0.0148344558095115	0.0905237416879931	0.0756892858784816
527	0.440033436907241	0.475136629116814	0.269881902052989	-0.0288337079498398	-0.177386845859385	0.195068499645418	-0.00371735138793532	0.0223732158280714	0.018655864440136
528	0.373694743901128	-0.488185476354737	-0.829087009572504	0.051103323920895	-0.21632577811405	0.184106120908009	0.00629455557161791	0.0735251839766325	0.0798197395482504
529	0.624208603498748	0.221118275860452	1.02456533706253	0.115245753361218	-0.23474286882526	0.166973401769578	0.0158254287685121	0.0723568175799168	0.0881822463484289
530	-1.40796083379216	-0.17692562184817	-1.57809830620286	0.174897253634521	-0.232030194315747	0.142615284372516	0.0284941145637633	0.0502637416608996	0.0787578562246629
531	0.513892230972985	-0.396001482499982	1.31799464446076	0.163026348310223	-0.211067599204074	0.112197709941419	0.0213854863491892	0.0183257369242882	0.0397112232734774
532	-0.26788908192975	0.196685512018268	-0.506101737635584	0.166541809669983	-0.176944842750272	0.0789240528638109	0.0228403399278406	-0.0128009174587128	0.0100394224691278
533	0.937771189597095	1.18007916504073	1.11833122393032	0.154652812004231	-0.135695765517988	0.0472603151045175	0.0220724538635866	0.0354808048376243	0.057553258701211
534	-1.53640314921598	-1.66495422037399	-1.83287780363724	0.172312997441807	-0.0930996375370282	0.0217952446467912	0.0336695348505235	0.0202443415294236	0.0539138763799471
535	-2.04208348162276	-1.73997491622487	-1.96873103260862	0.128172999963535	-0.053168477828401	0.00609303083065254	0.0270325176552621	0.0558801583161371	0.0829126759713991
536	-1.15732329082301	-0.701285257773139	-1.7030546516198	0.0274968353208021	-0.0181109519669454	0.00189186040067697	0.00375924791817788	0.047492287822499	0.0512515357406769
537	-0.593830958693679	-0.788284011360958	-0.755722035057121	-0.0787933686351679	0.00947643177476011	0.00886593738658402	-0.0201503331579413	-0.0366819034095205	-0.0568322365674618
538	-0.150877588792851	0.285664200445489	0.691533141401253	-0.166900294719011	0.0259410625611134	0.0249387255867381	-0.0386735021903863	-0.0739194342757029	-0.112592936466089
539	-0.197105860355516	-0.144392072592835	-0.226545846803497	-0.225417158353435	0.0279909830906161	0.0468963945996021	-0.0501765935544054	-0.131974158500387	-0.182150752054793
540	-1.45953359067226	-1.08034222243651	-0.697949798541561	-0.263690371570802	0.0143838664425379	0.0709539445336791	-0.0594508535315283	-0.200222725747601	-0.25967357927913
541	0.632639242897733	0.81763973252464	0.723366675337686	-0.328479794459802	-0.013155464221226	0.0930782679394979	-0.0828523302471767	-0.112474138683659	-0.195326468930836
542	1.59097617300468	0.587641831746168	1.27868665366617	-0.34039762881688	-0.0509278205059434	0.109159622783877	-0.0940552755129822	-0.184673033998719	-0.278728309511701
543	-0.793986189215023	-1.26917869313673	-0.432883461444342	-0.285098178220205	-0.0944964933447984	0.115291078208774	-0.08810119778541	-0.07640841670516	-0.16450961449057
544	-0.994526447626725	0.160331750364012	-0.803410386035471	-0.264664374517007	-0.138673440268733	0.108303965489939	-0.0983446164319338	-0.163576209465191	-0.261920825897125
545	1.41745480975672	1.42224529176146	0.953824164021211	-0.274840676870055	-0.178597615951816	0.0864408070203106	-0.122332495267187	-0.0447209398763683	-0.167053435143555
546	-0.436104327955431	-0.564177322581968	-0.672863849483272	-0.226210639236486	-0.211302063729727	0.0499033152426387	-0.129203129241191	-0.0713482445168793	-0.200551373758071
547	0.91269477819805	-0.14120857216375	0.894757784991163	-0.200462079854579	-0.235001103824961	0.00106494214560893	-0.144799413844644	-0.0262105251090915	-0.171009938953735
548	-1.10699592316406	-1.11020059881035	-1.82495748234818	-0.146725361775706	-0.248232229973052	-0.0557590413586222	-0.15023887770246	-0.0536775675331468	-0.203916445235607
549	-0.179013462280315	0.668447163246354	0.0162221691670972	-0.142136645521059	-0.250704696193143	-0.114986386518056	-0.169275909410752	-0.0750196591737739	-0.244295568584526
550	-0.939210545266216	-0.217460214405115	-0.138973060046103	-0.140252887466137	-0.244008450142936	-0.170739568689028	-0.185000302099367	-0.00584231091806975	-0.190842613017437
551	1.26161049005655	-0.279244235189258	1.14363510524607	-0.16514008386498	-0.23118033279393	-0.217845378586508	-0.204721931748473	-0.0701659904697173	-0.27488792221819
552	0.274934085343944	0.707005060379515	0.570491228851089	-0.135079436204736	-0.215139502355462	-0.252605299461419	-0.200941412673873	-0.00416135696836035	-0.205102769642233
553	0.683193494467024	0.522475718913373	-0.597481166116142	-0.101486788810185	-0.198142957437078	-0.273214850052947	-0.190948198766737	-0.0448898704305445	-0.235838069197281
554	0.884373031937319	0.835604891185526	0.411636295126226	-0.0532601951959127	-0.181513243579035	-0.27983300869837	-0.171535482491106	-0.0604677614501302	-0.232003243941236
555	1.66013143606436	0.740168061484516	0.626469584178485	0.00977964544118894	-0.165157291432983	-0.274325991353073	-0.143234545781622	-0.0920075136253699	-0.235242059406992
556	0.693576480220111	0.80935965720441	1.40231917724258	0.106083195883688	-0.147668724240714	-0.259706028921119	-0.100430519092715	-0.0720149258533215	-0.172445444946036
557	-2.27123408016914	-0.955820807770495	-1.13031732183978	0.189865753085903	-0.126857736139999	-0.239360987505585	-0.0587843235198936	-0.145667235607345	-0.204451559127239
558	0.485241992925134	0.842238153057728	-0.696007245390936	0.165407001712187	-0.100541353804009	-0.216294858949622	-0.0504764036804811	-0.0915365728118296	-0.142012976492311
559	0.998673459496551	0.587760152527307	0.206764991840915	0.159468079494953	-0.0678175262400404	-0.192614055887589	-0.0336545008775587	-0.154684748258557	-0.188339249136115
560	-0.1974511324024	-0.178263150683965	-1.11806764568621	0.182952999574178	-0.0298778033859911	-0.1693518206447	-0.00542554148550425	-0.173355424715229	-0.178780966200733
561	0.468229846037572	-0.295197646274775	1.0459094667329	0.186217471277097	0.0111603518555748	-0.146571403650421	0.0169354731607501	-0.101707281394162	-0.084771808233412
562	-1.02732964186061	-1.66308173447735	-1.03769579650506	0.197621044871426	0.0530734996779254	-0.123668607311543	0.0423419790792694	-0.105317859387545	-0.0629758803082757
563	0.182445136207809	-0.545123067108858	-0.28529275034094	0.165127295010581	0.0933387506490778	-0.0998264839743398	0.0528798538951063	-0.155900988735105	-0.103021134839999
564	-0.471359518078466	-1.74560558578918	-1.09279629455105	0.143895179050175	0.128548243623409	-0.074531168493591	0.065970751393331	-0.0874947148650004	-0.0215239634716694
565	-0.112302146219576	-0.554301434315646	-0.620680662471052	0.109498019294573	0.154275459208248	-0.0479864559896828	0.0719290075043792	-0.0645668442641597	0.00736216324021956
566	-0.880013278830144	-0.975159562270197	-0.730753431257517	0.079165159720102	0.16600315758904	-0.0212638508375373	0.0746348221572017	-0.0600988994870759	0.0145359226701257
567	2.15102672964108	2.04251209416448	2.5508962264332	0.0274114269561969	0.160083897397306	0.00386232228499111	0.0637858822128315	-0.146255536663003	-0.0824696544501714
568	-0.945761179387161	-0.944700615350614	-0.0627301740893804	0.0622636323315773	0.134974048194678	0.025287714510214	0.074175131678823	-0.112247133444762	-0.0380720017659392
569	0.412721074913415	0.752328974818083	1.34098380289414	0.052606921691962	0.0926075052688891	0.0409744090964125	0.0620629453524212	-0.175990790266547	-0.113927844914126
570	0.289011937493141	1.26274791283623	1.9387592931172	0.0579215457961007	0.0387997031238151	0.0492364134925639	0.0486525541374932	-0.135061048625169	-0.0864084944876761
571	-0.368438693851759	0.328756710446932	-1.23460486871836	0.0690457458971071	-0.019006580468136	0.0489166598783957	0.0329852751024556	-0.195675561679591	-0.162690286577135
572	-0.0564728327045435	-0.29671063241513	0.511961726246513	0.0621676942546285	-0.0730631343386607	0.0395762755103829	0.00956027847545022	-0.126178675478509	-0.116618397003059
573	-0.856839419564393	-2.21765324006222	-1.02370391498529	0.0536650169061678	-0.116293488674356	0.0217744529803182	-0.0136180062626234	-0.143726027237797	-0.157344033500421
574	0.74852970587096	0.402864923887251	0.259216686567368	0.0181413164064926	-0.144041166385643	-0.0026418118168436	-0.0428472205986645	-0.096289922579508	-0.139137143178173
575	1.24441821375556	0.526684920531853	1.40499626493361	0.0182467422751404	-0.155982065471698	-0.0304293511733078	-0.0560548914566219	-0.0533931733866708	-0.109448064843293
576	0.375885644007542	0.58755389322706	1.23589111174539	0.0584715884912256	-0.156127124092902	-0.0572207778554768	-0.0516254378190512	-0.0485962385337326	-0.100221676352784
577	-2.31947433511646	-2.00188464075864	-2.31805312091347	0.0958237836918812	-0.149626283924753	-0.0782496125461152	-0.044017370926329	-0.0790505367368863	-0.123067907663215
578	0.965814857415364	0.838909920635927	0.329824613510803	0.0417520805150577	-0.140090889724391	-0.089374741482642	-0.0625711835639919	-0.052046761953426	-0.114617945517418
579	-0.634298737365581	-0.820705399875326	-1.86697344090372	0.035764514571504	-0.129768613517644	-0.0880489433986522	-0.0606843474482642	-0.0643549711257831	-0.125039318574047
580	-0.132691192145884	0.415727858235535	0.180970857953177	0.00980296404746523	-0.120751198428724	-0.0738326422083164	-0.0615936255298585	-0.0183393028053534	-0.0799329283352119
581	-1.43097721149422	-1.88685255663127	-0.952312935465858	-0.0122672291669544	-0.114506844078097	-0.0482654372334792	-0.0583465034928434	0.0814545170603358	0.0231080135674924
582	-0.725751602104812	-0.852975302860095	-0.884677208916246	-0.0735216408598277	-0.111763359705625	-0.0142742636522145	-0.0665197547392225	0.128426363099989	0.0619066083607667
583	0.501354890655076	-0.101700866115601	0.29620099648714	-0.135933693387022	-0.112943139860189	0.0245013880310762	-0.0747918150720449	0.0624779243351011	-0.0123138907369438
584	-1.83858788994572	-0.98908878522405	-1.6646686768663	-0.156884173937666	-0.119274786274197	0.0641891730705778	-0.0706565957137618	0.0898444280935666	0.0191878323798048
585	-1.03267382490065	-1.38861424591158	-1.27786581984173	-0.225985054048434	-0.132213021950673	0.100939013854558	-0.0857530207148497	0.0740072033384846	-0.0117458173763651
586	0.200704922048646	0.418102634746442	-0.574934865813424	-0.29869849300852	-0.152416231099189	0.131089896838443	-0.106674942423088	0.164593762328893	0.0579188199058043
587	-1.14147163425741	-1.46857608230897	-0.560958655115263	-0.331052040736121	-0.179956714617667	0.151380644884555	-0.119876036823078	0.164185518049458	0.0443094812263801
588	-1.09706893952045	-1.10911622063263	-0.654112433040914	-0.379243702884835	-0.214273622043216	0.159238655222724	-0.144759556568442	0.0628292126633229	-0.0819303439051195
589	0.32313043465416	0.517490614373867	0.237823873909024	-0.435014308900821	-0.253819688289783	0.153062947316174	-0.178590349958143	0.0447249811799148	-0.133865368778228
590	-0.796021026717532	-1.34820057527396	-1.02555865925913	-0.447522256111371	-0.297002768830474	0.132367183923765	-0.204052613672694	0.0163987359406746	-0.187653877732019
591	-0.18181526310051	-0.0829103954776401	-0.457955639954313	-0.467270731748695	-0.342171307493897	0.0977246614233889	-0.237239125939734	0.0996460894968031	-0.137593036442931
592	0.00909181236645625	0.180812350134319	-0.666885141603585	-0.471109006764444	-0.387164428538375	0.0505785401365182	-0.2692316317221	0.0286717179331777	-0.240559913788923
593	-0.251785753316184	0.00883778610922614	-1.03242919895914	-0.457904175507829	-0.429886411255217	-0.00696880087378424	-0.298253129212277	0.0653175669543034	-0.232935562257974
594	0.356772693583783	0.129654618320998	-0.851555703257206	-0.442252439377083	-0.468138193399929	-0.0723133454583547	-0.327567992745122	0.0960689300892034	-0.231499062655919
595	-1.28839983597334	-1.27533112125646	-1.35221746535577	-0.405544966433408	-0.499429646377491	-0.142468552769929	-0.349147721860275	0.0898149936702836	-0.259332728189992
596	1.72746799989594	1.87546103969787	0.34435142288426	-0.409807698746277	-0.521367294355014	-0.214219155218486	-0.381798049439926	0.10505049889443	-0.276747550545496
597	1.12880403686356	0.338648734689318	-0.223769516833345	-0.342626163995308	-0.53261256596895	-0.284364004555627	-0.386534244839962	0.107993904646151	-0.278540340193811
598	0.344903065944274	-0.12746344993692	-0.162437118911372	-0.249367375887683	-0.532954685250363	-0.350039848086296	-0.377453969741447	0.129677582573775	-0.247776387167673
599	1.32412938450956	1.39329044454166	1.11105230015524	-0.167364983008078	-0.521845597854213	-0.409060409501823	-0.366090330121371	0.128237785513932	-0.237852544607439
600	0.796101686536527	0.861979816246787	0.413398417803037	-0.0635335483432684	-0.498737758379562	-0.460170011747418	-0.340813772823416	0.151237102910434	-0.189576669912982
601	-0.628732315206516	-1.48380640588338	-0.397581007276067	0.0342260806869156	-0.463637301462735	-0.503098966635777	-0.310836729137199	0.211169903053598	-0.0996668260836006
602	-1.12947381347217	-1.63954111836947	-0.835193025932386	0.0780412014051399	-0.416720870350731	-0.538356147833729	-0.292345272259773	0.261370971404239	-0.0309743008555345
603	-0.0429367607626276	0.0818224561941188	1.28377448316182	0.0678576373779714	-0.359332661530086	-0.566801536299119	-0.286092186817078	0.263721339504695	-0.0223708473123824
604	0.124143581977329	0.543172831784279	0.366210275121829	0.0573955415275917	-0.295926158795207	-0.589129754524799	-0.275886790597472	0.260255999709395	-0.0156307908880765
605	0.399907230372488	-0.581200163420074	0.101733431109747	0.0525622619998196	-0.233459194605263	-0.60543892390814	-0.262111952171194	0.187350480571705	-0.0747614715994899
606	-0.871862077859086	-0.761318231047482	-0.421213338298223	0.0606919525775414	-0.178268565089797	-0.615064911403168	-0.244213841305141	0.213261603891609	-0.0309522374135318
607	-2.00392136246945	-2.00082904044275	-1.5277767119119	0.0355943863722825	-0.134082541666746	-0.616774160401089	-0.238420771898518	0.212505195069334	-0.0259155768291837
608	1.32227649195412	-0.286498602763103	0.297001943449908	-0.0480254767740618	-0.102509381746149	-0.609217195123165	-0.253250684547792	0.244614660556711	-0.00863602399108118
609	-1.77827832111062	-2.2159942517045	-1.81939245861853	-0.0591959631225962	-0.0845474397251219	-0.591408420874555	-0.245050607907424	0.229420976200017	-0.015629631707407
610	0.761744721931884	1.84508708618194	1.31787168732915	-0.122975917092012	-0.0813446665906193	-0.563049001204356	-0.255789861628996	0.152058670438761	-0.103731191190235
611	-1.03401563342181	-1.71883116038988	-1.053023737608	-0.136741536503316	-0.0937353161067614	-0.524673220106432	-0.251716690905503	0.0927979302598964	-0.158918760645607
612	-0.202581359163135	1.20000234733757	0.676386530274882	-0.175338995840241	-0.121170128888405	-0.477704012602172	-0.258071045776939	0.018234333789598	-0.239836711987342
613	1.09184714788565	1.16105784454287	0.670215027617339	-0.202084646722437	-0.1604095664332	-0.42446657437643	-0.262320262510689	0.033128653854572	-0.229191608656117
614	-0.843110836954463	-1.77442701734492	-0.640377212580727	-0.177615432724266	-0.206473284335977	-0.368113458706905	-0.250734058589049	0.0216952191391577	-0.229038839449892
615	-0.0692294802462838	-0.204734824664283	-1.53887267589688	-0.182988275109857	-0.252757118266491	-0.312365620991478	-0.249370338122609	0.0681554232503101	-0.181214914872299
616	-0.731364224179963	-1.45127247057066	-0.707300855359853	-0.182844283709788	-0.292735956141676	-0.261031259615066	-0.245537166488843	0.0621885666350429	-0.1833485998538
617	-0.870751029911254	-0.557165672169274	-0.181922515272468	-0.200691382481302	-0.322766792817892	-0.217382694739056	-0.246946956679417	0.0724446999865434	-0.174502256692873
618	1.24572259023333	0.565245505214947	0.845352467046233	-0.234576650615164	-0.342712306257339	-0.18356096185772	-0.253616639576741	0.115752576320457	-0.137864063256284
619	-0.00689628220535141	0.221805613130359	0.110483020971208	-0.208786323104385	-0.355225877199249	-0.160223351432911	-0.241411850578849	0.0945968859169798	-0.146814964661869
620	2.3526549268657	2.69497289658364	2.27061091971781	-0.184863983788967	-0.363525379027641	-0.146612087124699	-0.231667149980436	0.122758793321084	-0.108908356659352
621	-1.39070649617789	0.146779877374367	0.533829775534892	-0.0857063620139153	-0.369196149108673	-0.141044596904406	-0.198649036008998	0.132311040967601	-0.0663379950413968
622	-0.822709116798584	-0.500363308636441	-0.121648735362493	-0.0619674015837483	-0.370900271861463	-0.141587514467353	-0.191485062637521	0.168142887372199	-0.0233421752653222
623	1.43102291533566	1.73382734871284	2.06538658319669	-0.0709616323896062	-0.364512863571734	-0.146567527657279	-0.194014007872873	0.127294862221304	-0.0667191456515695
624	1.43241348921869	1.06290794882155	1.10603473349784	-0.0277940512038585	-0.346209163846795	-0.154683585689714	-0.176228933580122	0.0553398352369783	-0.120889098343144
625	0.827072807532935	1.19932763518715	1.09494764180719	0.0489657547336016	-0.314348442951344	-0.16471919346629	-0.143367293894677	0.00505245726163055	-0.138314836633047
626	0.112285064423544	-0.19240098350041	1.01048171645377	0.125896445881105	-0.268663038527372	-0.1750815563869	-0.105949383011056	0.046920825713165	-0.0590285572978906
627	0.590996880630172	2.34264022080093	0.979576662322874	0.177005106339155	-0.209648404036557	-0.183490972364925	-0.0720447566874426	-0.00936199358439469	-0.0814067502718373
628	1.34584520311781	1.6900691928245	1.18044601441503	0.224802829470466	-0.138892436935011	-0.187016556044283	-0.0337020545029427	0.0481766772403272	0.0144746227373845
629	0.719048719213008	0.330329197569775	-0.25943042060306	0.293531302970028	-0.0590009555018277	-0.182427632325051	0.0173675717143831	0.0111233778892083	0.0284909496035914
630	1.4120022424783	1.94415308759186	1.68199947648056	0.353504658440881	0.0279579360523362	-0.166700507402347	0.0715873623636232	-0.0371127058176351	0.0344746565459881
631	-1.30402340459922	-0.421118729028359	-0.210684639817216	0.428332340297266	0.12044578662966	-0.137519189804961	0.137086312373988	-0.0122641984624566	0.124822113911532
632	-0.376449857134951	-0.512300393281383	0.405013325574432	0.421710697595412	0.21664126841747	-0.0936603750055538	0.181563863669109	-0.0889280095855129	0.0926358540835965
633	0.324431352210996	0.469332683424531	0.469883895712464	0.391086836978921	0.314056987288213	-0.0352096711800537	0.22331138436236	0.0050110295411861	0.228322413903546
634	-0.558865143419134	-0.10761158892208	0.0540996027029544	0.368333383904111	0.408407694003087	0.0363953221719335	0.271045466693044	-0.00529587166794791	0.265749595025096
635	0.301471047774202	-0.266835650361889	-1.25782817402011	0.322675987817882	0.493943045270781	0.118483558066275	0.311700863718313	0.0115646325409054	0.323265496259218
636	0.0881203175904721	0.0436767036492265	-0.147006144729954	0.291341202876581	0.565157430405971	0.207409065678348	0.354635899653633	0.0409105884462277	0.395546488099861
637	-1.4804481157714	-0.509789356942367	-0.299073649404039	0.263649694418191	0.617861816666027	0.298904942439317	0.393472151174512	0.0675613596990836	0.461033510873595
638	-0.639756996134243	0.111049446885341	0.517773840683077	0.187940841166527	0.649653560326906	0.388479150548013	0.408691184013815	0.0732681201541669	0.481959304167982
639	-1.02122094465683	-0.224580846381339	-1.64857695043655	0.1100646684558	0.659990700989082	0.471789664845994	0.413948344763625	0.138910229025951	0.552858573789577
640	-0.444398959108352	-0.888819668417298	0.70998052779685	0.0208019447583519	0.649923313303937	0.544924783526144	0.405216680529478	0.0851022528992012	0.490318933428679
641	-1.89885125346221	-2.02790620057277	-2.58050389455725	-0.0542698936095193	0.621900545346497	0.604555844455941	0.390728832064306	0.00547685078645448	0.396205682850761
642	-1.77444911884864	-1.17893947865341	-1.43695173108248	-0.164994738966024	0.578965008607052	0.648017485759258	0.353995918466762	-0.00823658319396271	0.345759335272799
643	0.214730650255299	0.882724996031032	0.0654707309900401	-0.291906178727374	0.523294309501488	0.67340348367797	0.301597204817362	0.0296046705169828	0.331201875334344
644	0.296271630946328	1.24256661007734	0.600116353666876	-0.360353586576116	0.45545858256506	0.679695948497382	0.258266981495442	0.0245048462933717	0.282771827788814
645	1.51580272342409	1.42176622806848	0.146914976945749	-0.384691895640197	0.376158981251772	0.666857947149674	0.219441677587083	0.0629812405475542	0.282422918134638
646	-0.895459402666901	0.328233832042834	0.591704677493495	-0.338724565887513	0.288956668463742	0.635781269377437	0.195337790651222	0.100854172585202	0.296191963236424
647	1.48059229858761	0.959715483468525	2.00008932781925	-0.326107354678967	0.201013207518796	0.588042735421398	0.154316196087075	0.151703690724175	0.30601988681125
648	-0.275462827140593	-0.449498619862055	0.587260934892781	-0.258446115657075	0.121258572270104	0.525588690921393	0.12946704917814	0.126740129434865	0.256207178613006
649	-1.40576048988824	-2.00324194433814	-1.36560432604208	-0.213620464319419	0.0575612869293175	0.450571501252583	0.0981707746208271	0.0697488379088487	0.167919612529676
650	-0.569469910425686	-1.22278893250462	-0.36058934733101	-0.222591248886569	0.014640911254411	0.365463228195827	0.0525042968545564	0.0970048262714555	0.149509123126012
651	2.05628928201672	2.54116745141506	1.71760377903803	-0.239940223326913	-0.00783162210403304	0.273370026828122	0.008532727132392	0.0530159808954604	0.0615487080278524
652	0.487800928044115	0.724953565429925	0.116662248514408	-0.176343612379041	-0.015512975897701	0.178343365607283	-0.0045044075564861	0.0738261922739778	0.0693217847174917
653	0.406918291587503	1.3575923747191	-0.165379706179066	-0.111944030734082	-0.015666451628061	0.0854481769120816	-0.014054101816687	0.0066219916420193	-0.00743211017466767
654	0.14704387653689	0.0351415631157481	-0.166979242164536	-0.0517711220304837	-0.0124126315283504	0.000386529344586813	-0.0212657414047491	-0.0407096371581466	-0.0619753785628957
655	0.664872142170729	0.457787057186095	-0.0160650167165257	-0.00491931786943311	-0.00591198527238823	-0.0713285442957818	-0.0273866158125344	-0.0151445531231867	-0.042531168935721
656	2.31503534405063	2.21758132660816	2.09938562363334	0.0484220780414489	0.00588986196821156	-0.125358882526479	-0.0236823141722729	0.0722983118963456	0.0486159977240727
657	-1.33345175678802	-1.18784702677414	-0.62280609278504	0.158402431447124	0.0248252045345351	-0.159281233574074	0.00798213413586149	0.0897785435367211	0.0977606776725826
658	-0.397759444404881	-0.00690921850606929	-1.35523861766693	0.18325007595316	0.0519918692834895	-0.172849964358374	0.0207973269594253	0.161098150734219	0.181895477693645
659	-1.52496964485389	-1.2860199085216	-1.58967278980233	0.180858304655203	0.0876259672713351	-0.167808369476441	0.0335586341500325	0.157567550470506	0.191126184620538
660	0.377331552757071	-0.164629358232768	0.358928584264523	0.123370730762476	0.129596612444869	-0.147395393858247	0.0351906497830327	0.172151342769709	0.207341992552742
661	-1.90467548760763	-1.47005303311563	-1.31832003252671	0.0931391933614368	0.173240229246981	-0.115679894933266	0.0502331758917174	0.189186018787861	0.239419194679578
662	-1.46419389332868	-2.41695102447315	-1.58423921702123	0.00743731406609011	0.212325166945519	-0.0768735110149107	0.0476296566655661	0.125870491295339	0.173500147960906
663	0.110446323452906	-0.994018917607301	0.530455243535511	-0.0982059756468327	0.240613675301813	-0.0348408560652669	0.0358556145299045	0.119432028551358	0.155287643081263
664	-2.0597329217797	-1.63329444460524	-1.26812671183701	-0.16217685344033	0.252191087130616	0.00703689769713948	0.032350377129142	0.128366316864065	0.160716693993207
665	0.339889363247046	0.294650082356713	1.2484123142794	-0.267183588029006	0.241892118864569	0.0457121032159598	0.00680687801717438	0.117614414406112	0.124421292423286
666	0.689138181863525	0.130809839332885	0.659780674367005	-0.317661329636716	0.206690138169273	0.0782621133768837	-0.0109030260301865	0.0507899245762318	0.0398868985460453
667	0.319647500763334	0.249040175025958	-0.100811644252974	-0.318490939342396	0.146955696075885	0.101822348409275	-0.0232376316190786	0.124138831852465	0.100901200233386
668	1.52865187038724	2.25958242872967	2.18329003073151	-0.298113686566022	0.0674286599307046	0.113749996553228	-0.0389783433606965	0.0835745223826086	0.0445961790219121
669	-0.195102190762695	0.210445351724462	0.215274128719889	-0.224596653206729	-0.0235200990133	0.111997551727434	-0.0453730668308652	0.122880873569786	0.0775078067389204
670	-0.483459757049734	-0.457190398842854	-0.416456228431615	-0.174326240477501	-0.115126290614566	0.0956016713763203	-0.0646169532385824	0.145498116696652	0.0808811634580697
671	1.10029618536319	1.57427325453088	0.961792300930399	-0.1507338042167	-0.195827313467212	0.0651474892774963	-0.0938045428021386	0.102750509106376	0.00894596630423704
672	0.447975146162585	0.203764535588785	0.23172655998354	-0.0939325755611475	-0.25656296303807	0.0230419718822955	-0.109151188905641	0.160537255841539	0.0513860669358983
673	-1.26165061742962	-0.693295189860087	-1.28820853085322	-0.0381002449226838	-0.292498886093057	-0.0265288411401074	-0.119042657385283	0.126324302073748	0.00728164468846554
674	0.36473374123432	-0.0906065373941708	1.15041068175036	-0.0407408824667922	-0.302339701271348	-0.0780086028120079	-0.140363062183383	0.156558388925602	0.0161953267422194
675	0.751344481227898	1.19293611360536	1.19779559301746	-0.0292275196103052	-0.288226163976378	-0.12522384771034	-0.147559177099008	-0.0107201357746498	-0.158279312873658
676	0.922946175060156	0.119010147518708	0.765743162927936	0.0040564452458476	-0.255470301526451	-0.162349945863374	-0.137921267381326	0.00510851939818332	-0.132812747983142
677	2.10238205319355	0.463132542989361	1.344261103941	0.0564598419108898	-0.210570903286401	-0.184864536225036	-0.112991865866849	-0.0228681258333024	-0.135859991700151
678	2.0321925900075	1.8634043067996	1.78666629259303	0.158583094875547	-0.159056939385418	-0.190267118419927	-0.0635803209765991	-0.057028718374218	-0.120609039350817
679	-1.49559933693025	-1.9904105137093	-2.68720303479211	0.288380292341568	-0.104972959953742	-0.178387788333443	0.00167318135146116	-0.0613022121475378	-0.0596290307960766
680	-0.373147155101571	-0.294795547620138	-0.739550408494343	0.316930473528757	-0.050512585349284	-0.151176000229938	0.0384139626498451	-0.0721552507045772	-0.033741288054732
681	-0.424703953322624	-0.354296887969958	-0.266627540784587	0.313434077640742	0.00316554394235731	-0.112008624706396	0.0681969989589012	-0.0204945265751912	0.04770247238371
682	-0.392062708551622	0.485223971470237	-0.433532548602028	0.28688265974676	0.0535832637001445	-0.0647318134262018	0.091911370006901	0.0623897312836849	0.154301101290586
683	-0.214318661459197	0.00701851847288033	0.201663601280541	0.246818414900628	0.0970634480640298	-0.0127693488588568	0.110370838035267	0.0721872508259288	0.182558088861196
684	-0.663593986483612	-0.180239101011547	-0.707204876608705	0.204833684558129	0.130358643851906	0.0413419173883592	0.125511415266131	0.0527896725180583	0.17830108778419
685	1.1595066982396	1.86960756787403	1.09302912306943	0.148227750217727	0.152052679806828	0.0958028148127812	0.132027748279112	0.0445113617675476	0.176539110046659
686	-1.64012220436709	-1.48199287668093	-0.55249463335493	0.143386061952921	0.162573726874845	0.148959707465109	0.151639832097625	0.0556685950918108	0.207308427189436
687	0.237648589444942	0.669294471279986	0.458781589106919	0.0817163851166413	0.164163160433469	0.19870221554006	0.14819392036339	0.0309046541848342	0.179098574548224
688	-0.139017060799779	0.0231245827023982	0.11003614590586	0.0454756917457322	0.160294638382492	0.242245501436549	0.149338610521591	0.070242469162469	0.21958107968406
689	0.614992595723258	0.437671536293222	0.824659078530449	0.0151358619510266	0.153728372165377	0.276426400056729	0.148430211391044	0.0661080212141001	0.214538232605144
690	-0.430893992539535	0.152122945388742	0.309182188600447	0.0144416575641503	0.146320889620485	0.298369173383243	0.153043906855959	0.134672656501611	0.287716563357571
691	-0.961983081710427	-1.30587284657889	-0.446439938530045	-0.000609659853766016	0.139333223351499	0.306226587485754	0.148316716994496	0.0674547172866075	0.215771434281103
692	-0.75405378815845	-1.64858530569145	-1.12246522424247	-0.0421830324231048	0.133680929839103	0.299705562168612	0.13040115319487	0.0276783150620474	0.158079468256917
693	-1.08665958624753	0.48519835176332	0.0111364011019221	-0.0933591056181315	0.129310870698688	0.280216847295269	0.105389537458608	0.0258515276067038	0.131241065065312
694	-1.55246412772178	-1.50461875286731	-1.84180202788044	-0.160183074318575	0.124063886784808	0.250654465896386	0.0715117594542065	0.0841342995885573	0.155646059042764
695	-2.52327688809096	-2.04681972795034	-1.48397331611841	-0.250555143135242	0.114418835512492	0.214909475079389	0.026257722485546	0.135361062148784	0.16161878463433
696	-1.27464050184577	-0.978596611140523	-1.40656136652996	-0.385535851774439	0.0973562278433815	0.177223749185373	-0.0369852915818946	0.0886520482515934	0.0516667566696988
697	-1.69450412209897	-1.91923107016595	-2.30533098791765	-0.505091476562008	0.0702490641222246	0.141470092945937	-0.0977907731646154	0.114520861281368	0.0167300881167528
698	0.0128275937354835	-0.453945357981158	-0.93982560460389	-0.624129145487128	0.0306707161474726	0.110470887840192	-0.160995847166488	0.106343992943334	-0.0546518542231536
699	0.120850720931811	0.164513736988164	0.765083963142445	-0.682994414964763	-0.022970631240084	0.085485109243128	-0.206826645653906	0.111532941627753	-0.0952937040261533
700	0.26403346860971	-0.651950252872321	0.515585762701111	-0.696053017818856	-0.09078038032726	0.0659620808553611	-0.240290439096918	0.076819703412865	-0.163470735684053
701	-0.836217766566232	-1.04671771914383	-1.25071524375509	-0.673288282417099	-0.170210859564263	0.049607867776698	-0.264630424734888	-0.0162158105559931	-0.280846235290881
702	0.0718153511761017	0.259250066238536	0.886473594247424	-0.663290842126601	-0.256029172976062	0.0327572534226443	-0.295520920560006	0.0354909212898539	-0.260029999270152
703	0.617037285588712	1.05109249332637	0.675813729451491	-0.632442691440957	-0.342098350312808	0.0110247468520791	-0.321172098300562	0.0599328431662315	-0.261239255134331
704	2.77173997873261	1.57985957186348	2.09124363426444	-0.57077591819463	-0.422812979964851	-0.0197931595952501	-0.337794019251577	0.0762092990549995	-0.261584720196578
705	0.272814996823721	-0.0343395829912293	0.533433306941466	-0.419912230237962	-0.492805284210246	-0.0626799355034058	-0.325132483317205	0.039354107923862	-0.285778375393343
706	-0.728455698269938	-0.36801892142083	-0.0617843051152852	-0.296053092106487	-0.5462754511713	-0.118500364711675	-0.320276302663154	0.057977264511941	-0.262299038151213
707	-0.505218218265447	0.198265329370468	-0.0598215238609787	-0.227156319895919	-0.577768560717834	-0.185543552477502	-0.330156144363752	-0.0421471810551653	-0.372303325418917
708	-0.998209131539442	-0.91630959330894	-0.704408341227627	-0.190054915072172	-0.584452316307648	-0.259628127343506	-0.344711786241109	0.0252156881998502	-0.319496098041259
709	0.110089459129557	-0.618024824222063	0.616462541465457	-0.191630753236287	-0.567248499444557	-0.33466855295928	-0.364515935213374	0.0046317186412001	-0.359884216572174
710	-0.333148107553884	-0.532749485125033	-1.19870116159925	-0.182785017368451	-0.530420218371509	-0.403526713468967	-0.372243983069642	0.0137942380134583	-0.358449745056184
711	0.0217501623000984	-0.153855019508222	0.0604138741529907	-0.18175983855106	-0.480743634276361	-0.45902923646433	-0.373844236430584	0.0220831094897234	-0.35176112694086
712	0.799712208260575	0.421165666158387	0.480329535753312	-0.174387976665057	-0.425967457964666	-0.495061029056229	-0.36513882122865	-0.0108631736171298	-0.37600199484578
713	0.544753345131332	1.96230691414725	1.31125695022304	-0.137526376439885	-0.373030416056754	-0.507583323601441	-0.33938003869936	-0.000168700479492317	-0.339548739178852
714	-0.686737577361581	-0.0397844929106761	-0.369637577485244	-0.0904581382951975	-0.326481880645062	-0.495349863818686	-0.304096627586315	0.00306331982481075	-0.301033307761504
715	-0.192586565545343	-1.10170879894183	-0.616834966355371	-0.0784251593458287	-0.287165674591298	-0.460126470965258	-0.275239101634128	-0.032215459609132	-0.30745456124326
716	-0.307033816638382	-0.661666838844696	-1.21872806287438	-0.0740893378702724	-0.252448470218721	-0.406345084972944	-0.244294297687312	-0.0869429527251843	-0.331237250412497
717	1.2775574604875	1.42139615881864	1.72412562041056	-0.078803603472776	-0.219242110539596	-0.340251094942017	-0.212765602984797	-0.0317024102185363	-0.244468013203333
718	-1.27366967969186	-2.01034563176557	-1.71806442380947	-0.0375352755920855	-0.186646703055067	-0.268720126691983	-0.164300701779712	-0.0832416590136702	-0.247542360793382
719	1.03370631542373	-0.613326166211352	0.981947564290978	-0.0503506352384184	-0.15544710796236	-0.198048746272787	-0.134615496491188	-0.0358143383982836	-0.170429834889472
720	-0.308363962306403	0.768589217097247	0.226219907420462	-0.0234334933470294	-0.126910407605364	-0.133079465606833	-0.0944744555197423	-0.00184981837893674	-0.096324273898679
721	-0.279561345216597	-0.322117396561662	0.653245937069356	-0.0147190855428313	-0.103374546135492	-0.0768814875731447	-0.0649917064171561	0.040084590958866	-0.0249071154582901
722	1.06786852338282	-0.0183350254422584	0.545773672223717	-0.0175494144710736	-0.0871381804547789	-0.0309273328662718	-0.0452049759307081	0.0520453407708877	0.00684036484017955
723	1.13573768548886	0.592510384045321	1.36633605278192	0.0161018794602131	-0.0788519540962775	0.00447994772049888	-0.0194233756385218	0.0343805559547524	0.0149571803162305
724	1.05065235307365	1.31408459711134	1.14783656157126	0.0753244669305843	-0.0775755103841423	0.0297788222272405	0.00917592625789417	0.0760174971551368	0.085193423413031
725	0.55729567998717	0.548101939472392	0.0133873952515514	0.146955558179725	-0.0811425732886285	0.045877754820033	0.0372302465703765	0.0837961056081449	0.121026352178521
726	0.0799412667239135	0.603569027263223	0.620255920453107	0.208393573964964	-0.0860911945393724	0.0540724225012691	0.0587916006422868	0.0499349173823859	0.108726518024673
727	-1.28651955096338	-0.881710776158601	0.108138875944363	0.245347213913942	-0.0880123605462687	0.0560847488598429	0.0711398674091722	0.0821130093093381	0.15325287671851
728	1.689932714284	1.30227494924301	1.69398475289071	0.219923703500576	-0.0828828852748618	0.0541234268417196	0.0637214150224779	0.0651828724494022	0.12890428747188
729	0.5028312355497	1.14466485255911	-0.36313805995965	0.250999438400615	-0.0686650751555268	0.0508716054964041	0.0777353229138308	0.143679427661722	0.221414750575552
730	1.60031591191891	1.5971489328622	1.85698842888764	0.280049987239047	-0.0457871549472553	0.0493184463311116	0.0945270928743012	0.0809827411828048	0.175509834057106
731	-2.26845899274817	-2.35641441801544	-1.624761703847	0.342730232868911	-0.0154147844631357	0.0524018209070198	0.126572423104265	0.0799187849370325	0.206491208041297
732	0.125103411250874	-1.48551390301189	-1.01933653343097	0.299194157401984	0.0219132896481281	0.0625366121667026	0.127881353072271	0.0254281120129435	0.153309465085215
733	0.739038519159434	-0.119849003619305	0.54372570639789	0.264277010542265	0.0651638258110241	0.0811966330721442	0.136879156475144	0.0529478479804505	0.189827004455595
734	1.0381447113412	1.38980387694467	1.62827851139163	0.256390532895443	0.110056275886289	0.108704231309045	0.158383680030259	0.0609240423539826	0.219307722384241
735	-0.596924823017393	-0.568385363701817	-0.344052349024443	0.276677890339061	0.149734296937188	0.144267809651059	0.190226665642436	0.0774512930689523	0.267677958711388
736	-1.29690880504511	-0.272778927341787	-1.35083326208046	0.26163685282588	0.178442964041734	0.186161603959371	0.208747140275662	0.0100427535600784	0.21878989383574
737	1.78356835638456	1.5389771798974	1.89778131524252	0.200484773999927	0.193979089691226	0.231895927834837	0.20878659717533	0.028521945712452	0.237308542887782
738	1.05411587679578	0.489393049490161	1.23474377184174	0.211316163307946	0.19687203671489	0.27836614151303	0.228851447178622	0.0639709542174861	0.292822401396108
739	0.461265557955058	0.276879204006128	0.2214354517533	0.246154603533872	0.189654377356721	0.322120137131151	0.252643039340581	0.01257498994307	0.265218029283651
740	-0.950517852537651	-1.00645671023862	-1.04516055965371	0.27652531943848	0.17676869533643	0.359813651855952	0.271035888876954	-0.0142009890658211	0.256834899811133
741	0.512399009805281	-0.105323915209363	0.268591785383591	0.256668472996394	0.163178467035454	0.388726830035253	0.269524590022367	-0.0369595400735281	0.232565049948839
742	-0.584719842158596	-1.15678317985197	-0.37112488835589	0.251704952606377	0.152324926303823	0.407178384807978	0.270402754572726	-0.0305974411061841	0.239805313466542
743	-1.01065877349005	-0.98891720815371	-1.92481602469868	0.220958023498507	0.144867821502673	0.414776916563766	0.260200920521649	-0.0585397963918648	0.201661124129784
744	-1.51940814994501	-0.73460922536024	-0.993284847740564	0.15998908578763	0.139027557450813	0.412476664446859	0.237164435895101	-0.04603422022402	0.191130215671081
745	-0.386781632240946	-0.594624607309378	0.252463171194416	0.0641039297453736	0.131281993138829	0.402362394177557	0.199249439020587	-0.116813489121169	0.0824359498994181
746	0.416445528851988	-0.298705365176991	-0.0386459415257771	-0.0149429746806432	0.117609411443295	0.387138897495438	0.163268444752697	-0.14745600630013	0.0158124384525666
747	0.00100007898383658	0.441765975482133	0.0282964655474003	-0.0538004245068828	0.094906394950532	0.36943328682825	0.136846419090633	-0.16848187644403	-0.031635457353397
748	-0.363225255392849	-0.575500580852905	-0.518403709869556	-0.0780467968522494	0.0619831531739582	0.351094495144592	0.111676950488767	-0.144168160004597	-0.0324912095158298
749	-0.681173456721025	0.267580007706408	0.0520718141017142	-0.103630469967531	0.0201135061330105	0.332688306042135	0.0830571140692047	-0.196076582423139	-0.113019468353935
750	-0.129823031281685	0.159131186175674	0.584777180676328	-0.139682479265668	-0.0273259593267921	0.313376466315097	0.0487893425742123	-0.135613141731817	-0.0868237991576045
751	0.0915434793915085	-0.139516960154497	-0.712939761476433	-0.163510705809354	-0.0761180574128696	0.291274284716304	0.0172151738313602	-0.171827251050744	-0.154612077219384
752	0.0231233748636969	0.393398907998231	1.03218368065338	-0.171112542202611	-0.121980325600805	0.26418490138472	-0.00963598880623205	-0.0684055585454222	-0.0780415473516543
753	0.50772032999539	1.46307456492657	0.973393094893535	-0.169828424507183	-0.1612575858182	0.230430926105159	-0.0335516947400746	-0.0844470975226074	-0.117998792262682
754	-1.09446456578922	-1.32861483195349	-1.4173078266732	-0.146759890689892	-0.191362030956995	0.189483601369937	-0.0495461067589835	-0.0693385219498791	-0.118884628708863
755	-0.142884276786504	-0.539268890181547	0.689994063184465	-0.162317146245171	-0.210271033698754	0.142219870175013	-0.0767894365896374	-0.0166132177139565	-0.0934026543035939
756	-1.6075583482096	-0.337053921396931	-0.590377699974754	-0.172091332143578	-0.216721128573049	0.0907985513509866	-0.099337969788547	-0.0490421332616316	-0.148380103050179
757	0.224798802986779	-0.822572210884908	-0.378161775020438	-0.225634793266631	-0.211809130836989	0.0382731495825756	-0.133056924840348	-0.0828853918378789	-0.215942316678227
758	-0.977204409919897	-0.969057078285208	-0.0746755052822624	-0.246750031008333	-0.198939359481235	-0.0118982323768576	-0.152529207622142	-0.119830759672763	-0.272359967294905
759	0.344202500633406	0.356602322087173	0.441494122493927	-0.284798844507	-0.182687628533094	-0.0563515510298925	-0.174612674689995	-0.129943363528254	-0.304556038218249
760	-0.429017512543973	0.00818435034966725	0.207487288887849	-0.289673285830912	-0.167883756327148	-0.0922907951033022	-0.183282612420454	-0.200909057753851	-0.384191670174305
761	0.710188101409354	0.542748183830991	0.592373007634766	-0.297472473594154	-0.158416046009977	-0.117894036367536	-0.191260851990556	-0.169203978103539	-0.360464830094095
762	1.19609300630119	0.556637858900875	0.59225350463447	-0.269667800794196	-0.155873638903425	-0.132581143382927	-0.186040861026849	-0.0625989581375833	-0.248639819164433
763	1.18204197191527	0.853562792508164	0.325349041428485	-0.20299775594425	-0.159282013674992	-0.137065805299555	-0.166448524972932	-0.130856958368799	-0.297305483341731
764	1.05508198819914	-0.334095833728151	0.69693902979294	-0.112926313998619	-0.165578423299517	-0.133143329569487	-0.137216022289208	-0.0522817305376078	-0.189497752826815
765	-2.27354821231398	-2.24395205911349	-2.51524729156983	-0.0142859042648463	-0.170545739206935	-0.123239631704806	-0.102690425058862	-0.0848295569517056	-0.187519982010568
766	1.58044256777387	1.34502303765056	1.64561295156688	-0.0221527999172031	-0.170283650613082	-0.109833584292939	-0.100756678274408	-0.0148884133631058	-0.115645091637514
767	0.927849688166317	-0.523699765863215	0.493576946502948	0.0250600482348774	-0.163583414644742	-0.0949142197540739	-0.0778125287213128	-0.0392064416874004	-0.117018970408713
768	-1.79755175537214	-0.814534912645931	-1.20228608161593	0.0862706931447643	-0.152373455408028	-0.0796262852563497	-0.0485763491732044	0.00309133272562726	-0.0454850164475771
769	-1.15977299348972	-1.66176354913747	-0.637640157624765	0.0655982503525871	-0.139292847503817	-0.0642127688685876	-0.0459691220066057	0.00783434573234541	-0.0381347762742603
770	-0.444495491554753	-0.733235224584011	-0.192922052294639	0.0116039621688448	-0.12690178028361	-0.04828887527405	-0.0545288977962719	0.0806247576637242	0.0260958598674523
771	-0.899477337139695	-1.72703632627049	-1.88541861230077	-0.0395276659674459	-0.118160902155742	-0.0313260415652981	-0.0630048698961619	0.0351106644652452	-0.0278942054309167
772	0.784094014599413	1.45119221861081	0.582925136389312	-0.101960590209618	-0.116544670468011	-0.0130994019289624	-0.0772015542021971	0.0137013326022179	-0.0635002215999792
773	-0.321718107032566	0.437275954638763	0.291028257761705	-0.114781879419936	-0.125280744316592	0.00607035006497761	-0.0779974245571834	-0.0108753891005815	-0.0888728136577648
774	-0.110558565717545	-0.502203737345087	-0.327947645376883	-0.130140701953232	-0.145844533858781	0.0252772185560355	-0.0835693390853259	0.0100426764917049	-0.073526662593621
775	0.444647876869513	-0.0880399208534525	-0.247178370002749	-0.139780503046471	-0.175973206834022	0.0431066168736528	-0.0908823643356133	0.0242791508366235	-0.0666032134989898
776	-0.370294420904178	-0.404617585494187	0.0709967895385054	-0.127087396081956	-0.210584156580883	0.0577646971222489	-0.0933022851801968	-0.0159963725451729	-0.10929865772537
777	0.874578753218067	0.81814994701765	0.543611094845389	-0.126529902968302	-0.244265599008901	0.0672740113993726	-0.10117383019261	0.0203138226709649	-0.0808600075216453
778	-0.332043117032374	-0.442817098415569	-0.608250587338873	-0.0933568354461078	-0.272900089697397	0.069789485739757	-0.0988224798012493	0.0572023502698067	-0.0416201295314426
779	0.734796671837935	1.32456630822727	0.474536598517493	-0.0789268504474323	-0.293895968994148	0.0640122351467887	-0.102936861431597	-0.00954033568100428	-0.112477197112602
780	-0.24506370156278	-0.640871919768291	-0.0227826587700308	-0.0425966958760997	-0.305707633582188	0.0495671542562561	-0.0995790584006772	0.00845669536824789	-0.0911223630324293
781	-1.9926094941045	-2.15172314008469	-1.40835557078651	-0.0248698473184777	-0.307540184628956	0.0271962982041163	-0.101737911247773	0.0836671285854822	-0.0180707826622903
782	1.51235942876409	-0.250700954912007	0.169315117497841	-0.0774264253752907	-0.299108670762751	-0.00129540798518524	-0.125943501374409	0.0855984382547505	-0.0403450631196585
783	-1.22495571860887	-0.590749884057361	-0.970417807971154	-0.06058342695041	-0.282191465332748	-0.0333165459083141	-0.125363812730491	0.0289929613270283	-0.0963708514034625
784	0.227587979448384	-0.0675295463810655	-0.277078279878842	-0.087418901239721	-0.261317842520201	-0.0659063598412192	-0.138214367867047	0.0803559380064949	-0.0578584298605522
785	0.35465830999622	-0.082006755179414	-0.614064893906551	-0.0950814690358866	-0.241846424575508	-0.0961981104311815	-0.144375334680859	0.0529747074632377	-0.0914006272176209
786	0.434859055311389	0.165096917148603	0.321866668413301	-0.0854788169824868	-0.227953202738029	-0.121861429885877	-0.145097816535464	0.0919438262476986	-0.0531539902877657
787	1.34602879992327	1.64997129641236	0.849876037243168	-0.0619919584257862	-0.221488950795852	-0.141465209379338	-0.141648706200325	0.0654877032887944	-0.076161002911531
788	0.516652080828506	1.12239950472953	0.697555847692111	-0.000129874157639961	-0.221863814075193	-0.154689209651321	-0.125560965961385	-0.0156381005409333	-0.141199066502318
789	-1.1790311091445	-0.0538719430563611	-1.15482395259831	0.0582617463806735	-0.226054664734309	-0.162324142244062	-0.110039020199232	0.0513665664693613	-0.0586724537298711
790	0.962711069903293	0.242662362884909	1.175253486937	0.0568760631154129	-0.228786512226089	-0.16604186759854	-0.112650772236406	0.0278416380267424	-0.0848091342096631
791	0.0953143458015553	1.45463342185787	1.10694596354384	0.0856063938275129	-0.224400505124516	-0.167961080740231	-0.102251730679078	0.084703964814608	-0.01754776586447
792	1.2293255893738	0.174354961609476	0.878317972011349	0.10517348077222	-0.20920895040998	-0.170075726317693	-0.0913703986518177	-0.00541847518415491	-0.0967888738359727
793	-1.4240302286726	-1.490728146321	-1.05620607528815	0.155093311004183	-0.181884498461994	-0.173684358063701	-0.0668251818405041	0.0174331925083726	-0.0493919893321315
794	0.997727325658856	1.87022039535921	1.97696835721582	0.136823540497585	-0.142731340481487	-0.179019021497157	-0.0616422738270197	-0.0277113936307132	-0.0893536674577329
795	-0.106079065240272	-1.477390904317	-0.215144494114797	0.15275592711675	-0.0942714669221306	-0.185199686517787	-0.0422384087743892	-0.00601008633919995	-0.0482484951135892
796	-0.735015050940408	-1.04166590475645	-1.34815242316408	0.154942380806944	-0.0409475893096374	-0.190467519784187	-0.0254909094289601	-0.0072992858169981	-0.0327901952459582
797	-1.06995479261194	-0.295139079877426	-1.66718597295822	0.127245647099209	0.0125929783919751	-0.192564632326353	-0.0175753356117228	-0.03868825433911	-0.0562635899508328
798	0.979660449586953	1.32278782647111	0.655189542566526	0.0694586693908969	0.061196322948676	-0.189168560331354	-0.019504522663927	0.00874597514972296	-0.010758547514204
799	0.436861353739133	0.818387277219906	0.45881713154466	0.0605237148810718	0.0996339286745091	-0.1783187687351	-0.0060537083931731	0.0680422386579372	0.0619885302647641
800	-0.220468617749672	0.0612715285884546	0.0433597263419654	0.0668525878691341	0.124678030744441	-0.158783114798676	0.0109158346049666	0.0692882104617667	0.0802040450667334
801	1.05375404929168	0.414240419387648	0.304143305211791	0.0616781023796778	0.136891134734744	-0.130367012476042	0.02273407487946	0.0613811757397335	0.0841152506191935
802	0.842780857552942	0.510571559933524	0.355485659508481	0.0906925224948519	0.139862046879403	-0.094172598421454	0.0454606569842669	0.0870460127343488	0.132506669718616
803	0.00926469369791949	-0.937230667719819	-1.15938878554891	0.134761870302328	0.138107509052105	-0.0527000619830394	0.0733897724571314	0.105892953393205	0.179282725850337
804	-0.579299677017204	-0.409813449712531	-0.972096646620974	0.160177770849741	0.135662103908865	-0.00960832629238519	0.095410516155407	0.12942346920928	0.224833985364687
805	-0.444775335566811	-0.201961231783819	-0.601438967678787	0.152979732370531	0.134971000799541	0.030924434356896	0.106291722508989	0.110494155758781	0.21678587826777
806	0.874083605174348	1.11889031832174	1.13497122989796	0.128562002431337	0.136003742255518	0.0650726568574343	0.10987946718143	0.0885677293288838	0.198447196510313
807	1.86005571231315	1.61068003324934	1.74802529892537	0.136595514023209	0.136914499055466	0.090154064032365	0.121221359037013	0.0662259647050695	0.187447323742083
808	0.79865850440782	1.3199210702994	1.96623886089816	0.198407601302751	0.135932124558682	0.105035790559462	0.146458505473631	0.00410061322893639	0.150559118702568
809	0.999479392197465	-0.441307088116789	-0.159438844052607	0.259477549564333	0.133455578700144	0.110018013221668	0.167650380495382	-0.0167463094497483	0.150904071045633
810	0.6162520659511	0.535506212344623	0.922501273651452	0.32462008730258	0.132550674893833	0.106321799657473	0.187830853951295	0.0621379015531868	0.249968755504482
811	1.48554837400729	0.810814676325732	0.893746080553212	0.377801674835465	0.137045349128496	0.0955282395428487	0.203458421168937	-0.0206249011928296	0.182833519976107
812	-0.804495266823254	-0.903456561063633	-1.31817157269102	0.449686913198958	0.149075009703561	0.0793231766760417	0.226028366526187	0.0492383987820091	0.275266765308196
813	-0.178953920097399	-1.95877888149444	-0.0413979546554877	0.456750373491187	0.168748712138798	0.0596506693287231	0.228383251652903	-0.0820259646358885	0.146357287017014
814	-1.03557463992754	-0.417407225783284	-0.216910389167766	0.440616399046323	0.194335591626016	0.0390407362972104	0.224664242323183	-0.0200008720054046	0.204663370317779
815	-0.142066220105145	-0.905526789179662	0.0630629144297212	0.381409188841349	0.221492885304384	0.0207400761366603	0.207880716760798	-0.0127908536563562	0.195089863104441
816	-0.681711823952567	-0.823502360664534	-0.483383887662003	0.324536300594145	0.243657713464701	0.00841869074853487	0.192204234935794	-0.0924655718457154	0.0997386630900781
817	0.769369191152981	0.982865633882847	0.82882297684179	0.25342393715035	0.254332694507711	0.00547108589875476	0.171075905852272	-0.0527896025921577	0.118286303260114
818	-0.392242088692061	-0.19494167061163	0.000573044391796146	0.222625002558391	0.248879100775687	0.0141393921338186	0.161881165155966	-0.034628602070357	0.127252563085609
819	1.51667026970557	0.461555006674661	0.985686430250979	0.181819100353533	0.22593119363155	0.0347967581563962	0.14751568404716	0.0211293479020034	0.168645031949163
820	1.40027417174644	1.25448304699605	1.89947900323297	0.198161559632674	0.188087551971456	0.0656828701636669	0.150643993922599	-0.0216205411891081	0.129023452733491
821	1.09020372534339	0.83861467534879	1.00990684533965	0.24846283926518	0.140709627723849	0.103200863394545	0.164124443461191	-0.0403977148958611	0.12372672856533
822	2.0831583933727	2.38262945148227	1.64212978619808	0.309720001913832	0.0907103457827095	0.142681643017411	0.181037330237985	-0.0581727379863468	0.122864592251638
823	1.56026419056804	0.741908000963436	2.06850841313139	0.408826792573541	0.0455950592202043	0.179386391993122	0.211269414595622	-0.0373889758925696	0.173880438703053
824	0.818587182301778	0.00377774833416505	0.774518255458197	0.512924060613119	0.0126470731865763	0.209488984029207	0.245020039276301	0.00382164257252422	0.248841681848825
825	-1.55110668658181	-0.821827654382141	-1.83205725564683	0.592656710425729	-0.00184337535886782	0.230839544019037	0.273884293028633	-0.0279862828485783	0.245898010180054
826	0.320346930890051	-1.09559128132685	0.401484486839909	0.575831719939803	0.00540530206941462	0.24338188825231	0.274872970087176	0.00747162237738196	0.282344592464558
827	-0.564279497573533	-1.54947530402897	-1.38337184892224	0.556123717368057	0.0329528641931704	0.249161902825523	0.279412828128917	0.0448095511906381	0.324222379319555
828	-1.83924536252743	-1.06453318418626	-0.486435162043318	0.506159915711928	0.0744659290424662	0.251935682676888	0.277520509143761	-0.0233684473514639	0.254152061792297
829	-1.22650007366351	-1.40761283486369	-0.677167042315578	0.395802632479472	0.120139786684156	0.256420854629814	0.257454424597814	0.00217410420266511	0.259628528800479
830	-0.733145340539085	-0.562171730444537	-0.0356748357579313	0.268655503560488	0.159079396872807	0.26724738275755	0.231660761063615	-0.0193151551328513	0.212345605930764
831	0.193522731726548	0.741853790277288	0.268117709804822	0.150588661201571	0.181825690085445	0.287765594557689	0.206726648614901	-0.0545492397466865	0.152177408868215
832	-0.200159355099046	0.00822676238520347	-0.794611378102538	0.0728356869421079	0.182203259245816	0.319014253425201	0.191351066537708	-0.0135321004975411	0.177818966040167
833	-2.2607819504796	-0.912752249659943	-0.718567663908543	0.0117679705516122	0.158887773709593	0.35918539684399	0.176613713701732	-0.0189110640381967	0.157702649663535
834	-1.19650179945279	-0.496895498302061	-0.673710534742155	-0.10359249059468	0.11570724879567	0.403796436495806	0.138637064898932	-0.0441724574281514	0.0944646074707806
835	-0.778854905748752	-1.22898431272357	-0.89592086707963	-0.216701535010521	0.059429945802694	0.446558341160509	0.0964289173175606	-0.0500436883760587	0.0463852289415019
836	1.51874569469868	0.14220138602131	0.766651701356596	-0.31090719738115	-0.00313573055564739	0.480702404503091	0.0555531588554311	-0.137287756391403	-0.0817345975359724
837	0.492193045942612	-0.496076107191506	-0.0320896820697937	-0.314101432520038	-0.0668730120777576	0.500369026567241	0.0397981939898152	-0.116646920960296	-0.0768487269704811
838	-0.354020425914276	-0.121868808553959	-0.506576944913517	-0.28980273459209	-0.128629723141947	0.501650214055156	0.02773925210704	0.0352559398517221	0.0629951919587621
839	-0.132706424157877	-0.20295469457742	-0.518875803167121	-0.275586231963139	-0.186273489940175	0.483040261767705	0.00706017995479683	-0.0123444143748531	-0.0052842344200563
840	-0.150458179902401	0.0257551939845825	0.665032208508945	-0.261347297296748	-0.238169064390807	0.445303990333488	-0.0180707904513557	-0.0102773665373569	-0.0283481569887126
841	-0.96148544561573	-0.591942960536894	0.456987825171003	-0.248142552922532	-0.28294388730852	0.390985826531774	-0.0467002045664261	-0.00153766154478211	-0.0482378661112082
842	-1.20349584678686	-1.5818996075893	-2.2906200483042	-0.262625454213169	-0.319457727646642	0.323828307562617	-0.0860849580990645	-0.0593049173706792	-0.145389875469744
843	-0.0284931434781235	-0.181952680114467	0.502219960962356	-0.303117706750999	-0.347067542595544	0.248245193706007	-0.133980018546845	-0.0707226142312086	-0.204702632778054
844	0.570981366263521	0.795414016295734	0.630704564615112	-0.321233598593426	-0.3665126607512	0.168863273319129	-0.172960995341833	-0.0248455442888131	-0.197806539630646
845	-0.17688862219959	0.113699489027332	0.76608420042426	-0.304122576877367	-0.380099180743988	0.0901269354437935	-0.19803160739252	-0.0410864050952429	-0.239118012487763
846	-0.0281776385125158	-0.179134776442221	0.273497673085501	-0.288452658386883	-0.389928332079792	0.0159750429724746	-0.220801982498067	-0.0729107047455635	-0.29371268724363
847	0.433607305523521	0.280778614100968	0.213740457573492	-0.269393460691936	-0.396365290610927	-0.0504335119358799	-0.238730754412914	-0.0182484266288841	-0.256979181041798
848	-0.700155677024879	-0.452571849804478	-0.346122955351897	-0.233565517212531	-0.398455744535063	-0.106950022505669	-0.246323761417755	0.0329419778090654	-0.213381783608689
849	1.57947829477572	1.30535140233314	2.04862333966802	-0.224804266017106	-0.394976977432732	-0.15253137517814	-0.257437539542659	-0.0220192371776887	-0.279456776720348
850	-0.000361428841554101	-0.308039092969176	-1.04916866779824	-0.159817985622332	-0.385168709844786	-0.187095659979898	-0.244027451815672	-0.0330857072934907	-0.277113159109163
851	1.60209311345929	-0.103252654607239	0.964907462992689	-0.111016830018666	-0.368767271225071	-0.211160032010716	-0.230314711084818	-0.00872166532781614	-0.239036376412634
852	0.010945823972748	-0.0214764426605053	-1.67824455878847	-0.0221892701599985	-0.34553290530881	-0.225428180854401	-0.19771678544107	-0.0723621077088272	-0.270078893149897
853	0.442841135377252	1.21709722639611	1.47233492774687	0.0384411981803212	-0.315895291597857	-0.230510145634877	-0.169321413017471	-0.0417082736223093	-0.21102968663978
854	1.98313098951019	0.666660266505848	2.22405062276304	0.092322601116389	-0.281263351620418	-0.226838380039336	-0.138593043514455	-0.0536111177947949	-0.19220416130925
855	-0.737289362245891	-1.152862512588	-0.541733023573964	0.190352812882139	-0.243226919599259	-0.214743653617232	-0.0892059201114504	-0.0434130348891559	-0.132618955000606
856	-0.807777942589374	0.104169199859443	0.471434976698564	0.225664054461026	-0.202471681315255	-0.194637329525861	-0.0571483187933635	-0.0666527504023841	-0.123801069195748
857	-0.102709553955623	0.71918754609436	-0.0493754067413902	0.215464790478604	-0.15952690388937	-0.167244853989632	-0.0371023224667993	-0.046777807638897	-0.0838801301056962
858	-0.511594805407504	-0.254332310539738	-0.877247781294739	0.198184502147435	-0.116101884726335	-0.133773164022149	-0.0172301822003497	-0.0132129116058076	-0.0304430938061573
859	-0.137037878699798	0.257832260845143	0.102431209901782	0.163334789098349	-0.0744011895039382	-0.0958553849181494	-0.0023072617745796	0.00514863096841972	0.00284136919384011
860	-1.72513676334028	-0.565000296971	-0.624395639725402	0.130119500136506	-0.0360949073813993	-0.055253468107421	0.0129237082158952	0.01129600262111	0.0242197108370052
861	0.319306869010173	-0.054893588891388	0.439326951709	0.0470821884696741	-0.0022747840664551	-0.0135006113880643	0.0104355976717182	-0.0559850737553476	-0.0455494760836294
862	-1.33505160393136	-0.478950597849897	-0.657669000412256	0.000330616056141025	0.0262888961842755	0.0282837984057414	0.0183011035487193	0.0252452417251659	0.0435463452738852
863	-0.941059901349978	0.197912933903649	0.501516241463117	-0.0747406758805901	0.0487769830262943	0.0692955092427871	0.0144439387961638	0.0365819310548965	0.0510258698510602
864	-1.29654756146967	-1.07933870092649	-0.433318459325293	-0.153425585537469	0.0643943437558116	0.108739121172449	0.00656929313026379	0.0363510759091353	0.0429203690393991
865	0.688699894878859	0.542281078678808	0.598405287416769	-0.243589251536172	0.0726424136076768	0.145515082817468	-0.00847725170367552	0.0243320546956931	0.0158548029920176
866	1.29637580116068	1.26502220264629	1.49600055445102	-0.273469385800147	0.0734182199316802	0.178094184664761	-0.00731899373456857	0.0505950327916745	0.0432760390571059
867	-1.14059456084516	-1.73878104872253	-1.50206668065469	-0.242057524618087	0.0669619737391464	0.204656998303765	0.00985381580827479	0.0567988644438531	0.0666526802521279
868	1.7136036616731	1.43108652502972	0.425094426947655	-0.250401461308921	0.0549190574255129	0.223438991591408	0.00931886256933347	-0.024579954275868	-0.0152610917065345
869	-0.677372032582022	-0.418527455328019	-0.61052717089289	-0.191647542277338	0.0399837844457386	0.233144036394546	0.0271600928543154	0.0190094096410958	0.0461695024954112
870	-0.251184185370043	0.252313450834726	0.232829895094298	-0.168149766730546	0.0244438880244651	0.233299055128317	0.0298643921407453	-0.0389750111279101	-0.00911061898716479
871	-0.503322728615432	-0.69299832409413	-0.774120812759438	-0.155099669618383	0.0103891788255446	0.224470055585683	0.0265865215976148	0.0557623905288464	0.0823489121264612
872	0.883236929603679	0.512993706392165	1.24519362831074	-0.157739011107531	-0.000664848071075829	0.208263449789435	0.0166198635369427	-0.0110543825180614	0.00556548101888127
873	0.800554465310168	1.81160683561948	2.01064645951296	-0.125399811568155	-0.00817952022506354	0.187058299573593	0.0178263225934582	-0.0218087200816825	-0.00398239748822428
874	-1.54900621706605	-1.11195518847775	-0.684435570159402	-0.0733842007243158	-0.0125559485637892	0.163517666333602	0.0258591723484989	-0.0579786356319717	-0.0321194632834728
875	-1.13714164370288	-0.986169437720719	-0.591089757494779	-0.0868345574477019	-0.0136941301669835	0.140036792976668	0.0131693684539942	-0.0179859976626701	-0.00481662920867593
876	-0.573817263965226	-0.454168402936759	-0.918698677162185	-0.130237857789096	-0.0106388461592751	0.118321251642662	-0.00751848410190322	0.0074723572399363	-4.61268619669289e-05
877	0.980416951263047	-0.0134343602243492	2.03653408473835	-0.173844607854247	-0.00366890071441278	0.0992582993593132	-0.026085069736449	0.0353535226632557	0.00926845292680668
878	-0.362293804387399	-1.24635456158954	-1.68257555454555	-0.165254906231818	0.00485929976690827	0.0831397224725335	-0.0257519613307922	0.063340088168705	0.0375881268379128
879	-0.329290990334982	0.219732485742925	0.620513205072685	-0.165931865290173	0.0116792230731557	0.0700861471649755	-0.0280554983506805	0.0207765091189679	-0.00727898923171263
880	-0.782363470965552	-0.424736752529825	-0.0723546657894465	-0.171717392124337	0.0137719330771752	0.0603657648153705	-0.0325265647439304	0.0392539578831448	0.00672739313921446
881	0.00651834719498806	-0.512781200427517	-0.348684829670544	-0.195574965311576	0.00888649711807133	0.0543954472104507	-0.0440976736610179	0.0513203904673682	0.00722271680635028
882	-0.0430324518526678	0.683728971236737	0.491861493118233	-0.204927396219277	-0.00371243388182401	0.0524861551816341	-0.0520512249731556	0.00855770855686385	-0.0434935164162918
883	-1.55679183036345	-1.33924179908838	-1.14781366626386	-0.205872182783248	-0.0233996827058381	0.0545515067349423	-0.0582401195847147	-0.0157791652259202	-0.0740192848106349
884	0.284039578363512	1.07050906064053	0.394020207042134	-0.250724566734569	-0.0484046280567824	0.0599542173931408	-0.0797249924660702	-0.0241892799275033	-0.103914272393573
885	-1.42215961948874	-0.650234333315737	-0.804144055244355	-0.263249498118864	-0.0762587939860851	0.0675495675049554	-0.0906529081999978	0.00229962712637661	-0.0883532810736212
886	-0.652734946734298	-0.563599400149385	-0.65256703037239	-0.309569849219178	-0.104586832057544	0.0758856605172985	-0.112757006919808	-0.0527173524195601	-0.165474359339368
887	-1.01352085477233	-0.752570099329621	-0.151361946571027	-0.351823862845018	-0.130983105470247	0.0834686674802694	-0.133112766944999	-0.0418108643095365	-0.174923631254535
888	-1.62958560862742	-1.64972393033071	-2.25332357366399	-0.401779184483487	-0.153840047736079	0.0889920099886225	-0.155542407410315	-0.0284377506625605	-0.183980158072875
889	1.64151425602608	1.09319136096837	1.48577191311857	-0.475431034729999	-0.173002233479585	0.0914639563627339	-0.185656437282283	-0.040465942038617	-0.2261223793209
890	1.26265557369357	0.909620292248651	0.821114931753238	-0.455421048642161	-0.189999989533492	0.0902227478460639	-0.18506609677653	-0.0855156940209039	-0.270581790797434
891	-0.564243409948086	-1.18367031408863	-0.663137794011963	-0.385692485208607	-0.206988025447707	0.0848660718148508	-0.169271479613821	-0.0121927513648585	-0.181464230978679
892	-0.751095314774433	-0.90787846192	-0.747433747270691	-0.344757276729153	-0.224244310997697	0.0751367600335768	-0.164621609231091	-0.0287700613156847	-0.193391670546776
893	-1.90981082202357	-1.74889742200185	-1.99520481158916	-0.330587158478458	-0.240141448645255	0.0608111077416628	-0.169972499794017	0.0306610126364607	-0.139311487157556
894	-0.284792170858769	-1.09034186087156	-0.721269128462012	-0.372770866931822	-0.253465613326922	0.0416778018482586	-0.194852892803495	0.0507938629755263	-0.144059029827969
895	1.76316557980353	0.667229540193722	1.03457014357041	-0.398125470267892	-0.264984268879279	0.0176971870999527	-0.215137517349073	0.0766046208418653	-0.138532896507207
896	0.0947719438909625	0.33677719624391	0.0604107041991615	-0.34429703218328	-0.277490715231698	-0.0107152988557332	-0.210834348756904	0.0347182044551787	-0.176116144301725
897	-0.246933173955975	-0.0717812951253035	0.00136145694322401	-0.293797945126228	-0.293755692998773	-0.0425073599185355	-0.210020332681179	0.0976410942265192	-0.112379238454659
898	0.333671010041298	-0.294108910838397	-0.101821673603469	-0.258380494607806	-0.31409266826924	-0.076125488451744	-0.21619955044293	0.0163128790990949	-0.199886671343835
899	-0.660477550464709	-0.196129703412588	-1.13793179067484	-0.215221993066376	-0.336166707381045	-0.109952307501775	-0.220447002649732	0.106593660655975	-0.113853341993757
900	1.79808490420558	1.34855905950038	1.65359750810649	-0.200850235175464	-0.35653934230939	-0.142766157631004	-0.233385245038619	0.0414988309622318	-0.191886414076388
901	-0.124162241769296	0.36006675449008	-0.255217186610844	-0.125731015993323	-0.372210433008714	-0.17391544165886	-0.223952296886966	-0.00566705838488046	-0.229619355271846
902	-2.14967626508621	-1.51355097146503	-1.19255084835623	-0.075311977758166	-0.380764759378132	-0.203132437086328	-0.219736391407542	-0.033859126715383	-0.253595518122925
903	-0.418897537786679	1.00106382035911	-0.327903538947655	-0.109440686798235	-0.379830507845259	-0.23017249447141	-0.239814563038301	0.00322498351984613	-0.236589579518455
904	-0.36691362154353	-0.227711977345819	-0.1357950605876	-0.142440355304475	-0.368283342984708	-0.254538840466651	-0.255087512918611	0.0344842586055476	-0.220603254313064
905	-1.48385746257035	-2.39619524259492	-2.1937912932684	-0.171896451148728	-0.347216519973866	-0.275414685154916	-0.264842552092503	-0.020029514618214	-0.284872066710717
906	-1.17016755858618	-1.58618101661523	-0.879086409901492	-0.234588385787457	-0.318831002911581	-0.291773040530957	-0.281730809743332	0.135361102844925	-0.146369706898407
907	3.19541181441655	2.98124848553359	3.12043355087776	-0.307225901129595	-0.286688871859628	-0.302610753207456	-0.29884184206556	0.0560365594148654	-0.242805282650694
908	-0.142410269665365	-0.631262028363843	-0.281429262557536	-0.241174012384854	-0.256515960674198	-0.307259141456525	-0.268316371505192	0.0565514634261846	-0.211764908079008
909	0.0386570854400471	0.312469660207228	-0.110008503110813	-0.193637308070015	-0.233421723570415	-0.305694748975058	-0.244251260205162	0.0624420752424155	-0.181809184962747
910	1.4869106050279	1.08629450326225	1.54095454067303	-0.154143873248933	-0.218371285006702	-0.298767507204628	-0.223760888486754	-0.0344704029886512	-0.258231291475406
911	-0.708773515668969	-0.018828429747037	-0.0236031176470928	-0.0739105120186371	-0.209172722019198	-0.288243593921065	-0.1904422759863	0.0281935056278148	-0.162248770358485
912	0.315219405525808	0.252716430839011	0.497281929118644	-0.0409116770882747	-0.202053707650937	-0.276516593012749	-0.173160659250654	-0.0233981435452752	-0.196558802795929
913	-0.788567354476933	-0.840756953750233	-1.2259845869215	-0.00712440571464458	-0.19286901421319	-0.265957865735715	-0.155317095221183	0.0449787244607292	-0.110338370760454
914	2.91769602527539	3.07300640318481	3.51252550881164	-0.0100669966021051	-0.178587007496694	-0.258133056725761	-0.148929020274853	-0.0175618252452849	-0.166490845520138
915	-0.109186478664441	-0.0707137286864164	0.63034216865224	0.0838436111091213	-0.158254002118549	-0.253226231792857	-0.109212207600762	0.00467266504479706	-0.104539542555965
916	2.62846865432523	2.45061116167561	2.22390240149771	0.140463022237945	-0.13207376692279	-0.249909826476076	-0.0805068570536401	0.0740261271736261	-0.00648072988001404
917	1.10797932075933	0.837350955505277	0.455136048592265	0.259881063526407	-0.0993930113932076	-0.245707179133479	-0.0284063756667598	0.0602122911141143	0.0318059154473546
918	2.0125107873066	2.49263343327681	1.80598235356715	0.367675527917724	-0.0588314756906126	-0.237698249662514	0.0237152675215324	0.0518730544000693	0.0755883219216017
919	-2.17109394023428	-2.16497531604926	-1.86323233516118	0.493759216152797	-0.0085090052594006	-0.223249112871658	0.0873336993405795	0.0499237387646506	0.13725743810523
920	-1.66506348855386	-2.21313149432588	-1.14739577006258	0.490949777892319	0.0531925780331534	-0.200444603071293	0.11456591761806	-0.0228993741806027	0.0916665434374569
921	-0.151426342415334	-0.6391596118617	-0.0985182544319254	0.418405114896174	0.12594875484584	-0.16812154888523	0.125410773618928	-0.00181725349123222	0.123593520127696
922	-1.13359326361607	-1.03273726720811	-0.957227718226834	0.35106969576882	0.204309668999296	-0.12565943438007	0.143239976796015	-0.045642981104013	0.0975969956920024
923	0.70081993588989	0.572712643583254	0.675435051711051	0.257273470264397	0.278114163358822	-0.0728069033422975	0.154193576760307	-0.0860025750695433	0.0681910016907638
924	0.248071786382659	-0.0873611210089351	1.30765206136147	0.208897662838966	0.336317701536714	-0.00978391470736421	0.178477149889439	-0.0869723297092241	0.0915048201802144
925	0.454736832479626	-0.0308267056477495	0.0417516889616902	0.177730477212673	0.370846122719784	0.0622869356730207	0.203621178535159	-0.0852851446816054	0.118336033853554
926	1.0901285145759	1.16213970774629	0.150839921447574	0.165890805107863	0.378952044243936	0.140838617463507	0.228560488938436	-0.0407821148431145	0.187778374095321
927	0.355739409564592	0.920251700305051	-0.547090943626635	0.188204375509831	0.36284992594989	0.2215857800504	0.257546693836707	0.0105329872161667	0.268079681052874
928	-0.265794988088423	-0.708508939614122	-1.06745812067968	0.208627679858373	0.328403003057929	0.298826932385292	0.278619205100531	-0.0247295752488061	0.253889629851725
929	-1.03490814048648	-0.50816922997249	-0.412476840620671	0.206758048000377	0.283898443009842	0.366373470021886	0.285676653677368	0.0248791595068759	0.310555813184244
930	-1.03073896855654	-0.839892662321558	-0.76658068108384	0.16481858387251	0.237691349029136	0.41882961928363	0.273779850728425	0.0438556645605987	0.317635515289024
931	0.161043101894755	-0.857153487257001	-0.328308180935903	0.0975341146583966	0.195447127777883	0.452738327233999	0.248573189890093	0.0291888022582146	0.277761992148307
932	-0.219835973890868	0.122497383867431	-0.631850426941266	0.0545011951648692	0.159107260040815	0.467151201032433	0.226919885412706	-0.0178655528849214	0.209054332527784
933	0.89924723553357	0.832200444569124	1.27651048085794	0.0166650779958133	0.127416308535406	0.463443296600425	0.202508227710548	0.0343690364143822	0.23687726412493
934	-2.25532472033322	-1.82297492800373	-2.28236953103688	0.0202048347173862	0.097671022675279	0.444525885835585	0.18746724774275	0.028273107478626	0.215740355221376
935	-0.204375741354346	-0.191046348955171	-0.0410027704057895	-0.0519464450299297	0.0680590643629984	0.413832194472353	0.143314937935141	0.0511786877603067	0.194493625695447
936	0.54721821846496	0.503764562659885	0.302900652825433	-0.105297158041254	0.0381187402757473	0.374467658367726	0.102429746867406	0.170386598683858	0.272816345551264
937	1.75619795786007	1.52020068158279	1.73256593763501	-0.119678324212252	0.00739666945973215	0.328772590606881	0.0721636452847871	0.0629144850991066	0.135078130383894
938	0.590398480550757	0.931362275483357	1.18582766106565	-0.0678717221294685	-0.0241677684044108	0.278336400431749	0.0620989699659564	0.104784079040131	0.166883049006088
939	-1.24116035609402	-1.50278736354617	-1.77416261127196	-0.0115794568441973	-0.0548666025176984	0.224292816170388	0.0526155856028309	0.168898323972244	0.221513909575074
940	0.541115801699818	0.420488789111302	0.209721080588608	-0.0141121850636395	-0.0808017256915809	0.167650037376941	0.0242453755405736	0.0993601679104753	0.123605543451049
941	0.203355814976722	0.0414811308547155	-0.619995127804083	0.00237490814853432	-0.0980693445894977	0.109534844692451	0.00461346941716266	0.0475036873388112	0.0521171567559739
942	0.623169885798538	1.15489747687029	0.2678327201659	0.0200082475969508	-0.105277020717384	0.0513914409105676	-0.0112924440699552	0.016148738246752	0.0048562941767968
943	1.11324852892764	1.33007983467387	0.139211757262573	0.0515791207020029	-0.103246633940549	-0.00483407215952425	-0.0188338617993569	-0.00292648770280739	-0.0217603495021643
944	-0.894489728705109	0.000933919250730719	-0.451639394543839	0.107504927478697	-0.0935164458485915	-0.0566498663689008	-0.0142204615795985	-0.0438554654620649	-0.0580759270416634
945	-0.655037193431403	-0.0323288887410487	0.892970402973283	0.11216681193688	-0.0767299843211031	-0.10128180304569	-0.0219483251433045	-0.0931938138831619	-0.115142139026466
946	-0.536748818625472	-1.11024958277354	-0.88266278219939	0.0901541650914107	-0.0526210095898294	-0.136231682693093	-0.0328995090638372	-0.0845444867876744	-0.117443995851512
947	0.164534854545442	-0.418503321829043	-0.342036378043991	0.0548582018361366	-0.0215211747596724	-0.159900860012279	-0.0421879443119383	-0.0494477161190655	-0.0916356604310038
948	3.20814291858252	2.69192641533029	2.42463294493933	0.0347844395240115	0.0143479485796748	-0.171993707060665	-0.0409537729856596	-0.102897630063399	-0.143851403049059
949	0.506396299996028	-0.772301387995917	1.2063375765258	0.125249839062062	0.0507129490124269	-0.173543587656142	0.00080640013944903	-0.0844321213222743	-0.0836257211828253
950	0.470448596050986	1.79411183122729	1.40636472286516	0.198359171975363	0.0837288212193155	-0.166590044219062	0.0384993163252055	-0.00507083742742156	0.033428478897784
951	-0.0545566750219824	-0.460458427959568	-0.637143413644657	0.256254859949762	0.112266260185086	-0.153675659338755	0.0716151535986977	-0.0405496890557026	0.0310654645429952
952	1.27617755279706	1.22672042784186	0.724162557681292	0.284856650537959	0.137195585810072	-0.137344841421482	0.0949024649755164	-0.0890505237317346	0.00585194124378179
953	1.55225719618874	1.43529794242382	1.06920174069771	0.336462862864559	0.160452610074848	-0.119705076148455	0.125736798930317	-0.0889828902295927	0.0367539087007244
954	2.92591490112798	1.60763395289045	2.43147335292632	0.410835091217838	0.183754306188376	-0.102028086806854	0.16418710353312	-0.197549604865078	-0.0333625013319579
955	-0.514768584507654	-0.354508839947129	-0.652199106973097	0.543010305940334	0.208818403291759	-0.0844451272250942	0.222461194002333	-0.165119383674406	0.0573418103279271
956	-0.420999586207977	-0.843489294464197	0.000821977504880389	0.596909201330879	0.237807603381983	-0.0659056646789606	0.2562703800113	-0.133124015299522	0.123146364711778
957	-1.20572908589567	-0.95527868789177	-1.2405323135096	0.5996377342434	0.272426046246477	-0.0445155092972712	0.275849423730869	-0.138894438133149	0.13695498559772
958	-1.81460101245949	-1.75898106217019	-1.12766116192233	0.5422768048468	0.311814965962055	-0.0181443758642504	0.278649131648201	-0.0940887699722624	0.184560361675939
959	0.161306369584162	0.530423744856326	1.08370261973418	0.426581413856462	0.351696193229226	0.0149710510963595	0.264416219394016	-0.0903561741534931	0.174060045240523
960	0.353354909665745	-0.638382127650693	0.0443195010250897	0.340294291060413	0.385159608215066	0.0558176755623091	0.260423858279263	-0.071803164490967	0.188620693788296
961	-1.58132427359109	-0.768603935509927	-0.663373714764201	0.282844830653625	0.404968455468979	0.104370554771052	0.264061280297885	-0.083010248606292	0.181051031691593
962	1.03637826780796	0.0379181619507697	0.189245346147621	0.183254285026123	0.40647003788162	0.159418936280336	0.24971441972936	-0.0803232379168335	0.169391181812526
963	-0.911515278360233	-1.23380190611182	0.0479578976524031	0.144415868050772	0.388224174145083	0.218436799035596	0.25035894707715	-0.0597138522641581	0.190645094812992
964	1.57327716299155	1.09848660471274	0.960449515179139	0.0837849804245408	0.351520245938193	0.277646125830551	0.237650450731095	-0.100647911941529	0.137002538789566
965	0.166097039144572	-0.163789784165634	0.193960726884671	0.0919134447774046	0.29955070350226	0.332433991614954	0.241299379964873	-0.0737301581944635	0.167569221770409
966	0.915939777466154	0.581375483170827	0.831313475809654	0.099781525943633	0.236688426131011	0.378093200177975	0.23818771741754	-0.13621796240899	0.10196975500855
967	0.130926414091635	0.893695891418407	0.806898518676556	0.131773305774875	0.16858347381249	0.410663879899451	0.237006886495606	-0.0568739253950382	0.180132961100567
968	1.85070258967399	1.35612827658592	1.41758458802599	0.153175897945517	0.101363576540863	0.427625555717985	0.227388343401455	-0.0618082842382653	0.16558005916319
969	-1.08586385136796	-0.450209596094542	-0.83778007568407	0.223098433162062	0.0410219390242029	0.428292884248244	0.230804418811503	-0.0303581525817062	0.200446266229797
970	1.46270165257214	1.15075290804011	1.0786851570533	0.22707701627337	-0.0068783345584545	0.413881819470358	0.211360167061758	0.0123119406640024	0.22367210772576
971	-0.791119850702842	-0.495399163799582	-1.57479165351306	0.270184874114274	-0.0381441526398504	0.387283628485692	0.206441449986705	-0.0216488372613395	0.184792612725366
972	0.131737951524548	-0.355938343598374	-0.28434878548861	0.264294488860083	-0.0511070604666086	0.352627131327516	0.18860485324033	-0.0637611590215565	0.124843694218774
973	-0.0491012296615904	0.463125376654834	0.238460793384961	0.255976031033564	-0.0466109355999557	0.314718294654754	0.174694463362788	-0.0302566606167979	0.14443780274599
974	-0.402027031862834	-0.0138043363788622	-0.571333993994889	0.240380975906874	-0.0281010880139055	0.278412674285671	0.16356418739288	-0.0479989497455867	0.115565237647293
975	-0.894736570677353	0.53289206841439	-0.0823027908133297	0.20886265417108	-0.000658441884834122	0.247957917444441	0.152054043243562	-0.0342743637729032	0.117779679470659
976	-0.893363816933043	-1.13186124833854	-1.62271234522744	0.151570435590039	0.0306528323911378	0.226363343306522	0.136195537095899	-0.0987779317421717	0.0374176053537276
977	0.689761271429957	0.902934058029828	0.147294768915386	0.0789289525664871	0.0618215859146663	0.214904317836007	0.118551618772387	-0.103747203320344	0.0148044154520425
978	2.02337582422229	1.59097441287225	1.64500399975829	0.0502315707945514	0.0898979737467955	0.212915989654511	0.117681844731953	-0.0822326242795505	0.0354492204524022
979	-0.648568152584561	-0.964711775616232	-0.462772039657252	0.0956086049449254	0.112666128903972	0.217983548670202	0.142086094173033	-0.131889182082957	0.0101969120900763
980	-0.50263074591041	-0.220974392017378	-0.198713840713162	0.101644073727624	0.129842600907989	0.226487743874802	0.152658139503472	-0.0862828382551654	0.0663753012483061
981	0.0591276585191155	-0.82831047279329	-0.773307660543948	0.0858891236250018	0.142962330135358	0.234325503431695	0.154392319064018	-0.0266399613859143	0.127752357678104
982	0.100474281331128	-1.16775659562041	-0.0391470735040972	0.0744424588485445	0.153235543922675	0.237626499047424	0.155101500606215	-0.0751995369760604	0.0799019636301541
983	1.69841078690333	0.977370142979499	2.36953603122955	0.0676139148465871	0.160415133073327	0.233390227564339	0.153806425161418	-0.0251082325579143	0.128698192603503
984	0.571323186831949	1.82993976225478	2.20309195766928	0.116436556103316	0.162627818713904	0.219990104153813	0.166351492990344	0.0313038005345733	0.197655293524918
985	-1.14571140985242	-1.17906879123062	-0.165588498910199	0.164047810536169	0.157710553506739	0.197421867999556	0.173060077347488	0.0133243027515333	0.186384380099021
986	-0.760623531724384	-1.60635269452188	-0.725678977815599	0.153051050658797	0.145915665265538	0.167179682554278	0.155382132826204	0.039781157493554	0.195163290319758
987	-1.90150478057003	-2.27421583501198	-2.29307937644669	0.115740832942354	0.130108956869141	0.131807437937616	0.125885742583037	0.0481439806537258	0.174029723236763
988	1.54057792735785	1.32304320520047	1.97395718938974	0.0246551536710259	0.11254361539967	0.0943806360348733	0.0771931350351897	0.108772690760375	0.185965825795565
989	-0.40336062838024	-0.220677558003812	-0.41487865054168	0.0132412056641831	0.0924102955304587	0.0581832175748614	0.0546115729231677	0.120283413715577	0.174894986638745
990	1.20598648778191	1.62666920209109	0.691517636094791	-0.00805462921501409	0.0669892665087502	0.0265807268691139	0.0285051213876167	0.0360113524026372	0.0645164737902539
991	0.110438544710266	-0.25153968457121	0.144041182777208	0.0174301381374145	0.0351177719737363	0.00282295491953021	0.018456955010227	0.0782472451396866	0.0967042001499135
992	0.316639049859507	0.68316804034213	0.730286889948372	0.0375571369883845	-0.00129338172786941	-0.0104496120002271	0.00860471442009598	0.0503015492459432	0.0589062636660392
993	1.4519209051417	1.40722035441043	0.664239534123666	0.0601842802110415	-0.0376483705253315	-0.0118781786708898	0.00355257700494008	0.0469804015236533	0.0505329785285933
994	2.02508441206279	1.3773484563955	0.807616717948095	0.120923432169317	-0.068776638940981	-0.00185434762951223	0.0167641485329414	-0.017605702192174	-0.000841553659232688
995	-1.23632831714242	-1.56703679065682	-1.20678547297582	0.223984691317217	-0.0899786753773918	0.0175191154515981	0.0505083771304746	-0.0550592377376104	-0.00455086060713583
996	-1.047498714641	-1.17125618506109	-0.531147471064855	0.245220108815819	-0.0971811234604896	0.0429877210526621	0.0636755688026639	-0.0224115474314019	0.041264021371262
997	-0.197686113056101	-0.942752209831539	-1.01863259772355	0.217092283666795	-0.0883886049068882	0.0709913257137322	0.066565001491213	-0.122879878808643	-0.0563148773174297
998	0.0622446132091729	0.890496747391018	0.233543439694735	0.184630235148965	-0.0659843879610081	0.0984891617433229	0.0723783363104265	-0.0593177424696524	0.0130605938407741
999	-1.17199360425609	-0.910297380699452	-1.15498544544166	0.158842056509357	-0.0364194226505597	0.123508778430563	0.0819771374297867	-0.00389859355334568	0.078078543876441
1000	1.33937728458759	0.687205771469851	0.39261905745694	0.0979545171194906	-0.00722730822044541	0.145260295278885	0.0786625013926434	0.0347338577723929	0.113396359165036
1001	0.490404858272115	0.107540695531292	0.44243707340996	0.0977853114201513	0.0159279238917178	0.163799467366013	0.0925042342259609	0.0191230474366392	0.1116272816626
1002	0.477257559312338	0.50677837273389	1.23196840500087	0.110519188450084	0.030073832109758	0.179407718982626	0.106666913180823	-0.0069833407685332	0.0996835724122896
1003	0.741644728094929	0.603603003858961	1.07064876279773	0.131053279963763	0.0351593599121304	0.191986882468134	0.119399840781342	0.0610401235626332	0.180439964343975
1004	-1.04319705557481	0.294934033249889	-0.925775344130943	0.164799767576439	0.0333687430208279	0.200739463344065	0.132969324647111	0.0829540446507983	0.215923369297909
1005	-0.0456921345090124	-1.21612245413607	-1.00918343063161	0.147841734534658	0.0282080282767061	0.20425912226827	0.126769628359878	0.15107190690182	0.277841535261698
1006	-1.26092193109469	-0.538498639369285	-0.716203617949165	0.130120179287477	0.0234461376975981	0.200996244408873	0.11818752046465	0.13499986012218	0.253187380586829
1007	-0.399149644694126	0.946922252635645	0.706862083624621	0.0726712839693883	0.0214980963305114	0.189937456354212	0.0947022788847041	0.198280561316585	0.292982840201289
1008	0.346116474604397	-0.390981703393002	-0.0474134251665656	0.0187024219650056	0.022163563981338	0.171241644339981	0.0707025434287749	0.124780166200614	0.195482709629389
1009	-0.478243964998637	-1.020263122053	-0.381160934098846	-0.00675347430002472	0.0237475580960548	0.146526786088432	0.0545069566281539	0.139693974737834	0.194200931365988
1010	0.494010944109119	0.667251784977938	-0.875194687578715	-0.039257284216398	0.0248657197536475	0.118598025382146	0.0347354869731318	0.182759131822686	0.217494618795817
1011	-0.429457444125167	0.816443283139167	-0.702848443649207	-0.0435768244449137	0.0243457104764522	0.0906822401351704	0.0238170420555696	0.162723858322908	0.186540900378477
1012	0.770682657839215	1.53827986203939	1.30786766055983	-0.0591048286916342	0.021111047057998	0.0655212600416167	0.0091758261359935	0.226771378979997	0.235947205115991
1013	-0.418873445172114	-0.537671077259159	-1.15825542018552	-0.0423321991290183	0.0153641452377055	0.0447330839048134	0.00592167667116687	0.197882850036186	0.203804526707352
1014	-1.73395056834266	-0.748795180030394	-0.931752939025815	-0.043415977903597	0.00940009716553938	0.0286378119403826	-0.00179268959922501	0.263599207197978	0.261806517598752
1015	1.09575550873981	-0.0427809169668052	0.424177553563073	-0.0995014170850718	0.00669242843973913	0.0164683441028378	-0.025446881514165	0.280311721460664	0.254864839946499
1016	-0.923051548953879	-1.48463538933088	-1.16507948240561	-0.0979419906633575	0.00930673541361517	0.00676763194490331	-0.0272892077682797	0.260342950135125	0.233053742366845
1017	0.180365855845326	0.895462403183011	1.34326047241046	-0.12390767265865	0.016705488165869	-0.00216985727298196	-0.0364573472552544	0.242703638144272	0.206246290889018
1018	-0.91906242322312	-0.991829851463203	-1.63296473817605	-0.131334721686198	0.0261315706534798	-0.0119003213747061	-0.0390344908024746	0.293587183721064	0.254552692918589
1019	-0.69460772759558	-0.696423293863368	-0.289921293936512	-0.162096341137786	0.033855301117926	-0.0235628584322651	-0.0506012994840416	0.182245656193463	0.131644356709422
1020	-0.234369878040341	0.240650718800203	0.521578564280764	-0.200138090531404	0.0369967340386544	-0.037784006576984	-0.0669751210232446	0.167116319470294	0.10014119844705
1021	-0.498689959751535	-0.0133388548408359	0.731835426657891	-0.226737425376913	0.0335957151112177	-0.0547151658773747	-0.0826189587143566	0.103011980505304	0.0203930217909471
1022	0.872276381295789	1.72980598985055	0.679519803965682	-0.253448944253102	0.0227363442899088	-0.0741169713816734	-0.101609857114955	0.0691328930889741	-0.0324769640259813
1023	-0.295974211744933	-0.277920265376832	-0.621820312469502	-0.234459868631651	0.00511771514444172	-0.095445298554672	-0.10826248401396	0.044141930052706	-0.0641205539612543
1024	-0.229257889375325	0.134233074444047	0.462357334096145	-0.223720029214232	-0.0164898307542033	-0.117949124506801	-0.119386328158412	-0.0170176918259004	-0.136404019984313
1025	-0.0117319368434723	0.109335348209081	0.546742292465607	-0.216677805436408	-0.0375604205441807	-0.140762858441646	-0.131667028140745	-0.0435981133806666	-0.175265141521411
1026	-1.21358279686244	-0.436558766431651	-0.970701395416181	-0.205221757257968	-0.0538507697176207	-0.162930540016557	-0.140667688997382	0.0401750365982108	-0.100492652399171
1027	1.39126196348901	0.833085579233188	0.956888683898284	-0.230543153508478	-0.0627629656611087	-0.183344139296258	-0.158883419488615	0.0156918565532548	-0.14319156293536
1028	-1.10367655555358	-1.69582968484545	-0.658252493359979	-0.194378523401418	-0.0637630377486557	-0.200682612430051	-0.152941391193375	-0.00535175368644728	-0.158293144879822
1029	-1.05290712026843	-2.22506947754811	-0.899267178555297	-0.199894209919569	-0.0579094184791602	-0.213464315987616	-0.157089314795448	-0.0289775400591643	-0.186066854854613
1030	-0.126678991236574	0.0120987312005794	-0.548374208747159	-0.231505150871918	-0.0473841311583426	-0.220245400327033	-0.166378227452431	-0.012859983813573	-0.179238211266004
1031	-1.00639693097353	-2.04572697958078	-1.40689486126841	-0.249236316469822	-0.0365067789176995	-0.219910528535586	-0.168551207974369	-0.0567215629623324	-0.225272770936702
1032	0.314116567242987	1.1127366001738	0.961681823476013	-0.285891055453141	-0.0311288139962893	-0.211954703399638	-0.176324857616356	-0.0323996538756068	-0.208724511491963
1033	0.0222821561288523	-0.842443856877574	-0.437225575081338	-0.290780423382889	-0.0364763952944896	-0.196668335754648	-0.174641718144009	-0.119416008294786	-0.294057726438795
1034	1.5977653083684	1.8793853982693	2.20807343459908	-0.283773521121984	-0.055521658501083	-0.175202627169014	-0.171499268930693	-0.0267447176897284	-0.198243986620422
1035	0.666080199977746	0.992093510317153	0.64150358289435	-0.217426686748811	-0.0875401146505057	-0.149534601644744	-0.151500467681354	-0.009298573713726	-0.16079904139508
1036	0.300096663187563	0.490414512448602	-0.97554181399131	-0.143995136470501	-0.128279524295304	-0.122332985070827	-0.131535881945544	-0.0693401724018079	-0.200876054347351
1037	-0.475709999788916	-0.425769470033552	-0.548428941363813	-0.08021309169137	-0.170333464117969	-0.0966759339739145	-0.115740829927751	-0.0647761900040518	-0.180517019931803
1038	-0.184843758226047	-0.263994492608238	-0.476809122840559	-0.0504021596815195	-0.205262584300041	-0.0755701586347399	-0.110411634205433	-0.0475974123170113	-0.158009046522445
1039	0.706749768203346	0.254932772357023	0.0484504320394167	-0.0348166437653612	-0.226575496191292	-0.0613005502199423	-0.107564230058865	-0.114755370154571	-0.222319600213436
1040	-1.10829806275909	-1.15753405024126	-0.893540058009902	-7.98251429597144e-05	-0.231736115652425	-0.0547860130080055	-0.09553398460113	-0.077389005903205	-0.172922990504335
1041	0.909197710847573	1.14826695618261	1.66489625842483	-0.0130883246495213	-0.221953225733333	-0.0552458813356319	-0.0967624772394954	-0.0671070074340385	-0.163869484673534
1042	0.543835435722769	0.53175779033295	1.06460021682103	0.00839740565980073	-0.201016601020145	-0.0604197241193813	-0.0843463064932417	-0.0264751163256752	-0.110821422818917
1043	-0.388699623118439	-1.01075732786348	-1.38289534981952	0.040333986734688	-0.173796252180264	-0.0673094412285482	-0.066923902224708	-0.00267733002408446	-0.0696012322487924
1044	0.109727452366769	0.576902502996306	-0.458385388539231	0.0476867879131239	-0.143974893107291	-0.073133344359727	-0.0564738165179646	0.0394061128376174	-0.0170677036803472
1045	-1.21681866009481	-0.663169792379963	-0.613995905971083	0.0546420893035499	-0.113853792726421	-0.0760913931617373	-0.0451010321948694	0.0564127477588168	0.0113117155639474
1046	-1.6672565797877	-1.54274946902302	-1.32295970432626	0.0176590336637319	-0.0852661227570823	-0.075642167523938	-0.0477497522057628	0.0690652439184949	0.0213154917127321
1047	-0.845163622592019	-0.76294913835788	-1.00521748399444	-0.0623130693629181	-0.0597013018746465	-0.0722374279291837	-0.0647505997222494	0.0740214011544202	0.00927080143217077
1048	1.45406125567916	1.93405764724107	1.44135483881767	-0.141550914638578	-0.0391201290904498	-0.0667629969301062	-0.0824780135530446	-0.010285811807685	-0.0927638253607295
1049	2.7075869735328	3.19052500842504	2.8011190707178	-0.142395087682518	-0.026353971068574	-0.060069694127087	-0.0762729176260597	0.0385897009865795	-0.0376832166394802
1050	-0.119058994478829	0.14783993917571	0.368870136596773	-0.0496106702543226	-0.0230786389548635	-0.0528384556125033	-0.0418425882738965	0.0427455068974096	0.000902918623513119
1051	-1.19275883015916	-1.33414709010999	-1.95205917061171	0.0103156284861301	-0.0265136305828269	-0.045765293477587	-0.0206544318580946	-0.0628028450526132	-0.0834572769107078
1052	-0.93816516624959	-0.610314521105182	-1.91520162465429	0.0110845379163156	-0.029573876311071	-0.0398426808467578	-0.0194440064138378	-0.0256769104507172	-0.0451209168645549
1053	-0.26381941751038	-0.184932181260794	-0.688573167585698	-0.0194884553332186	-0.025670147017011	-0.0364161344324241	-0.0271915789275512	-0.0396507571986551	-0.0668423361262063
1054	0.301822301526445	-0.717847179260263	-0.065980221519664	-0.0479816662039284	-0.0127023545605522	-0.0367959437500976	-0.0324933215048594	-0.0102490088682253	-0.0427423303730847
1055	0.94838624433535	0.266627549267334	0.573515863963737	-0.0556201811250516	0.00698079207610071	-0.0415552434379444	-0.0300648774956318	-0.101813340285853	-0.131878217781485
1056	0.198743137764507	-0.609854531217787	0.0984677648342358	-0.0278539134976714	0.0286612903231932	-0.0500060457044878	-0.0163995562929887	-0.0829840592805392	-0.0993836155735278
1057	0.12889604451627	0.715112665334639	-0.00690880994489701	-0.00181770402193931	0.0474067904975857	-0.0603241208327092	-0.00491167811902095	-0.0967729272867588	-0.10168460540578
1058	1.59073758128609	1.26887046982736	0.901465000530644	0.0199158624363445	0.0596740490261517	-0.0703430427346132	0.00308228957596102	-0.112446556434023	-0.109364266858062
1059	0.392889440046245	0.564818231113505	1.3385052855296	0.0859253326601096	0.0639560663997755	-0.0785500381526937	0.0237771203023971	-0.0481428323888455	-0.0243657120864484
1060	1.56992418576823	1.09999060137677	0.832111916813925	0.140216249494423	0.0615177238794219	-0.0846948706648229	0.0390130342363408	-0.0610724008959628	-0.022059366659622
1061	-0.283870720772506	-0.908527804462707	-0.607640716844687	0.223415046575901	0.0561369580909273	-0.0897142935151565	0.0632792370505573	-0.060546997311356	0.00273223973920134
1062	-0.229205483716321	-1.00596029971287	-0.202842457565666	0.262547228288239	0.0526236685837077	-0.0950945463600041	0.0733587835039808	-0.00531479766833721	0.0680439858356436
1063	-2.81335949985362	-2.45552066601187	-3.00860711947208	0.272645092432414	0.0548003361335048	-0.102030469074862	0.0751383198303521	-0.00217036992502763	0.0729679499053245
1064	-0.0367169374076475	-0.139053903769053	-0.0821714396101392	0.17831981586794	0.0632273092478732	-0.110726357726947	0.0436069224629556	0.0232132411108284	0.066820163573784
1065	0.275418922832484	0.177282599325391	-0.766741074674935	0.108029911925306	0.0742640773257495	-0.120066435902391	0.0207425177828882	0.0700682855435593	0.0908108033264475
1066	-0.374141336361104	-0.0268189577492585	0.14668628254315	0.0663832327935458	0.0813802519435837	-0.127773185290954	0.00666343314872526	0.102793441688436	0.109456874837161
1067	-1.8836280488871	-2.15500700649025	-1.70122093374305	0.0240325320955629	0.0788534214863963	-0.131055981245149	-0.00939000922106317	0.10130400947317	0.091914000252107
1068	-1.2062336755434	-0.872053935404165	-1.52629562596553	-0.0668330338995881	0.0642708456212784	-0.127602652056552	-0.0433882801116206	0.170576008397604	0.127187728285984
1069	1.36140910864262	0.671420020659189	0.64592997445226	-0.16504923259347	0.0378492343660876	-0.116585055855701	-0.0812616846943609	0.132407254422285	0.0511455697279238
1070	-0.958407944690148	-0.756692637232178	-0.545466766047882	-0.180877142441468	0.00036219786219267	-0.0992564155845996	-0.0932571200546249	0.114655365026837	0.0213982449722124
1071	0.734351232266369	1.55893427657599	0.997412197678772	-0.216930671233674	-0.0466708713367199	-0.0788625932982479	-0.114154711956214	0.0828623228060407	-0.0312923891501734
1072	0.469534903064629	0.130965284349987	0.95412930270724	-0.20992061170487	-0.100118656395034	-0.0599258640611077	-0.123321710720337	0.141952467213812	0.0186307564934751
1073	-0.308234836490875	-1.06337042101456	-0.616343712344729	-0.182947036896238	-0.155290494474443	-0.0472284836612332	-0.128488671677305	0.177494275635939	0.0490056039586341
1074	1.10912618668576	1.02191923111412	0.462141746313048	-0.168949190073249	-0.206152929527429	-0.0448304531540033	-0.139977524251561	0.0796924342460015	-0.060285090005559
1075	1.34745625595432	1.03888354332938	0.607229567429013	-0.117691700323453	-0.247421248022197	-0.0553055209161704	-0.14013948975394	0.0763977374277642	-0.063741752326176
1076	0.267257247505535	-0.0521581417477403	-0.74899249971607	-0.0353374449990284	-0.276088878553988	-0.0792519646756273	-0.130226096076215	0.0309736968301626	-0.0992523992460521
1077	-0.353414917946645	-0.238844377222458	-0.519342387246505	0.0297798691676472	-0.290503774424767	-0.115101404655265	-0.125275103304128	0.0365710022877912	-0.0887041010163369
1078	-1.2086963820995	-1.17882774047561	-1.07988825014459	0.0608767207021356	-0.289833946799233	-0.159280201151172	-0.129412475749423	-0.000190264976376399	-0.129602740725799
1079	-0.588345349281524	0.634565418798798	-1.04379301561693	0.0401373675330043	-0.27481544001777	-0.206753285836717	-0.147143786107161	-0.0132833274228758	-0.160427113530037
1080	-0.452346228321353	0.452391334298994	-0.31867927311286	0.0056486508346867	-0.248493685008633	-0.25186743153551	-0.164904155236486	-0.0291171291754619	-0.194021284411947
1081	0.717592045751692	0.263688124392836	0.237539164702871	-0.0324694244755785	-0.215655735325717	-0.289320897098496	-0.179148685633264	-0.0555329220027272	-0.234681607635991
1082	1.32919563757	0.520491743527969	1.10761792339169	-0.0334532495525024	-0.180670015508034	-0.315072699047893	-0.17639865470281	-0.0737316602516585	-0.250130314954468
1083	0.526380881826626	-0.57606932713268	0.843493859069245	0.0105166315245944	-0.146230236777978	-0.327030866679786	-0.154248157311056	-0.075811555312104	-0.23005971262316
1084	-1.0385306889536	-0.664373968638791	-1.6903730502464	0.0568835317073755	-0.113360256708808	-0.325390338240964	-0.127289021080799	-0.0898451507291192	-0.217134171809918
1085	1.07935546332609	0.140868490388958	0.854682613378452	0.0520840040548606	-0.0822683271048836	-0.312523341591935	-0.114235888213986	-0.0659185612642935	-0.18015444947828
1086	-0.0753500788835415	0.495473432128774	0.512591376206099	0.0825034405866599	-0.0536905148265552	-0.292386506893713	-0.0878578603778696	-0.0335254226611535	-0.121383283039023
1087	-0.459683760574983	-0.0847402862144215	0.184707702307477	0.0977155990171544	-0.0291006874601142	-0.269528998002485	-0.0669713621484816	-0.0282432729106261	-0.0952146350591077
1088	0.348532725871958	-1.11706801228308	-0.685169856244549	0.0896475325904823	-0.00962048457906517	-0.247960602677679	-0.0559778515554208	-0.00285015339788018	-0.0588280049533009
1089	0.276975724868197	1.02206890458148	0.470037160458204	0.0927078373522167	0.00467865792093944	-0.230265743923945	-0.0442930828835964	0.015340680691671	-0.0289524021919254
1090	-0.0339837445884087	-0.280628920691136	0.384309039789468	0.100783718562416	0.0140492056605515	-0.217253324560427	-0.0341401334458199	-0.0511683098646205	-0.0853084433104404
1091	0.485349669543944	0.0401554419973753	0.551864180255547	0.101772596319438	0.0186443367895794	-0.208154428449808	-0.0292458317802633	-0.0172522635392232	-0.0464980953194865
1092	1.55797158140183	0.742679841824044	0.300686060797867	0.114986190006303	0.0192367094430547	-0.201169710014292	-0.0223156035216446	0.00668041834896486	-0.0156351851726797
1093	-1.06200055600425	-1.41144186035458	-1.29248885758155	0.171087618269454	0.0170171903391947	-0.194134667953262	-0.0020099531148711	-0.00665166089977767	-0.00866161401464877
1094	-0.0399868629926803	-0.285250958149121	0.00534992925946301	0.168292140318184	0.013469084744165	-0.18511599982828	-0.00111825825531013	0.0187248985444868	0.0176066402891767
1095	-1.30650339266345	0.1107716270393	-0.500600288098017	0.159578902427068	0.0098172990141478	-0.172801092152038	-0.00113496357027402	0.00787073335057337	0.00673576978029935
1096	1.25481911200536	0.754850686316146	1.0598310845004	0.105707734410449	0.00588510144968115	-0.156618034222416	-0.0150083994540952	-0.0149503736059925	-0.0299587730600877
1097	-0.202380397139442	0.0967953327123979	0.374758407455851	0.107217768640792	0.000649474313039917	-0.136639870271135	-0.00959087577243449	-0.0371948553234644	-0.0467857310958989
1098	-0.00874334123805265	0.246664471491327	0.429753745910996	0.0980791533305688	-0.00631141436377571	-0.113424761260937	-0.00721900743138113	-0.1029719169354	-0.110190924366781
1099	-0.350337299437122	-1.14410257515094	-0.0943460467818703	0.088444280829791	-0.0140731761052523	-0.0879218683448529	-0.00451692120677142	-0.0958815282269009	-0.100398449433672
1100	1.67596285030656	2.03666736500182	2.00561126273508	0.067606405882769	-0.0209495381935015	-0.0614396346758102	-0.00492758899551422	-0.110295214490157	-0.115222803485671
1101	1.42248237251831	0.689146393597745	0.50773172113385	0.106303405867664	-0.0257244786419752	-0.0355570007239109	0.015007308833926	-0.0611946862892719	-0.0461873774553459
1102	0.843848494443667	1.31758841967084	1.05728776981519	0.175335008541615	-0.0278349326434803	-0.0118766903217566	0.0452077951921261	-0.139269864320849	-0.0940620691287229
1103	1.02116273121325	0.805942701253946	0.855128098969584	0.243482411787047	-0.0258471176279194	0.00834352966741619	0.075326274608848	-0.0688443782780736	0.00648189633077449
1104	0.83144323412095	0.381437260913829	1.05974778699483	0.314604799007686	-0.0173500569349328	0.0245382156256428	0.107264319232799	-0.129542659631669	-0.0222783403988704
1105	0.137652610382992	1.37413458929873	0.321047944199232	0.379171232357595	0.000280600089577206	0.0370403188123014	0.138830717086491	-0.142695982453712	-0.00386526536722073
1106	-0.331830694883195	-0.288146079325574	-0.520929340397703	0.414500410887897	0.0286449796601563	0.0471043498961654	0.163416580148073	-0.183804810273402	-0.0203882301253289
1107	0.703642467093162	1.1772423129752	1.03370737548153	0.413695189396783	0.0677605630370027	0.0567487769635582	0.179401509799115	-0.202979291844215	-0.0235777820451006
1108	0.649722839051626	2.06402959766311	1.05432536403689	0.4226057624902	0.116149799480894	0.0684438582040821	0.202399806725059	-0.171269632297276	0.0311301744277833
1109	0.93028760868849	0.801518565660702	0.936631741567516	0.435970412728567	0.170973213457831	0.0846960216972267	0.230546549294541	-0.142336503412863	0.0882100458816786
1110	0.10045067819417	-0.221709352813612	-0.700706283803903	0.461069857476224	0.229627286732906	0.107587743335742	0.266094962514957	-0.119330519968273	0.146764442546684
1111	-0.0222877350926383	0.0358008625063826	-0.782877716738507	0.466034118511948	0.290817264589052	0.138335112373644	0.298395498491548	-0.176400167767791	0.121995330723757
1112	1.22811501144789	1.54993208239578	1.41030757895867	0.453318655364062	0.353395518054767	0.17696870206721	0.327894291828679	-0.136763908110641	0.191130383718039
1113	-0.11759541461647	-0.0654094973044939	0.694445760215967	0.470119657533489	0.414924388933643	0.222274493692606	0.369106180053246	-0.0841968250294728	0.284909355023773
1114	-0.397208649665662	-0.63612899449283	-0.349583445470152	0.462083101271163	0.472265682381552	0.272044590660742	0.402131124771152	-0.089175345573657	0.312955779197495
1115	-1.00898176687936	-0.325760246258372	-0.36764525790546	0.428504383021795	0.522906662380846	0.323510070815508	0.424973705406049	-0.0280496340679114	0.396924071338138
1116	2.48939606105001	1.4899966095726	1.74931300191496	0.35887249062736	0.564553857208259	0.373747588517807	0.432391312117809	0.00036331913359991	0.432754631251409
1117	0.726736708166847	0.638781542347017	1.05939514579818	0.38193061573789	0.594577876491347	0.419969596529849	0.465492696253029	0.089883127018599	0.555375823271628
1118	-0.803025729512845	0.409208264737315	0.0344377604072504	0.408637324549658	0.611123662116456	0.45975174688472	0.493170911183611	0.0802549407630317	0.573425851946643
1119	-0.845932723249556	-0.417302858650646	-0.656506999100289	0.386813666594181	0.614744249420241	0.491239746287141	0.497599220767188	0.0404373092708387	0.538036530038027
1120	-1.29098066175361	-1.29118159447224	-1.02633535488808	0.331771053476635	0.608081240730143	0.513303345878467	0.484385213361748	0.0672440287220471	0.551629242083795
1121	0.33093392248777	0.423187620378085	-0.149603424910755	0.24169475134991	0.594198836056625	0.525621752046773	0.453838446484436	0.0788425711159858	0.532681017600422
1122	1.01137460169175	-0.171446667563061	1.19022759128158	0.184210894918763	0.574661685260839	0.528725690363647	0.429199423514416	0.117394442394572	0.546593865908988
1123	-1.34248866765605	-0.297599164903861	-1.18566866217746	0.172747152164052	0.549188940485583	0.523967179449852	0.415301090699829	0.17973653700116	0.595037627700989
1124	-0.095145686162082	-0.0916026049982583	-0.0342478333831575	0.115421086089743	0.517173091830745	0.513310071526111	0.381968083148866	0.124645842983204	0.50661392613207
1125	-0.146407407035488	0.215071884549414	-0.137261963585905	0.0700857585081911	0.478560309214814	0.498880229308148	0.349175432343718	0.0990272586722189	0.448202691015937
1126	-0.332683880407941	-0.889384009486495	-0.214697813617196	0.0325989340810112	0.43400658965561	0.482396094208868	0.316333872648496	0.0972006035532686	0.413534476201765
1127	-2.66835396276715	-2.25251294429846	-3.21548798557427	-0.00449553012801377	0.384952250274055	0.46474342012747	0.28173338009117	0.0594584897841145	0.341191869875285
1128	-0.31268137563758	-1.01640970916753	0.352404258643943	-0.116599514504881	0.333169162755366	0.445884825220264	0.220818157823583	0.131600355686264	0.352418513509847
1129	0.45824341118298	-0.319262809458236	-0.541873789218997	-0.198153847001821	0.279179892167578	0.425089483445676	0.168705176203811	0.129842322701772	0.298547498905583
1130	0.130869086340243	-0.455318221657561	-0.154767076702084	-0.231303185906321	0.221422762900748	0.40132772430141	0.130482433765279	0.183683630172715	0.314166063937994
1131	0.442532037726836	-0.315923567313468	0.114522781381009	-0.241637705503878	0.157824525487566	0.373634963921518	0.0966072613017355	0.178420222787227	0.275027484088962
1132	0.768903702820601	0.174692149454676	1.14562952588686	-0.226132695433167	0.087760289709821	0.341278981133301	0.0676355251366517	0.117532777189405	0.185168302326056
1133	-1.81255889364687	-1.98590530069235	-1.80105276222256	-0.183127981871606	0.0127036488227275	0.303712067440467	0.0444292447971963	0.10478663620148	0.149215880998677
1134	-0.419895789141443	-0.749067973533026	-0.437242010605257	-0.207643650521605	-0.0640564229225562	0.260470115392444	-0.00374331935057248	0.0771407335089818	0.0733974141584094
1135	-0.852446004535923	-1.51086667166697	-0.318245094863624	-0.231005391314564	-0.138835070225554	0.211212042747156	-0.0528761395976543	0.0932979446882343	0.04042180509058
1136	-0.0450820831221342	0.255955807437189	0.595113067010278	-0.266991684985524	-0.209482220449713	0.155968898798147	-0.106835002212363	0.0936875422603968	-0.0131474599519666
1137	-0.416148676973488	0.235462701518482	-0.0476506330524897	-0.283817465601651	-0.27563737430816	0.0955013417797196	-0.154651166043364	0.0951947979716194	-0.0594563680717444
1138	0.824812482284034	1.21758767722706	0.781286841961008	-0.299398844914455	-0.337736994789294	0.0315324651318572	-0.201867791523964	0.0165555184592114	-0.185312273064753
1139	-0.475363690570359	-0.435713605844774	-0.467083974714722	-0.272993573136421	-0.395161075644166	-0.0333531584131231	-0.233835935731237	-0.068702954818695	-0.302538890549932
1140	-1.62199216712329	-2.10593204859788	-1.94054988997125	-0.261891214827452	-0.445233225309463	-0.0961460078129049	-0.267756815983273	0.02942546150973	-0.238331354473543
1141	-0.185176100345698	-0.395264290025413	-0.909419461483304	-0.298962713307153	-0.483927522779062	-0.153968068292731	-0.312286101459649	0.0179068562982349	-0.294379245161414
1142	-1.80764600999982	-1.01399894800184	-2.26913278694269	-0.32005337836046	-0.508803067012879	-0.204489597300305	-0.344448680891215	-0.0135394606900008	-0.357988141581215
1143	1.98787273439136	1.81795823916661	0.971931079411863	-0.382873402396055	-0.520957648379245	-0.246081862739193	-0.383304304504831	0.0419009782832195	-0.341403326221611
1144	1.34394986192447	1.76353169429476	1.21986718180101	-0.347300961204001	-0.523955516110848	-0.277783376638458	-0.383013284651102	-0.00139572124644821	-0.38440900589755
1145	0.57495210093483	1.30533111486169	0.361916136335905	-0.268030915000472	-0.52119813124181	-0.299282310646014	-0.362837118962765	0.0876223079179286	-0.275214811044837
1146	0.692524927356022	-0.188087883629113	0.462601126004354	-0.187258270807262	-0.512877579692693	-0.311055912078052	-0.337063920859336	0.100635708482568	-0.236428212376767
1147	-0.941889369035437	-0.100436345465442	-0.650094661462768	-0.10428205666215	-0.495685089050764	-0.314602361247359	-0.304856502320091	0.120058133781095	-0.184798368538996
1148	-1.21731912783795	-1.9816676978892	-2.20566829106044	-0.076081032556029	-0.46544327500873	-0.312500552582365	-0.284674953382375	0.165499044002345	-0.11917590938003
1149	-0.988104155136145	-1.87682650408624	-1.49132136147109	-0.0945436733874723	-0.420353362712766	-0.308028375382683	-0.274308470494307	0.210022592160638	-0.0642858783336694
1150	-1.86676003848613	-0.837455617182747	-1.29436697174607	-0.136172634939336	-0.362912965370909	-0.304334607578585	-0.267806735962943	0.247038560903599	-0.0207681750593442
1151	0.693332857538489	0.313971589078935	1.71494912958294	-0.220737882492547	-0.30038453066899	-0.303496128447963	-0.274872847203167	0.165143194680031	-0.109729652523136
1152	1.66404414894294	1.26513075755541	1.83575783726388	-0.247464421307147	-0.242633047363673	-0.305940237981251	-0.265345902217357	0.0839719223008756	-0.181373979916481
1153	-0.545602627987279	0.0283725550762989	0.0922090151787868	-0.202752271710638	-0.198143587941488	-0.310572660209436	-0.237156173287187	0.0755217690100725	-0.161634404277115
1154	-0.687856698840215	-1.28811683915156	-0.295672246274507	-0.183986743948789	-0.170553887227234	-0.315587686076217	-0.223376105750747	-0.00485240338374497	-0.228228509134492
1155	-0.0953519631708931	0.0555966190125857	-0.25511411560046	-0.187889076074258	-0.158037186350527	-0.319539033574095	-0.22182176533296	0.0514764337783452	-0.170345331554615
1156	-0.41965894057877	-1.11108407089964	-1.11080608487893	-0.187453830209682	-0.156141498517494	-0.322057545812811	-0.221884291513329	0.0700241910147229	-0.151860100498606
1157	1.04130655262447	1.48485961505268	1.02846443077545	-0.194746124244399	-0.160794700010377	-0.323794443143523	-0.226445089132766	0.0308691618604228	-0.195575927272343
1158	-0.317726021543161	1.26628375214272	0.561045980426354	-0.159133233906948	-0.169289944124402	-0.325677852207269	-0.218033676746206	0.0759503676539919	-0.142083309092214
1159	1.91232861511347	0.491567336347629	-0.0641758214162338	-0.140437596499592	-0.179741248150654	-0.328014195025309	-0.216064346558519	0.00925511095878918	-0.206809235599729
1160	-1.57991962309012	-0.714168950790962	-1.25880566378157	-0.0606636717194635	-0.189174977483761	-0.330009740610273	-0.193282796604499	0.0245536204691706	-0.168729176135328
1161	0.454517933208663	0.190952428609352	0.349113244571404	-0.0569374424245723	-0.193379223602142	-0.329954261376278	-0.193423642467664	0.0433776876293856	-0.150045954838279
1162	0.444468242592849	0.644087127746842	0.864587758654107	-0.0376836826197919	-0.188899054144086	-0.325870657994429	-0.184151131586102	0.0105279220723369	-0.173623209513765
1163	-1.44663025677039	-1.35664985333628	-0.946683317866458	-0.0089832779138254	-0.174783051378682	-0.316206509481893	-0.1666576129248	-0.0216407736845939	-0.188298386609394
1164	0.0284509584012833	-0.240823381932774	-0.0788242719093077	-0.0368256710965392	-0.152148456850971	-0.300254589940396	-0.163076239295969	-0.0603409491787686	-0.223417188474737
1165	1.08158052532073	1.16728421602439	0.960125113571538	-0.0533472006102901	-0.123554891612135	-0.278257239795706	-0.151719777339377	-0.161668158167443	-0.31338793550682
1166	0.151407441860552	0.902825082419147	1.56019008936009	-0.0272480723953915	-0.0929974352158191	-0.251293414685431	-0.123846307432214	-0.0926259838789186	-0.216472291311132
1167	-0.0517504372326367	0.448163681425421	-0.614719870771119	-0.0038994945395983	-0.064242403933173	-0.221030681075421	-0.0963908598493974	-0.0758927816261773	-0.172283641475575
1168	0.111315093627256	0.369129882419602	0.845099955207131	0.0101848699624999	-0.0387643752437888	-0.189407707173412	-0.072662404151567	-0.140124409110362	-0.212786813261929
1169	-1.32290718306836	-1.35201921597836	-0.353949783442278	0.0229367254854727	-0.0156264600773677	-0.158319084066118	-0.0503362728860043	-0.1387568517315	-0.189093124617505
1170	0.753989391990976	0.119678196415238	-0.257635801824466	-0.0125933092122353	0.00713213302618565	-0.129330147102741	-0.0449304410962637	-0.075988702550068	-0.120919143646332
1171	-0.384902917746459	-1.18587821104581	-1.21635011785413	-0.0113034338447803	0.0305410223524788	-0.103412342951113	-0.0280582514811381	-0.0925861202736204	-0.120644371754759
1172	0.576929345608995	0.527483222435367	0.865766965985332	-0.0226726644256604	0.0534697143020398	-0.0807443723137714	-0.0166491074791307	-0.0714163319592353	-0.0880654394383659
1173	-0.210986522882706	0.906049729254148	0.15166036397033	-0.0106547050396871	0.0732241574689412	-0.0606851125261618	0.000628113301030788	-0.0717596670876835	-0.0711315537866527
1174	-0.440807665049236	-0.226812169907677	-0.393227274905576	-0.00915837409113692	0.0867650165734387	-0.0419934788500231	0.0118710545440929	-0.0424560660432772	-0.0305850114991843
1175	0.432513063534838	0.131421220380695	0.350689663934589	-0.0222905343232458	0.0927505068812966	-0.0232743318729561	0.0157285468950316	-0.00273465981697052	0.0129938870780611
1176	1.46055210824034	2.07134991970185	1.57817698768645	-0.0161963803146231	0.0921772639182745	-0.00352175736893096	0.0241530420782402	-0.0167472654666366	0.00740577661160356
1177	0.438329341585537	0.579414366865211	1.82833768924276	0.0362527997890293	0.0872622426341571	0.0174537358459755	0.0469895927563873	0.00605309872810512	0.0530426914844924
1178	-0.0400025997456639	0.050406559455984	-0.867529607670686	0.0845742710203238	0.0811482276215418	0.0389076115313876	0.0682100367244177	-0.066148323076955	0.00206171364746273
1179	-0.883131514515206	-0.653218361477046	-0.237180980449072	0.112876080438885	0.0780766468354159	0.0593947533393207	0.0834491602045405	-0.0920657062722424	-0.00861654606770183
1180	0.674788733876577	1.27655276166712	1.03550618214398	0.0992165302428273	0.0818013327239604	0.0772462566058655	0.0860880398575511	-0.102761248665817	-0.0166732088082654
1181	-0.635183703231871	0.299824837728993	-0.451141929038967	0.108898961141085	0.0936765376770844	0.0911445868312609	0.0979066952164767	-0.0991558199538078	-0.00124912473733109
1182	0.149260132697027	0.0492767086361416	-0.351907696878751	0.0910092505414368	0.112575671073183	0.100651399626284	0.101412107080301	-0.0808596040455626	0.0205525030347385
1183	0.483727974707396	1.30976936844954	0.993621591469519	0.0809151422542832	0.136554477815681	0.10649378759798	0.107987802555981	-0.106975514734268	0.00101228782171327
1184	-0.779708704053517	-0.486080126673512	-0.37330596992405	0.0873318244546008	0.163540451379053	0.110438169666478	0.120436815166711	-0.100457570281145	0.0199792448855654
1185	0.647781776074959	0.0716050374132239	-0.0624758218101239	0.0632285991478596	0.191771643119512	0.114769876831701	0.123256706366358	-0.0700012158953843	0.0532554904709733
1186	0.720631864871086	1.55905582367533	1.80003554507172	0.0662084790582433	0.220049496696657	0.12159092031974	0.13594963202488	0.00838023442344039	0.144329866448321
1187	-0.649911298645027	1.13625681574008	-0.667996838337558	0.0896305771241602	0.246977800532342	0.13220291510425	0.156270430920251	0.0176958040464651	0.173966234966716
1188	1.05797878122683	0.484685258291303	0.832639183563058	0.081101654406143	0.271428736265413	0.146781082938376	0.166437157869977	-0.00387053358426801	0.162566624285709
1189	-0.628458158768123	-0.138450564792517	-0.61502754186453	0.10736765516333	0.293774295531679	0.164410777485418	0.188517576060142	0.0582051047852094	0.246722680845352
1190	-0.240778848598522	0.00884592921828592	-0.694302885457978	0.10086481675684	0.315607706456149	0.183421906223527	0.199964809812172	0.0670007250425655	0.266965534854737
1191	-1.56824704226185	-0.934305330484016	-0.967467720506417	0.0853062412914449	0.338195746537626	0.201893053069659	0.20846501363291	0.00685962261998194	0.215324636252892
1192	-1.16153954502664	-1.82202635348191	-1.06830043431986	0.020715094460838	0.361242394613457	0.218167649747577	0.200041712940624	-0.0189630985994898	0.181078614341134
1193	-0.116392165048021	-0.396074049688634	-1.32550855736028	-0.0613018396707823	0.38254228959589	0.231217100155355	0.184152516693488	-0.0664780376989237	0.117674478994564
1194	0.203977708899127	-0.0380753120113568	-0.0132135080592916	-0.118076899587758	0.397811173554598	0.240730093197656	0.173488122388165	-0.127568127435514	0.0459199949526513
1195	-0.76948975226448	-0.508666581712853	-0.0173725484329054	-0.145574412922284	0.401593148054806	0.246898910037816	0.167639215056779	-0.0899411119082827	0.0776981031484964
1196	1.31763783132136	1.63100373563662	0.174275111504001	-0.184423381648374	0.389702399233522	0.24998769177307	0.151755569786072	-0.110590481572461	0.0411650882136116
1197	-0.476023948162559	-0.518943543149824	-1.17294156451751	-0.161253116555775	0.360881482631989	0.249856171570633	0.149828179215616	-0.0677489491662287	0.0820792300493869
1198	1.61922398466475	2.05265847805106	1.89164345149233	-0.156012499253667	0.317410554483383	0.245638741688877	0.135678932306198	-0.168576308289188	-0.0328973759829904
1199	0.32352273064296	0.648818714627367	0.782717287686433	-0.0943449265993488	0.264779941436013	0.235743129610629	0.135392714815765	-0.111552465877544	0.0238402489382207
1200	-0.967368638125846	-0.0906328940435108	-0.512986184544502	-0.0393127595698038	0.210093254051002	0.218227003785333	0.129669166088844	-0.1537091149323	-0.0240399488434558
1201	-0.635558880558838	-0.268347104977743	0.269865045418563	-0.0328124130988855	0.161087775288944	0.191441757922478	0.106572373370846	-0.204225434029437	-0.0976530606585917
1202	0.257225443295343	-0.646736105294859	-0.0100213505758603	-0.0481909966051074	0.124060191347345	0.154700020764952	0.0768564051690631	-0.124885948235403	-0.0480295430663403
1203	0.544063252317994	0.463677668385058	0.915680282742295	-0.0484921483891702	0.10188945698003	0.108748812595131	0.0540487070619971	-0.139048889694739	-0.0850001826327415
1204	0.0965074733821334	-0.606920675404952	0.194642293823399	-0.0292829826235356	0.0935183420949436	0.0559399093754905	0.0400584229489662	-0.0903266902571975	-0.0502682673082314
1205	1.60739566259735	1.40161942868266	0.562668029578231	-0.0122839522364855	0.0951349386703868	4.5810334557396e-05	0.0276322655894862	-0.12511422887094	-0.0974819632814533
1206	0.0783663985852293	-0.832198743545553	-0.0900377631412781	0.0521554417828703	0.102111605290113	-0.0542792446103679	0.0333292674875384	-0.099822743074481	-0.0664934755869426
1207	0.250897715832	-0.189662068584141	0.184302567764168	0.0962031469058564	0.110591179371885	-0.102279226835702	0.0348383664806797	-0.0954085409070876	-0.0605701744264079
1208	-0.0321798086618882	0.830191646017877	-0.199668754987643	0.130784818725652	0.118419013235395	-0.13988995693089	0.0364379583433857	-0.180849614343374	-0.144411655999988
1209	-1.02754064058628	-0.0114447920400191	-0.786493718921158	0.148614344430947	0.124213637040752	-0.164316043154632	0.0361706461056892	-0.120069985205752	-0.0838993391000629
1210	-0.709857972763896	-0.0460044194663497	-0.952027942826945	0.122031417659921	0.127216108698744	-0.174276916804849	0.0249902031846056	-0.0876848412601374	-0.0626946380755319
1211	-0.952499000036858	-1.47546001644255	-1.24350369505392	0.0769552726544767	0.127689328706468	-0.169953573239822	0.0115636760403742	-0.0769357232822351	-0.0653720472418609
1212	1.45146154692186	0.799874665867346	1.06555086164676	0.0130175822196019	0.126376819700608	-0.152753359347455	-0.0044529858090818	-0.107491761540902	-0.111944747349984
1213	-0.682881927222629	-0.487374845943514	0.231100503857761	0.0172653760943868	0.123345914626302	-0.125018028528252	0.00519775406414566	-0.108971477194463	-0.103773723130317
1214	0.530087574381669	0.457076091901996	0.425341407275777	-0.00281841495038554	0.117652912857083	-0.0897666321926949	0.008355955238001	-0.0877822314709921	-0.0794262762329911
1215	-0.381441066771701	-0.244167785910294	-1.05249375152174	0.00117158627078862	0.108552955557072	-0.0505103703582479	0.0197380571565376	-0.0521287157310982	-0.0323906585745606
1216	-0.504715119752512	-0.52138228374838	-0.581350440444595	-0.00868423381526751	0.0960412514360707	-0.0110960776968509	0.0254203133079841	-0.0460220225380081	-0.020601709230024
1217	-1.18403687349074	-1.51934045562975	-0.952455810994295	-0.0315344679493209	0.0809642733367237	0.0245458937593286	0.0246585663822438	-0.140566614720572	-0.115908048338328
1218	1.2633702099715	1.41839944452424	1.68147909225956	-0.0845915574174944	0.0642898270117738	0.0528497719222694	0.0108493471721829	-0.104279193369681	-0.0934298461974982
1219	-0.139139677322269	-0.263318064788728	0.576017422282107	-0.0760028312723809	0.0460461231188932	0.0711922945845332	0.0137451954770152	-0.0956160275035725	-0.0818708320265573
1220	0.477092378552888	1.29767600408782	0.318287699177235	-0.0723050112169525	0.0256552669707158	0.0783586334413767	0.0105696297317133	-0.0832823708580694	-0.0727127411263561
1221	0.587676589538882	1.11838745168172	0.83269679721838	-0.0518260431173789	0.00366538461442933	0.0746480242942077	0.00882912193041937	-0.183152974894486	-0.174323852964066
1222	-0.391107444924725	0.539084043102033	-0.229122266422748	-0.0171496963047534	-0.0178520177756933	0.0615720835752273	0.00885678983159354	-0.144819932911236	-0.135963143079642
1223	-1.67411214491884	-1.16139099353378	-1.54383083629635	-0.00615039964971749	-0.0352503944494997	0.0413573217986064	-1.4490766870263e-05	-0.138837415439341	-0.138851906206212
1224	0.191462282375228	-0.148616321568119	0.123310394662761	-0.0534011413432439	-0.044332329630759	0.0165416289672351	-0.0270639473355893	-0.122055663781571	-0.14911961111716
1225	-1.09884246146688	-0.866267505527143	-1.61874498741546	-0.0770493348126155	-0.0425938483402166	-0.0102062085543338	-0.0432831305690553	-0.115835078522897	-0.159118209091953
1226	0.882384039674039	1.29029047217285	0.229900287114678	-0.126355708946655	-0.0309088811027813	-0.0361298160084846	-0.064464802019307	-0.123114048340904	-0.187578850360211
1227	1.28735383523115	1.20395325199447	1.05005254477254	-0.126357497852334	-0.0129830749003444	-0.0584854791511752	-0.0659420173012844	-0.120701725526267	-0.186643742827551
1228	-0.120232116684674	-0.286283253647548	-0.124642556899299	-0.0800469271095288	0.00670272616104511	-0.0748508460225021	-0.0493983489903286	-0.0708096187221307	-0.120207967712459
1229	0.0994741646160422	0.171169853140261	-0.464251149002643	-0.0503113073080976	0.0256572443487725	-0.0836222847803983	-0.0360921159132411	-0.0678120972209744	-0.103904213134215
1230	1.08670728961919	1.45898545430974	0.303413400985326	-0.0254680668680061	0.0437817466308586	-0.0845054635530441	-0.0220639279300639	-0.0749445116786114	-0.0970084396086752
1231	-0.504843241675236	-0.0465543998416016	-1.32377370720718	0.0276105258025212	0.0617482805214528	-0.0787317919062632	0.00354233813923694	-0.0704881790633874	-0.0669458409241504
1232	1.90869366896758	1.1708448270631	1.3579904032158	0.0457497014240313	0.0804306907059272	-0.0688078651349168	0.0191241756650139	-0.0766889622355138	-0.0575647865704999
1233	1.18044088231195	0.304942229923225	0.783517884549772	0.118913734272526	0.100989038996376	-0.057831842642359	0.0540236435421809	-0.0159259195132292	0.0380977240289517
1234	0.480348266822811	0.580446810066045	0.548977206566176	0.202708250561419	0.124376451780405	-0.0486521863900201	0.0928108386506011	-0.0341013945750725	0.0587094440755286
1235	0.819672981379099	-0.0270434415233525	0.614067132644393	0.267947733372134	0.151227847339941	-0.0432126277887114	0.125320984307788	0.00579829137193601	0.131119275679724
1236	-0.814970696250231	-0.0185696302085311	-0.183834997703727	0.329718354303364	0.181519210157501	-0.0422919432474546	0.156315207071137	0.0739302313338548	0.230245438404992
1237	0.712795103588391	0.456809981367861	-0.288145980983992	0.333600713200601	0.214331002793053	-0.0456046275817846	0.167442362803956	0.018057232919253	0.185499595723209
1238	-1.00360446379866	-0.465504299357781	-0.824401546705455	0.348584994734782	0.247703965705267	-0.052058889033993	0.181410023802019	0.015006619421451	0.19641664322347
1239	0.834894564318045	0.353306886181567	1.06381260778587	0.314307991534104	0.279124121728703	-0.0599956468641622	0.177812155466215	-0.000405999810904754	0.17740615565531
1240	2.11895996538882	2.28038514307818	2.44435951724546	0.308345881711731	0.306134740889099	-0.0673793935856819	0.182367076338383	0.0290488318011493	0.211415908139532
1241	0.345158845391746	0.179020991857263	0.773110329761204	0.363611872058365	0.326656610397702	-0.0720259230909494	0.206080853121706	-0.109298787976081	0.0967820651456244
1242	0.466857313598015	-0.150572730246486	0.151799888987777	0.400013704509737	0.340355724983114	-0.0719491615172072	0.222806755991881	-0.0660838828475428	0.156722873144338
1243	0.308654008062526	0.686246418153177	0.847888837337913	0.426559933849955	0.349418116967576	-0.0657948853087656	0.236727721836255	-0.119718279510944	0.117009442325312
1244	-1.64109704493563	-1.93943331602697	-1.32262275461453	0.440446448064344	0.356653271393487	-0.0531707629666287	0.247976318830401	-0.067038047198804	0.180938271631597
1245	-0.312582935564594	0.235999516959954	0.841786199658451	0.381537764954257	0.363809959932637	-0.0346316750867806	0.236905349933371	-0.0570143732425598	0.179890976690811
1246	-1.59532019734818	-1.25314264099496	-0.796836248348958	0.319276469425287	0.370648312553812	-0.0112649771550698	0.226219934941343	-0.0841207080611992	0.142099226880144
1247	-0.222559824745335	-0.0685341468530417	-0.218239488126186	0.214805008073802	0.374517126925041	0.0158914544980463	0.20173786316563	-0.0291538185571918	0.172584044608438
1248	-0.592114189120904	-0.990217217939534	-0.0487850071998487	0.13042885145037	0.371745720086925	0.0462454967584503	0.182806689431915	-0.0400397843214646	0.14276690511045
1249	1.78263061796064	1.50548782904736	0.874829753041528	0.0501928368027138	0.358915003379237	0.0796355806727693	0.16291447361824	-0.0481587074429919	0.114755766175248
1250	0.926092308113506	2.22569473252316	1.56131303634219	0.053139544772736	0.333977227540019	0.115942645392081	0.167686472568279	-0.0780718385883301	0.0896146339799486
1251	1.33861129522931	0.598703593957733	1.06085552438227	0.0836975044574122	0.297241778969208	0.154574479471787	0.178504587632802	-0.0623115868614765	0.116193000771326
1252	0.469206783723074	0.230959394142704	-0.197414298771658	0.145269428964828	0.252980885031213	0.194100595237515	0.197450303077852	-0.102066483927273	0.0953838191505791
1253	0.539221221828562	0.164097383737794	1.10067655465062	0.197135143845679	0.208869504660116	0.232223982257185	0.212742876920993	-0.105814814181906	0.106928062739087
1254	2.24922681754331	2.00913906870397	1.47828240490792	0.243083279127476	0.172726397078231	0.266147931291658	0.227319202499122	-0.0666211557612928	0.160698046737829
1255	0.948605239077654	-0.0584504141878939	-0.107933701604335	0.339556320310347	0.149690444862396	0.293260560203726	0.26083577512549	-0.0855399814121737	0.175295793713316
1256	0.283568482691837	-0.375415541825689	-1.04166548507728	0.424132900095484	0.14196615978249	0.311912493846026	0.292670517908	-0.110230734687349	0.182439783220651
1257	1.05352883380056	0.992237313908704	0.908448543161582	0.476176538633864	0.149826330002804	0.321973583821352	0.31599215081934	-0.107483727819541	0.208508422999799
1258	0.265527533735993	0.768655530843747	0.465065717055911	0.529918225249781	0.171220642825153	0.324941780094497	0.342026882723144	-0.137350372921422	0.204676509801722
1259	-0.726426664853131	-0.947414336953264	-0.45596100247281	0.557225838265204	0.202139123207601	0.323594073028179	0.360986344833661	-0.151024453498263	0.209961891335398
1260	0.016311060805978	-0.631559773957592	0.0428807967628631	0.533431137235357	0.238342465096429	0.321318156445709	0.364363919592498	-0.137459901837613	0.226904017754885
1261	0.181469442940245	0.584975383476312	0.421010767971256	0.500487478533604	0.275866000940134	0.321298459747745	0.365883979740495	-0.16426686599295	0.201617113747545
1262	1.04950332882533	1.09962705215966	0.939799926937628	0.467902380490553	0.310271226150412	0.325763715041882	0.367979107227615	-0.182145698160975	0.18583340906664
1263	0.375824465937047	1.01549201805198	1.34623125536472	0.465055773071795	0.337251929213368	0.335516461206547	0.379274721163903	-0.186823910603122	0.192450810560781
1264	0.228230542170906	-0.415464622345848	0.457431402673458	0.460174543310926	0.354517450689115	0.349862613855997	0.388184869285346	-0.237821796370435	0.150363072914911
1265	-1.00664303615499	-0.536200908202152	-0.391314300468859	0.449256268116595	0.362819882081232	0.366903383401586	0.392993177866471	-0.219041220314851	0.17395195755162
1266	-0.809439176301228	-1.12771796942498	-1.57877607032517	0.394208839940723	0.364829945269041	0.384066088011619	0.381034957740461	-0.202787103163517	0.178247854576944
1267	-0.0833838474320485	-0.99444697314359	0.370056253535061	0.317847808608259	0.362740330902387	0.398747723451982	0.359778620987543	-0.194712059892246	0.165066561095296
1268	-0.303489987096602	0.258058383048254	0.0754058184944517	0.253486706867227	0.356729472578972	0.408951570417203	0.339722583287801	-0.174625411771601	0.1650971715162
1269	1.49560720006669	1.82238203172642	0.705876486856124	0.192075903691221	0.344827418689474	0.413761315266323	0.316888212549006	-0.0715227576379194	0.245365454911087
1270	1.76754604626769	0.677183284210683	0.428429038757316	0.193579661906611	0.324490641743554	0.413466165862736	0.3105121565043	-0.0932793290734805	0.21723282743082
1271	0.325211894624758	1.62989165084349	0.948502787228401	0.246112688364555	0.295384001528234	0.409233757488946	0.316910149127245	0.0272356740567462	0.344145823183991
1272	1.3848614789486	2.08158695835427	1.62942988292498	0.283890164668557	0.260867404113369	0.402455481540434	0.315737683440786	0.0398880747627775	0.355625758203564
1273	-0.119495415571809	-1.05178988811731	-0.531963619925911	0.345238095289287	0.226967550163561	0.394096407546417	0.322100684333088	0.0672209481637767	0.389321632496865
1274	0.0116046973879913	1.0323862787886	1.06044358656533	0.371103440381901	0.200956068718997	0.384379389315462	0.318812966138787	0.0838717082334897	0.402684674372276
1275	0.0893192914618163	0.908531542476866	1.00449908747222	0.376627627405104	0.188882848421237	0.37292789844939	0.312812791425244	0.123054525007811	0.435867316433055
1276	-0.937022035797085	-0.743471675695722	-0.519767640260492	0.370880304820446	0.192961398603405	0.35925319956633	0.307698300996727	0.0154614264406679	0.323159727437395
1277	0.0402751162685751	0.309395213770879	0.116121110257384	0.324154423713635	0.212091762636899	0.343330432815595	0.29319220638871	0.0768166045133607	0.37000881090207
1278	0.292098514213647	-0.0914560747469804	-0.410435615284721	0.283500866931209	0.242834580535965	0.325983561955478	0.284106336474217	-0.0140365370122696	0.270069799461948
1279	-0.720501551535941	-0.444560431250454	-0.911149550706014	0.256500549795923	0.279905048683447	0.30890722538771	0.281770941289027	0.0355856118686496	0.317356553157676
1280	0.295538170829213	-0.0647906727194603	-0.280395346211099	0.206377591310878	0.317488378317662	0.294338821701397	0.272734930443313	-0.0498283621662257	0.222906568277087
1281	-0.199256638436913	-0.661652732529803	0.782690082271872	0.175676548724032	0.350232875822043	0.284516005587578	0.270141810044551	-0.0586430784381816	0.21149873160637
1282	-0.124774255583253	-1.32044167775943	-0.557534885442623	0.142799048055974	0.373819958711847	0.281083314284488	0.265900773684103	-0.102794856568807	0.163105917115296
1283	0.265755892654573	-0.366535291150425	0.0390223559350719	0.11198217126976	0.385288754189222	0.284596020842343	0.260622315433775	-0.111625198307036	0.148997117126739
1284	0.303095085320691	1.04283212507248	1.55166348448595	0.0963487312483903	0.38260313198435	0.294234771669522	0.257728878300754	-0.120497754290372	0.137231124010383
1285	0.284409736274835	0.763766620405247	0.633594842311372	0.0926295750838426	0.364439279591474	0.307815152601018	0.254961335758778	-0.0662716910168525	0.188689644741926
1286	-0.108887736948603	-1.0383887554237	-0.8425377130615	0.0964070774679997	0.331402589417998	0.322136665191432	0.249982110692476	-0.00765705469561039	0.242325055996866
1287	-0.879717526307592	-1.84865630610405	0.135957838202748	0.0922054276854668	0.287198435798195	0.333614433177783	0.237672765553815	-0.00680759685105725	0.230865168702758
1288	-1.91634032973593	-1.84626030592569	-0.996080762372967	0.0575491701746999	0.237297730183539	0.339030580566334	0.211292493641524	-0.0513377582430874	0.159954735398437
1289	0.294984917720207	0.0462916882534603	0.421309934790611	-0.0303312661113041	0.185722707931948	0.336225099030619	0.163872180283754	-0.0272875563742975	0.136584623909457
1290	-0.57414455623756	-0.352675865796422	-0.279851820261576	-0.0785821141377827	0.133053399078814	0.324568594554109	0.12634662649838	-0.0862248236183112	0.0401218028800689
1291	0.20029894056405	-1.03905947925236	0.537065302310952	-0.127146323473085	0.0775230866944222	0.305068447824502	0.0851484036819464	-0.0376158302381709	0.0475325734437754
1292	-1.25390534404803	-0.825177625426439	-0.199326052173185	-0.148962407872065	0.0178207767187916	0.280031790137843	0.0496300529948564	0.0387249535891797	0.0883550065840361
1293	-1.6068164648332	-1.13895847392751	-1.54309996497573	-0.199755914015909	-0.045818304476563	0.252371576733478	0.00226578608033544	-0.00667123953992366	-0.00440545345958822
1294	-0.663884431766343	-0.245361389450962	0.0627503325971835	-0.279862133898108	-0.112184879244618	0.22480560776164	-0.0557471351270284	0.033946898507107	-0.0218002366199214
1295	0.896955950275049	-0.268628575027838	-0.472834797794034	-0.346104781840855	-0.179825563754711	0.199244399586196	-0.108895315336456	0.0506341059534785	-0.0582612093829778
1296	0.0494525872334666	-0.207383939365926	-0.72513471356424	-0.349761442056837	-0.247248937495156	0.176554708957076	-0.140151890198305	0.0605781151945559	-0.0795737750037495
1297	-0.233405567602726	0.614963876646247	1.86922364330197	-0.33910039024946	-0.312481677184097	0.156682306432827	-0.164966587000243	0.115316002078675	-0.0496505849215685
1298	0.40878062091364	0.421087219960476	1.4595229221557	-0.328455582460365	-0.372958878178679	0.138948382199831	-0.187488692813071	0.0919127056923302	-0.095575987120741
1299	-0.0353831308681833	-0.981040688895567	0.124764613361557	-0.29714033293399	-0.425585512530939	0.122329162625267	-0.200132227613221	0.0705186278339744	-0.129613599779246
1300	1.9698019751095	1.38723347937782	0.666365932461355	-0.26754426624556	-0.466844501231815	0.105651071749993	-0.209579231909127	0.0892237517691695	-0.120355480139958
1301	1.97180947616708	2.52427302659834	2.15830496371317	-0.174404817338653	-0.493939709636982	0.0877530875430907	-0.193530479810848	0.111100551462636	-0.0824299283482119
1302	1.62933446232479	1.58595583737366	2.38055807197741	-0.0416656477199687	-0.505561470220511	0.0677281557936013	-0.159832987382293	0.150826745442404	-0.00900624193988891
1303	1.12026497584057	1.43221168901695	0.242713969665367	0.102040600170983	-0.500249344282611	0.0452983933983546	-0.117636783571091	0.148562185304965	0.0309254017338742
1304	0.209038542273734	0.216434492373729	0.0768041145079799	0.231704689235464	-0.47525758162653	0.0212068437446241	-0.0741153495488142	0.11663980786913	0.042524458320316
1305	-0.303300954816008	0.837249522579165	0.852298042576182	0.317853500940308	-0.427737534106137	-0.00259139598373534	-0.0374918097165214	0.147343069011257	0.109851259294736
1306	0.19471600544221	0.320288608665619	0.670132510170931	0.355223701665842	-0.356859498676704	-0.0230500813871013	-0.00822862613265425	0.028899792547937	0.0206711664152827
1307	0.0235746470609547	0.443620466032302	0.458165792112889	0.374978363440032	-0.265215784003478	-0.0364091060538947	0.0244511577942197	0.140507401193721	0.164958558987941
1308	-0.241786320923762	-0.257611156069544	-0.505401110647516	0.376671119262486	-0.158409186016545	-0.0387414232461488	0.0598401699999306	0.159968872245604	0.219809042245535
1309	0.748880601135698	1.4974806292366	2.19758060464405	0.357510628564957	-0.0438654161199403	-0.0266273890437563	0.0956726078004201	0.137379674515581	0.233052282316002
1310	1.80070442184457	1.24720926332465	1.56273012725415	0.357444953453748	0.0704258127384099	0.00212843601389836	0.143333067402019	0.214019894910824	0.357352962312843
1311	-1.51261894029182	-1.34507449902132	-1.70298483551033	0.404627494347035	0.17741181790403	0.0479194106902992	0.209986240980455	0.160522689754884	0.370508930735339
1312	-1.73232165436089	-0.965957984892719	-1.41444716749107	0.373422322907082	0.272818371147319	0.109083937374367	0.251774877142923	0.112334802881691	0.364109680024613
1313	-1.58786744051702	-2.39373214536994	-2.06481726972376	0.283502558155771	0.354575422151597	0.182064223873642	0.273380734727003	0.156066922680538	0.429447657407541
1314	-0.110183800943391	0.127737642598802	0.458414952162959	0.161910620980507	0.42035257762898	0.261967278848017	0.281410159152502	0.104432076689647	0.385842235842148
1315	-0.74020921725596	-0.26054435107189	-0.805251617350916	0.0714765268062556	0.466276985603565	0.343408451007465	0.293720654472428	0.0371657044490756	0.330886358921504
1316	0.468728487618703	0.655550698522001	0.445214020518638	-0.0157331556655135	0.487798199589439	0.421343113532789	0.297802719152238	0.0136715398330086	0.311474258985247
1317	0.622113985420573	0.488008394058754	-0.0433438145217076	-0.0583240884055882	0.48255295284616	0.491529424413498	0.305252762951357	-0.0325343843622962	0.272718378589061
1318	0.901859617764543	0.592856180545875	-0.56782825681084	-0.0645834459444459	0.45212185310872	0.550482801747606	0.31267373630396	0.0436158027527647	0.356289539056725
1319	-0.302571967931094	-1.1796271382806	-1.0425602949953	-0.0371218928829948	0.402138897703038	0.595145151264385	0.320054052028143	0.0468288331018274	0.36688288512997
1320	-0.395541519830939	-0.618521834536026	-0.105462419927589	-0.0274030911795081	0.3408163308413	0.62267392700589	0.312029055555894	0.0327352463915337	0.344764301947428
1321	1.44142916042587	1.38328454158024	1.54995099713005	-0.0329416382660595	0.276295931884952	0.630620506622487	0.291324933413793	0.0694920631352757	0.360816996549069
1322	-0.84374664985297	-1.06962099929899	-1.28316870557799	0.0116338720115418	0.214050888782036	0.617458359661056	0.281047706818211	0.0146484668297331	0.295696173647944
1323	-1.19925386712699	-0.98271927989668	-0.310995665862389	0.0134994048637933	0.157111453377432	0.583163363984714	0.251258074075313	-0.00751875421741361	0.2437393198579
1324	0.0117158277487647	-0.211595554619273	0.679950359888431	-0.0249683026724558	0.107330265769129	0.529506132527986	0.203956031874886	-0.0159860419160413	0.187969989958845
1325	0.91012952773439	0.52573766690752	1.01277689750517	-0.0495498718509219	0.0648109893902295	0.459912255668162	0.15839112440249	0.0106813791861372	0.169072503588627
1326	-1.41722429206076	-1.53956506915119	-0.569130059819779	-0.034593212648394	0.0279579019090494	0.379002136553132	0.124122275271262	0.0432361651115968	0.167358440382859
1327	2.58787134763309	2.70121640220264	1.64036873414568	-0.0698437861826154	-0.00503945348590053	0.292002024213701	0.0723729281817283	-0.0158419383864041	0.0565309897953242
1328	-0.228945626454249	-1.84948394796439	-1.06990366430547	-0.00642719313056546	-0.0354126764861591	0.204151413667656	0.0541038480169773	0.0162474532025754	0.0703513012195526
1329	0.109961400226175	0.167295186819521	0.0805857239697285	0.0287956156188711	-0.0633388917559512	0.120198742462445	0.028551822108455	0.0505995272624981	0.0791513493709531
1330	-0.90448623496085	-1.8418087871746	-1.14372154917187	0.0550611397177928	-0.087374733575417	0.044074267624875	0.00392022458908361	0.0711457108629816	0.0750659354520652
1331	0.135366529399334	0.418608689027421	0.137168819384267	0.0412369905337683	-0.106505230436745	-0.0212318858625719	-0.028833375255183	0.103768884892656	0.0749355096374733
1332	0.957470488213989	2.18991453074771	1.26702060675847	0.0350485485406244	-0.121314918318566	-0.0736427491291014	-0.053303039635681	0.040045165403965	-0.013257874231716
1333	-1.50262003853535	-1.07359519304902	-1.58850615677261	0.0611050890435599	-0.133907009698126	-0.111931714653544	-0.0615778784360368	0.0203287646148937	-0.0412491138211431
1334	0.841573088062001	1.49321512700372	1.16321755549508	0.0273538370382236	-0.145289937442722	-0.135731664106635	-0.0845559215037109	0.0538150986600014	-0.0307408228437096
1335	1.69279832619043	1.1271821929477	0.84230620809311	0.03139175982143	-0.154106430384818	-0.145636930540081	-0.0894505337011564	-0.00199589461114518	-0.0914464283123016
1336	0.0297900061876714	0.0276010172301371	-0.720933252794812	0.0885048149518131	-0.158073508892775	-0.143290233598955	-0.070952975846639	0.0622320257099134	-0.00872095013672557
1337	-0.264785718461634	-0.509008072084949	0.320743344952413	0.124856301472419	-0.154337328617128	-0.131288692075816	-0.0535899064068418	0.0580816021453456	0.00449169573850384
1338	0.611989799980213	-0.020669816507843	-0.65606928134105	0.136449307402	-0.140345491740851	-0.112844078242533	-0.0389134208604611	0.00705711060548107	-0.03185631025498
1339	-0.45838036118805	-1.57051338919272	-1.1994705086761	0.159779001454139	-0.115553358296422	-0.0912714436919812	-0.0156819335114213	0.0132028571982109	-0.00247907631321041
1340	2.04466392178221	0.517640334085016	1.23511732050734	0.155155654421485	-0.0821550339326838	-0.0694439544278626	0.00118555535364613	0.0427145154387535	0.0439000707923996
1341	2.2426143642802	2.46260620748901	1.60572688591929	0.213919513266237	-0.0447182316420009	-0.0493759832862421	0.0399417661126647	-0.0165517462036693	0.0233900199089953
1342	-0.0560170783684679	-0.155674269306779	0.73418081592403	0.319724916867809	-0.00897722587283367	-0.0320723277562506	0.0928917877462414	-0.0138315054520228	0.0790602822942187
1343	-0.443257322692057	-0.556780728779233	-1.08673598833102	0.378308189759093	0.0214343235128945	-0.0176914274046505	0.127350361955779	-0.0473430711295846	0.0800072908261943
1344	-0.995027409876785	-1.53932073729171	-1.14405534026983	0.39063074113589	0.0467206402177295	-0.00594046150519208	0.143803639949476	-0.0948671420041017	0.048936497945374
1345	-0.255784738411359	0.677689271872794	0.479777390659879	0.353468856931354	0.0686424874491688	0.00352056432843688	0.141877302902987	-0.048431500796316	0.0934458021066705
1346	0.61394080147638	1.41625133396744	1.45537200948829	0.308567277208681	0.0876340808850905	0.0109202762488022	0.135707211447524	-0.0886665322427906	0.0470406792047339
1347	-0.98370948693745	-0.390203261623203	-0.593904681381232	0.288435866627703	0.102263238776624	0.0165273123516125	0.13574213925198	-0.0417220870288268	0.0940200522231531
1348	0.272765519231543	1.54855208590462	1.64077148758024	0.233248068771975	0.111606601806434	0.0208916196129801	0.121915430063796	-0.0949898904529843	0.026925539610812
1349	1.36621581570402	0.875811431973121	0.584441569181209	0.197523251362082	0.116591043284627	0.0248733580283953	0.112995884225035	-0.113482989617948	-0.000487105392913328
1350	-1.01055728511276	-0.330393816346074	-0.712522420711121	0.21182838062556	0.119455147775184	0.0293854942028666	0.120223007534537	-0.0351936351486884	0.0850293723858485
1351	-0.269636008025773	-0.352901383884995	-0.953237053129193	0.181362051156816	0.12349130503621	0.0350608523030404	0.113304736165355	-0.024505307226301	0.0887994289390544
1352	-0.362730967117098	0.109862474423132	-0.850812993376637	0.146150195917879	0.131707564332746	0.0420990084491209	0.106652256233249	-0.0251590392752424	0.0814932169580062
1353	0.924396630451614	1.17091741120411	1.22982510818867	0.105865541537225	0.145038557631571	0.0503851534190941	0.10042975086263	0.0663645329531618	0.166794283815792
1354	0.00232223075315122	-0.275443846468192	0.264634381163387	0.105656621015467	0.162091375671296	0.0597765173922443	0.109174838026336	0.0578558028095063	0.167030640835842
1355	0.346447868422767	0.0232809685000533	-0.325694847326766	0.10212090637585	0.180664852996105	0.070324281803485	0.11770334705848	0.0295834259174331	0.147286772975913
1356	-0.671512283154282	-0.56083203743449	-0.686118140165215	0.107741203069794	0.199103299319743	0.0822268794801535	0.12969046062323	0.0177475520207181	0.147438012643948
1357	-1.19228838721667	-0.481188333045675	-0.433148265642962	0.0859768716991394	0.216051382151722	0.0955143060868541	0.132514186645905	0.0267549062385424	0.159269092884447
1358	0.0697060321854572	-0.0323452377022585	0.301382539075491	0.0295162028592897	0.229979109410964	0.109701093952703	0.123065468740986	0.0280734149411877	0.151138883682173
1359	-0.762524569821293	-1.24183629432485	-1.08068127634382	-0.00701755571637887	0.238918871469343	0.12368646607458	0.118529260609182	0.0341637687916359	0.152693029400817
1360	-0.923705564557432	-0.647856641811636	-0.828108596855625	-0.0562483724239216	0.240892284898222	0.135974870655464	0.106872927709922	0.0321529907195374	0.139025918429459
1361	1.99827414744812	1.73500745403589	1.89755551455757	-0.117651182456932	0.234283119328174	0.145053010344202	0.0872283157384812	-0.0203647511095691	0.0668635646289121
1362	-0.19582183714484	-0.461606152973927	-0.41354757690809	-0.0895029309304676	0.217714437954343	0.149703513062322	0.0926383400287326	-0.0595373903124404	0.0331009497162922
1363	-0.31902148838773	-0.595967889493838	-0.654524226413061	-0.0741066724538865	0.191296195642984	0.149147937686993	0.0887791536253633	-0.0601993138444352	0.0285798397809281
1364	2.29449735700105	2.37598616278667	1.51219434649517	-0.0717989228483419	0.157761106279958	0.143030373004173	0.0763308521452629	-0.0545963496802394	0.0217345024650236
1365	0.111696762111413	0.104416366599237	0.298808930927257	0.00725023770453206	0.12089565259903	0.13132110795848	0.0864889994206806	-0.0411664955910693	0.0453225038296113
1366	-1.51084032733143	-1.69411058494452	-1.72816329592853	0.0636582253870553	0.0848006435423161	0.114264286489244	0.0875743851395384	-0.0436234370639494	0.043950948075589
1367	-1.63724889998855	-2.27008345470484	-0.487980265376339	0.0498990563905664	0.0542758813257793	0.0924397684219581	0.0655382353794346	-0.0491029011577447	0.0164353342216899
1368	-1.0801501938962	-2.00295664073803	-1.47847847227609	-0.0145822415334888	0.0325831003280277	0.0668788916496751	0.0282932501480713	-0.0634820337446011	-0.0351887835965298
1369	1.36272012910791	1.96589747435337	1.74324717413762	-0.0927002842288544	0.018612826555737	0.0391287557506689	-0.0116529006408162	-0.109665696351371	-0.121318596992187
1370	-0.520386028615609	-0.602819166919854	-0.696417997328992	-0.0973903431168732	0.00664845909719966	0.0111891809266941	-0.0265175676976598	-0.121394540637103	-0.147912108334763
1371	1.49498067783314	0.943384624861278	0.76077273566685	-0.114376320937388	-0.00991629812576052	-0.0147431154779286	-0.0463452448470255	-0.135835560765464	-0.18218080561249
1372	0.0893337498230289	-1.29404600918525	-1.54392163169484	-0.073044657221209	-0.0341219803657959	-0.0367354057955415	-0.0479673477941821	-0.0951155397357605	-0.143082887529943
1373	-1.33641464735365	-1.27646022929842	-1.37861123988543	-0.0400134621832349	-0.064904509501318	-0.0536507464238225	-0.0528562393694585	-0.137822313026642	-0.1906785523961
1374	0.0516913403896941	-1.00647153710965	0.102442372555127	-0.0603237568879881	-0.098776073649545	-0.0654827049841998	-0.074860845173911	-0.140620555744983	-0.215481400918894
1375	1.26022805776716	0.698634654009516	0.414074280772413	-0.0702631523962854	-0.132866950001918	-0.0732807020264751	-0.0921369348082263	-0.19734905886611	-0.289485993674337
1376	-0.738638858122249	-1.92968212120362	-2.0388926631294	-0.0333454851844602	-0.166410900346574	-0.0786968361243095	-0.0928177405517811	-0.155230942832274	-0.248048683384055
1377	-1.38488071932518	-0.235185548862797	-0.0557937645440758	-0.0316930027872841	-0.199723588006368	-0.0834242532048788	-0.10494694799951	-0.123731192520071	-0.228678140519581
1378	0.964279850400391	-0.109934034583777	0.425764398180527	-0.0748977022849946	-0.233005534464506	-0.0888319178546239	-0.132245051534708	-0.160588835139597	-0.292833886674305
1379	1.23896061698782	0.995809839889784	0.569623317994922	-0.0698182265799788	-0.266669611574202	-0.0958936520867309	-0.144127163413637	-0.103629657908031	-0.247756821321669
1380	-1.02187828618482	-1.44379576871137	-1.34717808108383	-0.0235442208499336	-0.300678854884561	-0.105284708948854	-0.143169261561116	-0.0693545182993716	-0.212523779860488
1381	0.243013596215906	-0.119825304838391	0.151724263902707	-0.025217925631068	-0.333552358320716	-0.11749139268023	-0.158753892210671	0.00965884840463317	-0.149095043806038
1382	0.0466210944816105	0.0473918110109877	0.595784592516379	-0.0175527110964557	-0.362712002674185	-0.132857965605401	-0.171040893125347	0.00638542677108384	-0.164655466354263
1383	0.939676537677731	0.347853124769638	0.655628546500705	-0.0103110027274118	-0.386270491583486	-0.151532575726152	-0.18270469001235	-0.0236731284653964	-0.206377818477746
1384	-0.690753484932126	-0.578829137057704	-0.734524221479261	0.0256557472279244	-0.403294183397674	-0.173315601775061	-0.183651345981604	-0.054887554061745	-0.238538900043349
1385	1.1942517481449	0.374723924003605	0.49493573707872	0.0263003254839173	-0.413202017407113	-0.19750570449613	-0.194802465473109	-0.087002376571976	-0.281804842045085
1386	1.42671493371119	1.38191851498306	1.9870970266302	0.0649790342413209	-0.415633300270482	-0.222865817152611	-0.191173361060591	-0.0572147440201359	-0.248388105080727
1387	-0.616790897536226	0.0403741418679186	-0.504973011710737	0.13549484757242	-0.410703311263415	-0.247734380714136	-0.174314281468377	-0.0691179882268511	-0.243432269695228
1388	-0.735860640647697	0.0586485241328383	0.121453268650673	0.158111420917055	-0.398248048778186	-0.27021564847576	-0.17011742544563	-0.0427114738977506	-0.212828899343381
1389	2.416638992704	1.62513207471046	1.15783197420101	0.143977583513847	-0.377393003155213	-0.288391982557671	-0.173935800733012	-0.0310163289015329	-0.204952129634545
1390	-3.15470684139427	-2.43069555034685	-2.17055789765936	0.208915562301965	-0.347585830965724	-0.300523953060107	-0.146398073907955	-0.0577642860259112	-0.204162359933866
1391	-0.1329419626051	-1.2810722346583	-0.863365252563469	0.142265910577494	-0.30893342912383	-0.305186833367189	-0.157284783971175	-0.0253086291723031	-0.182593413143478
1392	1.31649543826075	0.954218317946045	0.334388055701188	0.0885609159426854	-0.262773931576625	-0.301327946685348	-0.158513654106429	-0.00341389172211164	-0.161927545828541
1393	-1.3771048831833	-1.71225824694833	-0.764138866517612	0.0927656111420912	-0.213537316686519	-0.288300822590711	-0.13635750937838	0.0210615958818575	-0.115295913496522
1394	0.563038682551639	0.946378614859068	1.052390098337	0.0474368353655066	-0.167359883339037	-0.265944458211782	-0.128622502061771	-0.000554813991474039	-0.129177316053245
1395	-0.910652441994891	-1.16938210745922	-0.635397059546312	0.0339324265366856	-0.129473453976558	-0.234754841299078	-0.110098622912984	-0.0447163793218269	-0.15481500223481
1396	-0.66747558928022	-1.4700508024556	-0.204557002968419	-0.00605798578677475	-0.10323563448554	-0.196128307176079	-0.101807309149464	0.00429368079277372	-0.0975136283566907
1397	0.434409759200995	1.6582475312056	1.09480871297917	-0.054524615923758	-0.0895427333850638	-0.152531831485688	-0.09886639359817	-0.0442994952483806	-0.143165888846551
1398	1.70423538776206	2.04040774528208	2.66749072007366	-0.070994585229816	-0.0881613088750929	-0.107405151600869	-0.088853681901926	-0.159812819486596	-0.248666501388522
1399	-1.53211233657493	-1.26582521289794	-1.07805872290005	-0.0238895605054602	-0.0978627273519016	-0.064702410426896	-0.0621515660947526	-0.189818634892379	-0.251970200987132
1400	-0.400023570740638	-0.626501067513322	0.324635665884905	-0.0417046415721059	-0.114456339507239	-0.028178785629996	-0.0614465889031137	-0.218236502534598	-0.279683091437712
1401	-1.21577874765722	-1.94348252585536	-2.54780685026633	-0.065376557877421	-0.131571202036916	-0.000665231305279633	-0.0658709970732055	-0.293527781160474	-0.359398778233679
1402	-0.294272116714231	0.111518179603289	0.352878382780136	-0.118911957656564	-0.144386842798975	0.016471847887386	-0.0822756508560513	-0.279009287175313	-0.361284938031365
1403	0.852834211423919	1.58856339346537	1.32401271877189	-0.16052772126732	-0.151910474436778	0.0236166613902193	-0.0962738447712928	-0.263533547323523	-0.359807392094816
1404	0.0448841126295403	0.365663252424526	0.395491055744868	-0.155219231468843	-0.156582466997482	0.0228810747315638	-0.0963068745782536	-0.284463242418821	-0.380770116997074
1405	-1.0986443142021	-0.0113189407551425	-0.0189236088824962	-0.145090646902059	-0.160904273493682	0.0176737371744356	-0.0961070610737687	-0.24087542613595	-0.336982487209719
1406	-0.442736137449794	0.142488251653234	-0.402653229064924	-0.169513542290839	-0.164831359089085	0.011841735159583	-0.10750105540678	-0.21215899670192	-0.3196600521087
1407	1.8072991998027	2.54608597907679	2.45808522656524	-0.194813998811826	-0.166411971692686	0.00861366389142447	-0.117537435537696	-0.193508893098519	-0.311046328636215
1408	-0.0439264132967605	0.277339737180494	0.483451467571755	-0.14618444104695	-0.163484372648545	0.00978905365596874	-0.0999599200131757	-0.0922042719457447	-0.19216419195892
1409	-0.414620233668213	-0.868548063269968	0.222589070231228	-0.110222222578916	-0.1537979779692	0.0155303661871317	-0.0828299447869947	-0.0941141254716819	-0.176944070258677
1410	0.371000291937758	1.0072391221254	-0.601536459658082	-0.0960727787897452	-0.134560056570324	0.0247599957178458	-0.068624279880741	-0.0851502496637486	-0.15377452954449
1411	-0.363421511941069	-0.853821675004227	-0.120005231903102	-0.0712813378079816	-0.104368844697553	0.035873161254006	-0.0465923404171763	0.031688001047317	-0.0149043393698593
1412	0.819432995098695	0.670386351654335	0.602981139515122	-0.0642227119930057	-0.0645156126678289	0.0474572225429959	-0.0270937007059462	0.00586581124352088	-0.0212278894624253
1413	0.911722049530822	0.652236073034482	0.128995523652395	-0.0305451093415958	-0.0182932429137889	0.0588198310765073	0.00332715960704087	0.0899919793209082	0.0933191389279491
1414	1.71680981250987	-0.801504957277692	0.48053453150105	0.0228915257199041	0.0298838784739608	0.0701953268934653	0.0409902436957767	0.0339029110235663	0.074893154719343
1415	-0.467282961402769	-0.42795702175621	-0.125276846347278	0.114183190911059	0.0761630409421232	0.0825583322276878	0.0909681880269567	0.00873435534261069	0.0997025433695673
1416	0.601328685696762	-0.457362244519878	0.833908783701919	0.156322773956933	0.117779703647312	0.0971124792666823	0.123738318956976	0.0185800698725088	0.142318388829485
1417	1.90919747995414	0.974732584356701	0.903888818426866	0.199126294609516	0.152259522891286	0.11468703716225	0.155357618221017	0.0212762648016327	0.17663388302265
1418	-0.12511561236679	0.452092620949754	0.0724235487013439	0.283800100872822	0.177251095344199	0.135318315233969	0.19878983715033	0.00658608523158799	0.205375922381918
1419	0.881088855915828	1.13435046209024	0.183190208830645	0.327135953671473	0.191439978532365	0.158172763611106	0.225582898604982	-0.000456771032037143	0.225126127572944
1420	-1.79500633968988	-1.13913828799596	-0.982946168072137	0.374290616435972	0.195717593538176	0.181787728980658	0.250598646318269	0.0104824686898208	0.26108111500809
1421	1.08774771241088	2.06257773424165	2.09335293280138	0.334815613313355	0.193132428014463	0.204494342492193	0.244147461273337	0.0279301475250363	0.272077608798373
1422	-0.892132811312775	-0.296192138002617	0.267283076524593	0.332976075370191	0.187455982559602	0.22486800624296	0.248433354724251	0.0885148994256795	0.33694825414993
1423	-1.89422550340374	-1.62708838775745	-1.52468816128906	0.291585225821847	0.181812654763152	0.242063933964154	0.238487271516385	0.0596995562547973	0.298186827771182
1424	0.791091804615648	0.439777848019804	0.438257023000095	0.192224617960106	0.178898806554162	0.255924366142208	0.209015930218825	-0.017963721558885	0.19105220865994
1425	1.02028764163884	0.743572831669865	0.999909707599072	0.145212638006869	0.179515525500686	0.266832380537983	0.197186848015179	-0.00699737916791487	0.190189468847264
1426	0.0447858787783483	1.1030353222476	0.0618339845076946	0.142341724951211	0.181864134451156	0.275430747303342	0.199878868901903	0.00417088421559787	0.204049753117501
1427	0.31837114469302	0.297564545131806	0.616988885222742	0.137206856184106	0.183598864322531	0.282370394169353	0.201058704891996	-0.00790076827352408	0.193157936618472
1428	-1.28696216127231	-0.894932311573804	-0.0978996205506282	0.139682843642175	0.183913558447707	0.288139859483176	0.203912087191019	0.0111849826874076	0.215097069878427
1429	-0.603284017964313	-1.37049643002284	-0.766416180100504	0.0946057534014749	0.18387259622414	0.292949774241259	0.190476041288958	0.0330608717332867	0.223536913022245
1430	0.637939851302964	0.0381350310879962	0.230883457364357	0.0415239821412738	0.184721993193286	0.296693601641888	0.174313192325482	0.011254309838416	0.185567502163898
1431	0.805123905352265	1.00846527160955	1.14142516986511	0.02546982835836	0.185798361060474	0.299033859622187	0.170100683013674	-0.00787475968635031	0.162225923327323
1432	1.52169151116689	0.914063640321079	0.980230451579944	0.040238693938698	0.184442161210054	0.299597576957699	0.174759477368817	0.0158705515976238	0.190630028966441
1433	0.616647734242103	-0.148480076287637	0.200890976327039	0.0986506013405152	0.178321723689847	0.2981747149878	0.191715680006054	0.0316320869751947	0.223347766981249
1434	0.872427828276534	0.14229203532884	0.839109344159926	0.154758497634424	0.167542900810134	0.294793621222301	0.205698339888953	0.0182714541964194	0.223969794085372
1435	0.137512308169858	0.345152713535607	0.428213946729834	0.215854946708922	0.154406065079627	0.289647631833196	0.219969547873915	-0.0132246771299681	0.206744870743947
1436	0.938789623922206	1.32435508228871	0.89789070958263	0.254219865115509	0.141641850728353	0.282987887782411	0.226283201208758	-0.0560755335602933	0.170207667648464
1437	0.623847101615426	0.326520408250155	0.0526064312945354	0.302327982842888	0.131362535005623	0.275121945804339	0.236270821217617	-0.0145540977580688	0.221716723459548
1438	-0.215418343980906	0.0360889467161421	-0.500016343508243	0.345072274744052	0.125263882751356	0.266535991068795	0.245624049521401	0.0159787095506776	0.261602759072079
1439	-0.988955986077233	0.608678041129508	-0.387828701165044	0.355331274438181	0.125011841768937	0.258032810434556	0.246125308880558	0.0611338454137509	0.307259154294309
1440	0.82503359086651	2.50222909196856	2.43181615640863	0.318144873564127	0.131544199741588	0.250762471488639	0.233483848264785	0.0444452445227917	0.277929092787576
1441	-1.65775675556625	-1.30368134186482	-1.78794690464775	0.3097835225294	0.144635734968074	0.246094911476551	0.233504722991342	0.0483243004612905	0.281829023452632
1442	-0.170259864958362	0.512048541785344	0.934578403035562	0.239709449613589	0.164023256048871	0.245353822261442	0.216362175974634	0.137825068980359	0.354187244954993
1443	-0.0586977852234121	-0.6187636903854	-0.818979889890166	0.179285011822842	0.189766000561701	0.249465981264776	0.20617233121644	0.110522201036851	0.31669453225329
1444	-0.0500515011849861	-1.39731224521941	0.484611902669595	0.130967948914463	0.22051590445502	0.258631346285264	0.203371733218249	0.117338587235386	0.320710320453635
1445	-1.84443747327653	-1.52364077814098	-1.60177781804437	0.0926374893787313	0.253243627618293	0.272169556828291	0.206016891275105	0.134470185614674	0.340487076889779
1446	-1.07726336118528	-0.961656040263703	-0.49847692750384	0.00349597407903079	0.283241796099879	0.288622616169492	0.191786795449467	0.137464521676461	0.329251317125928
1447	0.0445624298022245	-0.398934188553894	-0.194636430747566	-0.091651788882707	0.304377876788486	0.306044466825065	0.172923518243614	0.148439966028697	0.321363484272311
1448	1.24403138301243	1.76203846013095	1.18884798650327	-0.150960312502922	0.31037450582164	0.322337370171744	0.160583854496821	0.122392333165508	0.282976187662328
1449	-0.666685200479725	-0.714328783408778	-1.01062819041132	-0.14501459929505	0.296890847009975	0.33551960757068	0.162465285095202	0.144076768639217	0.306542053734418
1450	-1.37979362749968	-1.93543914931257	-1.44622221726411	-0.15809752759995	0.263789896100036	0.343862036492612	0.149851468330899	0.210066132635485	0.359917600966384
1451	-1.04218767497721	-1.00653357933634	-0.720716571050371	-0.206859601817452	0.215597122967659	0.345899939217597	0.118212486789268	0.158655924306109	0.276868411095377
1452	-0.727962393976879	-0.727783333368472	-0.905788754505723	-0.266879537175215	0.158168588762237	0.340417563690342	0.0772355384257881	0.185230272093918	0.262465810519706
1453	-1.21228664525254	-0.149121358849323	-0.47596110740071	-0.322183039053272	0.0955164138687814	0.326531461775827	0.0332882788637788	0.165690806630371	0.198979085494149
1454	-0.32872744955847	-0.576216928306178	-0.256141328374878	-0.388369075061376	0.0295672945618597	0.303878594599537	-0.0183077286333262	0.182954273512863	0.164646544879536
1455	0.452690766212931	-0.157682485589245	-0.438233179985652	-0.430739231917684	-0.0384810326759539	0.272755286609345	-0.0654883259947643	0.124002326622721	0.0585140006279572
1456	0.037760580237832	-0.957173549545106	-1.08140434292864	-0.430162061105115	-0.107007473566944	0.234053168453706	-0.101038788739451	0.154997058729725	0.0539582699902745
1457	1.12166213886179	-0.272989280559755	0.672117292439587	-0.414404044768126	-0.173802025652416	0.188996366691792	-0.133069901242917	0.22945183476274	0.0963819335198233
1458	0.569243899809226	0.467856618911062	0.561079780950994	-0.353490847194398	-0.236529969417788	0.138833796288275	-0.150395673441304	0.16724413239205	0.0168484589507461
1459	-0.191298847016479	1.36271446785384	-0.0899659652619064	-0.282402017221927	-0.293387857795644	0.0846601554945763	-0.163709906507665	0.244859064473127	0.0811491579654621
1460	-0.772861267117644	0.300141899180261	-0.581953869029544	-0.231735321460403	-0.342751872335555	0.0274311953504961	-0.182351999481821	0.164962436312779	-0.0173895631690414
1461	-1.01242313248204	-0.964038715889839	-1.31317027338965	-0.21546854681341	-0.382170579734293	-0.0318890596357594	-0.209842728727821	0.187713620619271	-0.0221291081085498
1462	0.616429096051169	0.415433620604373	0.438278424719625	-0.230640697992525	-0.408267221129696	-0.0921426762214251	-0.243683531781215	0.127517469202476	-0.11616606257874
1463	-1.22613800802565	-0.344059155525167	-1.01942885516728	-0.21304480017534	-0.418624426504747	-0.15181163458478	-0.261160287088289	0.1390656462805	-0.122094640807789
1464	-0.246984249003644	-0.684615141139565	-0.914909434423214	-0.234404651865302	-0.41333807038419	-0.208932520497029	-0.28555841424884	0.131274722667617	-0.154283691581223
1465	-0.41724063590262	-1.63151576422542	-1.17050521479805	-0.249108938039541	-0.394627715220078	-0.261187609446715	-0.301641420902111	0.102992648344897	-0.198648772557215
1466	0.607713735399349	0.400431992398593	0.81587524450459	-0.264444469451713	-0.366325868918266	-0.306230669188934	-0.312333669186304	0.0883008613325432	-0.224032807853761
1467	1.24958620157773	1.77109703622643	1.86939889287434	-0.246132767458889	-0.333700695039319	-0.342169504442101	-0.307334322313436	0.0156879033109217	-0.291646419002515
1468	-0.0481092635416681	-0.000749159944311045	-0.124105891048351	-0.184847517106682	-0.302446012871355	-0.368023084194131	-0.285105538057389	-0.00643643789076889	-0.291541975948158
1469	-0.214294918848441	-0.413126695753919	-0.0562057871377753	-0.139268507099556	-0.275864291767179	-0.383994840857862	-0.266375879908199	0.111292304186645	-0.155083575721554
1470	1.17039649187913	-0.61341079631032	0.336447017258607	-0.111157816830389	-0.25350241469506	-0.391480767832788	-0.252046999786079	0.0204108088395446	-0.231636190946534
1471	0.176647666737883	-0.506065201553289	0.0612111454388649	-0.050332590029968	-0.233085066708528	-0.392764070494041	-0.225393909077512	0.0853419858241287	-0.140051923253384
1472	-0.319202360526031	-0.651166071130849	0.290891015456342	-0.00212129069552308	-0.21295749329105	-0.390393821635523	-0.201824201874032	0.0624716623974043	-0.139352539476628
1473	0.264119413538137	0.683900614813978	1.12628844060913	0.0198117806479852	-0.193172587998368	-0.386404357682268	-0.186588388344217	0.0708161805724665	-0.115772207771751
1474	0.626419187502883	-0.167214623331132	0.302155844668596	0.0425126793101034	-0.175230798551155	-0.381690476423276	-0.171469531888109	0.0628373583382933	-0.108632173549816
1475	0.382036228554614	1.12526715685707	0.727629370697227	0.0768473883029111	-0.160826593336499	-0.375814756762838	-0.153264653932142	0.0495112238259197	-0.103753430106222
1476	2.31713566223177	1.25758781881473	1.79927770482841	0.109848931406694	-0.150472779047632	-0.367302515409609	-0.135975454350183	0.0400883874632352	-0.0958870668869474
1477	-0.00989760144672785	-0.743796361746055	-0.64597117616729	0.204245460834817	-0.143081189068486	-0.354245663593501	-0.0976937972757234	-0.0167783405303982	-0.114472137806122
1478	-0.164961192134802	0.372133890106512	0.296124980993449	0.260486000339151	-0.135726070225101	-0.334927582942502	-0.0700558842761508	-0.00768429336422939	-0.0777401776403802
1479	0.0345265151334044	-0.267707075158149	0.163231614889007	0.284223619695918	-0.124896422250238	-0.308240810233856	-0.0496378709293919	-0.0215446962998104	-0.0711825672292024
1480	1.51516138261563	0.605631388530158	1.5870845639149	0.291926965442851	-0.108572590062859	-0.27381643717548	-0.030154020598496	0.0230940264751433	-0.00705999412335272
1481	0.609189605245847	1.30160488029972	-0.513236289401004	0.33711874747555	-0.086724478146765	-0.23191563492594	0.00615954480094835	0.100274098531758	0.106433643332707
1482	1.25659390713058	1.1621000663829	0.281495828624858	0.376284965650838	-0.0607292077302569	-0.183231015775598	0.0441082473816612	0.0788952870364873	0.123003534418148
1483	-0.175047324376244	0.234989744527893	-0.546713079365476	0.431327175307108	-0.0318379653985837	-0.128759029923705	0.0902433933282731	0.0413647784025797	0.131608171730853
1484	-2.24772982809292	-1.23991589033853	-1.89343275692119	0.448317625518351	3.99535555379771e-06	-0.0697925362903366	0.126176361527856	0.00835632308666711	0.134532684614523
1485	0.059702065220357	-0.674226037402636	0.00992284814959154	0.371364180914448	0.0356747095042408	-0.00794657645890803	0.133030771319927	0.0318796363726259	0.164910407692553
1486	0.220523088905846	0.384422254930559	0.245765023352366	0.309533456309225	0.074872937539351	0.0548807984426034	0.14642906409706	0.0758178884349247	0.222246952531984
1487	1.79613638343946	1.61508009378722	1.37740418519765	0.265138226113243	0.114632195121734	0.116615015320115	0.16546181218503	0.0796106278304822	0.245072440015513
1488	2.4534888138063	1.5876311053902	1.84209638058652	0.285489242141907	0.150459193892747	0.175098688181358	0.203682374738671	0.118455530703325	0.322137905441996
1489	0.257751875719668	0.848637634975827	0.711118989481945	0.370100046262816	0.179214504537379	0.228096267364447	0.259136939388214	0.0821253718410135	0.341262311229228
1490	-1.52320953876098	-0.843306554496075	-1.30041148297674	0.423096592739269	0.201265708903564	0.273247941196751	0.299203414279861	0.048427773424236	0.347631187704097
1491	-0.248961875080044	0.247746014057306	-0.171936788079311	0.394834964237003	0.220020663318421	0.308142585878819	0.307666071144748	0.0207528963663434	0.328418967511091
1492	-1.649130773195	-0.729950520816455	-1.85017224842142	0.354763617961171	0.239125003441781	0.330678889121922	0.308189170174958	-0.0573511132040362	0.250838056970922
1493	-0.247180055588699	1.16711732098767	0.356473794647659	0.262238213597729	0.259921113079216	0.339707306380883	0.287288877685943	-0.0176645184784192	0.269624359207524
1494	-1.99012227676028	-1.8248488577009	-2.0436960651855	0.183504858963565	0.281182934737535	0.335683886030047	0.266790559910382	0.0569437488644171	0.323734308774799
1495	-0.0232428035590429	-0.584954052498341	-0.429579663355025	0.0595236389195146	0.30032532147045	0.320920715583009	0.226923225324325	0.0147163744934422	0.241639599817767
1496	1.05872970910393	0.534011388601597	-0.296758005744874	-0.0263005019936496	0.314609210604579	0.299159774653389	0.195822827754773	0.088166001401234	0.283988829156007
1497	-0.394828894021549	0.420414998574562	0.373618834675554	-0.0482933651062897	0.32077508091576	0.274554713021168	0.182345476276879	0.0536833140623548	0.236028790339234
1498	-0.986576694002907	-0.554647658443737	-1.34837063770247	-0.0743791149667098	0.316133610504301	0.250466070097954	0.164073521878515	0.0759407453376026	0.240014267216118
1499	-0.234920940736788	0.537963632254094	-0.853693255780827	-0.121730554084679	0.30025945117938	0.228544526237068	0.13569114111059	0.0704052836162535	0.206096424726843
1500	0.535717819864034	1.99214517086659	0.837979135792217	-0.157164764617053	0.274962864267723	0.208410176635954	0.108736092095541	0.0135955845238845	0.122331676619426
1501	1.08800235111861	1.81935042170772	1.45012371119974	-0.158208475402718	0.243234404476333	0.18799500061021	0.091006976561275	-0.0334119293207904	0.0575950472404846
1502	-0.292288804171017	-1.73266840461976	0.0874246746197322	-0.118078356795011	0.209407772050781	0.164388475942916	0.0852392970662283	-0.118078184587782	-0.0328388875215538
1503	-0.0763167003462558	0.539175189373989	0.218029539223815	-0.0968706847570105	0.17959735730043	0.134850000341353	0.0725255576282573	-0.123620976379559	-0.0510954187513019
1504	-0.879264946998423	-0.317699817543235	-0.954922737613	-0.081971040983806	0.159487333637939	0.0976301953514127	0.0583821626685154	-0.145132582973172	-0.0867504203046571
1505	-1.6073884634279	-2.34747641070094	-1.28771785127987	-0.0980853124531357	0.15119780481886	0.0524273151454511	0.0351799358370585	-0.120838500951573	-0.0856585651145143
1506	1.65494982496734	1.41223258073456	0.933789100983683	-0.158304826181483	0.153313043676615	0.000522002152956407	-0.00148992678397063	-0.0516444294730494	-0.05313435625702
1507	1.20329465544143	0.788253733771338	-0.224657804837098	-0.139271175291812	0.161326652943148	-0.0553213400601429	-0.0110886208029355	-0.00463033059318245	-0.015718951396118
1508	0.992459895890916	0.279604103986902	-0.049953134162589	-0.0825293165068348	0.169094110386827	-0.111188304663991	-0.00820783692799966	0.0185803649332556	0.010372528005256
1509	0.792191294251101	-0.036524093422454	0.381537832410717	-0.0092800207577607	0.172467099623931	-0.162633835460495	0.000184414468558316	-0.0208763953177844	-0.0206919808492261
1510	-0.443041046724365	-0.625551245378828	-0.501989082919692	0.066069033469951	0.170671971005748	-0.205539240717177	0.0104005879195072	0.0327945291797368	0.043195117099244
1511	1.51899484211395	1.41612570965399	1.47068436476341	0.0998968298043648	0.165130349040654	-0.23696766159488	0.00935317241671279	0.00466300111724447	0.0140161735339573
1512	-0.233858974552547	0.755566699321502	0.0408343036954334	0.169035727474774	0.157555156362554	-0.255701073705549	0.023629936710593	0.00902608947496424	0.0326560261855573
1513	-0.816586984706614	-0.978016572789474	-1.65056397026131	0.202167947977758	0.149330592859251	-0.262279270780476	0.029739756685511	0.0206698996138696	0.0504096562993807
1514	-0.757877827728379	-0.0140491663446884	-0.852194329600284	0.190991600891861	0.142372246558835	-0.25859020089501	0.0249245488518954	0.036024528116421	0.0609490769683164
1515	0.526881843577093	1.05170657011951	0.064321844595325	0.152404250878658	0.138451778746209	-0.247217300869897	0.0145462429183236	0.0277804003574205	0.0423266432757441
1516	0.499823572421716	0.235271476750182	-0.627971894483293	0.138785570229085	0.137766579948717	-0.230766164682767	0.0152619951650118	0.0430875666401306	0.0583495618051424
1517	-0.738938579822896	-0.875669021800088	-0.538281089974504	0.141465241589221	0.139524146768758	-0.21135385649637	0.0232118439538698	0.0387934292082337	0.0620052731621034
1518	0.0560668274767846	0.0397320133122065	-0.338974419098898	0.11441346813889	0.143213319358375	-0.19041620038762	0.0224035290365482	0.0121761763939884	0.0345797054305366
1519	0.525922544072766	0.380224303761675	0.730504915415866	0.0943568080440146	0.148265599290353	-0.168883225565674	0.0245797272562313	-0.000961030532505372	0.0236186967237259
1520	-0.0758741387704041	-0.126115804313073	-0.328042212022709	0.0950355582086388	0.153308584385166	-0.147577519347201	0.0335888744155345	0.0121728332629581	0.0457617076784926
1521	-0.876614005404048	-1.64692637643666	-1.45305662975106	0.0898829887398654	0.156781242008118	-0.127574339217981	0.0396966305100006	-0.030862793241871	0.00883383726812951
1522	1.30799531742838	1.31208501614928	1.1113172693555	0.0547672605742155	0.157663026402056	-0.110324584123954	0.034035234284106	0.00984332507843698	0.0438785593625429
1523	1.75777916024776	2.22521264154639	3.23995522039444	0.0722647514883883	0.154900936551166	-0.097490651572278	0.0432250121557586	-0.0659786094726191	-0.0227535973168605
1524	-0.688621369263715	-0.370137656457788	-1.19245270143395	0.139185070409386	0.147342942948996	-0.0905691845314773	0.0653196096089682	-0.0986680030186012	-0.033348393409633
1525	0.652636069759589	1.60950445451173	1.11079084715611	0.156917863792811	0.136030922193539	-0.0904655881523116	0.067494399278013	-0.174245149059239	-0.106750749781226
1526	-0.579662539600838	0.338562817897051	-0.229796417239961	0.185021747619865	0.124681765718426	-0.0972128426032826	0.070830223578336	-0.155533418431156	-0.0847031948528204
1527	0.725151564891311	0.77795398622957	0.800271725662234	0.178797297944682	0.117692582411279	-0.109899703633635	0.0621967255741085	-0.167490479332179	-0.10529375375807
1528	0.525996868861863	0.839076579455332	0.820670003559501	0.192498061879738	0.118884744324108	-0.126704876112922	0.0615593100303082	-0.171959258536718	-0.110399948506409
1529	-0.361903813007631	-0.131757995684666	-0.734916043794142	0.212582745850771	0.130448368840529	-0.144968201747019	0.0660209709814269	-0.180030153257437	-0.11400918227601
1530	-0.211848475650426	-0.363995870715655	0.150774168932659	0.207208682247955	0.152771423423552	-0.161378984564412	0.066200373702365	-0.238777724404983	-0.172577350702618
1531	0.483986662525154	1.08334996599141	0.720030254266425	0.189859890456949	0.184495158411846	-0.172379170587089	0.0673252927605686	-0.151325487376579	-0.0840001946160109
1532	-0.46209368262849	-0.34561460983088	-0.747819533451795	0.187842319350366	0.222326123736093	-0.174741640683128	0.0784756008011102	-0.181894953041843	-0.103419352240733
1533	0.299632289285143	0.451879603360013	-0.33009008513345	0.165184464301016	0.261930319406957	-0.166153268127918	0.0869871718600183	-0.113774201427363	-0.0267870295673449
1534	-0.271997108052497	-0.170087304635255	-0.399881990069996	0.154381456347646	0.29939895862385	-0.14563750393049	0.102714303680335	-0.124854327158188	-0.0221400234778525
1535	-0.660499046115774	-0.705936253714693	-0.0380624860262115	0.133159538434503	0.331650832833724	-0.113730639209311	0.117026577352972	0.0606487948492836	0.177675372202256
1536	1.51974674744026	1.87447811171308	1.17564726456789	0.0929277981806454	0.356597551103182	-0.0723890176929192	0.125712110530303	0.0321007877035318	0.157812898233835
1537	0.613819119027195	-0.686149007317735	-0.00336652813005714	0.11267672039992	0.372724156732658	-0.0246713794286279	0.15357649923465	0.0622314910863854	0.215807990321035
1538	-0.390127535116916	-0.415241797617954	-0.581201264628239	0.142314529923318	0.379480737232631	0.0256986860596753	0.182497984405208	0.0496874748421139	0.232185459247322
1539	-0.178446600532516	0.132958044789114	0.208060540842964	0.144728723685586	0.378035204628963	0.0747872671818498	0.199183731832133	-0.0146859522362437	0.184497779595889
1540	-0.436960118099153	-0.0153216313461169	0.611137600540103	0.135747442834963	0.36991025316184	0.118882142339449	0.208179946112084	0.0635529130950658	0.27173285920715
1541	1.13105162446801	0.698107636315746	1.36369438418932	0.110956540015504	0.356120764884008	0.15491624171144	0.20733118220365	-0.00700715235511554	0.200324029848535
1542	0.193970613423248	0.232862902862663	0.93593399426258	0.127733900932119	0.337450264284767	0.180858007426995	0.215347390881294	0.013305392399747	0.228652783281041
1543	0.446649784141324	0.438328661712827	0.46112922382819	0.141135341052457	0.315029358285241	0.195957519340955	0.217374072892884	0.0209435496479982	0.238317622540882
1544	0.069737879340366	0.312036349628938	0.295126009361752	0.160108530343748	0.290724415344098	0.200745888947716	0.217192944878521	0.0181931981891588	0.23538614306768
1545	0.568562196240917	0.934004487613903	0.754910385253489	0.169849568792368	0.26680320530781	0.196812712474857	0.211155162191679	-0.0020004404479525	0.209154721743726
1546	0.567489324618368	0.982182289990612	0.212546125037037	0.189418147507973	0.24545249436075	0.186500695601398	0.207123779156707	0.0222829165367989	0.229406695693506
1547	-1.13664536854499	-1.04484353266584	-0.957821235227352	0.214896192823985	0.228587787700265	0.172639277219907	0.205374419248052	-0.000938659692593253	0.204435759555459
1548	0.539492458918296	1.11870680024556	0.966939432924097	0.187689201468357	0.218030213789444	0.158320735890303	0.188013383716035	0.0273090621861615	0.215322445902196
1549	0.997071737573221	-0.189869264367095	-0.266838994476947	0.180952579345731	0.214748260963056	0.146641423640661	0.180780754649816	-0.00668950795332747	0.174091246696489
1550	1.21735926098398	0.86466068519376	0.963565445965082	0.20314438073265	0.218023842617231	0.140362765241726	0.187176996197202	0.00815175759889417	0.195328753796097
1551	0.0261190026786229	-0.239712991446823	0.103555649290224	0.251212540904783	0.226234830251656	0.14152374172567	0.206323704294036	0.00844276841164555	0.214766472705682
1552	0.0616078567708037	0.573889628295092	0.580060803350147	0.276034492179929	0.237512698865814	0.151083929045376	0.22154370669704	-0.027814169384225	0.193729537312815
1553	0.780614458586325	1.22205825254993	1.3387217386576	0.285620663210699	0.25022716375139	0.168707373076554	0.234851733346214	-0.0440370835966716	0.190814649749543
1554	1.57033240358022	1.09215934335884	0.864450137150851	0.308225910406459	0.262959338070143	0.19279538943731	0.254660212637971	-0.0422281714668175	0.212432041171153
1555	1.09268183909432	0.596251235648936	0.481712970037422	0.364677984632968	0.275114580701061	0.220808269762441	0.286866945032157	-0.0917626478072305	0.195104297224926
1556	-0.47124895093149	0.334205322002307	-0.0895923273314428	0.42632064452584	0.28751160287239	0.249806076906383	0.321212774768204	-0.120463088289156	0.200749686479048
1557	0.69755883481079	0.759849744307897	0.68872651457052	0.438199640903973	0.301878836011997	0.277059580058977	0.339046018991649	-0.184350769221497	0.154695249770152
1558	0.172553514094635	-0.0322103610669665	-0.406792554643134	0.454608284732752	0.319620298909745	0.300583392695779	0.358270658779425	-0.163247957485033	0.195022701294393
1559	-1.3978400773557	-0.91445804399391	-0.758400338751185	0.456320557907557	0.341077139938829	0.319481473840252	0.372293057228879	-0.222560165450585	0.149732891778294
1560	0.946311378053146	-0.370820175723146	-0.276700301403736	0.396696115322357	0.365420062176044	0.334023164227717	0.365379780575372	-0.202008985616135	0.163370794959238
1561	-1.83500953080953	-1.23592977762921	-1.85325071670918	0.374684770186352	0.390231831953153	0.345413753849829	0.370110118663111	-0.184819262653343	0.185290856009768
1562	0.0425002165371887	-0.364037612141107	-0.230103118894739	0.287523380435405	0.411477658547075	0.355315566506832	0.351438868496437	-0.175792094469221	0.175646774027217
1563	0.180353700719139	-0.349588352444559	0.474802003231245	0.221041604554303	0.424340021846487	0.365255959665381	0.33687919535539	-0.156167947299324	0.180711248056067
1564	0.964940865448359	1.21305559310112	0.553189596700045	0.175120877955244	0.424285978567721	0.376075727167331	0.325160861230099	-0.150853575398705	0.174307285831393
1565	-0.289404391832707	0.101730262114209	1.2694234184579	0.170186148493087	0.408519228071533	0.387542823523024	0.322082733362548	-0.0971674184149887	0.224915314947559
1566	0.684034734957988	1.01319173426786	1.06243100682922	0.151808461038841	0.377309211303234	0.398207345614646	0.309108339318907	-0.100832180895489	0.208276158423418
1567	0.174177949620814	1.05520958122436	1.09487162373	0.156902935314711	0.334418933271505	0.405547183936078	0.298956350840764	-0.153577003649113	0.145379347191652
1568	-0.173354298449753	0.318721579494484	0.0961576020720521	0.160866455943068	0.285865128608506	0.406442795481136	0.284391460010903	-0.0680939017457859	0.216297558265118
1569	-1.39242799313056	-0.7606576629519	-0.747990522997853	0.152560226602462	0.238622235049137	0.397950105647714	0.263044189099771	-0.0817570937180528	0.181287095381718
1570	-0.66944309690325	-0.435800746709184	-0.416637472662026	0.0963785435017089	0.199086804897622	0.378210918846112	0.224558755748481	-0.0784025521116602	0.146156203636821
1571	-1.65312819607047	-0.598065323413461	-1.62977353269337	0.0336282308492382	0.171077384259812	0.347232024530702	0.183979213213251	-0.0215306959184813	0.162448517294769
1572	-0.327170103936882	0.63921785180758	-0.259283535954472	-0.0636782118972881	0.154614446480164	0.307249641415971	0.132728625332949	0.0259012019332189	0.158629827266168
1573	-0.886220811440862	0.488765461227743	0.424891611698205	-0.137526867036844	0.146551152324298	0.262488315381141	0.0905042002228646	0.0371616895358098	0.127665889758674
1574	-1.09850539727199	-1.20346288453082	-1.38844945654272	-0.211533218198379	0.142561806345055	0.218302048152879	0.0497768787665183	0.0861260947498979	0.135902973516416
1575	-0.30671138717761	-0.679962775230904	-0.262482841392432	-0.29016569227661	0.139413078997628	0.179903708836584	0.00971703185253395	0.116525273524702	0.126242305377236
1576	-0.322428756769131	0.314593910592986	0.446607646606355	-0.343384756749302	0.135220504930648	0.151055248308902	-0.0190363345032507	0.0718836251253987	0.052847290622148
1577	-1.58717960635123	-1.54716647988307	-1.94974392134058	-0.378334734326634	0.128203327066763	0.13313999588473	-0.038997137125047	0.0178314978734713	-0.0211656392515758
1578	-0.290904772665705	0.491770296603477	-0.957283801428701	-0.441309788124597	0.116703727874878	0.124925549283615	-0.0665601703220344	-0.00873883336761736	-0.0752990036896517
1579	1.70986351081731	1.40920695708046	0.316456189202672	-0.478549341157103	0.0995859071150032	0.123052179062203	-0.0853037516599657	-0.00114913951547164	-0.0864528911754374
1580	-0.216764572719002	-0.163888626949637	-0.788371741741426	-0.431790613854515	0.0762287731837465	0.123010886041361	-0.0775169848764692	0.0428211501371668	-0.0346958347393024
1581	1.03308586649378	0.238117090288817	0.0726882093592223	-0.393358165385983	0.0479057013860942	0.12025733475715	-0.0750650430809129	0.0139329895280146	-0.0611320535528983
1582	-0.316463366278585	-1.15403641018763	0.56900304557365	-0.320838183016216	0.0181717336848197	0.111119176591784	-0.063849090913204	0.0293910656552595	-0.0344580252579445
1583	-0.0802459116873322	0.207605059449406	-0.970026799807566	-0.272048242471843	-0.00884687463632842	0.0932819826992031	-0.0625377114696562	-0.0234200223143038	-0.0859577337839599
1584	-0.210029744878341	-1.65201355301331	-0.477410198950828	-0.233032251083895	-0.0303731031127091	0.0658590294679389	-0.0658487749095549	0.0270067879927843	-0.0388419869167706
1585	-0.396099541215238	0.0579268686516045	-0.153041677140499	-0.206100262872829	-0.0459780662083223	0.0292110944010602	-0.074289078226697	-0.0479767225566426	-0.12226580078334
1586	-1.14777791092123	0.0233084626325183	-0.200433017541004	-0.194247012615457	-0.0572696644560828	-0.0153012172070546	-0.0889392980928649	-0.0225281456433827	-0.111467443736248
1587	0.468470908973895	1.3157646499681	1.2996600794637	-0.217507711081723	-0.0672723198174648	-0.0655339028756921	-0.116771311258293	-0.0529758073651382	-0.169747118623432
1588	0.469413307683568	0.266957526725654	0.413882973413287	-0.210610776145764	-0.0786019202792137	-0.118765565105447	-0.135992753843475	0.0264713776492183	-0.109521376194256
1589	-0.900097869222262	0.21910821483408	-0.676567890850117	-0.183694335378727	-0.0917746804437328	-0.171971795636754	-0.149146937153071	0.00513929013109384	-0.144007647021978
1590	-0.0745453356798861	-0.440844845717738	-0.156442161515503	-0.189093290172429	-0.10471178165229	-0.222186800116236	-0.171997290646985	-0.00201926248116226	-0.174016553128148
1591	1.54382611949601	1.23644232861284	1.53691758062956	-0.188940290734963	-0.114183583190813	-0.266860147365824	-0.189994673763866	0.0492084473588334	-0.140786226405033
1592	-0.698302827415214	-0.161737310610087	-1.39817606534245	-0.132070313209548	-0.117660408523705	-0.304062915413089	-0.184597879048781	0.0464343618642398	-0.138163517184541
1593	-1.02575906501773	-0.864108725268123	-2.13270675781068	-0.112478469593795	-0.113959897542679	-0.33247754939257	-0.186305305509682	0.0167585935048065	-0.169546712004875
1594	0.238891118013784	-0.544753184972008	0.538689435856747	-0.129242605471749	-0.102743494089467	-0.351265850321741	-0.194417316627652	-0.0288539805233967	-0.223271297151049
1595	1.54316108878315	1.55214195446241	1.08648974282344	-0.128409718300958	-0.0850664232751314	-0.359968853006946	-0.191148331527678	0.00755510980472141	-0.183593221722957
1596	-1.45143653823359	-0.550810786804561	-1.17596395997678	-0.0730947238709579	-0.0638092583932906	-0.358504039781618	-0.165136007348622	0.0165572579292778	-0.148578749419344
1597	1.44764205515626	0.555355188445581	0.826107954239592	-0.0811476175585867	-0.0421889469617477	-0.347259575185583	-0.156865379901973	0.0172146317148602	-0.139650748187112
1598	-1.57918736707313	-1.13671932402177	-1.16331512324315	-0.0364700785980911	-0.0220055614012257	-0.32727709466313	-0.128584244887482	0.121242171032249	-0.00734207385523325
1599	-0.180682809607055	0.895417531236513	1.31620156793657	-0.0570406455851027	-0.0039076561926525	-0.300424222806055	-0.120457508194603	0.132422812700743	0.011965304506139
1600	-1.65270113318472	-0.972814325089045	-1.20523563239237	-0.0748724595782085	0.0117996893385495	-0.269360982226823	-0.110811250822161	0.0235084927967777	-0.0873027580253828
1601	0.944679610248622	0.259139512433189	1.50827733257124	-0.138489971991432	0.0245664778257999	-0.237194805234975	-0.117039433133536	0.0677886919798755	-0.0492507411536603
1602	-0.34634316698128	-0.87889830443541	-1.06284965535817	-0.145645957624671	0.0339338995279555	-0.206925002398843	-0.10621235349852	0.0950335204960359	-0.0111788330024836
1603	1.25603507706174	0.575462482408917	0.325094469693519	-0.15699951681389	0.0393539338767477	-0.180899201688789	-0.0995149282086438	0.117122852350655	0.0176079241420107
1604	1.47217909334201	0.109883485220807	0.708661431826783	-0.118317078466552	0.0403085966602953	-0.160465972431769	-0.0794914847460087	0.154412147038975	0.0749206622929665
1605	0.858368733070057	0.196679753001049	-0.0166259401518016	-0.0402870062612512	0.0365041618004008	-0.145890088991694	-0.0498909778175147	0.129910900883533	0.0800199230660186
1606	-0.344046086934117	-0.539226288833546	-0.942381976837433	0.0414528027032398	0.0285963578370292	-0.136491479288596	-0.0221474395827756	0.143086770127117	0.120939330544342
1607	2.01007264338834	1.89418937162989	1.93424976186852	0.0836153121665493	0.0181754027617463	-0.130927539241277	-0.00971227477099394	0.132562820518195	0.122850545747201
1608	-0.411589399129807	0.255790047859011	0.152470519786322	0.174958541944108	0.00704836455278501	-0.127536946961017	0.0181566531786254	0.195224421276045	0.213381074454671
1609	0.520526252195556	1.42989329608331	1.08034091611794	0.216959621757546	-0.00285086296442214	-0.124657186562913	0.0298171907434038	0.140598081986965	0.170415272730369
1610	-2.20808070196037	-1.01784277575251	-1.07736825530198	0.255031645146114	-0.00877814639508813	-0.120857284668709	0.041798738027439	0.156148166972323	0.197946904999762
1611	-0.0920799726149354	0.850659580530937	0.587024042154773	0.199859175095078	-0.00770874036586229	-0.115079624428821	0.0256902701001314	0.145190554975124	0.170880825075256
1612	0.465548345341684	0.0180100579857877	0.285580648075579	0.153293333542489	0.00244414783219936	-0.106680124611867	0.0163524522542739	0.0874286568474884	0.103781109101762
1613	-1.24558168391124	-1.06612207191391	-1.51392154408001	0.132288671270807	0.0215226160866207	-0.0953448815605278	0.0194888019323001	0.0426502252900955	0.0621390272223955
1614	1.12921500800217	1.85926789709852	1.08272424319507	0.0730701713057579	0.0476663196523055	-0.0809239607068692	0.0132708434170647	0.0794747485022595	0.0927455919193242
1615	0.817175252759934	0.562580736134933	0.772779454297309	0.0679547667007028	0.0776259092519967	-0.0633052025526205	0.0274251578000264	-0.0155159746763823	0.011909183123644
1616	1.59151187412834	1.07430901351401	1.31612050808538	0.0890547744422553	0.107759912144198	-0.0424308793592422	0.0514612690757371	-0.00808076007361755	0.0433805090021195
1617	-1.19341233808386	-0.134455399772172	-0.387680621760511	0.152393111354945	0.136168052037128	-0.0184513308848607	0.0900366108357374	0.00548193514368066	0.0955185459794181
1618	-1.35960960318768	-2.51236809334258	-1.97042768714708	0.150759317851557	0.163006983829099	0.00807173941095346	0.107279347030536	-0.0499629974403889	0.0573163495901475
1619	2.07095050052502	2.06053379117047	1.59325448017475	0.100184254484899	0.189364934539409	0.0360471751186369	0.108532121380982	0.00857216665060965	0.117104288031591
1620	0.541808670780301	0.686642784995428	1.83510375632368	0.130812901874681	0.214727714331942	0.0639596249385858	0.136500080381736	0.0230119216054069	0.159512001987143
1621	-0.141984850599831	-0.577994105201016	0.303753556920999	0.164789394092069	0.236441644641328	0.0902252980280682	0.163818778920488	0.0650597589780281	0.228878537898517
1622	-0.603579911345701	-0.31833564450959	-0.492434231248525	0.177499884495545	0.25275526395532	0.113624640082773	0.181293262844546	0.0588009792637802	0.240094242108326
1623	0.965919855864928	1.38146945103155	1.80821039687598	0.160420816560252	0.263569837425913	0.133540838620674	0.185843830868946	0.0522448522126623	0.238088683081609
1624	0.223844000347607	-0.113110453981954	0.050571650993515	0.175334312797357	0.269132300218387	0.149910223681851	0.198125612232532	0.0457331442328652	0.243858756465397
1625	-1.75039568556589	-0.90780368216767	-1.04687777549433	0.186900617451301	0.269917022619077	0.163054698782831	0.20662411295107	0.0193103230749758	0.225934436026045
1626	-1.16768874777154	-1.50968280896239	-2.20802847402702	0.131188350814222	0.267234263398757	0.173587991516784	0.190670201909921	0.11434641708673	0.305016618996651
1627	-0.709866705895705	-0.409624688703206	0.113878587211255	0.0512917365073815	0.262149689726445	0.182404769058975	0.1652820650976	0.115176147146945	0.280458212244545
1628	-0.927707927869386	-1.23139206914605	-0.760591058240088	-0.0271975253505166	0.253950628798684	0.190653003405964	0.139135368951377	0.171605291228608	0.310740660179985
1629	3.20930252290657	2.39910719305449	2.79779702278623	-0.109298500417884	0.24010511402404	0.1996031519745	0.110136588526886	0.138555564802679	0.248692153329565
1630	1.1363679351602	0.881026895300266	0.538578476906116	-0.0556388538124689	0.217699276536377	0.210352499647365	0.124137640790424	0.104249574036856	0.22838721482728
1631	1.10987528632513	1.44448159531975	0.802953049859086	0.0193736694802811	0.185710908364038	0.223363271621186	0.142815949821835	0.128405006520016	0.271220956341851
1632	-0.470880680242404	0.283754269661563	0.273278639749461	0.105367038215718	0.147340188345603	0.237990044521103	0.163565757027474	0.0187300707177181	0.182295827745192
1633	0.53413165978322	0.00910456372743057	-0.121975215344706	0.144126930320211	0.109194260541758	0.252296254217294	0.168539148359754	0.00265836797403416	0.171197516333788
1634	1.96846865385099	1.74527987130402	1.25342920592103	0.182865063134654	0.0787102289015605	0.263425503772832	0.175000265269682	0.0177881424585768	0.192788407728259
1635	0.296860485557122	0.746335638208585	0.730468554916837	0.26728916407167	0.061240058662363	0.268517510885377	0.199015577873137	-0.00791202218365348	0.191103555689483
1636	0.8416690750763	0.689629778142484	0.176834138707769	0.324819551997205	0.0591892915254305	0.265804011284835	0.216604284935824	-0.0509804737593232	0.1656238111765
1637	-1.66816156254986	-0.829919598115517	-1.55849973982202	0.380274242304086	0.0730480240353176	0.255372194197673	0.236231486845692	-0.114244469836103	0.121987017009589
1638	1.95379782602433	1.8174051105374	2.05661503709059	0.350320369613036	0.101770384488266	0.239256826252351	0.230449193451218	-0.036949632254386	0.193499561196832
1639	-1.02127075955612	0.82428833203845	0.17152438122386	0.382716047074755	0.142388709378775	0.220885197238349	0.248663317897293	-0.0651715267326888	0.183491791164604
1640	-1.51033981709573	-1.47574997909452	-1.12385066816797	0.358410197464136	0.190426155667671	0.204180147708504	0.251005500280104	-0.045527178443321	0.205478321836783
1641	-1.00012230045761	-0.284469133167895	-0.370932038969898	0.280878197233375	0.241908540778761	0.19265378235598	0.238480173456039	0.00796801152683632	0.246448184982875
1642	0.467266516589875	1.36298515521035	0.711561459335774	0.186924460455382	0.293236304699327	0.188696380363659	0.222952381839456	0.0729216565939158	0.295874038433372
1643	-0.737118984593245	-0.78373623704414	-0.820157069449257	0.133105941135407	0.339898149528181	0.193184920239749	0.222063003634446	0.0334176402380332	0.255480643872479
1644	1.39357446304783	0.876354224571672	0.751476242802186	0.0685165626576885	0.377644005461857	0.205473412809405	0.217211326976317	0.122023262164092	0.339234589140409
1645	-0.621604157386024	-0.653046130205623	0.511181468176786	0.0686081440806402	0.404062622853963	0.223687474453794	0.232119413796132	0.109454307527552	0.341573721323684
1646	1.1012337351315	1.929015514234	0.68758037817961	0.0460581119102225	0.418471204755332	0.245151752256714	0.236560356307423	0.106440851775282	0.343001208082705
1647	1.37213865880208	1.18138692704312	1.34356879969199	0.065493528011822	0.421632295432225	0.266827054585239	0.251317626009762	0.0446318088728626	0.295949434882624
1648	0.231856507954684	-0.93982785452443	-0.708311977179424	0.121305940023669	0.415560322762985	0.285719792869522	0.274195351885392	0.0136539567245343	0.287849308609926
1649	-2.1588175271028	-1.53355458728244	-1.8748089579034	0.162325304679451	0.404178006478427	0.299266626525655	0.288589979227844	0.0040015059937215	0.292591485221566
1650	-0.735652597452248	-1.5648381467066	-1.18575280446129	0.113788022597665	0.391847183070859	0.305693939640626	0.270443048436383	0.0433095842675829	0.313752632703966
1651	-0.81363219683963	-1.17273187537739	-1.56355013064356	0.0534215449551683	0.380324084692222	0.304319375678755	0.246021668442048	0.0564922483276368	0.302513916769685
1652	-0.571199733324344	0.120450155138189	-0.802383535447755	-0.0154444971323827	0.367380775095283	0.295718186441555	0.215884821468152	0.122747598767916	0.338632420236068
1653	0.771972121415252	0.603409617473661	1.11744046225643	-0.0798056535227597	0.348011299608243	0.281625411504475	0.183277019196653	0.0861045042117092	0.269381523408362
1654	0.636569615576347	0.810097356928674	0.440304090222924	-0.0950444369355022	0.317368012027644	0.264455139806796	0.162259571632979	0.0212916472252851	0.183551218858264
1655	-0.384453370066721	-0.402872105418419	-0.344201625173043	-0.0812891126829771	0.273764949254434	0.246477580424825	0.146317805665427	0.0908599127011983	0.237177718366626
1656	1.58351005800657	1.4463643011601	0.117831238582244	-0.081988153433836	0.219826940693645	0.228925178497762	0.122254655252524	0.0936315849020856	0.215886240154609
1657	-0.625213908663283	-0.512961715332484	-1.35531957401542	-0.027903988160935	0.161168791188337	0.211427962030659	0.114897588352687	0.0758517871530259	0.190749375505713
1658	-1.20734717545552	-0.561358199539028	-1.43519530181544	-0.0112086778686052	0.104285584155253	0.192102468740249	0.0950597916756323	0.066913687322173	0.161973478997805
1659	2.21039613187555	0.849633088329633	1.2532793569607	-0.0391888664036184	0.0551216387568517	0.168326438218653	0.0614197368572953	0.0784613451606407	0.139881082017936
1660	0.404746611567115	0.349708229826044	-0.051680197132291	0.0157319128451134	0.0171587552647666	0.137868100813284	0.0569195896410546	0.121237489624804	0.178157079265859
1661	0.318556626192344	1.18336181712534	0.850927259738116	0.0652846243575956	-0.00884473760507284	0.0998512917287454	0.052097059493756	0.112465562465777	0.164562621959533
1662	0.214829861572047	0.396210793474484	-0.182740305211281	0.106788127045267	-0.0234300185304633	0.0551332462512004	0.0461637849220015	0.116405855712814	0.162569640634815
1663	-0.237821428401707	-0.231506570941544	-1.12625562202311	0.138135367520256	-0.0272632750860438	0.00598967389753855	0.0389539221105835	0.100549172698834	0.139503094809418
1664	1.73030271394037	1.44226906829192	2.30739224670582	0.146820656029146	-0.020656929250351	-0.0446249772618473	0.027179583172316	0.028401560786886	0.055581143959202
1665	-0.805905480079858	-0.872261124142872	-0.729488930932143	0.204484348402455	-0.00432597105193654	-0.0938021818446367	0.0354520651686273	-0.022350634820072	0.0131014303485553
1666	0.713945098427993	0.526448527918219	0.444261054157698	0.210025636187347	0.020289317356922	-0.139084428423998	0.0304101750400901	0.0626848282317012	0.0930950032717914
1667	-0.0397457226562648	-0.607434636334829	0.303283498965605	0.230220089051687	0.0512693512559266	-0.178538318984583	0.0343170404410104	-0.0182409394023382	0.0160761010386721
1668	2.00569875134684	1.36379224326819	1.90982035799937	0.23489049783049	0.0858008078661779	-0.210678923094671	0.0366707942006655	0.00575038483600753	0.0424211790366731
1669	-1.52962585741078	-1.38300163741878	-2.0679790302662	0.295988097633292	0.120549583915269	-0.23439584651753	0.0607139450103439	0.0186324932877413	0.0793464382980851
1670	-0.70628205072886	-1.28688594854366	-1.32023270838727	0.277123237629162	0.152496031779942	-0.248921931822644	0.0602324458621531	-0.0373914333502775	0.0228410125118756
1671	-0.208316552749433	0.275599743523155	0.0493162603864857	0.232241685436367	0.179523807351261	-0.253839946560764	0.0526418487422877	-0.0177790083952052	0.0348628403470825
1672	0.476682497899646	1.21436444976771	0.559483101664952	0.187703351897261	0.1991376481656	-0.249100316216256	0.0459135612822016	0.0509201804532384	0.09683374173544
1673	-2.21646958414193	-2.4692026346239	-1.67044405690464	0.167291740854491	0.208520573788046	-0.235018729248078	0.0469311951314864	0.127296165295653	0.174227360427139
1674	-0.456016072022159	0.716782207060004	-0.0896592252169378	0.0755247939902739	0.206564575034508	-0.212297367505559	0.0232640005064077	0.0935584672245708	0.116822467730979
1675	-0.657454822757643	0.0551958554575701	0.648424532267851	-0.00340423979402655	0.194066657063436	-0.182156939569219	0.00283515923339706	0.0772841340372025	0.0801192932705996
1676	0.155111930308884	-0.46826436007552	-0.29182320719952	-0.0777312342908797	0.172086580356964	-0.146539330254207	-0.017394661396041	0.0457333910190506	0.0283387296230096
1677	-0.666832266503225	-0.396675631110137	-0.632004323158137	-0.119920177501331	0.142426287151221	-0.108192575768706	-0.0285621553729387	0.0300325986743744	0.00147044330143572
1678	-1.21436727144387	-1.02626165889751	-0.617141083977514	-0.166098113270786	0.107654407432381	-0.0704940329315289	-0.0429792462566447	0.0666145545811275	0.0236353083244829
1679	0.0579403076140669	0.724195338117147	0.0579861719221557	-0.231363961049251	0.0702726072956228	-0.0370234883337734	-0.0660382806958004	-0.0129628395999029	-0.0790011202957033
1680	0.377601360029764	0.867011067133983	0.226018490771823	-0.265613184728352	0.0319512295071543	-0.0109953302672223	-0.0815524284961399	0.0143619528129847	-0.0671904756831552
1681	-1.58344521760958	-0.751979788361575	-0.676874259465564	-0.267477310664231	-0.00629033366821757	0.00529586041298145	-0.0894905946398222	0.0367157686876554	-0.0527748259521668
1682	-1.61807764138816	-1.95832173036361	-1.8737440561077	-0.311794569586865	-0.0426854410060426	0.0108398002190767	-0.114546736791277	0.0627061742478642	-0.0518405625434127
1683	-0.11283141051507	0.650619657011362	-0.156088659298697	-0.384246999363917	-0.0747627584404157	0.0059629161239515	-0.15101561389346	0.0715976774327757	-0.0794179364606846
1684	1.08808694553445	1.64525286374365	0.960450888784635	-0.423882661903294	-0.10146922959816	-0.00791352975941175	-0.177755140420288	0.033300898921478	-0.14445424149881
1685	-0.840374272755949	-1.11088614092707	-1.01788285786623	-0.40088906591762	-0.123879907907461	-0.0286734444647081	-0.184480806096596	0.0534245281586348	-0.131056277937961
1686	-0.726831916771982	-1.02430286440459	-0.708818048173333	-0.399824978686231	-0.142719346905748	-0.0539366768884312	-0.198827000826803	0.044140750074602	-0.154686250752202
1687	1.93285756808053	1.32868620841911	1.74602288329476	-0.409777220380443	-0.157220124713672	-0.0814732933688733	-0.216156879487663	0.023007283415949	-0.193149596071714
1688	1.32739162200906	1.0016609570098	0.417197633679025	-0.339684129061129	-0.167021652931261	-0.109552073176896	-0.205419285056429	0.0508184989948059	-0.154600786061623
1689	0.342188853173858	0.217647800801891	-0.883322975121347	-0.238066746667263	-0.17260102035257	-0.137111637807055	-0.182593134942296	-0.00551420399413878	-0.188107338936435
1690	-0.0657706195558906	-0.0498479966579187	-0.918823154988668	-0.150921631035438	-0.173599848130788	-0.163688743062634	-0.162736740742953	-0.00727637187878587	-0.170013112621739
1691	0.999299306419101	0.507308635971694	1.34362035096483	-0.0897013858364242	-0.168524353572231	-0.189162009697617	-0.149129249702091	-0.0533759142025543	-0.202505163904645
1692	0.738241530422421	-0.336814574729397	-0.536519874662037	-0.0129904887447473	-0.156044480759487	-0.213410451784969	-0.127481807096401	-0.0568860211378376	-0.184367828234239
1693	0.596172193395637	1.37429785768673	0.789016151303779	0.0630340535839043	-0.135944033566479	-0.235985574162122	-0.102965184714899	-0.089534556698038	-0.192499741412937
1694	-0.505644256156411	-0.461634816527572	-0.602371796577252	0.131447801688538	-0.109228368538201	-0.255939028098719	-0.0779065316494607	-0.0288672086757043	-0.106773740325165
1695	0.725308593479591	0.893116687700807	0.638419215536733	0.156428265528329	-0.0775881077899157	-0.271926027078555	-0.0643619564467138	-0.0511522395746839	-0.115514196021398
1696	0.869929524030975	0.906324418874321	1.00287998979936	0.191786464836377	-0.042583975554982	-0.282541411045365	-0.0444463072546568	0.0504358367019038	0.00598952944724696
1697	0.572984253451978	0.575143681916333	0.35186982095622	0.237675473594463	-0.00572366228628493	-0.286700109318338	-0.0182494326700531	-0.00957823531352342	-0.0278276679835766
1698	0.359214890154058	1.03430067663042	0.351923635193094	0.279390920203411	0.0320758212592261	-0.283884489037068	0.0091940841418563	-0.0331583951397192	-0.0239643109978629
1699	1.3952860202671	0.087709244861539	0.925787366876802	0.309937253702502	0.0706978222739385	-0.274197942112514	0.0354790446213088	-0.0145140398903728	0.0209650047309361
1700	0.660672997949381	0.31901974845458	0.0412958745665353	0.36592353073415	0.110514480622458	-0.258256455053909	0.0727271854342329	0.00259082342904696	0.0753180088632799
1701	-2.10692089120081	-2.86215576382079	-1.82773393243567	0.413065073649804	0.15184785395577	-0.236971125743467	0.109313933954035	0.0156542557405564	0.124968189694592
1702	-0.27430843178089	-0.0435952498378627	-0.724303420881235	0.36209224255465	0.19411982394349	-0.21128733162355	0.114974911624863	-0.0139193762722845	0.101055535352579
1703	0.0962385157416877	0.0858187812494365	-0.316075280847111	0.307042919719172	0.234571463263649	-0.181966202415157	0.119882726855888	0.00633336229142895	0.126216089147317
1704	0.567125806699288	-0.170661741111263	-0.282518721804307	0.263205010378231	0.267697086677964	-0.149482438188194	0.127139886289334	-0.00439729153873916	0.122742594750595
1705	0.0511950697583126	0.750268565172964	0.595277417423915	0.243743982193017	0.28796697322482	-0.114090216176887	0.139206913080317	0.0541475555659957	0.193354468646312
1706	0.214337972519346	0.631991436697963	0.94211761378817	0.224366392645367	0.292331877842112	-0.0760905098633247	0.146869253541385	0.0396125671073815	0.186481820648766
1707	0.710217731088956	0.0878750284297448	0.728552499617732	0.211024257453489	0.281111074786128	-0.036247412093429	0.151962640048729	0.0105324857587691	0.162495125807498
1708	1.11593982585254	0.017195655892364	0.320267326428975	0.218405891711292	0.257879243373273	0.00383946079387597	0.16004153195948	0.00723504892060314	0.167276580880084
1709	-1.02047839958683	-0.833416911600701	-1.87615590321509	0.252723620584449	0.228071216150053	0.0416538883662747	0.174149575033592	0.135499203044432	0.309648778078024
1710	0.79777885100133	0.375605246568182	0.791155276757086	0.234003471073289	0.196975535731147	0.0741184364028783	0.168365814402438	0.0544089141232614	0.2227747285257
1711	-0.90858562105787	-0.762007076150545	-1.23559074275963	0.239892610383731	0.168099073338359	0.0983294555572373	0.168773713093109	0.0769520161399962	0.245725729233105
1712	-0.0428995663922938	0.679026540400275	0.821359689561013	0.206202218021702	0.142695718117108	0.112414569967439	0.15377083536875	0.0640842858091365	0.217855121177886
1713	0.0628556488096304	-0.676178830708914	0.666022741674933	0.175438441086521	0.120506550288387	0.116148373349844	0.137364454908251	0.00752568411122867	0.144890139019479
1714	1.2454485973916	0.963937361551493	1.26235297468381	0.151110687809635	0.100591110327818	0.111023965368033	0.120908587835162	0.0266597144481751	0.147568302283337
1715	0.766254103119908	0.586330074192681	0.754811064797986	0.170625513273985	0.0822010446241127	0.0997336170800373	0.117520058326045	-0.0192570461205231	0.098263012205522
1716	0.0451333251102093	0.775987122863925	-0.542811909096497	0.20319441870108	0.0650858704210996	0.0853077340563809	0.117862674392854	-0.000184985027502215	0.117677689365351
1717	0.919065275472814	1.2772586771696	0.527165857804641	0.21982741862634	0.0501505322364329	0.0703097354485814	0.113429228770451	-0.0502544529816538	0.0631747757887976
1718	0.267563788564542	0.0386419422955998	0.675749831204171	0.253852324104999	0.039375354097691	0.0564230442254241	0.116550240809371	0.0141086140712729	0.130658854880644
1719	1.10070336973	0.259378178568486	-0.0487056505723655	0.277081191680972	0.0353767137644343	0.0445393060459162	0.118999070497108	-0.0636350288842641	0.0553640416128435
1720	1.31390589667282	1.33694371392865	1.3264441066761	0.319594671829679	0.0405393977424037	0.0351838943841738	0.131772654652085	-0.00493401175433723	0.126838642897748
1721	0.633613245805704	0.559259545482052	0.364186229131712	0.380620302100709	0.0557098580850209	0.0289501073844885	0.155093422523406	0.0373926882125684	0.192486110735974
1722	1.92604409845336	0.254030861384576	-0.148167222834267	0.429770724013697	0.0802398525830845	0.02667472658211	0.17889510105963	0.125366305407729	0.30426140646736
1723	0.0336050720804209	0.463006006065241	0.181471137130524	0.511672060026486	0.112911936373468	0.0293085175997894	0.217964171333248	0.083531156302551	0.301495327635799
1724	-1.45149427784055	-1.69865630729321	-1.66656993051445	0.550859910802129	0.152016113695947	0.03762362094557	0.246833215147882	0.163856218723906	0.410689433871788
1725	0.916573676911278	1.29068586386344	0.599101395917207	0.511492540263498	0.195152503201226	0.0519555742913405	0.252866872585355	0.108779766392969	0.361646638978323
1726	-1.40163185705767	-1.86895115431883	-1.49877071460153	0.498313986869297	0.238749233554263	0.0721010367249286	0.269721419049496	0.125266871474451	0.394988290523947
1727	-0.232750267129641	0.597341960568191	1.00299301126277	0.427203904106592	0.278200146863101	0.097353863857444	0.267585971609046	0.0973172014077002	0.364903173016746
1728	0.333889989088705	0.942565321268556	1.04603663574542	0.357877701576212	0.309196415434995	0.126573192456879	0.264549103156029	0.0805002952251484	0.345049398381177
1729	0.631500388391856	1.14420790154673	0.421111283093626	0.310582259663754	0.328111918803217	0.158190589270754	0.265628255912575	0.0327541835027518	0.298382439415327
1730	0.169144308913588	-0.248209522965275	-0.284684945763814	0.289355048840923	0.333636270394857	0.190164599222366	0.271051972819382	0.126498683634957	0.397550656454339
1731	0.574627684411093	0.511298809333869	0.953883803981883	0.271157585389857	0.327806331833783	0.219988549850226	0.272984155691289	0.0858476763280741	0.358831832019363
1732	-1.42883055479204	-1.01794973380328	-1.51840390527552	0.268868232790291	0.314951035768745	0.244886726579301	0.276235331712779	-0.0198262861938845	0.256409045518894
1733	0.376424830005278	0.158544821909474	0.751783004757285	0.211705915655012	0.299486133020098	0.262268480736911	0.257820176470674	0.043337031411684	0.301157207882358
1734	-1.66391647076063	-2.10767243899249	-1.96695243761889	0.178760144710973	0.284313887802842	0.270341761626685	0.244471931380167	0.0319791933845907	0.276451124764757
1735	-0.377896320052406	-0.330663851472457	0.63676712252969	0.0963101532646152	0.270020774469377	0.268633366290526	0.211654764674839	0.0194533624369903	0.231108127111829
1736	-0.644771098955372	0.485345022354083	-0.0736745909127846	0.0255018466427153	0.25499738505477	0.258164908287618	0.179554713328368	-0.04633273482465	0.133221978503718
1737	-0.418579605594219	-1.67631407990956	-1.42189978469757	-0.0439160912531233	0.235831505466828	0.241177637422574	0.144364350545426	-0.0571518834218483	0.087212467123578
1738	0.162861851670156	0.392094677447999	1.04223192588191	-0.10271346777181	0.209542414317424	0.220491946409135	0.10910696431825	-0.0630660114100152	0.0460409529082345
1739	-0.429819316971785	-0.496265208170481	-0.57927296295921	-0.133417913071008	0.174903199122018	0.19872745021994	0.0800709120903167	-0.0571193758802354	0.0229515362100813
1740	1.10091460065802	0.574234666009956	1.83905661584354	-0.16369205216303	0.132080667714838	0.17765829861851	0.0486823047234394	-0.0685258267412563	-0.0198435220178169
1741	0.172599628031151	0.196664562980858	0.802037828196237	-0.142552627046046	0.0827859742465501	0.157914962395249	0.0327161031985844	-0.0952496938568891	-0.0625335906583047
1742	0.104447858454471	-0.0769577488986381	-1.35784387316665	-0.118045870510161	0.030076275692685	0.139077702010724	0.0170360357310826	-0.0648272494403039	-0.0477912137092213
1743	-0.726500631855798	-0.760494244894475	0.76758960565495	-0.0943190984446609	-0.0219182782966356	0.120066355816251	0.00127632635831831	-0.0676880987223873	-0.0664117723640689
1744	-1.29939723541946	-1.53305503032361	-1.27265729131791	-0.0991077160210157	-0.0689718367076165	0.0996841649960404	-0.0227984625775306	-0.0433643548098928	-0.0661628173874234
1745	0.451587768708454	0.738008197647399	0.205850696018349	-0.141615346620082	-0.108176940753292	0.0771862477738285	-0.0575353465331817	0.020417530903098	-0.0371178156300838
1746	-1.28606207181013	-1.69415541691038	-0.774854612397984	-0.150666638247404	-0.139213222744494	0.0527352155898879	-0.0790482151340036	0.0464842617911908	-0.0325639533428128
1747	1.48045883174438	1.19667347211121	1.66001300940434	-0.19390075746865	-0.163908191453122	0.0275675646668127	-0.11008046141832	0.00371452071663079	-0.106365940701689
1748	-0.543702548814126	0.453417708534962	0.728695800337231	-0.168026271514761	-0.184657429249163	0.00375343331148237	-0.116310089150814	0.0672173250488174	-0.0490927641019967
1749	0.261221941449361	0.0247521662638427	0.737078372257081	-0.162966826845242	-0.203497489786442	-0.0163942694345755	-0.127619528688753	0.0163634067317789	-0.111256121956974
1750	-0.589140332490644	-0.875820563214231	-1.50526794808881	-0.145665710208763	-0.220526455087494	-0.0310370312526436	-0.132409732182967	0.0757768778418967	-0.0566328543410701
1751	0.177046258412459	-0.183582211661491	0.365917974549196	-0.148575954684082	-0.2340727538686	-0.0393611267342711	-0.140669945095651	0.0309573003406076	-0.109712644755043
1752	-0.455154460616006	-0.597153448059345	-0.602992613327682	-0.139846632303418	-0.242424154120184	-0.0417202363580638	-0.141330340927222	0.0392521840424385	-0.102078156884783
1753	-0.673196832943365	-0.873660816693849	-0.6309805773318	-0.144305994551049	-0.245269105965145	-0.0393055867531304	-0.142960229089775	0.0382069075733795	-0.104753321516395
1754	0.00721947691844507	-0.566178950276626	-0.687949512139264	-0.164600188181556	-0.243734290999072	-0.0335318094047736	-0.147288762861801	0.0590675505561191	-0.0882212123056815
1755	0.969900656594178	0.429472516843969	0.698954102078458	-0.172558838831677	-0.240052769940048	-0.0254952820709614	-0.146035630280895	0.0646167539287376	-0.0814188763521576
1756	2.05473523165288	0.468018009531695	1.30220019138764	-0.140460150615139	-0.237004468839453	-0.0157862585998101	-0.131083626018134	0.063449907529517	-0.0676337184886171
1757	-1.08138979286375	-1.70255534701224	-1.89237967523814	-0.0470374440481724	-0.236693767884644	-0.00468464185091813	-0.0961386179279115	0.0495386876135452	-0.0465999303143663
1758	-0.836083161178825	-0.346210741320795	-0.863303862510486	-0.0182834325296215	-0.239317962380212	0.00744178326087699	-0.0833865372163188	-0.01233680832454	-0.0957233455408588
1759	0.634299385362643	-0.169482796257431	0.50171348832908	-0.0257893551553956	-0.243877214955109	0.0197900347567278	-0.0832921784512589	-0.0486214106210918	-0.131913589072351
1760	-0.929596509931128	0.45347267632312	-0.146805985251287	-0.00920050846240551	-0.249953446007492	0.0310421325606994	-0.0760372739697326	-0.0364031400610025	-0.112440414030735
1761	1.34098341039717	1.52107028775755	0.717823613050671	-0.0282219267346398	-0.257653699080087	0.0396257860640279	-0.0820832799168996	0.0236144465848	-0.0584688333320996
1762	-1.00003046213444	-0.126613467252556	-0.373630101728195	0.00387114089692639	-0.266585767727171	0.0441547675003813	-0.0728532864432879	0.010231994278669	-0.0626212921646189
1763	0.876948453638448	1.65888955077844	1.22922343601434	-0.00749366030296892	-0.27471610584453	0.0437670759203148	-0.0794808967423945	-0.0182717122084284	-0.097752608950823
1764	-0.204872923328999	0.218451202425426	0.0828813988288772	0.0138539030837602	-0.278441462205655	0.0382133051211885	-0.0754580846669022	-0.114318795236558	-0.18977687990346
1765	-0.760138274287443	-0.07591346235303	0.458399817500801	0.0209989532168368	-0.273877700132331	0.0277671671047335	-0.0750371932702535	-0.116281101509763	-0.191318294780016
1766	-0.209732911639683	-0.256949194235656	-0.538456816753524	0.00020448533923058	-0.257701247028686	0.0131152759354166	-0.0814604952513464	-0.100019911271865	-0.181480406523212
1767	0.325482664259947	0.380567472684156	0.0414262990572718	-0.0206097738031267	-0.228560100473032	-0.00468630596895488	-0.0846187267483712	-0.116245984911653	-0.200864711660024
1768	-0.861797609389295	-0.420111967936806	-0.952141354044162	-0.0232254752022736	-0.187910159104424	-0.0242022168500009	-0.0784459503855662	-0.0902961692105211	-0.168742119596087
1769	0.727524019900709	1.39024631415424	0.944259219517712	-0.0524388853108506	-0.13943858933916	-0.0436251050480143	-0.0785008598993417	-0.0133352167989907	-0.0918360766983324
1770	0.302761271858016	0.115517290265952	-0.73869878296798	-0.0464723029676329	-0.0877496895880954	-0.0608824958642416	-0.0650348294733233	-0.0206368668760867	-0.08567169634941
1771	0.589831094531034	1.16565449736345	-0.224045956651405	-0.0310305726318427	-0.0369538574380229	-0.0738938169526717	-0.0472927490075124	-0.0371447300235661	-0.0844374790310786
1772	1.43648390397358	1.52005215628736	0.79097427516284	-0.000343537685405454	0.0106430669890113	-0.0809552499230488	-0.0235519068731477	-0.0221049895505687	-0.0456568964237164
1773	0.561997772914302	1.23063746579507	0.497444596170405	0.0672816270787114	0.0545350554193473	-0.0811441831922982	0.0135574997685869	-0.0201489420844985	-0.00659144231591161
1774	0.493644691743889	-0.398320433803358	-0.835321221591036	0.128806349003877	0.0960150748685234	-0.0745832075998545	0.0500794054241821	-0.0627457026933646	-0.0126662972691825
1775	-0.366866480038342	0.133219648141159	-0.200934445258221	0.181981698490562	0.137745930285816	-0.0624474554787749	0.0857600577658677	-0.0810323037692423	0.00472775399662537
1776	-1.65800664221669	-1.45643245616102	-0.417265743512691	0.19963195352998	0.182059213063825	-0.0467103223372223	0.111660281418861	-0.0664489565069356	0.0452113249119253
1777	0.577536683568177	1.3880574068674	0.688841783407541	0.150605217722607	0.229027950631396	-0.0297011845176955	0.116643994612103	-0.0804274912089246	0.0362165034031779
1778	0.0768084476810083	-0.305421343501835	-0.58919247759537	0.131706828121323	0.275847173377815	-0.0135940482414732	0.131319984419222	-0.0670673349539703	0.0642526494652512
1779	0.748152836266024	0.711227874825106	1.6495404187937	0.117226582198046	0.317947602783253	9.09123069566249e-06	0.145061092070665	-0.0366292407851021	0.108431851285563
1780	-0.67888565234171	-0.811108645803958	-0.682320976228122	0.128169718160175	0.351566078336211	0.0102544648730349	0.163330087123141	0.0227166926725477	0.186046779795688
1781	-0.768106361498045	-0.524211182208994	-0.835899738916574	0.109060669310729	0.374734965175731	0.0169480557155824	0.166914563400681	0.0470453098241515	0.213959873224832
1782	1.8507849675153	1.42374104423178	1.35304400474759	0.0675130244626881	0.387068801865344	0.0203193299257367	0.158300385417923	0.104321598734618	0.262621984152541
1783	-0.481805558187147	-0.995325517264531	-0.174172307940825	0.0980562086583408	0.388589792544471	0.0208031415346786	0.16914971424583	0.0514684124205852	0.220618126666415
1784	-1.24539729417291	-0.386287757956242	0.268356156094585	0.0995291723521272	0.379919460392617	0.0189489622112196	0.166132531651988	0.00871437016099787	0.174846901812986
1785	1.39470539037813	0.861797301540596	-0.0858604554412419	0.0564603435826529	0.362823284332927	0.0154376075410473	0.144907078485542	0.0317114298494108	0.176618508334953
1786	0.0276734686708033	-0.165522709211617	-0.467362476396048	0.0714107676314153	0.339055158655141	0.0110896727620541	0.140518533016204	0.0225670190276941	0.163085552043898
1787	-1.13368248718381	-0.911065617516351	-1.7267377898414	0.0799921678057839	0.310229821903261	0.00679806781040403	0.13234001917315	-0.00569770931737755	0.126642309855772
1788	0.719079793627254	1.05671475599249	0.970276622365906	0.0459887978704763	0.27839874635625	0.00341735948658088	0.109268301237769	0.0221561772813249	0.131424478519094
1789	1.08623803331133	0.891391750153731	0.36650848035638	0.0452338422596127	0.245354725416379	0.00166493197446957	0.0974178332168204	0.0360338311795866	0.133451664396407
1790	-0.699935968919143	-0.0464182263580704	-0.847353578968279	0.0788149216913826	0.21233468465807	0.00204435970893034	0.0977313220194609	0.0499797269689503	0.147711048988411
1791	-0.78847555170275	-0.595851439272994	-1.51189884744883	0.0758128850369216	0.181154982213082	0.00475364534045253	0.0872405041968188	-0.0227908238699265	0.0644496803268924
1792	1.11216232660954	0.63517295535565	2.4095645959642	0.0454874916929571	0.154251115974942	0.00955190483159132	0.0697635041664968	-0.089303152765209	-0.0195396485987122
1793	0.698988201714041	-0.664158889610188	0.217811573393611	0.0600875800391622	0.133278227386466	0.0156556490332812	0.0696738188196364	-0.0938854627147238	-0.0242116438950874
1794	0.792751883161316	0.912191718538052	0.950762731909494	0.0907912472578031	0.11840886136081	0.0217945318177792	0.0769982134787975	-0.13034309832539	-0.053344884846592
1795	1.26236912961802	-0.306906791141913	-0.119309498359694	0.134351276914705	0.108757151959096	0.0264517101951546	0.0898533796896521	-0.130802918081623	-0.0409495383919712
1796	0.680319701056937	-0.0489977087919995	0.656240537692225	0.200477468335429	0.102910322541089	0.0281818298279242	0.110523206901481	-0.102021466554145	0.00850174034733534
1797	1.30159790920198	0.121588448585706	1.04731208123375	0.260495729571659	0.0997352387860357	0.0259258069043281	0.128718925087341	-0.0886729695808166	0.0400459555065244
1798	-1.18211290974063	-0.492148670171791	-0.491746772971779	0.334793993344119	0.0982292985752234	0.0193151562457613	0.150779482721701	-0.0588885843116882	0.0918908984100131
1799	-0.0792623403707931	-0.485035700422587	-0.29269009431053	0.334883479442063	0.0974278046307555	0.00892276104518334	0.147078015039334	-0.0504785419078541	0.0965994731314798
1800	2.35573000522441	1.76282275649941	1.63365892474583	0.321343900978164	0.0963580499680234	-0.0036583853380048	0.138014521869394	-0.00623175132636918	0.131782770543025
1801	2.20715553027813	2.72565943661532	2.29766593095795	0.37885750278259	0.0937990390565072	-0.0160022025227856	0.152218113105437	-0.0692176757490921	0.0830004373563452
1802	0.037436849749896	0.329621925047715	-0.52979866547393	0.477243963006506	0.0892157824862201	-0.0252781396908791	0.180393868600616	0.0162257712595	0.196619639860116
1803	-0.116438407154246	0.602691059831093	0.254975047456	0.528738867769845	0.0849310586949691	-0.0288119790398027	0.194952649141671	0.0707979204467742	0.265750569588445
1804	-0.256584444850395	0.411375279466956	0.866805542293104	0.542070079337794	0.0860062973240486	-0.0246350908714289	0.201147095263471	0.0101212678355559	0.211268363099027
1805	1.25469010376772	0.913521248606179	1.55170418756303	0.524791683339814	0.0972160896827013	-0.0118358079998053	0.20339065500757	0.0623848557493931	0.265775510756963
1806	1.80935235099231	0.356306630379471	0.391701702734596	0.537055874624972	0.120838134456466	0.00944285277323455	0.222445620618224	0.0589276907999275	0.281373311418152
1807	-0.0371103877054083	-0.745738701417838	-0.647052779447612	0.586884832534304	0.15635004938095	0.0383178022876935	0.260517561400982	0.0348268584222528	0.295344419823235
1808	0.454929854905065	1.11292114793044	0.356258026309657	0.599786666592468	0.201232122655267	0.0735605809689493	0.291526456738895	0.0844842028059011	0.376010659544796
1809	0.082133219019915	0.439982230144945	-0.548247342962686	0.603625512996917	0.251320336250852	0.113868940775712	0.32293826334116	0.0977655740084315	0.420703837349592
1810	0.771217983188652	0.563382949041431	0.338766231146348	0.589054315394708	0.301535859842488	0.157984079390375	0.349524751542524	0.0692127655616255	0.418737517104149
1811	1.07651517413845	0.139746645712182	1.18174046996423	0.585188280040042	0.347685898732179	0.204711726026357	0.379195301599526	0.126530709627018	0.505726011226544
1812	0.169287854705338	-0.726637123815074	0.629610241924364	0.598623409775203	0.387254913091445	0.252868289556247	0.412915537474298	0.0615506670426334	0.474466204516932
1813	-1.05014693901558	-0.00551912628837692	-1.2215913864339	0.593503402285559	0.419159247517404	0.301150178746291	0.437937609516418	0.071449643275502	0.50938725279192
1814	1.19338926381553	1.04674388503513	1.90518484224399	0.536178199647764	0.442713948701334	0.347974832758141	0.442288993702413	-0.0259489556909036	0.416340038011509
1815	-0.737850750342364	-0.823770637119145	-0.949943686704738	0.519216514048011	0.456892256944261	0.391409621891156	0.455839464294476	0.0347573815291014	0.490596845823577
1816	2.55093378246715	1.21115311597496	2.65528235340386	0.466622015623432	0.461142301239805	0.429311007932259	0.452358441598499	0.0898177289736303	0.542176170572129
1817	-0.276764521013138	-0.42090913071099	0.086162159291783	0.499575468380005	0.456028682835877	0.459680993711928	0.471761714975937	0.0598588976806947	0.531620612656631
1818	1.71895648358148	2.02881341947818	1.49192304660713	0.496185682909578	0.442905259757725	0.481086645151171	0.473392529272825	0.135381835107064	0.608774364379889
1819	-0.846883750816124	-0.595350407890861	-0.592041517034505	0.53390400615982	0.423940965229003	0.492956409495669	0.483600460294831	0.092934249558879	0.57653470985371
1820	0.0120355744914987	0.252565113955197	0.783707168289719	0.513909257415981	0.401985718122909	0.495671534432811	0.470522169990567	0.11931545279601	0.589837622786577
1821	-0.35308731870728	-1.09867553734184	-0.630228813064438	0.484014224486888	0.380450931624526	0.490499542530595	0.451654899547336	0.0329516474747348	0.484606547022071
1822	0.918153687211374	1.0982914060014	0.793046824014432	0.436507646086089	0.361741697366232	0.479455999298171	0.425901780916831	-0.0307248901730678	0.395176890743763
1823	0.238171322934314	-0.370684320242294	0.00840872769059636	0.420388856759642	0.346249635639974	0.465115713488927	0.410584735296181	-0.0159793460156137	0.394605389280567
1824	-0.674723102560397	-1.3783072040752	-1.04111193654792	0.403570672604996	0.332664778799903	0.450323532691605	0.395519661365501	0.00433219936104829	0.39985186072655
1825	0.332258978970203	0.521133848104693	-0.292551858162169	0.356939701433023	0.319493932695243	0.437772403443729	0.371402012523998	0.0107852957700496	0.382187308294048
1826	1.38530480408072	1.56558567058949	1.66331269777065	0.324834735038931	0.304957986911562	0.42951152673241	0.353101416227634	-0.0674486754322509	0.285652740795383
1827	-0.963683353589848	-0.319835750670236	0.709861272965631	0.338008203211592	0.286955548029295	0.426535407268801	0.350499719503229	-0.033342436009773	0.317157283493456
1828	-1.18191825666685	-1.12838454500479	-0.524816185090402	0.30417229906612	0.264916252788165	0.428596328301283	0.332561626718523	-0.0503030887785194	0.282258537940004
1829	-2.77431502111963	-2.32162928359454	-1.60525044229196	0.232789843648215	0.240583966609955	0.434274291014053	0.302549367090741	-0.0798246379142043	0.222724729176537
1830	0.248545879091105	0.913136646376936	0.849030872150386	0.0864349374245764	0.215945988635757	0.441260848841393	0.247880591633909	-0.0533469768700627	0.194533614763846
1831	-0.757920631036236	0.232731977234703	0.271629290362424	-0.00637012970064997	0.190717341924336	0.446829655672217	0.210392289298634	-0.0543149342980247	0.15607735500061
1832	0.132661665317226	0.186749475199257	0.368792636442742	-0.0931912305684302	0.162489659277822	0.448445233831018	0.172581220846803	-0.113832936996833	0.0587482838499702
1833	-0.324011903169523	0.597718939585614	-0.289706261669964	-0.143982459726927	0.129714282025396	0.444331257069235	0.143354359789235	-0.082697252430393	0.0606571073588415
1834	-0.922623997363345	-1.06016813205614	-0.834587481077497	-0.183908925779274	0.093132173001676	0.433751354283741	0.114324867168714	-0.0749447832681458	0.0393800839005685
1835	1.79623840356244	1.03547603219783	2.15209703189033	-0.234844683176342	0.0554579137044876	0.416912690711225	0.0791753070797902	-0.0620870617846366	0.0170882452951536
1836	1.020375596207	0.901292735782641	0.720292181719064	-0.202445864197674	0.0199505139867088	0.394644311811522	0.0707163205335188	-0.056655137974403	0.0140611825591159
1837	-0.596128176587363	0.16428005004173	0.30234183108594	-0.140659695653981	-0.0108946722149342	0.368079213456536	0.0721749485292069	-0.0806679839372458	-0.00849303540803886
1838	0.269044236856678	-0.912045606565069	0.39462801131024	-0.114144054930232	-0.0347891757813177	0.338452660594478	0.0631731432943097	-0.1118561419675	-0.0486829986731901
1839	-1.830441576554	-1.29160714979577	-1.66683067558044	-0.0838084908125528	-0.0495678920280945	0.307000859008791	0.0578748253893814	-0.0336472947558101	0.0242275306335712
1840	0.38605742324769	-0.00623268822808826	-0.66815594624666	-0.120665681856545	-0.0544604654080916	0.274944728362923	0.0332728603660955	-0.0390802238449767	-0.0058073634788812
1841	1.45696310419399	0.889598192671355	0.986965740187116	-0.128763814339831	-0.0514547476053094	0.243569158074523	0.021116865376461	-0.0596080491636516	-0.0384911837871907
1842	2.59574217448771	1.64247241345775	2.24083225444413	-0.0822467439701417	-0.0447986218338252	0.214339265421475	0.0290979665391695	-0.0718357963766317	-0.0427378298374622
1843	-0.441809448092911	-0.11501670899199	-0.07181487126725	0.036645646510812	-0.0384330488023045	0.188906403966524	0.0623730005583437	-0.0363861102670729	0.0259868902912708
1844	0.893325271179122	-0.587230432418116	-0.449317703552074	0.100668557447837	-0.0335064924736107	0.168864372849002	0.0786754792744094	-0.0659552000924765	0.0127202791819328
1845	0.575051284143282	-0.0773423817674541	0.0886690710645024	0.169532291125593	-0.0282692120392335	0.155279121706368	0.0988474002642427	-0.111044065260207	-0.012196664995964
1846	1.34500354539508	0.998014784136024	1.01577800341938	0.228954935542813	-0.0205677961689948	0.148254328236583	0.118880489203467	-0.191945075241031	-0.0730645860375641
1847	1.89403347600013	1.63337702628614	1.95190797648186	0.305311831028496	-0.00976476781651328	0.146867159365076	0.147471407525686	-0.188006537713889	-0.040535130188203
1848	1.36421046238964	1.27735523744418	0.586011077912906	0.408491425916431	0.00366775273278371	0.149564541617748	0.187241240088988	-0.216640261238572	-0.0293990211495839
1849	-0.938485657947918	-2.22639253978801	-1.72642547094339	0.508909187271835	0.019899188467868	0.154765608713554	0.227857994817752	-0.250615376120206	-0.0227573813024534
1850	-0.780099379314909	-0.126778237164541	-0.576019988675096	0.528764530081896	0.0406090942924124	0.161319568942564	0.243564397772291	-0.241983605124662	0.00158079264762864
1851	-0.13467681660871	-0.528398848263201	0.280338182752775	0.49915187989765	0.0670100449679672	0.168672601797754	0.244944842221124	-0.253147523819451	-0.00820268159832688
1852	0.267128299428449	0.761782306778141	-0.473131622963795	0.458489962851909	0.0971690951708826	0.176839537595142	0.244166198539311	-0.176142292575844	0.0680239059634673
1853	-1.23600821216676	-1.00355382998595	-1.358701543454	0.42491640016749	0.126715654515798	0.186297557363612	0.245976537348967	-0.138598424234774	0.107378113114192
1854	1.33297419490095	1.42130018319937	1.83223717238325	0.347970918228543	0.151120077658284	0.197768896488566	0.232286630791798	-0.0971196892948717	0.135166941496926
1855	-0.0613092075876608	-1.54826440984707	-1.43175171120349	0.328612881596405	0.167360471602538	0.211822632914749	0.235931995371231	-0.10257179216939	0.133360203201841
1856	0.964445499601986	0.856380223505412	0.186379312080345	0.302831232767126	0.174333376037046	0.22838697395443	0.235183860919534	-0.0101309861718062	0.225052874747728
1857	-0.875524020187354	-0.909656641314895	-0.0427200898593709	0.307183532205991	0.172748172779625	0.246396708254513	0.242109471080043	-0.00977054569718909	0.232338925382854
1858	0.297264490356063	0.497760432890478	0.406906033188773	0.271334625807407	0.163884471261024	0.263761123427752	0.232993406832061	-0.0411894474908827	0.191803959341178
1859	0.730885561923888	0.412654499181398	1.04266871550078	0.248123908799255	0.149315313564897	0.277707454571194	0.225048892311782	-0.0631780358043214	0.16187085650746
1860	-0.305074520730416	-0.987080468581238	-0.497307359446061	0.248348250014559	0.130545511940622	0.285392741372049	0.22142883444241	-0.0674249553601659	0.154003879082244
1861	1.83050150888434	3.08279291692301	1.18321179416807	0.230347313867077	0.10942929990266	0.284557685761326	0.208111433177021	-0.127392490702465	0.0807189424745561
1862	-0.273212076464537	-0.458780732516002	0.469375873508506	0.270659564276306	0.0878906039041825	0.274013057712662	0.21085440863105	-0.118042053827268	0.0928123548037818
1863	-0.337817155269142	-0.491087636242891	-0.000862449873513804	0.279840710575279	0.0681701477078762	0.253868671890493	0.200626510057883	-0.017438086418296	0.183188423639587
1864	-0.967665755336496	-2.11553595826157	-1.43606016777623	0.265736608079226	0.0537383087403233	0.22552340531613	0.18166610737856	-0.00697298448382636	0.174693122894733
1865	0.323339375952576	0.271326223113651	0.328013367963385	0.215860320006942	0.0471619485033004	0.191463977186925	0.151495415232389	-0.0024994342510409	0.148995980981348
1866	1.46312277051471	1.03251783147448	1.31669442339495	0.185923504987791	0.0477423706542922	0.15492129250305	0.129529056048378	0.038607560122579	0.168136616170957
1867	-0.189739259052039	-0.192731627208154	0.0963475141034788	0.207663227172745	0.0514584359000649	0.119440294133925	0.126187319068912	0.020603644588141	0.146790963657053
1868	0.133099735437207	0.348240580786848	-0.40815752804178	0.209198473658882	0.0541275382520436	0.0883992344637266	0.117241748791551	-0.0311535443929912	0.0860882043985597
1869	-1.63875053164406	-1.40999863352599	-0.416362093439606	0.207712537629818	0.0537596041920366	0.0644969792360981	0.108656373685984	-0.062893852504612	0.0457625211813721
1870	1.03557996522103	-0.265241740308718	0.0162534378482095	0.146223535945996	0.0503782781443434	0.0492959767016659	0.0819659302640017	-0.12220483146925	-0.0402389012052483
1871	0.924266422448488	2.1054024880201	2.17236664009945	0.134115980211297	0.044627178897605	0.0430016355173372	0.0739149315420798	-0.13169434623384	-0.0577794146917605
1872	-0.784925791800733	-0.357922532539381	-0.0944140655977589	0.151862201373398	0.036360816892351	0.044598927057588	0.077607315107779	-0.165885092912074	-0.0882777778042951
1873	0.801244633533534	1.06457417390239	0.864327236402946	0.133062163574439	0.0258051642676675	0.0522649985277111	0.0703774421232726	-0.180265152021826	-0.109887709898554
1874	-2.83818805714117	-1.04000796519518	-1.8129086209654	0.142328037851787	0.0149770259882965	0.0638418071555501	0.0737156236652111	-0.218939354274124	-0.145223730608913
1875	-0.420229978596151	0.0231257091601285	0.235760165207424	0.0509139738001849	0.00675822056146312	0.0772157290941478	0.0449626411519319	-0.276817983906127	-0.231855342754195
1876	0.120675833666426	-0.198233625853928	0.657653774014517	-0.0257978729354148	0.00348866652712559	0.0906107877764214	0.0227671937893774	-0.260698470970647	-0.23793127718127
1877	0.820150964005185	-0.342199753011663	0.45777391175376	-0.0724196404870004	0.00551647830767784	0.102845248583528	0.0119806954680686	-0.205188275157442	-0.193207579689374
1878	0.993622503176308	0.863073355405675	1.05212925659855	-0.0744322295575246	0.0114299521490113	0.113497949739843	0.0168318907771099	-0.202925559563101	-0.186093668785992
1879	-0.490379031824965	-0.231920783326968	-0.188729647077059	-0.0407952019606493	0.018906710038589	0.122846595857735	0.0336527013118916	-0.166863567630092	-0.1332108663182
1880	0.303198794887251	-0.623276009908376	-0.0316259999332619	-0.0329666930636747	0.0258698551738987	0.131533067400695	0.0414787431703064	-0.256120534169273	-0.214641790998966
1881	0.857282291695286	0.947239770270924	0.249343047015054	-0.0167063221139154	0.031399245878415	0.140118895535571	0.0516039397666903	-0.285956509455088	-0.234352569688398
1882	-1.23488048248343	-0.11138254248228	-0.0952672761829835	0.0228176108923105	0.0351327440933937	0.14879015497335	0.0689135033196846	-0.355401104868413	-0.286487601548728
1883	-0.946297695411674	-0.74833636996889	-0.859649620690321	0.00812015701169105	0.0369467743031135	0.157359409682228	0.0674754469990109	-0.295640616383837	-0.228165169384826
1884	-1.81190244469671	-1.7423370570324	-1.04215046329622	-0.0329891784451848	0.0373885187323826	0.165496297689807	0.0566318793256684	-0.324848144024032	-0.268216264698364
1885	0.475728500998865	0.151812248036255	0.358527018679296	-0.118800023967608	0.0369438508057236	0.17298144974578	0.0303750921946318	-0.269024925408481	-0.238649833213849
1886	0.605876985296318	-0.051192225696051	0.79283381159143	-0.156837416407972	0.0346895033834227	0.179813647333089	0.0192219114361799	-0.211338045406257	-0.192116133970077
1887	-1.04709553516853	-1.53797606927014	-1.37904579383108	-0.157339189740235	0.02827427894305	0.186125442417382	0.0190201772067325	-0.182964256241785	-0.163944079035052
1888	1.58370913823388	1.72130999836363	1.23835477654144	-0.186797175064826	0.0157740268583806	0.191956907654859	0.00697791981613784	-0.126499950592318	-0.11952203077618
1889	-0.275909136737516	0.617726336361853	0.274970274241072	-0.148540315701337	-0.00362318874015928	0.196989443103671	0.0149419795540585	-0.121732619110547	-0.106790639556488
1890	0.736682323331873	0.189898392976896	0.36266434796574	-0.1270509698965	-0.0293669237172187	0.200388659187404	0.0146569218578952	-0.0877959817020604	-0.0731390598441652
1891	-0.49145972521414	-0.0354632845172224	-0.70740455580171	-0.0843457423318006	-0.0583379967513581	0.200887784660239	0.0194013485256935	-0.137789331201321	-0.118387982675628
1892	0.900754033103842	1.0843477816609	1.21514711303966	-0.0690430219238612	-0.0856886593107498	0.197110337482847	0.0141262187494121	-0.107379558673634	-0.0932533399242223
1893	0.702519562168656	-0.0225372482936387	-0.235721198564529	-0.0270176476717967	-0.106867129024124	0.188007381333457	0.0180408682125123	-0.041015050740445	-0.0229741825279328
1894	0.570607366341606	1.19359028421523	1.55471604411264	0.025047538392445	-0.118688629097053	0.1732567900306	0.0265385664419971	-0.0300298547021946	-0.0034912882601975
1895	0.958123488324091	-0.636902724817252	0.291204914951791	0.0778118027229941	-0.119352735117746	0.15348971538871	0.037316260997986	0.00114006051141644	0.0384563215094024
1896	-0.604626880492853	-0.814667990416436	-0.698142306063394	0.142001771200693	-0.108391995062583	0.130256670327449	0.0546221488218528	-0.0144349137212113	0.0401872351006415
1897	0.0405251002560376	0.695021483079784	-0.220866549831922	0.160562558115823	-0.0865890397629128	0.105749576913569	0.0599076984221598	0.0469720056039813	0.106879704026141
1898	0.631979749623794	-0.151072093704198	-0.203049939373944	0.169055540270247	-0.0567552339000095	0.0824026998917162	0.064901002087318	-0.00876807592302486	0.0561329261642932
1899	-0.823998679803815	-1.51591395467392	-1.31456233701468	0.189890488500712	-0.0232173550538745	0.0625279064702679	0.076400346639035	-0.0302070799086839	0.0461932667303511
1900	-0.428730279929524	0.12855051268041	-0.217057678620234	0.170631725382493	0.00988447695030184	0.0480666886047931	0.0761942969791961	-0.0302907846578301	0.045903512321366
1901	-0.578294584679981	-0.626564373492559	-0.415427954182862	0.13807489445112	0.0388100326715336	0.0404176773425009	0.0724342014883847	0.0179243781340533	0.090358579622438
1902	-0.445688114990078	-0.62198400951295	-1.08155453945228	0.0927757561840846	0.0599979933742447	0.0402578596481508	0.0643438697354934	-0.0157429926713535	0.0486008770641399
1903	0.312245873002356	0.093957964808273	0.550283491743089	0.0447664172101596	0.0709056567256454	0.0473459752584951	0.0543393497314334	0.0239068911759208	0.0782462409073541
1904	-0.660829913993157	-0.195588663216309	-0.60549370644342	0.0213396477437958	0.0702878442171878	0.0603772130710458	0.0506682350106765	-0.027234656094606	0.0234335789160705
1905	0.567851299542992	-0.422165972935682	1.28894174603189	-0.0167066460353741	0.058311263340869	0.0769908888778239	0.0395318353944396	-0.134485491214766	-0.0949536558203264
1906	0.62248585482888	0.206036408190051	-0.0202062998374204	-0.0230641905534581	0.0366937296612051	0.094003382591837	0.035877640566528	-0.106543239163111	-0.0706655985965826
1907	1.00910248038329	0.955766833072293	0.718419131425446	-0.00618199195422276	0.00815284516572012	0.10785660063074	0.0366091512807457	-0.195381308089297	-0.158772156808552
1908	-0.034246528730796	-1.02629744398881	-0.703991500392685	0.0383849447650459	-0.0242097121238185	0.1151998380458	0.0431250235623426	-0.177465404639394	-0.134340381077051
1909	0.078849879323276	0.307906900067496	0.566619021494147	0.0658762351497093	-0.0568099739069211	0.113490703924627	0.0408523217224718	-0.174883016281611	-0.134030694559139
1910	1.1382368153291	0.987570789475431	2.17185038366956	0.0847218741292846	-0.0860722249984094	0.101502075251004	0.033383908127293	-0.191133551852595	-0.157749643725302
1911	0.802542217276446	0.867746175868991	1.15711801277893	0.131847026037706	-0.109680028815331	0.0796302306837262	0.0339324093020335	-0.15950476621861	-0.125572356916577
1912	2.65436077320978	2.36159209332024	1.74288786155772	0.185386299028423	-0.12616749504386	0.0499085086400507	0.0363757708748712	-0.101213992543007	-0.0648382216681362
1913	-0.536299033892037	-0.269832251080941	-1.07977031253498	0.302111495656132	-0.133920074533041	0.0156775439794647	0.0612896550341851	-0.145940612474617	-0.0846509574404314
1914	-0.731093477402816	-1.03089259575226	-1.31145532695425	0.352864411729275	-0.130521173196627	-0.0190105658985655	0.0677775575446942	-0.152402300142425	-0.0846247425977308
1915	-0.929517948377898	-0.0475220425615533	0.0588994403178711	0.351347750889966	-0.113298075800274	-0.0500298809291946	0.0626732647201656	-0.1584219178747	-0.0957486531545339
1916	-1.0462414933828	-1.65947157110896	-1.74913415894581	0.30834533144709	-0.0820203126490666	-0.0736313914262155	0.0508978757906027	-0.0762084088740622	-0.0253105330834595
1917	1.70499729833322	1.02237156214716	1.69503113298285	0.235124566865282	-0.0402254236670949	-0.0866590363724496	0.0360800356085793	-0.107770984380129	-0.0716909487715494
1918	-1.11969031139441	-1.40034770973978	-0.262630822901673	0.234154719505417	0.00565458772683599	-0.0867057092119936	0.0510345326734199	-0.109075835872808	-0.0580413031993878
1919	1.10620068076352	1.00218380405455	0.203061645854744	0.189141633515139	0.0482960584522076	-0.0724267127353994	0.0550036597439826	-0.0785560570790775	-0.0235523973350949
1920	0.523956730248498	0.378628693650379	0.212128676864622	0.188980762390842	0.0819142076969887	-0.0440221914316016	0.0756242595520762	-0.0147919388235818	0.0608323207284944
1921	-1.1565104031709	-1.87984522619905	-1.39555550836279	0.19982247486735	0.103133675777689	-0.00364441215167126	0.0997705794977893	-0.0186616386457459	0.0811089408520435
1922	2.24910791276802	2.79842085303731	1.55772649070534	0.1626491919812	0.111823270268128	0.0446079787052961	0.106360146984875	-0.0228086829895324	0.0835514639953422
1923	-0.950908970417149	-0.230381679675367	-0.651048442286756	0.206043332931516	0.109794859141733	0.0952865734058353	0.137041588493028	-0.0439310583609554	0.0931105301320729
1924	-1.98689290300391	-1.56335844712767	-1.97698373752075	0.197219475720609	0.099708652022411	0.142642517030073	0.146523548257698	0.0284428866399098	0.174966434897607
1925	-0.171501752664531	0.103780289098925	-1.08446196171498	0.119755110430299	0.0858556551003202	0.181750522583057	0.129120429371225	-0.0476995408187016	0.0814208885525239
1926	0.0649641480722046	0.765975843430134	-0.172947538315832	0.0582776650863794	0.0720454391646768	0.209316004990852	0.113213036413969	0.0191199490712072	0.132332985485177
1927	2.3873690844778	1.3596579062951	1.71168558270102	0.0172807079459234	0.0596404044904574	0.223976919352799	0.100299343929727	-0.0321924377683826	0.0681069061613439
1928	0.308873016499241	-0.0787490281350892	-0.719930890334172	0.0674163064534059	0.0486456186104349	0.226127880389619	0.114063268484487	-0.0635374250469768	0.0505258434375097
1929	1.13549693237077	0.69634674556746	1.72155551043611	0.108923355254982	0.0397361200164782	0.217376626846606	0.122012034039355	-0.0795108423705032	0.0425011916688522
1930	0.685267853905739	0.170960229061242	0.420896927979273	0.17035395004829	0.0347435236908965	0.199796733647356	0.134964735795514	-0.107247403560021	0.0277173322354935
1931	-0.176240335605617	-0.26245264928844	0.198327831710149	0.22837652176035	0.0355229665267233	0.175246846217314	0.146382111501462	-0.0492462367835547	0.0971358747179077
1932	-0.0773201975567033	0.33935142761359	0.485463872416346	0.253994360345916	0.043166261133616	0.145055594058185	0.147405405179239	-0.0383487258363017	0.109056679342937
1933	0.656735568042197	0.415684068298617	1.16010887743753	0.260288450324338	0.0573748658266684	0.110189064495783	0.142617460215597	-0.0332259385541223	0.109391521661474
1934	1.49348040646086	1.67891899362207	1.12142228151374	0.277462390831077	0.0764404188665471	0.0717496038366398	0.141884137844755	0.0271671950880272	0.169051332932782
1935	0.502133851496311	0.899845298276907	-0.0085078842955737	0.32876775190349	0.0981791134672266	0.0314944183841482	0.152813761251622	-0.135558955829853	0.0172548054217683
1936	-0.423055104897616	-1.63600724727671	-0.713433477713367	0.368800432667614	0.121282867066224	-0.00792692974570837	0.160718789996043	-0.00393786018357217	0.156780929812471
1937	-1.44972052012303	-0.615446913146105	-0.707604959484802	0.369662168370849	0.146146260002508	-0.0431494612423787	0.15755298904366	-0.0746903577774902	0.0828626312661693
1938	-0.71896395214833	-0.257313656666598	-0.267397194242865	0.310616017057974	0.173193788670475	-0.0705901383897985	0.137739889112884	0.00270646406220645	0.14044635317509
1939	-0.2107827496984	-0.32977289244092	0.458381236306343	0.237284293488802	0.200492214655935	-0.0870438095795719	0.116910899521722	-0.0225320473754489	0.0943788521462728
1940	-1.17614114520886	0.239759754282099	-0.225264639177231	0.173428780973763	0.224089583383729	-0.090205778886131	0.102437528490454	0.0180753047187768	0.12051283320923
1941	1.04490809345537	0.957457952856807	1.2435956445811	0.0864088173474283	0.239827127446695	-0.0790766694485169	0.0823864251152022	0.0359424768861797	0.118328902001382
1942	0.942975896323057	1.23363802360999	1.95030294861488	0.059458259362718	0.244964775353833	-0.0542516325122844	0.0833904674014222	0.0780383013278359	0.161428768729258
1943	0.561781514551665	0.224470927484798	0.82110533180924	0.0703207831365134	0.239408912092872	-0.0180312170710871	0.097232826052766	0.166630758947459	0.263863585000225
1944	-0.800206092349191	-0.360472056183742	0.604810444049509	0.0936894244145327	0.226162685465933	0.0257673333371887	0.115206481072552	0.153849577438296	0.269056058510848
1945	-0.111273673283932	-0.769165012480467	-0.495159169019618	0.0800692619591106	0.210209538886883	0.0723658436618192	0.120881548169271	0.169495760354154	0.290377308523425
1946	-0.105933535009138	-0.0327901705520137	-0.300051889878885	0.0646643078647395	0.196062788322083	0.116890459387115	0.125872518524646	0.137545337905942	0.263417856430587
1947	1.30532001864944	1.43340361616471	1.74275471298501	0.0487440418724887	0.185742337617406	0.155370083999603	0.129952154496499	0.261016812276762	0.390968966773261
1948	-2.21355579191883	-2.59107690805658	-3.15110167938681	0.0792189360709647	0.178560980382929	0.185593049751005	0.147790988734966	0.173951017248255	0.321742005983222
1949	1.15362030305481	0.740663490980191	1.19532447877813	0.0245516019629915	0.172996411706865	0.207515509865603	0.13502117451182	0.0970998390664166	0.232121013578236
1950	-0.297742051368261	-1.44013536178684	-0.427256187381542	0.024880439034323	0.167535382222752	0.223026385975931	0.138480735744335	0.101668904362992	0.240149640107327
1951	-0.142481323688131	-0.206688842527023	-0.0478122167231861	0.0145325072592945	0.159845635734275	0.235131751719204	0.136503298237591	0.0776988665128943	0.214202164750486
1952	-0.409690375555471	0.281622403011646	-0.202168580588497	0.00245241052844308	0.147561118820078	0.246874092761401	0.132295874036641	0.0948080724423435	0.227103946478984
1953	1.17657880670605	-0.218624650221761	0.228710594753754	-0.0191427474857395	0.128644126441605	0.26034955535631	0.123283644770725	0.0489941004716153	0.172277745242341
1954	1.08923484093345	0.590066351462308	0.932132660406615	0.00554263803051469	0.102352462479603	0.276091530770057	0.127995543760058	0.134865045056084	0.262860588816142
1955	1.36907350752145	0.309114478798619	0.603839506962495	0.0575792262572628	0.0698279359337132	0.292966535136452	0.140124565775809	0.0695610811908334	0.209685646966643
1956	0.512401577457088	0.159789500435529	0.924509624998328	0.135404528524025	0.0337912779758395	0.308567983139286	0.159254596546384	0.103503262811823	0.262757859358207
1957	-1.04297730800633	-2.27994159136208	-1.03175064393291	0.199903950797415	-0.00195260579254043	0.319937037642171	0.172629460882349	0.0840763624551039	0.256705823337452
1958	-1.24189576828197	-0.897539835987556	-0.80329543363567	0.202413950692513	-0.0335378024687816	0.32437320780597	0.164416452009901	0.118869623603175	0.283286075613076
1959	-1.0738641803509	-0.763805264597329	0.42307282784779	0.156774296762318	-0.0589635394537708	0.320135055986229	0.139315271098259	0.0759374422346604	0.215252713332919
1960	-0.646262635071525	-1.08061965029791	-0.945966745809855	0.0858615221932197	-0.0796778950420852	0.306902238120221	0.104361955090452	-0.000223199479218258	0.104138755611233
1961	0.846868655932334	0.563803737458103	1.45459004048159	0.0143413798725004	-0.0994040443908897	0.285911928345299	0.06694975460897	0.101525362909585	0.168475117518554
1962	-0.786641591963377	-0.669342862022381	-0.0737300988532069	-0.00633694552568512	-0.122152046049658	0.259702456826023	0.0437378217502266	0.0885674265163919	0.132305248266618
1963	-1.08499941656713	-1.82575170884048	-0.766640843332734	-0.0457517253008911	-0.15043213951882	0.23147953955342	0.0117652249112362	0.129327145047193	0.141092369958429
1964	-0.879884305107253	-0.790598185002673	-0.610258571214497	-0.106201802980536	-0.184187278952811	0.204286841777916	-0.028700746718477	0.0758813121825459	0.0471805654640689
1965	1.55608830837076	1.08972971798356	2.45446723491168	-0.172048599244762	-0.222128225160142	0.180281734787886	-0.0712983632056725	0.0552837277247684	-0.0160146354809042
1966	0.992786052954018	1.79241606268878	1.1839123556955	-0.159573066885642	-0.263362041108983	0.160387671959171	-0.087515812011818	0.0821903034534152	-0.00532550855840283
1967	-1.97906797835186	-1.26832902138963	-1.02899445533194	-0.113454150567159	-0.306600693660248	0.144406121427158	-0.0918829076000828	0.0517723757993825	-0.0401105318007003
1968	-1.06890655858454	-1.40031706324713	-1.3959130587954	-0.143624731378855	-0.348150027316025	0.131428748742646	-0.120115336650745	0.0408580254248625	-0.079257311225882
1969	-0.717478581854603	-0.880975394862532	-0.495280801184189	-0.19413524440095	-0.382567116454135	0.120306038900391	-0.152132107318231	0.112228796899109	-0.0399033104191221
1970	0.12753047061063	1.14322741740991	0.459589288442054	-0.245111324330571	-0.406269560927184	0.110059365818424	-0.180440506479777	0.0158052120637271	-0.16463529441605
1971	0.154765350171103	-0.0863251364824674	0.0599075533432139	-0.267051087620497	-0.419394084949242	0.100230062425746	-0.195405036714665	0.0557165727226413	-0.139688463992023
1972	2.10322363076868	1.70429644690461	0.577874530855009	-0.267914395878684	-0.424197521500977	0.0910742246134078	-0.200345897588751	0.0210387419792537	-0.179307155609497
1973	-0.981578197567947	-1.05130657980324	-1.05775499809267	-0.19081085816431	-0.422407981345771	0.0834314295163865	-0.176595803331232	0.00307140709744427	-0.173524396233787
1974	2.21947406234836	1.98481068143245	1.49727844345787	-0.165002975297623	-0.414110765587213	0.0782430193915215	-0.166956907164438	0.0673594310516074	-0.0995974761128309
1975	0.542440938356398	-0.314490825106071	-0.761134116660166	-0.0695956104021195	-0.398139567779509	0.075961953439896	-0.130591074913911	0.0184586403085736	-0.112132434605337
1976	1.03555761076542	0.873717228603117	1.02761727278491	0.0144091920850563	-0.373403980034037	0.0761979772954636	-0.0942656035511725	-0.0120141714445499	-0.106279774995722
1977	0.0372328342001543	-0.257647493160388	0.0725530863734961	0.104159544643418	-0.339027186095113	0.077781426696016	-0.0523620715852264	-0.0204898693591516	-0.072851940944378
1978	-0.657339104725014	-0.731664269965454	0.00720195849610716	0.162117821205896	-0.295093799387632	0.0791662561002165	-0.0179365740271732	0.0234958852262329	0.00555931119905962
1979	0.502829959113807	1.07737070743038	0.495602181601094	0.174114111316538	-0.242936801088924	0.0789486714897288	0.00337532723911427	0.00096126469839099	0.00433659193750526
1980	-0.39011029996458	-1.31469537543268	-0.803132249782469	0.192901623629269	-0.185599192261854	0.0762905400005965	0.0278643237893371	0.0522083624529265	0.0800726862422636
1981	3.20038439949585	2.67825771769165	2.60542681268502	0.186380992067817	-0.127200839928662	0.0711307046376526	0.043436952258936	0.053864575532385	0.0973015277913211
1982	-1.36934667176387	-0.360649902625368	-0.644883827651134	0.280695999940221	-0.0716960833456365	0.0641665510302225	0.0910554892082689	0.0975187272467805	0.188574216455049
1983	-3.22103208248608	-2.3554886384115	-3.49993365908652	0.289848930379078	-0.0218436660797174	0.0566477960694739	0.108217686789611	0.153192317345217	0.261410004134828
1984	0.260251495071186	0.340997630102647	0.0479166126721859	0.180973989590985	0.0220995103144197	0.0500554046214877	0.0843763015089641	0.11715939673392	0.201535698242885
1985	0.543744840130596	0.688891828966934	1.08189519596267	0.110569429317595	0.0600671663841703	0.0457643296665964	0.0721336417894541	0.134598358796797	0.206732000586251
1986	-0.321705488482849	-0.50616663720004	-0.318006155345929	0.0775499161290084	0.0902300612360942	0.0448071294071325	0.0708623689240784	0.108996024355495	0.179858393279573
1987	-0.317566350045357	-0.937831869414953	-1.54063169952858	0.0423324904423747	0.110718770686292	0.0477624930866853	0.0669379180717841	0.091304124100899	0.158242042172683
1988	0.157018711462527	-0.0412692611027498	0.153554464945724	0.00693450673245231	0.121128975756809	0.0546344952315337	0.0608993259069316	0.102460640936308	0.16335996684324
1989	-1.55733020285437	-0.834014974797735	-1.22288115398256	-0.0118790871882438	0.121892307441677	0.0646450305110058	0.0582194169214798	0.126499937608469	0.184719354529948
1990	0.68031983602799	0.139628029968567	0.779398860736082	-0.0751012520621134	0.113550836803293	0.0761025417141315	0.0381840421517703	0.185039005709351	0.223223047861122
1991	1.52393006479465	0.498114373323157	0.655906978722844	-0.0927326681775384	0.096798099182005	0.0865657866644959	0.0302104058896542	0.192070579064534	0.222280984954188
1992	-1.18897648627302	-1.27887567857634	-1.22838079199641	-0.0515967633807433	0.0726303078813447	0.093305408409665	0.0381129843034221	0.234308196615377	0.272421180918799
1993	-0.7267155744167	-0.253908757992719	-0.406451494532833	-0.0612652120363621	0.0430015227270719	0.0938619837582423	0.025199431482984	0.278565913746223	0.303765345229207
1994	1.48155675066822	1.08188619317524	0.940567586374336	-0.0895324571519836	0.0104757249000738	0.0864920015807571	0.00247842310961575	0.264170455025492	0.266648878135108
1995	-0.257443768155789	0.204941778719469	-0.471434782802167	-0.0570188094172396	-0.0230339045010681	0.0704284459586089	-0.0032080893198996	0.284681417177883	0.281473327857984
1996	1.54130559588252	1.02942177458125	0.206168022505889	-0.0417817899548684	-0.0558300575204447	0.0459888058640876	-0.0172076805370752	0.224342362983575	0.207134682446499
1997	-0.826388988897892	-0.923835662473914	-0.88924156421578	0.0202813498936786	-0.0854370434697747	0.0145377075474538	-0.0168726620095474	0.252646098316508	0.235773436306961
1998	-0.174356385421497	-0.166857125679898	-0.0252280137588937	0.0341534979411491	-0.108758848060791	-0.0217259255933502	-0.032110425237664	0.231091782474755	0.198981357237091
1999	-0.836063771485637	-0.107232083143859	-0.664347367122037	0.0366200053952089	-0.123162766634623	-0.0601231929880311	-0.0488886514091483	0.221764356022465	0.172875704613317
[truncated: 8,001 more rows]
