# Supplementary material for: Impulse Response Functions for Nonlinear, Nonstationary, and Heterogeneous Systems, Estimated by Deconvolution and Demixing of Noisy Time Series
Source: Sensors (Basel). 2022 Apr 25;22(9):3291. doi: 10.3390/s22093291 (PMC9105515; doi:10.3390/s22093291)
Supplement: Supplementary file 1 [file sensors-22-03291-s001.zip › File S1/IRF fig 5 averaging IRFs from heterogeneous inputs/demixing_benchmark_test2_Fig_5bd_averageIRF from avg and sep inputs.txt]

lags	benchmk1	benchmk2	benchmk3	benchmk	bb	se	bb1	se1	bb2	se2	bb3	se3
0	0	0	0	0	0.000399859986529971	0.000529962601315287	-3.75965596408792e-05	0.000495852919385942	0.000614308476377346	0.000536732999912025	0.000490066628766041	0.000555592884031568
1	0.107251207365702	0.0327492301231193	0.00904837418035959	0.0496829372230604	0.0492512929042237	0.000705074955028447	0.0461597455345004	0.00066771525877332	0.0418066054062745	0.00072195517517612	0.0402469694240971	0.00074847582046494
2	0.143785268517511	0.0536256036828512	0.0163746150615596	0.0712618290873072	0.0706322133262849	0.000817695138803564	0.0658927840239404	0.000781783604083259	0.0604684829028933	0.000843887577328998	0.057633823429974	0.000879766510439497
3	0.144573221717857	0.0658573963312832	0.0222245466204515	0.0775517215565306	0.0767382630284287	0.000896458637315332	0.0706842919407233	0.000865046767924299	0.0660157265294085	0.00093085902165534	0.0631422926384581	0.000976608115972647
4	0.12921377151658	0.0718926342587555	0.0268128018414256	0.0759730692055868	0.0747723455852644	0.000952066127478821	0.0682725504360206	0.000928557090642061	0.0641633671361191	0.0009943965295956	0.0620898598327509	0.00104766518073724
5	0.10826822658929	0.0735758882342885	0.0303265329856317	0.0707235492697368	0.0699307360249117	0.00099449667953911	0.0632257408930101	0.000978779003776342	0.0600026219318254	0.00104336026513202	0.0589193240141742	0.00110522361424036
6	0.087089235157836	0.0722866108589285	0.0329286981656416	0.0641015147274687	0.0631016834649098	0.00102808620336684	0.0563005514253865	0.00101999418201869	0.054187487586295	0.00108357476485983	0.0538025223895178	0.00115255093998243
7	0.0681072701402441	0.0690471499036498	0.0347609712653987	0.0573051304364309	0.0559708934821232	0.00105236265827632	0.0497594976404047	0.00105288819752269	0.0479822014940899	0.00111418259938294	0.0479309146891745	0.00118850964756649
8	0.0521756210923088	0.0646068857582897	0.0359463171293777	0.0509096079933254	0.0502956377317131	0.00106975738753574	0.0442827539695934	0.00107779368118871	0.0435841008388423	0.00113847761184741	0.0434774897594277	0.00121550176157664
9	0.0393461603241013	0.0595075997597711	0.0365912693766539	0.0451483431535088	0.0437796778232362	0.00108321137541818	0.0381446840027861	0.00109840260089621	0.0384590477842941	0.00115757935897952	0.0382745627589781	0.00123718733344094
10	0.0293050222219747	0.0541341132946451	0.0367879441171442	0.0400756932112547	0.0396422114396542	0.00109227823177569	0.0340072386331919	0.0011140087660334	0.0352904068180501	0.00117085159710467	0.0349116198596254	0.00125414344068288
11	0.0216081182294005	0.0487533896794269	0.0366158192067888	0.0356591090385387	0.0344029236559693	0.00109893252748032	0.0295721156584368	0.00112624813159776	0.0307372105058361	0.00118134963523932	0.030539707743643	0.00126744205355425
12	0.0158011143341185	0.043544617578918	0.0361433054294643	0.0318296791141669	0.0303713758731331	0.001104038324146	0.0262932744563204	0.00113578875380774	0.0270888182758977	0.00119001316308928	0.0271755084831056	0.00127850754417914
13	0.0114744539951824	0.0386222606714536	0.0354291330944217	0.0285086159203526	0.02753125864572	0.0011079961598953	0.0239960410097535	0.00114369150602478	0.0244083494744837	0.00119716311320846	0.02483076205875	0.00128736738120225
14	0.00828321472492177	0.0340536350701221	0.0345235749518249	0.0256201415822896	0.0241384512047659	0.00111083819302052	0.0213246811068287	0.00114988082943535	0.0213745344167832	0.00120298985813186	0.0216387750174843	0.00129413249918674
15	0.00594900522399926	0.0298722410207184	0.0334695240222645	0.0230969234223274	0.0213128802339686	0.00111279595740756	0.0185583061704572	0.00115481571779562	0.0193247128674087	0.00120730646358828	0.0192315086513276	0.0012994354989694
16	0.00425358661932527	0.0260878105461544	0.0323034428791449	0.0208816133482082	0.0189132745280258	0.00111442887203262	0.0169713636403146	0.00115865925305306	0.0169252773850425	0.00121164777443511	0.0170277641561967	0.00130357560896992
17	0.00302946840213787	0.0226938235730217	0.0310561990889649	0.0189264970213748	0.0175720809261712	0.00111550225866193	0.0155069664651741	0.00116159883807269	0.0158467187529512	0.00121465102988588	0.0159069644442679	0.00130692144008045
18	0.00215016712812484	0.0196730801620506	0.0297537998798856	0.017192349056687	0.0153877353826096	0.00111669700073483	0.0137289467333252	0.00116430013332303	0.0137828511571133	0.00121764317067984	0.0139186850576444	0.00131000253430261
19	0.00152137235765946	0.0170017866106859	0.0284180376523007	0.0156470655402153	0.0141505848272266	0.00111793785554801	0.012662416846983	0.00116686971998427	0.0125904194668794	0.00122064321521555	0.0123535556517937	0.00131288739574662
20	0.00107348040928804	0.0146525111109873	0.0270670566473225	0.0142643493891993	0.0134931336384438	0.0011187180932757	0.0122684150086816	0.00116864035845752	0.0118084024336897	0.00122290382887032	0.0113220038682858	0.00131519496112206
21	0.000755554209240931	0.0125962845292013	0.0257158499331262	0.0130225628905228	0.0116969701551752	0.00111958564111462	0.010029174410733	0.00117014215904139	0.0108481140452546	0.00122527524846646	0.00981195991357342	0.00131740851221467
22	0.000530580424336078	0.0108040591147002	0.0243766948397135	0.0119037781262499	0.011679274773058	0.00111995675781996	0.00997115835696797	0.00117086018574672	0.010817620731862	0.00122684644668954	0.00953174104745657	0.00131889159110589
23	0.000371824998760504	0.0092476888850629	0.0230595340562449	0.0108930159800228	0.0109872968541952	0.00112005408309389	0.00869700875117638	0.00117136652476616	0.0108366787125135	0.00122753576258813	0.0090879919985218	0.0013200288896071
24	0.000260078348124879	0.00790055716705923	0.021772308789459	0.0099776481015477	0.00927833766826566	0.00111998795675153	0.00772453988311061	0.00117168778921202	0.008902510269414	0.00122791475846385	0.007598131736314	0.00132081359274346
25	0.000181599719049939	0.00673794699908547	0.0205212496559747	0.00914693212470337	0.00917878339437287	0.00111973631933446	0.0080287847979757	0.00117164973873632	0.00849793687785544	0.00122835712905903	0.00789063685726777	0.00132123105735592
26	0.000126599129314959	0.00573722699759121	0.0193111303357268	0.00839165215421099	0.00748928140454368	0.00111956814266446	0.0068233452750784	0.00117149330890085	0.00701347853142488	0.00122879029636347	0.0062885382107456	0.00132170741963575
27	8.81258547362627e-05	0.00487790741802168	0.0181454884397324	0.00770384057083013	0.00710535388694269	0.00111934292524942	0.00622153878913535	0.0011714090767848	0.00666167949375532	0.00122901615405078	0.00611420541928934	0.00132206591791522
28	6.12603983742507e-05	0.00414160736246089	0.017026817535061	0.00707656176529872	0.00619352392747396	0.0011192881839479	0.00520573455460814	0.00117143506615223	0.00610205646963883	0.00122934891722516	0.00522028775499474	0.00132252587042163
29	4.25306470961889e-05	0.00351196350463595	0.0159567338163581	0.00650374265603008	0.00597633433952618	0.00111930812234685	0.00473087214358846	0.00117139385917529	0.00587251887652055	0.00122977410741569	0.00550690671106971	0.00132303256701674
30	2.94922192959754e-05	0.00297450261199963	0.0149361205103592	0.00598003844721826	0.00537869586520713	0.00111925486466126	0.00378885708747088	0.00117121004996223	0.00572523771202261	0.00122992726179089	0.00523776690771399	0.00132349039034683
31	2.04281999893771e-05	0.00251649398900671	0.0139652527420029	0.00550072497699967	0.00444131544304937	0.001119148942608	0.00323391631637035	0.00117092294194834	0.00500290925188922	0.00122996888920471	0.0045092435863438	0.00132380305969842
32	1.41351555688304e-05	0.00212679330966264	0.0130439052730772	0.00506161124610289	0.00436186205952435	0.00111907735758321	0.00305893104687015	0.00117071599394423	0.00516062509252	0.00123020254084458	0.00462166766718141	0.00132425981157342
33	9.77117432323247e-06	0.00179568580956322	0.0121714452424092	0.00465896740876522	0.00400342060013937	0.00111891877960017	0.00280584114749198	0.00117043437037337	0.0047614160863949	0.00123017413125998	0.00407491336232188	0.00132460190579087
34	6.74829323496452e-06	0.00151473420106893	0.0113469117865109	0.00428946476027159	0.00364496743410773	0.00111879496988864	0.00228609577572756	0.00117027240939209	0.00449457429575433	0.00123020389624303	0.00379477240772288	0.00132480303363978
35	4.65656082697998e-06	0.00127663475177632	0.0105690841978115	0.00395012517013826	0.00359774167426166	0.00111856865260794	0.002191003528536	0.00117002128729467	0.00450303371692165	0.00123020110787993	0.00353395800651853	0.00132493045744157
36	3.21056852699209e-06	0.00107508356406242	0.00983654008102532	0.00363827807120491	0.00229492737358801	0.00111853347835854	0.000948924626054402	0.00116997896547452	0.00303985512236694	0.00123024587023986	0.00235115131867944	0.00132529363672146
37	2.21188923289207e-06	0.000904654086471768	0.00914770479402557	0.00335152358991008	0.00156773861613762	0.00111859061842352	0.000689399033234262	0.0011700585878764	0.00197441833029206	0.00123033804145333	0.00125051869455179	0.00132569683559089
38	1.52274595437519e-06	0.000760686178829729	0.00850089330534293	0.00308770074337568	0.00134258027547056	0.00111865885527013	0.000788514854860177	0.0011702421866329	0.00139709859207847	0.00123044518941862	0.000950396215184948	0.00132595372693477
39	1.04758837871729e-06	0.000639186567208468	0.00789434546386371	0.0028448598731503	0.00136073840997554	0.00111900770907051	0.00138399066649212	0.00117060881561686	0.00146852634898929	0.00123080681019646	0.000570112692696677	0.00132652317275698
40	7.20225118203258e-07	0.000536740204644019	0.00732625555549367	0.00262123866175197	0.00119992030379865	0.00111964184191956	0.00149175657812141	0.00117101349341762	0.00103068306078397	0.00123151729458783	0.000216112435135989	0.00132747049559448
