# Supplementary material for: Impulse Response Functions for Nonlinear, Nonstationary, and Heterogeneous Systems, Estimated by Deconvolution and Demixing of Noisy Time Series
Source: Sensors (Basel). 2022 Apr 25;22(9):3291. doi: 10.3390/s22093291 (PMC9105515; doi:10.3390/s22093291)
Supplement: Supplementary file 1 [file sensors-22-03291-s001.zip › File S1/IRF fig 5 averaging IRFs from heterogeneous inputs/demixing_benchmark_test2_Fig_5bd_IRF.txt]

lags	benchmk1	bb1	se1	benchmk2	bb2	se2	benchmk3	bb3	se3
0	0	-0.00157144453880958	0.00271937153853471	0	0.00111382605241797	0.00265695015224366	0	0.00117470329339049	0.00269820107729071
1	0.107251207365702	0.103178599441385	0.00363101742811518	0.0327492301231193	0.034751576704005	0.0035549306631471	0.00904837418035959	0.00943235677561069	0.00358920981195511
2	0.143785268517511	0.140317872853775	0.00420958203726242	0.0536256036828512	0.0564591232455833	0.00411068637588361	0.0163746150615596	0.0151783247336907	0.00415978965026579
3	0.144573221717857	0.136513775674127	0.00460091082101306	0.0658573963312832	0.0701223997800004	0.00448980156949724	0.0222245466204515	0.0236942086838907	0.00455851240516422
4	0.12921377151658	0.121818025259046	0.00489907776456918	0.0718926342587555	0.0740563063053253	0.00477016372780597	0.0268128018414256	0.0286778703313325	0.00484148859861276
5	0.10826822658929	0.101064521701027	0.00511074021704399	0.0735758882342885	0.0732956326812906	0.00497360168191223	0.0303265329856317	0.035747821277338	0.00505589434014045
6	0.087089235157836	0.0782060921725252	0.00527746700191102	0.0722866108589285	0.0722506444262732	0.00513089734247928	0.0329286981656416	0.0389834784804991	0.0052300415756023
7	0.0681072701402441	0.064375666834012	0.00542444378758329	0.0690471499036498	0.0668552426471629	0.00525159519890841	0.0347609712653987	0.0369639719845412	0.00536943856828396
8	0.0521756210923088	0.0490941541635344	0.00553563747052019	0.0646068857582897	0.0640115571597424	0.00535270210391344	0.0359463171293777	0.0381295437016153	0.00547097921235967
9	0.0393461603241013	0.0359285981362085	0.00562414079795052	0.0595075997597711	0.0567541830339812	0.00542143720224783	0.0365912693766539	0.0387855414681104	0.00554892551213748
10	0.0293050222219747	0.0242056300262098	0.00569403902151447	0.0541341132946451	0.0537014151618109	0.0054723324647665	0.0367879441171442	0.0411465923726855	0.00560873148211694
11	0.0216081182294005	0.018789470119548	0.00574734582480964	0.0487533896794269	0.04673656899566	0.00551268190985408	0.0366158192067888	0.0378128066294142	0.00565465021459009
12	0.0158011143341185	0.0143876075949725	0.00578645362557332	0.043544617578918	0.0394254968267785	0.00554845554553766	0.0361433054294643	0.0378713212742918	0.00569267467113531
13	0.0114744539951824	0.013960316434746	0.00581880480997529	0.0386222606714536	0.0341110255192871	0.00557379498016719	0.0354291330944217	0.0346703180621698	0.00572341859269999
14	0.00828321472492177	0.012899563559828	0.0058475796975965	0.0340536350701221	0.0298412883476889	0.00559451942678514	0.0345235749518249	0.0300743960336542	0.00574606913652021
15	0.00594900522399926	0.00628403777778866	0.0058690010021991	0.0298722410207184	0.0299673845015005	0.0056098332646795	0.0334695240222645	0.0280044970038892	0.00576652004924656
16	0.00425358661932527	0.0074827828683914	0.00588633077203592	0.0260878105461544	0.0242145945270508	0.00562415799753111	0.0323034428791449	0.0258989035251513	0.0057803127831756
17	0.00302946840213787	0.00420639642028308	0.00589981728105534	0.0226938235730217	0.0210986940276561	0.00563338002265929	0.0310561990889649	0.0279971469219551	0.00578861638096559
18	0.00215016712812484	0.00308571841212259	0.00590837709187235	0.0196730801620506	0.0164521379303789	0.00564088459685803	0.0297537998798856	0.0273003192647227	0.00579344878906551
19	0.00152137235765946	0.000653638881479737	0.00591659393225339	0.0170017866106859	0.0147088691259103	0.00564686837436052	0.0284180376523007	0.0282163245520659	0.00579878087583488
20	0.00107348040928804	0.00317450651848052	0.00592396928088257	0.0146525111109873	0.0121819646640017	0.00565402239907167	0.0270670566473225	0.0264590336112479	0.00580232382427067
21	0.000755554209240931	-0.00426379356188427	0.00592838170514378	0.0125962845292013	0.0125947345908301	0.00565977221060737	0.0257158499331262	0.0273562711057488	0.00580543586635363
22	0.000530580424336078	0.00180325866916572	0.00592859237762166	0.0108040591147002	0.00894797438700461	0.00566441110077825	0.0243766948397135	0.0242657771558601	0.00580936829120333
23	0.000371824998760504	-0.00229866518885401	0.00592797507133009	0.0092476888850629	0.0110224871855016	0.00566731830938254	0.0230595340562449	0.0234440243942103	0.00581301813463284
24	0.000260078348124879	0.0015456718580644	0.00592680752232644	0.00790055716705923	0.00834267277986116	0.00567109641991549	0.021772308789459	0.0177399690954783	0.00581515981971973
25	0.000181599719049939	0.00359371338815788	0.00592417558791127	0.00673794699908547	0.00555115011245784	0.0056744761838359	0.0205212496559747	0.0182240460353258	0.00581677976659416
26	0.000126599129314959	0.00478004432909391	0.00592032728008521	0.00573722699759121	0.00356911250497922	0.00567766982862022	0.0193111303357268	0.014104568209258	0.00581747766426488
27	8.81258547362627e-05	0.00309256250737867	0.00591862587342068	0.00487790741802168	0.00219900637991273	0.00568027843591095	0.0181454884397324	0.0156889086586635	0.00581716369151348
28	6.12603983742507e-05	0.00427209813592441	0.00591830722021715	0.00414160736246089	0.00246112242808326	0.00568302498227632	0.017026817535061	0.0108681876237687	0.00581563847021777
29	4.25306470961889e-05	0.00151016630881828	0.00591739322739407	0.00351196350463595	0.000587080782093217	0.00568494849150673	0.0159567338163581	0.0147719629824457	0.00581403887205505
30	2.94922192959754e-05	-0.00250144377389359	0.0059165259357446	0.00297450261199963	0.00451242019385723	0.00568802517349514	0.0149361205103592	0.0128120846786403	0.00581428718016791
31	2.04281999893771e-05	-0.00182894583941694	0.00591672155140273	0.00251649398900671	0.00501833887085632	0.00569054300991978	0.0139652527420029	0.00934145438277692	0.00581518330307388
32	1.41351555688304e-05	-0.00410798505549237	0.0059161033215776	0.00212679330966264	0.00571356473880669	0.00569309107645779	0.0130439052730772	0.0109087339412258	0.00581528025446895
33	9.77117432323247e-06	-0.00421475581995441	0.00591533979686597	0.00179568580956322	0.00549535073746409	0.00569550411164586	0.0121714452424092	0.0102956518874974	0.00581403103148995
34	6.74829323496452e-06	-0.00733484992213465	0.00591439701109437	0.00151473420106893	0.00709406678021692	0.00569731297720287	0.0113469117865109	0.0103673468498794	0.00581291605227067
35	4.65656082697998e-06	-0.00759737187579045	0.00591266321232713	0.00127663475177632	0.00983156035964148	0.00569859141910265	0.0105690841978115	0.00810419039309839	0.00581002728859334
36	3.21056852699209e-06	-0.00994093503205341	0.00591151275081421	0.00107508356406242	0.00698945093900278	0.00569958549066134	0.00983654008102532	0.00920787780472904	0.00580791727417242
37	2.21188923289207e-06	-0.0062937437806609	0.00591180885620071	0.000904654086471768	0.00504865721081864	0.00570077595695293	0.00914770479402557	0.0060081186810703	0.0058075454636152
38	1.52274595437519e-06	-0.00414984857142815	0.00591122463575891	0.000760686178829729	0.00174518911864574	0.00570185961991595	0.00850089330534293	0.00656818827454184	0.00580677665876773
39	1.04758837871729e-06	0.00091866699601656	0.00591183870751838	0.000639186567208468	0.00129251422689179	0.00570246551217804	0.00789434546386371	0.00288385845742039	0.00580673934315486
40	7.20225118203258e-07	0.00221513390098466	0.00591214722869993	0.000536740204644019	-0.00152744370864652	0.0057033348841853	0.00732625555549367	0.00410559224550907	0.00580783262578933
