# Supplementary material for: Impulse Response Functions for Nonlinear, Nonstationary, and Heterogeneous Systems, Estimated by Deconvolution and Demixing of Noisy Time Series
Source: Sensors (Basel). 2022 Apr 25;22(9):3291. doi: 10.3390/s22093291 (PMC9105515; doi:10.3390/s22093291)
Supplement: Supplementary file 1 [file sensors-22-03291-s001.zip › File S1/IRF fig 5 averaging IRFs from heterogeneous inputs/demixing_benchmark_test2_Fig_5bd_time_series.txt]

t	x1	x2	x3	y1	y2	y3	y_true	y_err	y
1	-0.782664242550789	0.181982210748455	-0.897620552191228	-0.0456601072692522	0.13411229787183	0.2822541696445	0.123568786749026	-0.0639569389354877	0.0596118478135382
2	-0.120791793541375	-0.742288753618999	-0.8180626904355	-0.159213381612818	0.1080010001769	0.267644252572752	0.0721439570456113	-0.0311004357541194	0.0410435212914919
3	1.21331116242662	0.96586531028116	0.821137553625288	-0.205886499580794	0.062639933522555	0.245856762701692	0.0342033988811507	-0.093674630387034	-0.0594712315058832
4	-0.569182157283872	-0.238253695260286	-0.861833785529383	-0.0743514248400042	0.0618065897952131	0.233222176112221	0.0735591136891432	-0.0476449583887482	0.025914155300395
5	0.0834511312800765	-0.169777692687785	0.576930381766676	-0.0682132070404848	0.0514144834001628	0.212967616275403	0.0653896308783603	-0.108353637197257	-0.0429640063188963
6	-0.0479912207443174	0.246108399348998	0.395717870457708	-0.0490908768774125	0.0371989525822234	0.199676250159216	0.0625947752880088	-0.064394650577074	-0.00179987528906515
7	1.73907035962465	1.55845201511251	1.38833638253761	-0.0403101444059613	0.0345075546485292	0.190566551781707	0.061587987341425	-0.10145103631602	-0.0398630489745947
8	-1.52304595117161	-1.66995798992948	-1.76407569602238	0.154533952910769	0.0826076924799047	0.193944593769117	0.143695413053263	-0.0328431303133335	0.11085228273993
9	1.06597379992433	1.08678757928935	0.499226029083819	0.0619384111511786	0.0574459724194921	0.178991937504361	0.0994587736916774	-0.0272035298662266	0.0722552438254508
10	0.515388558587846	0.157401891408103	-0.0341723149462873	0.12792751330822	0.0742834328236822	0.169645985761133	0.123952310631012	-0.0420468953941637	0.081905415236848
11	0.278017853296184	0.234459632944051	0.764924707830132	0.198950076269371	0.0882838656806443	0.160148663792463	0.149127535247493	-0.115554976898069	0.0335725583494238
12	0.683603612459929	0.785302934863592	-0.331888080921808	0.239056661965719	0.102446130030509	0.157843946193141	0.16644891272979	-0.114250905123	0.0521980076067894
13	-0.17194043581478	-0.562529448164709	-1.54169282350563	0.304412226422699	0.134291216002563	0.151524533798601	0.196742658741287	-0.134069810975545	0.062672847765742
14	-0.599621863124893	-1.4442649948984	-0.923513677687765	0.282251333636452	0.13280259587187	0.131028629389091	0.182027519632471	-0.131311139638107	0.0507163799943645
15	0.0505596080027443	1.51699075535674	1.28622693799358	0.177306054767469	0.0801424778880619	0.104705120427315	0.120717884360949	-0.14082867220971	-0.0201107878487609
16	0.740058491216045	-0.301594513734394	-0.366940220627686	0.116302485226915	0.0918902597129944	0.0938433158465089	0.100678686928806	-0.160116248930775	-0.0594375620019685
17	2.83178909332812	1.80624918665283	1.82759837281461	0.155623195286512	0.0868686654692093	0.0807803727043375	0.107757411153353	-0.0630081580748863	0.0447492530784667
18	0.0298672709877072	-0.107236743092212	-0.559728986664008	0.460089418910536	0.139801482949319	0.0858905930058459	0.2285938316219	-0.118573895239872	0.110019936382028
19	3.01247280625188	1.29630562923297	1.87465750992126	0.550091612672691	0.167177818219473	0.0842320321289026	0.267167154340356	-0.0592978308242765	0.207869323516079
20	0.99733908963047	1.00354694211745	0.455152490932448	0.853834713887649	0.222488516892734	0.0990739216506743	0.391799050810353	-0.115262028978557	0.276537021831795
21	-0.005959762808802	0.0177973163762113	0.431758839306414	1.00447877646408	0.285119128915325	0.11444661787108	0.468014841083494	-0.0944356525329018	0.373579188550593
22	-0.817455125208789	-0.0528179210445996	-0.150216326949933	0.962352660087127	0.318315933791204	0.12990301348511	0.470190535787814	-0.073415836020962	0.396774699766852
23	-0.0323432012408634	0.357588499827331	1.117768264454	0.751154101571985	0.328379274508111	0.140022035462854	0.406518470514317	-0.0202037330038533	0.386314737510463
24	0.822008924637254	0.460587591959314	0.212112004393035	0.571145532635628	0.336045618103883	0.157152747518645	0.354781299419385	0.0523347143269504	0.407116013746336
25	0.415354891430517	0.966530004026377	0.183222447836432	0.516346754739714	0.345226442592998	0.171674294845936	0.344415830726216	0.115965063832969	0.460380894559185
26	0.3833465138759	-0.856880046188113	-0.275480673616407	0.480150243866783	0.371690009978485	0.183666729325132	0.345168994390134	0.15812509236383	0.503294086753963
27	1.16199146526241	1.49686344702661	1.78918888411803	0.45281349116575	0.349153716850314	0.189329381365641	0.330432196460568	0.198366190354394	0.528798386814962
28	0.479118605907221	1.02727466851905	-0.247428764253257	0.51593949638831	0.371595631963462	0.208440268073568	0.36532513214178	0.154785052124011	0.520110184265792
29	1.45801826097319	0.576052326019757	1.0079666605092	0.539613005972346	0.408071262162233	0.219960492929595	0.389214920354725	0.146390722587968	0.535605642942693
30	0.0246474529609922	0.750875835156487	0.522743989701179	0.647974489400921	0.437978252622523	0.236520970838629	0.440824570954024	0.0513390478382339	0.492163618792258
31	-0.019495845667149	1.0624365795818	-0.266384202860965	0.628880295221113	0.468224787483854	0.252667612325666	0.449924231676878	0.0574580150554314	0.507382246732309
32	1.12062332104817	1.6362047383772	0.968993608025163	0.549857477803727	0.507908443308273	0.261188883399464	0.439651601503821	0.0323398792631141	0.471991480766935
33	0.00158976166939329	0.386722384334155	0.997013215554578	0.574775052248013	0.571404508973344	0.274568021975713	0.473582527732356	-0.0103500269493283	0.463232500783028
34	-0.854127611959108	-1.0628046095826	-2.5026700143975	0.523670091910859	0.60785653714583	0.29205681759535	0.47452781555068	0.0927696556500868	0.567297471200766
35	-0.0534020290065804	-1.12989064132436	-0.481013811287411	0.35218382378033	0.577511751346443	0.28108549536201	0.403593690162928	0.077331054810386	0.480924744973314
36	1.25624311485707	0.498594969980903	0.783755036168065	0.231124181914666	0.501191791593168	0.26520505657959	0.332507010029141	0.092514713034505	0.425021723063646
37	0.0699472304157465	-0.308424905341378	0.556906878043494	0.28634154261719	0.449893163596618	0.256893286827068	0.331042664346959	0.0842227028287259	0.415265367175685
38	0.750010191331816	0.0261906013140139	0.428804230691813	0.287532087729961	0.390623154258047	0.252800882849407	0.310318708279138	0.153345391186535	0.463664099465673
39	-0.36994599355469	-0.238317196345017	-0.375648116485631	0.33725499439675	0.338915694407066	0.251040943174155	0.309070543992657	0.243617613822908	0.552688157815565
40	0.117064237377158	1.31987278184791	0.62586842861729	0.283263917140548	0.285314167973449	0.243927615773846	0.270835233629281	0.218929527957985	0.489764761587266
41	1.60160943006301	1.29987583063304	1.71060560389354	0.240771807478169	0.283233800806272	0.241557819360369	0.255187809214937	0.243150736132089	0.498338545347026
42	-0.27448125816928	-0.156477978204608	0.0756221451261263	0.367284200787705	0.315102572560817	0.252908266172877	0.3117650131738	0.182715279886559	0.494480293060358
43	-0.599605648848305	-0.171710323760957	-0.757650169152491	0.354771731579645	0.320986505346321	0.260595167236267	0.312117801387411	0.173219674611949	0.48533747599936
44	0.616864484709751	1.39042183048692	-0.00601596244927416	0.246281347630385	0.308760094647849	0.257673239097756	0.270904893791996	0.0880196561387174	0.358924549930714
45	-0.752254982619395	-1.90309395568424	-1.62923312457703	0.236924894680026	0.335954325077184	0.252893064525224	0.275257428094145	0.208686975968965	0.48394440406311
46	0.357304484187168	-0.64773406681808	-0.00555493541670027	0.126289414672858	0.280819332381561	0.231947299055651	0.21301868203669	0.105859371415423	0.318878053452113
47	1.51798500943193	1.69815315210808	1.25805165529981	0.101172772340744	0.213421136294804	0.212647598094727	0.175747168910092	0.0433264446480542	0.219073613558146
48	0.78178724145761	-0.16018252137159	1.01566872505489	0.241696507976687	0.216843275835789	0.206303942508299	0.221614575440259	0.0890968029268824	0.310711378367141
49	1.25288734755396	2.38272234862895	1.82786905879589	0.362415797263869	0.206766196889654	0.208432075878963	0.259204690010828	0.0383601539435358	0.297564843954364
50	1.38172907706128	1.02449026033681	1.0405204154894	0.511641586970379	0.271249616055056	0.224826143732302	0.335905782252579	-0.00074050015609123	0.335165282096488
51	-1.04807507612729	0.048369977672673	-0.732982301416461	0.671275421266292	0.339112545526717	0.245627482415096	0.418671816402702	-0.0092675580329969	0.409404258369705
52	-0.397072092299358	-0.55149398288459	-0.619343560882657	0.557636040974384	0.375043763963239	0.253801497873934	0.395493767603852	0.0263318902125516	0.421825657816404
53	-2.54209639953856	-2.97878729581449	-3.21593611914479	0.403379282328896	0.368744786127912	0.252591358120396	0.341571808859068	-0.0051146980562231	0.336457110802845
54	0.784533978017482	0.0842365795859579	-0.0775056045551154	0.0175815054650937	0.254853049116499	0.22021413976691	0.164216231449501	0.00248604764329151	0.166702279092792
55	-0.412322045445562	-0.555052786012338	-1.21725140070651	-0.0735373076079239	0.172893718771723	0.191010374717409	0.0967889286270694	0.00502122037445278	0.101810149001522
56	0.482745112849947	-0.448831366801239	0.965739157579859	-0.150708979677945	0.0940961501091599	0.154356433919822	0.0325812014503456	0.0213407224956898	0.0539219239460354
57	-0.230225183620047	-0.361582724087747	0.18366293185236	-0.117229061936922	0.0234858164370405	0.131687255570816	0.0126480033569782	-0.041057183294046	-0.0284091799370678
58	-0.210569585276072	-0.568701372901975	-0.524596338334084	-0.114135999575931	-0.0364589711563435	0.113596604182732	-0.0123327888498475	-0.0568410002904893	-0.0691737891403367
59	0.62445896825023	-0.0632448465853941	0.537376027534622	-0.122924726270927	-0.0940677075103254	0.0930097661655517	-0.0413275558719001	-0.0306898390809872	-0.0720173949528873
60	-1.44186784802829	-1.87896090764327	-1.78714639817577	-0.0465392275925769	-0.13166429083149	0.0801747794217914	-0.0326762463340919	-0.0916261004552332	-0.124302346789325
61	0.291550693870061	2.46962474593087	1.0832108479327	-0.161800782007751	-0.214074261099855	0.052769555585127	-0.10770182917416	-0.086258329213553	-0.193960158387713
62	0.00142989993921205	0.858229287463458	0.174576956019944	-0.164736028437216	-0.18140283939614	0.0396554763875583	-0.102161130481932	-0.0614444333230213	-0.163605563804954
63	-0.363134423907224	-0.996831090046369	-0.540110221447804	-0.147996588063734	-0.125435549629529	0.0301390973685435	-0.08109768010824	-0.158071335678749	-0.239169015786989
64	0.602228714739065	1.25190328466205	0.608946145347171	-0.163336095837619	-0.116443375128663	0.0171876886610262	-0.0875305941017518	-0.125902268535119	-0.213432862636871
65	-1.85784339326171	-2.97722336366606	-1.89610144783874	-0.0878860081886876	-0.0655907122566057	0.0119382943532484	-0.047179475364015	-0.112962217740619	-0.160141693104634
66	-1.13568745921196	-1.54095495295241	-2.36392091401351	-0.243687814387903	-0.126849710969381	-0.00962429378838534	-0.12672060638189	-0.0939338218460145	-0.220654428227904
67	-0.231244311961283	-0.937314203933724	-0.942890669485578	-0.409011776088395	-0.214209837883612	-0.0485807319728777	-0.223934115314962	-0.00295775359316855	-0.22689186890813
68	0.13250351016281	0.459847474330999	0.257165864421028	-0.463642823600776	-0.296426778240015	-0.0885672504567382	-0.282878950765843	-0.0800423095113767	-0.36292126027722
69	-0.98061982939411	-0.828281567225817	-0.299527803177667	-0.423586158613633	-0.326738639612024	-0.118176452210707	-0.289500416812121	-0.0227978158077714	-0.312298232619893
70	-1.51778356996076	-1.31334505308446	-1.50077437848673	-0.464721097704248	-0.363446716954228	-0.144058459758054	-0.32407542480551	-0.0240138732198505	-0.348089298025361
71	0.0710597087441706	-0.190671224412325	-0.0122590836042865	-0.595478325747549	-0.41912158797948	-0.177523841969717	-0.397374585232249	0.00252821731674357	-0.394846367915505
72	-0.33448974466505	0.289819880933127	-0.739062195358096	-0.58188822846391	-0.448914182481235	-0.203426263146	-0.411409558030381	-0.0616543021578247	-0.473063860188206
73	-0.00824421145127374	-0.0545882924786314	0.910939176137692	-0.548411457887417	-0.444642713256626	-0.229478471872455	-0.4075108810055	-0.0132007430671187	-0.420711624072618
74	0.260618753836352	0.0047610954510458	-0.633091947353726	-0.474647354099365	-0.428956876036008	-0.240487559825213	-0.381363929986862	0.0441635430167613	-0.337200386970101
75	-0.508684865831838	-0.218601922911042	-0.676242887753766	-0.3619624442075	-0.404191526079721	-0.253051656142938	-0.339735208810053	0.0677725216259688	-0.271962687184084
76	1.13214406779267	1.1947619435939	1.40115744022037	-0.326545626619364	-0.381468716856986	-0.267165552071819	-0.325059965182723	0.141398389989348	-0.183661575193375
77	-0.546068709850482	0.311862394142153	-0.149068349330194	-0.153716130648683	-0.314575123453948	-0.263623406843386	-0.243971553648672	0.0618525752925956	-0.182118978356077
78	-0.324906476504694	0.197111683387774	-0.514703171805769	-0.117918127835899	-0.24918527429286	-0.259684818122958	-0.208929406750573	0.137732424440903	-0.0711969823096691
79	-0.919529512070376	-0.509850434081351	-0.000763126773967671	-0.123863271892377	-0.190710027440935	-0.258765717143478	-0.191113005492264	0.063707693922806	-0.127405311569458
80	0.337882936399097	-0.594539355767112	0.364789619649189	-0.211692688380842	-0.161943653431188	-0.255676765104526	-0.209771035638852	0.0351516143153875	-0.174619421323465
81	-0.00770884513884046	0.567437067672989	-0.151324362823077	-0.191909996713065	-0.156810450465435	-0.247531604534592	-0.198750683904364	0.0586183125180085	-0.140132371386355
82	0.15068533381924	0.49439221504734	-0.129684234007575	-0.162989362229985	-0.129633872067342	-0.239990524877613	-0.17753791972498	0.0251470851904971	-0.152390834534483
83	1.71742554464488	1.05364767069426	0.326723834180584	-0.116118169575407	-0.0909663226076952	-0.232816508250094	-0.146633666811066	0.0956788108936628	-0.0509548559174028
84	2.00028996346071	1.76380810710205	1.1868480611889	0.101759130966065	-0.0275515184984527	-0.22187823373239	-0.0492235404215925	0.024936404278409	-0.0242871361431834
85	0.106881194165172	0.0845119361673899	-0.0994579858030693	0.403131141220602	0.0736253561732314	-0.200174375776132	0.0921940405392337	0.0262169764381784	0.118411016977412
86	0.290522425542064	0.34282536279262	-1.14374474397548	0.506193582495239	0.14179472260462	-0.18149193034391	0.155498791585316	0.103420255747901	0.258919047333217
87	-1.00156222444174	-0.557475295390554	-0.636004096123586	0.52864379386046	0.194058114599834	-0.174901492277694	0.182600138727533	0.0116677746000575	0.194267913327591
88	0.807668145554544	0.507394745822336	0.558320759065149	0.373854868585371	0.204457960893792	-0.173676607600291	0.134878740626291	0.000564839618412931	0.135443580244704
89	0.906330472045768	0.590199041079105	1.15312585060288	0.350293240920811	0.221327783572773	-0.16604906076092	0.135190654577555	-0.0024127082986747	0.13277794627888
90	0.492556069137621	0.656958225205578	0.496464025163441	0.398838379327614	0.244692020299299	-0.147866512906499	0.165221295573471	0.0335430280623331	0.198764323635805
91	-0.486099351866569	-0.172158918342804	0.0835167861605085	0.430129055613434	0.273828190128702	-0.127148642673149	0.192269534356329	0.000735128161754424	0.193004662518083
92	0.388364248170074	0.722654164402763	0.900042986447617	0.345303878499283	0.27872308228997	-0.108279146487824	0.171915938100476	0.0433272626687844	0.215243200769261
93	-0.174313665552141	-0.617978640450634	-0.805011771145467	0.311311314982259	0.296512160643496	-0.0837056169819425	0.174705952881271	0.0854504151530281	0.260156368034299
94	1.20364757864738	0.551489394809544	0.470849749517328	0.243506044858096	0.278455255101761	-0.070112529268397	0.150616256897153	0.101888010107729	0.252504267004882
95	-1.1653515516835	-0.525799858587664	-0.223925156187331	0.315665431772258	0.275262569344374	-0.0540880923655297	0.178946636250367	-0.0117684595425463	0.167178176707821
96	-0.989551394069885	-1.00888139986077	-0.871916216071906	0.18879405369896	0.24685818140073	-0.0425047343984944	0.131049166900399	-0.00964804598100331	0.121401120919395
97	1.97538444670776	0.73201302566444	1.22704395479995	0.00513667430322989	0.186666662237578	-0.0405255878368362	0.0504259162346571	-0.0356684025258626	0.0147575137087945
98	0.775970861790056	1.24324404347878	1.35993131388475	0.133918161851616	0.164158349406445	-0.0274354504831075	0.0902136869249842	-0.086256471853002	0.00395721507198227
99	-0.41336627408027	-0.406163305130253	-0.613881317405772	0.260451812098676	0.184391857721825	-0.00416453191937894	0.146893045967041	-0.0967670909591688	0.0501259550078721
100	-1.79759995128729	-1.29070832725524	-1.48641325983147	0.244664800431461	0.178594401189536	0.00937117055433055	0.144210124058443	-0.0779407659520866	0.0662693581063561
101	0.461460094240871	0.997869660698454	0.187616090289141	0.0181841325081942	0.126570194575042	0.00691877852967737	0.050557701870971	-0.0674721011194098	-0.0169143992484388
102	0.551881703784643	0.54962655345581	0.245040285444168	-0.0360644519953692	0.120217877367316	0.00654589446353475	0.0302331066118273	-0.0949679662100269	-0.0647348595981996
103	-0.163941097408069	-0.213568814880054	0.0503869199370898	0.00266987138709469	0.130009454367378	0.00839853992621979	0.0470259552268975	-0.119229003296134	-0.0722030480692367
104	0.938865747519503	0.226516253502001	1.27570155233039	0.00220125884487377	0.125306809606127	0.0102952209659131	0.0459344298056379	-0.0883259695340633	-0.0423915397284254
105	-1.22248259386731	-0.933725256865978	-0.778154860133207	0.102445930291544	0.125455366665202	0.0232978843832143	0.0837330604466534	-0.116790888623907	-0.0330578281772534
106	0.577807472241301	0.411090142670822	0.144492492162251	0.00524129788603766	0.0908538839623195	0.0266915447427393	0.0409289088636988	-0.0595811215787249	-0.018652212715026
107	-0.113375471616506	0.332546748668918	1.0906244790226	0.02296531936739	0.0781373761982955	0.0305357445659668	0.0438794800438841	-0.0505692299247559	-0.00668974988087182
108	-0.288897156022138	-0.265180782676197	0.0189500857209359	0.0162735047048548	0.0779364160354508	0.0432749583901686	0.0458282930434914	-0.00478939932114185	0.0410388937223496
109	-0.299476927339889	0.639999755134333	-0.420665794679365	-0.0194866391040236	0.0665563650993698	0.0534845175528094	0.0335180811827186	-0.0213668257065544	0.0121512554761642
110	0.469326986764074	0.419933517817584	-0.0810875583726091	-0.0655559886895407	0.0777006431147786	0.057552704747428	0.0232324530575553	0.0149736590588273	0.0382061121163826
111	-0.882087520371985	-0.621871801666877	-0.484416891046019	-0.0287951893700785	0.0963702457980571	0.0596285516257459	0.0424012026845748	-0.00350694105397776	0.038894261630597
112	2.0016604073741	2.75847925289003	2.56073149189284	-0.103752732400874	0.0853524464235424	0.0564049347995204	0.0126682162740629	0.0115098471179837	0.0241780633920465
113	-0.529535443809568	-0.505790790344999	-0.334675063352867	0.088523935319657	0.165500509717716	0.0764253188735499	0.110149921303641	-0.0166836268909151	0.0934662944127259
114	0.240671708617824	0.105575025039365	0.619114226766123	0.108504528879964	0.197222999108905	0.0890962564564575	0.131607928148442	0.0268469176912454	0.158454845839688
115	0.787746755293208	-0.197197793450287	0.826442976159104	0.131501484759052	0.215464260666831	0.104265471606059	0.150410405677314	-0.00121481410345991	0.149195591573854
116	0.453703759934158	-0.094007324125776	0.00026273738579807	0.212028725674835	0.214153827034847	0.123218720378649	0.183133757696111	-0.0486969277991402	0.13443682989697
117	-0.939695485146984	-1.30669555438584	-0.524936526876432	0.273827060423103	0.203159967545266	0.137622846860342	0.204869958276237	0.01914249499142	0.224012453267657
118	0.0386512842975386	-0.0693225747959213	-0.655048013804371	0.171049412488554	0.146321749839122	0.143419824986707	0.153596995771461	-0.0171366790772978	0.136460316694163
119	0.443753940158972	1.27719206392712	0.668632609852865	0.110422667607363	0.101143773122684	0.140940071686575	0.117502170805541	-0.0237872653535708	0.0937149054519701
120	-0.237849947382748	0.450018671624798	0.152752975415746	0.118772745796888	0.109363689800563	0.143683517850828	0.12393998448276	0.0419418234080602	0.16588180789082
121	-1.13042075331473	-1.17996126716121	-0.22962977001385	0.0841057079809521	0.126017898600529	0.146010641660844	0.118711416080775	0.00282187626869852	0.121533292349473
122	1.28873346526888	1.6107180226405	1.16421995112852	-0.0618515413672213	0.0943979613886603	0.144515893155406	0.0590207710589485	0.028721634830466	0.0877424058894145
123	-0.392922608978697	-1.08410425029506	-1.32484221698535	0.0175064333659434	0.122850479629217	0.152517670397466	0.0976248611308752	0.0202728407102299	0.117897701841105
124	-0.0572482426559565	-0.285312803226655	-0.9064954160026	0.00912009123689808	0.102382506011558	0.145700116030521	0.085734237759659	0.0919896519215991	0.177723889681258
125	0.27706209460807	0.321270663833293	-0.658553110452347	-0.00177933075858896	0.0759544986872084	0.130596616734204	0.0682572615542746	0.0249087102125891	0.0931659717668637
126	-0.271940411533418	0.895004003610066	-0.0814598713522817	0.0232318808618362	0.0662648885784501	0.111089410297788	0.0668620599126914	0.0261854295101226	0.093047489422814
127	1.55580586524467	1.25718552228103	2.05867667868523	0.00277915827569466	0.0869030732756415	0.0933751646050644	0.0610191320521336	0.0132403866140057	0.0742595186661392
128	-2.23900066472565	-1.38366759207035	-1.18538295826506	0.160149151518597	0.139053612069696	0.0966540460528856	0.131952269880393	0.0533533966209734	0.185305666501366
129	0.0370241218987607	-0.551648713565569	-0.138141740846534	-0.0266819076565436	0.124128016590691	0.0877374875571545	0.0617278654971006	0.0487907961208317	0.110518661617932
130	0.701109296787047	0.510821971395907	0.943117268624819	-0.103759605718112	0.0919783546910833	0.0783927253383371	0.0222038247704362	-0.00981494717587181	0.0123888775945644
131	-0.110190869199428	-0.231740824387766	0.108987820946485	-0.0519205148594932	0.0841345437040141	0.0785656410575233	0.0369265566340147	0.0373128858350813	0.0742394424690961
132	1.09768647427502	0.604775565445815	0.529686776394697	-0.0348026314294038	0.0685228081157143	0.0789818911345922	0.0375673559403009	0.0321608358483428	0.0697281917886437
133	1.24842837678731	1.04894262648289	1.04859642576463	0.0943997878294066	0.0756123235399555	0.0834002385737704	0.0844707833143775	0.0815514410941884	0.166022224408566
134	-0.563657321485183	-0.764391184225441	-0.530264550750003	0.276089421295896	0.112232120757708	0.0957505026857052	0.161357348246436	0.087010020617404	0.24836736886384
135	2.02451660121529	1.58403826970659	2.07404753430628	0.267267060037959	0.108058098502548	0.100196903047405	0.158507353862637	0.111993755550504	0.270501109413141
136	-0.0117632819649636	0.323426730655025	0.744072663961676	0.451385812114549	0.153585570191796	0.121696691084019	0.242222691130121	0.0921144904629368	0.334337181593058
137	-0.406646098298914	0.6006765851455	0.586828556438229	0.483793459290081	0.189648925957518	0.144929801480786	0.272790728909462	0.0726318638099619	0.345422592719423
138	-1.73897659102219	-2.60318204278286	-1.69775374554176	0.402158903418384	0.227263025174384	0.167948835556733	0.2657902547165	0.120341609866906	0.386131864583406
139	-1.71931447841129	-1.49200229832666	-1.09867061930126	0.135260596428786	0.159756770945686	0.169912384789025	0.154976584054499	0.0976632270921415	0.25263981114664
140	0.498436929624099	1.12978145927211	1.15460710037432	-0.183764418684541	0.0603946746621225	0.160040107611329	0.0122234545296367	0.093747164739185	0.105970619268822
141	1.10071603628079	1.31028926828378	1.3937594430064	-0.253680488366053	0.028805261879757	0.160955377826356	-0.0213066162199801	0.145317138677765	0.124010522457785
142	1.22980513809344	2.06265015562248	0.976004972828791	-0.13947043353272	0.0495947111779014	0.172858396113232	0.0276608912528044	0.117701076946849	0.145361968199653
143	0.8150922061814	-0.189967166564365	0.293372701645505	0.0589044220868089	0.129450890603398	0.189869630146191	0.126074980945466	0.0977682718611292	0.223843252806595
144	-0.0387380248617781	-0.328513453218173	-0.45263241582532	0.229057358501431	0.172505242767122	0.204732352962997	0.202098318077183	0.159096590769026	0.361194908846209
145	0.989568825887104	1.39171409291978	1.91907618876463	0.276461315295384	0.184938605014645	0.210951294546153	0.224117071618727	0.127119109181803	0.35123618080053
146	1.13094356804522	0.629213129577291	1.15799382801275	0.373845468920729	0.232773689535235	0.231497095292708	0.279372084582891	0.113232015663509	0.3926041002464
147	0.963518999627287	0.998653610943249	-0.293891867625084	0.498265210589481	0.277796147609678	0.256700117182816	0.344253825127325	0.126149166499187	0.470402991626512
148	-2.17614901137942	-1.08851610117745	-0.518771181238791	0.603353296540349	0.331552764902188	0.272350707731255	0.402418923057931	0.0726774428584643	0.475096365916395
149	0.547256485384017	-0.278298490243926	0.243707880014286	0.35160001921742	0.321044499042487	0.2780039063495	0.316882808203136	0.227377507853363	0.544260316056499
150	-1.5025123325795	-0.467454394722498	-1.33460583591224	0.258958889200866	0.294337483012805	0.282319933697325	0.278538768636999	0.176439129345687	0.454977897982686
151	0.421690662973548	-0.41514174672541	-0.156197994624785	0.0280403348913579	0.251454963329824	0.271220919142769	0.18357207245465	0.200528274718354	0.384100347173005
152	-1.318051073898	-0.842080445040968	-0.997131671256472	-0.0335388995443559	0.200851935224064	0.258264322562442	0.14185911941405	0.232492351519218	0.374351470933268
153	-1.88815151593866	-1.21684827522206	-1.86373967301125	-0.19892549704857	0.132754523494373	0.236295117747535	0.0567080480644463	0.088249128580207	0.144957176644653
154	-0.197683148564144	-0.551209991912782	0.626875812461351	-0.454124027462425	0.0428944993342041	0.199304571233456	-0.0706416522982549	0.143653539820432	0.0730118875221772
155	-1.48294020776991	-1.19669437790427	-1.3084453878704	-0.540635646823025	-0.0368016296859102	0.172886594488966	-0.13485022733999	0.0889542237133457	-0.0458960036266442
156	-0.251490272895205	-0.0621133766335252	1.00044590799592	-0.679793872227873	-0.128205114311894	0.137852434378983	-0.223382184053595	0.0597231260909893	-0.163659057962605
157	1.06104114936665	0.303741728791536	0.58551090088807	-0.695408299709973	-0.187296234737901	0.116972918806618	-0.255243871880418	-0.0206726000399938	-0.275916471920412
158	-0.786579909592139	-0.495347988271089	0.0679604752254122	-0.513043226194658	-0.210804608729523	0.104116841971398	-0.206576997650927	0.00425741565151149	-0.202319581999416
159	-0.757530861713222	0.0520867831943674	-0.702083954396103	-0.459700872048314	-0.235858276681965	0.0932632348319584	-0.200765304632773	0.00221481110307807	-0.198550493529695
160	-0.601843128447373	-0.724216220182738	-1.17059321545538	-0.467014337590219	-0.243196491897697	0.0771797504453148	-0.211010359680867	-0.000357437707715992	-0.211367797388583
161	0.20460036297327	0.583326253755188	0.181094860156779	-0.484089630075038	-0.263841886684968	0.0527208083203078	-0.231736902813233	0.0518121825048477	-0.179924720308385
162	-1.41434850062273	-1.2639122039088	-1.52170743802934	-0.417203261740903	-0.249907963792543	0.0338566990070076	-0.211084842175479	0.00897918294780594	-0.202105659227673
163	-1.07859180496059	-0.568801155370246	-1.05633067022682	-0.493494511538914	-0.273748316784538	0.00433649083415122	-0.254302112496434	-0.0661385625780035	-0.320440675074437
164	-0.561204763601763	-1.1034214888435	-1.49387996740056	-0.58981729129861	-0.299361813247095	-0.0294299574977241	-0.306203020681143	-0.0934124626177503	-0.399615483298893
165	-0.342175395225874	-0.355083439357487	-1.16763537743897	-0.629181218520158	-0.34283066555691	-0.0703262568422417	-0.347446046973103	-0.15474367408583	-0.502189721058934
166	-0.319300261119389	0.268162193750253	0.937844844164055	-0.615182298477566	-0.37233250281059	-0.113737647858664	-0.367084149715607	-0.108927593442431	-0.476011743158038
167	0.553215883824697	0.0167522591019891	-0.528622798561694	-0.576274046629149	-0.371091767931064	-0.139763918945111	-0.362376577835108	-0.0347950254606461	-0.397171603295754
168	0.482365761086458	0.885129342486955	0.416276795559795	-0.436823794538932	-0.357517921225507	-0.164589913902777	-0.319643876555739	-0.0581922475172628	-0.377836124073001
169	-0.117862654087506	0.289421878841751	0.246912219449421	-0.274952561441685	-0.30768427827884	-0.179658578641212	-0.254098472787246	-0.0371800068326569	-0.291278479619902
170	0.299068766010977	-0.270809964306424	0.500633445335515	-0.184975756138694	-0.254691388603678	-0.188134630541506	-0.209267258427959	-0.0441007038093381	-0.253367962237297
171	-0.402190136532653	-0.673319482868502	0.496327265091611	-0.0923662788867155	-0.219669223048322	-0.188840584556214	-0.166958695497084	0.000710586809642115	-0.166248108687442
172	-0.495526092682578	-0.883137095293536	-0.723194633971342	-0.0838503494720723	-0.211025848185959	-0.183217491346734	-0.159364563001588	-0.0115434342524149	-0.170907997254003
173	-0.455407855426627	-2.39282090551558	-1.35622932850406	-0.124056067546333	-0.227220079466086	-0.183498225266414	-0.178258124092944	-0.00149230604398379	-0.179750430136928
174	0.162363320166969	0.18395509077431	-0.233133067207604	-0.177481189486494	-0.308972319758834	-0.194337996499798	-0.226930501915042	-0.0545568853331286	-0.281487387248171
175	-0.0813694574812616	0.827541211297272	0.370681849399035	-0.164782751771232	-0.347595718344786	-0.203562417023383	-0.238646962379801	-0.0547050163041811	-0.293351978683982
176	-1.47536642786879	-1.78059282586485	-1.35312943370346	-0.149893897041642	-0.334962931324599	-0.205917221356018	-0.230258016574086	-0.0767873945561017	-0.307045411130188
177	-0.76598773907721	0.129809054139921	-0.267136662221297	-0.285146935468828	-0.37380157232035	-0.218224024244515	-0.292390844011231	-0.0348438181008977	-0.327234662112129
178	-0.520536700282555	-0.0271320285454645	0.825429019763028	-0.397080854178913	-0.383302171483316	-0.22874091606618	-0.336374647242803	-0.0786621132454341	-0.415036760488237
179	-2.59592912874976	-1.82084602911455	-2.54468731533059	-0.460045925354214	-0.377964416910494	-0.227811169445442	-0.355273837236717	-0.0475563433901394	-0.402830180626856
180	-0.0397143849129462	-0.13085648499685	-0.996613602197075	-0.716752616139104	-0.421598359779601	-0.248012201252047	-0.462121059056918	0.018748969269289	-0.443372089787628
181	-0.522979137398275	-0.170436121788088	0.403876256061143	-0.758454749939	-0.441279408994578	-0.271323162110907	-0.490352440348162	-0.039162444397526	-0.529514884745688
182	0.561584549095706	0.49068759299578	1.11252011485483	-0.750847279165066	-0.445553865525593	-0.28429705912455	-0.493566067938403	-0.0192303586098805	-0.512796426548284
183	0.478956882471713	0.34930191246111	0.281806748375038	-0.605589657423008	-0.417709229063746	-0.282278118742004	-0.435192335076253	-0.0222299291716562	-0.457422264247909
184	-0.240720812815463	0.25361970242792	0.02477645239687	-0.423131640006319	-0.373879726993861	-0.275518970040378	-0.357510112346853	0.0684118817623746	-0.289098230584478
185	0.5507515981375	0.263997722040287	0.304622778453113	-0.320975865178871	-0.323908941230457	-0.267265783595301	-0.30405019666821	0.000946969362702866	-0.303103227305507
186	0.637400660541555	-0.117885582287236	0.930393963737855	-0.181119038097962	-0.271123624803214	-0.255331968403726	-0.235858210434967	-0.00693668124938773	-0.242794891684355
187	0.868799245769581	1.10796418586381	0.804933007573486	-0.0302297004852846	-0.230692504690303	-0.234830569070927	-0.165250924748838	0.00744236554037235	-0.157808559208466
188	0.780876271277466	0.723476661284623	0.748513299765161	0.134034649395785	-0.159725521438607	-0.208635501769392	-0.0781087912707381	0.00545369018489677	-0.0726551010858414
189	-1.10654707486476	-0.605120299069977	-1.44581424452059	0.277025227609069	-0.0832132788732114	-0.178526580386886	0.00509512278299059	0.0009429386324186	0.00603806141540919
190	0.700160058879247	0.428180171705464	0.468623429994356	0.192486966692834	-0.0490085459985246	-0.165341026893376	-0.00728753539968902	0.0993227871027001	0.0920352517030111
191	-0.474807364689971	0.016628338351167	-0.105978578398748	0.208673297857722	-0.0104475076428515	-0.14880801399037	0.0164725920748336	0.0493571723474886	0.0658297644223222
192	-0.967407074353908	-2.22226160282107	-1.79096546900812	0.14234215677351	0.0162885844886587	-0.134883268693564	0.00791582418953498	0.123111637623281	0.131027461812816
193	-0.350619087413881	-0.738145909578063	-0.909441172946858	-0.00668893134145037	-0.0391022527304976	-0.138466485511184	-0.0614192231943774	0.0303511253689255	-0.0310680978254519
194	1.0921261664749	0.347530014471029	0.153319659434798	-0.110530223833312	-0.0991207086116757	-0.148375198341654	-0.119342043595547	-0.00191177319076108	-0.121253816786308
195	0.846679925548026	0.778728570202958	0.856599807534327	-0.0280438689157368	-0.124713980545514	-0.153756799129666	-0.102171549530306	0.0311987600382775	-0.0709727894920282
196	1.29730776094807	0.379692076318417	0.212282451581108	0.102875140240767	-0.112268983314075	-0.14901963680217	-0.052804493291826	0.18004151680339	0.127237023511564
197	-1.28597518303617	-1.771741518651	-1.47599349426012	0.289657283740551	-0.0878032341482304	-0.141870855805343	0.0199943979289926	0.176508287678495	0.196502685607488
198	-0.269438512184905	0.993532047693718	-0.145421602702901	0.204178996322292	-0.126541436683247	-0.14808849968431	-0.0234836466817552	0.217390571013912	0.193906924332157
199	-0.789438175068648	-0.198487525749223	-0.861237875916798	0.114681535433739	-0.115813053881554	-0.153153827852178	-0.0514284487666643	0.218670906605412	0.167242457838747
200	-0.775134301758532	-0.807490467247059	-1.20061683529408	-0.0226650701059146	-0.111316469635812	-0.163706822003047	-0.0992294539149242	0.229641850665124	0.1304123967502
201	0.773750212233811	0.637229336313671	1.41804732231026	-0.165049526927583	-0.131089313554508	-0.181727997831009	-0.159288946104367	0.238480055480102	0.0791911093757352
202	-0.415316961193626	-0.87090432587146	-1.05248124217251	-0.128102296042637	-0.119167273586975	-0.182005752244231	-0.143091773957948	0.273640058179292	0.130548284221345
203	-1.04977714311577	-0.507199025836458	-0.642223770326711	-0.142120786526205	-0.135781474778774	-0.190108173434177	-0.156003478246385	0.230860407125283	0.0748569288788972
204	-1.12848066097991	-1.29964524922846	-1.09720627453217	-0.245562618415943	-0.159067103497907	-0.200831351977419	-0.201820357963756	0.14455432002994	-0.0572660379338161
205	-0.510954716416455	-0.620190091605748	-0.806658311853085	-0.386383018952011	-0.212011595794456	-0.2177199688908	-0.272038194545755	0.209902719784209	-0.0621354747615467
206	-0.613438505425943	1.18328821131446	-0.482527248612557	-0.462462679388719	-0.260845706862721	-0.236874491207244	-0.320060959152895	0.14488784771947	-0.175173111433425
207	-0.95565881297011	-0.983673203913674	-0.631699613145089	-0.512174947768575	-0.246257403446408	-0.254777859052675	-0.337736736755886	0.189286610410351	-0.148450126345535
208	1.23296313965095	1.24439561683945	1.86554452736563	-0.581339953981175	-0.260601452637909	-0.272844504214158	-0.371595303611081	0.173338296649308	-0.198257006961773
209	-1.65108090083321	-1.6551721306996	-1.81596616450369	-0.416995825337419	-0.220900574708013	-0.268285220093362	-0.302060540046265	0.106559538298293	-0.195501001747972
210	1.49347793595002	1.43475423751629	1.54703187494688	-0.474908862424194	-0.241235423044558	-0.278554366639829	-0.331566217369527	0.174673487415397	-0.156892729954131
211	1.32836665697137	0.194412210821548	0.530020266973437	-0.289136247001093	-0.199952539054598	-0.270441344225858	-0.253176710093849	0.146520916968477	-0.106655793125372
212	-0.346283149915837	0.213570569057457	-1.09048486102912	-0.0317684098130175	-0.159342795648456	-0.256554047208061	-0.149221750889845	0.161886184987102	0.0126644340972572
213	0.183400103627734	0.707420958911348	-0.918442286908846	0.050188000578188	-0.119891227260014	-0.252727872963986	-0.10747703321527	0.131938626285776	0.0244615930705058
214	0.169778255013489	0.47121201571032	0.887340039090128	0.10122839493402	-0.0663391076722433	-0.255616993276062	-0.0735759020047619	0.144781180496521	0.0712052784917592
215	-0.323324834308401	0.250127448090475	-0.166454808442356	0.131368845228299	-0.0128304114505562	-0.247638573949552	-0.0430333800572696	0.107813008969121	0.0647796289118516
216	1.20638076039321	0.413551707397117	0.403837184066249	0.0959565120763203	0.0316506102080165	-0.240369947703705	-0.0375876084731228	0.0601660968166206	0.0225784883434978
217	-0.00785797378660524	-0.740469012395447	-1.01248180379575	0.199001113136055	0.0739706378895238	-0.228588059617071	0.0147945638028361	0.051302128869013	0.0660966926718491
218	-0.723386941611785	-0.975520142387067	-0.849782030720479	0.222830053289392	0.0756582435522264	-0.2260331052263	0.0241517305384394	0.0562542601740258	0.0804059907124652
219	-0.348725763750251	-0.376198970505331	-0.760738167591207	0.131733816254094	0.0423559264119798	-0.229583494238017	-0.0184979171906478	0.0601161834947729	0.0416182663041251
220	-0.965552063868893	-1.35037231155892	-1.93662429983729	0.0390823793313406	0.00632073509912805	-0.237294661431165	-0.0639638490002322	-0.0336092222732717	-0.0975730712735039
221	-2.62765607032073	-2.3417302782839	-2.25273199105602	-0.110353039195912	-0.0622657197100608	-0.258982411706124	-0.143867056870699	-0.111007015290637	-0.254874072161336
222	0.764143417541146	-0.654022839984467	0.948477028955726	-0.447323839731855	-0.182884498390743	-0.294777078578009	-0.308328472233536	-0.0269420318738259	-0.335270504107362
223	0.0248757969808552	-0.0981866822976425	-0.237323236073749	-0.468160152762864	-0.279147110577422	-0.312831621323843	-0.353379628221376	-0.0229998359233455	-0.376379464144722
224	0.220840948617135	0.375581526364294	1.22872949375325	-0.423970753512077	-0.337717040998294	-0.326927842944727	-0.362871879151699	-0.049658466528305	-0.412530345680004
225	-1.47511694831899	-0.995126679621387	-0.620443628948332	-0.334348815167088	-0.353580744757732	-0.324390217449346	-0.337439925791388	-0.102661156366738	-0.440101082158126
226	0.501916974171949	0.951335993074073	-0.0194202448612054	-0.415947160570769	-0.385185989022323	-0.324988940642227	-0.37537403007844	-0.0900399609001402	-0.46541399097858
227	-0.892243413274606	-1.52406060035008	-0.668801664077509	-0.353571631394254	-0.36255944726976	-0.322711782500654	-0.346280953721556	-0.0682873325872339	-0.41456828630879
228	0.325317290973543	0.838594784495391	0.776653267506551	-0.382809381017218	-0.385391060026132	-0.323976519690343	-0.364058986911231	-0.00831722492689388	-0.372376211838125
229	0.0558215158968942	-0.901205754446388	-0.568889395140177	-0.319448956703204	-0.360568826647425	-0.315050645075075	-0.331689476141902	-0.0994583741716172	-0.431147850313519
230	0.709145014694196	-0.0913505918079126	0.0876228468960021	-0.25027181112291	-0.361596015497185	-0.310037208649398	-0.307301678423164	-0.0428659979683426	-0.350167676391507
231	0.422832715196932	-0.827341726161649	-1.43000382020645	-0.115930096079565	-0.353394705231697	-0.302332038533311	-0.257218946614858	-0.0790006591530883	-0.336219605767946
232	-1.53249267323288	-1.34407947144994	-1.77331690146914	0.00238315817624678	-0.363379973122388	-0.306224894596913	-0.222407236514351	-0.0731575707091468	-0.295564807223498
233	-0.44433187022829	-0.636874718056788	-1.12794389819666	-0.109075982105054	-0.402150730930511	-0.322684583207679	-0.277970432081081	-0.0566056597008103	-0.334576091781892
234	1.28949786127064	1.25301883358045	0.92229972159979	-0.19495758623979	-0.435782617960606	-0.343444490100073	-0.324728231433489	-0.0797694154187252	-0.404497646852215
235	-0.110860821015126	-0.932361141819763	0.479866300401784	-0.0740567558004059	-0.402972163362228	-0.348985746517899	-0.275338221893511	-0.130667272242652	-0.406005494136163
236	1.69172593315485	1.03244372371897	1.39383804140358	-0.0235733225462631	-0.398271690616466	-0.346020147758519	-0.255955053640416	-0.139221952844661	-0.395177006485076
237	-0.77885506141778	-0.255461038488723	-0.566215651968825	0.183112152923557	-0.348222506182828	-0.327846622966959	-0.16431899207541	-0.117590020227882	-0.281909012303292
238	-0.214344550863339	0.33388374006426	-0.942416845920902	0.172546524455375	-0.311597603799775	-0.315121778605767	-0.151390952650055	-0.100393311082736	-0.251784263732791
239	0.0431176334371201	-0.42230821044581	-1.01582901298678	0.126056482569665	-0.265874119819717	-0.310377180781038	-0.150064939343697	-0.134878460682735	-0.284943400026431
240	0.112129704732422	0.648025190008883	0.182747515166947	0.0960906415476999	-0.240318785330998	-0.312873483653986	-0.152367209145761	-0.0967550820083866	-0.249122291154148
241	0.619230781211905	-1.10040790654703	-0.694766521717231	0.0842081840125204	-0.194069681875251	-0.310430359385936	-0.140097285749556	-0.133900413257134	-0.273997699006689
242	-0.459162279480167	-0.222371566573742	-0.189070119441475	0.136129808062697	-0.192728646097162	-0.311905374299816	-0.12283473744476	-0.0946015658275049	-0.217436303272265
243	-1.66114296044153	-0.887197603936613	-2.34739432103887	0.0954181934712452	-0.192779438635481	-0.311999202374686	-0.136453482512974	-0.0744479166626129	-0.210901399175587
244	0.147621231929596	-0.795217741912497	0.131951204862213	-0.111405198076114	-0.215534073515719	-0.330490685588031	-0.219143319059955	-0.0535762425345924	-0.272719561594547
245	-0.79558019074686	-1.2472035497744	0.0252867700291806	-0.17639587767909	-0.249747595294	-0.341443391469718	-0.255862288147603	-0.117007423368369	-0.372869711515971
246	-2.19592123514661	-1.28559864476229	-2.14431468993315	-0.271752739457711	-0.30532021952957	-0.347089821432018	-0.308054260139767	-0.054358207104239	-0.362412467244006
247	0.463881661593868	0.74144394923952	0.424583501060522	-0.520578044404573	-0.374641652819286	-0.367972072345674	-0.421063923189844	-0.0829250110677814	-0.503988934257626
248	-0.57932500683166	-1.35107768832956	0.323775787182603	-0.526049552183531	-0.384517302966515	-0.37789489842606	-0.429487251192035	-0.0707355727724299	-0.500222823964465
249	0.236097928884796	-0.0863234681633253	1.19762994791324	-0.533465633078748	-0.422749226223204	-0.379667191985388	-0.44529401709578	-0.098512685598021	-0.543806702693801
250	0.00729871160847406	-0.000361465819268769	-0.804971218077365	-0.453494327161165	-0.437312955595608	-0.366843384747023	-0.419216889167932	-0.126201702057634	-0.545418591225566
251	1.10679953095889	1.6042583976138	1.33836975542293	-0.367488320583512	-0.432717687874928	-0.360305716928521	-0.386837241795654	-0.0817341222942725	-0.468571364089926
252	0.478255129488022	0.925943128365012	0.195225493095823	-0.170195853678703	-0.362880688960776	-0.339580158224047	-0.290885566954509	-0.173711247469945	-0.464596814424454
253	-0.918587749921308	-1.22496676356639	-0.846366180470191	-0.0117547984665684	-0.273819894452122	-0.317769822897113	-0.201114838605268	-0.199230380604212	-0.40034521920948
254	-0.573967331382629	0.247379884468742	-1.08324056234461	-0.0378046727184061	-0.245240055088615	-0.304693571381318	-0.195912766396113	-0.263353912045904	-0.459266678442017
255	0.325587499440127	-0.142150948497428	-0.0567386138777906	-0.106959377774796	-0.209922684956258	-0.301029928371081	-0.205970663700711	-0.267920924877478	-0.473891588578189
256	0.473303750170055	1.29405812715369	0.247275266481839	-0.0914876432184028	-0.184006324992556	-0.295817681331472	-0.190437216514144	-0.324726797133552	-0.515164013647696
257	-1.49762802742492	-1.68890284012063	-1.36529183617068	-0.0238296573530794	-0.118208482821882	-0.286633914879765	-0.142890685018242	-0.283452756655854	-0.426343441674096
258	0.372520819061317	0.90250356666252	0.00878274685890229	-0.151461360197046	-0.125528979848772	-0.288872821311455	-0.188621053785757	-0.284756999411676	-0.473378053197434
259	-0.572885826572635	-0.4359064216346	0.306525117078161	-0.152394509012895	-0.0967550597708572	-0.28801040498533	-0.179053324589694	-0.24832086535841	-0.427374189948104
260	0.391141719840882	0.178616611255398	-0.33119221044235	-0.197692909095694	-0.0885636940638198	-0.281922565937743	-0.189393056365752	-0.215042076151704	-0.404435132517456
261	-0.713339348891171	-0.942713574256471	-0.918744555015958	-0.154609351275941	-0.0743132272468816	-0.277381948576128	-0.168768175699651	-0.180993706736221	-0.349761882435872
262	0.324362994217132	1.24224432117833	-0.273021016576825	-0.194952851302413	-0.0931921733165566	-0.279465602108882	-0.189203542242617	-0.279466524456445	-0.468670066699062
263	-0.382439585984542	-0.697012851411526	-0.264221779067379	-0.157102826113429	-0.0621024054282825	-0.281111132353249	-0.16677212129832	-0.233434285181254	-0.400206406479574
264	-0.645427516639217	-0.643838246323499	-1.43630666757145	-0.164037491879235	-0.0620483506904358	-0.282303437008963	-0.169463093192878	-0.282202309554644	-0.451665402747522
265	-0.856595601517652	-1.3864454194261	-0.656282280375347	-0.218547268525287	-0.0810585054013583	-0.293719337167486	-0.197775037031377	-0.295683896444938	-0.493458933476315
266	0.942089743471009	0.770301654818722	1.03093531641635	-0.311157346382102	-0.136542949143941	-0.306344275401649	-0.25134819030923	-0.275934293267998	-0.527282483577228
267	-1.61553316482249	-1.36226661605681	-0.753724561018477	-0.21791013329113	-0.144021895930118	-0.304578183757665	-0.222170070992971	-0.179839022328387	-0.402009093321358
268	0.577815677159846	-0.0851828626148502	-0.507228967550802	-0.325594935497897	-0.188916017571447	-0.307193977319037	-0.273901643462794	-0.210358373873561	-0.484260017336355
269	-0.427608325582795	-1.44702314928273	-0.077206942576159	-0.27662086083127	-0.215591615929832	-0.311143282281589	-0.26778525301423	-0.204939492284779	-0.472724745299009
270	0.581448485989347	0.518342338017674	0.137430498509005	-0.270411290442967	-0.273777672649039	-0.312257609272129	-0.285482190788045	-0.14230544953235	-0.427787640320396
271	0.486624402865607	1.45953069099194	1.2293374114561	-0.175869400322727	-0.286809705782491	-0.309098641479886	-0.257259249195035	-0.169419143871126	-0.426678393066161
272	0.915717180901503	1.00699434062423	0.45803492941633	-0.0620828892798917	-0.238322684206062	-0.292589620863696	-0.197665064783216	-0.128882045332131	-0.326547110115348
273	-1.40079606971575	-0.839362377523323	-0.934584719263108	0.0940041783238863	-0.165011636853821	-0.272279039229612	-0.114428832586516	-0.0869976721399229	-0.201426504726439
274	0.799939238925778	0.743665598181188	-0.5526750464312	0.00368434086261373	-0.137936202425774	-0.261640877294272	-0.131964246285811	-0.0452293575893615	-0.177193603875172
275	0.316965073184754	-0.158303560722543	-0.300038184356658	0.0484950241983044	-0.0909001379557896	-0.255562499511672	-0.0993225377563856	-0.0953719986246252	-0.194694536381011
276	-1.40505525028452	-1.52899628054305	-0.993746829432151	0.0973537794347842	-0.0615683949862576	-0.250986449667246	-0.0717336884062399	-0.0810920888316817	-0.152825777237922
277	0.0957801927951579	0.319704049284755	-0.383941387675142	-0.0419677111714614	-0.0899571431755296	-0.253958777627413	-0.128627877324801	-0.0870069740429734	-0.215634851367775
278	-0.0632218926184463	-0.192502344791163	0.025366925327812	-0.0897349277162561	-0.0955607683108422	-0.257566529662491	-0.14762074189653	-0.0591961565971173	-0.206816898493647
279	-1.35622210388712	-1.03749837381005	-1.09322356414057	-0.108225557883761	-0.102481306841843	-0.257958276654754	-0.156221713793453	-0.123296639891199	-0.279518353684651
280	0.944355900516193	0.700028391284537	1.55083750540617	-0.250227477867818	-0.137730169437018	-0.265834859091464	-0.217930835465434	-0.114544860044613	-0.332475695510047
281	0.421006140435091	0.395549754704521	0.811276802198385	-0.18555280063927	-0.133907185490545	-0.255843722898451	-0.191767903009422	-0.071516945372176	-0.263284848381598
282	-0.312388327778988	0.359881242368885	-0.825755465244594	-0.0911716534390653	-0.113990618178974	-0.238006036847814	-0.147722769488618	-0.0399229878525062	-0.187645757341124
283	2.55483868229629	1.83352609301099	2.2873847291326	-0.0723581514817959	-0.0851087449651341	-0.228718156228782	-0.128728350891904	-0.0666300099407527	-0.195358360832657
284	0.718081214117759	1.00795007962812	0.947137180743996	0.217969359032844	-0.00290552933553081	-0.198345517170843	0.00557277084215656	-0.137051487945803	-0.131478717103646
285	2.67706618008511	1.44778074258133	1.03895686091853	0.40174615201402	0.085301994511483	-0.163112251368445	0.107978631719019	-0.12954965602496	-0.0215710243059405
286	-0.150554651836536	0.0959549402442866	-0.590911935001861	0.727775631933852	0.189040071675448	-0.123387691678744	0.264476003976852	-0.0911970630984109	0.173278940878441
287	-0.283492307293542	-0.0709558829072451	0.110117401229715	0.779021839696502	0.255508654021152	-0.0950933766084281	0.313145705703075	-0.0882119945331964	0.224933711169879
288	-0.783944748989568	-0.835595055979268	-1.12843815377743	0.68697234785354	0.289344485363373	-0.0700704095465955	0.302082141223439	-0.0392260289256637	0.262856112297775
289	-0.0235518770316056	1.16539892453762	0.882175000275197	0.486866574584137	0.275152789297063	-0.0591593157211532	0.234286682720015	-0.0395710847283942	0.194715597991621
290	-1.15205499352262	-0.484831201799054	-0.258692097079694	0.34151030869133	0.294764609601366	-0.0417080763081894	0.198188947328169	-0.0359259725207009	0.162262974807468
291	-0.531683134466531	0.482569229427241	0.418947719490715	0.115519869059059	0.2823474226123	-0.0293832479358187	0.122828014578513	-0.028877948726196	0.0939500658523173
292	-0.969919167126102	-1.7741000994001	-1.2865462382391	-0.055603563455746	0.280550179957176	-0.0152356439383152	0.0699036575210381	0.0168700187267011	0.0867736762477392
293	-0.4867815217801	-0.821954723359233	-0.902002178112335	-0.230475791251477	0.21202657048478	-0.0151557445000723	-0.0112016550889233	0.0399767048731877	0.0287750497842644
294	-0.563207834773631	-0.922756302775961	-0.693802884021266	-0.336208700369014	0.132208553520814	-0.0231147324275311	-0.0757049597585773	0.0405142119310518	-0.0351907478275255
295	-0.67424609210678	0.296943729501981	-0.495428523383727	-0.407580134758052	0.0441411981795882	-0.035699463610674	-0.133046133396379	0.0355157569591511	-0.0975303764372281
296	0.758346590314385	0.600874965759217	1.32066294933971	-0.467663669764511	-0.00661785229662217	-0.0501625013291123	-0.174814674463415	0.00665072586827805	-0.168163948595137
297	-0.387754233886336	-0.0725975620492922	-0.00174845419043212	-0.362497518133012	-0.0207470158560846	-0.0495997151115086	-0.144281416366868	-0.0532754582313127	-0.197556874598181
298	-0.227823794097528	-0.27393480119367	-0.401449483503886	-0.317430983540377	-0.0319138750417467	-0.0487055944919264	-0.132683484358017	-0.0971294083683967	-0.229812892726414
299	0.984841851483354	1.51314884793671	0.727290159666858	-0.287114445665673	-0.0473217551124016	-0.0511649417635183	-0.128533714180531	-0.117357957615152	-0.245891671795683
300	2.8406549576297	2.5747822042528	2.00687912994176	-0.13666072422345	-0.00654058238152518	-0.0461343460386794	-0.0631118842145517	-0.147346243978166	-0.210458128192718
301	-1.30444499690271	-0.303974724838363	-0.338114561342699	0.250459664463747	0.10533290411183	-0.0234388605011286	0.110784569358149	-0.0934938236363812	0.0172907457217681
302	0.985240121168895	1.19824767583035	0.765680639152538	0.257278588417685	0.166907921082479	-0.00770449522694089	0.138827338091074	-0.111928645010386	0.0268986930806887
303	-1.67949085527463	-0.836552185166275	-2.05726224577746	0.338047401418106	0.241940227592029	0.0121756496982564	0.197387759569464	-0.113437993295875	0.0839497662735892
304	0.529495438681791	-0.874123834599599	-0.372365122252538	0.157469755750507	0.256889644106831	0.00972699546407932	0.141362131773806	-0.130326422603099	0.0110357091707067
305	0.497061676426406	0.807633389127632	0.405970246389156	0.116004804239339	0.229842636442273	0.00426482111740609	0.11670408726634	-0.0721528564810547	0.0445512307852849
306	-0.430289288079616	-1.01994465012512	-0.582040027519896	0.138075434136924	0.230609563299508	0.00342751983044845	0.124037505755627	-0.0792425955523391	0.0447949102032877
307	-0.836730520780339	-0.185909031870874	-1.12172225464791	0.0868360985495562	0.190143754153653	-0.0025555597748438	0.091474764309455	-0.0235928115888162	0.0678819527206388
308	-0.71848447329849	0.439055424085408	-0.0184174141776241	-0.0353656952296162	0.150682487308699	-0.0175807107950759	0.0325786937613355	-0.0400379085439415	-0.00745921478260592
309	0.720751952833963	-0.43059953695808	-0.194676031368309	-0.163488970352824	0.133658329702339	-0.0298897022020271	-0.0199067809508372	-0.0370068466140149	-0.0569136275648521
310	1.35954565813571	1.11862068006999	1.66691249358744	-0.125987519911009	0.103753074708403	-0.041458274919561	-0.0212309067073891	0.00125195684828785	-0.0199789498591013
311	-0.166114788018821	-0.736336004415094	0.13478653505007	0.0503693227037509	0.116931774333307	-0.0354715305078434	0.0439431888430715	0.0233908661943125	0.067334055037384
312	-1.25511683518213	-1.08577999749198	-1.70475541052753	0.10632096366412	0.0978090762459024	-0.0290291725071882	0.0583669558009447	-0.0191262823191131	0.0392406734818317
313	1.08939335235451	1.19562079707341	1.59476390046614	-0.0147070450362919	0.0462184259502628	-0.0389169949531796	-0.0024685380130696	0.0217910002006394	0.0193224621875698
314	-0.209029955058725	0.0627842156644387	0.117005602296438	0.0493488096574959	0.0492731695001629	-0.0322300096935188	0.0221306564880467	0.0208292109976299	0.0429598674856766
315	0.293206250967108	-0.465903720725271	0.386134847550035	0.0503485789785687	0.051757915659034	-0.0254045864523898	0.0255673027284043	0.0350899689590777	0.060657271687482
316	0.714897664888302	0.0787175504517988	1.18374643085615	0.0767721984570594	0.0364648131176147	-0.0160924481309092	0.0323815211479216	0.0321317189072219	0.0645132400551436
317	0.705842123642768	0.732768993441922	-0.785352504193708	0.156974450072964	0.027593298576467	0.0023883984055524	0.0623187156849944	-0.0293966822006252	0.0329220334843692
318	1.14790051382484	0.528463108777784	0.351069023820595	0.251652688763202	0.0447374894324684	0.010391443348703	0.102260540514791	-0.0075334541726121	0.0947270863421791
319	0.645944660516125	0.346995126245913	-0.189746470813103	0.389956232832753	0.0720663356166163	0.020026282204049	0.160682950217806	-0.00106544741813337	0.159617502799673
320	0.372084115809944	-0.181221163408586	-0.187696327136821	0.478994462661171	0.0993812377270628	0.0260163676589719	0.201464022682402	0.0152735199436569	0.216737542626059
321	-0.397023031845589	-0.25562760291036	-1.06424216786344	0.506847021036126	0.108490588220403	0.0289866861679503	0.214774765141493	-0.0411983836946595	0.173576381446833
322	0.479763542145464	0.699218363017065	1.1259905707133	0.421692151705065	0.102660318949311	0.0215264149001246	0.181959628518167	-0.108220295370768	0.0737393331473991
323	-0.678614025065613	-1.8177619952725	-0.912999195544089	0.389051577304699	0.118277767475613	0.0254119039674485	0.177580416249253	-0.0974289603962221	0.0801514558530313
324	-2.04050476898277	-0.9705118168603	-1.97862393404215	0.259317471192662	0.0653297156590072	0.0201017869166695	0.114916324589446	-0.188118539278948	-0.0732022146895016
325	1.02762642884765	-0.114612777362689	0.238901036657537	-0.0460073438719443	-0.00409257876707131	-0.00233113904666652	-0.017477020561894	-0.183384368236179	-0.200861388798074
326	-0.570839757714532	-0.61991593164132	-1.25825940654329	-0.0679839652181191	-0.054246738420932	-0.0185148888408818	-0.046915197493311	-0.145208590987873	-0.192123788481183
327	0.599847363318471	0.845536986058634	1.24667813585607	-0.131692850452853	-0.10638537791355	-0.0429825551271667	-0.0936869278311896	-0.193049539840608	-0.286736467671798
328	2.12347437248223	1.98637193829811	2.06212877085096	-0.0816711965371638	-0.110148599621647	-0.0513453292641584	-0.0810550418076564	-0.193772886417585	-0.274827928225242
329	0.0124461335263318	-0.737660567257389	-0.175882435293127	0.177426921889316	-0.0439996886994714	-0.0390682978639489	0.0314529784419652	-0.104167614453635	-0.0727146360116701
330	1.4061124687875	1.40447647065903	1.29102518193187	0.275897741883608	-0.0223707978289495	-0.0302543655233545	0.0744241928437678	-0.128425716910096	-0.054001524066328
331	-1.05700899467556	-1.35721211482108	-1.78095861129035	0.440963779031492	0.0388580761878001	-0.0110824681149244	0.156246462368122	-0.113702255404633	0.0425442069634894
332	0.229772430824645	0.768372310060298	0.251679664535457	0.353839383882675	0.034176546317193	-0.0114002641150041	0.125538555361621	-0.179223926829531	-0.0536853714679094
333	-0.481750145977324	-1.48888647799968	-0.416465914325476	0.300876836766774	0.0550790331910948	-0.00927992184949746	0.115558649369457	-0.117874555153878	-0.00231590578442142
334	1.97787175469677	2.51443210694716	1.91627049107933	0.192708981516573	0.0185206866508126	-0.0112282336537669	0.0666671448378729	-0.0945676711050731	-0.0279005262672002
335	0.0686485323129743	-1.03379879647916	-0.508164319306148	0.335289843037809	0.0757520470934012	0.00461743794165307	0.138553109357621	-0.143726501984901	-0.00517339262727989
336	-0.676170289973288	-0.301723159728387	-0.93042560745879	0.370275916974296	0.0777701589126742	0.0129509005390277	0.153665658808666	-0.209363148368485	-0.0556974895598195
337	2.56323953134803	0.831263517654639	1.46586846398481	0.27323122158854	0.0666863246607739	0.0112376413234127	0.117051729190909	-0.10213983015205	0.0149118990388594
338	-0.837632814486606	-1.50671912364566	-1.47602811964828	0.474839570360167	0.0842886333491192	0.0229969025297494	0.194041702079679	-0.199246876011441	-0.00520517393176287
339	0.655953682925674	1.02999048637611	1.10888601643455	0.423981132883059	0.0439743209879425	0.0190606585448379	0.162338704138613	-0.108149438516086	0.0541892656225272
340	0.122178501448619	0.15316781598356	0.206854238356438	0.425398757222786	0.0492372927531944	0.0256989384009778	0.166778329458986	-0.117032560658413	0.0497457688005735
341	-0.361387744982649	-0.263548793009472	-0.540146732945424	0.392903417601069	0.056163430734765	0.0327728693628769	0.160613239232904	-0.0744231809254612	0.0861900583074425
342	1.07281731429837	0.611802528466014	1.33422561965037	0.296838819051592	0.0503296914659057	0.0333802760495444	0.126849595522347	-0.111160489969578	0.0156891055527698
343	-1.08872867865255	-0.487700765822372	-1.04394175764154	0.336472088316182	0.0648015207111194	0.0456478622216189	0.14897382374964	-0.0732237455729248	0.0757500781767154
344	-1.4261633409001	-2.19469909723295	-2.20842575476456	0.200942227106239	0.0564011699933028	0.0458323533893042	0.101058583496282	-0.0413301784010968	0.0597284050951851
345	0.27640496027262	1.23028849248587	1.3453501919283	-0.0347531892609929	-0.0229577193663489	0.0255856854148208	-0.010708407737507	0.0816399513116357	0.0709315435741287
346	-0.534149843456053	-0.191940609786219	-0.600102549902708	-0.107235915892574	-0.0351082156396569	0.0209506457932781	-0.0404644952463176	-0.00286813904345734	-0.043332634289775
347	1.5804400930354	1.1180364674348	0.643246095086985	-0.185437369250019	-0.0483852393570975	0.0115361165857512	-0.0740954973404551	-0.0171505752443388	-0.0912460725847939
348	-0.460098026000211	-0.0814654314140958	0.07480917004285	-0.0309164606334203	-0.0190803926315243	0.00954401324182724	-0.0134842800077058	0.0603243626224411	0.0468400826147353
349	2.27789894661061	1.92573053011877	2.23043428274589	-0.00747153439147143	-0.00147774274362705	0.00850348854169473	-0.000148596197801252	0.025959477607398	0.0258108814095967
350	1.13173585873135	1.42961505180781	0.944123295870969	0.248182434957139	0.0734364150944265	0.0277563760588498	0.116458408703472	0.073722050314101	0.190180459017573
351	1.48289313509439	0.88032264151673	0.874352614914237	0.457460536527896	0.16805865577028	0.0518107285701529	0.225776640289443	0.0404287624388681	0.266205402728311
352	2.44460197455696	2.59196666583132	2.02967592827083	0.660816458531539	0.254793567222985	0.0789470426839002	0.331519022812808	0.013219809426323	0.344738832239131
353	-0.755360392017665	-0.436063669305242	-1.38285661036513	0.942553282105164	0.389446485281942	0.118814706971453	0.483604824786187	0.0645023769929795	0.548107201779166
354	2.10706758077673	0.604209592077105	1.38554286216526	0.885687430079842	0.45262964319201	0.137867009603261	0.492061360958371	0.154961601124104	0.647022962082475
355	1.91310134652227	0.302808413263994	0.566778166653199	0.989857129974446	0.499897230302945	0.164754113747826	0.551502824675073	0.18499699271922	0.736499817394293
356	0.716020861533538	1.14381499361746	1.3055778181824	1.1342595676044	0.525072490802691	0.190403834120822	0.616578630842637	0.18428182193059	0.800860452773227
357	-0.284228023878065	-0.451401984081534	-0.489748159353499	1.15265647420893	0.562153917645332	0.221493124299101	0.645434505384453	0.175453325570005	0.820887830954458
358	1.27569997531833	0.350658560470336	0.295870293826415	1.00515800643019	0.553755717017374	0.240509634308385	0.59980778591865	0.140943418064219	0.740751203982868
359	0.996271504343471	0.303695939044127	0.696697158441966	0.966453545336734	0.541414428366096	0.25657814570914	0.588148706470657	0.114775292080952	0.702923998551609
360	0.365738447255456	0.361789461502123	-0.205526674985053	0.950871085904326	0.525297535798546	0.273714356335987	0.583294326012953	0.0379344451254111	0.621228771138364
361	0.672817364132644	0.286434610448023	-0.480366161378474	0.879746219809326	0.509081875932835	0.283405882213752	0.557411325985304	0.00266884455418772	0.560080170539492
362	-0.46698034923608	-1.18488392908044	-1.48943373855293	0.824329607725961	0.490865019915582	0.284427599574036	0.53320740907186	-0.018235647555439	0.514971761516421
363	-1.14232040108525	0.0546014338885645	-1.52162511445662	0.65974965729422	0.423720751856398	0.269211404478599	0.450893937876406	-0.0226979235002575	0.428196014376148
364	0.110110158060296	-0.0267458232159235	0.098316227566528	0.39157643035339	0.366577912700685	0.240547248075251	0.332900530376442	0.0206952959025886	0.353595826279031
365	1.21451774692629	0.509253591768186	1.09200883447375	0.240327878948402	0.315352802044407	0.21579024781721	0.257156976270006	0.0592528244988989	0.316409800768905
366	1.69077399614482	2.69681029287817	1.68040700106549	0.27650505266219	0.287331213956807	0.203447656319618	0.255761307646205	-0.0458232351327067	0.209938072513499
367	0.144259747581153	-0.524660105533615	-0.253328577966519	0.444045034831903	0.347424958467324	0.20670494331809	0.332724978872439	0.0445248523014875	0.377249831173927
368	0.18711779490404	1.13477357608137	0.065930178554797	0.486534879597307	0.359108908668534	0.205207669779888	0.350283819348577	-0.0206840604300697	0.329599758918507
369	0.80006842128185	1.60303577936938	0.820117353261578	0.472814479679874	0.39230406128938	0.2027200231872	0.355946188052151	0.0314724497936131	0.387418637845764
370	1.48630610991756	1.54374577292846	1.89343625347108	0.501068138271955	0.454163086513671	0.206268223397643	0.387166482727756	-0.0355011848344273	0.351665297893329
371	-0.652261647400492	-0.931911646908524	-1.06124885566125	0.618710919456395	0.531261780828878	0.224437815823998	0.458136838703091	0.111342094825869	0.569478933528959
372	-1.12223970454447	0.380029653136864	-0.298515602104195	0.5343683873016	0.5349667057606	0.227678752936723	0.432337948666308	0.0796705659203786	0.512008514586686
373	0.0484106946421005	-1.51954684232234	-0.0976399406002527	0.318029384158519	0.532317644940045	0.225569287062549	0.358638772053704	0.0956895025706645	0.454328274624369
374	1.26542404158076	0.176309438532984	-0.26509402722132	0.191447854386208	0.463286756581869	0.22091598301854	0.291883531328872	0.107438606329493	0.399322137658365
375	-0.321428814468264	-0.0805906291898996	-0.200898736343364	0.249481111677513	0.407565040328259	0.212706913135482	0.289917688380418	0.0753635358736908	0.365281224254109
376	1.18090622569069	1.0176864771698	0.782791790238824	0.213967686001718	0.35418238373166	0.202241832077289	0.256797300603556	-0.0108267764950023	0.245970524108553
377	-0.0469822651919684	-0.370426968867336	-0.459130477513592	0.301408187275753	0.340089451557818	0.198925256158441	0.280140964997337	-0.0422505912410549	0.237890373756282
378	-1.22818209113463	-0.974612956231116	-1.9807607211653	0.302899116568078	0.307336635760355	0.190254038490432	0.266829930272955	-0.0705253251638266	0.196304605109128
379	-0.278251357336471	-0.500552348194604	-0.89000980374074	0.138923258819951	0.24336530968	0.163509056969499	0.18193254182315	-0.0528474924418265	0.129085049381324
380	1.30485568125522	1.38805299390979	0.830908774105764	0.0203019501901834	0.176094714663713	0.132078251929719	0.109491638927872	-0.0347997563375796	0.0746918825902923
381	-0.997956289647987	-0.766595572542532	0.0694038786195628	0.104742711647455	0.170673338031809	0.112667169059725	0.129361072912996	-0.0294479730382365	0.0999130998747596
382	1.04256186246625	-0.568209242592485	0.645363445865284	0.0242680073753816	0.136325789097659	0.09638240629452	0.0856587342558536	-0.0632748915665251	0.0223838426893286
383	-0.514716268781062	0.134898595786954	0.215564189688163	0.0972867480216783	0.0902140568934703	0.0880162290803353	0.091839011331828	-0.0973262243814547	-0.00548721304962672
384	-0.648982714449566	-0.884934804697435	-0.0354080757437111	0.0643182549323908	0.0607579614101466	0.0823200202918281	0.0691320788781218	-0.154422505219458	-0.0852904263413365
385	0.639215546260461	0.329985363604503	1.29391690707775	-0.0270903021806762	0.0100355986687379	0.0765904901906888	0.0198452622262502	-0.150422175494636	-0.130576913268386
386	0.797586024529531	1.65837612729547	1.27250549215071	0.00333823903102229	-0.0134876063682478	0.0829137949071123	0.0242548091899623	-0.0619820859554015	-0.0377272767654393
387	2.04725614391219	1.99179944996801	1.04149480552637	0.102189898607174	0.0254980422236733	0.098854124333737	0.0755140217215281	-0.145017291321685	-0.0695032696001565
388	1.23969012961369	1.48059209572604	0.946086844282863	0.355070600813126	0.116022974091384	0.120433582211139	0.197175719038549	-0.11518802264706	0.0819876963914895
389	1.2638265825116	0.929326805109747	1.38243619452503	0.56306326484192	0.221379556328583	0.145571259259059	0.310004693476521	-0.140405622506962	0.169599070969558
390	-0.345326033762287	0.0551220056875381	0.463517425800959	0.730868608843024	0.315162713803935	0.17734276724535	0.407791363297436	-0.107944110498477	0.29984725279896
391	-0.0988235241384217	0.389048276675456	0.924839582291157	0.689794491471623	0.369476860889177	0.205943155631354	0.421738169330718	-0.102830380489553	0.318907788841165
392	-0.403160948345347	0.37150626593966	0.779588677514054	0.585766773359568	0.406485283837445	0.235862463624963	0.409371506940659	-0.103882443755659	0.305489063184999
393	0.9554132917751	0.45589819297722	0.840523442986522	0.432118278189617	0.4301028028978	0.265276380355629	0.375832487147682	-0.0408081046041391	0.335024382543543
394	-1.03174943394938	-0.91456765021253	-0.657655176817238	0.418582339845988	0.446731864094732	0.294561508286837	0.386625237409186	-0.0726470161324451	0.313978221276741
395	0.852024661933242	-0.274692696495935	0.0251148892390666	0.256348635825528	0.41324831394994	0.309919908438221	0.326505619404563	0.0251784302817708	0.351684049686334
396	0.0879725290938994	0.0892910071267913	0.275427325737145	0.246970763272416	0.368228908540627	0.319914942906226	0.31170487157309	-0.00604876160689979	0.30565610996619
397	-0.749469219318776	0.509169399547393	-0.657272112935993	0.225349199784434	0.328876246098349	0.327693231334065	0.293972892405616	-0.0407820014516498	0.253190890953966
398	2.43582346757959	2.65399951460666	1.72275257043346	0.110759576063389	0.308365880187944	0.325146748553676	0.248090734935003	-0.0211264455056992	0.226964289429304
399	0.0272795391442362	-0.66103729911064	-0.00999624069638152	0.308477813575235	0.371401359045486	0.335705472696953	0.338528215105892	-0.0256887871565924	0.312839427949299
400	0.292566606506612	0.771852588305354	1.58387052912511	0.366716002324424	0.379803135139052	0.341219654240879	0.362579597234785	-0.0117852705310717	0.350794326703713
401	1.22195878241744	0.349500412958071	1.39995789683118	0.384404280476042	0.398232815650016	0.356975680580071	0.37987092556871	0.00619882735925843	0.386069752927968
402	0.137260917239545	0.311547075114522	0.174265769379846	0.481628223285746	0.408947120536206	0.379310224641036	0.423295189487663	0.0302338115833914	0.453529001071054
403	0.282325504495906	0.242710561649527	0.840759419170457	0.487687527559468	0.412894655469049	0.395738022694001	0.432106735240839	0.00604343787779768	0.438150173118637
404	-0.378301423955359	-0.357651889861669	0.645249585889063	0.467683692418054	0.409922235800897	0.413211701295973	0.430272543171641	-0.0540293145124106	0.376243228659231
405	0.518198487037054	0.643969403410582	1.09906373407309	0.367290092425015	0.382747493134426	0.429614388156785	0.393217324572075	-0.038766106093153	0.354451218478922
406	0.215037937640426	-0.0231248364994289	0.0217253918519489	0.337837407666622	0.373044696796769	0.449097959993037	0.386660021485476	-0.103001219459401	0.283658802026075
407	0.2703670796723	0.143982167052354	-0.59792489473698	0.310947375000819	0.353525693270358	0.461179345056584	0.375217471109254	-0.0234601660923827	0.351757305016871
408	0.0267095380863818	0.766993386659987	-0.819705693232512	0.294065580750322	0.333540680959573	0.461484096494811	0.363030119401569	-0.0765577653185827	0.286472354082986
409	1.39468499781905	1.45194328440863	0.40953239288467	0.257383075555964	0.33430310974322	0.450137440361719	0.347274541886968	-0.0791664382256523	0.268108103661315
410	0.6737077949646	0.0181202319507889	-0.301451324655564	0.362507537240789	0.371379493723991	0.440476779069517	0.391454603344766	-0.136593926640882	0.254860676703884
411	-0.756023171303455	0.236233709196212	0.430891551125216	0.442598441803796	0.384622972881834	0.425850733037521	0.417690715907717	-0.052859588794862	0.364831127112855
412	0.970143252190611	0.389741082483436	-0.0194922717922267	0.349395681658614	0.388598665252819	0.41391833844557	0.383970895119001	-0.0334091424708893	0.350561752648112
413	1.28293101294399	0.206287311487192	0.842570367054299	0.373590594567648	0.391258587205246	0.400224136546226	0.38835777277304	-0.0388491617269903	0.34950861104605
414	-1.29292353396076	-1.49468099952979	-1.45715753156406	0.481452829496585	0.386941150955273	0.393011767702379	0.420468582718079	-0.0188033318991818	0.401665250818897
415	1.1889081874032	-0.396953799926661	-0.23108469142871	0.338922280754439	0.322383113635429	0.37036279099134	0.343889395127069	0.0247529920272908	0.36864238715436
416	-0.278637608992201	0.0746409768876993	-0.153167905330851	0.365553935072595	0.255515597349252	0.346374461779514	0.322481331400454	-0.0290517211163806	0.293429610284073
417	0.230667732793437	0.120470164839619	-0.231103040024344	0.307904443863198	0.204741525837343	0.322211820040084	0.278285929913542	-0.0579929261919605	0.220293003721581
418	-0.159699603480775	1.19319309788285	0.752270200625978	0.273274463837176	0.167924445443614	0.297420091891392	0.246206333724061	-0.0960194410917781	0.150186892632282
419	-1.14804774556942	-0.498577361229748	-0.731889708942759	0.210884342262123	0.176803621675694	0.281235752226002	0.222974572054607	-0.0706033857812274	0.152371186273379
420	-0.723585347464768	-1.15781756291169	-0.91706378943343	0.036800365445244	0.160617977905548	0.258815876047124	0.152078073132638	-0.0336819675620282	0.11839610557061
421	-0.688308916856948	-0.444877627916944	-0.308508937695623	-0.123025799886141	0.10657311038764	0.229818282531889	0.0711218643444627	-0.0350060277331778	0.0361158366112848
422	-1.80035570228084	-1.16775424028619	-0.97916199269049	-0.255290752144632	0.0522745156939939	0.201204341356371	-0.000603965031422108	-0.00967066426048585	-0.010274629291908
423	0.220780765910822	1.18290047886747	-0.102503315893179	-0.48006428499494	-0.024083637401724	0.167095313839578	-0.112350869519029	0.0610634300591358	-0.0512874394598927
424	-0.313543944822073	0.766912138542886	-0.122165277491194	-0.505204894318835	-0.0357376049448514	0.136728514402834	-0.134737994953617	0.0175658358030593	-0.117172159150558
425	0.320075467895447	-0.435517410367885	0.0400008482781512	-0.495219114792385	-0.0172594253782194	0.109522682610038	-0.134318619186855	-0.00665063348625668	-0.140969252673112
426	-0.376763830230306	0.186919882598408	-1.42726577997726	-0.402578927439559	-0.0185688715781323	0.0866185457769646	-0.111509751080242	0.0288044294453086	-0.0827053216349334
427	-1.44554859984293	-1.22619028288485	-0.840582924602885	-0.357605534171743	-0.0127149913580666	0.0541673793852219	-0.105384382048196	0.0107359509547265	-0.0946484310934696
428	-0.0717225906469654	-0.13958783897428	-0.296316871258377	-0.453566776454321	-0.0485300097977848	0.0195021673634751	-0.160864872962877	-0.00405589646520903	-0.164920769428086
429	-0.842282525875456	-2.12246462923283	-1.21758548899104	-0.455079615156501	-0.0755143036057199	-0.0117371037168787	-0.180777007493033	0.0472659596398736	-0.13351104785316
430	-0.372218496392998	-0.180986818322019	-0.306198853142987	-0.496633105184143	-0.160630209487707	-0.0482245345179196	-0.23516261639659	0.00768029103282127	-0.227482325363768
431	-1.09290515778464	-0.794899459481562	-1.50292084808566	-0.501246682932575	-0.218334212255032	-0.0804318006301209	-0.266670898605909	0.0207135700718204	-0.245957328534089
432	1.0653010413565	0.740681528943549	0.354741970201403	-0.566055158167045	-0.275872563949291	-0.119671486354534	-0.32053306949029	-0.0138252138805172	-0.334358283370807
433	-0.399021743707349	-1.54159812503534	-1.14328883693554	-0.419396763659778	-0.28112015502225	-0.147504650665947	-0.282673856449325	-0.113455596451029	-0.396129452900354
434	-0.742598383891761	-1.18497971508349	-1.93815327651853	-0.350710701772613	-0.325886674441224	-0.179301633561556	-0.285299669925131	-0.118287416820674	-0.403587086745805
435	-1.14473481086724	-0.737457481302267	-1.61007227320976	-0.361374287405667	-0.383993582891122	-0.22124819666553	-0.322205355654106	-0.118602507464531	-0.440807863118637
436	1.0393967970177	0.775809310796659	0.882049523336594	-0.449662572186474	-0.434477504742462	-0.268156068943359	-0.384098715290765	-0.175951037562086	-0.560049752852851
437	-0.0380452374071274	-0.0783007491982159	-0.199877712179812	-0.328983176546302	-0.428634435494572	-0.296151473300892	-0.351256361780589	-0.12839289187224	-0.479649253652829
438	-0.222628508392375	-0.36577223319083	-0.516626708417736	-0.243082015978532	-0.413197696609141	-0.318198816959939	-0.324826176515871	-0.146908151454852	-0.471734327970722
439	-0.823670066471395	-0.897283085246824	-0.67361552932471	-0.201941002671896	-0.401251827134011	-0.338042704928793	-0.3137451782449	-0.0740032503087734	-0.387748428553674
440	-0.00723390733449139	-0.0286358096233025	-0.0919633997694889	-0.249846023079903	-0.409445052438161	-0.35732334495222	-0.338871473490095	-0.13196759353692	-0.470839067027015
441	0.659582857939861	-0.423693694343629	0.0788948024112728	-0.244991499137723	-0.40242116973626	-0.370705226574222	-0.339372631816068	-0.0918369870310585	-0.431209618847127
442	-2.40379601078732	-2.13951762179345	-2.62168284466959	-0.145441313349607	-0.398365590603742	-0.377590439133531	-0.307132447695627	-0.111655015228496	-0.418787462924122
443	-0.865981386914932	-1.54484443643362	-0.852961204921297	-0.342712703612706	-0.45262489791597	-0.40353011407904	-0.399622571869239	0.00300993012335379	-0.396612641745885
444	-0.417260726006138	-0.974615605558724	-0.481484507915805	-0.48698094516096	-0.524715871985844	-0.428831300602687	-0.48017603924983	-0.0326031259236421	-0.512779165173472
445	-0.17718193424189	-0.488168385409309	0.741125999443536	-0.543627151703885	-0.587716410385997	-0.450019351420767	-0.527120971170216	-0.0288408389355375	-0.555961810105754
446	0.364139712314528	-1.26355099307135	0.263992319578447	-0.528996687449577	-0.626622569870649	-0.456585336967962	-0.537401531429396	0.0791235017896196	-0.458278029639777
447	0.160661616627911	-0.132606961966872	-0.232446690059821	-0.425872319031168	-0.673492568030262	-0.455437611053662	-0.518267499371697	0.155762570626697	-0.362504928745
448	1.47166633174153	1.80832140000842	1.58571140338833	-0.316016819042725	-0.687123260862397	-0.452476791973025	-0.485205623959383	0.209860570272	-0.275345053687383
449	0.096054993584598	0.958217903760009	0.112064492334937	-0.0744700585023036	-0.614461186774395	-0.43160697594221	-0.373512740406303	0.302387345449392	-0.0711253949569114
450	0.399597242122311	0.244341424484562	0.28006006063065	0.0524599778924579	-0.514183145878212	-0.409597617334354	-0.290440261773369	0.165289274609129	-0.12515098716424
451	-0.288794185002875	0.36794732370703	-0.184332107984719	0.146648790514014	-0.422067463944966	-0.385334508336558	-0.22025106058917	0.135084242919684	-0.0851668176694869
452	-0.551687539202197	-1.10000463172697	-1.79236842370378	0.142057935471066	-0.334401963617653	-0.363647903394213	-0.185330643846933	0.184968562606854	-0.000362081240079165
453	1.66371879548332	1.21361350308017	1.60646714991296	0.0653858598906317	-0.300674365966061	-0.358817267932227	-0.198035258002552	0.194953108247511	-0.00308214975504104
454	-0.255271775766299	0.00515958814479574	0.0136146697092103	0.202264009766689	-0.228441452617786	-0.337076942842987	-0.121084795231361	0.152633048729295	0.0315482534979335
455	0.641513368003276	0.108154087662139	0.470574443437172	0.214405273826426	-0.172347057696375	-0.316101738665598	-0.091347840845182	0.175480685532409	0.0841328446872272
456	0.357593362457536	0.435540735526004	0.60329155051149	0.265360311316155	-0.125540824536248	-0.291808169198718	-0.0506628941396039	0.213751171700118	0.163088277560514
457	-0.0765877684685345	-0.434117241503332	-0.0318824434359429	0.297766492474788	-0.0757769562043123	-0.263816878523315	-0.0139424474176134	0.157844002603756	0.143901555186142
458	-0.508214790791185	-0.935005892153961	-1.33799511209029	0.271749493447934	-0.0541463229981441	-0.238798928550305	-0.00706525270017168	0.215438867630918	0.208373614930746
459	1.49661344911371	0.814082698629193	1.07609683181517	0.176016506390385	-0.0684884299666555	-0.228260100676032	-0.040244008084101	0.153449901527411	0.11320589344331
460	1.56819690310097	1.86250693629066	1.99725521780511	0.274383466320123	-0.049191220326023	-0.207827606877889	0.00578821303873723	0.143313082288351	0.149101295327088
461	0.861707822198256	-0.119653730091464	-0.268668030040927	0.456951172311058	0.0263561060659466	-0.171144913739442	0.104054121545854	0.108801009881302	0.212855131427156
462	1.90369032003732	0.226805327044932	0.178336381006611	0.581737827353894	0.0722124026667849	-0.14199279949255	0.17065247684271	0.07877552629593	0.24942800313864
463	1.3282394261026	0.202021332655743	0.790878088526009	0.778752742792796	0.108005703250993	-0.115225537728394	0.257177636105131	0.0984070525381581	0.355584688643289
464	-1.37929692777516	-1.07359921624372	-0.646836536865159	0.925090775565998	0.135065803551784	-0.0851107235637136	0.325015285184689	0.0594488667240633	0.384464151908753
465	-0.760225332623442	-0.417936113719303	-0.249920116836793	0.742366358486867	0.113607118345986	-0.0655368624540259	0.263478871459609	-0.0123011988367422	0.251177672622867
466	-0.080205928524937	0.275401964931878	-0.834279907917612	0.49804093849913	0.0818028814972289	-0.0511790147521648	0.176221601748065	0.0257946461730993	0.202016247921164
467	1.47373286496676	0.758158673245624	0.756359856905828	0.325524760118175	0.066815143070606	-0.0465092071585878	0.115276898676731	0.0680417386620943	0.183318637338825
468	-0.173395131517417	-0.840831092395454	-1.42049349177665	0.370686954494729	0.07940222637531	-0.035420881550436	0.138222766439868	0.130653109824927	0.268875876264795
469	-0.241722454966812	-0.555381775920525	-0.711041244272659	0.332093252338451	0.057693988474153	-0.0388749164456585	0.116970774788982	0.134161159994295	0.251131934783277
470	-0.58837152466409	0.497811108160283	0.0526540329369674	0.252732117973795	0.0230584556379934	-0.0477845602554796	0.0760020044521029	0.122445993155196	0.198447997607299
471	-0.911149791886354	-0.38309829501948	-1.58970022470961	0.12650013644638	0.0153868270276314	-0.0541699932375877	0.0292389900788078	0.0291281101831714	0.0583671002619792
472	0.682393628747504	0.157625537022114	0.876390429886422	-0.0416906214666327	-0.00280738230851143	-0.0732915870965535	-0.0392631969572325	0.046724539169794	0.00746134221256148
473	0.275463203927627	0.755456681088343	0.993580139054434	-0.0395447532898418	-0.00974896407953781	-0.0803533929690684	-0.0432157034461494	-0.0213540107526949	-0.0645697141988442
474	-0.50923959486535	-0.477931112870204	-0.633795234929697	-0.00473871672836153	0.010658915930151	-0.0764171520749414	-0.0234989842910507	-0.0131433384606642	-0.0366423227517149
475	0.570059330295762	0.063343001894087	0.232834803771592	-0.0432008719867445	0.00833661458518552	-0.078237219655739	-0.0377004923524327	-0.0269876853303642	-0.0646881776827969
476	2.18026038881915	1.83894530017852	0.175574242257446	0.00535197312523536	0.00858043500362933	-0.0769120787620947	-0.02099322354441	-0.0199614226120941	-0.0409546461565041
477	0.919513654845549	0.667589284844908	0.868630133867836	0.260422031874612	0.0686859749713683	-0.0735419743178952	0.0851886775093617	-0.0282025581603803	0.0569861193489814
478	-0.463170304806528	-1.22396639316097	-0.777822465128527	0.445346369920859	0.128582037558884	-0.0622570856768873	0.170557107267618	-0.0553555147764236	0.115201592491195
479	-0.653225857121091	0.93885701912687	-0.191412429121882	0.430358462152348	0.124422593908369	-0.0594920340108772	0.16509634068328	-0.0112159199656452	0.153880420717635
480	2.17441754194512	0.679024203574252	0.776260221133206	0.306789523394941	0.148292935257294	-0.0584214175370072	0.132220347038409	-0.0529212447648293	0.0792991022735799
481	-1.40612889993641	-2.05606446811214	-2.54475934257662	0.451130719583478	0.181658534144187	-0.0499919184543644	0.194265778424434	-0.0514485505896818	0.142817227834752
482	0.113315660589515	-0.162657936832206	0.430312352324575	0.316145488459525	0.130720601323222	-0.0656636403884646	0.127067483131427	-0.0206946455321099	0.106372837599318
483	-0.440490613879072	0.375551581399178	1.06800746338698	0.233284459256064	0.0869536735533686	-0.0740062894336618	0.0820772811252568	-0.0081969147398755	0.0738803663853813
484	-0.0456351381897698	-0.494213495198096	0.119403358357514	0.123454023924206	0.0670576789280475	-0.0705027467979214	0.0400029853514442	-0.0459984130017172	-0.00599542765027307
485	-1.87121724391164	-1.24624482391913	-0.857940235129244	0.0557915259089913	0.0353324659933882	-0.0659154154088091	0.00840285883119011	-0.0312206412203255	-0.0228177823891354
486	-1.01687168205132	-0.207818028598353	-0.698374781141697	-0.181365420907584	-0.027908111972628	-0.0693256658664557	-0.0928663995822227	0.0465670659330669	-0.0462993336491557
487	0.468320985914226	0.631646992375193	0.172078685169409	-0.377275218763293	-0.0761883997382098	-0.0778090916532494	-0.177090903384918	0.105153067108075	-0.0719378362768426
488	-0.108712530564228	-0.0898311106990174	0.118476933897961	-0.374069556141948	-0.0853622521748106	-0.0824930682281461	-0.180641625514968	0.0720011198964712	-0.108640505618497
489	-0.0116372198117635	0.233705652151215	0.167616869147056	-0.343631511111989	-0.0916486901116295	-0.0845089098876107	-0.173263037037076	0.0380560052988583	-0.135207031738218
490	0.491184036221954	0.833480986541596	0.534758768168762	-0.29385400040191	-0.0851974931565113	-0.0838773756223524	-0.154309623060258	0.0238048594689874	-0.130504763591271
491	0.664086603726744	1.31848323210733	0.594141576071981	-0.186868782304782	-0.0507778006585447	-0.0777620351148214	-0.105136206026049	0.0968259801487378	-0.00831022587731163
492	-0.413189773201819	-0.445970444527739	0.0141576121207855	-0.0472625778669569	0.0171422043709228	-0.0666749959431319	-0.0322651231463887	0.142975028898301	0.110709905751912
493	-1.06765884439358	-1.05515423135554	-1.25309640060814	-0.0237116524112846	0.0475018887471199	-0.0568657894110798	-0.0110251843584148	0.127889113091049	0.116863928732634
494	0.503117404628036	0.351792368341403	0.114281792341035	-0.12506004683324	0.0317362623319973	-0.0596582036073684	-0.0509939960362037	0.0953267144694548	0.0443327184332511
495	1.93489826101139	2.38257755566293	2.45157908133099	-0.103046231392427	0.0316463688925335	-0.0603701148254985	-0.0439233257751308	0.0581184387528151	0.0141951129776843
496	1.93393487488321	1.87225820956061	2.30404533124817	0.125565366777758	0.108573838700336	-0.0382234668231117	0.0653052462183272	0.138303601275011	0.203608847493338
497	1.59654107941161	1.23908140078494	1.30667736738702	0.422056471583502	0.217887300949282	0.00110268780291351	0.213682153445233	0.109304808445819	0.322986961891052
498	0.708421160487049	0.14532331971724	0.740983338261788	0.680636629115574	0.324581809364377	0.0451135398994385	0.350110659459796	0.0846915156253891	0.434802175085186
499	-0.220174025687397	-0.514926351845499	-0.484180456309916	0.798825580734651	0.390195219669393	0.0874427280128557	0.425487842805633	0.110912552092705	0.536400394898338
500	-0.670515661703004	-0.332791023447836	-0.476930890517303	0.741493918518716	0.404492517106194	0.116926016046956	0.420970817223955	0.113099204517033	0.534070021740988
501	-0.172206357534506	0.103483139347738	0.210409835560454	0.563227390216127	0.38988659886805	0.135690569209586	0.362934852764588	0.0884576937814047	0.451392546545992
502	0.0833163082624199	-0.249303171188224	-0.863203507116572	0.403441186207554	0.370673847869169	0.15172875034171	0.308614594806144	0.0155670515339084	0.324181646340053
503	1.79643847908671	1.93429361436458	1.63797873742788	0.29673082386878	0.3374508673989	0.155675071161297	0.263285587476326	0.0343680730099238	0.29765366048625
504	1.91665784684025	1.47234259222646	1.86312931026973	0.409201624591221	0.367439321519276	0.172317309369176	0.316319418493224	0.00700734367649635	0.32332676216972
505	-0.551303120055863	0.67081724946018	-0.0371729310089726	0.620826218137646	0.423685750239176	0.201240621483376	0.415250863286733	0.0328711699374988	0.448122033224231
506	-0.681727356828618	-0.407571908021224	-0.123110683926873	0.589310450901189	0.469435912280485	0.222762253636593	0.427169538939422	0.0185414060501719	0.445710944989594
507	-1.4121018827648	-1.83929154045252	-2.33699678316651	0.437981933548039	0.471330518154027	0.237251407722076	0.382187953141381	-0.0349303693549914	0.347257583786389
508	0.472507920618128	0.503939124210607	-0.341452231803366	0.170932253420609	0.396877895901341	0.225819573347658	0.264543240889869	-0.00299316286242808	0.261550078027441
509	-0.0335019445813312	0.376124767727349	0.889807465634433	0.0830377084367106	0.350433600902427	0.21132538810857	0.214932232482569	-0.0622899977906522	0.152642234691917
510	-0.101239396133941	-0.062722105151597	-0.473329787995385	0.0309257447148285	0.320104119063539	0.205596118634073	0.18554199413748	-0.0615533619131271	0.123988632224353
511	1.01404510573699	0.17016071371903	1.27319570903678	-0.00670900174101435	0.287201404783744	0.19476066310302	0.15841768871525	-0.0362914141625391	0.122126274552711
512	-1.26268938738968	-0.722619487373346	-0.456894364741544	0.0858673723645255	0.261281669391928	0.195645957215224	0.180931666323893	-0.0363996248776375	0.144532041446255
513	0.929325979305466	1.28104454992789	1.71754013754858	-0.0172931705301554	0.211656585133872	0.190464870006213	0.128276094869976	-0.0158086140052683	0.112467480864708
514	0.543809052958112	1.234267631351	1.18140798279188	0.037904718109053	0.213390392789628	0.200039066352795	0.150444725750492	-0.052450480776763	0.0979942449737289
515	0.171043429561335	-1.83789945936599	0.0028980281702401	0.116911084682431	0.247962216778465	0.216756039642853	0.193876447034583	-0.0161809253397473	0.177695521694835
516	-0.330281381780067	-1.28504757747069	-0.749341451162928	0.158048613942134	0.202798934699597	0.228506037511507	0.196451195384413	-0.0330814068194696	0.163369788564943
517	-1.17566373168096	-0.818257913948735	-0.49068939733106	0.123931694806619	0.123777085660242	0.229276468565111	0.158995083010657	-0.0305013726173181	0.128493710393339
518	-1.22298241246915	0.254574907423334	-0.683488222114679	-0.0309593759255357	0.0399427051450334	0.223390994217667	0.0774581078123883	0.0422471217229969	0.119705229535385
519	-0.805515989264079	-1.59858077696993	-0.251409833900117	-0.228357820964365	-0.00922848740442245	0.210364907887864	-0.00907380016030781	0.0526210542131007	0.0435472540527929
520	-1.35630404614402	-1.224371701262	-0.853273631440951	-0.378627268209477	-0.0942379785717767	0.195520153020835	-0.0924483645868063	0.060668646446066	-0.0317797181407403
521	-0.941367799152076	-0.582751402291558	-1.49664306667117	-0.550460359074999	-0.188222252828327	0.173874942315013	-0.188269223196105	0.0800103751956516	-0.108258848000453
522	0.289603962941162	-0.10941709120883	0.280196107080528	-0.668803861295052	-0.264121747252019	0.141036559124583	-0.263963016474163	0.0241181526634865	-0.239844863810676
523	1.54787364172691	2.01173421513054	1.58294219924964	-0.61822711257013	-0.30990337038242	0.115408868771711	-0.270907204726947	0.0637928524670429	-0.207114352259904
524	0.242267367073565	-0.146890480177295	0.178127520395287	-0.362295789998919	-0.264525991094358	0.107704610736786	-0.173039056785497	0.0637016018356412	-0.109337454949856
525	1.79460642875108	1.49187946739	1.34459474950271	-0.181937445556921	-0.230227236431644	0.102033298194299	-0.103377127931422	0.0691653747727025	-0.0342117531587193
526	0.958851672847178	0.31900967163574	0.912321508424842	0.111351064491406	-0.15081325880398	0.108632411539593	0.0230567390756729	0.0977405834638935	0.120797322539566
527	0.440033436907241	0.475136629116814	0.269881902052989	0.333869464895701	-0.0821776530380371	0.12130656885638	0.124332793571348	0.0241568800429883	0.148489673614336
528	0.373694743901128	-0.488185476354737	-0.829087009572504	0.444759649085869	-0.0179092341248881	0.13302674143541	0.186625718798797	0.0793868464467081	0.266012565245505
529	0.624208603498748	0.221118275860452	1.02456533706253	0.486324608557725	0.00977194817541275	0.13391583853653	0.210004131756556	0.0781253341496557	0.288129465906212
530	-1.40796083379216	-0.17692562184817	-1.57809830620286	0.519090001961765	0.0352475609210288	0.142701689498073	0.232346417460289	0.0542709276639011	0.28661734512419
531	0.513892230972985	-0.396001482499982	1.31799464446076	0.326387636087514	0.0453720135386898	0.134323417247614	0.168694355624606	0.0197867231953285	0.188481078819935
532	-0.26788908192975	0.196685512018268	-0.506101737635584	0.259441739857913	0.0376990352876753	0.138173155090729	0.145104643412106	-0.0138214474783877	0.131283195933718
533	0.937771189597095	1.18007916504073	1.11833122393032	0.172431152109319	0.0377582479937692	0.135494371333751	0.11522792381228	0.0383094479076081	0.153537371719888
534	-1.53640314921598	-1.66495422037399	-1.83287780363724	0.215170519737727	0.0752039426995713	0.142193222281181	0.144189228239493	0.0218582850866697	0.166047513326163
535	-2.04208348162276	-1.73997491622487	-1.96873103260862	0.0462068216795115	0.0433074818408123	0.129805523348139	0.0731066089561544	0.0603351029909805	0.133441711947135
536	-1.15732329082301	-0.701285257773139	-1.7030546516198	-0.253751548017174	-0.036479214829463	0.100674010181889	-0.0631855842215826	0.0512785246748358	-0.0119070595467468
537	-0.593830958693679	-0.788284011360958	-0.755722035057121	-0.485075882270593	-0.111729735568024	0.060501573250651	-0.178768014862655	-0.0396063018933769	-0.218374316756032
538	-0.150877588792851	0.285664200445489	0.691533141401253	-0.599983342546136	-0.18431608661223	0.0202252107333271	-0.25469140614168	-0.0798125276386629	-0.334503933780343
539	-0.197105860355516	-0.144392072592835	-0.226545846803497	-0.602584883455851	-0.217560532665001	-0.0066761930900363	-0.275607203070296	-0.142495559876919	-0.418102762947216
540	-1.45953359067226	-1.08034222243651	-0.697949798541561	-0.559399401345155	-0.237424959048005	-0.0306906122415384	-0.275838324211566	-0.216185120857608	-0.492023445069174
541	0.632639242897733	0.81763973252464	0.723366675337686	-0.63573116323847	-0.278319420824517	-0.0563893350171639	-0.323479973026717	-0.121440936206881	-0.444920909233598
542	1.59097617300468	0.587641831746168	1.27868665366617	-0.533081009054686	-0.269809556778446	-0.0703737201823934	-0.291088095338508	-0.199395758024399	-0.490483853362907
543	-0.793986189215023	-1.26917869313673	-0.432883461444342	-0.258383232580729	-0.235994858660178	-0.0696158325088714	-0.18799797458326	-0.0824999396959882	-0.270497914279248
544	-0.994526447626725	0.160331750364012	-0.803410386035471	-0.192026160552602	-0.24713836727507	-0.0722817828973095	-0.170482103574994	-0.176617027266124	-0.347099130841118
545	1.41745480975672	1.42224529176146	0.953824164021211	-0.248003061587666	-0.241236737197183	-0.0810794584327718	-0.19010641907254	-0.0482862360201104	-0.238392655092651
546	-0.436104327955431	-0.564177322581968	-0.672863849483272	-0.094176191783609	-0.182776630950634	-0.0789175791644602	-0.118623467299568	-0.077036354421144	-0.195659821720712
547	0.91269477819805	-0.14120857216375	0.894757784991163	-0.0615941353732425	-0.156060249590516	-0.0825212349583809	-0.100058539974047	-0.0283001118743794	-0.128358651848426
548	-1.10699592316406	-1.11020059881035	-1.82495748234818	0.0576281402989118	-0.137648283697642	-0.0766282500859608	-0.0522161311615638	-0.0579569146367731	-0.110173045798337
549	-0.179013462280315	0.668447163246354	0.0162221691670972	-0.013792024949071	-0.157141667146741	-0.0876224412339222	-0.0861853777765782	-0.0810004659791881	-0.167185843755766
550	-0.939210545266216	-0.217460214405115	-0.138973060046103	-0.0635835441463622	-0.143153897126731	-0.0956834378196519	-0.100806959697582	-0.00630807860194044	-0.107115038299522
551	1.26161049005655	-0.279244235189258	1.14363510524607	-0.179776957145553	-0.136195441049488	-0.102674202601383	-0.139548866932141	-0.0757598473058013	-0.215308714237942
552	0.274934085343944	0.707005060379515	0.570491228851089	-0.0771370200699223	-0.136200898839066	-0.0971199093002369	-0.103485942736408	-0.00449311363521585	-0.107979056371624
553	0.683193494467024	0.522475718913373	-0.597481166116142	0.00685302483683602	-0.108575323218097	-0.0865309106194567	-0.062751069666906	-0.048468634257547	-0.111219703924453
554	0.884373031937319	0.835604891185526	0.411636295126226	0.117120664317311	-0.0693790419557423	-0.0824839881669075	-0.0115807886017794	-0.0652884444973751	-0.0768692330991545
555	1.66013143606436	0.740168061484516	0.626469584178485	0.248787471079749	-0.0134598780051792	-0.0746990409239959	0.053542850716858	-0.0993426464385595	-0.0457997957217015
556	0.693576480220111	0.80935965720441	1.40231917724258	0.458959852263776	0.048706064661985	-0.0619802656798333	0.148561883748643	-0.0777561857227813	0.0708056980258614
557	-2.27123408016914	-0.955820807770495	-1.13031732183978	0.577899476834384	0.115282637710566	-0.0383170164679552	0.218288366025665	-0.157280292819832	0.0610080732058331
558	0.485241992925134	0.842238153057728	-0.696007245390936	0.324938655533846	0.124819834482597	-0.028823724969937	0.140311588348835	-0.0988341607194092	0.0414774276294259
559	0.998673459496551	0.587760152527307	0.206764991840915	0.228001605388295	0.154694062245713	-0.027087983999981	0.118535894544676	-0.16701671037712	-0.0484808158324448
560	-0.1974511324024	-0.178263150683965	-1.11806764568621	0.266772678042585	0.188885027454031	-0.0235506859399596	0.144035673185552	-0.187175872785923	-0.0431401996003707
561	0.468229846037572	-0.295197646274775	1.0459094667329	0.234021550141044	0.199759449674981	-0.0305580125952313	0.134407662406931	-0.109815710670191	0.0245919517367397
562	-1.02732964186061	-1.66308173447735	-1.03769579650506	0.244088197760288	0.190817493385595	-0.0265546153850532	0.13611702525361	-0.113714135471626	0.0224028897819835
563	0.182445136207809	-0.545123067108858	-0.28529275034094	0.111899418760758	0.12408889018194	-0.0324258944314028	0.0678541381704317	-0.168329913428536	-0.100475775258104
564	-0.471359518078466	-1.74560558578918	-1.09279629455105	0.0599084111535627	0.0574296292937361	-0.039520680493762	0.0259391199845122	-0.0944700729493424	-0.0685309529648302
565	-0.112302146219576	-0.554301434315646	-0.620680662471052	-0.0205179094895651	-0.0463077023311823	-0.0548595338029585	-0.040561715207902	-0.0697143192838036	-0.110276034491706
566	-0.880013278830144	-0.975159562270197	-0.730753431257517	-0.066470257164549	-0.132476256987805	-0.0725372722195903	-0.0904945954573147	-0.0648901756806615	-0.155384771137976
567	2.15102672964108	2.04251209416448	2.5508962264332	-0.174275887320668	-0.21781951505026	-0.0929658192686876	-0.161687073879872	-0.157915495114392	-0.319602568994264
568	-0.945761179387161	-0.944700615350614	-0.0627301740893804	0.0269259840028709	-0.200978881900618	-0.0857679446827514	-0.086606947526833	-0.121195833385395	-0.207802780912228
569	0.412721074913415	0.752328974818083	1.34098380289414	0.0129712292242403	-0.214024613156147	-0.0796657221011792	-0.093573035344362	-0.19002133809506	-0.283594373439422
570	0.289011937493141	1.26274791283623	1.9387592931172	0.0495559590313507	-0.191098697320691	-0.0618144754255551	-0.067785737904965	-0.145828546740466	-0.213614284645431
571	-0.368438693851759	0.328756710446932	-1.23460486871836	0.0916052357270559	-0.12809775021063	-0.0290967045024394	-0.0218630729953377	-0.211275442348679	-0.233138515344017
572	-0.0564728327045435	-0.29671063241513	0.511961726246513	0.0610272291660957	-0.0708913182447861	-0.0132173287514576	-0.00769380594338269	-0.1362380424406	-0.143931848383983
573	-0.856839419564393	-2.21765324006222	-1.02370391498529	0.0345978849602138	-0.0399323597091775	0.00453572081286824	-0.000266251312031806	-0.155184325119794	-0.155450576431826
574	0.74852970587096	0.402864923887251	0.259216686567368	-0.0729350522524222	-0.0904942664564577	0.00976675726816967	-0.0512208538135701	-0.10396646271044	-0.15518731652401
575	1.24441821375556	0.526684920531853	1.40499626493361	-0.0330447722729759	-0.108219900550786	0.0163066103152126	-0.0416526875028498	-0.0576498476807243	-0.0993025351835742
576	0.375885644007542	0.58755389322706	1.23589111174539	0.121936040827054	-0.0992972748300106	0.0342262497428995	0.0189550052466475	-0.0524704858622473	-0.0335154806155998
577	-2.31947433511646	-2.00188464075864	-2.31805312091347	0.218634507447337	-0.0708115588221288	0.0597704647745679	0.0691978044665921	-0.0853526979742822	-0.0161548935076901
578	0.965814857415364	0.838909920635927	0.329824613510803	-0.0104456316142183	-0.114950428707011	0.0591684108078441	-0.0220758831711284	-0.056196096028242	-0.0782719791993704
579	-0.634298737365581	-0.820705399875326	-1.86697344090372	-0.00865783973108805	-0.113286840710877	0.0611240430095564	-0.020273545810803	-0.0694855549422165	-0.0897591007530195
580	-0.132691192145884	0.415727858235535	0.180970857953177	-0.0749428276344565	-0.135326734159188	0.0452785706961483	-0.0549969970324987	-0.0198013705917551	-0.0747983676242538
581	-1.43097721149422	-1.88685255663127	-0.952312935465858	-0.110812431746518	-0.132039110360977	0.0335328482762387	-0.069772897943752	0.0879483312862539	0.018175433342502
582	-0.725751602104812	-0.852975302860095	-0.884677208916246	-0.268359639235849	-0.187289706437252	0.0149957096460831	-0.146884545342339	0.138664922897279	-0.00821962244506008
583	0.501354890655076	-0.101700866115601	0.29620099648714	-0.387820191858724	-0.24610550673728	-0.0083219061416077	-0.214082534912537	0.0674588639870124	-0.146623670925525
584	-1.83858788994572	-0.98908878522405	-1.6646686768663	-0.345574621670409	-0.280774874162422	-0.0246572553352848	-0.217002250389372	0.0970071128203241	-0.119995137569048
585	-1.03267382490065	-1.38861424591158	-1.27786581984173	-0.486223118586729	-0.327180489970493	-0.052870759099113	-0.288758122552112	0.079907293931421	-0.208850828620691
586	0.200704922048646	0.418102634746442	-0.574934865813424	-0.607329034224484	-0.393012478809323	-0.0870538371664112	-0.362465116733406	0.177715702693686	-0.18474941403972
587	-1.14147163425741	-1.46857608230897	-0.560958655115263	-0.574209676941897	-0.410534624989826	-0.11945444788575	-0.368066249939158	0.177274911876562	-0.190791338062596
588	-1.09706893952045	-1.10911622063263	-0.654112433040914	-0.619342199285012	-0.456885238549813	-0.149975818545317	-0.40873441879338	0.0678381581426031	-0.340896260650777
589	0.32313043465416	0.517490614373867	0.237823873909024	-0.689967912073678	-0.509265104476582	-0.179525088814913	-0.459586035121724	0.0482905995092816	-0.411295435612443
590	-0.796021026717532	-1.34820057527396	-1.02555865925913	-0.612054127076605	-0.510695251654499	-0.199940301410679	-0.440896560047261	0.0177060955394031	-0.423190464507858
591	-0.18181526310051	-0.0829103954776401	-0.457955639954313	-0.595895950274339	-0.539025738575557	-0.224123859510599	-0.453015182786832	0.107590193972337	-0.345424988814495
592	0.00909181236645625	0.180812350134319	-0.666885141603585	-0.543368261222733	-0.543019884766632	-0.246037789163359	-0.444141978384241	0.0309575188502473	-0.413184459533994
593	-0.251785753316184	0.00883778610922614	-1.03242919895914	-0.459732857842394	-0.521932935222594	-0.267785525788393	-0.416483772951127	0.0705248919842465	-0.345958880966881
594	0.356772693583783	0.129654618320998	-0.851555703257206	-0.399189528957277	-0.490358545375886	-0.292507828783096	-0.394018634372086	0.103727851993067	-0.29029078237902
595	-1.28839983597334	-1.27533112125646	-1.35221746535577	-0.290333895928226	-0.4488350441698	-0.317805006549178	-0.352324648882402	0.0969753317908179	-0.255349317091584
596	1.72746799989594	1.87546103969787	0.34435142288426	-0.348048281413729	-0.44801905710473	-0.347873937788686	-0.381313758769048	0.113425460146181	-0.267888298622867
597	1.12880403686356	0.338648734689318	-0.223769516833345	-0.150879022659751	-0.371330927386968	-0.366226158473676	-0.296145369506798	0.116603523604227	-0.179541845902571
598	0.344903065944274	-0.12746344993692	-0.162437118911372	0.0751793027531125	-0.296633459314825	-0.37995992255763	-0.200471359706448	0.140015893583298	-0.0604554661231501
599	1.32412938450956	1.39329044454166	1.11105230015524	0.205573972570168	-0.240989636579689	-0.38923308387706	-0.14154958262886	0.138461311303838	-0.00308827132502282
600	0.796101686536527	0.861979816246787	0.413398417803037	0.383834946481872	-0.150142709781493	-0.383247226778171	-0.0498516633592642	0.163294207731753	0.113442544372489
601	-0.628732315206516	-1.48380640588338	-0.397581007276067	0.50759704491413	-0.0560835480471829	-0.371135182839424	0.0267927713425076	0.228005042098366	0.254797813440874
602	-1.12947381347217	-1.63954111836947	-0.835193025932386	0.440604490218367	-0.0397845003676977	-0.361455172291154	0.0131216058531717	0.282208299935567	0.295329905788739
603	-0.0429367607626276	0.0818224561941188	1.28377448316182	0.241476559770307	-0.081245370766721	-0.357813680934949	-0.0658608306437875	0.284746046886917	0.21888521624313
604	0.124143581977329	0.543172831784279	0.366210275121829	0.121151778716141	-0.103688196618755	-0.339975877089529	-0.107504098330714	0.281004439136536	0.173500340805822
605	0.399907230372488	-0.581200163420074	0.101733431109747	0.0672330683661953	-0.097536537868681	-0.31897911758893	-0.116427529030472	0.202286659188637	0.0858591301581648
606	-0.871862077859086	-0.761318231047482	-0.421213338298223	0.0785888770249315	-0.109241907372291	-0.297979254303923	-0.109544094883761	0.230263500007053	0.120719405123292
607	-2.00392136246945	-2.00082904044275	-1.5277767119119	-0.0183586261396792	-0.138431307572391	-0.281898840920229	-0.1462295915441	0.229446787857866	0.083217196313766
608	1.32227649195412	-0.286498602763103	0.297001943449908	-0.274847554533721	-0.218974507700291	-0.280004354806732	-0.257942139013582	0.264116122475817	0.00617398346223502
609	-1.77827832111062	-2.2159942517045	-1.81939245861853	-0.218406838116332	-0.275151655395822	-0.273230199849239	-0.255596231120464	0.247711149081015	-0.0078850820394494
610	0.761744721931884	1.84508708618194	1.31787168732915	-0.360030493563855	-0.376339347684038	-0.281672184592543	-0.339347341946812	0.164181273247123	-0.175166068699689
611	-1.03401563342181	-1.71883116038988	-1.053023737608	-0.30283675458134	-0.371376343190181	-0.274108501043659	-0.31610719960506	0.100196077611394	-0.215911121993666
612	-0.202581359163135	1.20000234733757	0.676386530274882	-0.355122390940336	-0.412137054620697	-0.274961729678208	-0.34740705841308	0.019688033110844	-0.327719025302236
613	1.09184714788565	1.16105784454287	0.670215027617339	-0.361745085014202	-0.386618401716858	-0.267050065180429	-0.338471183970496	0.0357697759365675	-0.302701408033929
614	-0.843110836954463	-1.77442701734492	-0.640377212580727	-0.208301263154185	-0.318785270419372	-0.252089802570142	-0.259725445381233	0.0234248312928448	-0.236300614088388
615	-0.0692294802462838	-0.204734824664283	-1.53887267589688	-0.207139135496136	-0.320951662931881	-0.243352843802834	-0.257147880743617	0.0735889912468951	-0.183558889496722
616	-0.731364224179963	-1.45127247057066	-0.707300855359853	-0.191528184227441	-0.318562744131848	-0.247920139602443	-0.252670355987244	0.0671464377670387	-0.185523918220205
617	-0.870751029911254	-0.557165672169274	-0.181922515272468	-0.242136445423686	-0.354021953449667	-0.255814303721	-0.283990900864784	0.0782202228223919	-0.205770678042392
618	1.24572259023333	0.565245505214947	0.845352467046233	-0.331947765141365	-0.384405074610841	-0.261606968541263	-0.32598660276449	0.12498074136181	-0.20100586140268
619	-0.00689628220535141	0.221805613130359	0.110483020971208	-0.20261831237947	-0.373629145185913	-0.256331444940444	-0.277526300835276	0.102138451758445	-0.175387849076831
620	2.3526549268657	2.69497289658364	2.27061091971781	-0.123224122104601	-0.346864952443412	-0.248691203524116	-0.239593426024043	0.132545516356155	-0.107047909667888
621	-1.39070649617789	0.146779877374367	0.533829775534892	0.178168159430145	-0.229268614093642	-0.219638438796759	-0.0902462978200856	0.142859299690258	0.052613001870172
622	-0.822709116798584	-0.500363308636441	-0.121648735362493	0.145072593995711	-0.138101071276471	-0.189032727821791	-0.0606870683675172	0.181547775319613	0.120860706952096
623	1.43102291533566	1.73382734871284	2.06538658319669	0.0261974751685907	-0.0888383533600457	-0.163363749608311	-0.0753348759332555	0.137443215155085	0.0621083392218293
624	1.43241348921869	1.06290794882155	1.10603473349784	0.123415002577901	0.00388404339501395	-0.122179968554737	0.0017063591393927	0.0597517036304237	0.0614580627698164
625	0.827072807532935	1.19932763518715	1.09494764180719	0.307311892204647	0.10071951767726	-0.0773472726979478	0.110228045727986	0.00545525528960384	0.11568330101759
626	0.112285064423544	-0.19240098350041	1.01048171645377	0.445245265382232	0.201597837685519	-0.0300334194034308	0.205603227888107	0.0506615037811754	0.256264731669282
627	0.590996880630172	2.34264022080093	0.979576662322874	0.47087222811968	0.256293403123638	0.0181190841618218	0.24842823846838	-0.0101083616105689	0.238319876857811
628	1.34584520311781	1.6900691928245	1.18044601441503	0.494593722384831	0.361255173745312	0.066242510925041	0.307363802351728	0.0520174758026582	0.359381278154386
629	0.719048719213008	0.330329197569775	-0.25943042060306	0.595839165985015	0.475091300046969	0.115723870916515	0.3955514456495	0.0120101690971618	0.407561614746661
630	1.4120022424783	1.94415308759186	1.68199947648056	0.653689432698125	0.546605157948532	0.152840372755633	0.451044987800763	-0.0400714492452385	0.410973538555525
631	-1.30402340459922	-0.421118729028359	-0.210684639817216	0.760073411314796	0.640251199948524	0.197064045161509	0.532462885474943	-0.0132419395297321	0.519220945945211
632	-0.376449857134951	-0.512300393281383	0.405013325574432	0.585405207900976	0.668194985380391	0.229580376681263	0.494393523320877	-0.0960176345022162	0.398375888818661
633	0.324431352210996	0.469332683424531	0.469883895712464	0.402919991569881	0.648192909871232	0.257788148554148	0.43630034999842	0.00541052481898569	0.441710874817406
634	-0.558865143419134	-0.10761158892208	0.0540996027029544	0.311926833172548	0.628856729170169	0.282799896093566	0.407861152812094	-0.00571807546973932	0.402143077342355
635	0.301471047774202	-0.266835650361889	-1.25782817402011	0.177199034523425	0.591707789028914	0.301206284052228	0.356704369201522	0.0124866019788436	0.369190971180366
636	0.0881203175904721	0.0436767036492265	-0.147006144729954	0.129735502988226	0.538624793661579	0.302167160843855	0.323509152497887	0.044172111205561	0.367681263703448
637	-1.4804481157714	-0.509789356942367	-0.299073649404039	0.103758968501094	0.486774151919353	0.298887292888191	0.296473471102879	0.0729475670522166	0.369421038155096
638	-0.639756996134243	0.111049446885341	0.517773840683077	-0.0779703339411608	0.419327730511667	0.290789135320998	0.210715510630501	0.0791092886753795	0.289824799305881
639	-1.02122094465683	-0.224580846381339	-1.64857695043655	-0.219766775764227	0.36397532914415	0.286210573853037	0.143473042410987	0.149984596095197	0.293457638506183
640	-0.444398959108352	-0.888819668417298	0.70998052779685	-0.369121000414693	0.307556957224004	0.264953124458622	0.0677963604226445	0.0918868762752769	0.159683236697921
641	-1.89885125346221	-2.02790620057277	-2.58050389455725	-0.443773159196307	0.230524559158067	0.251573772878097	0.0127750576132856	0.00591348282153197	0.0186885404348176
642	-1.77444911884864	-1.17893947865341	-1.43695173108248	-0.632737421795152	0.104901131289274	0.214992090262963	-0.104281400080972	-0.00889322990980161	-0.113174629990773
643	0.214730650255299	0.882724996031032	0.0654707309900401	-0.839184831893216	-0.0213630289564324	0.170092514238284	-0.230151782203788	0.0319648493934275	-0.198186932810361
644	0.296271630946328	1.24256661007734	0.600116353666876	-0.817707458502421	-0.0763899046956204	0.132383910526281	-0.25390448422392	0.026458450896367	-0.227446033327553
645	1.51580272342409	1.42176622806848	0.146914976945749	-0.687405861109395	-0.0700723619877377	0.1057419366247	-0.217245428824144	0.068002306175268	-0.149243122648876
646	-0.895459402666901	0.328233832042834	0.591704677493495	-0.391572539432762	-0.0169733615838265	0.0843010847507462	-0.108081605421948	0.108894589302569	0.000812983880621732
647	1.48059229858761	0.959715483468525	2.00008932781925	-0.312125583900328	0.0299270879896281	0.0713373416485563	-0.0702870514207146	0.163797993416059	0.0935109419953442
648	-0.275462827140593	-0.449498619862055	0.587260934892781	-0.0837078763779828	0.09181198231344	0.0781750580826411	0.0287597213393661	0.136844257299366	0.165603978638732
649	-1.40576048988824	-2.00324194433814	-1.36560432604208	-0.00151879060125091	0.115557126101323	0.08837911665053	0.0674724840502007	0.0753094380105991	0.1427819220608
650	-0.569469910425686	-1.22278893250462	-0.36058934733101	-0.115193287997642	0.0620723021145439	0.0835766403364668	0.0101518848177896	0.104738360807762	0.114890245625552
651	2.05628928201672	2.54116745141506	1.71760377903803	-0.214826639071174	-0.0158646489195326	0.0756250948285795	-0.0516887310540423	0.0572425841995464	0.00555385314550407
652	0.487800928044115	0.724953565429925	0.116662248514408	-0.0157060162250583	0.0156352173223996	0.0839715870907656	0.0279669293960357	0.079711852086791	0.107678781482827
653	0.406918291587503	1.3575923747191	-0.165379706179066	0.127788954647441	0.059978129842733	0.0911002809398637	0.0929557884766793	0.00714991796312195	0.100105706439801
654	0.14704387653689	0.0351415631157481	-0.166979242164536	0.222018641997	0.132191384326439	0.0946153477766318	0.149608458033357	-0.0439551394390541	0.105653318594303
655	0.664872142170729	0.457787057186095	-0.0160650167165257	0.255998447325356	0.177404619660065	0.0951255216945958	0.176176196226672	-0.0163519252624589	0.159824270964213
656	2.31503534405063	2.21758132660816	2.09938562363334	0.314750715560777	0.216874874563555	0.0945364056585618	0.208720665260964	0.0780621642061516	0.286782829467116
657	-1.33345175678802	-1.18784702677414	-0.62280609278504	0.555230246880285	0.308830467114577	0.112193991070536	0.325418235021799	0.0969359757362038	0.422354210758003
658	-0.397759444404881	-0.00690921850606929	-1.35523861766693	0.459923005440834	0.32142135029598	0.11999939723138	0.300447917656065	0.173941409779412	0.474389327435477
659	-1.52496964485389	-1.2860199085216	-1.58967278980233	0.324450008029097	0.319073563846062	0.113040512597098	0.252188028157419	0.170129338787666	0.422317366945085
660	0.377331552757071	-0.164629358232768	0.358928584264523	0.0647591254216211	0.264899342175599	0.0919354200130205	0.14053129587008	0.185875797582458	0.326407093452538
661	-1.90467548760763	-1.47005303311563	-1.31832003252671	-0.0184968415374698	0.214489585074745	0.0770711922687746	0.09102131193535	0.204268532373196	0.295289844308546
662	-1.46419389332868	-2.41695102447315	-1.58423921702123	-0.258174503770431	0.125507994714609	0.0522747886292957	-0.0267972401421756	0.135905288830159	0.109108048687984
663	0.110446323452906	-0.994018917607301	0.530455243535511	-0.494844486734765	-0.0174154437782499	0.0171650250297753	-0.16503163516108	0.128953531274928	-0.0360781038861517
664	-2.0597329217797	-1.63329444460524	-1.26812671183701	-0.535557574376988	-0.1452009978739	-0.00693610567508352	-0.229231559308657	0.138600089583669	-0.0906314697249881
665	0.339889363247046	0.294650082356713	1.2484123142794	-0.716550837910344	-0.279576259223967	-0.0380801147665749	-0.344735737300295	0.126991011125453	-0.217744726174843
666	0.689138181863525	0.130809839332885	0.659780674367005	-0.683541706610926	-0.350814659582178	-0.0519377206740431	-0.362098028955716	0.0548390595616143	-0.307258969394101
667	0.319647500763334	0.249040175025958	-0.100811644252974	-0.520505468703181	-0.382756008376863	-0.0568430826879716	-0.320034853256005	0.134035575966425	-0.18599927728958
668	1.52865187038724	2.25958242872967	2.18329003073151	-0.356392832135135	-0.383434257204092	-0.0612566686635024	-0.267027919334243	0.0902373502030778	-0.176790569131165
669	-0.195102190762695	0.210445351724462	0.215274128719889	-0.0799665774765713	-0.297290226216985	-0.0445602467832312	-0.140605683492263	0.132677329232148	-0.00792835426011465
670	-0.483459757049734	-0.457190398842854	-0.416456228431615	0.0320062767722746	-0.222885709394059	-0.028538957958842	-0.0731394635268753	0.157097691209495	0.0839582276826198
671	1.10029618536319	1.57427325453088	0.961792300930399	0.0269885546040755	-0.180659804863106	-0.0189316414442457	-0.0575342972344253	0.110942107827182	0.0534078105927563
672	0.447975146162585	0.203764535588785	0.23172655998354	0.139808685482022	-0.0948624801019683	-0.00219173596287692	0.0142514898057256	0.173335798554664	0.187587288360389
673	-1.26165061742962	-0.693295189860087	-1.28820853085322	0.223352264989476	-0.0275606391659049	0.013630336259576	0.0698073206943825	0.136395278853072	0.206202599547455
674	0.36473374123432	-0.0906065373941708	1.15041068175036	0.101301357284583	-0.00424614740619716	0.0148047253620965	0.0372866450801607	0.169039723661634	0.206326368741795
675	0.751344481227898	1.19293611360536	1.19779559301746	0.0745681532103823	0.00855425164356855	0.0260415097817929	0.0363879715452479	-0.0115747792334727	0.0248131923117752
676	0.922946175060156	0.119010147518708	0.765743162927936	0.135034024612451	0.0559212748117526	0.045843683717817	0.0789329943806737	0.00551578687871762	0.0844487812593913
677	2.10238205319355	0.463132542989361	1.344261103941	0.246513487759795	0.089732339231973	0.0685699065662624	0.134938577852677	-0.0246912458543367	0.11024733199834
678	2.0321925900075	1.8634043067996	1.78666629259303	0.495294180076404	0.124615334071363	0.098718978195172	0.23954283078098	-0.0615752299248304	0.177967600856149
679	-1.49559933693025	-1.9904105137093	-2.68720303479211	0.771200693961904	0.204928483309552	0.13867538459187	0.371601520621109	-0.0661894202692072	0.305412100351902
680	-0.373147155101571	-0.294795547620138	-0.739550408494343	0.65094771387039	0.186845934509912	0.145818271960284	0.327870640113529	-0.077907697719308	0.249962942394221
681	-0.424703953322624	-0.354296887969958	-0.266627540784587	0.486143311202682	0.158931027747364	0.143654126524442	0.262909488491496	-0.0221284156832544	0.240781072808242
682	-0.392062708551622	0.485223971470237	-0.433532548602028	0.313703539755906	0.123393914331824	0.138168808498793	0.191755420862175	0.0673636399038918	0.259119060766067
683	-0.214318661459197	0.00701851847288033	0.201663601280541	0.160076073130998	0.111408842479097	0.128503799959074	0.13332957185639	0.0779422489925265	0.211271820848916
684	-0.663593986483612	-0.180239101011547	-0.707204876608705	0.0506623796598228	0.0999441277460804	0.121251768214397	0.0906194252067666	0.0569982337955796	0.147617659002346
685	1.1595066982396	1.86960756787403	1.09302912306943	-0.0751780550391959	0.0830723897349639	0.107817206507213	0.0385705137343269	0.0480599496751646	0.0866304634094915
686	-1.64012220436709	-1.48199287668093	-0.55249463335493	0.000807704133067375	0.130261496583877	0.105731670505025	0.0789336237406565	0.0601066732707815	0.139040297011438
687	0.237648589444942	0.669294471279986	0.458781589106919	-0.141042568507236	0.109078972519686	0.0980675026351412	0.0220346355491969	0.0333684719107916	0.0554031074599885
688	-0.139017060799779	0.0231245827023982	0.11003614590586	-0.163962148744209	0.113214604905334	0.0950557490237587	0.0147694017282946	0.0758424231241747	0.0906118248524692
689	0.614992595723258	0.437671536293222	0.824659078530449	-0.17134946660006	0.113024047866646	0.0927247649688388	0.0114664487451419	0.0713783637819583	0.0828448125271002
690	-0.430893992539535	0.152122945388742	0.309182188600447	-0.0900863238171127	0.123515914339918	0.097438432775951	0.0436226744329189	0.145409190756483	0.189031865189402
691	-0.961983081710427	-1.30587284657889	-0.446439938530045	-0.0899949600735866	0.131472179505711	0.103212859341367	0.0482300262578306	0.0728324227660543	0.121062449023885
692	-0.75405378815845	-1.64858530569145	-1.12246522424247	-0.183346303975955	0.0897191093204167	0.102966317250833	0.00311304086509824	0.0298849187297879	0.0329979595948861
693	-1.08665958624753	0.48519835176332	0.0111364011019221	-0.286237242856292	0.00479325090642452	0.0916755258825541	-0.0632561553557713	0.0279124939446391	-0.0353436614111322
694	-1.55246412772178	-1.50461875286731	-1.84180202788044	-0.417903871397414	-0.0364018811640658	0.0817019681330699	-0.124201261476137	0.0908417546355393	-0.0333595068405974
695	-2.52327688809096	-2.04681972795034	-1.48397331611841	-0.598147652892888	-0.112094797111288	0.0561311095289158	-0.218037113491754	0.14615247830028	-0.0718846351914738
696	-1.27464050184577	-0.978596611140523	-1.40656136652996	-0.884748903576691	-0.226181774943603	0.0212595966998254	-0.363223693940156	0.0957196726494711	-0.267504021290685
697	-1.69450412209897	-1.91923107016595	-2.30533098791765	-1.05407151906769	-0.327272845920133	-0.0202104019550009	-0.467184922314275	0.12365083006631	-0.343534092247966
698	0.0128275937354835	-0.453945357981158	-0.93982560460389	-1.19732484300594	-0.447135849388016	-0.0748396388493031	-0.573100110414418	0.114822075671451	-0.458278034742967
699	0.120850720931811	0.164513736988164	0.765083963142445	-1.13018104908283	-0.527656553243675	-0.127392427288406	-0.595076676538303	0.120424703915955	-0.474651972622348
700	0.26403346860971	-0.651950252872321	0.515585762701111	-0.964211908548991	-0.558905473030454	-0.162342590116871	-0.561819990565439	0.0829440154934799	-0.478875975071959
701	-0.836217766566232	-1.04671771914383	-1.25071524375509	-0.756520153510696	-0.582838301466092	-0.184821989323985	-0.508060148100258	-0.0175085867588807	-0.525568734859139
702	0.0718153511761017	0.259250066238536	0.886473594247424	-0.670658275283429	-0.614008940010894	-0.212869771687928	-0.499178995660751	0.0383203708757163	-0.460858624785034
703	0.617037285588712	1.05109249332637	0.675813729451491	-0.55148267189255	-0.606237566554701	-0.225884477897663	-0.461201572114971	0.0647108808196167	-0.396490691295355
704	2.77173997873261	1.57985957186348	2.09124363426444	-0.371815598042952	-0.546685707939962	-0.228379411528746	-0.382293572503887	0.0822849477508726	-0.300008624753014
705	0.272814996823721	-0.0343395829912293	0.533433306941466	0.0465986993190936	-0.437064424514659	-0.209431550517586	-0.19996575857105	0.0424915430853152	-0.157474215485735
706	-0.728455698269938	-0.36801892142083	-0.0617843051152852	0.258799339853631	-0.350346376845333	-0.18719505510129	-0.092914030697664	0.0625993971898449	-0.0303146335078191
707	-0.505218218265447	0.198265329370468	-0.0598215238609787	0.247890872363223	-0.29275799709151	-0.167853177091505	-0.0709067672732642	-0.0455072889263549	-0.116414056199619
708	-0.998209131539442	-0.91630959330894	-0.704408341227627	0.16186113876589	-0.238042714504295	-0.1510386098336	-0.0757400618573352	0.0272259633897112	-0.048514098467624
709	0.110089459129557	-0.618024824222063	0.616462541465457	-0.00144615147629049	-0.22355266146927	-0.142277963651685	-0.122425592199082	0.0050009740427194	-0.117424618156363
710	-0.333148107553884	-0.532749485125033	-1.19870116159925	-0.0628604390509523	-0.226733911599927	-0.12823891203174	-0.13927775422754	0.0148939587199373	-0.124383795507603
711	0.0217501623000984	-0.153855019508222	0.0604138741529907	-0.119353963818865	-0.238863357543912	-0.126429684422717	-0.161549001928498	0.0238436455008896	-0.137705356427608
712	0.799712208260575	0.421165666158387	0.480329535753312	-0.129432961913391	-0.244183900587292	-0.123256830071635	-0.165624564190773	-0.0117292205095481	-0.177353784700321
713	0.544753345131332	1.96230691414725	1.31125695022304	-0.0341237251695732	-0.225933989488665	-0.115196711646433	-0.125084808768224	-0.000182149820464223	-0.125266958588688
714	-0.686737577361581	-0.0397844929106761	-0.369637577485244	0.0708357986278563	-0.142012806533504	-0.0956896894260136	-0.0556222324438871	0.00330753746398917	-0.0523146949798979
715	-0.192586565545343	-1.10170879894183	-0.616834966355371	0.0366446553612299	-0.0823953333583925	-0.0821967516596109	-0.0426491432189245	-0.0347837789295855	-0.07743292214851
716	-0.307033816638382	-0.661666838844696	-1.21872806287438	-0.00335642355962318	-0.0758052706332787	-0.0759866551828051	-0.051716116458569	-0.0938743225696819	-0.145590439028251
717	1.2775574604875	1.42139615881864	1.72412562041056	-0.0538950085604636	-0.0905660485459708	-0.0812416369117511	-0.0752342313393952	-0.0342298276031428	-0.109464058942538
718	-1.27366967969186	-2.01034563176557	-1.71806442380947	0.0662739091988461	-0.0509349958567671	-0.0692078007913737	-0.0179562958164316	-0.089877949903365	-0.107834245719797
719	1.03370631542373	-0.613326166211352	0.981947564290978	-0.0235365628342126	-0.0885331289227665	-0.0742742787545731	-0.062114656837184	-0.0386695718288661	-0.10078422866605
720	-0.308363962306403	0.768589217097247	0.226219907420462	0.0495334036573299	-0.130912801620826	-0.0688647093815525	-0.0500813691150163	-0.00199729180752028	-0.0520786609225366
721	-0.279561345216597	-0.322117396561662	0.653245937069356	0.04390971897151	-0.129848437121081	-0.0617651731127587	-0.0492346304207765	0.0432802625606751	-0.00595436786010138
722	1.06786852338282	-0.0183350254422584	0.545773672223717	0.00662704492298067	-0.135417438957815	-0.0494824104849278	-0.0594242681732539	0.0561945615444931	-0.00322970662876076
723	1.13573768548886	0.592510384045321	1.36633605278192	0.103684762016195	-0.135301291174509	-0.0340396619820849	-0.0218853970467995	0.037121483670137	0.0152360866233374
724	1.05065235307365	1.31408459711134	1.14783656157126	0.257835463684788	-0.11137337319779	-0.00872482865524803	0.0459124206105833	0.0820778547910315	0.127990275401615
725	0.55729567998717	0.548101939472392	0.0133873952515514	0.411759726450902	-0.048639184821299	0.0224662699296651	0.128528937186423	0.0904765987509823	0.219005535937405
726	0.0799412667239135	0.603569027263223	0.620255920453107	0.495939290308526	0.0129609283601134	0.0479210630490381	0.185607093905892	0.0539158884638004	0.239522982369693
727	-1.28651955096338	-0.881710776158601	0.108138875944363	0.488434321844096	0.0735932628513106	0.0739400234751351	0.211989202723514	0.0886593206402486	0.300648523363763
728	1.689932714284	1.30227494924301	1.69398475289071	0.293993971488078	0.0829428158259708	0.0955514328360708	0.157496073383373	0.0703794592032662	0.227875532586639
729	0.5028312355497	1.14466485255911	-0.36313805995965	0.35591974110443	0.12913313078114	0.127707860351632	0.204253577412401	0.155134010476697	0.359387587889098
730	1.60031591191891	1.5971489328622	1.85698842888764	0.398989524932676	0.193339191371036	0.149592995637733	0.247307237313815	0.0874389439291448	0.334746181242959
731	-2.26845899274817	-2.35641441801544	-1.624761703847	0.546612118581743	0.28233035527465	0.182959053331726	0.337300509062706	0.0862901656937039	0.42359067475641
732	0.125103411250874	-1.48551390301189	-1.01933653343097	0.310237605219257	0.255535195080227	0.193918557021966	0.253230452440483	0.027455322307562	0.280685774748045
733	0.739038519159434	-0.119849003619305	0.54372570639789	0.183725806511088	0.180527912006135	0.191911991003117	0.185388569840113	0.0571690195109687	0.242557589351082
734	1.0381447113412	1.38980387694467	1.62827851139163	0.186174213843129	0.120392180367298	0.193451048275381	0.166672480828603	0.0657811015720204	0.232453582400623
735	-0.596924823017393	-0.568385363701817	-0.344052349024443	0.278381562578384	0.121641089699031	0.207692518397923	0.202571723558446	0.0836259574939389	0.286197681052385
736	-1.29690880504511	-0.272778927341787	-1.35083326208046	0.225535109059386	0.0998671269884059	0.214358487355293	0.179920241134362	0.0108433939455284	0.19076363507989
737	1.78356835638456	1.5389771798974	1.89778131524252	0.0381814750477043	0.0730568154627703	0.205652063658141	0.105630118056205	0.0307958063097862	0.136425924365992
738	1.05411587679578	0.489393049490161	1.23474377184174	0.141138018939159	0.103085103741	0.213833314260152	0.152685478980104	0.069070922979628	0.221756401959732
739	0.461265557955058	0.276879204006128	0.2214354517533	0.285114444563403	0.135853686928169	0.229767522644076	0.216911884711883	0.013577508299696	0.230489393011579
740	-0.950517852537651	-1.00645671023862	-1.04516055965371	0.368289743369737	0.162422752097287	0.242736224282456	0.257816239916493	-0.0153331372651583	0.242483102651335
741	0.512399009805281	-0.105323915209363	0.268591785383591	0.263689630122263	0.141934872194856	0.241698896217523	0.215774466178214	-0.0399060726388748	0.175868393539339
742	-0.584719842158596	-1.15678317985197	-0.37112488835589	0.242985053576638	0.120088385800496	0.24109111766105	0.201388185679395	-0.0330367668244233	0.168351418854971
743	-1.01065877349005	-0.98891720815371	-1.92481602469868	0.144560207205446	0.0636145604614743	0.235052132655878	0.1477423001076	-0.0632067759076878	0.0845355241999118
744	-1.51940814994501	-0.73460922536024	-0.993284847740564	-0.023771386613354	-0.00871753553397749	0.210562761689512	0.05935794651406	-0.0497042152710516	0.00965373124300845
745	-0.386781632240946	-0.594624607309378	0.252463171194416	-0.259782320657073	-0.0809746305343962	0.179618108691347	-0.0537129475000409	-0.12612623351903	-0.179839181019071
746	0.416445528851988	-0.298705365176991	-0.0386459415257771	-0.379076218806299	-0.146222799756466	0.154940544193055	-0.123452824789904	-0.159211670024704	-0.282664494814607
747	0.00100007898383658	0.441765975482133	0.0282964655474003	-0.346812770074274	-0.194937658599221	0.132983451578674	-0.136255659031607	-0.181913789682816	-0.318169448714423
748	-0.363225255392849	-0.575500580852905	-0.518403709869556	-0.294513919607686	-0.206719342600555	0.114058254514677	-0.129058335897855	-0.155661706122718	-0.284720042020573
749	-0.681173456721025	0.267580007706408	0.0520718141017142	-0.277960492765621	-0.226671546758306	0.0928400008401937	-0.137264012894578	-0.211708433746567	-0.348972446641145
750	-0.129823031281685	0.159131186175674	0.584777180676328	-0.313368021856855	-0.223834773860373	0.0750983779460757	-0.154034805923718	-0.14642465447269	-0.300459460396408
751	0.0915434793915085	-0.139516960154497	-0.712939761476433	-0.309141710243316	-0.209366920441657	0.0651839637380741	-0.151108222315633	-0.185525868236666	-0.336634090552299
752	0.0231233748636969	0.393398907998231	1.03218368065338	-0.263824293544072	-0.197358410001347	0.0500254816315967	-0.137052407304607	-0.0738590681265433	-0.210911475431151
753	0.50772032999539	1.46307456492657	0.973393094893535	-0.212307090886008	-0.169940444176343	0.0465013237166099	-0.111915403781913	-0.0911794898198154	-0.203094893601729
754	-1.09446456578922	-1.32861483195349	-1.4173078266732	-0.111629882949569	-0.098063071586121	0.0520025000718324	-0.0525634848212857	-0.0748664103530322	-0.127429895174318
755	-0.142884276786504	-0.539268890181547	0.689994063184465	-0.171642417432738	-0.0901711314107211	0.0432112204627088	-0.0728674427935834	-0.0179376764846009	-0.0908051192781844
756	-1.6075583482096	-0.337053921396931	-0.590377699974754	-0.195276677839034	-0.0995787549743767	0.0418655367274906	-0.0843299653619734	-0.052951928741824	-0.137281894103797
757	0.224798802986779	-0.822572210884908	-0.378161775020438	-0.357084407490162	-0.113651117578886	0.0350426949064205	-0.145230943387542	-0.0894932799705766	-0.234724223358119
758	-0.977204409919897	-0.969057078285208	-0.0746755052822624	-0.366868262530466	-0.146288301175588	0.0257175315062889	-0.162479677399922	-0.129384050514684	-0.291863727914605
759	0.344202500633406	0.356602322087173	0.441494122493927	-0.436196287143905	-0.195094712867695	0.0171741457083006	-0.2047056181011	-0.140302863444242	-0.345008481545342
760	-0.429017512543973	0.00818435034966725	0.207487288887849	-0.383021560416229	-0.209721650088434	0.0140186894006481	-0.192908173701338	-0.216926169443204	-0.409834343144543
761	0.710188101409354	0.542748183830991	0.592373007634766	-0.363511080368921	-0.212367200943528	0.0131856908213587	-0.187564196830363	-0.18269345959266	-0.370257656423023
762	1.19609300630119	0.556637858900875	0.59225350463447	-0.239066315945425	-0.189387905401981	0.0177442933729029	-0.136903309324834	-0.0675895469907512	-0.204492856315585
763	1.18204197191527	0.853562792508164	0.325349041428485	-0.0288834115854404	-0.149531951577939	0.0266748019443575	-0.0505801870730074	-0.14128929298305	-0.191869480056058
764	1.05508198819914	-0.334095833728151	0.69693902979294	0.195472589176688	-0.0899487808652223	0.0366887990259388	0.0474042024458016	-0.0564497970583294	-0.00904559461252787
765	-2.27354821231398	-2.24395205911349	-2.51524729156983	0.388195360463267	-0.0579947828688748	0.050861480801295	0.127020686131896	-0.0915924401359895	0.0354282459959063
766	1.58044256777387	1.34502303765056	1.64561295156688	0.188757977010237	-0.108157455944385	0.0392455952251651	0.039948705430339	-0.0160753652227193	0.0238733402076197
767	0.927849688166317	-0.523699765863215	0.493576946502948	0.248133466052019	-0.0941801362092845	0.0442700293683629	0.0660744530703658	-0.0423321044249092	0.0237423486454566
768	-1.79755175537214	-0.814534912645931	-1.20228608161593	0.3473562458048	-0.0988670009871691	0.0524488513051563	0.100312698707596	0.00333778364271826	0.103650482350314
769	-1.15977299348972	-1.66176354913747	-0.637640157624765	0.161396560027311	-0.125435466403679	0.0477913975659755	0.0279174970632026	0.00845892479319455	0.0363764218563972
770	-0.444495491554753	-0.733235224584011	-0.192922052294639	-0.0640895768340224	-0.193544691970534	0.0377757952900968	-0.0732861578381531	0.087052420820699	0.0137662629825459
771	-0.899477337139695	-1.72703632627049	-1.88541861230077	-0.206113883454587	-0.256852964312625	0.0274879883124469	-0.145159619818255	0.0379097987626956	-0.107249821055559
772	0.784094014599413	1.45119221861081	0.582925136389312	-0.343997262928502	-0.347409065052351	0.00175614232658213	-0.229883395218091	0.0147936465926184	-0.215089748625472
773	-0.321718107032566	0.437275954638763	0.291028257761705	-0.284468554747901	-0.349169852130264	-0.0140526900414846	-0.21589703230655	-0.0117424098503508	-0.227639442156901
774	-0.110558565717545	-0.502203737345087	-0.327947645376883	-0.261306671028436	-0.324556480628615	-0.0242352747034615	-0.203366142120171	0.010843310733018	-0.192522831387153
775	0.444647876869513	-0.0880399208534525	-0.247178370002749	-0.234355778135432	-0.3138399780116	-0.0353199902826465	-0.194505248809893	0.026214762277046	-0.168290486532847
776	-0.370294420904178	-0.404617585494187	0.0709967895385054	-0.149085074519944	-0.299227407678742	-0.0463120952968697	-0.164874859165185	-0.0172716544490603	-0.182146513614245
777	0.874578753218067	0.81814994701765	0.543611094845389	-0.134281112729148	-0.292851047571427	-0.0542498657043428	-0.160460675334973	0.0219333054867034	-0.138527369848269
778	-0.332043117032374	-0.442817098415569	-0.608250587338873	-0.0192347740142257	-0.252160406855223	-0.0553386835716488	-0.108911288147032	0.0617627043096308	-0.0471485838374017
779	0.734796671837935	1.32456630822727	0.474536598517493	-0.001062541121499	-0.231100950970853	-0.061232668628129	-0.0977987202401604	-0.0103009217086576	-0.108099641948818
780	-0.24506370156278	-0.640871919768291	-0.0227826587700308	0.0860260860788029	-0.166012208877785	-0.061209952781234	-0.0470653585267386	0.00913089012955137	-0.0379344683971872
781	-1.9926094941045	-2.15172314008469	-1.40835557078651	0.0895240725885572	-0.13791506347557	-0.0608431883878416	-0.0364113930916182	0.0903373392681834	0.0539259461765653
782	1.51235942876409	-0.250700954912007	0.169315117497841	-0.132344225278197	-0.185016572338742	-0.0727352444188829	-0.130032014011941	0.0924226191119438	-0.0376093948999968
783	-1.22495571860887	-0.590749884057361	-0.970417807971154	-0.0554493584559826	-0.218720546772157	-0.080280925534438	-0.118150276920859	0.0313043727933499	-0.0868459041275094
784	0.227587979448384	-0.0675295463810655	-0.277078279878842	-0.146249519164895	-0.253472762555531	-0.0945124927556602	-0.164744924825362	0.0867621700019168	-0.0779827548234455
785	0.35465830999622	-0.082006755179414	-0.614064893906551	-0.146743880464855	-0.270650665216984	-0.107815525167334	-0.175070023616391	0.0571980203174998	-0.117872003298891
786	0.434859055311389	0.165096917148603	0.321866668413301	-0.0929790525189216	-0.275957830140333	-0.123287047395173	-0.164074643351476	0.0992738816997539	-0.064800761651722
787	1.34602879992327	1.64997129641236	0.849876037243168	-0.0120760110137975	-0.265040960876978	-0.131925211118913	-0.136347394336563	0.0707085921306554	-0.0656388022059075
788	0.516652080828506	1.12239950472953	0.697555847692111	0.169951810776314	-0.194979015904328	-0.130112841254863	-0.0517133487942923	-0.0168848198564972	-0.0685981686507895
789	-1.1790311091445	-0.0538719430563611	-1.15482395259831	0.288681872223196	-0.10485064428466	-0.121138960897771	0.0208974223469216	0.0554616731879761	0.0763590955348977
790	0.962711069903293	0.242662362884909	1.175253486937	0.184201710693176	-0.0427548156551426	-0.123144023934437	0.00610095703453212	0.030061262322802	0.0361622193573341
791	0.0953143458015553	1.45463342185787	1.10694596354384	0.220486996369373	0.00822112943000752	-0.113036315337295	0.0385572701540286	0.0914568353926427	0.130014105546671
792	1.2293255893738	0.174354961609476	0.878317972011349	0.22304912192526	0.0897593176541676	-0.0937211146997147	0.0730291082932376	-0.00585045332979398	0.0671786549634436
793	-1.4240302286726	-1.490728146321	-1.05620607528815	0.331804055380224	0.147176630380393	-0.0691110856393269	0.13662320004043	0.0188230222882261	0.155446222328656
794	0.997727325658856	1.87022039535921	1.97696835721582	0.191878427102241	0.132008397796692	-0.057893181538472	0.0886645477868206	-0.0299206344275845	0.0587439133592361
795	-0.106079065240272	-1.477390904317	-0.215144494114797	0.215158199981617	0.178751502338021	-0.0302961131799737	0.121204529713222	-0.00648922961543573	0.114715300097786
796	-0.735015050940408	-1.04166590475645	-1.34815242316408	0.19085606632371	0.155827414250607	-0.00937389341910652	0.112436529051737	-0.00788120819267622	0.104555320859061
797	-1.06995479261194	-0.295139079877426	-1.66718597295822	0.0803612315641924	0.10122692073675	-0.00435792705434881	0.0590767417488647	-0.0417726055263763	0.0173041362224884
798	0.979660449586953	1.32278782647111	0.655189542566526	-0.0927756130278897	0.0516353689538166	-0.0152970586209669	-0.01881243423168	0.0094432322190237	-0.00936920201265632
799	0.436861353739133	0.818387277219906	0.45881713154466	-0.0554175692989751	0.0600167777828938	-0.0181863330130143	-0.00452904150969855	0.0734667832173621	0.0689377417076636
800	-0.220468617749672	0.0612715285884546	0.0433597263419654	0.014245662529755	0.0904644937203232	-0.0162356278028785	0.0294915094823999	0.0748120878724172	0.104303597354817
801	1.05375404929168	0.414240419387648	0.304143305211791	0.0203534998926094	0.109908272284315	-0.0140991619309268	0.0387208700819994	0.0662746790911438	0.104995549173143
802	0.842780857552942	0.510571559933524	0.355485659508481	0.133902123235373	0.132896456299301	-0.00947028834834896	0.0857760970621084	0.0939855988519002	0.179761695914009
803	0.00926469369791949	-0.937230667719819	-1.15938878554891	0.260758402317159	0.160659938867906	-0.00237815778589153	0.139680061133058	0.114335077807987	0.254015138941045
804	-0.579299677017204	-0.409813449712531	-0.972096646620974	0.290410715749364	0.143297723957445	-0.00704065954218627	0.142222593388208	0.139741521489872	0.281964114878079
805	-0.444775335566811	-0.201961231783819	-0.601438967678787	0.210039356116027	0.113529854309877	-0.0195901276859623	0.101326360913314	0.119303102720135	0.220629463633449
806	0.874083605174348	1.11889031832174	1.13497122989796	0.103394543899753	0.0832313544563242	-0.0351294014457887	0.0504988323034295	0.0956286315529697	0.146127463856399
807	1.86005571231315	1.61068003324934	1.74802529892537	0.137984626539485	0.0968295983772862	-0.0372641094374309	0.0658500384931135	0.0715057101046816	0.137355748597795
808	0.79865850440782	1.3199210702994	1.96623886089816	0.338022780035524	0.155511625712172	-0.022857612855248	0.156892264297483	0.00442752721089924	0.161319791508382
809	0.999479392197465	-0.441307088116789	-0.159438844052607	0.476823490512551	0.23296387889713	0.00693569052704239	0.238907686645574	-0.0180813787185999	0.220826307926974
810	0.6162520659511	0.535506212344623	0.922501273651452	0.594560634171425	0.262774356528669	0.0298229128842412	0.295719301194779	0.0670917335030576	0.362811034697836
811	1.48554837400729	0.810814676325732	0.893746080553212	0.648934996393639	0.291659951774068	0.0566384485625118	0.332411132243406	-0.0222691841817637	0.310141948061643
812	-0.804495266823254	-0.903456561063633	-1.31817157269102	0.762161816168756	0.327992581574252	0.0861671881521127	0.392107195298373	0.053163841176262	0.445271036474635
813	-0.178953920097399	-1.95877888149444	-0.0413979546554877	0.64391630900594	0.311982207508097	0.0976356428255776	0.351178053113205	-0.0885653364874536	0.262612716625751
814	-1.03557463992754	-0.417407225783284	-0.216910389167766	0.501605616449843	0.226850352669502	0.105766454894738	0.278074141338028	-0.0215954053946733	0.256478735943354
815	-0.142066220105145	-0.905526789179662	0.0630629144297212	0.272075721267433	0.148661027162857	0.109502902180907	0.176746550203732	-0.0138105813575684	0.162935968846164
816	-0.681711823952567	-0.823502360664534	-0.483383887662003	0.124132914343384	0.0617090653986691	0.11214101413394	0.0993276646253309	-0.0998372225230448	-0.000509557897713911
817	0.769369191152981	0.982865633882847	0.82882297684179	-0.028948356478539	-0.0255733157166651	0.108911539514655	0.0181299557731502	-0.0569981582949629	-0.0388682025218126
818	-0.392242088692061	-0.19494167061163	0.000573044391796146	-0.0120700664483343	-0.0510520508055296	0.112780675888458	0.0165528528781981	-0.0373893048142155	-0.0208364519360174
819	1.51667026970557	0.461555006674661	0.985686430250979	-0.0452427175570717	-0.0728376514673401	0.114932309504889	-0.00104935317317427	0.0228138469935488	0.0217644938203745
820	1.40027417174644	1.25448304699605	1.89947900323297	0.107433947024376	-0.069932066302331	0.12457196030524	0.0540246136757615	-0.0233441997781324	0.0306804138976291
821	1.09020372534339	0.83861467534879	1.00990684533965	0.314540215606922	-0.0246031747396732	0.148523322299601	0.14615345438895	-0.0436183497378921	0.102535104651058
822	2.0831583933727	2.38262945148227	1.64212978619808	0.490337705301562	0.0340540993253249	0.175926039086218	0.233439281237701	-0.062810454433877	0.170628826803824
823	1.56026419056804	0.741908000963436	2.06850841313139	0.739455609952858	0.150283558200866	0.211626919186371	0.367122029113365	-0.0403697444528181	0.326752284660547
824	0.818587182301778	0.00377774833416505	0.774518255458197	0.938361122066949	0.247553311988349	0.257656489937151	0.481190307997483	0.00412631612286213	0.485316624120345
825	-1.55110668658181	-0.821827654382141	-1.83205725564683	1.01354018148911	0.304744655800277	0.300017130257754	0.53943398918238	-0.0302174386917594	0.509216550490621
826	0.320346930890051	-1.09559128132685	0.401484486839909	0.770801706394373	0.306153472616493	0.31540501940736	0.464120066139409	0.00806728397401252	0.472187350113421
827	-0.564279497573533	-1.54947530402897	-1.38337184892224	0.612312305903423	0.261158303687269	0.328780057664586	0.400750222418426	0.0483819117113349	0.449132134129761
828	-1.83924536252743	-1.06453318418626	-0.486435162043318	0.414027236482299	0.171671736140898	0.324235941774288	0.303311638132495	-0.0252314546017082	0.278080183530787
829	-1.22650007366351	-1.40761283486369	-0.677167042315578	0.0826705725369976	0.0711835712528318	0.313177833209608	0.155677325666479	0.00234743073272651	0.158024756399206
830	-0.733145340539085	-0.562171730444537	-0.0356748357579313	-0.206746559041855	-0.0446128849289697	0.295160846409667	0.0146004674796139	-0.0208550209831959	-0.006254553503582
831	0.193522731726548	0.741853790277288	0.268117709804822	-0.392949731617675	-0.139178347877973	0.277414033847469	-0.0849046818827268	-0.0588980793428707	-0.143802761225597
832	-0.200159355099046	0.00822676238520347	-0.794611378102538	-0.413151400535847	-0.173699135565696	0.262797963529542	-0.108017524190667	-0.0146109227641122	-0.122628446954779
833	-2.2607819504796	-0.912752249659943	-0.718567663908543	-0.398790968295758	-0.190862191450145	0.241261519646976	-0.116130546699642	-0.0204187144560062	-0.136549261155648
834	-1.19650179945279	-0.496895498302061	-0.673710534742155	-0.591465863406392	-0.225987412400943	0.21494225733275	-0.200837006158195	-0.0476940267995371	-0.248531032957732
835	-0.778854905748752	-1.22898431272357	-0.89592086707963	-0.742080779497074	-0.258379880744048	0.185351383626669	-0.271703092204818	-0.0540333310284502	-0.325736423233268
836	1.51874569469868	0.14220138602131	0.766651701356596	-0.812633629838445	-0.311851506074561	0.151339271324643	-0.324381954862788	-0.148232774760839	-0.472614729623627
837	0.492193045942612	-0.496076107191506	-0.0320896820697937	-0.593123526946214	-0.332790637364184	0.129058944584842	-0.265618406575185	-0.125946386012436	-0.391564792587621
838	-0.354020425914276	-0.121868808553959	-0.506576944913517	-0.37723705423834	-0.352137652977772	0.109358249352595	-0.206672152621173	0.038066655966921	-0.168605496654252
839	-0.132706424157877	-0.20295469457742	-0.518875803167121	-0.277200657281918	-0.357526725917184	0.0876546473301506	-0.182357578622984	-0.0133285505108353	-0.195686129133819
840	-0.150458179902401	0.0257551939845825	0.665032208508945	-0.21635570410922	-0.356037933353704	0.0643964652702019	-0.169332390730907	-0.0110967110185945	-0.180429101749502
841	-0.96148544561573	-0.591942960536894	0.456987825171003	-0.181637668340613	-0.342497616447567	0.0507885675766445	-0.157782239070512	-0.00166024883367066	-0.159442487904182
842	-1.20349584678686	-1.5818996075893	-2.2906200483042	-0.249416330906361	-0.341552975241355	0.0433224230353752	-0.182548961037447	-0.0640328947743553	-0.246581855811802
843	-0.0284931434781235	-0.181952680114467	0.502219960962356	-0.381838850097729	-0.381502825527145	0.0160909493229129	-0.249083575433987	-0.0763608468911426	-0.325444422325129
844	0.570981366263521	0.795414016295734	0.630704564615112	-0.402894413591009	-0.401705195395626	-0.00180573983109864	-0.268801782939245	-0.0268263104240277	-0.295628093363272
845	-0.17688862219959	0.113699489027332	0.76608420042426	-0.30732670784245	-0.375998606050292	-0.0107351060918215	-0.231353473328188	-0.0443619445193081	-0.275715417847496
846	-0.0281776385125158	-0.179134776442221	0.273497673085501	-0.249953894690563	-0.342688627974265	-0.0110168201260535	-0.201219780930294	-0.0787233789689923	-0.279943159899286
847	0.433607305523521	0.280778614100968	0.213740457573492	-0.200029506862309	-0.314966560005053	-0.0086729913771851	-0.174556352748182	-0.0197032494762836	-0.194259602224466
848	-0.700155677024879	-0.452571849804478	-0.346122955351897	-0.109351144878496	-0.276839277408194	-0.00474148117282614	-0.130310634486505	0.0355682174805612	-0.0947424170059442
849	1.57947829477572	1.30535140233314	2.04862333966802	-0.131814019531555	-0.257006640802169	-0.00461154441492618	-0.13114406824955	-0.0237746810841626	-0.154918749333713
850	-0.000361428841554101	-0.308039092969176	-1.04916866779824	0.0418204314948333	-0.192518310496726	0.014073311100147	-0.0455415226339152	-0.0357234055384866	-0.0812649281724018
851	1.60209311345929	-0.103252654607239	0.964907462992689	0.115255240302301	-0.15305266251716	0.0197504595052849	-0.00601565423652459	-0.00941698434048079	-0.0154326385770054
852	0.010945823972748	-0.0214764426605053	-1.67824455878847	0.307551085538852	-0.124950405478216	0.0329505007468267	0.0718503936024877	-0.0781310460245369	-0.00628065242204924
853	0.442841135377252	1.21709722639611	1.47233492774687	0.361701750736004	-0.102710548327693	0.0282739987190328	0.0957550670424479	-0.0450333903912961	0.0507216766511519
854	1.98313098951019	0.666660266505848	2.22405062276304	0.394215504171168	-0.0445688104609826	0.0375113930512834	0.129052695587156	-0.0578851673130718	0.0711675282740844
855	-0.737289362245891	-1.152862512588	-0.541733023573964	0.578671229819674	0.0177018384600847	0.064858674037973	0.220410580772577	-0.0468740606705089	0.173536520102068
856	-0.807777942589374	0.104169199859443	0.471434976698564	0.519582232417508	0.0211060864214773	0.0817595761224743	0.20748263165382	-0.0719665205207308	0.135516111133089
857	-0.102709553955623	0.71918754609436	-0.0493754067413902	0.349923868021402	0.0261059679872286	0.0991221765488774	0.158384004185836	-0.0505070838492969	0.107876920336539
858	-0.511594805407504	-0.254332310539738	-0.877247781294739	0.224642896706546	0.0521525232870756	0.111993062111588	0.129596160701736	-0.0142662871145966	0.11532987358714
859	-0.137037878699798	0.257832260845143	0.102431209901782	0.0890651840238974	0.0595692083028744	0.113578985891344	0.0874044594060385	0.00555909627142999	0.0929635556774685
860	-1.72513676334028	-0.565000296971	-0.624395639725402	0.00376831849131117	0.0710272117810573	0.114775704506941	0.0631904115931032	0.0121965560239696	0.0753869676170728
861	0.319306869010173	-0.054893588891388	0.439326951709	-0.219990608766427	0.0578705659840456	0.109066330201164	-0.0176845708604056	-0.0604483826240535	-0.0781329534844591
862	-1.33505160393136	-0.478950597849897	-0.657669000412256	-0.2623753974141	0.0453521374925837	0.107379388888313	-0.0365479570110678	0.0272578730164446	-0.00929008399462316
863	-0.941059901349978	0.197912933903649	0.501516241463117	-0.396088721011098	0.0197853155648729	0.0990749841203571	-0.0924094737752894	0.0394983594233794	-0.05291111435191
864	-1.29654756146967	-1.07933870092649	-0.433318459325293	-0.514049364498026	0.0084787419495365	0.0959166043275389	-0.136551339406984	0.0392490997681598	-0.0973022396388237
865	0.688699894878859	0.542281078678808	0.598405287416769	-0.650237344014062	-0.0347263915747095	0.0885413012937329	-0.198807478098346	0.0262718838007097	-0.172535594297637
866	1.29637580116068	1.26502220264629	1.49600055445102	-0.566893089053793	-0.0447873123081576	0.0871156861626142	-0.174854905066445	0.0546286303816031	-0.120226274684842
867	-1.14059456084516	-1.73878104872253	-1.50206668065469	-0.328791261013313	-0.00863120024446374	0.0986959515795975	-0.0795755032260598	0.0613270513050959	-0.018248451920964
868	1.7136036616731	1.43108652502972	0.425094426947655	-0.308399405732764	-0.0410551656023496	0.0936920272885334	-0.0852541813488602	-0.0265395467270861	-0.111793728075946
869	-0.677372032582022	-0.418527455328019	-0.61052717089289	-0.0819311093136652	-0.0145736048232004	0.0925931067991188	-0.00130386911258227	0.0205249004844362	0.0192210313718539
870	-0.251184185370043	0.252313450834726	0.232829895094298	-0.0439163127516858	-0.0100500683547328	0.0853305930192259	0.0104547373042691	-0.0420822234821404	-0.0316274861778713
871	-0.503322728615432	-0.69299832409413	-0.774120812759438	-0.0490017562460749	0.0015754506554266	0.0807185348857016	0.0110974097650178	0.0602079463795943	0.0713053561446121
872	0.883236929603679	0.512993706392165	1.24519362831074	-0.0999428180274339	-0.0133786595053797	0.0692069859293747	-0.0147048305344796	-0.0119356731946896	-0.0266405037291692
873	0.800554465310168	1.81160683561948	2.01064645951296	-0.0172412132982181	-0.00616294715755004	0.0704223719384061	0.0156727371608793	-0.0235473808929742	-0.00787464373209482
874	-1.54900621706605	-1.11195518847775	-0.684435570159402	0.107653374078199	0.0582051240728978	0.088972788195305	0.0849437621154672	-0.0626008776199431	0.022342884495524
875	-1.13714164370288	-0.986169437720719	-0.591089757494779	-0.0140613811499209	0.0630241207987119	0.097161825140381	0.0487081882630573	-0.0194198988348133	0.029288289428244
876	-0.573817263965226	-0.454168402936759	-0.918698677162185	-0.189182844610713	0.0318872204628563	0.0976381508007872	-0.0198858244490232	0.00806807742215648	-0.0118177470268667
877	0.980416951263047	-0.0134343602243492	2.03653408473835	-0.308850514758615	-0.00490590105133773	0.0888312008871996	-0.0749750716409178	0.0381720183918217	-0.036803053249096
878	-0.362293804387399	-1.24635456158954	-1.68257555454555	-0.223901149199808	-0.0298478321677302	0.0992435545991134	-0.0515018089228083	0.0683897622747606	0.0168879533519523
879	-0.329290990334982	0.219732485742925	0.620513205072685	-0.200251823356199	-0.0864033047507783	0.0916451541968923	-0.065003324636695	0.0224328787759352	-0.0425704458607597
880	-0.782363470965552	-0.424736752529825	-0.0723546657894465	-0.203177207755165	-0.114278415560205	0.0902088148663309	-0.0757489361496798	0.0423834087635219	-0.0333655273861579
881	0.00651834719498806	-0.512781200427517	-0.348684829670544	-0.266317993020321	-0.143118440896503	0.0875612240541424	-0.107291736620894	0.0554118158876406	-0.0518799207332533
882	-0.0430324518526678	0.683728971236737	0.491861493118233	-0.265044073783452	-0.174541014545494	0.0814455820467792	-0.119379835427389	0.00923995641215049	-0.110139879015239
883	-1.55679183036345	-1.33924179908838	-1.14781366626386	-0.240279605967501	-0.167477435252487	0.0801515002636534	-0.109201846985445	-0.0170371306686629	-0.126238977654108
884	0.284039578363512	1.07050906064053	0.394020207042134	-0.370004297372136	-0.201098650339278	0.0679803028348254	-0.167707548292196	-0.0261177265720471	-0.193825274864243
885	-1.42215961948874	-0.650234333315737	-0.804144055244355	-0.357614421128746	-0.181969469186306	0.0609649874854814	-0.159539634276524	0.00248296074477508	-0.157056673531748
886	-0.652734946734298	-0.563599400149385	-0.65256703037239	-0.465706919067831	-0.184462218350791	0.0473930428927264	-0.200925364841965	-0.0569201481078741	-0.257845512949839
887	-1.01352085477233	-0.752570099329621	-0.151361946571027	-0.533665460585211	-0.198529445380255	0.0299474163438906	-0.234082496540525	-0.0451441599357334	-0.279226656476258
888	-1.62958560862742	-1.64972393033071	-2.25332357366399	-0.614899040051897	-0.226081693318647	0.0140233645354465	-0.275652456278366	-0.0307048989616396	-0.306357355240005
889	1.64151425602608	1.09319136096837	1.48577191311857	-0.759341981110888	-0.291148991723136	-0.0195300556630492	-0.356673676165691	-0.0436920161663526	-0.400365692332044
890	1.26265557369357	0.909620292248651	0.821114931753238	-0.565657968900085	-0.289396999980627	-0.0333805898707316	-0.296145186250481	-0.0923332782435303	-0.388478464494012
891	-0.564243409948086	-1.18367031408863	-0.663137794011963	-0.281728070958119	-0.248924077654703	-0.0369884011740535	-0.189213516595625	-0.0131647964413464	-0.202378313036972
892	-0.751095314774433	-0.90787846192	-0.747433747270691	-0.184045224742904	-0.252379276271357	-0.0456075822415247	-0.160677361085262	-0.0310637024812685	-0.19174106356653
893	-1.90981082202357	-1.74889742200185	-1.99520481158916	-0.200705704114531	-0.276134871326211	-0.059014412588518	-0.178618329343087	0.0331054064801099	-0.145512922862977
894	-0.284792170858769	-1.09034186087156	-0.721269128462012	-0.391206779960997	-0.340260378350211	-0.0875099269740498	-0.272992361761753	0.0548433119426778	-0.218149049819075
895	1.76316557980353	0.667229540193722	1.03457014357041	-0.464828911556522	-0.407772388473657	-0.116573911249443	-0.329725070426541	0.0827117858530517	-0.247013284573489
896	0.0947719438909625	0.33677719624391	0.0604107041991615	-0.258286100371442	-0.417776983162324	-0.129952627542482	-0.268671903692083	0.0374860505873014	-0.231185853104782
897	-0.246933173955975	-0.0717812951253035	0.00136145694322401	-0.127243202654574	-0.399726527972539	-0.139182735142461	-0.222050821923192	0.105425354076132	-0.116625467847059
898	0.333671010041298	-0.294108910838397	-0.101821673603469	-0.081015794041919	-0.376843298111002	-0.145466961818803	-0.201108684657242	0.0176133939162279	-0.183495290741014
899	-0.660477550464709	-0.196129703412588	-1.13793179067484	-0.0156523464539857	-0.358753530279711	-0.150216035327117	-0.174873970686938	0.115091647691461	-0.059782322995477
900	1.79808490420558	1.34855905950038	1.65359750810649	-0.055418435102495	-0.341262575883633	-0.163040336541852	-0.186573782509327	0.0448072502934997	-0.141766532215827
901	-0.124162241769296	0.36006675449008	-0.255217186610844	0.12558365360201	-0.274160377594338	-0.157101137579669	-0.101892620523999	-0.00611885437713447	-0.108011474901134
902	-2.14967626508621	-1.51355097146503	-1.19255084835623	0.179947038626258	-0.208380010244875	-0.153125138478915	-0.0605193700325106	-0.0365584844266153	-0.0970778544591259
903	-0.418897537786679	1.00106382035911	-0.327903538947655	-0.0457395334270753	-0.207006677565762	-0.159273823500343	-0.137340011497727	0.00348208950506749	-0.133857921992659
904	-0.36691362154353	-0.227711977345819	-0.1357950605876	-0.187102935457011	-0.166500098550053	-0.165832564406982	-0.173145199471349	0.0372334538274292	-0.13591174564392
905	-1.48385746257035	-2.39619524259492	-2.1937912932684	-0.269637528353367	-0.141334168459209	-0.170929365868586	-0.193967020893721	-0.0216263314880463	-0.215593352381767
906	-1.17016755858618	-1.58618101661523	-0.879086409901492	-0.436561617084617	-0.198294456051172	-0.193404596311437	-0.276086889815742	0.146152522240847	-0.129934367574895
907	3.19541181441655	2.98124848553359	3.12043355087776	-0.589617938699505	-0.281906619489999	-0.218008605458384	-0.363177721215963	0.060503972884768	-0.302673748331195
908	-0.142410269665365	-0.631262028363843	-0.281429262557536	-0.251593893320208	-0.231056896129656	-0.207943546185072	-0.230198111878312	0.061059926688221	-0.169138185190091
909	0.0386570854400471	0.312469660207228	-0.110008503110813	-0.0876381160474808	-0.210052460424776	-0.200366330403184	-0.16601896895848	0.0674201568901735	-0.0985988120683068
910	1.4869106050279	1.08629450326225	1.54095454067303	-0.000296729416376229	-0.178837608159817	-0.193343528060072	-0.124159288545422	-0.0372184935965057	-0.161377782141928
911	-0.708773515668969	-0.018828429747037	-0.0236031176470928	0.198453494182818	-0.116462015604054	-0.171899707586273	-0.0299694096691696	0.0304411819327248	0.00047177226355527
912	0.315219405525808	0.252716430839011	0.497281929118644	0.190171224530073	-0.0714402503250238	-0.152999852655917	-0.0114229594836225	-0.0252635182709253	-0.0366864777545477
913	-0.788567354476933	-0.840756953750233	-1.2259845869215	0.199587926824438	-0.0306375676868199	-0.131640813260333	0.0124365152924283	0.0485645720147744	0.0610010873072027
914	2.91769602527539	3.07300640318481	3.51252550881164	0.0975513364143999	-0.0298141487987267	-0.124054549853288	-0.0187724540792048	-0.0189619100377151	-0.0377343641169199
915	-0.109186478664441	-0.0707137286864164	0.63034216865224	0.354027017658845	0.0723560486532463	-0.0849373698715078	0.113815232146861	0.00504518482437389	0.118860416971235
916	2.62846865432523	2.45061116167561	2.22390240149771	0.41907979094577	0.1361494458289	-0.0464381740708439	0.169597020901275	0.0799277264351334	0.249524747336409
917	1.10797932075933	0.837350955505277	0.455136048592265	0.684667013103875	0.254693395641087	0.00562554281958031	0.314995317188181	0.0650126072503248	0.380007924438506
918	2.0125107873066	2.49263343327681	1.80598235356715	0.848419479025291	0.353209527574333	0.0523190057790614	0.417982670792895	0.0560085399539947	0.47399121074689
919	-2.17109394023428	-2.16497531604926	-1.86323233516118	1.04562866048747	0.48927274223836	0.106415787395723	0.547105730040517	0.0539038186509603	0.601009548691478
920	-1.66506348855386	-2.21313149432588	-1.14739577006258	0.787739811626495	0.49350057980666	0.132883570255554	0.471374653896237	-0.0247249854196758	0.446649668476561
921	-0.151426342415334	-0.6391596118617	-0.0985182544319254	0.407664261231095	0.407640522997453	0.142968109204496	0.319424297811015	-0.00196213074297164	0.317462167068043
922	-1.13359326361607	-1.03273726720811	-0.957227718226834	0.17633608110798	0.315760348168737	0.149038494011442	0.213711641096053	-0.0492817853189714	0.164429855777082
923	0.70081993588989	0.572712643583254	0.675435051711051	-0.0683513863789403	0.209974450734547	0.143997469933102	0.0952068447629028	-0.0928589750042271	0.00234786975867569
924	0.248071786382659	-0.0873611210089351	1.30765206136147	-0.0957037333188561	0.150920487392493	0.144677788438773	0.0666315141708034	-0.093906041580705	-0.0272745274099017
925	0.454736832479626	-0.0308267056477495	0.0417516889616902	-0.0709860056076245	0.103515395657079	0.155756721225449	0.0627620370916344	-0.0920843487746412	-0.0293223116830068
926	1.0901285145759	1.16213970774629	0.150839921447574	-0.0033931514221705	0.0673278967491183	0.163794649173017	0.0759097981666551	-0.0440333952765259	0.0318764028901292
927	0.355739409564592	0.920251700305051	-0.547090943626635	0.144264672903508	0.0789175751590714	0.170257093276363	0.131146447112981	0.0113727105942464	0.142519157707227
928	-0.265794988088423	-0.708508939614122	-1.06745812067968	0.233085126760972	0.11423078733828	0.169055977328795	0.172123963809349	-0.0267010959618029	0.145422867847546
929	-1.03490814048648	-0.50816922997249	-0.412476840620671	0.219154136382597	0.110945362162961	0.156882869366667	0.162327455970742	0.026862605554625	0.189190061525367
930	-1.03073896855654	-0.839892662321558	-0.76658068108384	0.0780797754393585	0.0884554221472413	0.141763408478209	0.102766202021603	0.0473519781929017	0.150118180214505
931	0.161043101894755	-0.857153487257001	-0.328308180935903	-0.104343422605437	0.0429676104272784	0.121164534375312	0.0199295740657175	0.0315158267889905	0.051445400854708
932	-0.219835973890868	0.122497383867431	-0.631850426941266	-0.157698413189328	-0.0170067513646805	0.100231691433526	-0.0248244910401609	-0.0192898518147408	-0.0441143428549017
933	0.89924723553357	0.832200444569124	1.27651048085794	-0.188109966808099	-0.0526382562903295	0.0764684201997503	-0.0547599342995592	0.0371090457552208	-0.0176508885443385
934	-2.25532472033322	-1.82297492800373	-2.28236953103688	-0.084883946848599	-0.0475392282011413	0.0678705520559648	-0.0215175409979252	0.030527129897292	0.00900958889936682
935	-0.204375741354346	-0.191046348955171	-0.0410027704057895	-0.271161865049924	-0.102260203257834	0.0395648493744902	-0.111285739644423	0.055258816188243	-0.0560269234561795
936	0.54721821846496	0.503764562659885	0.302900652825433	-0.347309196835601	-0.141837269656215	0.0156607957003293	-0.157828556930495	0.183970362462353	0.0261418055318579
937	1.75619795786007	1.52020068158279	1.73256593763501	-0.28508593906903	-0.147208103454489	-0.00131125258580419	-0.144535098369774	0.0679302287692859	-0.0766048696004884
938	0.590398480550757	0.931362275483357	1.18582766106565	-0.0377872066055341	-0.0961858357209488	0.000481989030071907	-0.0444970177654703	0.113137800450283	0.0686407826848131
939	-1.24116035609402	-1.50278736354617	-1.77416261127196	0.140759275409458	-0.0283226632582668	0.0126756186267774	0.0417040769259895	0.182363437737908	0.224067514663897
940	0.541115801699818	0.420488789111302	0.209721080588608	0.0725704676202413	-0.031117106203676	0.00649084165536501	0.0159814010239768	0.107281477804053	0.12326287882803
941	0.203355814976722	0.0414811308547155	-0.619995127804083	0.092078982039399	-0.0181971305335556	0.00326602883528564	0.0257159601137097	0.0512908329969929	0.0770067931107026
942	0.623169885798538	1.15489747687029	0.2678327201659	0.112646918598914	-0.00758020560812013	-0.00501374938587637	0.0333509878683058	0.0174361672309507	0.0507871550992565
943	1.11324852892764	1.33007983467387	0.139211757262573	0.176480944351102	0.0376076097235603	-0.00932380367607478	0.0682549167995293	-0.00315979664824486	0.0650951201512845
944	-0.894489728705109	0.000933919250730719	-0.451639394543839	0.305379155064223	0.110221267620916	-0.0115085020086074	0.134697306892177	-0.0473517632215969	0.0873455436705804
945	-0.655037193431403	-0.0323288887410487	0.892970402973283	0.234170435270397	0.155304533344236	-0.0172795639170196	0.124065134899205	-0.100623522341365	0.0234416125578394
946	-0.536748818625472	-1.11024958277354	-0.88266278219939	0.106469044628317	0.179362923679938	-0.0137680971445313	0.0906879570545746	-0.0912846432681072	-0.000596686213532524
947	0.164534854545442	-0.418503321829043	-0.342036378043991	-0.0200498481633742	0.153236322136289	-0.0187551316928289	0.0381437807600286	-0.0533898459598857	-0.0152460651998571
948	3.20814291858252	2.69192641533029	2.42463294493933	-0.0570726940174143	0.116982353990996	-0.0257631984599713	0.0113821538378701	-0.111100957736732	-0.0997188038988615
949	0.506396299996028	-0.772301387995917	1.2063375765258	0.276572237163398	0.176995240701192	-0.00932862271895196	0.148079618381879	-0.0911633196689651	0.0569162987129142
950	0.470448596050986	1.79411183122729	1.40636472286516	0.450739858557419	0.186115000628527	0.0151267428673671	0.217327200684438	-0.00547510078090896	0.211852099903529
951	-0.0545566750219824	-0.460458427959568	-0.637143413644657	0.530464188578369	0.244868472579967	0.0477374304692141	0.274356697209183	-0.0437824397630872	0.230574257446096
952	1.27617755279706	1.22672042784186	0.724162557681292	0.502779815618307	0.261126423112288	0.0682393850662449	0.277381874598947	-0.0961499158674249	0.181231958731522
953	1.55225719618874	1.43529794242382	1.06920174069771	0.572565437297398	0.303618369862211	0.0909594893746444	0.322381098844751	-0.0960768904065038	0.226304208438247
954	2.92591490112798	1.60763395289045	2.43147335292632	0.708172105277736	0.369130019861121	0.118411953322505	0.398571359487121	-0.21329889024169	0.185272469245431
955	-0.514768584507654	-0.354508839947129	-0.652199106973097	1.00594158738697	0.453563492902819	0.161816681689419	0.540440587326401	-0.17828322825144	0.362157359074961
956	-0.420999586207977	-0.843489294464197	0.000821977504880389	0.975193831649255	0.483647616739457	0.189986727632843	0.549609392007185	-0.143737086932161	0.405872305075024
957	-1.20572908589567	-0.95527868789177	-1.2405323135096	0.810232542905314	0.460298028501435	0.211337344084679	0.493955971830476	-0.149967546301992	0.343988425528484
958	-1.81460101245949	-1.75898106217019	-1.12766116192233	0.518731496513007	0.398236968731282	0.215679096367196	0.377549187203828	-0.101589827187941	0.275959360015888
959	0.161306369584162	0.530423744856326	1.08370261973418	0.136753142574457	0.285945435383294	0.207077150344763	0.209925242767505	-0.0975596569104144	0.11236558585709
960	0.353354909665745	-0.638382127650693	0.0443195010250897	-0.0324440374374291	0.218649389371172	0.207964945916096	0.13139009928328	-0.0775275420683578	0.0538625572149219
961	-1.58132427359109	-0.768603935509927	-0.663373714764201	-0.067045184539785	0.145448477825071	0.207209517591169	0.0952042702921516	-0.089628090719299	0.00557617957285264
962	1.03637826780796	0.0379181619507697	0.189245346147621	-0.244904354220149	0.0664300276610346	0.198712099403031	0.0067459242813056	-0.0867268629566796	-0.079980938675374
963	-0.911515278360233	-1.23380190611182	0.0479578976524031	-0.18705043216207	0.0125213734078764	0.19166784423418	0.00571292849332896	-0.0644744312634802	-0.0587615027701513
964	1.57327716299155	1.09848660471274	0.960449515179139	-0.238485802942612	-0.0644321747898899	0.184598708807659	-0.0394397563082807	-0.108671884901687	-0.148111641209968
965	0.166097039144572	-0.163789784165634	0.193960726884671	-0.066940576641884	-0.0779239429706534	0.185829786244591	0.0136550888773512	-0.0796081618637719	-0.0659530729864207
966	0.915939777466154	0.581375483170827	0.831313475809654	0.0352294659485114	-0.0897712679844583	0.186909877313289	0.0441226917591142	-0.147077693385749	-0.102955001626635
967	0.130926414091635	0.893695891418407	0.806898518676556	0.175544021440259	-0.075723415157694	0.193623576141096	0.0978147274745537	-0.0614080963550174	0.0364066311195363
968	1.85070258967399	1.35612827658592	1.41758458802599	0.233553749612574	-0.0345508445392235	0.204667968524937	0.134556957866096	-0.0667358380431541	0.0678211198229417
969	-1.08586385136796	-0.450209596094542	-0.83778007568407	0.432724594290837	0.0385954022027052	0.224683731866657	0.232001242786733	-0.0327784014546035	0.19922284133213
970	1.46270165257214	1.15075290804011	1.0786851570533	0.358725266458479	0.0716145914575027	0.231455988026818	0.220598615314267	0.0132934878920504	0.233892103206317
971	-0.791119850702842	-0.495399163799582	-1.57479165351306	0.443362298806612	0.129081136809719	0.244664943118554	0.272369459578295	-0.023374751703606	0.248994707874689
972	0.131737951524548	-0.355938343598374	-0.28434878548861	0.348355061553714	0.147136755236077	0.239014551311917	0.244835456033902	-0.0688444022406957	0.175991053793207
973	-0.0491012296615904	0.463125376654834	0.238460793384961	0.281932293700354	0.142748392546999	0.229651011624129	0.218110565957161	-0.0326688182261371	0.185441747731024
974	-0.402027031862834	-0.0138043363788622	-0.571333993994889	0.216177551067042	0.150283280853895	0.222062775708338	0.196174535876425	-0.0518255793044623	0.144348956571963
975	-0.894736570677353	0.53289206841439	-0.0823027908133297	0.120018061925752	0.149943896964693	0.208669427775892	0.159543795555446	-0.0370068255084249	0.122536970047021
976	-0.893363816933043	-1.13186124833854	-1.62271234522744	-0.0321953869753897	0.162241268601619	0.195069482469918	0.108371788032049	-0.106652823909035	0.00171896412301388
977	0.689761271429957	0.902934058029828	0.147294768915386	-0.192904365982312	0.128085847639645	0.167485347477368	0.0342222763782337	-0.112018261686842	-0.0777959853086078
978	2.02337582422229	1.59097441287225	1.64500399975829	-0.170171277937509	0.13055246560778	0.144717412639383	0.0350328667698845	-0.0887884716978781	-0.0537556049279936
979	-0.648568152584561	-0.964711775616232	-0.462772039657252	0.0755485813209062	0.180019312847317	0.139650667043255	0.131739520403826	-0.142403808868119	-0.0106642884642925
980	-0.50263074591041	-0.220974392017378	-0.198713840713162	0.108186623632442	0.175669192453717	0.130050367180071	0.13796872775541	-0.0931615816660305	0.0448071460893795
981	0.0591276585191155	-0.82831047279329	-0.773307660543948	0.0571854049240141	0.159744245169854	0.119214543925932	0.112048064673267	-0.0287637841826	0.0832842804906669
982	0.100474281331128	-1.16775659562041	-0.0391470735040972	0.034395175759241	0.116693940836061	0.102266148108002	0.0844517549011012	-0.0811946842143146	0.00325707068678668
983	1.69841078690333	0.977370142979499	2.36953603122955	0.03119248082151	0.0457589368667426	0.0871096441175976	0.0546870206019501	-0.0271099410408394	0.0275770795611107
984	0.571323186831949	1.82993976225478	2.20309195766928	0.208519749164267	0.0287143296165052	0.0953521391283568	0.110862072636376	0.03379943948221	0.144661512118586
985	-1.14571140985242	-1.17906879123062	-0.165588498910199	0.326809352206234	0.0762745951405726	0.121171422604193	0.174751789983666	0.0143865587181884	0.189138348701855
986	-0.760623531724384	-1.60635269452188	-0.725678977815599	0.221560825142224	0.0670353275149001	0.139714838963584	0.142770330540236	0.0429526384104905	0.185722968950727
987	-1.90150478057003	-2.27421583501198	-2.29307937644669	0.068610625199208	0.00603256418043854	0.147065443291882	0.073902877557176	0.051982172539756	0.125885050096932
988	1.54057792735785	1.32304320520047	1.97395718938974	-0.211510224693768	-0.109535849927368	0.1310031564369	-0.0633476393947454	0.117444397034539	0.0540967576397939
989	-0.40336062838024	-0.220677558003812	-0.41487865054168	-0.149158985505585	-0.140075840109346	0.134527217777351	-0.0515692026125268	0.129872791583346	0.0783035889708197
990	1.20598648778191	1.62666920209109	0.691517636094791	-0.148191760297183	-0.163171740285721	0.132440230583719	-0.0596410899997282	0.0388822924188131	-0.0207587975809152
991	0.110438544710266	-0.25153968457121	0.144041182777208	-0.00230685584168846	-0.120019635986296	0.135789292574287	0.00448760024876728	0.0844853654056335	0.0889729656544007
992	0.316639049859507	0.68316804034213	0.730286889948372	0.075338853976932	-0.095387976465491	0.138604914575214	0.0395185973622183	0.0543117493903633	0.0938303467525816
993	1.4519209051417	1.40722035441043	0.664239534123666	0.135998745674453	-0.053369344326913	0.146262865332654	0.0762974222267313	0.0507258291655317	0.127023251392263
994	2.02508441206279	1.3773484563955	0.807616717948095	0.304193711783295	0.022635609052016	0.157218408603945	0.161349243146419	-0.0190092849949317	0.142339958151487
995	-1.23632831714242	-1.56703679065682	-1.20678547297582	0.563898858468714	0.117946581395399	0.172071910194992	0.284639116686369	-0.0594487360023151	0.225190380684054
996	-1.047498714641	-1.17125618506109	-0.531147471064855	0.486704667415894	0.126640635847251	0.171755213285768	0.261700172182971	-0.0241982675641488	0.237501904618822
997	-0.197686113056101	-0.942752209831539	-1.01863259772355	0.286774198334065	0.0899494701065853	0.16513450176676	0.180619390069137	-0.13267625516547	0.0479431349036668
998	0.0622446132091729	0.890496747391018	0.233543439694735	0.144568409312548	0.0315246288786961	0.149001508399539	0.108364848863594	-0.0640467423311757	0.0443181065324187
999	-1.17199360425609	-0.910297380699452	-1.15498544544166	0.0716340620170755	0.0204885162461874	0.136556773726474	0.0762264506632457	-0.00420940188161845	0.0720170487816272
1000	1.33937728458759	0.687205771469851	0.39261905745694	-0.0946210071838163	-0.01739397241084	0.114680499443032	0.000888506616125218	0.0375029518369529	0.0383914584530781
1001	0.490404858272115	0.107540695531292	0.44243707340996	-0.015390143774215	-0.019710363463434	0.0992837479814492	0.0213944135812667	0.0206475978479438	0.0420420114292106
1002	0.477257559312338	0.50677837273389	1.23196840500087	0.0744798285228689	-0.0170935580709845	0.0897821848720589	0.0490561517746478	-0.00754007499597382	0.041516076778674
1003	0.741644728094929	0.603603003858961	1.07064876279773	0.157952330988691	0.00181880994979163	0.092337214044094	0.0840361183275257	0.0659064371453313	0.149942555472857
1004	-1.04319705557481	0.294934033249889	-0.925775344130943	0.257833575886332	0.0342039195892355	0.103280527476829	0.131772674317466	0.0895674060049854	0.221340080322451
1005	-0.0456921345090124	-1.21612245413607	-1.00918343063161	0.162805327921527	0.064447279443793	0.10292809311896	0.11006023349476	0.163115841769777	0.273176075264537
1006	-1.26092193109469	-0.538498639369285	-0.716203617949165	0.0975107196535576	0.0427752922036374	0.0925759667058804	0.0776206595210251	0.145762480094611	0.223383139615636
1007	-0.399149644694126	0.946922252635645	0.706862083624621	-0.0776617686772602	0.00920717521270304	0.0767815238559653	0.0027756434638027	0.214088120875828	0.216863764339631
1008	0.346116474604397	-0.390981703393002	-0.0474134251665656	-0.190740152675194	0.0174142339123716	0.0695507532859125	-0.0345917218256368	0.134728039536918	0.100136317711281
1009	-0.478243964998637	-1.020263122053	-0.381160934098846	-0.183696803982416	0.00953903379992051	0.0625718387902133	-0.0371953104640939	0.150830824518131	0.113635514054037
1010	0.494010944109119	0.667251784977938	-0.875194687578715	-0.211858467648544	-0.0294661411947717	0.0528424547358198	-0.0628273847024986	0.197329273454825	0.134501888752326
1011	-0.429457444125167	0.816443283139167	-0.702848443649207	-0.148502390721788	-0.0327918952609887	0.0364790829036222	-0.0482717343597181	0.175696723968785	0.127424989609067
1012	0.770682657839215	1.53827986203939	1.30786766055983	-0.149953942356693	-0.0072058321195956	0.0163918999030981	-0.04692262485773	0.244850317509097	0.197927692651367
1013	-0.418873445172114	-0.537671077259159	-1.15825542018552	-0.0516511961465119	0.0605592732209701	0.0116315377239066	0.0068465382661216	0.21365870278206	0.220505241048182
1014	-1.73395056834266	-0.748795180030394	-0.931752939025815	-0.0467916975011655	0.0863853786185469	-0.00285157986653568	0.0122473670836152	0.284614177802677	0.296861544886292
1015	1.09575550873981	-0.0427809169668052	0.424177553563073	-0.225490739153402	0.0763361717033158	-0.0231143792036234	-0.0574229822179033	0.302659067073977	0.245236084856074
1016	-0.923051548953879	-1.48463538933088	-1.16507948240561	-0.163755959042389	0.0656906496244772	-0.0356567170410822	-0.0445740088196648	0.281098321527882	0.236524312708218
1017	0.180365855845326	0.895462403183011	1.34326047241046	-0.21721667685207	0.00777557792998521	-0.0561446855805362	-0.0885285948342068	0.262052747253788	0.173524152419581
1018	-0.91906242322312	-0.991829851463203	-1.63296473817605	-0.198284634402877	-0.00197584542348211	-0.0602560505028764	-0.0868388434430786	0.316992891581106	0.230154048138028
1019	-0.69460772759558	-0.696423293863368	-0.289921293936512	-0.266797140658395	-0.0409291606275954	-0.0778521535838049	-0.128526151623265	0.196774861908651	0.0682487102853859
1020	-0.234369878040341	0.240650718800203	0.521578564280764	-0.343081431270191	-0.088502802925566	-0.0941769180192846	-0.175253717405014	0.180439366146213	0.00518564874119912
1021	-0.498689959751535	-0.0133388548408359	0.731835426657891	-0.36520549115452	-0.10960317037215	-0.101970208331829	-0.192259623286166	0.111224424561044	-0.0810351987251224
1022	0.872276381295789	1.72980598985055	0.679519803965682	-0.388937799450349	-0.120582606732462	-0.100805460255786	-0.203441955479533	0.0746443881026578	-0.128797567376875
1023	-0.295974211744933	-0.277920265376832	-0.621820312469502	-0.263775507184176	-0.0673303601968727	-0.0927904098552614	-0.14129875907877	0.0476610656842317	-0.0936376933945384
1024	-0.229257889375325	0.134233074444047	0.462357334096145	-0.210610593263241	-0.0385236092486973	-0.0910144022144459	-0.113382868242128	-0.0183743965644414	-0.131757264806569
1025	-0.0117319368434723	0.109335348209081	0.546742292465607	-0.188419215174674	-0.01355200723107	-0.0845525291044628	-0.0955079171700688	-0.047073894210413	-0.142581811380482
1026	-1.21358279686244	-0.436558766431651	-0.970701395416181	-0.159227178667887	0.00721290583211196	-0.0735491653381529	-0.0751878127246428	0.0433779188152276	-0.0318098939094151
1027	1.39126196348901	0.833085579233188	0.956888683898284	-0.258962348897093	0.00659807425448209	-0.0726575873413265	-0.108340620661313	0.0169428614697914	-0.0913977591915212
1028	-1.10367655555358	-1.69582968484545	-0.658252493359979	-0.126415398672071	0.0332520485836009	-0.0626113570748696	-0.0519249023877798	-0.00577841258121327	-0.0577033149689931
1029	-1.05290712026843	-2.22506947754811	-0.899267178555297	-0.171488910863999	-0.00551098848015713	-0.0597753110149873	-0.0789250701197145	-0.0312877220927638	-0.110212792212478
1030	-0.126678991236574	0.0120987312005794	-0.548374208747159	-0.286028369008862	-0.104182858594617	-0.0650489385527374	-0.151753388718739	-0.0138852227916864	-0.165638611510425
1031	-1.00639693097353	-2.04572697958078	-1.40689486126841	-0.319992639044918	-0.166505070365969	-0.0737394368409091	-0.186745715417265	-0.0612435871026052	-0.247989302519871
1032	0.314116567242987	1.1127366001738	0.961681823476013	-0.408411416252469	-0.269805768358161	-0.0929169479660833	-0.257044710858905	-0.0349826577512101	-0.292027368610115
1033	0.0222821561288523	-0.842443856877574	-0.437225575081338	-0.370061376570102	-0.293743606406928	-0.0990750609412597	-0.254293347972763	-0.128936233832342	-0.383229581805105
1034	1.5977653083684	1.8793853982693	2.20807343459908	-0.310218251211066	-0.327727020838942	-0.107175862490269	-0.248373711513426	-0.0288768919934944	-0.27725060350692
1035	0.666080199977746	0.992093510317153	0.64150358289435	-0.0782494714622124	-0.278189728483622	-0.0928581874732959	-0.149765795806377	-0.0100398857052785	-0.159805681511655
1036	0.300096663187563	0.490414512448602	-0.97554181399131	0.105923572491297	-0.203352681430999	-0.0744903861291624	-0.0573064983562881	-0.0748681923842594	-0.132174690740548
1037	-0.475709999788916	-0.425769470033552	-0.548428941363813	0.209350871385371	-0.130445338689176	-0.0676045909093382	0.0037669805956189	-0.0699403547346278	-0.0661733741390089
1038	-0.184843758226047	-0.263994492608238	-0.476809122840559	0.182049170552877	-0.0912314643362333	-0.0663171473117651	0.00816685296829294	-0.0513920300297669	-0.0432251770614739
1039	0.706749768203346	0.254932772357023	0.0484504320394167	0.130170290351125	-0.0705935019552228	-0.0689768624195151	-0.00313335800787081	-0.123904034735791	-0.127037392743662
1040	-1.10829806275909	-1.15753405024126	-0.893540058009902	0.168511310763593	-0.0460910106348154	-0.0700914065929537	0.0174429645119413	-0.0835587045964234	-0.0661157400844821
1041	0.909197710847573	1.14826695618261	1.66489625842483	0.0485574321028648	-0.0660603652005907	-0.0784542610124813	-0.0319857313700691	-0.0724569923736233	-0.104442723743692
1042	0.543835435722769	0.53175779033295	1.06460021682103	0.0868935797602238	-0.0396707179372157	-0.0695261075150534	-0.00743441523068177	-0.0285857971477241	-0.0360202123784059
1043	-0.388699623118439	-1.01075732786348	-1.38289534981952	0.153001763192697	-0.0032630282559953	-0.0519538299048089	0.0325949683439641	-0.00289077532368643	0.0297041930202777
1044	0.109727452366769	0.576902502996306	-0.458385388539231	0.12438799182958	-0.0118525300175807	-0.0496093308293592	0.0209753769942135	0.0425476939968734	0.0635230709910869
1045	-1.21681866009481	-0.663169792379963	-0.613995905971083	0.109779806802986	0.00167232442565763	-0.0513882018673211	0.0200213097871074	0.0609101521648607	0.0809314619519681
1046	-1.6672565797877	-1.54274946902302	-1.32295970432626	-0.0392211876577695	-0.0110349448015104	-0.0579349157030943	-0.0360636827207914	0.0745713457242696	0.0385076630034782
1047	-0.845163622592019	-0.76294913835788	-1.00521748399444	-0.280724024675074	-0.0697141473043776	-0.0747408922939642	-0.141726354757805	0.0799226236425838	-0.0618037311152214
1048	1.45406125567916	1.93405764724107	1.44135483881767	-0.449371485609863	-0.131743284842374	-0.0969191987746664	-0.226011323075634	-0.0111058295728432	-0.237117152648477
1049	2.7075869735328	3.19052500842504	2.8011190707178	-0.320358169376867	-0.105654868232645	-0.101157650212914	-0.175723562607475	0.0416661951858509	-0.134057367421625
1050	-0.119058994478829	0.14783993917571	0.368870136596773	0.0628225904027478	0.0197916228059677	-0.078366151990383	0.00141602040611087	0.0461533152155028	0.0475693356216137
1051	-1.19275883015916	-1.33414709010999	-1.95205917061171	0.215399466868692	0.10807224081618	-0.0556586990984772	0.0892710028621317	-0.0678096884217624	0.0214613144403693
1052	-0.93816516624959	-0.610314521105182	-1.91520162465429	0.132620326995448	0.120005122637994	-0.0542263303300004	0.0661330397678139	-0.0277239557513354	0.0384090840164785
1053	-0.26381941751038	-0.184932181260794	-0.688573167585698	-0.0196084387145236	0.104073448723009	-0.0698919977531926	0.00485767075176434	-0.0428118421876475	-0.0379541714358832
1054	0.301822301526445	-0.717847179260263	-0.065980221519664	-0.114172964287869	0.0839180402043313	-0.088315492979882	-0.0395234723544733	-0.0110660925855192	-0.0505895649399925
1055	0.94838624433535	0.266627549267334	0.573515863963737	-0.111883407650781	0.0441410991007194	-0.103196611059196	-0.0569796398697524	-0.109930224915428	-0.166909864785181
1056	0.198743137764507	-0.609854531217787	0.0984677648342358	0.00302140759345971	0.0247592530119751	-0.109256313990339	-0.0271585511283016	-0.0895998134968612	-0.116758364625163
1057	0.12889604451627	0.715112665334639	-0.00690880994489701	0.0756385172968023	-0.00901860623745133	-0.112337189841775	-0.0152390929274747	-0.104487974095434	-0.119727067022908
1058	1.59073758128609	1.26887046982736	0.901465000530644	0.113870679247808	-0.00794485493079833	-0.113904794877381	-0.00265965685345725	-0.12141115501222	-0.124070811865677
1059	0.392889440046245	0.564818231113505	1.3385052855296	0.289281547481596	0.0345904894398964	-0.105999936324411	0.0726240335323605	-0.0519809327315325	0.020643100800828
1060	1.56992418576823	1.09999060137677	0.832111916813925	0.378794912906701	0.0804635526883536	-0.0864567622364999	0.124267234452852	-0.065941287730752	0.0583259467220997
1061	-0.283870720772506	-0.908527804462707	-0.607640716844687	0.546221333243499	0.14459311703974	-0.0621439593512749	0.209556830310655	-0.0653739972944983	0.144182833016157
1062	-0.229205483716321	-1.00596029971287	-0.202842457565666	0.531637215122997	0.153075744723829	-0.0471737099705376	0.212513083292096	-0.00573851031132004	0.206774572980776
1063	-2.81335949985362	-2.45552066601187	-3.00860711947208	0.442718534322568	0.120787549290893	-0.036325299674638	0.175726927979608	-0.00234339874655031	0.173383529233057
1064	-0.0367169374076475	-0.139053903769053	-0.0821714396101392	0.0529100143454196	0.0147588107732382	-0.0543374166229804	0.00444380283189247	0.0250638748239164	0.0295076776558089
1065	0.275418922832484	0.177282599325391	-0.766741074674935	-0.131930909786859	-0.0613532393774364	-0.0693359334938955	-0.0875400275527303	0.0756543530309083	-0.0118856745218221
1066	-0.374141336361104	-0.0268189577492585	0.14668628254315	-0.171106856975812	-0.104550825833341	-0.0879255401905236	-0.121194407666559	0.11098846313179	-0.0102059445347693
1067	-1.8836280488871	-2.15500700649025	-1.70122093374305	-0.210239443510654	-0.130949946713986	-0.101021904114423	-0.147403764779688	0.109380288623805	-0.0380234761558827
1068	-1.2062336755434	-0.872053935404165	-1.52629562596553	-0.406993542577886	-0.214917802964141	-0.126222737604933	-0.249378027715653	0.184174872523362	-0.0652031551922918
1069	1.36140910864262	0.671420020659189	0.64592997445226	-0.580535207092009	-0.292700350042032	-0.159522866284365	-0.344252807806135	0.142963183588807	-0.201289624217328
1070	-0.958407944690148	-0.756692637232178	-0.545466766047882	-0.449402015976944	-0.313233355689565	-0.179497463774876	-0.314044278480462	0.123796056879907	-0.190248221600555
1071	0.734351232266369	1.55893427657599	0.997412197678772	-0.444425486057019	-0.341485751580086	-0.199161354288119	-0.328357530641741	0.0894683718018491	-0.238889158839892
1072	0.469534903064629	0.130965284349987	0.95412930270724	-0.315125225944135	-0.298149278336996	-0.204432238704569	-0.272568914328567	0.153269371226814	-0.119299543101753
1073	-0.308234836490875	-1.06337042101456	-0.616343712344729	-0.172418083392415	-0.255014209410016	-0.198263033537824	-0.208565108780085	0.191644686119496	-0.0169204226605881
1074	1.10912618668576	1.02191923111412	0.462141746313048	-0.122614262219093	-0.252545076075273	-0.196993570501679	-0.190717636265348	0.0860457696027307	-0.104671866662618
1075	1.34745625595432	1.03888354332938	0.607229567429013	0.0320459656580987	-0.209124635984028	-0.189988633203896	-0.122355767843275	0.082488409032494	-0.0398673588107812
1076	0.267257247505535	-0.0521581417477403	-0.74899249971607	0.242572556102858	-0.139124878160258	-0.177038513980953	-0.0245302786794509	0.033443018856294	0.00891274017684313
1077	-0.353414917946645	-0.238844377222458	-0.519342387246505	0.339466975866614	-0.0893393359029515	-0.171609771423328	0.0261726228467781	0.0394865593800594	0.0656591822268375
1078	-1.2086963820995	-1.17882774047561	-1.07988825014459	0.308203985773184	-0.0608534982668053	-0.170310213340946	0.0256800913884774	-0.000205433507906355	0.0254746578805711
1079	-0.588345349281524	0.634565418798798	-1.04379301561693	0.131024128926818	-0.0783650141199149	-0.177475142976471	-0.0416053427231894	-0.0143423167054751	-0.0559476594286645
1080	-0.452346228321353	0.452391334298994	-0.31867927311286	-0.0259295264546949	-0.0667468453626792	-0.191178720819428	-0.0946183642122675	-0.031438439699192	-0.126056803911459
1081	0.717592045751692	0.263688124392836	0.237539164702871	-0.142149777993422	-0.041950282153624	-0.20355049210424	-0.129216850750429	-0.0599601838897627	-0.189177034640191
1082	1.32919563757	0.520491743527969	1.10761792339169	-0.101958190892182	-0.0153146406762216	-0.209686962117402	-0.108986597895268	-0.0796097836697633	-0.188596381565032
1083	0.526380881826626	-0.57606932713268	0.843493859069245	0.0697406110247684	0.0200886843624832	-0.202790029686608	-0.0376535780997855	-0.0818554946065946	-0.11950907270638
1084	-1.0385306889536	-0.664373968638791	-1.6903730502464	0.195764812592331	0.024294331034849	-0.187674601269424	0.0107948474525855	-0.0970078930666908	-0.0862130456141053
1085	1.07935546332609	0.140868490388958	0.854682613378452	0.11973000959283	0.00455744807395849	-0.18889469742811	-0.021535746587107	-0.0711737994799108	-0.0927095460670178
1086	-0.0753500788835415	0.495473432128774	0.512591376206099	0.188314227250003	-0.00420899670142904	-0.180449524880848	0.00121856855590871	-0.0361981764194952	-0.0349796078635865
1087	-0.459683760574983	-0.0847402862144215	0.184707702307477	0.190582054839324	0.00627935456780864	-0.167262947906712	0.00986615383347339	-0.0304949168222542	-0.0206287629887808
1088	0.348532725871958	-1.11706801228308	-0.685169856244549	0.121585268560072	0.0103283971170219	-0.153280668031252	-0.00712233411805256	-0.00307737672875443	-0.010199710846807
1089	0.276975724868197	1.02206890458148	0.470037160458204	0.114748604012828	-0.0238799419409859	-0.146644521727149	-0.0185919532184355	0.0165636887470383	-0.00202826447139719
1090	-0.0339837445884087	-0.280628920691136	0.384309039789468	0.128910777177902	-0.0125538475707371	-0.1356302319414	-0.00642443411141177	-0.0552476109335708	-0.0616720450449826
1091	0.485349669543944	0.0401554419973753	0.551864180255547	0.117618287171867	-0.0137396194729381	-0.12190686605361	-0.00600939945156065	-0.0186276690838576	-0.0246370685354182
1092	1.55797158140183	0.742679841824044	0.300686060797867	0.151814783423597	-0.0127679425039584	-0.104573672304396	0.0114910562050811	0.00721300263373152	0.0187040588388126
1093	-1.06200055600425	-1.41144186035458	-1.29248885758155	0.317774015237415	0.0126251210422648	-0.0867147230465294	0.0812281377443835	-0.0071819525488579	0.0740461851955256
1094	-0.0399868629926803	-0.285250958149121	0.00534992925946301	0.24390496381784	-0.0169918767658535	-0.0830026935436853	0.0479701311694336	0.0202177072546163	0.0681878384240499
1095	-1.30650339266345	0.1107716270393	-0.500600288098017	0.17991506472466	-0.0456281651109533	-0.0791634671675847	0.0183744774820407	0.00849821334855189	0.0268726908305926
1096	1.25481911200536	0.754850686316146	1.0598310845004	-0.0085162820883807	-0.0596966828447734	-0.0798328953983678	-0.0493486201105073	-0.0161422651340396	-0.0654908852445469
1097	-0.202380397139442	0.0967953327123979	0.374758407455851	0.0423225459232475	-0.0424447676310595	-0.0700682685822713	-0.0233968300966944	-0.0401601479720178	-0.0635569780687122
1098	-0.00874334123805265	0.246664471491327	0.429753745910996	0.03886037213178	-0.026315817315069	-0.0580481815926673	-0.0151678755919855	-0.111181166995404	-0.126349042587389
1099	-0.350337299437122	-1.14410257515094	-0.0943460467818703	0.0321432932499857	-0.0065614877239673	-0.0437927145063362	-0.00607030299343926	-0.103525509855831	-0.109595812849271
1100	1.67596285030656	2.03666736500182	2.00561126273508	-0.0119426014829183	-0.0305726422150804	-0.0325784203489462	-0.0250312213489816	-0.119088301218255	-0.144119522567237
1101	1.42248237251831	0.689146393597745	0.50773172113385	0.14929539618448	0.0210360602052109	-0.00495438421178932	0.0551256907259672	-0.0660733221061354	-0.0109476313801682
1102	0.843848494443667	1.31758841967084	1.05728776981519	0.358080502348782	0.0775082075967061	0.0223012767861339	0.152629995577207	-0.150372902664303	0.00225709291290449
1103	1.02116273121325	0.805942701253946	0.855128098969584	0.503478101785571	0.155965819868944	0.053981101486503	0.237808341047006	-0.0743328719696571	0.163475469077349
1104	0.83144323412095	0.381437260913829	1.05974778699483	0.623607923382207	0.2298267240165	0.0871670188574734	0.31353388875206	-0.13987021415337	0.17366367459869
1105	0.137652610382992	1.37413458929873	0.321047944199232	0.698979780604001	0.284277174743612	0.12313696720329	0.368797974183634	-0.154072161876062	0.214725812307572
1106	-0.331830694883195	-0.288146079325574	-0.520929340397703	0.671638623856908	0.356437320383558	0.154376513874215	0.39415081937156	-0.198458316731017	0.195692502640543
1107	0.703642467093162	1.1772423129752	1.03370737548153	0.550764563101251	0.38365914036353	0.173841706955139	0.369421803473307	-0.219161449206567	0.150260354266739
1108	0.649722839051626	2.06402959766311	1.05432536403689	0.512056871616441	0.427853772240139	0.197557534201069	0.37915605935255	-0.18492379433541	0.19423226501714
1109	0.93028760868849	0.801518565660702	0.936631741567516	0.508693059840196	0.511015049951173	0.224725277069999	0.414811128953789	-0.153684024018076	0.261127104935713
1110	0.10045067819417	-0.221709352813612	-0.700706283803903	0.551666796116852	0.576217629011655	0.253408244657102	0.460430889928536	-0.12884393010343	0.331586959825106
1111	-0.0222877350926383	0.0358008625063826	-0.782877716738507	0.521789555224178	0.593729744251127	0.268256775631548	0.461258691702284	-0.190463352478054	0.27079533922423
1112	1.22811501144789	1.54993208239578	1.41030757895867	0.449261740822389	0.587131824350234	0.270900642963409	0.435764736045344	-0.147667163622219	0.288097572423125
1113	-0.11759541461647	-0.0654094973044939	0.694445760215967	0.499559959005895	0.614175894355074	0.283372995399311	0.46570294958676	-0.0909092648042803	0.37479368478248
1114	-0.397208649665662	-0.63612899449283	-0.349583445470152	0.455251546617277	0.609981042808445	0.297301896660114	0.454178162028612	-0.0962846889052051	0.357893473123407
1115	-1.00898176687936	-0.325760246258372	-0.36764525790546	0.343260609225275	0.566293328476995	0.302850413355148	0.404134783685806	-0.0302858404726105	0.373848943213195
1116	2.48939606105001	1.4899966095726	1.74931300191496	0.147416716194121	0.50773260860811	0.301323974539579	0.318824433113937	0.000392284095194019	0.319216717209131
1117	0.726736708166847	0.638781542347017	1.05939514579818	0.31038655916493	0.500591073851119	0.313173905833109	0.374717179616386	0.0970488969472456	0.471766076563631
1118	-0.803025729512845	0.409208264737315	0.0344377604072504	0.427821454263363	0.500274871909224	0.329625535789332	0.419240620653973	0.086653120935669	0.505893741589642
1119	-0.845932723249556	-0.417302858650646	-0.656506999100289	0.34796344369224	0.497025869209712	0.340421535419662	0.395136949440538	0.043661100702888	0.438798050143426
1120	-1.29098066175361	-1.29118159447224	-1.02633535488808	0.183533866399052	0.464850105876962	0.34023740217551	0.329540458150508	0.072604937436291	0.402145395586799
1121	0.33093392248777	0.423187620378085	-0.149603424910755	-0.0487564288163206	0.385722547808384	0.32771881862384	0.221561645871968	0.0851281526699431	0.306689798541911
1122	1.01137460169175	-0.171446667563061	1.19022759128158	-0.112338842541812	0.333866548486533	0.313148007095073	0.178225237679931	0.12675350224267	0.304978739922601
1123	-1.34248866765605	-0.297599164903861	-1.18566866217746	-0.0202271334238974	0.282521318966086	0.309152217842005	0.190482134461398	0.194065707721439	0.384547842182836
1124	-0.095145686162082	-0.0916026049982583	-0.0342478333831575	-0.120623740747196	0.22907420078824	0.292352711761375	0.133601057267473	0.134583007643653	0.268184064911125
1125	-0.146407407035488	0.215071884549414	-0.137261963585905	-0.162828875709403	0.182720567517823	0.275641030391116	0.0985109073998452	0.106922027978174	0.205432935378019
1126	-0.332683880407941	-0.889384009486495	-0.214697813617196	-0.179797549616873	0.152688305515578	0.258220483015702	0.0770370796381356	0.104949746079698	0.181986825717834
1127	-2.66835396276715	-2.25251294429846	-3.21548798557427	-0.203560821266536	0.09841332189724	0.239676655727228	0.0448430521193109	0.0641987104710247	0.109041762590336
1128	-0.31268137563758	-1.01640970916753	0.352404258643943	-0.478297735630542	-0.014970070450775	0.193228823677906	-0.10001299413447	0.142091956308711	0.0420789621742408
1129	0.45824341118298	-0.319262809458236	-0.541873789218997	-0.583294802436569	-0.123767972037165	0.15663937656988	-0.183474465967951	0.140193767320398	-0.0432806986475528
1130	0.130869086340243	-0.455318221657561	-0.154767076702084	-0.517928212436023	-0.203086162808827	0.120360880986939	-0.200217831419304	0.198327475765714	-0.00189035565358972
1131	0.442532037726836	-0.315923567313468	0.114522781381009	-0.418228209535923	-0.264492942538999	0.0881681924079857	-0.198184319888979	0.192644452734707	-0.00553986715427196
1132	0.768903702820601	0.174692149454676	1.14562952588686	-0.280511262813876	-0.307310539661584	0.0620488493892241	-0.175257651028745	0.12690286552912	-0.0483547854996251
1133	-1.81255889364687	-1.98590530069235	-1.80105276222256	-0.105676746574979	-0.320193224309822	0.0504683154014729	-0.12513388516111	0.113140561476701	-0.0119933236844081
1134	-0.419895789141443	-0.749067973533026	-0.437242010605257	-0.21003177787977	-0.383344533941202	0.024233339901765	-0.189714323973069	0.0832906391340723	-0.106423684838997
1135	-0.852446004535923	-1.51086667166697	-0.318245094863624	-0.27912772931801	-0.437611380507448	-0.00142182578035286	-0.23938697853527	0.100735954786761	-0.138651023748509
1136	-0.0450820831221342	0.255955807437189	0.595113067010278	-0.371262326746675	-0.509087984913512	-0.0252932236627394	-0.301881178440976	0.10115661232156	-0.200724566119415
1137	-0.416148676973488	0.235462701518482	-0.0476506330524897	-0.377144094286816	-0.531889942175803	-0.0392236121837741	-0.316085882882131	0.102784031271519	-0.213301851610612
1138	0.824812482284034	1.21758767722706	0.781286841961008	-0.383428024645029	-0.521986202143542	-0.0507048046494452	-0.318706343812672	0.0178753772610043	-0.300830966551668
1139	-0.475363690570359	-0.435713605844774	-0.467083974714722	-0.256115082478733	-0.458320763192835	-0.052576255812129	-0.255670700494566	-0.0741801737804596	-0.329850874275025
1140	-1.62199216712329	-2.10593204859788	-1.94054988997125	-0.222056160379355	-0.414854077295047	-0.0578586947996458	-0.231589644158016	0.0317713532718105	-0.199818290886206
1141	-0.185176100345698	-0.395264290025413	-0.909419461483304	-0.356578084852693	-0.441053640443164	-0.0792184480319148	-0.292283391109257	0.0193344480680666	-0.272948943041191
1142	-1.80764600999982	-1.01399894800184	-2.26913278694269	-0.398126972325759	-0.457067955378639	-0.104217706765006	-0.319804211489802	-0.0146188697346196	-0.334423081224421
1143	1.98787273439136	1.81795823916661	0.971931079411863	-0.567396336403377	-0.485991770956599	-0.144273544312095	-0.399220550557357	0.0452414580831783	-0.353979092474179
1144	1.34394986192447	1.76353169429476	1.21986718180101	-0.368582545761638	-0.429874271630483	-0.166967565024692	-0.321808127472271	-0.00150699260146573	-0.323315120073737
1145	0.57495210093483	1.30533111486169	0.361916136335905	-0.0950486846753442	-0.320378240715306	-0.17299799857024	-0.196141641320297	0.0946078381279198	-0.101533803192377
1146	0.692524927356022	-0.188087883629113	0.462601126004354	0.0998530431070653	-0.193705105964928	-0.173093891827628	-0.0889819848951635	0.108658708544006	0.0196767236488422
1147	-0.941889369035437	-0.100436345465442	-0.650094661462768	0.250849254520309	-0.10858843088267	-0.167419090583475	-0.00838608898194526	0.129629551613054	0.121243462631108
1148	-1.21731912783795	-1.9816676978892	-2.20566829106044	0.190412931218898	-0.0512541730268738	-0.167139122647296	-0.00932678815175716	0.178693156313172	0.169366368161415
1149	-0.988104155136145	-1.87682650408624	-1.49132136147109	0.012002427747695	-0.0760358248388792	-0.18535401828018	-0.0831291384571213	0.226766263917069	0.143637125459948
1150	-1.86676003848613	-0.837455617182747	-1.29436697174607	-0.175442472939782	-0.151613659723079	-0.212082596594396	-0.179712909752419	0.26673326389911	0.0870203541466915
1151	0.693332857538489	0.313971589078935	1.71494912958294	-0.440810519491647	-0.224719220722633	-0.243757419940166	-0.303095720051482	0.178308937546475	-0.124786782505007
1152	1.66404414894294	1.26513075755541	1.83575783726388	-0.437776084731759	-0.256057070438603	-0.251965623522321	-0.315266259564228	0.0906664321119299	-0.224599827452298
1153	-0.545602627987279	0.0283725550762989	0.0922090151787868	-0.21036049236227	-0.227217739527372	-0.239793528631467	-0.22579058684037	0.0815426056151295	-0.14424798122524
1154	-0.687856698840215	-1.28811683915156	-0.295672246274507	-0.143828775774435	-0.199490935412314	-0.226821968248924	-0.190047226478557	-0.00523925247769903	-0.195286478956256
1155	-0.0953519631708931	0.0555966190125857	-0.25511411560046	-0.17207502251761	-0.216534956735447	-0.216823025047753	-0.201811001433603	0.0555802994696946	-0.146230701963909
1156	-0.41965894057877	-1.11108407089964	-1.11080608487893	-0.176290852376969	-0.219024136912056	-0.208981419407482	-0.201432136232169	0.0756067431454167	-0.125825393086753
1157	1.04130655262447	1.48485961505268	1.02846443077545	-0.204033221002583	-0.24988301886932	-0.210719726424125	-0.221545322098676	0.033330150024933	-0.188215172073743
1158	-0.317726021543161	1.26628375214272	0.561045980426354	-0.082641145101826	-0.213729545668864	-0.200928740482057	-0.165766477084249	0.0820053735116765	-0.0837611035725724
1159	1.91232861511347	0.491567336347629	-0.0641758214162338	-0.0531904959616021	-0.141002489048871	-0.18601641122711	-0.126736465412528	0.00999295796071931	-0.116743507451808
1160	-1.57991962309012	-0.714168950790962	-1.25880566378157	0.170923301569686	-0.0715204973787182	-0.172703366329727	-0.0244335207129197	0.0265111135052215	0.00207759279230178
1161	0.454517933208663	0.190952428609352	0.349113244571404	0.0835983740876394	-0.0459837497246401	-0.171629724369234	-0.0446717000020783	0.0468358954143078	0.00216419541222952
1162	0.444468242592849	0.644087127746842	0.864587758654107	0.0840221390020518	-0.0211014519603178	-0.166037528870521	-0.0343722806095958	0.0113672416409749	-0.0230050389686208
1163	-1.44663025677039	-1.35664985333628	-0.946683317866458	0.122750032990849	0.0173643714892125	-0.152132290805096	-0.00400596210834512	-0.0233660452727711	-0.0273720073811162
1164	0.0284509584012833	-0.240823381932774	-0.0788242719093077	-0.0283428068004815	-0.00185102210176938	-0.14793589226295	-0.0593765737217335	-0.0651515223467642	-0.124528096068498
1165	1.08158052532073	1.16728421602439	0.960125113571538	-0.0901012486484393	-0.0225574440886641	-0.143873708068501	-0.0855108002685349	-0.174556860025537	-0.260067660294072
1166	0.151407441860552	0.902825082419147	1.56019008936009	0.00794271493993292	0.00253149025768553	-0.130557393296661	-0.0400277293663473	-0.100010423115812	-0.14003815248216
1167	-0.0517504372326367	0.448163681425421	-0.614719870771119	0.0673720537529357	0.0488327511951976	-0.104355416236047	0.00394979623736225	-0.0819431965418229	-0.0779934003044607
1168	0.111315093627256	0.369129882419602	0.845099955207131	0.0812024875952249	0.0929418571915823	-0.0875202332433509	0.0288747038478188	-0.151295574493433	-0.122420870645614
1169	-1.32290718306836	-1.35201921597836	-0.353949783442278	0.0905297735123723	0.131543860897329	-0.0652973946104133	0.0522587465997626	-0.14981899107302	-0.0975602444732572
1170	0.753989391990976	0.119678196415238	-0.257635801824466	-0.0570021783549274	0.108819630164257	-0.0497142154962767	0.000701078771017563	-0.0820467645880907	-0.0813456858170732
1171	-0.384902917746459	-1.18587821104581	-1.21635011785413	-0.0362307823601303	0.0939308374108182	-0.0388367648524195	0.0062877633994228	-0.099967381456595	-0.0936796180571722
1172	0.576929345608995	0.527483222435367	0.865766965985332	-0.0642410122933439	0.0420275525683914	-0.0405853499765869	-0.0209329365671798	-0.0771098700118426	-0.0980428065790224
1173	-0.210986522882706	0.906049729254148	0.15166036397033	-0.00796816784739817	0.0231294457089214	-0.0338156493698377	-0.00621812383610482	-0.0774805769131751	-0.0836987007492799
1174	-0.440807665049236	-0.226812169907677	-0.393227274905576	-0.00444565708602654	0.0393740971210078	-0.0265945758582287	0.0027779547255842	-0.0458407992121465	-0.0430628444865623
1175	0.432513063534838	0.131421220380695	0.350689663934589	-0.0496568518129313	0.041541513315883	-0.023999690153523	-0.0107050095501905	-0.00295267563074467	-0.0136576851809351
1176	1.46055210824034	2.07134991970185	1.57817698768645	-0.0181868556276232	0.0459333261567666	-0.0184846669236917	0.00308726786848386	-0.0180824109522076	-0.0149951430837237
1177	0.438329341585537	0.579414366865211	1.82833768924276	0.154576211012621	0.11520305949894	0.000477983715475853	0.0900857514090122	0.00653567108934494	0.0966214224983571
1178	-0.0400025997456639	0.050406559455984	-0.867529607670686	0.262414297872561	0.176825920454046	0.0325424439131013	0.157260887413236	-0.0714218786380244	0.0858390087752117
1179	-0.883131514515206	-0.653218361477046	-0.237180980449072	0.278057232568735	0.213973493902659	0.0506501693837457	0.180893631951713	-0.0994054783890795	0.0814881535626337
1180	0.674788733876577	1.27655276166712	1.03550618214398	0.160147408044951	0.210451002023593	0.0628707351050058	0.14448971505785	-0.110953703578598	0.0335360114792521
1181	-0.635183703231871	0.299824837728993	-0.451141929038967	0.162132774015985	0.242980812618487	0.0816763833239052	0.162263323319459	-0.107060838575693	0.0552024847437662
1182	0.149260132697027	0.0492767086361416	-0.351907696878751	0.07727860905103	0.266621234639981	0.0922513903211538	0.145383744670721	-0.087305989906082	0.0580777547646395
1183	0.483727974707396	1.30976936844954	0.993621591469519	0.04676017959858	0.275320873217379	0.0968898603110663	0.139656971042342	-0.11550394439633	0.0241530266460115
1184	-0.779708704053517	-0.486080126673512	-0.37330596992405	0.079845463452925	0.31499971191232	0.108800751758632	0.167881975707959	-0.108466368596279	0.0594156071116796
1185	0.647781776074959	0.0716050374132239	-0.0624758218101239	0.00240862651075128	0.31532805237029	0.114189462205569	0.143975380362203	-0.0755819363761931	0.0683934439860103
1186	0.720631864871086	1.55905582367533	1.80003554507172	0.036827599477915	0.307531936025423	0.117001970262244	0.153787168588528	0.00904833347404498	0.162835502062573
1187	-0.649911298645027	1.13625681574008	-0.667996838337558	0.125578928273436	0.3432588705184	0.13453249211904	0.201123430303626	0.0191065700567881	0.220230000360414
1188	1.05797878122683	0.484685258291303	0.832639183563058	0.0821046673780863	0.393139901544098	0.14162266905288	0.205622412658355	-0.0041791048821961	0.201443307776159
1189	-0.628458158768123	-0.138450564792517	-0.61502754186453	0.167116060731057	0.429531222485435	0.153679122706367	0.250108801974287	0.0628454016173085	0.312954203591595
1190	-0.240778848598522	0.00884592921828592	-0.694302885457978	0.119747589596182	0.435277136203461	0.156593407374726	0.237206044391457	0.0723422368104881	0.309548281201945
1191	-1.56824704226185	-0.934305330484016	-0.967467720506417	0.0596245108655876	0.425115863584415	0.151279012652926	0.212006462367643	0.00740649364152483	0.219412956009168
1192	-1.16153954502664	-1.82202635348191	-1.06830043431986	-0.142067439382515	0.373738092024286	0.136803974134287	0.122824875592019	-0.0204748973786985	0.102349978213321
1193	-0.116392165048021	-0.396074049688634	-1.32550855736028	-0.341828843324451	0.267348093484991	0.114047547444462	0.0131889325350008	-0.0717778791626037	-0.0585889466276029
1194	0.203977708899127	-0.0380753120113568	-0.0132135080592916	-0.406917636843888	0.174276956575819	0.0823896585526722	-0.0500836739051322	-0.137738265944847	-0.18782193984998
1195	-0.76948975226448	-0.508666581712853	-0.0173725484329054	-0.370059642492332	0.104916084315448	0.0556046966642711	-0.0698462871708709	-0.0971115045775102	-0.166957791748381
1196	1.31763783132136	1.63100373563662	0.174275111504001	-0.395805617924593	0.0383162729478517	0.0330142798093892	-0.108158355055784	-0.119407107935299	-0.227565462991083
1197	-0.476023948162559	-0.518943543149824	-1.17294156451751	-0.223036115954146	0.0458281842132929	0.0157967426466896	-0.0538037296980545	-0.0731501117507515	-0.126953841448806
1198	1.61922398466475	2.05265847805106	1.89164345149233	-0.172218373909575	0.0323627201844528	-0.00905605267850104	-0.0496372354678744	-0.182015749936239	-0.231652985404113
1199	0.32352273064296	0.648818714627367	0.782717287686433	0.042997457638704	0.0894961428468199	-0.0122054918847988	0.0400960362002417	-0.12044578470129	-0.0803497485010485
1200	-0.967368638125846	-0.0906328940435108	-0.512986184544502	0.169725022590031	0.14610142217074	-0.00759118379999427	0.102745086986926	-0.165963296446399	-0.063218209459473
1201	-0.635558880558838	-0.268347104977743	0.269865045418563	0.104468712404714	0.176276238702381	-0.00838625368343156	0.0907862324745545	-0.220506937826364	-0.129720705351809
1202	0.257225443295343	-0.646736105294859	-0.0100213505758603	-0.00437188166025617	0.181922682195957	-0.006519416721352	0.0570104612714495	-0.134842254853336	-0.0778317935818866
1203	0.544063252317994	0.463677668385058	0.915680282742295	-0.0252141988003975	0.158549783209324	-0.0050226175225613	0.0427709889621216	-0.150134311235314	-0.107363322273192
1204	0.0965074733821334	-0.606920675404952	0.194642293823399	0.0265126879507933	0.152857832775013	0.00453376024793841	0.0613014269912484	-0.0975278224637491	-0.0362263954725007
1205	1.60739566259735	1.40161942868266	0.562668029578231	0.0572239852834837	0.12414353423838	0.0140779995659843	0.065148506362616	-0.135088734750154	-0.069940228387538
1206	0.0783663985852293	-0.832198743545553	-0.0900377631412781	0.237198975814201	0.14671854626581	0.026855903485673	0.136924475188561	-0.107780930937372	0.0291435442511892
1207	0.250897715832	-0.189662068584141	0.184302567764168	0.300690953609844	0.129776204003185	0.0362596661802438	0.155575607931091	-0.103014814476393	0.0525607934546985
1208	-0.0321798086618882	0.830191646017877	-0.199668754987643	0.32344706058852	0.107943869053391	0.0452980899608718	0.158896339867594	-0.195267523143998	-0.0363711832764042
1209	-1.02754064058628	-0.0114447920400191	-0.786493718921158	0.295065619050862	0.116950476620452	0.0504812321189498	0.154165775930088	-0.129642347871132	0.0245234280589564
1210	-0.709857972763896	-0.0460044194663497	-0.952027942826945	0.140037691690211	0.11877015619122	0.0471511866936091	0.101986344858347	-0.0946753568278704	0.00731098803047627
1211	-0.952499000036858	-1.47546001644255	-1.24350369505392	-0.0209745097108142	0.114580700651358	0.0353834738044451	0.0429965549149963	-0.0830692848373469	-0.0400727299223506
1212	1.45146154692186	0.799874665867346	1.06555086164676	-0.193198927342963	0.0596872904832817	0.0141767688390274	-0.0397782893402178	-0.116061348047028	-0.155839637387246
1213	-0.682881927222629	-0.487374845943514	0.231100503857761	-0.093914769667656	0.0471251795398517	0.00632730657475253	-0.0134874278510173	-0.117659031357979	-0.131146459208996
1214	0.530087574381669	0.457076091901996	0.425341407275777	-0.112335942745372	0.0211949291766758	0.00193449469282748	-0.0297355062919562	-0.0947805112973512	-0.124516017589307
1215	-0.381441066771701	-0.244167785910294	-1.05249375152174	-0.0515509100930037	0.0180858182513919	0.00216909409665396	-0.0104319992483193	-0.0562845834227905	-0.0667165826711098
1216	-0.504715119752512	-0.52138228374838	-0.581350440444595	-0.0595454390166595	0.00741113828312689	-0.00718183257915629	-0.019772044437563	-0.0496910451465574	-0.0694630895841204
1217	-1.18403687349074	-1.51934045562975	-0.952455810994295	-0.110796991783512	-0.0170627012600392	-0.0200329620536906	-0.0492975516990805	-0.151773034147078	-0.201070585846158
1218	1.2633702099715	1.41839944452424	1.68147909225956	-0.248772783082	-0.0826645812762586	-0.038991336692669	-0.123476233683643	-0.112592663681827	-0.23606889736547
1219	-0.139139677322269	-0.263318064788728	0.576017422282107	-0.148232488901187	-0.0774711092530237	-0.0389453867257145	-0.0882163282933085	-0.10323884256696	-0.191455170860268
1220	0.477092378552888	1.29767600408782	0.318287699177235	-0.101868499030937	-0.0800676972137513	-0.0333430587134939	-0.0717597516527272	-0.0899219074260134	-0.161681659078741
1221	0.587676589538882	1.11838745168172	0.83269679721838	-0.0187951096087384	-0.0366794444700283	-0.0255743223094596	-0.0270162921294088	-0.197754514954051	-0.22477080708346
1222	-0.391107444924725	0.539084043102033	-0.229122266422748	0.0836040134380019	0.0302361321173666	-0.0114476677625807	0.0341308259309293	-0.156365440446918	-0.122234614515989
1223	-1.67411214491884	-1.16139099353378	-1.54383083629635	0.0785813337261233	0.0917520567261947	-0.00185125611741618	0.0561607114449673	-0.149905977576931	-0.093745266131964
1224	0.191462282375228	-0.148616321568119	0.123310394662761	-0.111766967080597	0.0919379146167737	-0.00794677304055488	-0.00925860850145936	-0.1317863310843	-0.14104493958576
1225	-1.09884246146688	-0.866267505527143	-1.61874498741546	-0.164613585369832	0.0841744831375671	-0.0117496362930782	-0.0307295795084476	-0.1250698209033	-0.155799400411748
1226	0.882384039674039	1.29029047217285	0.229900287114678	-0.288319617402569	0.0478350548933155	-0.0294037640052639	-0.089962775504839	-0.132929093440666	-0.222891868945505
1227	1.28735383523115	1.20395325199447	1.05005254477254	-0.217930433011421	0.0641602372197182	-0.0415112394135135	-0.0650938117350721	-0.130324452547467	-0.195418264282539
1228	-0.120232116684674	-0.286283253647548	-0.124642556899299	-0.0245456676199874	0.112423664581964	-0.0415468111992945	0.0154437285875606	-0.0764547876579308	-0.0610110590703702
1229	0.0994741646160422	0.171169853140261	-0.464251149002643	0.052120509938063	0.131705973813077	-0.0423275029337896	0.047166326939117	-0.0732182941700854	-0.0260519672309685
1230	1.08670728961919	1.45898545430974	0.303413400985326	0.0915726489041865	0.145909307142253	-0.0467840830216899	0.0635659576749166	-0.0809193274857268	-0.0173533698108102
1231	-0.504843241675236	-0.0465543998416016	-1.32377370720718	0.215897378583156	0.19841636979525	-0.0472637514367092	0.122349998980566	-0.0761077218030715	0.0462422771774943
1232	1.90869366896758	1.1708448270631	1.3579904032158	0.194149390827998	0.225568613496649	-0.0592064539418919	0.120170516794252	-0.082802851211947	0.0373676655823047
1233	1.18044088231195	0.304942229923225	0.783517884549772	0.367985212208882	0.274701718142312	-0.0561605377229914	0.195508797542734	-0.0171955846764175	0.178313212866317
1234	0.480348266822811	0.580446810066045	0.548977206566176	0.532702493963643	0.308596949011685	-0.0460686042782332	0.265076946232365	-0.0368200666537642	0.228256879578601
1235	0.819672981379099	-0.0270434415233525	0.614067132644393	0.600333837914513	0.340186742729668	-0.0324214833705654	0.302699699091205	0.00626054967701202	0.308960248768217
1236	-0.814970696250231	-0.0185696302085311	-0.183834997703727	0.653383868837827	0.349298323166674	-0.0153982503418399	0.329094647220887	0.0798241854727712	0.408918832693658
1237	0.712795103588391	0.456809981367861	-0.288145980983992	0.518798637421484	0.343320424209989	-0.00298476851394426	0.286378097705843	0.0194968131935416	0.305874910899384
1238	-1.00360446379866	-0.465504299357781	-0.824401546705455	0.478386091547604	0.34299248605809	0.0045983079727634	0.275325628526153	0.0162029950455281	0.291528623571681
1239	0.834894564318045	0.353306886181567	1.06381260778587	0.300594529019964	0.316257522836474	0.00330567033054554	0.206719240728995	-0.000438367412394803	0.2062808733166
1240	2.11895996538882	2.28038514307818	2.44435951724546	0.277579800144448	0.299515309152273	0.0118431867971437	0.196312765364622	0.0313646974400908	0.227677462804712
1241	0.345158845391746	0.179020991857263	0.773110329761204	0.464329795126473	0.353131889794397	0.0408433427098948	0.286101675876921	-0.118012436400378	0.168089239476543
1242	0.466857313598015	-0.150572730246486	0.151799888987777	0.534793198132238	0.383331559974307	0.0712121798242701	0.329778979310272	-0.071352301027733	0.258426678282539
1243	0.308654008062526	0.686246418153177	0.847888837337913	0.558399387081053	0.386048147935903	0.0968047313108142	0.347084088775923	-0.129262603075157	0.217821485700766
1244	-1.64109704493563	-1.93943331602697	-1.32262275461453	0.541418046998163	0.397658194708218	0.124553500113618	0.354543247273333	-0.0723825344082107	0.282160712865122
1245	-0.312582935564594	0.235999516959954	0.841786199658451	0.298932082742215	0.3288592261708	0.134176738749471	0.253989349220829	-0.0615597411534651	0.192429608067364
1246	-1.59532019734818	-1.25314264099496	-0.796836248348958	0.123960627477311	0.279664866905528	0.148457283268965	0.184027592550601	-0.0908270795482155	0.0932005130023858
1247	-0.222559824745335	-0.0685341468530417	-0.218239488126186	-0.139232273346051	0.196460065828941	0.151594714866009	0.069607502449633	-0.0314780540756014	0.0381294483740316
1248	-0.592114189120904	-0.990217217939534	-0.0487850071998487	-0.266229278008681	0.13198638828651	0.150815884894308	0.00552433172404584	-0.0432318837950496	-0.0377075520710038
1249	1.78263061796064	1.50548782904736	0.874829753041528	-0.357861512308941	0.0520026582429183	0.148371031708722	-0.0524959407857668	-0.0519980733956925	-0.104494014181459
1250	0.926092308113506	2.22569473252316	1.56131303634219	-0.168949679041963	0.0459827965792986	0.152941506419296	0.0099915413188771	-0.0842959748838401	-0.074304433564963
1251	1.33861129522931	0.598703593957733	1.06085552438227	0.0336213475342318	0.113326424055849	0.16942581359759	0.105457861729223	-0.06727926555879	0.0381785961704335
1252	0.469206783723074	0.230959394142704	-0.197414298771658	0.264555788332426	0.174351548475936	0.190986734456932	0.209964690421765	-0.110203549976359	0.0997611404454056
1253	0.539221221828562	0.164097383737794	1.10067655465062	0.389890045226669	0.217092717725736	0.205123484968815	0.270702082640407	-0.114250709089224	0.156451373551183
1254	2.24922681754331	2.00913906870397	1.47828240490792	0.461661774886055	0.243983693524532	0.22479942942364	0.310148299278076	-0.0719324070539538	0.238215892224122
1255	0.948605239077654	-0.0584504141878939	-0.107933701604335	0.684965686068551	0.319790063446593	0.252249017612638	0.419001589042594	-0.0923595019031943	0.3266420871394
1256	0.283568482691837	-0.375415541825689	-1.04166548507728	0.812593510559049	0.358182552204629	0.271461868935149	0.480745977232942	-0.11901868087965	0.361727296353292
1257	1.05352883380056	0.992237313908704	0.908448543161582	0.812033578774943	0.359853881389474	0.275308305932071	0.482398588698829	-0.116052673851744	0.366345914847085
1258	0.265527533735993	0.768655530843747	0.465065717055911	0.836515210885626	0.38164494186305	0.284184315363756	0.50078148937081	-0.148300383280597	0.352481106090213
1259	-0.726426664853131	-0.947414336953264	-0.45596100247281	0.785073771143407	0.408884507845789	0.293085916302107	0.495681398430434	-0.163064605229346	0.332616793201089
1260	0.016311060805978	-0.631559773957592	0.0428807967628631	0.598720722784767	0.382681296919272	0.293594063246258	0.424998694316766	-0.148418644191769	0.276580050124997
1261	0.181469442940245	0.584975383476312	0.421010767971256	0.451662001540542	0.331859314334858	0.29173933680055	0.35842021755865	-0.177362745137894	0.181057472420755
1262	1.04950332882533	1.09962705215966	0.939799926937628	0.355956442021339	0.306045401564563	0.291388310961996	0.317796718182633	-0.196666934902596	0.121129783280036
1263	0.375824465937047	1.01549201805198	1.34623125536472	0.38682515707237	0.314697552716502	0.296965788345845	0.332829499378239	-0.201718109380552	0.131111389997687
1264	0.228230542170906	-0.415464622345848	0.457431402673458	0.398959402558008	0.343413342776381	0.311024147203534	0.351132297512641	-0.256781709463526	0.0943505880491145
1265	-1.00664303615499	-0.536200908202152	-0.391314300468859	0.385527224261818	0.337771904947219	0.32385655956741	0.349051896258816	-0.236503885908822	0.112548010349994
1266	-0.809439176301228	-1.12771796942498	-1.57877607032517	0.229625557340234	0.305331477537988	0.327889273867814	0.287615436248679	-0.218953938630487	0.0686614976181921
1267	-0.0833838474320485	-0.99444697314359	0.370056253535061	0.0478033510705739	0.236621366917739	0.313936286401307	0.199453668129873	-0.210235127121894	-0.0107814589920208
1268	-0.303489987096602	0.258058383048254	0.0754058184944517	-0.0480333431458421	0.150221197013691	0.303017972960092	0.135068608942647	-0.188547107266146	-0.0534784983234991
1269	1.49560720006669	1.82238203172642	0.705876486856124	-0.118424523334918	0.0958205953249235	0.292017008420666	0.0898043601368906	-0.0772247802855029	0.0125795798513877
1270	1.76754604626769	0.677183284210683	0.428429038757316	0.0232237864035773	0.11588786517301	0.286752733224294	0.141954794933627	-0.10071585507575	0.0412389398578774
1271	0.325211894624758	1.62989165084349	0.948502787228401	0.273917755075173	0.147708683592177	0.283722486527425	0.235116308398258	0.0294069889699653	0.264523297368224
1272	1.3848614789486	2.08158695835427	1.62942988292498	0.391669372844532	0.21756302113864	0.287254571206496	0.298828988396556	0.0430680794658579	0.341897067862414
1273	-0.119495415571809	-1.05178988811731	-0.531963619925911	0.55053654858204	0.325409351012576	0.302288735280634	0.39274487829175	0.0725800168222072	0.465324895113957
1274	0.0116046973879913	1.0323862787886	1.06044358656533	0.549266948008212	0.352563122593858	0.307046760172953	0.402958943591674	0.0905582286590574	0.493517172250732
1275	0.0893192914618163	0.908531542476866	1.00449908747222	0.490241892472377	0.392989986406409	0.317757001867505	0.40032962691543	0.13286482471737	0.533194451632801
1276	-0.937022035797085	-0.743471675695722	-0.519767640260492	0.420015988939336	0.436929555036354	0.332737308686003	0.396560950887231	0.016694060732748	0.413255011619979
1277	0.0402751162685751	0.309395213770879	0.116121110257384	0.242313647704056	0.427678136497014	0.337285853020651	0.33575921240724	0.0829406695398108	0.418699881947051
1278	0.292098514213647	-0.0914560747469804	-0.410435615284721	0.140449596591909	0.41755630114685	0.339006160712739	0.299004019483833	-0.0151555745687182	0.283848444915115
1279	-0.720501551535941	-0.444560431250454	-0.911149550706014	0.110741738111164	0.394056025597674	0.333630842845008	0.279476202184615	0.038422610489849	0.317898812674464
1280	0.295538170829213	-0.0647906727194603	-0.280395346211099	0.00808208091906856	0.350796202311118	0.317964149506604	0.225614144245597	-0.0538008383255227	0.171813305920074
1281	-0.199256638436913	-0.661652732529803	0.782690082271872	-0.00722748311847795	0.30814977992018	0.299720766911627	0.20021435457111	-0.0633182919285692	0.13689606264254
1282	-0.124774255583253	-1.32044167775943	-0.557534885442623	-0.0346914817286666	0.247769058668201	0.289152174882459	0.167409917273998	-0.110989990810942	0.0564199264630556
1283	0.265755892654573	-0.366535291150425	0.0390223559350719	-0.0566434633154689	0.15590987295461	0.272836021211497	0.124034143616879	-0.120524315592334	0.00350982802454589
1284	0.303095085320691	1.04283212507248	1.55166348448595	-0.0318479699739001	0.077208099982035	0.257359792942679	0.100906640983605	-0.130104220073262	-0.0291975790896576
1285	0.284409736274835	0.763766620405247	0.633594842311372	0.0152621971447133	0.0560677277114588	0.256398331801385	0.109242752219186	-0.0715550818640674	0.0376876703551184
1286	-0.108887736948603	-1.0383887554237	-0.8425377130615	0.0652746163449444	0.065067377542874	0.259022235195812	0.12978807636121	-0.00826749954883021	0.12152057681238
1287	-0.879717526307592	-1.84865630610405	0.135957838202748	0.0689736791783601	0.0349555719036845	0.251201225244432	0.118376825442159	-0.00735032021215661	0.111026505230002
1288	-1.91634032973593	-1.84626030592569	-0.996080762372967	-0.0312116629785095	-0.0469196348791646	0.243753263822284	0.0552073219882033	-0.0554305682779042	-0.000223246289700919
1289	0.294984917720207	0.0462916882534603	0.421309934790611	-0.278365292633539	-0.160724120191146	0.226435067979294	-0.0708847816151303	-0.0294630075115585	-0.100347789126689
1290	-0.57414455623756	-0.352675865796422	-0.279851820261576	-0.327525878771002	-0.230212370960208	0.214017721207815	-0.114573509507798	-0.0930989419170559	-0.207672451424854
1291	0.20029894056405	-1.03905947925236	0.537065302310952	-0.37559443254499	-0.280777159130508	0.199380926828507	-0.152330221615664	-0.0406146843513126	-0.192944905966977
1292	-1.25390534404803	-0.825177625426439	-0.199326052173185	-0.334887787589254	-0.339474220781659	0.190451323832334	-0.161303561512859	0.041812230557861	-0.119491330954998
1293	-1.6068164648332	-1.13895847392751	-1.54309996497573	-0.414681399155024	-0.394689342575678	0.179612095160314	-0.209919548856796	-0.00720309206072093	-0.217122640917517
1294	-0.663884431766343	-0.245361389450962	0.0627503325971835	-0.577796732318901	-0.456032243218732	0.155148587199028	-0.292893462779535	0.0366532536658757	-0.256240209113659
1295	0.896955950275049	-0.268628575027838	-0.472834797794034	-0.659491507751722	-0.49020246215798	0.134282336662955	-0.338470544415582	0.0546708185806467	-0.283799725834936
1296	0.0494525872334666	-0.207383939365926	-0.72513471356424	-0.528320339848477	-0.505797486759684	0.111704059775508	-0.307471255610885	0.0654075959947222	-0.242063659616163
1297	-0.233405567602726	0.614963876646247	1.86922364330197	-0.406654943347259	-0.506423041833027	0.0856456572221797	-0.275810775986035	0.124509362027268	-0.151301413958767
1298	0.40878062091364	0.421087219960476	1.4595229221557	-0.332821318595405	-0.470062448708836	0.0804486766633219	-0.240811696880306	0.0992402801143277	-0.141571416765979
1299	-0.0353831308681833	-0.981040688895567	0.124764613361557	-0.219629543616967	-0.416453366266719	0.0886715218420026	-0.182470462680561	0.0761405980468882	-0.106329864633673
1300	1.9698019751095	1.38723347937782	0.666365932461355	-0.148692796761614	-0.398962401393474	0.0957297330311482	-0.15064182170798	0.0963369541972096	-0.0543048675107704
1301	1.97180947616708	2.52427302659834	2.15830496371317	0.110606030683963	-0.328697706587115	0.106671115374033	-0.03714018684304	0.119957842226033	0.0828176553829925
1302	1.62933446232479	1.58595583737366	2.38055807197741	0.426573806514427	-0.188129348187934	0.13419230771857	0.124212255348354	0.162851135255891	0.287063390604245
1303	1.12026497584057	1.43221168901695	0.242713969665367	0.696931542335236	-0.0357830713414153	0.177049700044192	0.279399390346004	0.160406037152399	0.439805427498403
1304	0.209038542273734	0.216434492373729	0.0768041145079799	0.862812171711432	0.114417301633028	0.212731184564691	0.396653552636384	0.125938705842927	0.52259225847931
1305	-0.303300954816008	0.837249522579165	0.852298042576182	0.865988697390149	0.218428100088521	0.24071318967174	0.441709995716803	0.159089729014496	0.600799724731299
1306	0.19471600544221	0.320288608665619	0.670132510170931	0.740763274059801	0.308390672145227	0.269154950720152	0.43943629897506	0.0312037763016539	0.470640075276714
1307	0.0235746470609547	0.443620466032302	0.458165792112889	0.624866666280119	0.369050325739563	0.29606725996914	0.42999475066294	0.151709099928768	0.581703850591708
1308	-0.241786320923762	-0.257611156069544	-0.505401110647516	0.507403319785187	0.41211348141292	0.319565690176816	0.413027497124975	0.172722101603322	0.585749598728297
1309	0.748880601135698	1.4974806292366	2.19758060464405	0.373542666639474	0.419001563609963	0.331337558908363	0.3746272630526	0.148332020891418	0.522959283944018
1310	1.80070442184457	1.24720926332465	1.56273012725415	0.353113615571934	0.45889234132964	0.357859516027933	0.389955157643169	0.23108224440793	0.621037402051099
1311	-1.51261894029182	-1.34507449902132	-1.70298483551033	0.498682453988869	0.511398540165339	0.390473278810877	0.466851424321695	0.173320071213063	0.640171495534758
1312	-1.73232165436089	-0.965957984892719	-1.41444716749107	0.347659308298818	0.485740534158422	0.398229831753692	0.410543224736977	0.121290492109809	0.531833716846786
1313	-1.58786744051702	-2.39373214536994	-2.06481726972376	0.0562199476369552	0.420946353341346	0.388175576650343	0.288447292542882	0.168509076158011	0.456956368700893
1314	-0.110183800943391	0.127737642598802	0.458414952162959	-0.251143381219505	0.285288947652904	0.357745323721486	0.130630296718295	0.112757735348295	0.24338803206659
1315	-0.74020921725596	-0.26054435107189	-0.805251617350916	-0.373771482238967	0.189164200415922	0.333739337880802	0.0497106853525855	0.0401286730968291	0.0898393584494146
1316	0.468728487618703	0.655550698522001	0.445214020518638	-0.467635371288134	0.109981569089158	0.303776365326442	-0.0179591456241781	0.0147614786487042	-0.00319766697547387
1317	0.622113985420573	0.488008394058754	-0.0433438145217076	-0.408712678064711	0.0747588109223019	0.28052224773775	-0.017810539801553	-0.0351281293825616	-0.0529386691841145
1318	0.901859617764543	0.592856180545875	-0.56782825681084	-0.271092009330458	0.064673723875389	0.258550809286134	0.0173775079436882	0.0470929938357459	0.0644705017794341
1319	-0.302571967931094	-1.1796271382806	-1.0425602949953	-0.0830648392125635	0.0752039872133128	0.233082779727884	0.0750739759095443	0.0505621772250825	0.125636153134627
1320	-0.395541519830939	-0.618521834536026	-0.105462419927589	-0.0220017708325323	0.0411596599947701	0.200687066744784	0.0732816519690072	0.0353450047742249	0.108626656743232
1321	1.44142916042587	1.38328454158024	1.54995099713005	-0.034595323481846	-0.00326949521838224	0.17139203139953	0.0445090708997673	0.075032192332064	0.119541263231831
1322	-0.84374664985297	-1.06962099929899	-1.28316870557799	0.118101173026794	0.0123576860307976	0.159879709621264	0.096779522892952	0.0158162893854343	0.112595812278386
1323	-1.19925386712699	-0.98271927989668	-0.310995665862389	0.0833830014362681	-0.0126024208846722	0.137395769776187	0.0693921167759278	-0.00811817331484753	0.0612739434610803
1324	0.0117158277487647	-0.211595554619273	0.679950359888431	-0.0699011082018176	-0.0611028835958473	0.114929226933398	-0.00535825495475579	-0.0172605002291833	-0.0226187551839391
1325	0.91012952773439	0.52573766690752	1.01277689750517	-0.129922089124569	-0.0985355559670102	0.101646833132322	-0.0422702706530855	0.0115329328459542	-0.0307373378071313
1326	-1.41722429206076	-1.53956506915119	-0.569130059819779	-0.0451576782783964	-0.103172188300831	0.0990156078979647	-0.0164380862270875	0.0466830902694473	0.0302450040423597
1327	2.58787134763309	2.70121640220264	1.64036873414568	-0.154161452674106	-0.15330969917568	0.0908149640143527	-0.0722187292784779	-0.0171049083059673	-0.0893236375844452
1328	-0.228945626454249	-1.84948394796439	-1.06990366430547	0.0911679552366705	-0.0934175873410377	0.0981211019950891	0.0319571566302406	0.0175427520582996	0.0494999086885402
1329	0.109961400226175	0.167295186819521	0.0805857239697285	0.166937926880987	-0.110770314080661	0.0935333965983644	0.0499003364662303	0.0546334831659939	0.104533819632224
1330	-0.90448623496085	-1.8418087871746	-1.14372154917187	0.194632767714617	-0.113283655313263	0.0896594402111873	0.0570028508708472	0.0768176741375642	0.133820525008411
1331	0.135366529399334	0.418608689027421	0.137168819384267	0.0889152051264924	-0.171563882632141	0.0753269439965125	-0.00244057783637871	0.112041671783338	0.10960109394696
1332	0.957470488213989	2.18991453074771	1.26702060675847	0.0462673726018237	-0.191283836323623	0.0641514888276986	-0.0269549916313669	0.0432376938746315	0.0162827022432646
1333	-1.50262003853535	-1.07359519304902	-1.58850615677261	0.124765583529027	-0.126499194108321	0.0658853259868844	0.0213839051358635	0.0219494386501194	0.0433333437859829
1334	0.841573088062001	1.49321512700372	1.16321755549508	-0.0146813405587359	-0.114075586978039	0.0523348216516008	-0.0254740352950581	0.0581054101842676	0.0326313748892095
1335	1.69279832619043	1.1271821929477	0.84230620809311	0.0145165456181603	-0.0530977910329572	0.0512918949264664	0.00423688317055649	-0.00215501370345638	0.0020818694671001
1336	0.0297900061876714	0.0276010172301371	-0.720933252794812	0.207612878909759	0.0264359128638076	0.0575950253451205	0.0972146057062292	0.0671933615381449	0.164407967244374
1337	-0.264785718461634	-0.509008072084949	0.320743344952413	0.275006458822654	0.0797842154890829	0.0557107424596952	0.136833805590477	0.0627120529525879	0.199545858543065
1338	0.611989799980213	-0.020669816507843	-0.65606928134105	0.246999616460078	0.0962534368471287	0.0565657160548274	0.133272923120678	0.00761972599990793	0.140892649120586
1339	-0.45838036118805	-1.57051338919272	-1.1994705086761	0.273205866227653	0.10345341809541	0.0508170944544372	0.142492126259167	0.0142554311375174	0.156747557396684
1340	2.04466392178221	0.517640334085016	1.23511732050734	0.206124808682352	0.0534472771989243	0.0347970677917134	0.0981230512243298	0.0461198530187911	0.144242904243121
1341	2.2426143642802	2.46260620748901	1.60572688591929	0.372872547895497	0.035123281463785	0.0325416636124293	0.14684583099057	-0.0178713042692037	0.128974526721367
1342	-0.0560170783684679	-0.155674269306779	0.73418081592403	0.647793138402087	0.102334697446046	0.0449296179405769	0.265019151262903	-0.014934197237718	0.250084954025185
1343	-0.443257322692057	-0.556780728779233	-1.08673598833102	0.694907117728767	0.138927075694514	0.061308280964095	0.298380824795792	-0.0511174119506371	0.247263412845155
1344	-0.995027409876785	-1.53932073729171	-1.14405534026983	0.593008239420015	0.140656599294597	0.0643295995138735	0.265998146076162	-0.102430253523898	0.163567892552264
1345	-0.255784738411359	0.677689271872794	0.479777390659879	0.376050834257072	0.0867825940977075	0.0558688416093912	0.172900756654724	-0.0522926147063122	0.120608141948412
1346	0.61394080147638	1.41625133396744	1.45537200948829	0.210259825109972	0.0700120210415142	0.0527770206797715	0.111016288943752	-0.0957353113507013	0.0152809775930512
1347	-0.98370948693745	-0.390203261623203	-0.593904681381232	0.178758111691584	0.102851017801268	0.0629364579960503	0.114848529162967	-0.0450483050466943	0.0698002241162731
1348	0.272765519231543	1.54855208590462	1.64077148758024	0.039670431733425	0.108705264941252	0.0653104826359836	0.0712287264368867	-0.102562787871123	-0.0313340614342367
1349	1.36621581570402	0.875811431973121	0.584441569181209	0.00211700536299163	0.159771476489353	0.0815090376709757	0.0811325065077736	-0.122530215959427	-0.0413977094516539
1350	-1.01055728511276	-0.330393816346074	-0.712522420711121	0.131541364024268	0.217434474463429	0.0993213997576655	0.149432412748454	-0.0379993841339907	0.111433028614463
1351	-0.269636008025773	-0.352901383884995	-0.953237053129193	0.0670149056093427	0.238122415446819	0.106558312555378	0.137231877870513	-0.0264589485763414	0.110772929294171
1352	-0.362730967117098	0.109862474423132	-0.850812993376637	0.00181873698063414	0.232608353483366	0.102893166846104	0.112440085770035	-0.0271647982319248	0.0852752875381098
1353	0.924396630451614	1.17091741120411	1.22982510818867	-0.066576800576926	0.22486690781168	0.0912621330383774	0.0831840800910439	0.0716553254560309	0.154839405547075
1354	0.00232223075315122	-0.275443846468192	0.264634381163387	0.00906991544195134	0.250635507089395	0.0920409034226024	0.117248775317983	0.0624682521726028	0.179717027490586
1355	0.346447868422767	0.0232809685000533	-0.325694847326766	0.0423234391627025	0.250652625024563	0.0942395028049496	0.129071855664072	0.0319419111065568	0.161013766770628
1356	-0.671512283154282	-0.56083203743449	-0.686118140165215	0.0898220758433116	0.243190454039235	0.0922391297696537	0.1417505532174	0.0191624435448062	0.160912996762206
1357	-1.19228838721667	-0.481188333045675	-0.433148265642962	0.0293814258225592	0.21183071055406	0.0835577992799764	0.108256645218865	0.0288878928059572	0.137144538024822
1358	0.0697060321854572	-0.0323452377022585	0.301382539075491	-0.128844111930687	0.168090650555457	0.0717741469518441	0.037006895192205	0.0303115172330489	0.0673184124252539
1359	-0.762524569821293	-1.24183629432485	-1.08068127634382	-0.178459451598172	0.132188316546018	0.064203549674228	0.00597747154069106	0.0368874135420647	0.0428648850827558
1360	-0.923705564557432	-0.647856641811636	-0.828108596855625	-0.263138185034491	0.0631095647110821	0.0476454382884634	-0.0507943940116487	0.0347163298206174	-0.0160780641910313
1361	1.99827414744812	1.73500745403589	1.89755551455757	-0.371655137137778	-0.00648580179732485	0.0261642937028674	-0.117325548410745	-0.0219882941030736	-0.139313842513819
1362	-0.19582183714484	-0.461606152973927	-0.41354757690809	-0.16570285420844	0.00389630127545033	0.0255098706707515	-0.0454322274207461	-0.0642839012014385	-0.109716128622185
1363	-0.31902148838773	-0.595967889493838	-0.654524226413061	-0.0761546004058692	-0.00438963981569357	0.0210011259199605	-0.0198477047672008	-0.0649985953912638	-0.0848463001584645
1364	2.29449735700105	2.37598616278667	1.51219434649517	-0.0618562584722183	-0.0293171246334399	0.0111971133706481	-0.0266587565783367	-0.0589489450307725	-0.0856077016091092
1365	0.111696762111413	0.104416366599237	0.298808930927257	0.197379099495526	0.032748518119349	0.0167517669440845	0.0822931281863198	-0.0444484200852317	0.0378447081010882
1366	-1.51084032733143	-1.69411058494452	-1.72816329592853	0.304387755259406	0.0766958497563833	0.0238515650516637	0.134978390022484	-0.0471012367785985	0.0878771532438857
1367	-1.63724889998855	-2.27008345470484	-0.487980265376339	0.157346832678536	0.0481536960842777	0.0138113221630861	0.0731039503086333	-0.0530175412486782	0.0200864090599552
1368	-1.0801501938962	-2.00295664073803	-1.47847847227609	-0.101421683793339	-0.0469044272791178	0.00105056432082595	-0.0490918489172101	-0.0685430242052719	-0.117634873122482
1369	1.36272012910791	1.96589747435337	1.74324717413762	-0.322517877264963	-0.174677869868006	-0.0227844008152727	-0.173326715982747	-0.118408595883072	-0.291735311865819
1370	-0.520386028615609	-0.602819166919854	-0.696417997328992	-0.240655317404878	-0.190205681247109	-0.0263189334074706	-0.152393310686486	-0.131072501091452	-0.283465811777938
1371	1.49498067783314	0.943384624861278	0.76077273566685	-0.233527573047635	-0.214106267143069	-0.0352758724876028	-0.160969904226102	-0.146664805461998	-0.3076347096881
1372	0.0893337498230289	-1.29404600918525	-1.54392163169484	-0.044604539866929	-0.192196969489524	-0.0354059822138594	-0.0907358305234374	-0.102698454315985	-0.193434284839422
1373	-1.33641464735365	-1.27646022929842	-1.37861123988543	0.0547132205833313	-0.213574426835779	-0.0491618540402994	-0.0693410200975823	-0.148809947958151	-0.218150968055733
1374	0.0516913403896941	-1.00647153710965	0.102442372555127	-0.0499392356962021	-0.262689510999086	-0.0724531940176848	-0.128360646904324	-0.151831275522216	-0.28019192242654
1375	1.26022805776716	0.698634654009516	0.414074280772413	-0.0859908176028047	-0.319941910684516	-0.0899394633069138	-0.165290730531412	-0.213082356075239	-0.37837308660665
1376	-0.738638858122249	-1.92968212120362	-2.0388926631294	0.042317388167533	-0.324926770789755	-0.0996948263844396	-0.127434736335554	-0.167606449326533	-0.295041185662086
1377	-1.38488071932518	-0.235185548862797	-0.0557937645440758	0.0161506428253638	-0.380787207040776	-0.125227677799365	-0.163288080671592	-0.133595438324653	-0.296883518996245
1378	0.964279850400391	-0.109934034583777	0.425764398180527	-0.145892358110166	-0.413421611273252	-0.145502999868047	-0.234938989750488	-0.173391489919082	-0.40833047966957
1379	1.23896061698782	0.995809839889784	0.569623317994922	-0.0994259178259961	-0.425312931116516	-0.156932890895887	-0.227223913279466	-0.111891345178876	-0.339115258458343
1380	-1.02187828618482	-1.44379576871137	-1.34717808108383	0.0651393125642434	-0.386696753667427	-0.159715558026159	-0.160424333043114	-0.0748836819825906	-0.235308015025705
1381	0.243013596215906	-0.119825304838391	0.151724263902707	0.0224056386826296	-0.395388465000625	-0.172737213708455	-0.181906680008817	0.0104288826450858	-0.171477797363731
1382	0.0466210944816105	0.0473918110109877	0.595784592516379	0.0268324192690338	-0.392146992179161	-0.18046129188831	-0.181925288266146	0.00689449338520307	-0.175030794880943
1383	0.939676537677731	0.347853124769638	0.655628546500705	0.0309052832915456	-0.375536745062291	-0.179760107827207	-0.174797189865984	-0.0255604258670458	-0.20035761573303
1384	-0.690753484932126	-0.578829137057704	-0.734524221479261	0.130157721881712	-0.340671052304207	-0.171625761843267	-0.127379697421921	-0.059263365155536	-0.186643062577457
1385	1.1942517481449	0.374723924003605	0.49493573707872	0.0865238760691099	-0.325062134783024	-0.170057943975165	-0.136198734229693	-0.0939384838753105	-0.230137218105004
1386	1.42671493371119	1.38191851498306	1.9870970266302	0.185598684721829	-0.291646177332686	-0.162755928900144	-0.0896011405036666	-0.0617760861293157	-0.151377226632982
1387	-0.616790897536226	0.0403741418679186	-0.504973011710737	0.362960253375445	-0.214406956189029	-0.13732364298479	0.00374321806720832	-0.0746282949773275	-0.0708850769101192
1388	-0.735860640647697	0.0586485241328383	0.121453268650673	0.337052634302957	-0.154264636332784	-0.11982704163192	0.0209869854460844	-0.0461165689964263	-0.0251295835503419
1389	2.416638992704	1.62513207471046	1.15783197420101	0.209855777857506	-0.106960428999883	-0.1033179376657	-0.000140862936025637	-0.0334890496925399	-0.0336299126285656
1390	-3.15470684139427	-2.43069555034685	-2.17055789765936	0.389081008058786	-0.0185150827458189	-0.0783892909335	0.0973922114598224	-0.0623694393787597	0.0350227720810627
1391	-0.1329419626051	-1.2810722346583	-0.863365252563469	0.0889772015640138	-0.0382234235259284	-0.0769095743465297	-0.00871859876948143	-0.027326313913296	-0.0360449126827774
1392	1.31649543826075	0.954218317946045	0.334388055701188	-0.0697971486106777	-0.0921324829558364	-0.0828136500081989	-0.0815810938582377	-0.00368605807249797	-0.0852671519307356
1393	-1.3771048831833	-1.71225824694833	-0.764138866517612	0.00764283569636602	-0.0939915520071014	-0.0838718765300358	-0.0567401976135904	0.0227406935659901	-0.0339995040476004
1394	0.563038682551639	0.946378614859068	1.052390098337	-0.10608798895538	-0.148224437458671	-0.090892956764195	-0.115068461059415	-0.000599045534678742	-0.115667506594094
1395	-0.910652441994891	-1.16938210745922	-0.635397059546312	-0.0852733802299066	-0.148714218100215	-0.0862957926053783	-0.106761130311833	-0.0482813118835968	-0.15504244219543
1396	-0.66747558928022	-1.4700508024556	-0.204557002968419	-0.164321080034528	-0.182452359555322	-0.0874997757436758	-0.144757738444509	0.004635986737489	-0.14012175170702
1397	0.434409759200995	1.6582475312056	1.09480871297917	-0.2535671910987	-0.247215625978372	-0.0895440313620746	-0.196775616146382	-0.0478311924804916	-0.244606808626874
1398	1.70423538776206	2.04040774528208	2.66749072007366	-0.219517150580529	-0.228198267202853	-0.0805005840966533	-0.176072000626678	-0.17255360782001	-0.348625608446688
1399	-1.53211233657493	-1.26582521289794	-1.07805872290005	0.00242289331782462	-0.141130505734375	-0.0482309749402321	-0.0623128624522608	-0.204951582653833	-0.267264445106093
1400	-0.400023570740638	-0.626501067513322	0.324635665884905	-0.0624372561205477	-0.119584698700535	-0.031128756541083	-0.0710502371207218	-0.235635013457253	-0.306685250577974
1401	-1.21577874765722	-1.94348252585536	-2.54780685026633	-0.127697575875467	-0.121730161378859	-0.013907319978889	-0.0877783524110716	-0.316928753258684	-0.404707105669755
1402	-0.294272116714231	0.111518179603289	0.352878382780136	-0.273535360839796	-0.182815989137432	-0.0227351664382266	-0.159695505471818	-0.301252798568061	-0.460948304039879
1403	0.852834211423919	1.58856339346537	1.32401271877189	-0.340895291664273	-0.21410384301623	-0.0265639323899985	-0.193854355690167	-0.284543283313346	-0.478397639003513
1404	0.0448841126295403	0.365663252424526	0.395491055744868	-0.242643036009888	-0.176017350866721	-0.0174779375549702	-0.145379441477193	-0.307141560540845	-0.452521002018038
1405	-1.0986443142021	-0.0113189407551425	-0.0189236088824962	-0.167308978589749	-0.132728348551538	-0.00630212435192489	-0.102113150497737	-0.260078784345748	-0.362191934843485
1406	-0.442736137449794	0.142488251653234	-0.402653229064924	-0.233105509603971	-0.0997202893882838	0.00273370122914475	-0.11003069925437	-0.229072989451013	-0.339103688705383
1407	1.8072991998027	2.54608597907679	2.45808522656524	-0.284817807106466	-0.0696512820015136	0.00646349625885498	-0.116001864283041	-0.208936040029045	-0.324937904312086
1408	-0.0439264132967605	0.277339737180494	0.483451467571755	-0.083262092732475	0.0361755714835827	0.0317003361638434	-0.00512872836168298	-0.0995550909605844	-0.104683819322267
1409	-0.414620233668213	-0.868548063269968	0.222589070231228	0.0116412297010518	0.115007419200465	0.0564498872678321	0.061032845389783	-0.101617204108747	-0.0405843587189639
1410	0.371000291937758	1.0072391221254	-0.601536459658082	0.00855024847679058	0.135626730723846	0.0782159695833541	0.0741309829279968	-0.0919386994951722	-0.0178077165671755
1411	-0.363421511941069	-0.853821675004227	-0.120005231903102	0.0460222934658851	0.177978078032675	0.0898852862498882	0.104628552582816	0.034214269686778	0.138842822269594
1412	0.819432995098695	0.670386351654335	0.602981139515122	0.018880061520066	0.172556932816836	0.0975394687379798	0.0963254876916271	0.00633345244838507	0.102658940140012
1413	0.911722049530822	0.652236073034482	0.128995523652395	0.0925173960448761	0.185207698549438	0.108378872970977	0.128701322521764	0.0971664273027158	0.225867749824479
1414	1.71680981250987	-0.801504957277692	0.48053453150105	0.21333246246063	0.208962335119298	0.117439156248338	0.179911317942755	0.0366057593596726	0.216517077302428
1415	-0.467282961402769	-0.42795702175621	-0.125276846347278	0.428561231596313	0.191770676685791	0.12814162579447	0.249491178025525	0.00943068604378046	0.258921864069305
1416	0.601328685696762	-0.457362244519878	0.833908783701919	0.428573252823583	0.159930195997282	0.134610075035667	0.241037841285511	0.0200613323783963	0.261099173663907
1417	1.90919747995414	0.974732584356701	0.903888818426866	0.446490738435332	0.118353549397815	0.146232494393679	0.237025594075609	0.0229724765775972	0.259998070653206
1418	-0.12511561236679	0.452092620949754	0.0724235487013439	0.610776743769986	0.118516706626064	0.162602581461003	0.297298677285684	0.00711114897898355	0.304409826264668
1419	0.881088855915828	1.13435046209024	0.183190208830645	0.604791768527071	0.129537473536182	0.175188075059023	0.303172439040758	-0.000493186277414302	0.302679252763344
1420	-1.79500633968988	-1.13913828799596	-0.982946168072137	0.630866254250464	0.16981760660188	0.185563290597878	0.328749050483407	0.0113181645696488	0.340067215053056
1421	1.08774771241088	2.06257773424165	2.09335293280138	0.381497537163284	0.153932326718365	0.183483288142459	0.239637717341369	0.0301568280809559	0.269794545422325
1422	-0.892132811312775	-0.296192138002617	0.267283076524593	0.344646668294026	0.205773946544814	0.199060157363851	0.249826924067564	0.0955715898811691	0.345398513948733
1423	-1.89422550340374	-1.62708838775745	-1.52468816128906	0.19494692678306	0.224062927616593	0.212429224256251	0.210479692885301	0.0644589955305987	0.2749386884159
1424	0.791091804615648	0.439777848019804	0.438257023000095	-0.0966640368425094	0.175674125566603	0.20765520004478	0.0955550962562913	-0.0193958468088955	0.0761592494473958
1425	1.02028764163884	0.743572831669865	0.999909707599072	-0.132341432739651	0.151868132235938	0.205831564880703	0.0751194214589965	-0.00755523258138597	0.0675641888776106
1426	0.0447858787783483	1.1030353222476	0.0618339845076946	-0.0245611976050258	0.155271770388731	0.211522062301621	0.114077545028442	0.00450340042502851	0.118580945453471
1427	0.31837114469302	0.297564545131806	0.616988885222742	0.0313404522360253	0.188574851214711	0.214825018328171	0.144913440592969	-0.00853064275147709	0.136382797841492
1428	-1.28696216127231	-0.894932311573804	-0.0978996205506282	0.0871980139073324	0.21444728938317	0.221166558764984	0.174270620685162	0.0120766852266092	0.186347305911771
1429	-0.603284017964313	-1.37049643002284	-0.766416180100504	-0.0352092651754484	0.195435334300675	0.223469874542941	0.127898647889389	0.0356965900081105	0.1635952378975
1430	0.637939851302964	0.0381350310879962	0.230883457364357	-0.15108648507974	0.131386816998801	0.216397124991757	0.0655658189702727	0.0121515393594929	0.0777173583297656
1431	0.805123905352265	1.00846527160955	1.14142516986511	-0.118312237340477	0.0853855258753297	0.210735892935396	0.0592697271567497	-0.00850256067667512	0.0507671664800745
1432	1.52169151116689	0.914063640321079	0.980230451579944	-0.00437608400028412	0.0847707558357387	0.214520503429741	0.0983050584217318	0.017135802653762	0.115440861075494
1433	0.616647734242103	-0.148480076287637	0.200890976327039	0.210497613200324	0.111508100397291	0.224545892463602	0.182183868687072	0.034153897966264	0.216337766653336
1434	0.872427828276534	0.14229203532884	0.839109344159926	0.350304054849194	0.120904076883808	0.232538254534258	0.234582128755753	0.0197281128750416	0.254310241630795
1435	0.137512308169858	0.345152713535607	0.428213946729834	0.468617923779613	0.127889611452569	0.244568575341635	0.280358703524606	-0.0142789906239165	0.266079712900689
1436	0.938789623922206	1.32435508228871	0.89789070958263	0.485594579469563	0.139673375051371	0.256078016254705	0.293781990258546	-0.0605460541735338	0.233235936085012
1437	0.623847101615426	0.326520408250155	0.0526064312945354	0.541130276098782	0.186354414199734	0.271306579332061	0.332930423210192	-0.0157143969100083	0.317216026300184
1438	-0.215418343980906	0.0360889467161421	-0.500016343508243	0.574177588657479	0.222215608549599	0.281793745057697	0.359395647421592	0.0172525833042368	0.376648230725829
1439	-0.988955986077233	0.608678041129508	-0.387828701165044	0.503516111430424	0.240134290782589	0.283303674409472	0.342318025540828	0.0660076308017219	0.40832565634255
1440	0.82503359086651	2.50222909196856	2.43181615640863	0.310972541318344	0.264188817751587	0.278465106235757	0.284542155101896	0.0479885613525106	0.332530716454407
1441	-1.65775675556625	-1.30368134186482	-1.78794690464775	0.279143732396995	0.353578266926599	0.293985847300946	0.308902615541513	0.052176868018233	0.361079483559746
1442	-0.170259864958362	0.512048541785344	0.934578403035562	0.056705895689226	0.359185180756351	0.287852831279593	0.234581302575057	0.148812923625299	0.383394226200356
1443	-0.0586977852234121	-0.6187636903854	-0.818979889890166	-0.0676657429826738	0.367910502435893	0.288681186195312	0.19630864854951	0.119333383857335	0.315642032406845
1444	-0.0500515011849861	-1.39731224521941	0.484611902669595	-0.122490417606646	0.341406224061096	0.279334676485963	0.166083494313471	0.12669319413182	0.29277668844529
1445	-1.84443747327653	-1.52364077814098	-1.60177781804437	-0.139179470469952	0.266660864659737	0.273537719733414	0.133673037974399	0.145190578243846	0.278863616218245
1446	-1.07726336118528	-0.961656040263703	-0.49847692750384	-0.329369231567241	0.157897402780789	0.251820953026441	0.0267830414133295	0.148423632338923	0.175206673752252
1447	0.0445624298022245	-0.398934188553894	-0.194636430747566	-0.494566025779062	0.0483093009390437	0.227249892854696	-0.0730022773284406	0.160274074165118	0.0872717968366773
1448	1.24403138301243	1.76203846013095	1.18884798650327	-0.510260532304136	-0.0398019611688691	0.203313710832497	-0.115582927546836	0.132149840826682	0.0165669132798461
1449	-0.666685200479725	-0.714328783408778	-1.01062819041132	-0.328429019128772	-0.0398514690963323	0.192632371833604	-0.0585493721305001	0.155563028745831	0.0970136566153308
1450	-1.37979362749968	-1.93543914931257	-1.44622221726411	-0.282533066717853	-0.0619689118774047	0.172998226315093	-0.0571679174267218	0.226813275577618	0.169645358150897
1451	-1.04218767497721	-1.00653357933634	-0.720716571050371	-0.37918701809148	-0.138142611268512	0.142270530219218	-0.125019699713591	0.171304481261176	0.0462847815475851
1452	-0.727962393976879	-0.727783333368472	-0.905788754505723	-0.49317891509216	-0.217627404265947	0.109303117127369	-0.200501067410246	0.199997420920092	-0.00050364649015372
1453	-1.21228664525254	-0.149121358849323	-0.47596110740071	-0.568870561761871	-0.287591079489394	0.0731259266433067	-0.261111904869319	0.1789002068703	-0.0822116979990191
1454	-0.32872744955847	-0.576216928306178	-0.256141328374878	-0.671070317630912	-0.329922920228784	0.0385376517163118	-0.320818528714461	0.19753997246373	-0.123278556250731
1455	0.452690766212931	-0.157682485589245	-0.438233179985652	-0.679310168041158	-0.366328677016365	0.00755251097992332	-0.346028778025867	0.133888188103836	-0.21214058992203
1456	0.037760580237832	-0.957173549545106	-1.08140434292864	-0.5606274843171	-0.383859140146315	-0.021849669332788	-0.322112097932068	0.167353919236418	-0.15475817869565
1457	1.12166213886179	-0.272989280559755	0.672117292439587	-0.442316080250999	-0.41434380697575	-0.0555092209053453	-0.304056369377365	0.247744467786905	-0.05631190159046
1458	0.569243899809226	0.467856618911062	0.561079780950994	-0.220780885119138	-0.430103746513024	-0.0764830752599387	-0.242455902297367	0.180577368722263	-0.061878533575104
1459	-0.191298847016479	1.36271446785384	-0.0899659652619064	-0.0361901844620272	-0.411213424724629	-0.0878855306456215	-0.178429713277426	0.264380011052956	0.0859502977755301
1460	-0.772861267117644	0.300141899180261	-0.581953869029544	0.0301682018680325	-0.340411140938583	-0.0972392331761062	-0.135827390748886	0.178113768544932	0.0422863777960465
1461	-1.01242313248204	-0.964038715889839	-1.31317027338965	-0.0261843049990358	-0.271936121635832	-0.109282543030269	-0.135800989888379	0.202678749920487	0.066877760032108
1462	0.616429096051169	0.415433620604373	0.438278424719625	-0.157242779283037	-0.248672045401298	-0.13003517353298	-0.178649999405771	0.137683569075693	-0.040966430330078
1463	-1.22613800802565	-0.344059155525167	-1.01942885516728	-0.132927842647372	-0.211301537185956	-0.141882695411388	-0.162037358414905	0.150152403709605	-0.0118849547053005
1464	-0.246984249003644	-0.684615141139565	-0.914909434423214	-0.239059441833178	-0.190575948872671	-0.159521921738572	-0.196385770814807	0.141740362785905	-0.0546454080289018
1465	-0.41724063590262	-1.63151576422542	-1.17050521479805	-0.287253701176611	-0.192841742947206	-0.180797524413031	-0.220297656178949	0.111203551179072	-0.109094104999878
1466	0.607713735399349	0.400431992398593	0.81587524450459	-0.322437058994475	-0.241454937246573	-0.207170396400448	-0.257020797547165	0.0953404879877151	-0.16168030955945
1467	1.24958620157773	1.77109703622643	1.86939889287434	-0.238022608614719	-0.252993639734883	-0.219504215330849	-0.23684015456015	0.0169385930623547	-0.219901561497795
1468	-0.0481092635416681	-0.000749159944311045	-0.124105891048351	-0.040202713390559	-0.194413197307752	-0.21069945956047	-0.148438456752927	-0.00694957127425397	-0.155388028027181
1469	-0.214294918848441	-0.413126695753919	-0.0562057871377753	0.0478933061835775	-0.148781953057752	-0.20270561495911	-0.101198087277762	0.120164882089564	0.0189667948118021
1470	1.17039649187913	-0.61341079631032	0.336447017258607	0.0592885411952002	-0.126835238802754	-0.194833694316042	-0.0874601306411986	0.0220380237023686	-0.06542210693883
1471	0.176647666737883	-0.506065201553289	0.0612111454388649	0.183491182521708	-0.128045026869036	-0.183580014530041	-0.0427112862924561	0.0921457214745693	0.0494344351821132
1472	-0.319202360526031	-0.651166071130849	0.290891015456342	0.238301252566883	-0.141221845182521	-0.172149934080454	-0.0250235088986974	0.0674521028276448	0.0424285939289474
1473	0.264119413538137	0.683900614813978	1.12628844060913	0.202793471654445	-0.16673937452104	-0.158600709437036	-0.0408488707678773	0.0764618726399307	0.0356130018720534
1474	0.626419187502883	-0.167214623331132	0.302155844668596	0.193124529537241	-0.155968254958854	-0.135880188433699	-0.032907971285104	0.0678469532167954	0.0349389819316914
1475	0.382036228554614	1.12526715685707	0.727629370697227	0.234973720688529	-0.149099418651968	-0.113313660309744	-0.00914645275772755	0.0534584167039428	0.0443119639462153
1476	2.31713566223177	1.25758781881473	1.79927770482841	0.269212592505528	-0.102744277718812	-0.0872277278303574	0.0264135289854531	0.0432843617344968	0.0696978907199499
1477	-0.00989760144672785	-0.743796361746055	-0.64597117616729	0.503852293696096	-0.0271104376892827	-0.0487999076952423	0.142647316103857	-0.0181159634192908	0.124531352684566
1478	-0.164961192134802	0.372133890106512	0.296124980993449	0.553458040388052	0.000120492623571693	-0.0227409305745712	0.176945867479018	-0.00829690977109849	0.168648957707919
1479	0.0345265151334044	-0.267707075158149	0.163231614889007	0.497900322003931	0.0305570702765103	0.0014797449999824	0.176645712426808	-0.0232623082920485	0.15338340413476
1480	1.51516138261563	0.605631388530158	1.5870845639149	0.422523415997947	0.0411880570877673	0.0227735372348642	0.16216167010686	0.0249351560167613	0.187096826123621
1481	0.609189605245847	1.30160488029972	-0.513236289401004	0.505233683045514	0.066794802952867	0.0543617195142565	0.208796735170879	0.108268269893112	0.317065005063991
1482	1.25659390713058	1.1621000663829	0.281495828624858	0.552820843207274	0.124391296077712	0.0750876865705604	0.250766608618516	0.0851850712719758	0.335951679890492
1483	-0.175047324376244	0.234989744527893	-0.546713079365476	0.648888872404492	0.196969946137862	0.0939237649166853	0.313260861153013	0.0446625106356939	0.357923371788707
1484	-2.24772982809292	-1.23991589033853	-1.89343275692119	0.602753983938165	0.246844458577234	0.103548011194666	0.317715484570022	0.00902251584914302	0.326738000419165
1485	0.059702065220357	-0.674226037402636	0.00992284814959154	0.275439853763621	0.231559104739354	0.0933574673321508	0.200118808611708	0.03442118279221	0.234539991403919
1486	0.220523088905846	0.384422254930559	0.245765023352366	0.104834006266406	0.191623947919597	0.0842585038482557	0.126905486011419	0.0818623326261914	0.208767818637611
1487	1.79613638343946	1.61508009378722	1.37740418519765	0.0404329351821545	0.171147661518289	0.0782696384966894	0.096616745065711	0.0859574413185164	0.182574186384227
1488	2.4534888138063	1.5876311053902	1.84209638058652	0.199738854222721	0.204690963672521	0.08512083537226	0.163183551089167	0.127899183899993	0.291082734989161
1489	0.257751875719668	0.848637634975827	0.711118989481945	0.512749864572715	0.272443561744936	0.106627251056896	0.297273559124849	0.0886726687524292	0.385946227877278
1490	-1.52320953876098	-0.843306554496075	-1.30041148297674	0.625308773060153	0.336699617964277	0.129704078133823	0.363904156386084	0.0522885901762265	0.416192746562311
1491	-0.248961875080044	0.247746014057306	-0.171936788079311	0.444554583485568	0.341090642285417	0.135656587091828	0.307100604287604	0.0224073835392639	0.329507987826868
1492	-1.649130773195	-0.729950520816455	-1.85017224842142	0.288316892791907	0.340939784664836	0.137745846045778	0.255667507834174	-0.061923327100053	0.193744180734121
1493	-0.247180055588699	1.16711732098767	0.356473794647659	0.00990666867801726	0.305730560681977	0.121467920850966	0.145701716736987	-0.0190727903033468	0.12662892643364
1494	-1.99012227676028	-1.8248488577009	-2.0436960651855	-0.142778212965676	0.310305445946007	0.11026618776701	0.0925978069157802	0.0614834863743572	0.154081293290137
1495	-0.0232428035590429	-0.584954052498341	-0.429579663355025	-0.409308566738944	0.243413504195544	0.0816042962496844	-0.0280969220979051	0.0158896108649582	-0.012207311232947
1496	1.05872970910393	0.534011388601597	-0.296758005744874	-0.487073906812356	0.17141948751038	0.0535119249545801	-0.0873808314491321	0.0951948765920053	0.00781404514287318
1497	-0.394828894021549	0.420414998574562	0.373618834675554	-0.355526573401986	0.135016322718857	0.0273420596201732	-0.0643893970209851	0.0579631192976412	-0.00642627772334393
1498	-0.986576694002907	-0.554647658443737	-1.34837063770247	-0.300122639689576	0.119946379931025	0.0090490216612638	-0.0570424126990959	0.0819949840734957	0.0249525713743998
1499	-0.234920940736788	0.537963632254094	-0.853693255780827	-0.348419597953924	0.0877391484757214	-0.0182105603358104	-0.0929636699380042	0.0760182176661646	-0.0169454522718396
1500	0.535717819864034	1.99214517086659	0.837979135792217	-0.35744704161005	0.080884910085282	-0.0480884411233856	-0.108216857549384	0.0146794679397726	-0.0935373896096118
1501	1.08800235111861	1.81935042170772	1.45012371119974	-0.265196434760188	0.138873837287533	-0.0645325472532244	-0.0636183815752933	-0.0360756350275961	-0.0996940166028894
1502	-0.292288804171017	-1.73266840461976	0.0874246746197322	-0.0782320980062709	0.232764111753647	-0.0642901793097398	0.0300806114792122	-0.127491754547061	-0.0974111430678484
1503	-0.0763167003462558	0.539175189373989	0.218029539223815	-0.0170689749024992	0.231308799697507	-0.062718487524159	0.0505071124236163	-0.133476435401443	-0.0829693229778266
1504	-0.879264946998423	-0.317699817543235	-0.954922737613	0.00408353721872325	0.240390377787144	-0.0588909088539112	0.061861002050652	-0.156703015970244	-0.0948420139195919
1505	-1.6073884634279	-2.34747641070094	-1.28771785127987	-0.0811580886355526	0.22817464038026	-0.0638643395470169	0.0277174040658968	-0.130472132146473	-0.102754728080576
1506	1.65494982496734	1.41223258073456	0.933789100983683	-0.283032992377462	0.135610656016214	-0.0790096430022888	-0.0754773264545124	-0.0557616883176767	-0.131239014772189
1507	1.20329465544143	0.788253733771338	-0.224657804837098	-0.165483330206379	0.115356723381089	-0.0822447907448686	-0.0441237991900529	-0.00499947533508104	-0.0491232745251339
1508	0.992459895890916	0.279604103986902	-0.049953134162589	0.0343761388446112	0.123804355751789	-0.0861814915740073	0.0239996676741308	0.0200616509623282	0.044061318636459
1509	0.792191294251101	-0.036524093422454	0.381537832410717	0.226885005382334	0.134555761855496	-0.0890761318227226	0.0907882118050359	-0.0225407282215091	0.0682474835835268
1510	-0.443041046724365	-0.625551245378828	-0.501989082919692	0.373688412420996	0.136145203082382	-0.0871870996848201	0.140882171939519	0.0354090137756238	0.176291185715143
1511	1.51899484211395	1.41612570965399	1.47068436476341	0.351518976018126	0.112250783125135	-0.0893931168979344	0.124792214081776	0.00503475045765495	0.129826964539431
1512	-0.233858974552547	0.755566699321502	0.0408343036954334	0.466265435917003	0.13892250435428	-0.0770824119510058	0.176035176106759	0.0097456781528213	0.18578085425958
1513	-0.816586984706614	-0.978016572789474	-1.65056397026131	0.442064822201588	0.176980530816387	-0.0659357232344	0.184369876594525	0.022317770020632	0.206687646615157
1514	-0.757877827728379	-0.0140491663446884	-0.852194329600284	0.295563318584656	0.164646977230228	-0.0711473983613262	0.129687632484519	0.0388965185425764	0.168584151027096
1515	0.526881843577093	1.05170657011951	0.064321844595325	0.116328193948158	0.150509390373524	-0.0824810252966389	0.0614521863416811	0.0299951425909186	0.0914473289325996
1516	0.499823572421716	0.235271476750182	-0.627971894483293	0.0796577947371629	0.170529744181891	-0.0904312647749617	0.0532520913813641	0.0465226450532849	0.099774736434649
1517	-0.738938579822896	-0.875669021800088	-0.538281089974504	0.10812948799834	0.186051390001992	-0.101803556977678	0.0641257736742178	0.0418861652719436	0.106011938946161
1518	0.0560668274767846	0.0397320133122065	-0.338974419098898	0.0299181174974995	0.161664997018003	-0.11506304649042	0.0255066893416942	0.0131469000608662	0.0386535894025604
1519	0.525922544072766	0.380224303761675	0.730504915415866	-0.00246304809632276	0.141307426045885	-0.127944164306712	0.003633404547617	-0.00103764695561795	0.00259575759199905
1520	-0.0758741387704041	-0.126115804313073	-0.328042212022709	0.0396606900625271	0.135470235662952	-0.130721798048284	0.0148030425590651	0.0131432904047539	0.027946332963819
1521	-0.876614005404048	-1.64692637643666	-1.45305662975106	0.0461398370357699	0.122975900298095	-0.134780375140622	0.0114451207310808	-0.0333232736797721	-0.0218781529486913
1522	1.30799531742838	1.31208501614928	1.1113172693555	-0.0499816918834496	0.0566243174191955	-0.150030497219778	-0.0477959572280107	0.0106280663884535	-0.0371678908395572
1523	1.75777916024776	2.22521264154639	3.23995522039444	0.0525446518345531	0.0532567030721657	-0.151101962936751	-0.0151002026766775	-0.0712386349231687	-0.0863388375998462
1524	-0.688621369263715	-0.370137656457788	-1.19245270143395	0.281425625930988	0.122123387037154	-0.12129451087256	0.0940848340318608	-0.106534131316563	-0.0124492972847023
1525	0.652636069759589	1.60950445451173	1.11079084715611	0.27982516980926	0.152151586331118	-0.10658155840791	0.108465065910823	-0.188136528795982	-0.0796714628851595
1526	-0.579662539600838	0.338562817897051	-0.229796417239961	0.318688162893459	0.219990643061988	-0.0835195667880211	0.151719746389142	-0.167933039246117	-0.0162132928569754
1527	0.725151564891311	0.77795398622957	0.800271725662234	0.239343067122334	0.269323623009073	-0.0659609427248698	0.147568582468846	-0.18084335522717	-0.0332747727583246
1528	0.525996868861863	0.839076579455332	0.820670003559501	0.255450470291891	0.319020321511327	-0.0437466623799208	0.176908043141099	-0.185668399780989	-0.00876035663989
1529	-0.361903813007631	-0.131757995684666	-0.734916043794142	0.291337168849069	0.369329584773872	-0.0177372524894069	0.214309833711178	-0.194382732003332	0.0199271017078459
1530	-0.211848475650426	-0.363995870715655	0.150774168932659	0.23698237277477	0.386602288628767	-0.00293171701157211	0.206884314797321	-0.257813847133755	-0.0509295323364339
1531	0.483986662525154	1.08334996599141	0.720030254266425	0.164080836976149	0.373556757019525	0.0105808406830961	0.182739478226257	-0.163389638489797	0.01934983973646
1532	-0.46209368262849	-0.34561460983088	-0.747819533451795	0.165398458222628	0.388016423412936	0.0280632711671629	0.193826050934242	-0.196396199581809	-0.0025701486475668
1533	0.299632289285143	0.451879603360013	-0.33009008513345	0.0984534263720826	0.373640762141481	0.0353559850303542	0.169150057847973	-0.122844644104277	0.0463054137436956
1534	-0.271997108052497	-0.170087304635255	-0.399881990069996	0.0898082174880234	0.366525887451089	0.0380197946739303	0.164784633204348	-0.134808112842863	0.029976520361485
1535	-0.660499046115774	-0.705936253714693	-0.0380624860262115	0.0469905026377325	0.344142910550822	0.0362381515701771	0.142457188252911	0.0654839104572411	0.207941098710152
1536	1.51974674744026	1.87447811171308	1.17564726456789	-0.0481954017101937	0.294712250068823	0.0341068922612524	0.093541246873294	0.0346599650134649	0.128201211886759
1537	0.613819119027195	-0.686149007317735	-0.00336652813005714	0.0772677918933408	0.313281788278284	0.0426907918905258	0.14441345735405	0.0671927842927219	0.211606241646772
1538	-0.390127535116916	-0.415241797617954	-0.581201264628239	0.191076731183506	0.292964488112594	0.0493016286238536	0.177780949306651	0.0536487190140075	0.231429668320659
1539	-0.178446600532516	0.132958044789114	0.208060540842964	0.17960482042758	0.256120160027304	0.0490087259874708	0.161577902147451	-0.015856763248262	0.145721138899189
1540	-0.436960118099153	-0.0153216313461169	0.611137600540103	0.135790499947469	0.227361207442293	0.0502077082620062	0.137786471883923	0.0686195542839095	0.206406026167832
1541	1.13105162446801	0.698107636315746	1.36369438418932	0.0544800402020016	0.200110976088922	0.0562644767688524	0.103618497686592	-0.00756578491828106	0.096052712768311
1542	0.193970613423248	0.232862902862663	0.93593399426258	0.133330173751235	0.198131732897881	0.0730530300334734	0.13483831222753	0.0143661407727672	0.149204453000297
1543	0.446649784141324	0.438328661712827	0.46112922382819	0.175071898867815	0.19792076785708	0.0946054537020882	0.155866040142328	0.0226132363093856	0.178479276451713
1544	0.069737879340366	0.312036349628938	0.295126009361752	0.222703026378817	0.205630892529563	0.115566816388598	0.181300245098992	0.0196436180489708	0.200943863147963
1545	0.568562196240917	0.934004487613903	0.754910385253489	0.227379202583117	0.214261362993061	0.134352375711656	0.191997647095945	-0.00215992194889116	0.189837725147054
1546	0.567489324618368	0.982182289990612	0.212546125037037	0.265745736946893	0.243594152711776	0.155346718517616	0.221562202725429	0.0240593818038439	0.245621584529272
1547	-1.13664536854499	-1.04484353266584	-0.957821235227352	0.314965242922028	0.287418075322798	0.173051822493378	0.258478380246068	-0.00101349264090652	0.257464887605161
1548	0.539492458918296	1.11870680024556	0.966939432924097	0.180941187446242	0.27313216956082	0.177313667728297	0.210462341578453	0.0294862278354234	0.239948569413877
1549	0.997071737573221	-0.189869264367095	-0.266838994476947	0.158915221446011	0.291218102708394	0.187946463426839	0.212693262527081	-0.00722281689038166	0.2054704456367
1550	1.21735926098398	0.86466068519376	0.963565445965082	0.238683148474495	0.287554392374881	0.192535373614116	0.23959097148783	0.00880164174740276	0.248392613235233
1551	0.0261190026786229	-0.239712991446823	0.103555649290224	0.379146236850265	0.303966888183858	0.203267571845728	0.295460232293284	0.00911585287149281	0.304576085164777
1552	0.0616078567708037	0.573889628295092	0.580060803350147	0.403852688595607	0.297130189092207	0.211150588588688	0.304044488758834	-0.0300316037923817	0.274012884966452
1553	0.780614458586325	1.22205825254993	1.3387217386576	0.377667236791057	0.301578591976925	0.220941101813209	0.300062310193731	-0.047547860533894	0.252514449659837
1554	1.57033240358022	1.09215934335884	0.864450137150851	0.408574972051757	0.33467248034868	0.239069327012049	0.327438926470829	-0.0455947361522677	0.281844190318561
1555	1.09268183909432	0.596251235648936	0.481712970037422	0.546475206110612	0.381626505750139	0.259568338798149	0.3958900168863	-0.0990782591354164	0.296811757750884
1556	-0.47124895093149	0.334205322002307	-0.0895923273314428	0.666233448188004	0.420087809387933	0.278359600022011	0.454893619199316	-0.130066790387724	0.324826828811592
1557	0.69755883481079	0.759849744307897	0.68872651457052	0.597090114085083	0.443010687173895	0.290413117138085	0.443504639465687	-0.199047801269981	0.244456838195707
1558	0.172553514094635	-0.0322103610669665	-0.406792554643134	0.575938987629385	0.468704161470358	0.30388360040926	0.449508916503001	-0.176262605989831	0.27324631051317
1559	-1.3978400773557	-0.91445804399391	-0.758400338751185	0.522343587678258	0.469471213435203	0.308479543409189	0.433431448174217	-0.240303372588566	0.193128075585651
1560	0.946311378053146	-0.370820175723146	-0.276700301403736	0.291568650771023	0.424611448233876	0.30258652809591	0.339588875700269	-0.218113787067301	0.121475088632969
1561	-1.83500953080953	-1.23592977762921	-1.85325071670918	0.257677557490119	0.368444860884761	0.292517848882061	0.306213422418981	-0.199553644494352	0.106659777924628
1562	0.0425002165371887	-0.364037612141107	-0.230103118894739	0.0176356368713632	0.278212962608801	0.264856388269733	0.186901662583299	-0.189806801634234	-0.00290513905093481
1563	0.180353700719139	-0.349588352444559	0.474802003231245	-0.0875807486074142	0.196665089142171	0.237728523200841	0.115604287911866	-0.168618154782029	-0.0530138668701633
1564	0.964940865448359	1.21305559310112	0.553189596700045	-0.105995313168672	0.124091037768825	0.21766144221433	0.0785857222714943	-0.16288010418199	-0.0842943819104962
1565	-0.289404391832707	0.101730262114209	1.2694234184579	0.000742073498649847	0.111092382768619	0.204266248393678	0.105366901553649	-0.104913915316218	0.000452986237431202
1566	0.684034734957988	1.01319173426786	1.06243100682922	0.017582647309919	0.102060378025412	0.202935591160195	0.107526205498509	-0.108870844365121	-0.0013446388666126
1567	0.174177949620814	1.05520958122436	1.09487162373	0.0966021179963017	0.125833738453049	0.209621646580821	0.144019167676724	-0.165820652829817	-0.0218014851530934
1568	-0.173354298449753	0.318721579494484	0.0961576020720521	0.140289075055953	0.172192086999793	0.223104217667328	0.178528459907691	-0.0735225650515607	0.105005894856131
1569	-1.39242799313056	-0.7606576629519	-0.747990522997853	0.126078571078029	0.208046923126205	0.232992469931348	0.189039321378527	-0.0882750303214058	0.100764291057121
1570	-0.66944309690325	-0.435800746709184	-0.416637472662026	-0.0433495410666446	0.200334067559749	0.23221022754791	0.129731584680338	-0.0846530539453873	0.0450785307349509
1571	-1.65312819607047	-0.598065323413461	-1.62977353269337	-0.186565466872213	0.1743091619714	0.225697013353391	0.0711469028175261	-0.0232471917556095	0.0478997110619166
1572	-0.327170103936882	0.63921785180758	-0.259283535954472	-0.407938935261295	0.13155042260419	0.203573750416453	-0.0242715874135508	0.0279661284670995	0.00369454105354865
1573	-0.886220811440862	0.488765461227743	0.424891611698205	-0.498159412419618	0.11949972018346	0.181271113251044	-0.0657961929950379	0.040124338101856	-0.0256718548931818
1574	-1.09850539727199	-1.20346288453082	-1.38844945654272	-0.579601953348015	0.123501999026756	0.165214260460528	-0.096961897953577	0.092992342067961	-0.00396955588561597
1575	-0.30671138717761	-0.679962775230904	-0.262482841392432	-0.671016193508587	0.0827142284548688	0.138008644439022	-0.150097773538232	0.125815040454794	-0.0242827330834377
1576	-0.322428756769131	0.314593910592986	0.446607646606355	-0.672054432736097	0.0303872420319374	0.112109732150783	-0.176519152851126	0.0776144172815182	-0.0989047355696073
1577	-1.58717960635123	-1.54716647988307	-1.94974392134058	-0.634056978898049	0.00461564205321388	0.0939313128575062	-0.17850334132911	0.0192530818290228	-0.159250259500087
1578	-0.290904772665705	0.491770296603477	-0.957283801428701	-0.718295613564009	-0.0634797523778792	0.0605554352100756	-0.240406643577271	-0.00943552107124129	-0.249842164648512
1579	1.70986351081731	1.40920695708046	0.316456189202672	-0.709275620080136	-0.0909345097215021	0.0240193307415038	-0.258730266353378	-0.00124075258743433	-0.259971018940812
1580	-0.216764572719002	-0.163888626949637	-0.788371741741426	-0.44474738266977	-0.0601995657853254	-0.00324800463872564	-0.16939831769794	0.046234988975901	-0.123163328722039
1581	1.03308586649378	0.238117090288817	0.0726882093592223	-0.300796354544878	-0.0429864732765642	-0.0326766795210656	-0.125486502447502	0.0150437719483385	-0.110442730499164
1582	-0.316463366278585	-1.15403641018763	0.56900304557365	-0.0926220652089958	-0.0222375681811149	-0.0558172132550116	-0.0568922822150408	0.0317342152699781	-0.0251580669450626
1583	-0.0802459116873322	0.207605059449406	-0.970026799807566	-0.0229574177521263	-0.045392271109131	-0.0691090513487701	-0.0458195800700091	-0.0252871412852909	-0.0711067213553
1584	-0.210029744878341	-1.65201355301331	-0.477410198950828	0.00223367105119839	-0.0526229030246796	-0.0881428075773171	-0.0461773465169328	0.0291598553780343	-0.0170174911388985
1585	-0.396099541215238	0.0579268686516045	-0.153041677140499	-0.00921596201980774	-0.109842800799701	-0.107247901315744	-0.0754355547117507	-0.0518015800930328	-0.127237134804784
1586	-1.14777791092123	0.0233084626325183	-0.200433017541004	-0.055841095302709	-0.142692110908052	-0.123303379366398	-0.107278861859053	-0.0243241613579463	-0.131603023216999
1587	0.468470908973895	1.3157646499681	1.2996600794637	-0.193822379214266	-0.159259673348766	-0.137145460772538	-0.163409171111857	-0.0571992079070923	-0.220608379018949
1588	0.469413307683568	0.266957526725654	0.413882973413287	-0.184510960204593	-0.122041922929098	-0.135476609889576	-0.147343164341089	0.0285817604120406	-0.118761403929048
1589	-0.900097869222262	0.21910821483408	-0.676567890850117	-0.109927637799174	-0.0843413458870482	-0.129138437403647	-0.107802473696623	0.00554901075272243	-0.102253462943901
1590	-0.0745453356798861	-0.440844845717738	-0.156442161515503	-0.161003863064642	-0.0491229345218489	-0.128901553134513	-0.113009450240335	-0.00218024453469677	-0.115189694775032
1591	1.54382611949601	1.23644232861284	1.53691758062956	-0.174449639437807	-0.0383385487922347	-0.128955834146291	-0.113914674125444	0.0531315019299805	-0.0607831721954636
1592	-0.698302827415214	-0.161737310610087	-1.39817606534245	0.00404673361065746	0.0106427242346321	-0.113925856994556	-0.033078799716422	0.0501362574806864	0.0170574577642644
1593	-1.02575906501773	-0.864108725268123	-2.13270675781068	0.00891666775242701	0.0378293766415296	-0.113239869585825	-0.0221646083972894	0.0180946420977566	-0.00406996629953276
1594	0.238891118013784	-0.544753184972008	0.538689435856747	-0.0998781705342182	0.0265112211582758	-0.130950268498978	-0.0681057392916403	-0.0311543119962162	-0.0992600512878564
1595	1.54316108878315	1.55214195446241	1.08648974282344	-0.11228583598956	0.000213067221064421	-0.139390178392369	-0.0838209823869548	0.00815742728567746	-0.0756635551012773
1596	-1.45143653823359	-0.550810786804561	-1.17596395997678	0.0598491513364841	0.0334093404358776	-0.135206920552124	-0.0139828095932543	0.0178772554071794	0.00389444581392516
1597	1.44764205515626	0.555355188445581	0.826107954239592	-0.0249788710118903	0.036525056469018	-0.141198097991584	-0.0432173041781519	0.0185870371302787	-0.0246302670478733
1598	-1.57918736707313	-1.13671932402177	-1.16331512324315	0.0948817251423409	0.0556008782256645	-0.137349647068259	0.00437765209991547	0.130907984095105	0.13528563619502
1599	-0.180682809607055	0.895417531236513	1.31620156793657	-0.0309437768079571	0.0293341375414391	-0.143481085465735	-0.0483635749107509	0.142979982222909	0.0946164073121581
1600	-1.65270113318472	-0.972814325089045	-1.20523563239237	-0.1034960245413	0.0400873725752813	-0.135292245556968	-0.0662336325076621	0.0253826649171591	-0.040850967590503
1601	0.944679610248622	0.259139512433189	1.50827733257124	-0.302101176639791	0.0141193488483544	-0.138268018121689	-0.142083281971042	0.0731930229884213	-0.0688902589826204
1602	-0.34634316698128	-0.87889830443541	-1.06284965535817	-0.257187158994892	0.00473514032772469	-0.125804773265029	-0.126085597310732	0.10260989624054	-0.0234757010701922
1603	1.25603507706174	0.575462482408917	0.325094469693519	-0.246198330577915	-0.0304941153839005	-0.124078515211234	-0.133590320391016	0.126460260173126	-0.00713006021789087
1604	1.47217909334201	0.109883485220807	0.708661431826783	-0.0797904343298011	-0.0342610463242503	-0.118599953513102	-0.0775504780557177	0.166722376517759	0.0891718984620413
1605	0.858368733070057	0.196679753001049	-0.0166259401518016	0.161546770839127	-0.0320617281444073	-0.10662822142991	0.00761894042160317	0.140267812773815	0.147886753195418
1606	-0.344046086934117	-0.539226288833546	-0.942381976837433	0.344489313922189	-0.0230928690164139	-0.0960114176096117	0.0751283424320546	0.154494104390776	0.229622446822831
1607	2.01007264338834	1.89418937162989	1.93424976186852	0.352349184123459	-0.0339813108167835	-0.094976667140282	0.074463735388798	0.143131151910685	0.217594887299483
1608	-0.411589399129807	0.255790047859011	0.152470519786322	0.533167133966573	0.0218697682592472	-0.0757675686904876	0.159756444511777	0.210788335591441	0.370544780103219
1609	0.520526252195556	1.42989329608331	1.08034091611794	0.512321081664988	0.066966184644665	-0.0579747339224256	0.173770844129076	0.151807010084439	0.325577854213515
1610	-2.20808070196037	-1.01784277575251	-1.07736825530198	0.503097815100375	0.141822710108382	-0.0331068496831404	0.203937891841872	0.168596797504192	0.372534689346064
1611	-0.0920799726149354	0.850659580530937	0.587024042154773	0.207453078990927	0.154006885235075	-0.0221953663134049	0.113088199304199	0.156765609685325	0.269853808989524
1612	0.465548345341684	0.0180100579857877	0.285580648075579	0.0421878065730244	0.184972187045909	-0.00774918673536687	0.0731369356278554	0.0943987485757174	0.167535684203573
1613	-1.24558168391124	-1.06612207191391	-1.51392154408001	0.0132746099274242	0.200240749130083	0.00673256130405749	0.0734159734538549	0.0460504374541708	0.119466410908026
1614	1.12921500800217	1.85926789709852	1.08272424319507	-0.134749868622608	0.168981276655972	0.00482971565530947	0.0130203745628911	0.0858107292563158	0.0988311038192069
1615	0.817175252759934	0.562580736134933	0.772779454297309	-0.0655060700208513	0.203364539832765	0.0130249539867573	0.050294474599557	-0.016752957728014	0.033541516871543
1616	1.59151187412834	1.07430901351401	1.31612050808538	0.0603699876270223	0.238154154536598	0.0266090923965813	0.108377744853401	-0.00872498407267974	0.0996527607807208
1617	-1.19341233808386	-0.134455399772172	-0.387680621760511	0.281059770393608	0.288831725988994	0.0493986253580232	0.206430040580208	0.00591897251995317	0.212349013100162
1618	-1.35960960318768	-2.51236809334258	-1.97042768714708	0.22167909830918	0.308908018402579	0.0641018876622209	0.19822966812466	-0.0539462071537014	0.144283460970959
1619	2.07095050052502	2.06053379117047	1.59325448017475	0.0250838197936317	0.229937172372787	0.0577302322979913	0.104250408154803	0.00925556715130178	0.113505975306105
1620	0.541808670780301	0.686642784995428	1.83510375632368	0.156133476443843	0.236926926781897	0.0664071246120066	0.153155842612582	0.0248465054846068	0.178002348097189
1621	-0.141984850599831	-0.577994105201016	0.303753556920999	0.256157545573501	0.256314248985153	0.089514491228539	0.200662095262398	0.07024653073279	0.270908625995188
1622	-0.603579911345701	-0.31833564450959	-0.492434231248525	0.258031735593407	0.241958985763905	0.110371042938372	0.203453921431895	0.0634887811122426	0.266942702544137
1623	0.965919855864928	1.38146945103155	1.80821039687598	0.166094010926397	0.213960698799179	0.121991703038098	0.167348804254558	0.0564099786755479	0.223758782930106
1624	0.223844000347607	-0.113110453981954	0.050571650993515	0.210327228397316	0.23340451059778	0.146762512362418	0.196831417119171	0.0493791365403926	0.246210553659564
1625	-1.75039568556589	-0.90780368216767	-1.04687777549433	0.231349804266892	0.235064475711368	0.166171657824422	0.210861979267561	0.0208498036982353	0.231711782965796
1626	-1.16768874777154	-1.50968280896239	-2.20802847402702	0.0279186565869687	0.198723436459344	0.171085143529336	0.132575745525216	0.123462478623385	0.256038224148602
1627	-0.709866705895705	-0.409624688703206	0.113878587211255	-0.191759325588547	0.118392597669393	0.153579564686101	0.0267376122556492	0.124358357413752	0.151095969669401
1628	-0.927707927869386	-1.23139206914605	-0.760591058240088	-0.345758962232351	0.047240125027201	0.138886821213307	-0.0532106719972809	0.185286213068679	0.132075541071398
1629	3.20930252290657	2.39910719305449	2.79779702278623	-0.476873103181855	-0.0423341874862377	0.11871756026571	-0.133496576800794	0.149601656907421	0.0161050801066268
1630	1.1363679351602	0.881026895300266	0.538578476906116	-0.139754114238408	-0.0224176916306945	0.126444784030994	-0.0119090072793695	0.112560683001199	0.10065167572183
1631	1.10987528632513	1.44448159531975	0.802953049859086	0.148789761945751	0.020522299941365	0.136499485878048	0.101937182588388	0.138641863702548	0.240579046290936
1632	-0.470880680242404	0.283754269661563	0.273278639749461	0.381304556019803	0.0959371644314087	0.150760871122165	0.209334197191125	0.0202232917700149	0.22955748896114
1633	0.53413165978322	0.00910456372743057	-0.121975215344706	0.393834104002073	0.152629638600298	0.163544555254325	0.236669432618899	0.00287030155845061	0.239539734177349
1634	1.96846865385099	1.74527987130402	1.25342920592103	0.413944873684591	0.185914720880974	0.171426227282613	0.257095273949393	0.019206269981997	0.27630154393139
1635	0.296860485557122	0.746335638208585	0.730468554916837	0.589110663370716	0.259274064631954	0.187668269334679	0.34535099911245	-0.00854279385926149	0.336808205253188
1636	0.8416690750763	0.689629778142484	0.176834138707769	0.635626598182327	0.324370853684559	0.205876173195598	0.388624541687495	-0.0550447999341026	0.333579741753392
1637	-1.66816156254986	-0.829919598115517	-1.55849973982202	0.677712041491642	0.379933027991619	0.220519207952525	0.426054759145262	-0.123352403812369	0.302702355332893
1638	1.95379782602433	1.8174051105374	2.05661503709059	0.444050151112022	0.377514194776727	0.216409018375047	0.345991121421265	-0.0398953749367499	0.306095746484515
1639	-1.02127075955612	0.82428833203845	0.17152438122386	0.500342961687473	0.423006855352476	0.229693120057767	0.384347645699239	-0.0703672089697838	0.313980436729455
1640	-1.51033981709573	-1.47574997909452	-1.12385066816797	0.361722717798968	0.466596918331649	0.240041157582686	0.356120264571101	-0.049156750500352	0.306963514070749
1641	-1.00012230045761	-0.284469133167895	-0.370932038969898	0.0981356240998957	0.432154842236256	0.236170599968804	0.255487022101652	0.00860324685168543	0.264090268953337
1642	0.467266516589875	1.36298515521035	0.711561459335774	-0.138232266194962	0.385551505979575	0.227506582182085	0.158275273988899	0.0787352039336701	0.237010477922569
1643	-0.737118984593245	-0.78373623704414	-0.820157069449257	-0.179299998332809	0.386280410442062	0.224791277984703	0.143923896697985	0.0360818012373993	0.180005697935385
1644	1.39357446304783	0.876354224571672	0.751476242802186	-0.257321906366125	0.348409641060878	0.213111395726184	0.101399710140313	0.131751346306402	0.233151056446714
1645	-0.621604157386024	-0.653046130205623	0.511181468176786	-0.114948838009648	0.340275799270481	0.208418436048587	0.14458179910314	0.118180354467145	0.262762153570285
1646	1.1012337351315	1.929015514234	0.68758037817961	-0.105150631523773	0.302255798147561	0.207314106776323	0.134806424466704	0.114926656398801	0.249733080865505
1647	1.37213865880208	1.18138692704312	1.34356879969199	0.0287893376666653	0.330012318033992	0.210754023635286	0.189851893111981	0.0481899992083643	0.238041892320346
1648	0.231856507954684	-0.93982785452443	-0.708311977179424	0.233006892468637	0.37646385914733	0.223818931645686	0.277763227753884	0.0147424937586704	0.292505721512554
1649	-2.1588175271028	-1.53355458728244	-1.8748089579034	0.324309388914747	0.364452566911861	0.226079616144616	0.304947190657074	0.00432051883039301	0.309267709487467
1650	-0.735652597452248	-1.5648381467066	-1.18575280446129	0.0985496371251262	0.294203045658233	0.208919176858528	0.200557286547296	0.0467623626350134	0.247319649182309
1651	-0.81363219683963	-1.17273187537739	-1.56355013064356	-0.0925016364640004	0.186199056257106	0.182248307691899	0.0919819091616684	0.060995990772913	0.152977899934581
1652	-0.571199733324344	0.120450155138189	-0.802383535447755	-0.255555644252061	0.0692775219346774	0.144614034713094	-0.0138880292014299	0.132533429337459	0.118645400136029
1653	0.771972121415252	0.603409617473661	1.11744046225643	-0.362306338993904	-0.00742903470316085	0.10523181889445	-0.0881678516008719	0.0929690302631183	0.00480117866224641
1654	0.636569615576347	0.810097356928674	0.440304090222924	-0.28809890868626	-0.0388416696256621	0.0821464364878363	-0.0815980472746952	0.0229890853371871	-0.0586089619375081
1655	-0.384453370066721	-0.402872105418419	-0.344201625173043	-0.155169355630664	-0.0320918431984382	0.0664858488152789	-0.0402584500046078	0.0981035551038371	0.0578451050992294
1656	1.58351005800657	1.4463643011601	0.117831238582244	-0.119808163131504	-0.0397065594179939	0.0499474886494798	-0.036522411300006	0.101096193863944	0.0645737825639379
1657	-0.625213908663283	-0.512961715332484	-1.35531957401542	0.0789358245736903	0.00386116056184268	0.0370208854012165	0.0399392901789165	0.0818989338583556	0.121838224037272
1658	-1.20734717545552	-0.561358199539028	-1.43519530181544	0.0926028623908932	0.016139503266318	0.0138387810836843	0.0408603822469652	0.0722482601650701	0.113108642412035
1659	2.21039613187555	0.849633088329633	1.2532793569607	-0.0408104846028186	0.00545555314330532	-0.0182526276078203	-0.0178691863557779	0.0847165341639888	0.0668473478082109
1660	0.404746611567115	0.349708229826044	-0.051680197132291	0.140746333832345	0.0259394552244037	-0.0330214159580894	0.0445547910328863	0.130902929470908	0.175457720503795
1661	0.318556626192344	1.18336181712534	0.850927259738116	0.250437073487145	0.0502705680809685	-0.0452816597251832	0.0851419939476435	0.121431676265521	0.206573670213164
1662	0.214829861572047	0.396210793474484	-0.182740305211281	0.306670159647158	0.103682571772967	-0.0472099231387888	0.121047602760445	0.12568610227358	0.246733705034025
1663	-0.237821428401707	-0.231506570941544	-1.12625562202311	0.321646442290161	0.149054449079974	-0.0500146252091203	0.140228755387005	0.10856527385124	0.248794029238245
1664	1.73030271394037	1.44226906829192	2.30739224670582	0.267909695512841	0.166988754439014	-0.0620487750431378	0.124283224969572	0.0306658239135035	0.154949048883076
1665	-0.805905480079858	-0.872261124142872	-0.729488930932143	0.400222471311151	0.22075667380266	-0.0504614466132228	0.190172566166863	-0.0241324988049185	0.166040067361944
1666	0.713945098427993	0.526448527918219	0.444261054157698	0.32974036906463	0.220978765733884	-0.0471182586166059	0.167866958727303	0.0676822629229993	0.235549221650302
1667	-0.0397457226562648	-0.607434636334829	0.303283498965605	0.338803084090977	0.23110738280979	-0.0399345484991724	0.176658639467198	-0.019695165344127	0.156963474123071
1668	2.00569875134684	1.36379224326819	1.90982035799937	0.301788322647813	0.210409930029763	-0.0309471575665795	0.160417031703665	0.00620882387904929	0.166625855582715
1669	-1.52962585741078	-1.38300163741878	-2.0679790302662	0.467469098540112	0.234285395467387	-0.00602788011318876	0.231908871298103	0.0201179351557058	0.252026806453809
1670	-0.70628205072886	-1.28688594854366	-1.32023270838727	0.327051360884174	0.197299083663988	-0.00428296139857278	0.17335582771653	-0.0403723978269024	0.132983429889627
1671	-0.208316552749433	0.275599743523155	0.0493162603864857	0.152661158082562	0.123878933553383	-0.0147615161929676	0.0872595251476592	-0.0191964077219237	0.0680631174257355
1672	0.476682497899646	1.21436444976771	0.559483101664952	0.0353678180316627	0.0796191336953966	-0.022760720208271	0.0307420771729294	0.0549796998531094	0.0857217770260388
1673	-2.21646958414193	-2.4692026346239	-1.67044405690464	0.0299452082299912	0.0871042349561248	-0.0240413828910881	0.0310026867650093	0.137444622114683	0.168447308879692
1674	-0.456016072022159	0.716782207060004	-0.0896592252169378	-0.213465077309282	0.00839504509789277	-0.0399869869198881	-0.0816856730437591	0.101017247011676	0.0193315739679164
1675	-0.657454822757643	0.0551958554575701	0.648424532267851	-0.348543364594716	-0.0211670861482806	-0.0534912946982858	-0.141067248480428	0.0834454720103538	-0.0576217764700738
1676	0.155111930308884	-0.46826436007552	-0.29182320719952	-0.441867989867672	-0.0384800340095648	-0.0581960862544713	-0.179514703377236	0.0493794030011608	-0.130135300376075
1677	-0.666832266503225	-0.396675631110137	-0.632004323158137	-0.419139371853819	-0.0641561495714474	-0.0641615504343979	-0.182485690619888	0.0324268933501194	-0.150058797269769
1678	-1.21436727144387	-1.02626165889751	-0.617141083977514	-0.434889525601881	-0.0922501086651443	-0.0741832293387143	-0.200440954535246	0.0719252796066249	-0.128515674928622
1679	0.0579403076140669	0.724195338117147	0.0579861719221557	-0.52494122991567	-0.141660127977445	-0.0873006123369192	-0.251300656743345	-0.0139962785697736	-0.265296935313118
1680	0.377601360029764	0.867011067133983	0.226018490771823	-0.502134630815282	-0.146409069650893	-0.0967249495167119	-0.248422883327629	0.0155069335562852	-0.232915949771344
1681	-1.58344521760958	-0.751979788361575	-0.676874259465564	-0.396812316861825	-0.116387647241328	-0.101519911201762	-0.204906625101638	0.0396428670196338	-0.165263758082005
1682	-1.61807764138816	-1.95832173036361	-1.8737440561077	-0.476185278887116	-0.117066116978299	-0.110650949475535	-0.23463411511365	0.0677053107117396	-0.166928804401911
1683	-0.11283141051507	0.650619657011362	-0.156088659298697	-0.63363458949606	-0.177807816173113	-0.1340791028406	-0.315173836169924	0.0773056729256624	-0.237868163244262
1684	1.08808694553445	1.64525286374365	0.960450888784635	-0.647613401317843	-0.19137439668493	-0.15345859185548	-0.330815463286084	0.0359557529302738	-0.29485971035581
1685	-0.840374272755949	-1.11088614092707	-1.01788285786623	-0.466807477614812	-0.140299299667276	-0.159244948195606	-0.255450575159231	0.0576837021552411	-0.19776687300399
1686	-0.726831916771982	-1.02430286440459	-0.708818048173333	-0.424960516398656	-0.137833274019724	-0.171750492014788	-0.244848094144389	0.0476597916345049	-0.197188302509884
1687	1.93285756808053	1.32868620841911	1.74602288329476	-0.437922586098238	-0.165196377685164	-0.186847458047745	-0.263322140610382	0.0248414975238731	-0.238480643086509
1688	1.32739162200906	1.0016609570098	0.417197633679025	-0.188848199680135	-0.134596852428782	-0.181717064968705	-0.168387372359207	0.0548699120240898	-0.113517460335117
1689	0.342188853173858	0.217647800801891	-0.883322975121347	0.0859581882759743	-0.0768590960205873	-0.172096079423886	-0.0543323290561663	-0.00595381394622073	-0.060286143002387
1690	-0.0657706195558906	-0.0498479966579187	-0.918823154988668	0.236794127032241	-0.0285030449010917	-0.170653231672099	0.0125459501530168	-0.00785646748213381	0.00468948267088295
1691	0.999299306419101	0.507308635971694	1.34362035096483	0.271778218214445	0.00321507043527841	-0.176240362054779	0.032917642198315	-0.0576312125393326	-0.0247135703410176
1692	0.738241530422421	-0.336814574729397	-0.536519874662037	0.365134372814701	0.0409846837104869	-0.167061119736772	0.0796859789294718	-0.0614211564090606	0.0182648225204112
1693	0.596172193395637	1.37429785768673	0.789016151303779	0.446573249394077	0.0539252977390825	-0.162887532706932	0.112537004808743	-0.0966725374875663	0.0158644673211762
1694	-0.505644256156411	-0.461634816527572	-0.602371796577252	0.498568740223365	0.10583494098327	-0.150856079306093	0.151182533966847	-0.0311685947390699	0.120013939227777
1695	0.725308593479591	0.893116687700807	0.638419215536733	0.413511989273904	0.12203524896414	-0.145089903679673	0.13015244485279	-0.0552302594687999	0.0749221853839903
1696	0.869929524030975	0.906324418874321	1.00287998979936	0.408139598150356	0.158133623993165	-0.133278380294425	0.144331613949699	0.0544567426711615	0.19878835662086
1697	0.572984253451978	0.575143681916333	0.35186982095622	0.454666386427127	0.206816475374054	-0.113326531501874	0.182718776766436	-0.010341842820914	0.172376933945522
1698	0.359214890154058	1.03430067663042	0.351923635193094	0.48760829629352	0.251489391941921	-0.0927812138479972	0.215438824795815	-0.0358018882919458	0.179636936503869
1699	1.3952860202671	0.087709244861539	0.925787366876802	0.487938685478203	0.307043520093269	-0.0719355747465434	0.24101554360831	-0.0156711455011743	0.225344398107135
1700	0.660672997949381	0.31901974845458	0.0412958745665353	0.584699743850238	0.337065974327265	-0.0458402958449789	0.291975140777508	0.00279737214663281	0.294772512924141
1701	-2.10692089120081	-2.86215576382079	-1.82773393243567	0.635484911034786	0.356562782627945	-0.0236865020582326	0.322787063868166	0.0169022630002261	0.339689326868392
1702	-0.27430843178089	-0.0435952498378627	-0.724303420881235	0.363264210010443	0.264182353895436	-0.0218720273136901	0.201858178864063	-0.0150290734003874	0.186829105463676
1703	0.0962385157416877	0.0858187812494365	-0.316075280847111	0.172044876668123	0.192149543374475	-0.0267421581477906	0.112484087298269	0.00683827815896163	0.119322365457231
1704	0.567125806699288	-0.170661741111263	-0.282518721804307	0.0777468251202703	0.140361252092179	-0.0333472766786995	0.0615869335112499	-0.00474785766300482	0.0568390758482451
1705	0.0511950697583126	0.750268565172964	0.595277417423915	0.0877506920692721	0.0954454158634265	-0.0410094352855416	0.0473955575490523	0.0584643716165125	0.105859929165565
1706	0.214337972519346	0.631991436697963	0.94211761378817	0.0881989285431239	0.0867719513463511	-0.0415250093155434	0.0444819568579772	0.0427706074603371	0.0872525643183143
1707	0.710217731088956	0.0878750284297448	0.728552499617732	0.101802098451603	0.0988039875844876	-0.0330464458998939	0.0558532133787322	0.0113721691590637	0.0672253825377959
1708	1.11593982585254	0.017195655892364	0.320267326428975	0.173021350594496	0.106500587431343	-0.0192133037915872	0.0867695447447506	0.00781185012575944	0.0945813948705101
1709	-1.02047839958683	-0.833416911600701	-1.87615590321509	0.30590262161924	0.108723463287621	-0.00481579224399704	0.136603430887621	0.146301632229283	0.282905063116904
1710	0.79777885100133	0.375605246568182	0.791155276757086	0.222914274133368	0.0793472450531289	-0.00996065599029021	0.0974336210654023	0.0587465665126148	0.156180187578017
1711	-0.90858562105787	-0.762007076150545	-1.23559074275963	0.246959649885961	0.0693493251332229	-0.00692404230693849	0.103128310904082	0.0830868766137601	0.186215187517842
1712	-0.0428995663922938	0.679026540400275	0.821359689561013	0.133475263024144	0.0354136563344329	-0.0155552571209602	0.0511112207458721	0.0691932897276904	0.120304510473563
1713	0.0628556488096304	-0.676178830708914	0.666022741674933	0.0633751349568768	0.0337398526553017	-0.0150490612003148	0.0273553088039546	0.00812565568192821	0.0354809644858828
1714	1.2454485973916	0.963937361551493	1.26235297468381	0.0317302893182926	0.0093648900707755	-0.00847191700444682	0.0108744207948738	0.0287851120220657	0.0396595328169395
1715	0.766254103119908	0.586330074192681	0.754811064797986	0.147638480034331	0.0242863538928617	0.00841195625604223	0.0601122633944116	-0.0207922793348331	0.0393199840595785
1716	0.0451333251102093	0.775987122863925	-0.542811909096497	0.265854405144494	0.052692354608923	0.0289889374975303	0.115845232416982	-0.000199732624646348	0.115645499792336
1717	0.919065275472814	1.2772586771696	0.527165857804641	0.294917432503301	0.0954150533405779	0.0406618581703131	0.143664781338064	-0.0542608984614823	0.0894038828765819
1718	0.267563788564542	0.0386419422955998	0.675749831204171	0.374492909837426	0.162746973731213	0.0546206008269841	0.197286828131875	0.0152333978410441	0.212520225972919
1719	1.10070336973	0.259378178568486	-0.0487056505723655	0.398241804048558	0.203798775641131	0.0716688504114419	0.22456981003371	-0.0687082166060604	0.15586159342765
1720	1.31390589667282	1.33694371392865	1.3264441066761	0.483680182954835	0.233114526849255	0.084537042520064	0.267110584108051	-0.0053273669282121	0.261783217179839
1721	0.633613245805704	0.559259545482052	0.364186229131712	0.610417461511387	0.288889536920753	0.106309229301447	0.335205409244529	0.0403737527308226	0.375579161975351
1722	1.92604409845336	0.254030861384576	-0.148167222834267	0.668974391846981	0.335099475423329	0.126467353896108	0.376847073722139	0.135360907633466	0.512207981355605
1723	0.0336050720804209	0.463006006065241	0.181471137130524	0.829146199617797	0.363383359188682	0.140485480091806	0.444338346299428	0.0901905268406281	0.534528873140056
1724	-1.45149427784055	-1.69865630729321	-1.66656993051445	0.814601251440839	0.385565457097845	0.152332345012177	0.450833017850287	0.176919359757156	0.627752377607443
1725	0.916573676911278	1.29068586386344	0.599101395917207	0.563853179974222	0.332135757733573	0.145572480247245	0.347187139318347	0.117452036759159	0.464639176077506
1726	-1.40163185705767	-1.86895115431883	-1.49877071460153	0.488203876125175	0.327676231527411	0.144140572380295	0.320006893344294	0.135253546509483	0.455260439853777
1727	-0.232750267129641	0.597341960568191	1.00299301126277	0.250823415214326	0.252713247752677	0.128101462077088	0.210546041681364	0.105075639487442	0.315621681168805
1728	0.333889989088705	0.942565321268556	1.04603663574542	0.0919370373648852	0.213722758017267	0.122885129077108	0.142848308153087	0.0869180358390477	0.229766343992135
1729	0.631500388391856	1.14420790154673	0.421111283093626	0.0463623573601086	0.211432321987667	0.126966450188116	0.128253709845297	0.0353654516124252	0.163619161457722
1730	0.169144308913588	-0.248209522965275	-0.284684945763814	0.0885744403836635	0.240421567295424	0.132968528120429	0.153988178599839	0.13658356266923	0.290571741269069
1731	0.574627684411093	0.511298809333869	0.953883803981883	0.116055427254486	0.243825067101408	0.134102526038122	0.164661006798005	0.0926917272404172	0.257352734038423
1732	-1.42883055479204	-1.01794973380328	-1.51840390527552	0.177419010073819	0.254839407925573	0.142447641244171	0.191568686414521	-0.0214069010447172	0.170161785369804
1733	0.376424830005278	0.158544821909474	0.751783004757285	0.0324641709696683	0.220511820439553	0.134250962992674	0.129075651467298	0.046791997953095	0.175867649420393
1734	-1.66391647076063	-2.10767243899249	-1.96695243761889	0.00417528664711667	0.19544787482732	0.13312673878572	0.110916633420052	0.0345286768071051	0.145445310227158
1735	-0.377896320052406	-0.330663851472457	0.63676712252969	-0.187446586082466	0.103200228132562	0.113202995505856	0.00965221251865047	0.0210042466149874	0.0306564591336378
1736	-0.644771098955372	0.485345022354083	-0.0736745909127846	-0.293704322232762	0.0271447859764979	0.101627364424461	-0.0549773906106011	-0.0500265284089534	-0.105003919019555
1737	-0.418579605594219	-1.67631407990956	-1.42189978469757	-0.378679088085593	-0.00883396371716531	0.0905630750279006	-0.0989833255916191	-0.0617082140833866	-0.160691539675006
1738	0.162861851670156	0.392094677447999	1.04223192588191	-0.420595676729579	-0.0875589652806137	0.0678183880477992	-0.146778751320798	-0.068093835241601	-0.214872586562399
1739	-0.429819316971785	-0.496265208170481	-0.57927296295921	-0.376248814167732	-0.124612053378489	0.0580129601025086	-0.147615969147904	-0.0616731149367432	-0.209289084084648
1740	1.10091460065802	0.574234666009956	1.83905661584354	-0.36152706582478	-0.161607214477067	0.044218115623224	-0.159638721559541	-0.0739889244870271	-0.233627646046568
1741	0.172599628031151	0.196664562980858	0.802037828196237	-0.19754376876617	-0.162289892244191	0.0491638890278753	-0.103556590660829	-0.102843303632073	-0.206399894292901
1742	0.104447858454471	-0.0769577488986381	-1.35784387316665	-0.0838789958621859	-0.15097428290998	0.0600250600896094	-0.0582760728941856	-0.0699954847921967	-0.128271557686382
1743	-0.726500631855798	-0.760494244894475	0.76758960565495	-0.0124872488220083	-0.140948715672787	0.0560875734469157	-0.0324494636826264	-0.0730844101152004	-0.105533873797827
1744	-1.29939723541946	-1.53305503032361	-1.27265729131791	-0.0569697140069854	-0.154502609019251	0.0593013456014226	-0.0507236591416047	-0.0468214996598666	-0.0975451588014713
1745	0.451587768708454	0.738008197647399	0.205850696018349	-0.210126922400125	-0.208717697270716	0.0498800522583813	-0.122988189137487	0.0220452816702954	-0.100942907467191
1746	-1.28606207181013	-1.69415541691038	-0.774854612397984	-0.20767310058678	-0.214031798646397	0.0435774541740161	-0.126042481686387	0.0501901355891699	-0.0758523460972169
1747	1.48045883174438	1.19667347211121	1.66001300940434	-0.321930482265073	-0.266043460546568	0.0310115150213661	-0.185654142596758	0.00401065417052208	-0.181643488426236
1748	-0.543702548814126	0.453417708534962	0.728695800337231	-0.179498375062928	-0.252975985567382	0.0354629753428742	-0.132337128429145	0.0725761048609529	-0.0597610235681922
1749	0.261221941449361	0.0247521662638427	0.737078372257081	-0.15430278276521	-0.221055092748689	0.0453798853078142	-0.109992663402028	0.0176679497731501	-0.0923247136288783
1750	-0.589140332490644	-0.875820563214231	-1.50526794808881	-0.0981943093545995	-0.191583716435256	0.0597575689089561	-0.0766734856269665	0.0818180525377195	0.005144566910753
1751	0.177046258412459	-0.183582211661491	0.365917974549196	-0.125496530361182	-0.19421575009258	0.057367633410703	-0.0874482156810197	0.0334253151862294	-0.0540229004947903
1752	-0.455154460616006	-0.597153448059345	-0.602992613327682	-0.105135707739216	-0.195610585141461	0.0582023659464493	-0.0808479756447426	0.0423814935065697	-0.0384664821381729
1753	-0.673196832943365	-0.873660816693849	-0.6309805773318	-0.133375784354938	-0.20967440851219	0.0529026085551103	-0.0967158614373394	0.0412528842592957	-0.0554629771780437
1754	0.00721947691844507	-0.566178950276626	-0.687949512139264	-0.203769578295433	-0.240823795463109	0.0423751041982515	-0.134072756520097	0.063776604319305	-0.070296152200792
1755	0.969900656594178	0.429472516843969	0.698954102078458	-0.212477765568737	-0.272332660404307	0.0271473425983548	-0.152554361124896	0.0697682079062288	-0.0827861532186675
1756	2.05473523165288	0.468018009531695	1.30220019138764	-0.0892736212165679	-0.27044033633411	0.0207584600449764	-0.112985165835234	0.0685083367857259	-0.0444768290495078
1757	-1.08138979286375	-1.70255534701224	-1.89237967523814	0.196161452945244	-0.244958369503836	0.0271224931187926	-0.00722480781326658	0.0534880699924237	0.0462632621791571
1758	-0.836083161178825	-0.346210741320795	-0.863303862510486	0.187114771163997	-0.275585698828537	0.0149643442703876	-0.0245021944647175	-0.0133203380819012	-0.0378225325466187
1759	0.634299385362643	-0.169482796257431	0.50171348832908	0.07304161309502	-0.298398603194804	-0.00293691833140842	-0.0760979694770642	-0.0524976647487981	-0.128595634225862
1760	-0.929596509931128	0.45347267632312	-0.146805985251287	0.0818758035180588	-0.309436038993235	-0.0130269446800256	-0.0801957267184008	-0.0393053146404813	-0.119501041358882
1761	1.34098341039717	1.52107028775755	0.717823613050671	-0.0227540756356324	-0.291816156006834	-0.0224983441076109	-0.112356191916693	0.025497065679527	-0.0868591262371656
1762	-1.00003046213444	-0.126613467252556	-0.373630101728195	0.0765278937862876	-0.220602661545352	-0.0235539903102679	-0.0558762526897775	0.0110477215385472	-0.0448285311512303
1763	0.876948453638448	1.65888955077844	1.22922343601434	0.00556595334007276	-0.169764640883362	-0.027585722304824	-0.0639281366160377	-0.019728391456592	-0.0836565280726297
1764	-0.204872923328999	0.218451202425426	0.0828813988288772	0.0671295214074434	-0.0757813226629501	-0.0195143376648659	-0.00938871297345753	-0.123432654671107	-0.132821367644564
1765	-0.760138274287443	-0.07591346235303	0.458399817500801	0.0655227153281802	-0.00313824815510388	-0.0119793847086941	0.0168016941547941	-0.125551402267057	-0.108749708112263
1766	-0.209732911639683	-0.256949194235656	-0.538456816753524	-0.0238466068875695	0.0431728716972805	-0.00155402961381926	0.00592407839863059	-0.107993818013111	-0.10206973961448
1767	0.325482664259947	0.380567472684156	0.0414262990572718	-0.0839050790555778	0.0643826578703341	0.00212344361936965	-0.00579965918862469	-0.125513486061601	-0.131313145250226
1768	-0.861797609389295	-0.420111967936806	-0.952141354044162	-0.0668631330213308	0.0889477743233768	0.0054899149745961	0.00919151875888069	-0.0974948681817623	-0.0883033494228817
1769	0.727524019900709	1.39024631415424	0.944259219517712	-0.144367248665552	0.0887332268097993	-0.000418898855889782	-0.018684306903881	-0.0143983428683632	-0.0330826497722441
1770	0.302761271858016	0.115517290265952	-0.73869878296798	-0.0854731497230566	0.131203263508895	0.00329117780160196	0.0163404305291467	-0.0222821038075026	-0.00594167327835596
1771	0.589831094531034	1.16565449736345	-0.224045956651405	-0.0172488330686471	0.159143735119936	-0.000385095970526521	0.0471699353602541	-0.0401060265231359	0.00706390883711814
1772	1.43648390397358	1.52005215628736	0.79097427516284	0.0785411817019108	0.210817849947672	-0.00541873861673228	0.0946467643442835	-0.0238672699100597	0.0707794944342238
1773	0.561997772914302	1.23063746579507	0.497444596170405	0.267110490425767	0.288309416113397	-0.00233383379528284	0.18436202424796	-0.0217552800933359	0.162606744154624
1774	0.493644691743889	-0.398320433803358	-0.835321221591036	0.383083144344837	0.371082569431386	0.00471407249765976	0.252959928757961	-0.0677479904911497	0.185211938266811
1775	-0.366866480038342	0.133219648141159	-0.200934445258221	0.446500131136766	0.401329154418335	0.00288342090145368	0.283570902152185	-0.0874924578032518	0.196078444348933
1776	-1.65800664221669	-1.45643245616102	-0.417265743512691	0.387118751571681	0.412779797547771	-0.000459631925328014	0.266479639064708	-0.0717464795251191	0.194733159539589
1777	0.577536683568177	1.3880574068674	0.688841783407541	0.140538263149597	0.359195010072589	-0.00696810627515788	0.164255055649009	-0.0868394276541502	0.0774156279948591
1778	0.0768084476810083	-0.305421343501835	-0.58919247759537	0.0764090690250283	0.356931240743964	-0.00600079358152818	0.142446505395821	-0.0724141570767496	0.0700323483190718
1779	0.748152836266024	0.711227874825106	1.6495404187937	0.0475269478826261	0.333683237512245	-0.010485716244302	0.12357482305019	-0.0395494408363611	0.0840253822138285
1780	-0.67888565234171	-0.811108645803958	-0.682320976228122	0.109624018934659	0.330427456291371	0.000862956357438571	0.14697147719449	0.0245277399584033	0.171499217152893
1781	-0.768106361498045	-0.524211182208994	-0.835899738916574	0.0527998147011306	0.290824493427338	0.00397275325792417	0.115865687128798	0.0507959121630311	0.166661599291829
1782	1.8507849675153	1.42374104423178	1.35304400474759	-0.0608520330839489	0.237554252682628	-0.00108067092259333	0.058540516225362	0.112638449737878	0.17117896596324
1783	-0.481805558187147	-0.995325517264531	-0.174172307940825	0.0931937610586782	0.240666879662223	0.00703457019610357	0.113631736972335	0.0555716386236777	0.169203375596013
1784	-1.24539729417291	-0.386287757956242	0.268356156094585	0.100607645565135	0.202249229247069	0.012039086970649	0.104965320594285	0.00940910757966658	0.114374428173951
1785	1.39470539037813	0.861797301540596	-0.0858604554412419	-0.0405663763551896	0.157200867008301	0.0184556006997758	0.0450300304509625	0.0342395663077949	0.0792695967587574
1786	0.0276734686708033	-0.165522709211617	-0.467362476396048	0.0499929973416338	0.150061853948505	0.0227649679009964	0.0742732730637116	0.0243661338525976	0.0986394069163092
1787	-1.13368248718381	-0.911065617516351	-1.7267377898414	0.0882182773516142	0.134924875678654	0.0218581511306932	0.0816671013869872	-0.0061519488998543	0.0755151524871329
1788	0.719079793627254	1.05671475599249	0.970276622365906	-0.025783157757409	0.0905081237344154	0.00529359711704155	0.0233395210313493	0.0239225384901803	0.0472620595215296
1789	1.08623803331133	0.891391750153731	0.36650848035638	0.00291721389041526	0.0923673144517319	0.00046317489651037	0.0319159010795525	0.038906563275647	0.0708224643551995
1790	-0.699935968919143	-0.0464182263580704	-0.847353578968279	0.131996394024632	0.119770905729096	-0.00017952892867234	0.0838625902750185	0.0539642704137056	0.137826860688724
1791	-0.78847555170275	-0.595851439272994	-1.51189884744883	0.100579891397509	0.132684424036449	-0.00837127676196399	0.0749643462239981	-0.0246077811315759	0.0503565650924222
1792	1.11216232660954	0.63517295535565	2.4095645959642	-0.00903332302907802	0.117467121880159	-0.0286825295415201	0.0265837564365204	-0.0964226852942214	-0.069838928857701
1793	0.698988201714041	-0.664158889610188	0.217811573393611	0.0619768588854436	0.124208286372291	-0.0232495881426002	0.0543118523717115	-0.101370311626567	-0.0470584592548556
1794	0.792751883161316	0.912191718538052	0.950762731909494	0.162114924049873	0.102895028819681	-0.0166200849821112	0.0827966226291477	-0.140734466375963	-0.0579378437468151
1795	1.26236912961802	-0.306906791141913	-0.119309498359694	0.2745133655126	0.11510092113476	-0.00243893980170182	0.129058448948553	-0.141230944431603	-0.01217249548305
1796	0.680319701056937	-0.0489977087919995	0.656240537692225	0.43057130601706	0.109449766096562	0.00811412972336081	0.182711733945661	-0.110154943674482	0.0725567902711786
1797	1.30159790920198	0.121588448585706	1.04731208123375	0.526859458512883	0.100460686846362	0.022618681334908	0.216646275564718	-0.0957422618938724	0.120904013670845
1798	-1.18211290974063	-0.492148670171791	-0.491746772971779	0.652458701324677	0.0951160634275163	0.0437656424925471	0.263780135748247	-0.0635833703143374	0.200196765433909
1799	-0.0792623403707931	-0.485035700422587	-0.29269009431053	0.511196041875402	0.0722905901937781	0.0562334630964891	0.21324003172189	-0.0545028524725096	0.15873717924938
1800	2.35573000522441	1.76282275649941	1.63365892474583	0.383660334547428	0.0387303089130787	0.0632836361818241	0.161891426547444	-0.00672856644327159	0.155162860104172
1801	2.20715553027813	2.72565943661532	2.29766593095795	0.537310125562993	0.072692646338929	0.0832646955783903	0.231089155826771	-0.0747359299071948	0.156353225919576
1802	0.037436849749896	0.329621925047715	-0.52979866547393	0.784669890976755	0.182332955833983	0.119659906297516	0.362220917702751	0.0175193415614807	0.379740259264232
1803	-0.116438407154246	0.602691059831093	0.254975047456	0.814546060091368	0.260630722718432	0.14358033783217	0.406252373547323	0.0764421567587043	0.482694530306028
1804	-0.256584444850395	0.411375279466956	0.866805542293104	0.726950035959598	0.324289008636147	0.164171588769414	0.405136877788386	0.0109281676297831	0.416065045418169
1805	1.25469010376772	0.913521248606179	1.55170418756303	0.581060234232013	0.369776994154474	0.18738673576171	0.379407988049399	0.0673583756764363	0.446766363725835
1806	1.80935235099231	0.356306630379471	0.391701702734596	0.586919967795947	0.418035288185139	0.218737131920735	0.40789746263394	0.0636255944967061	0.471523057130646
1807	-0.0371103877054083	-0.745738701417838	-0.647052779447612	0.719816470721147	0.448316528706123	0.245968063637914	0.471367021021728	0.0376033667956182	0.508970387817346
1808	0.454929854905065	1.11292114793044	0.356258026309657	0.69731454454534	0.429461256364509	0.260180622836405	0.462318807915418	0.0912195532547893	0.553538361170207
1809	0.082133219019915	0.439982230144945	-0.548247342962686	0.660205222263531	0.439158030303895	0.272684263931965	0.457349172166464	0.105559757783786	0.562908929950249
1810	0.771217983188652	0.563382949041431	0.338766231146348	0.580582854901607	0.445636959910221	0.275491226256808	0.433903680356212	0.0747306282639026	0.508634308620115
1811	1.07651517413845	0.139746645712182	1.18174046996423	0.564417383264969	0.453787294328727	0.27835983057309	0.432188169388929	0.136618141875653	0.568806311264582
1812	0.169287854705338	-0.726637123815074	0.629610241924364	0.611265432063668	0.448916434023117	0.288880471578062	0.449687445888282	0.0664576827819831	0.516145128670265
1813	-1.05014693901558	-0.00551912628837692	-1.2215913864339	0.584034193779121	0.407103853785016	0.30057491539236	0.430570987652166	0.0771458370126221	0.507716824664788
1814	1.19338926381553	1.04674388503513	1.90518484224399	0.395690864810165	0.365518457723282	0.296374118735413	0.352527813756287	-0.0280176893068489	0.324510124449438
1815	-0.737850750342364	-0.823770637119145	-0.949943686704738	0.396047997532537	0.359912586671896	0.307489683238304	0.354483422480912	0.0375283509826696	0.392011773463582
1816	2.55093378246715	1.21115311597496	2.65528235340386	0.274027073650959	0.317350802684622	0.305210290755441	0.298862722363674	0.0969782851612826	0.395841007524956
1817	-0.276764521013138	-0.42090913071099	0.086162159291783	0.463006572857009	0.318057433786451	0.324606111257012	0.368556705966824	0.0646310401638272	0.433187746130651
1818	1.71895648358148	2.02881341947818	1.49192304660713	0.46791354428632	0.294295749924483	0.338326087437085	0.366845127215963	0.146174907345132	0.513020034561095
1819	-0.846883750816124	-0.595350407890861	-0.592041517034505	0.603621551605321	0.335139765820295	0.359994678872395	0.432918665432671	0.100343264720229	0.5332619301529
1820	0.0120355744914987	0.252565113955197	0.783707168289719	0.508162839596352	0.332008857563475	0.369118325945437	0.403096674368421	0.128827661728078	0.5319243360965
1821	-0.35308731870728	-1.09867553734184	-0.630228813064438	0.41132965945756	0.327272133747965	0.380336707165703	0.372979500123743	0.035578658042858	0.408558158166601
1822	0.918153687211374	1.0982914060014	0.793046824014432	0.285243708971262	0.277362550360581	0.380374697096185	0.314326985476009	-0.0331743765379289	0.28115260893808
1823	0.238171322934314	-0.370684320242294	0.00840872769059636	0.296059913963922	0.270761625701962	0.384136943338697	0.316986161001527	-0.0172532705101902	0.299732890491337
1824	-0.674723102560397	-1.3783072040752	-1.04111193654792	0.294285691986787	0.245300435798259	0.383814583074781	0.307800236953275	0.00467757612903588	0.312477813082311
1825	0.332258978970203	0.521133848104693	-0.292551858162169	0.189138035355249	0.175034575851095	0.370654493437576	0.24494236821464	0.0116451339917949	0.256587502206435
1826	1.38530480408072	1.56558567058949	1.66331269777065	0.156970124650548	0.139249313102181	0.353876188328028	0.216698542026919	-0.0728258992357736	0.143872642791145
1827	-0.963683353589848	-0.319835750670236	0.709861272965631	0.274030857669776	0.161957930424739	0.351984876226768	0.262657888107094	-0.0360006014878967	0.226657286619197
1828	-1.18191825666685	-1.12838454500479	-0.524816185090402	0.193489327559457	0.16138389611781	0.353671945433237	0.236181723036835	-0.054313411659393	0.181868311377442
1829	-2.77431502111963	-2.32162928359454	-1.60525044229196	0.00950738846612135	0.118742545096506	0.347101643871322	0.158450525811317	-0.0861885129695564	0.0722620128417601
1830	0.248545879091105	0.913136646376936	0.849030872150386	-0.371743008599335	0.010225914394406	0.324054105590974	-0.0124876628713182	-0.0575999682302831	-0.0700876311016013
1831	-0.757920631036236	0.232731977234703	0.271629290362424	-0.475988680668118	-0.0329464449433414	0.309932119154299	-0.06633433548572	-0.0586450943155846	-0.124979429801305
1832	0.132661665317226	0.186749475199257	0.368792636442742	-0.552382510470044	-0.0531813776875552	0.298021098473013	-0.102514263228195	-0.122908062260918	-0.225422325489113
1833	-0.324011903169523	0.597718939585614	-0.289706261669964	-0.512442515102579	-0.0588818947779098	0.288907298976365	-0.0941390369680414	-0.0892901414887008	-0.183429178456742
1834	-0.922623997363345	-1.06016813205614	-0.834587481077497	-0.473550187218174	-0.0411934574671564	0.276207859871113	-0.0795119282714057	-0.0809196207272463	-0.160431548998652
1835	1.79623840356244	1.03547603219783	2.15209703189033	-0.503557639773668	-0.0627026766156513	0.255757463258355	-0.103500951043655	-0.0670368406258012	-0.170537791669456
1836	1.020375596207	0.901292735782641	0.720292181719064	-0.269661007970394	-0.0411493761199023	0.256170955494884	-0.0182131428651374	-0.0611718665025091	-0.0793850093676466
1837	-0.596128176587363	0.16428005004173	0.30234183108594	-0.0258188112409479	0.00416698488932933	0.260707104572145	0.0796850927401755	-0.0870990932307893	-0.00741400049061373
1838	0.269044236856678	-0.912045606565069	0.39462801131024	0.0226173012111978	0.0397865742114953	0.26479574943839	0.109066541620361	-0.12077367081893	-0.0117071291985691
1839	-1.830441576554	-1.29160714979577	-1.66683067558044	0.07077811972548	0.0324869787781166	0.269316022306713	0.12419370693677	-0.0363297645467376	0.0878639423900323
1840	0.38605742324769	-0.00623268822808826	-0.66815594624666	-0.111591692676751	-0.0157727008339059	0.255495897521947	0.0427105013370967	-0.0421958240930095	0.000514677244087207
1841	1.45696310419399	0.889598192671355	0.986965740187116	-0.140001831607158	-0.0478079793148086	0.235821461693464	0.0160038835904991	-0.0643601932019181	-0.048356309611419
1842	2.59574217448771	1.64247241345775	2.24083225444413	0.0187103632706512	-0.0385773123371039	0.226508251766289	0.0688804342332788	-0.0775627754721579	-0.00868234123887909
1843	-0.441809448092911	-0.11501670899199	-0.07181487126725	0.366387223332291	0.022667489971413	0.237107889173486	0.208720867492397	-0.0392869271769948	0.169433940315402
1844	0.893325271179122	-0.587230432418116	-0.449317703552074	0.435401695941746	0.0592095793803214	0.242989101097455	0.245866792139841	-0.071213359272483	0.174653432867358
1845	0.575051284143282	-0.0773423817674541	0.0886690710645024	0.514898792113903	0.0625275895432526	0.241538146324462	0.272988175993873	-0.119896852763156	0.153091323230717
1846	1.34500354539508	0.998014784136024	1.01577800341938	0.556330315576152	0.0601642495150559	0.238965166556792	0.285153243882667	-0.207247549617889	0.0779056942647772
1847	1.89403347600013	1.63337702628614	1.95190797648186	0.658733038765079	0.0892873617584819	0.243885679637392	0.330635360053651	-0.202995019301322	0.127640340752329
1848	1.36421046238964	1.27735523744418	0.586011077912906	0.836285974427641	0.159367155472765	0.263367240280474	0.41967345672696	-0.233911514707493	0.185761942019467
1849	-0.938485657947918	-2.22639253978801	-1.72642547094339	0.971483891008702	0.24293887460791	0.282234808733615	0.498885858116742	-0.270595234247382	0.22829062386936
1850	-0.780099379314909	-0.126778237164541	-0.576019988675096	0.825989022582026	0.218063414896317	0.279505028602293	0.441185822026879	-0.261275310902421	0.179910511124457
1851	-0.13467681660871	-0.528398848263201	0.280338182752775	0.587171548583966	0.190071760519111	0.26952685492494	0.348923388009339	-0.273329252847652	0.0755941351616874
1852	0.267128299428449	0.761782306778141	-0.473131622963795	0.401600675880813	0.147758257466788	0.261453209221222	0.270270714189607	-0.190184918652278	0.0800857955373294
1853	-1.23600821216676	-1.00355382998595	-1.358701543454	0.30321861603965	0.1394873316257	0.248194296669318	0.230300081444889	-0.149647933230315	0.080652148214574
1854	1.33297419490095	1.42130018319937	1.83223717238325	0.0934928445740118	0.0964941988670642	0.222797150294084	0.137594731245053	-0.104862381078221	0.0327323501668318
1855	-0.0613092075876608	-1.54826440984707	-1.43175171120349	0.132058440902007	0.111050868429076	0.216564860536894	0.153224723289326	-0.110749143005245	0.0424755802840809
1856	0.964445499601986	0.856380223505412	0.186379312080345	0.128458310828432	0.0664550590015432	0.196546074630798	0.130486481486924	-0.0109386607428348	0.11954782074409
1857	-0.875524020187354	-0.909656641314895	-0.0427200898593709	0.216316623473647	0.0624237707791413	0.18006260378565	0.15293433267948	-0.0105494848025108	0.142384847876969
1858	0.297264490356063	0.497760432890478	0.406906033188773	0.138381690030704	0.0278798088312867	0.164549899933419	0.110270466265137	-0.0444732017837953	0.0657972644813412
1859	0.730885561923888	0.412654499181398	1.04266871550078	0.120204692814631	0.0201094798207406	0.154040860033591	0.0981183442229876	-0.0682147905783724	0.0299035536446152
1860	-0.305074520730416	-0.987080468581238	-0.497307359446061	0.177360687970616	0.0277542215310619	0.153476261322278	0.119530390274652	-0.0728002881237917	0.0467301021508604
1861	1.83050150888434	3.08279291692301	1.18321179416807	0.151045788261476	-0.000359443464355883	0.147124315638327	0.0992702201451492	-0.137548626890542	-0.0382784067453927
1862	-0.273212076464537	-0.458780732516002	0.469375873508506	0.319128242193475	0.0817663087673269	0.151297579821249	0.184064043594017	-0.127452743326935	0.0566113002670821
1863	-0.337817155269142	-0.491087636242891	-0.000862449873513804	0.330664543355295	0.119105409481315	0.157591309757185	0.202453754197931	-0.0188283063562774	0.183625447841654
1864	-0.967665755336496	-2.11553595826157	-1.43606016777623	0.263677283591744	0.124138185333581	0.161309242416097	0.183041570447141	-0.00752889307517724	0.175512677371964
1865	0.323339375952576	0.271326223113651	0.328013367963385	0.101135860429128	0.0541505824303432	0.149898415366642	0.101728286075371	-0.00269869713150379	0.0990295889438673
1866	1.46312277051471	1.03251783147448	1.31669442339495	0.0517874869996796	0.0143429050772116	0.142166540423791	0.0694323108335607	0.0416854781092056	0.111117788942766
1867	-0.189739259052039	-0.192731627208154	0.0963475141034788	0.18090679359962	0.0210018981120003	0.146462712062079	0.1161238012579	0.0222462329326661	0.138370034190566
1868	0.133099735437207	0.348240580786848	-0.40815752804178	0.198911517921909	0.0184636505115257	0.149525554096886	0.12230024084344	-0.0336372044411764	0.0886630364022638
1869	-1.63875053164406	-1.40999863352599	-0.416362093439606	0.199657200856677	0.0275601345848657	0.146985944016162	0.124734426485902	-0.0679079512784677	0.0568264752074339
1870	1.03557996522103	-0.265241740308718	0.0162534378482095	0.00253376875034219	-0.0134242652963031	0.139808194616219	0.0429725660234195	-0.13194739089641	-0.0889748248729904
1871	0.924266422448488	2.1054024880201	2.17236664009945	0.0247523103249582	-0.049142291146424	0.132812526224755	0.0361408484677632	-0.1421934400829	-0.106052591615137
1872	-0.784925791800733	-0.357922532539381	-0.0944140655977589	0.131174133640304	-0.00251974536320786	0.145538604376021	0.0913976642177057	-0.179109982274836	-0.0877123180571306
1873	0.801244633533534	1.06457417390239	0.864327236402946	0.0805511337799768	0.0170933894416182	0.153785556608712	0.0838100266101022	-0.19463646561969	-0.110826439009588
1874	-2.83818805714117	-1.04000796519518	-1.8129086209654	0.134984196161423	0.0645427876525047	0.166965677032651	0.122164220282193	-0.236393898782018	-0.114229678499825
1875	-0.420229978596151	0.0231257091601285	0.235760165207424	-0.159627828189114	0.0601688285015107	0.159840744081637	0.0201272481313448	-0.298886797604305	-0.27875954947296
1876	0.120675833666426	-0.198233625853928	0.657653774014517	-0.3197259478897	0.0560171653222733	0.154693084040054	-0.0363385661757911	-0.281482185619772	-0.317820751795563
1877	0.820150964005185	-0.342199753011663	0.45777391175376	-0.343969388671341	0.0449015813769236	0.155028346155549	-0.0480131537129562	-0.221546539723936	-0.269559693436893
1878	0.993622503176308	0.863073355405675	1.05212925659855	-0.229514842819672	0.0247684037731762	0.15804102136703	-0.0155684725598221	-0.219103433216409	-0.234671905776231
1879	-0.490379031824965	-0.231920783326968	-0.188729647077059	-0.0465741777783722	0.0387238655811649	0.168596444038459	0.0535820439470839	-0.180166464122144	-0.12658442017506
1880	0.303198794887251	-0.623276009908376	-0.0316259999332619	-0.0119052866413023	0.0392108545977414	0.174004001320885	0.0671031897591079	-0.276539281076902	-0.209436091317794
1881	0.857282291695286	0.947239770270924	0.249343047015054	0.0374848593003203	0.0178370721895269	0.176569405091128	0.0772971121936585	-0.308753875594008	-0.231456763400349
1882	-1.23488048248343	-0.11138254248228	-0.0952672761829835	0.147547656175271	0.0339450704521937	0.179326931362237	0.120273219329901	-0.383734815925738	-0.263461596595837
1883	-0.946297695411674	-0.74833636996889	-0.859649620690321	0.0485228476615344	0.0399795066225446	0.179098619153399	0.0892003244791592	-0.319210030453415	-0.230009705974255
1884	-1.81190244469671	-1.7423370570324	-1.04215046329622	-0.102737330910922	0.0182034019517155	0.169511359263756	0.0283258101015165	-0.350746075471637	-0.322420265370121
1885	0.475728500998865	0.151812248036255	0.358527018679296	-0.353865230469941	-0.0540518919754799	0.150697126609137	-0.0857399986120944	-0.290472451596011	-0.376212450208105
1886	0.605876985296318	-0.051192225696051	0.79283381159143	-0.377220600573269	-0.095738263432581	0.137172721686392	-0.111928714106486	-0.228186589296343	-0.340115303402829
1887	-1.04709553516853	-1.53797606927014	-1.37904579383108	-0.281734125051448	-0.122212160299588	0.132031507666093	-0.0906382592283143	-0.197550751047681	-0.288189010275996
1888	1.58370913823388	1.72130999836363	1.23835477654144	-0.320510182023392	-0.186309963139615	0.114148448909474	-0.130890565417844	-0.136584930632478	-0.267475496050322
1889	-0.275909136737516	0.617726336361853	0.274970274241072	-0.133242780180104	-0.166782554686686	0.109678417252818	-0.0634489725379905	-0.131437532260456	-0.194886504798446
1890	0.736682323331873	0.189898392976896	0.36266434796574	-0.0642076930492223	-0.127982648186529	0.107513460154093	-0.0282256270272194	-0.0947953577407516	-0.123020984767971
1891	-0.49145972521414	-0.0354632845172224	-0.70740455580171	0.0528005014955449	-0.0915499439542107	0.108048832948352	0.0230997968298954	-0.148774336716388	-0.125674539886493
1892	0.900754033103842	1.0843477816609	1.21514711303966	0.0469271964917281	-0.065281569757175	0.101107816737806	0.0275844811574531	-0.115940200008861	-0.0883557188514082
1893	0.702519562168656	-0.0225372482936387	-0.235721198564529	0.135794643973367	-0.010016739857756	0.105504475074544	0.0770941263967184	-0.0442849015674749	0.0328092248292435
1894	0.570607366341606	1.19359028421523	1.55471604411264	0.236312066651301	0.0266194413799444	0.10601582108871	0.122982443039985	-0.0324239306197145	0.0905585124202707
1895	0.958123488324091	-0.636902724817252	0.291204914951791	0.316991293055635	0.0893918949880959	0.119542057830203	0.175308415291311	0.00123094977618195	0.176539365067493
1896	-0.604626880492853	-0.814667990416436	-0.698142306063394	0.421549281119268	0.107674167933014	0.132168771903075	0.220464073651786	-0.0155857111411171	0.204878362510669
1897	0.0405251002560376	0.695021483079784	-0.220866549831922	0.357865534770833	0.0897113765419631	0.13499268877931	0.194189866697369	0.0507167638963311	0.2449066305937
1898	0.631979749623794	-0.151072093704198	-0.203049939373944	0.294700947605703	0.0974841910359119	0.134083750597205	0.175422963079607	-0.00946709493655228	0.165955868143054
1899	-0.823998679803815	-1.51591395467392	-1.31456233701468	0.302069146677595	0.0945437814646306	0.130288051808844	0.17563365998369	-0.0326152847856358	0.143018375198054
1900	-0.428730279929524	0.12855051268041	-0.217057678620234	0.184173483825006	0.0398211804233508	0.114105866788612	0.112700177012323	-0.0327056627446959	0.079994514267627
1901	-0.578294584679981	-0.626564373492559	-0.415427954182862	0.06520009938715	0.00604098845138938	0.0978596619061321	0.0563669165815572	0.0193533668005926	0.0757202833821497
1902	-0.445688114990078	-0.62198400951295	-1.08155453945228	-0.0573674058794794	-0.0373205503007469	0.079913237797149	-0.00492490612769244	-0.0169980743225286	-0.021922980450221
1903	0.312245873002356	0.093957964808273	0.550283491743089	-0.154005925859354	-0.0855298576233066	0.0547099506527369	-0.0616086109433078	0.0258128248873769	-0.035795786055931
1904	-0.660829913993157	-0.195588663216309	-0.60549370644342	-0.147200934691227	-0.111958085478086	0.038558966555001	-0.0735333512047709	-0.0294058898526324	-0.102939241057403
1905	0.567851299542992	-0.422165972935682	1.28894174603189	-0.199018957642268	-0.132400055314953	0.0195077387609969	-0.103970424732075	-0.145207104055256	-0.249177528787331
1906	0.62248585482888	0.206036408190051	-0.0202062998374204	-0.139768412715395	-0.155577855577245	0.0153960794337386	-0.0933167296196334	-0.115037206436163	-0.208353936055797
1907	1.00910248038329	0.955766833072293	0.718419131425446	-0.0311917961158648	-0.159254804798632	0.0117074777170322	-0.0595797077324883	-0.210957729922465	-0.270537437654954
1908	-0.034246528730796	-1.02629744398881	-0.703991500392685	0.129212483061908	-0.125186029255148	0.0150820092286189	0.00636948767845948	-0.191613513434907	-0.185244025756448
1909	0.078849879323276	0.307906900067496	0.566619021494147	0.18356983107211	-0.131846067097762	0.0113382820151811	0.0210206819965095	-0.188825248830357	-0.167804566833847
1910	1.1382368153291	0.987570789475431	2.17185038366956	0.196498908822862	-0.121894440790506	0.0132974797976719	0.0293006492766762	-0.206371328993318	-0.177070679716642
1911	0.802542217276446	0.867746175868991	1.15711801277893	0.303028345889521	-0.0788762097948687	0.0344328293353215	0.0861949884766581	-0.172220995561728	-0.0860260070850702
1912	2.65436077320978	2.36159209332024	1.74288786155772	0.404032920146841	-0.019030450926409	0.0618952058845609	0.148965891701664	-0.1092830952565	0.0396827964451646
1913	-0.536299033892037	-0.269832251080941	-1.07977031253498	0.690186716219701	0.0990509966651118	0.0995892817962481	0.296275664893687	-0.157575464163994	0.138700200729693
1914	-0.731093477402816	-1.03089259575226	-1.31145532695425	0.686229570406337	0.166111888441284	0.119778542866702	0.324040000571441	-0.164552298208148	0.159487702363293
1915	-0.929517948377898	-0.0475220425615533	0.0588994403178711	0.531455334056479	0.171845015542532	0.123356868724587	0.275552406107866	-0.171051819089753	0.104500587018113
1916	-1.0462414933828	-1.65947157110896	-1.74913415894581	0.304455583732345	0.168485158960872	0.125702388758683	0.199547710483967	-0.0822839866018682	0.117263723882099
1917	1.70499729833322	1.02237156214716	1.69503113298285	0.0571564237189751	0.10635038706251	0.110657567380706	0.0913881260540636	-0.116362831422699	-0.0249747053686358
1918	-1.11969031139441	-1.40034770973978	-0.262630822901673	0.122688499900411	0.0946875670287632	0.112675079636286	0.110017048855154	-0.117771709843432	-0.00775466098827839
1919	1.10620068076352	1.00218380405455	0.203061645854744	0.0187109473675529	0.037898140370862	0.110930120837894	0.0558464028587695	-0.0848187968190268	-0.0289723939602573
1920	0.523956730248498	0.378628693650379	0.212128676864622	0.0885985082328779	0.0314065197471036	0.110334273192388	0.0767797670574566	-0.015971199424812	0.0608085676326446
1921	-1.1565104031709	-1.87984522619905	-1.39555550836279	0.166566333562926	0.0384228821497203	0.110766676022565	0.105251963911737	-0.0201494040747266	0.0851025598370107
1922	2.24910791276802	2.79842085303731	1.55772649070534	0.0594584917660928	-0.0196999131956033	0.097490095263123	0.0457495579445375	-0.0246270640372301	0.0211224939073074
1923	-0.950908970417149	-0.230381679675367	-0.651048442286756	0.246088898899206	0.0336326508336177	0.0998321802465885	0.126517909993137	-0.0474333826277938	0.0790845273653436
1924	-1.98689290300391	-1.56335844712767	-1.97698373752075	0.201214086392604	0.0607325951663687	0.0949547153946756	0.118967132317883	0.0307104443955049	0.149677576713388
1925	-0.171501752664531	0.103780289098925	-1.08446196171498	-0.0539158614692238	0.0257038611488848	0.0722129942958354	0.0146669979918322	-0.0515023005417603	-0.0368353025499281
1926	0.0649641480722046	0.765975843430134	-0.172947538315832	-0.181086852527389	0.00477753177303728	0.0431270753572264	-0.0443940817990418	0.0206442524709249	-0.023749829328117
1927	2.3873690844778	1.3596579062951	1.71168558270102	-0.211578853145535	0.0156783301494154	0.0173580897852509	-0.0595141444036229	-0.0347589217141711	-0.094273066117794
1928	0.308873016499241	-0.0787490281350892	-0.719930890334172	0.05376469143781	0.0669979364444095	0.0115910070327784	0.0441178783049993	-0.0686028314791656	-0.0244849531741663
1929	1.13549693237077	0.69634674556746	1.72155551043611	0.200274611734593	0.0966180728877184	0.000250147750335032	0.099047610790882	-0.085849700643002	0.01319791014788
1930	0.685267853905739	0.170960229061242	0.420896927979273	0.366121557762386	0.136103135126975	0.00654005060288836	0.16958824783075	-0.115797509067551	0.0537907387631983
1931	-0.176240335605617	-0.26245264928844	0.198327831710149	0.474343859778457	0.163697429455022	0.0154389942423919	0.217826761158624	-0.0531723040483216	0.164654457110302
1932	-0.0773201975567033	0.33935142761359	0.485463872416346	0.45251338677624	0.168220457377402	0.0243795632511376	0.21503780246826	-0.0414060087270363	0.173631793741224
1933	0.656735568042197	0.415684068298617	1.16010887743753	0.385228468819855	0.176838353050766	0.0358713615158369	0.199312727795486	-0.0358748164830458	0.16343791131244
1934	1.49348040646086	1.67891899362207	1.12142228151374	0.38356104117031	0.190417784410517	0.0554523013035443	0.209810375628124	0.0293330506391717	0.239143426267296
1935	0.502133851496311	0.899845298276907	-0.0085078842955737	0.501300577476179	0.248246803582076	0.0811286958608371	0.276892025639697	-0.146366148697579	0.130525876942118
1936	-0.423055104897616	-1.63600724727671	-0.713433477713367	0.553573028870441	0.308322967628325	0.101339072455942	0.321078356318236	-0.004251798973005	0.316826557345231
1937	-1.44972052012303	-0.615446913146105	-0.707604959484802	0.471520156421815	0.28488420432566	0.110512798016863	0.288972386254779	-0.0806449116239651	0.208327474630814
1938	-0.71896395214833	-0.257313656666598	-0.267397194242865	0.227918154167189	0.239656439853489	0.110620140081641	0.192731578034106	0.00292223202036736	0.195653810054474
1939	-0.2107827496984	-0.32977289244092	0.458381236306343	0.0165787998216864	0.193037777848072	0.107286747655109	0.105634441774956	-0.0243283741485531	0.0813060676264027
1940	-1.17614114520886	0.239759754282099	-0.225264639177231	-0.102790728793091	0.144645606321862	0.107733621824169	0.0498628331176467	0.0195163257346359	0.0693791588522826
1941	1.04490809345537	0.957457952856807	1.2435956445811	-0.271397264919558	0.115306467620148	0.105085585966254	-0.0170017371110519	0.0388079259262288	0.021806188815177
1942	0.942975896323057	1.23363802360999	1.95030294861488	-0.205591547930913	0.123207063481607	0.113218429950317	0.0102779818336703	0.0842597639258378	0.0945377457595081
1943	0.561781514551665	0.224470927484798	0.82110533180924	-0.0525423164392205	0.164855282578134	0.136498813568994	0.082937259902636	0.179915095187855	0.262852355090491
1944	-0.800206092349191	-0.360472056183742	0.604810444049509	0.0821896470257371	0.194707264903402	0.161752725937649	0.146216545955596	0.166114957071942	0.312331503027538
1945	-0.111273673283932	-0.769165012480467	-0.495159169019618	0.0479724510280032	0.196514668320324	0.186436612573757	0.143641243974028	0.183008503656103	0.326649747630132
1946	-0.105933535009138	-0.0327901705520137	-0.300051889878885	0.0154493663961142	0.166079459999641	0.200477329737745	0.127335385377833	0.148510891496305	0.275846276874139
1947	1.30532001864944	1.43340361616471	1.74275471298501	-0.0122048712690942	0.139147148356239	0.207442408842321	0.111461561976488	0.281825906111437	0.393287468087925
1948	-2.21355579191883	-2.59107690805658	-3.15110167938681	0.116692960457824	0.16346457273727	0.227035448812518	0.169064327335871	0.187818947857713	0.356883275193584
1949	1.15362030305481	0.740663490980191	1.19532447877813	-0.0754792678378654	0.0895380486569843	0.212508511925073	0.0755224309147305	0.104840948326162	0.180363379240893
1950	-0.297742051368261	-1.44013536178684	-0.427256187381542	-0.0298968892816988	0.0612976871995919	0.209506145651151	0.0803023145230146	0.109774274099539	0.190076588622553
1951	-0.142481323688131	-0.206688842527023	-0.0478122167231861	-0.0380991416621334	-0.00680987006356888	0.201284771929108	0.0521252534011352	0.0838932682834603	0.136018521684596
1952	-0.409690375555471	0.281622403011646	-0.202168580588497	-0.052924992487102	-0.0590088690643252	0.192298239413846	0.0267881259541396	0.102366474748037	0.129154600702176
1953	1.17657880670605	-0.218624650221761	0.228710594753754	-0.0977741063684106	-0.0828370423160676	0.181369955018845	0.000252935444789021	0.0529000666243943	0.0531530020691833
1954	1.08923484093345	0.590066351462308	0.932132660406615	0.0188903426663293	-0.103247429229363	0.172849620286576	0.029497511241181	0.145616917140913	0.175114428382094
1955	1.36907350752145	0.309114478798619	0.603839506962495	0.186079640458352	-0.0942121422219324	0.172742733495998	0.0882034105774728	0.0751067127274206	0.163310123304893
1956	0.512401577457088	0.159789500435529	0.924509624998328	0.387812634868668	-0.0749366735862533	0.176554643939394	0.163143535073936	0.111754873461954	0.27489840853589
1957	-1.04297730800633	-2.27994159136208	-1.03175064393291	0.491261882264642	-0.0543206477645209	0.18644201706516	0.207794417188427	0.0907791985687842	0.298573615757211
1958	-1.24189576828197	-0.897539835987556	-0.80329543363567	0.372489350034562	-0.113382747058553	0.183513044190265	0.147539882388758	0.12834628960823	0.275886171996988
1959	-1.0738641803509	-0.763805264597329	0.42307282784779	0.14544114328706	-0.178641403293822	0.17218460746403	0.0463281158190893	0.0819914176366384	0.128319533455728
1960	-0.646262635071525	-1.08061965029791	-0.945966745809855	-0.087559255957825	-0.241529727450928	0.165178499668957	-0.0546368279132653	-0.000240993654491453	-0.0548778215677568
1961	0.846868655932334	0.563803737458103	1.45459004048159	-0.252048815108952	-0.311138179216621	0.149387079895299	-0.137933304810091	0.109619289063065	-0.0283140157470264
1962	-0.786641591963377	-0.669342862022381	-0.0737300988532069	-0.207736151086805	-0.329110435196501	0.148266996859834	-0.129526529807824	0.0956283045992989	-0.0338982252085254
1963	-1.08499941656713	-1.82575170884048	-0.766640843332734	-0.24961484022182	-0.352263973712215	0.145340119291618	-0.152179564880806	0.139637518057971	-0.0125420468228351
1964	-0.879884305107253	-0.790598185002673	-0.610258571214497	-0.357669290217713	-0.416001337748056	0.134690753345648	-0.21299329154004	0.0819308127175174	-0.131062478822523
1965	1.55608830837076	1.08972971798356	2.45446723491168	-0.461715266648272	-0.470948055891931	0.119230193761998	-0.271144376259402	0.0596911230481604	-0.211453253211241
1966	0.992786052954018	1.79241606268878	1.1839123556955	-0.29139047607957	-0.456617467745614	0.127701357386658	-0.206768862146176	0.0887427769203313	-0.118026085225844
1967	-1.97906797835186	-1.26832902138963	-1.02899445533194	-0.0767102093646853	-0.373307357852612	0.144192988657551	-0.101941526186582	0.055899834933743	-0.0460416912528389
1968	-1.06890655858454	-1.40031706324713	-1.3959130587954	-0.184168031512057	-0.346733385441843	0.147078667747956	-0.127940916401981	0.044115357692272	-0.0838255587097094
1969	-0.717478581854603	-0.880975394862532	-0.495280801184189	-0.327076446781171	-0.363386472008562	0.135478586075066	-0.184994777571556	0.121176034991765	-0.063818742579791
1970	0.12753047061063	1.14322741740991	0.459589288442054	-0.432690211067173	-0.391460286819532	0.120272873626197	-0.234625874753502	0.0170652540435605	-0.217560620709942
1971	0.154765350171103	-0.0863251364824674	0.0599075533432139	-0.419439126435204	-0.359976096434431	0.110892843911317	-0.222840792986106	0.0601584758315589	-0.162682317154547
1972	2.10322363076868	1.70429644690461	0.577874530855009	-0.351297894095687	-0.329870405325749	0.102750954686811	-0.192805781578208	0.0227160176772865	-0.170089763900922
1973	-0.981578197567947	-1.05130657980324	-1.05775499809267	-0.0569246191335095	-0.243036500669628	0.100383260457093	-0.0665259531153484	0.00331626947982382	-0.0632096836355246
1974	2.21947406234836	1.98481068143245	1.49727844345787	-0.0237425545987062	-0.211273650265539	0.0879647308879514	-0.049017157992098	0.0727295400081023	0.0237123820160043
1975	0.542440938356398	-0.314490825106071	-0.761134116660166	0.231788932468532	-0.118039209500615	0.0905486331278985	0.0680994520319383	0.0199302220618375	0.0880296740937759
1976	1.03555761076542	0.873717228603117	1.02761727278491	0.379591198792358	-0.0619630312052317	0.0849571261590928	0.134195097915406	-0.012971979559494	0.121223118355912
1977	0.0372328342001543	-0.257647493160388	0.0725530863734961	0.515810502829844	0.00627553652521256	0.0889080883624699	0.203664709239176	-0.0221233871790793	0.181541322060096
1978	-0.657339104725014	-0.731664269965454	0.00720195849610716	0.524948186285364	0.043373254376356	0.0919942058266929	0.220105215496138	0.025369052230828	0.245474267726966
1979	0.502829959113807	1.07737070743038	0.495602181601094	0.401497573246496	0.0428539749555518	0.0937529792245621	0.17936817580887	0.00103789978995578	0.180406075598826
1980	-0.39011029996458	-1.31469537543268	-0.803132249782469	0.356318439019364	0.0763808337307587	0.0988283158778936	0.177175862876005	0.0563705798356356	0.233546442711641
1981	3.20038439949585	2.67825771769165	2.60542681268502	0.25545049553419	0.0532895351853556	0.0948216279394149	0.13452055288632	0.0581588315109227	0.192679384397243
1982	-1.36934667176387	-0.360649902625368	-0.644883827651134	0.525608071632462	0.123770836890025	0.114257409213913	0.254545439245466	0.105293231609988	0.359838670855455
1983	-3.22103208248608	-2.3554886384115	-3.49993365908652	0.443005863156261	0.1551379306585	0.123300225262822	0.240481339692528	0.165405298105275	0.405886637797803
1984	0.260251495071186	0.340997630102647	0.0479166126721859	0.0122809110013666	0.0939258770442649	0.0979185508958324	0.0680417796471546	0.12649971799133	0.194541497638485
1985	0.543744840130596	0.688891828966934	1.08189519596267	-0.154678796869153	0.060975353130712	0.0766846186976137	-0.00567294168027568	0.145328969801371	0.139656028121095
1986	-0.321705488482849	-0.50616663720004	-0.318006155345929	-0.154569474891918	0.0594450723883328	0.0683946884125958	-0.00890990469699659	0.11768553549708	0.108775630800083
1987	-0.317566350045357	-0.937831869414953	-1.54063169952858	-0.172223673538355	0.0398894485666219	0.0581106522402316	-0.0247411909105005	0.0985831804549158	0.0738419895444153
1988	0.157018711462527	-0.0412692611027498	0.153554464945724	-0.195496793973069	-0.00524305883857305	0.035224338224837	-0.0551718381956017	0.1106291304409	0.0554572922452978
1989	-1.55733020285437	-0.834014974797735	-1.22288115398256	-0.167865308660881	-0.0366755405510534	0.01755703868817	-0.0623279368412547	0.136584916613514	0.0742569797722595
1990	0.68031983602799	0.139628029968567	0.779398860736082	-0.304230135457745	-0.0838536067635508	-0.00813180411091592	-0.132071848777404	0.199790906168537	0.0677190573911331
1991	1.52393006479465	0.498114373323157	0.655906978722844	-0.259471247750279	-0.108149992712011	-0.0220381162506895	-0.12988645223766	0.207383059006999	0.0774966067693391
1992	-1.18897648627302	-1.27887567857634	-1.22838079199641	-0.0477148064651938	-0.104569834171375	-0.0272891745386943	-0.0598579383917545	0.252987994315277	0.193130055923523
1993	-0.7267155744167	-0.253908757992719	-0.406451494532833	-0.0748995992450361	-0.140616163963827	-0.0424560979874522	-0.0859906203987717	0.300774077993286	0.214783457594514
1994	1.48155675066822	1.08188619317524	0.940567586374336	-0.156914883833559	-0.168473615924165	-0.0581669709534536	-0.127851823570393	0.285230967331287	0.157379143760895
1995	-0.257443768155789	0.204941778719469	-0.471434782802167	-0.0178130746784361	-0.146180287469816	-0.0619925830835394	-0.0753286484105972	0.307377128888443	0.232048480477846
1996	1.54130559588252	1.02942177458125	0.206168022505889	0.0190143251670518	-0.119721666235434	-0.0688290480128233	-0.0565121296937353	0.242227652600352	0.185715522906616
1997	-0.826388988897892	-0.923835662473914	-0.88924156421578	0.198802183113547	-0.0643392722975948	-0.0719374765346986	0.0208418114270845	0.272787852102307	0.293629663529392
1998	-0.174356385421497	-0.166857125679898	-0.0252280137588937	0.169347273229597	-0.0553561556053009	-0.0818771731519314	0.0107046481574548	0.249515157367712	0.260219805525167
1999	-0.836063771485637	-0.107232083143859	-0.664347367122037	0.119006232123519	-0.05298011237061	-0.089501908072288	-0.00782526277312635	0.23944411869141	0.231618855918284
[truncated: 8,001 more rows]
