# Supplementary material for: Impulse Response Functions for Nonlinear, Nonstationary, and Heterogeneous Systems, Estimated by Deconvolution and Demixing of Noisy Time Series
Source: Sensors (Basel). 2022 Apr 25;22(9):3291. doi: 10.3390/s22093291 (PMC9105515; doi:10.3390/s22093291)
Supplement: Supplementary file 1 [file sensors-22-03291-s001.zip › File S1/IRF fig 6 nonstationarity benchmark test/nonstationarity_benchmark_test_Fig_6_IRF.txt]

lags	benchmk_1	benchmk_2	benchmk_3	bb_1	bb_2	bb_3	se_1	se_2	se_3
0	0.181269246922018	0.0175230963064218	5.68402407581567e-05	0.184225241126223	0.0161623571876016	-0.00219922203243448	0.00204280570231352	0.00209867508070766	0.00209334298283882
1	0.148410707042343	0.0440288392436833	0.000719411135448858	0.154415421323439	0.0439707757763116	-0.000540356749564511	0.00237319504251214	0.00240655230157627	0.00238615777164935
2	0.121508409941613	0.0603494466994527	0.00258181747704098	0.126500696299239	0.05914106200281	-0.00171449208914475	0.00265968466673165	0.00268661592033335	0.00266028472361171
3	0.0994826719768047	0.0693064823394435	0.005721788946906	0.10401096396168	0.0670984674956761	0.00153082793879686	0.00284263254124266	0.00288336480167353	0.00284832846753134
4	0.0814495229457793	0.0730332530681141	0.00990829907599981	0.0842669038170117	0.0725448100963996	0.0111191344417434	0.00300569703423571	0.00304296697856066	0.00299966603437142
5	0.0666852292592401	0.07313161613604	0.0147808113095019	0.0679159435253674	0.0688246095773428	0.00900727313778193	0.00312851765023931	0.00317188392936003	0.00312819398480021
6	0.0545972479705957	0.070794552746989	0.0199562821824197	0.0617128647484869	0.0698351683127923	0.0188583390328465	0.0032308109637446	0.00327147898125574	0.00323592755676802
7	0.0447004459469511	0.0669017666737517	0.0250882368616435	0.0494615201450705	0.0627473694779377	0.0251186782585531	0.00331725627358786	0.00335614099770109	0.00332525218025251
8	0.0365976297730688	0.0620940597656619	0.0298949074794865	0.038796957704072	0.0614790978374169	0.0288416007352116	0.00339549659506211	0.00343269211871388	0.00340681922098381
9	0.0299636049849739	0.0568310373106041	0.0341681447922476	0.0303094050696891	0.053363039203999	0.0317398594008804	0.00345697136177209	0.00349430645463679	0.00347761959210683
10	0.0245321248742788	0.0514357429503697	0.0377710387952087	0.02199799189705	0.0465269549210941	0.035902273441061	0.00350821793054118	0.00355092928002438	0.00353402840788342
11	0.0200852050729214	0.0461290655754658	0.0406295106670212	0.0152092233915092	0.0385088384082444	0.0326021980165629	0.00355599989987821	0.00359715906837801	0.00358534453447252
12	0.0164443750750786	0.0410561596124006	0.0427212666510779	0.0147025583654602	0.0322722571455646	0.0369747078280487	0.00360066964827598	0.00363305400387603	0.00362579256184128
13	0.013463515589116	0.0363066435957737	0.044064211793759	0.0107960357122571	0.0286053826226408	0.0350337006817447	0.00363546681021859	0.00366094076766384	0.00366180310229226
14	0.011022994257354	0.0319299645043725	0.044705543809249	0.00958362914143247	0.0223343459036518	0.0352054491480499	0.00366338964908731	0.00369060710845797	0.00369815217899469
15	0.00902486438949779	0.0279470167623177	0.0447121643766739	0.0101320862566828	0.017954637757798	0.0398689939954633	0.00368972174158336	0.00371639792902288	0.00373112741512628
16	0.00738893401804008	0.0243588688837033	0.0441626691226617	0.00334458236069723	0.0166565200250335	0.0405600318436259	0.00371472812888569	0.00374081984082376	0.00376233382281518
17	0.00604954751303355	0.021153264567889	0.0431409448167469	0.00334206697210946	0.0132501018500248	0.0408270205870643	0.0037356668914819	0.00375776090699521	0.00379069085259391
18	0.00495295059112688	0.0183094183479509	0.0417312672064518	0.00507163946819882	0.0111332220108051	0.0386956998617029	0.00375276554018795	0.00377324578220569	0.00381315978663281
19	0.00405513296743143	0.015801510465924	0.0400147228929878	-0.00148083276461161	0.00774067223036301	0.0328954992235324	0.00376562011266429	0.00378610244127506	0.00383338173967138
20	0.00332006206825652	0.0136011949771868	0.0380667507643528	-0.00505124744510639	0.00734018120091254	0.0313981596492849	0.00377731124422871	0.00379987303987152	0.00385177643029543
21	0.00271823691740924	0.0116793639899145	0.0359555968135872	-0.00369962041059733	0.00449938819003905	0.0306217243646123	0.00378932139390648	0.00381259254931656	0.00386995062669444
22	0.00222550415843492	0.0100073553066214	0.0337414897673218	-0.00116068978263261	0.00164742205555282	0.0265674377579737	0.00379792897903907	0.00382562615855782	0.00388547605164246
23	0.00182208869561351	0.00855774728563186	0.0314763665248831	-0.00381587769393849	0.00366823801751921	0.0259692112269518	0.00380577524538318	0.00383668000353523	0.00389929898494444
24	0.00149180004993454	0.00730485088980337	0.0292040011992024	0.000628466197096829	-0.0011289891009833	0.0209638570355036	0.0038123455720061	0.00384750410606064	0.00391150080956101
25	0.00122138257832471	0.00622498258579607	0.0269604165742374	-0.00159138643768058	-0.00138002628484272	0.0232383949846478	0.00381847759411624	0.00385826060862584	0.00392308131640768
26	0.000999983478148114	0.00529658137599576	0.0247744802891836	3.05402275894699e-05	-0.00166788305903626	0.0195893381409001	0.00382183557192811	0.00386320975822972	0.00393249296568901
27	0.000818717226129695	0.0045002175039337	0.0226686090917232	-0.00138428372651245	-0.00130288257270475	0.0164414255834026	0.00382501770717385	0.00386723687560685	0.00394116268150413
28	0.000670308971107092	0.00381852826023177	0.0206595226764799	-0.000771415106820264	-0.000641355574440387	0.0177499108098583	0.00382894573772347	0.0038702300560821	0.00395125334185203
29	0.000548802568709483	0.00323610703189103	0.0187590038890898	-0.00390532365682235	-0.00303695310447654	0.0148440104437519	0.00382956194612797	0.00387324474569576	0.00395897748666545
30	0.000449321540370695	0.0027393646553352	0.0169746345845329	-0.00258946126094443	-0.00385665461872305	0.0155718133165656	0.00383227547484595	0.00387622728191657	0.00396745307154447
31	0.000367873363121718	0.0023163767598422	0.0153104864462078	-0.00155261622552788	-0.00608938390078067	0.014756216252283	0.00383383061599526	0.00387679564302643	0.00397584708507915
32	0.000301189235626054	0.00195672673612313	0.0137677539156053	-0.000131445018334296	-0.0062716294472027	0.0134900905218527	0.00383489707793983	0.00387747080775051	0.00398026924301937
33	0.000246592889703079	0.0016513509321745	0.0123453223777511	0.000337462070891826	-0.00793943645606009	0.00930227761150505	0.00383738302005469	0.00387744207247049	0.00398495115702542
34	0.000201893182290358	0.00139239042875339	0.0110402692078292	-0.00162065066731866	-0.00919475188053115	0.00606442263492811	0.00384079707988475	0.00387866793241871	0.00398757616413206
35	0.000165296157177752	0.00117305209574736	0.00984829849541291	0.000336766548179039	-0.00479021121451292	0.00576460052278655	0.0038434595947492	0.00387887150247487	0.00398976082399853
36	0.00013533304724711	0.000987480435200361	0.00876411247676434	-0.00347888282299651	-0.00649016060464872	0.00513037922711824	0.00384498289770948	0.0038807168829845	0.00399107467528843
37	0.000110801327689036	0.000830640865899124	0.00778172413951939	0.00165208085179551	-0.00623996828870882	0.00622824358266309	0.00384642851819933	0.00388066184219937	0.0039923889126362
38	9.0716454460793e-05	0.00069821451256713	0.00689471629996852	-0.00131943638286761	-0.00687975330995558	0.00606443817954601	0.00384789186973694	0.00387991323770763	0.00399338169436556
39	7.42723510772647e-05	0.000586504163899493	0.0060964528413725	-0.00132740048019668	-0.00596548612278565	0.0069948276813159	0.00384888732339726	0.00387872554882697	0.00399580791414763
40	6.08090579303777e-05	0.000492350807378972	0.00538024786407676	0.00138133030269267	-0.00188950951058445	0.000519334011690346	0.00384689659355627	0.00387597126897246	0.00399678550794804
