# Supplementary material for: Impulse Response Functions for Nonlinear, Nonstationary, and Heterogeneous Systems, Estimated by Deconvolution and Demixing of Noisy Time Series
Source: Sensors (Basel). 2022 Apr 25;22(9):3291. doi: 10.3390/s22093291 (PMC9105515; doi:10.3390/s22093291)
Supplement: Supplementary file 1 [file sensors-22-03291-s001.zip › File S1/IRF fig 6 nonstationarity benchmark test/nonstationarity_benchmark_test_Fig_6_time_series.txt]

t	xs_1	xs_2	xs_3	x	ys_1	ys_2	ys_3	y_true	y_err	y
1	0.66177189564648	0	0	0.66177189564648	0.127666874705369	0.00120554591124464	0.578719137825613	0.707591558442226	-0.0898487233185999	0.617742835123626
2	0.589722469992242	0	0	0.589722469992242	0.211423344499125	0.00115884245897917	0.564984115359003	0.777566302317107	-0.184921026951804	0.592645275365303
3	0	0	0.0612903695236341	0.0612903695236341	0.173098794060035	0.00108945832755235	0.54967256686748	0.723860819255067	-0.277703876866678	0.446156942388389
4	0	0	0.421089217619664	0.421089217619664	0.141721306017662	0.00100715074347811	0.532729213685767	0.675457670446907	-0.0733509074588996	0.602106762988008
5	0	0	1.63992028373471	1.63992028373471	0.116031591603036	0.000918884817062963	0.514497691343715	0.631448167763814	-0.149448197596877	0.481999970166936
6	0.111266069644863	0	0	0.111266069644863	0.115167749026488	0.000829525183798728	0.496216990668098	0.612214264878385	-0.307184066431985	0.3050301984464
7	0.0822359427659951	0	0	0.0822359427659951	0.109198225305867	0.000742368643981217	0.479051909006627	0.588992502956475	-0.244295043563177	0.344697459393298
8	0.00607735684637692	0	0	0.00607735684637692	0.0905055831382701	0.000659552718506234	0.463249236239484	0.55441437209626	-0.484739364250685	0.0696750078455749
9	1.1106910802152	0	0	1.1106910802152	0.275433839914171	0.000582367604224578	0.448536917336596	0.724553124854991	-0.203084486061822	0.52146863879317
10	0.0516415800800893	0	0	0.0516415800800893	0.23486718550707	0.000511493125718505	0.434444757714224	0.669823436347012	-0.407453479201992	0.26236995714502
11	1.02659381621877	0	0	1.02659381621877	0.378382875624287	0.000447177624752521	0.420487799157367	0.799317852406407	-0.369416412177739	0.429901440228668
12	2.36699470128466	0	0	2.36699470128466	0.738857043681962	0.000389372051370879	0.406260808271898	1.14550722400523	-0.530289604971809	0.615217619033422
13	0.0133039457299253	0	0	0.0133039457299253	0.607336580014259	0.000337829619680485	0.391477189337818	0.999151598971758	-0.389546056809981	0.609605542161777
14	0.0551079256767672	0	0	0.0551079256767672	0.507234507713741	0.000292179106466597	0.375974849040482	0.88350153586069	-0.507622241224385	0.375879294636305
15	0	3.37910606398454	0	3.37910606398454	0.415288490487612	0.0594643790623402	0.359703927955226	0.834456797505178	-0.498884921736636	0.335571875768542
16	0	0.145809799639892	0	0.145809799639892	0.340009458561541	0.151549907723737	0.342706001530879	0.834265367816157	-0.286247925810389	0.548017442005768
17	0	0.309403792087538	0	0.309403792087538	0.278376200061726	0.215954745249684	0.325090697761768	0.819421643073178	-0.156565349025112	0.662856294048066
18	0	0.00654633588027212	0	0.00654633588027212	0.227915155915525	0.256890197764999	0.307013206240075	0.791818559920598	-0.385055949810582	0.406762610110016
19	0	2.4255959810958	0	2.4255959810958	0.186601147240604	0.318493358313308	0.28865451752333	0.793749023077242	-0.0691484645404842	0.724600558536758
20	0	2.40797303918187	0	2.40797303918187	0.152776097805514	0.428714698780899	0.270205181008279	0.851695977594692	-0.0966888801601178	0.755007097434575
21	0	0.177646540263006	0	0.177646540263006	0.125082489608625	0.528551585872171	0.251852722089043	0.905486797569838	-0.329815933708931	0.575670863860907
22	0	5.66713138730603e-05	0	5.66713138730603e-05	0.102408880914138	0.58083210081148	0.233772485229054	0.917013466954672	-0.4386337119898	0.478379754964872
23	0	0	0.307932343513906	0.307932343513906	0.083845300192706	0.596792352324189	0.216138979415386	0.89677663193228	-0.618694456928226	0.278082175004054
24	0	0	0.359912103676868	0.359912103676868	0.0686467257688239	0.587881103544199	0.199276689596107	0.85580451890913	-0.89437828057465	-0.0385737616655196
25	0	0	1.43192058296915	1.43192058296915	0.0562031854850462	0.562590800166447	0.183758836222818	0.802552821874311	-0.731529858029369	0.0710229638449419
26	0	0	2.68614507654223	2.68614507654223	0.0460152763775537	0.527152290598809	0.170849331924868	0.744016898901231	-1.1923122822219	-0.448295383320671
27	0	0	0.0817625674853069	0.0817625674853069	0.0376741218816862	0.486075692670692	0.16289938624812	0.686649200800499	-1.10175661930904	-0.41510741850854
28	0	0	0.805201465841445	0.805201465841445	0.030844962179744	0.442569488124369	0.161556056286957	0.634970506591071	-0.986657465516235	-0.351686958925164
29	0	0	0.237750160301337	0.237750160301337	0.0252537191140847	0.398864219914978	0.166978067463668	0.59109600649273	-0.792295400113355	-0.201199393620624
30	0	0	0.285709626938158	0.285709626938158	0.0206759964682936	0.356461606640208	0.178423287849856	0.555560890958358	-0.770342900412095	-0.214782009453737
31	0	0	3.57391552547302	3.57391552547302	0.0169280741591236	0.316325477040473	0.194701874389826	0.527955425589422	-0.502212742076989	0.0257426835124329
32	0	0	0.312572955249949	0.312572955249949	0.0138595349044597	0.279027431497194	0.216057417043544	0.508944383445198	-0.399820124631954	0.109124258813244
33	0	0	1.29443621241067	1.29443621241067	0.0113472274496384	0.244857369906209	0.243025340236231	0.499229937592078	-0.357251628120413	0.141978309471666
34	0	0	0.0290575745944549	0.0290575745944549	0.00929032407519017	0.213906836993605	0.275131101475607	0.498328262544403	-0.344844126440469	0.153484136103933
35	0	0	5.00182696535615	5.00182696535615	0.00760627402641908	0.18613140801291	0.311317735306658	0.505055417345987	-0.0376853200946187	0.467370097251369
36	0	0	0.0147621441100569	0.0147621441100569	0.00622749046176732	0.16139697488686	0.352132805863288	0.519757271211915	-0.0604864027336635	0.459270868478251
37	0	0	2.27005123742175	2.27005123742175	0.00509863795554859	0.13951371959936	0.398305788831949	0.542918146386858	-0.175587346661039	0.367330799725819
38	0	0	3.09324288639859	3.09324288639859	0.00417441169301758	0.120260717788417	0.449534517557296	0.57396964703873	0.232929343215124	0.806898990253854
39	0	0	0.0168086476729595	0.0168086476729595	0.00341771922908324	0.103403453136772	0.506053576835372	0.612874749201227	0.237029024884087	0.849903774085314
40	0	7.02687792258673	0	7.02687792258673	0.00279819183823596	0.211838662801812	0.56694485039307	0.781581705033118	0.358876800920333	1.14045850595345
41	0	0.495107503857413	0	0.495107503857413	0.00229096571097547	0.394000354736732	0.629378796060789	1.0256701165085	0.233080523297546	1.25875063980604
42	0	0.431518572006043	0	0.431518572006043	0.00187568408182308	0.518314946775125	0.689884191280957	1.21007482213791	0.284870096262696	1.4949449184006
43	0	0.500116442003718	0	0.500116442003718	0.00153568024084688	0.599995554773827	0.745205466770228	1.3467367017849	0.305162973645457	1.65189967543036
44	0	3.28761091814368	0	3.28761091814368	0.00125730864007646	0.700311356036652	0.79272819969153	1.49429686436826	0.426065992187122	1.92036285655538
45	0	0.244510036618367	0	0.244510036618367	0.00102939724974094	0.799245384582286	0.830634611387717	1.63090939321974	0.233114877094272	1.86402427031402
46	0	4.5219287461301	0	4.5219287461301	0.000842799185496551	0.922288673587413	0.857899560538953	1.78103103331186	0.297050375512665	2.07808140882453
47	0	0.271459396633684	0	0.271459396633684	0.000690025611835642	1.04856458985511	0.874200267960019	1.92345488342697	0.494748531215105	2.41820341464207
48	0	1.7855752993365	0	1.7855752993365	0.000564945188820724	1.13420732466084	0.879786956919129	2.01455922676879	0.428343502662552	2.44290272943134
49	0	1.82516172409321	0	1.82516172409321	0.000462537999891188	1.2137120439041	0.875343624166541	2.08951820607053	0.307381730511363	2.39689993658189
50	0	0.151921992719001	0	0.151921992719001	0.000378694084978258	1.2577766537116	0.861855974160311	2.12001132195689	0.137449778355636	2.25746110031252
51	0	3.19256433018964	0	3.19256433018964	0.000310048493379765	1.30425874401983	0.840495468516633	2.14506426102985	0.148223115355726	2.29328737638557
52	0	0	0.36219045268036	0.36219045268036	0.000253846236476784	1.3415199731209	0.812543825027093	2.15431764438447	0.303769714270647	2.45808735865512
53	0	0	0.0886183723167726	0.0886183723167726	0.000207831720355679	1.32241653439109	0.779479989451086	2.10210435556254	0.0970219499629333	2.19912630552547
54	0	0	0.447651917735981	0.447651917735981	0.000170158220920098	1.26615844002946	0.742825674596246	2.00915427284663	0.339032642520933	2.34818691536756
55	0	0	0.0895211146470084	0.0895211146470084	0.000139313768357636	1.1868433940314	0.704062399814805	1.89104510761456	0.415653670576959	2.30669877819152
56	0	0	1.82686199805171	1.82686199805171	0.000114060466481214	1.09467898775295	0.664573902179723	1.75936695039915	0.369682305628361	2.12904925602751
57	0	0	0.499706145341357	0.499706145341357	9.33848116179433e-05	0.996929785519004	0.62624710943346	1.62327027976408	0.713445232502803	2.33671551226688
58	0	0	0.57305824718464	0.57305824718464	7.64570171420019e-05	0.898648878662889	0.590997614974234	1.48972295065426	0.505354270598472	1.99507722125274
59	0	0	0.992122895113665	0.992122895113665	6.25977112225428e-05	0.803240926637304	0.559956983149928	1.36326050749845	0.356663636526567	1.71992414402502
60	0	0	0.160175509818286	0.160175509818286	5.1250671250591e-05	0.712893739822446	0.53384136436947	1.24678635486317	0.29966037051507	1.54644672537824
61	0	0	6.84142649127702	6.84142649127702	4.19605006688471e-05	0.628907562017596	0.513126800052276	1.14207632257054	0.579072506171538	1.72114882874208
62	0	0	0.871985449468674	0.871985449468674	3.43543523122662e-05	0.551944959237904	0.500880172039557	1.05285948562977	0.266779088723865	1.31963857435364
63	0	0	2.61649003573423	2.61649003573423	2.81269647400904e-05	0.482219278345097	0.500625594391962	0.982872999701799	0.10531123333557	1.08818423303737
64	0	0	5.51614128760283	5.51614128760283	2.3028411023347e-05	0.41963573533091	0.513925284915884	0.933584048657818	-0.20048834835114	0.733095700306678
65	0	0	6.48494040070981	6.48494040070981	1.88540683000156e-05	0.363896114352261	0.543112033943907	0.907027002364468	-0.33508007660324	0.571946925761228
66	0	0	0.549232593125372	0.549232593125372	1.54364055367637e-05	0.314575634066341	0.591708219584791	0.906299290056669	-0.465029003488437	0.441270286568232
67	0	0	0.000240896749032517	0.000240896749032517	1.26382599298552e-05	0.27117863143344	0.66012640991932	0.93131767961269	-0.16139291657582	0.769924763036871
68	0	0	0.489181328694867	0.489181328694867	1.0347332069631e-05	0.233178216755274	0.743908778476616	0.97709734256396	-0.0151543079291651	0.961943034634795
69	0	0.0415978429028156	0	0.0415978429028156	8.47167897894678e-06	0.200772804311832	0.836457930869818	1.03723920686063	-0.0176246727082099	1.01961453415242
70	0	0.0986682976616588	0	0.0986682976616588	6.93602411000711e-06	0.174820601008628	0.930884402222967	1.1057119392557	0.202857406373431	1.30856934562914
71	0	0	0.570381646525207	0.570381646525207	5.67873624306685e-06	0.153193091316925	1.02090652341017	1.17410529346334	0.24062932917594	1.41473462263928
72	0	0	1.83666696501851	1.83666696501851	4.64935600078889e-06	0.133662036724419	1.10182759668377	1.23549428276419	0.208743273784599	1.44423755654879
73	0	0	3.32759176588389	3.32759176588389	3.80657073881139e-06	0.116178039946738	1.17149965208726	1.28768149860474	0.0288797329253452	1.31656123153008
74	0.760368546302186	0	0	0.760368546302186	0.137834550327916	0.100640725663104	1.23060575283512	1.46908102882614	-0.0723762857090391	1.3967047431171
75	0.395176326268446	0	0	0.395176326268446	0.18448270025423	0.0869188451395072	1.28009793167424	1.55149947706797	-0.302772132206952	1.24872734486102
76	0.168304982355304	0	0	0.168304982355304	0.181550177513775	0.0748647672159223	1.31958849138393	1.57600343611363	-0.125547068716536	1.45045636739709
77	3.25968009305962	0	0	3.25968009305962	0.739520469232906	0.0643247302081208	1.34819319153983	2.15203839098086	-0.154973460942924	1.99706493003793
78	0.0975814422881289	0	0	0.0975814422881289	0.623156665248774	0.0551459154030413	1.36513295107334	2.04343553172515	-0.184455479904677	1.85898005182047
79	0.0138464224806833	0	0	0.0138464224806833	0.512707456400329	0.0471811575798746	1.37001678112917	1.92990539510937	-0.0289093426516953	1.90099605245768
80	3.47051938175191	0	0	3.47051938175191	1.04886779664577	0.0402919168012811	1.3629307031086	2.45209041655565	0.186463422417014	2.63855383897266
81	0.0426766966261684	0	0	0.0426766966261684	0.866476293685585	0.0343499870503781	1.34441599629341	2.24524227702937	0.101549989732539	2.34679226676191
82	0.107045477675664	0	0	0.107045477675664	0.728814841578092	0.029238302006853	1.31539108419773	2.07344422778268	0.00388929689675177	2.07733352467943
83	0	0.287706014607843	0	0.287706014607843	0.596703124099642	0.0298926093425602	1.27705127180566	1.90364700524786	0.0640963635375003	1.96774336878536
84	0	0	0.207874916927426	0.207874916927426	0.488539198158085	0.0337610765224674	1.23077866998886	1.75307894466941	0.101558095367173	1.85463704003658
85	0	0	0.43401497054461	0.43401497054461	0.399982065616081	0.0352448479412959	1.17816519236794	1.61339210592531	0.262718180683059	1.87611028660837
86	0	0	0.935983355088355	0.935983355088355	0.327477617799542	0.0350813554254397	1.12108479663003	1.48364376985501	0.373521620487187	1.8571653903422
87	0	0	0.243234963430475	0.243234963430475	0.268115996637202	0.0338190409984039	1.06174390318005	1.36367894081565	0.0908340324229547	1.45451297323861
88	0	0.0620498467026084	0	0.0620498467026084	0.21951481183903	0.0329489474657924	1.00212472108915	1.25458848039397	0.599686267312669	1.85427474770664
89	0	0.311992141430783	0	0.311992141430783	0.17972352720874	0.0377016822886348	0.943449206068479	1.16087441556585	0.505515282954134	1.66638969851999
90	0	0.0170946734000584	0	0.0170946734000584	0.147145178777444	0.0447328029713898	0.886320099875004	1.07819808162384	0.418203255888352	1.49640133751219
91	0	0.0523292880556208	0	0.0523292880556208	0.12047228303225	0.0491551750743489	0.830991142721768	1.00061860082837	0.399906698937452	1.40052529976582
92	0	0.00612914765096481	0	0.00612914765096481	0.0986343630120182	0.0514143069542859	0.777543181996709	0.927591851963014	0.449785478181417	1.37737733014443
93	0	0.134294136120644	0	0.134294136120644	0.080754986308196	0.0536864915631869	0.725986015522203	0.860427493393586	0.294657178464425	1.15508467185801
94	0	0	0.00205680517922048	0.00205680517922048	0.0661165907549121	0.0555049828774953	0.676312878569222	0.797934452201629	0.357735289321129	1.15566974152276
95	0	0	0.486237460091473	0.486237460091473	0.0541316861397175	0.0549001413656164	0.628554062178431	0.737585889683765	0.301042811117123	1.03862870080089
96	0	0	0.0153202812506569	0.0153202812506569	0.0443192761585522	0.0526907654910675	0.582996400881752	0.680006442531371	0.624813445650385	1.30481988818176
97	0	0	3.88116081997038	3.88116081997038	0.0362855543451628	0.0494784349339514	0.540190765797933	0.625954755077047	0.519730646199465	1.14568540127651
98	0	2.3945771468204	0	2.3945771468204	0.0297080992348667	0.0876597621964521	0.502356037656351	0.61972389908767	0.946389007316841	1.56611290640451
99	0	1.29989406328359	0	1.29989406328359	0.0243229344590793	0.169873171028712	0.471730613445891	0.665926718933682	0.551205315388745	1.21713203432243
100	0	0.925760214876032	0	0.925760214876032	0.0199139344467474	0.255557320117783	0.448476756623394	0.723948011187924	0.511171383363587	1.23511939455151
101	0	1.73606867530613	0	1.73606867530613	0.0163041505463307	0.349214124614607	0.431535930114057	0.797054205274995	0.422255521741262	1.21930972701626
102	0.747982739523351	0	0	0.747982739523351	0.148934977359161	0.427142875085724	0.419351068321065	0.995428920765951	0.10028097184403	1.09570989260998
103	0	0.0411713136667713	0	0.0411713136667713	0.121937646172918	0.466066236388145	0.410294178970205	0.998298061531268	-0.051787515246993	0.946510546284275
104	0	2.32246354347696	0	2.32246354347696	0.0998341008797091	0.518171222411389	0.402899446867502	1.0209047701586	-0.437520736155124	0.583384034003475
105	0	0	1.0748416860842	1.0748416860842	0.0817372485961074	0.571687897887002	0.396032677996303	1.04945782447941	-0.5819412641171	0.467516560362313
106	0	0	0.55378045219149	0.55378045219149	0.0669207990976137	0.588776368664041	0.389422024691036	1.04511919245269	-0.229388750888903	0.815730441563787
107	0	0	0.12548964500562	0.12548964500562	0.0547901162417692	0.580884781392026	0.383412713414596	1.01908761104839	-0.441749050667062	0.577338560381329
108	0	0	0.234386790083149	0.234386790083149	0.0448583531318537	0.556507866493689	0.37814744576192	0.979513665387462	-0.354418591393232	0.62509507399423
109	0	0	2.99504598187524	2.99504598187524	0.0367269132414813	0.521881495852292	0.373648536839486	0.93225694593326	-0.626413690241126	0.305843255692133
110	0	0	0.0593239433917782	0.0593239433917782	0.0300694533364275	0.481522481545977	0.371209593844286	0.88280152872669	-0.398180458262302	0.484621070464388
111	0	0	0.0519681547423612	0.0519681547423612	0.0246187861747758	0.438646899555376	0.372150457684407	0.835416143414558	-0.184626342824991	0.650789800589568
112	0	0	2.28787936805211	2.28787936805211	0.0201561573447401	0.395493240819495	0.376416818429785	0.792066216594021	-0.13165126536595	0.660414951228071
113	0	0	1.19807251088224	1.19807251088224	0.0165024658820179	0.353571147883444	0.384295940522839	0.7543695542883	-0.239091578658969	0.515277975629332
114	0	0	0.0423713343925503	0.0423713343925503	0.0135110763192282	0.313852096953608	0.396470724947929	0.723833898220766	-0.282200227604268	0.441633670616498
115	0	0	1.92571923305733	1.92571923305733	0.0110619336897349	0.276914899261759	0.412670141234752	0.700646974186246	-0.367928850411079	0.332718123775166
116	0	0	0.0584568336545924	0.0584568336545924	0.00905674530029591	0.243056135943863	0.432470281423665	0.684583162667823	-0.343461963484896	0.341121199182927
117	0	0	0.000912425334222383	0.000912425334222383	0.00741503590014709	0.212373458421989	0.455163938227248	0.674952432549384	-0.38531618744723	0.289636245102155
118	0	0	0.932983206791889	0.932983206791889	0.00607091792662713	0.184827962860087	0.479180594331081	0.670079475117795	0.052020519738974	0.722099994856769
119	0	0	0.184767541658102	0.184767541658102	0.00497044720594256	0.160290488018441	0.503111225978551	0.668372161202934	-0.468163578112425	0.200208583090509
120	0	0	0.191122252718528	0.191122252718528	0.00406945798405618	0.138575615360104	0.525833403032149	0.668478476376309	-0.491082308942277	0.177396167434032
121	0	0	0.150402936580619	0.150402936580619	0.00333179039990527	0.119466308536448	0.546219115954206	0.669017214890559	-0.347929332540071	0.321087882350488
122	0	0	0.0061804892588896	0.0061804892588896	0.00272783926321193	0.102731468643384	0.563282889025671	0.668742196932267	-0.266015094529931	0.402727102402336
123	0.474244822097642	0	0	0.474244822097642	0.0881993676525517	0.0881381639365502	0.576208235125302	0.752545766714404	-0.260638840121827	0.491906926592577
124	0.0384647828664283	0	0	0.0384647828664283	0.0791840169223923	0.0754598878790228	0.584380283309563	0.739024188110978	-0.136368508922941	0.602655679188037
125	1.74587450409056	0	0	1.74587450409056	0.381303746383457	0.0644818835532992	0.587449817043339	1.0332354469801	-0.0396816303100199	0.993553816670076
126	0	0	2.19940617369095	2.19940617369095	0.312185103427985	0.0550043266460481	0.585466848696794	0.952656278770827	0.0652621482566494	1.01791842702748
127	0	0	0.186138725954341	0.186138725954341	0.255595544829322	0.0468439684030208	0.579817717144846	0.882257230377188	0.237290863105824	1.11954809348301
128	0	0	0.409873118304292	0.409873118304292	0.209263932901486	0.0398346922859939	0.572297575269341	0.821396200456821	0.385812069439718	1.20720826989654
129	0	1.00125997664946	0	1.00125997664946	0.171330817376496	0.0513724991700722	0.563916234306029	0.786619550852597	0.140303366150169	0.926922917002766
130	0	0.00488391479121438	0	0.00488391479121438	0.140273809136124	0.0728588442823648	0.555015454526797	0.768148107945285	0.297496351930344	1.06564445987563
131	0	0	0.0716856844561518	0.0716856844561518	0.114846481391136	0.084942433886431	0.545430618050281	0.745219533327848	0.232791366975853	0.978010900303701
132	0	0	0.00221014573406284	0.00221014573406284	0.0940283461977208	0.0902512218747703	0.53483901351454	0.719118581587031	0.0431716409606577	0.762290222547689
133	0	0	0.888641873655204	0.888641873655204	0.0769838986931368	0.0908442855103469	0.522974256231762	0.690802440435245	0.0764427423549905	0.767245182790236
134	0	0	1.42958151186204	1.42958151186204	0.0630290853519111	0.0882568173755657	0.510149377659451	0.661435280386928	-0.23162636096102	0.429808919425908
135	0	0	5.14249380252323	5.14249380252323	0.0516038505159871	0.083622395462956	0.49782342167807	0.633049667657013	-0.241702607019993	0.391347060637021
136	0	0	0.0796729764691294	0.0796729764691294	0.0422496593946766	0.077768139736992	0.489719725185941	0.609737524317609	-0.482537617292418	0.127199907025191
137	0.032542461152847	0	0	0.032542461152847	0.0404900428796585	0.0712885672483427	0.48893402055254	0.600712630680541	-0.525922786098947	0.0747898445815948
138	5.56247176927492	0	0	5.56247176927492	1.04145551194047	0.0646027416895673	0.495444910367913	1.60150316399795	-0.647305087322214	0.954198076675739
139	0.0721943944379837	0	0	0.0721943944379837	0.865758279100003	0.0579983470290797	0.507462141564626	1.43121876769371	-0.554973306348455	0.876245461345254
140	1.51269604308782	0	0	1.51269604308782	0.983028200383489	0.0516655478974117	0.522544976751754	1.55723872503265	-0.811356406790416	0.745882318242239
141	0.154989767327389	0	0	0.154989767327389	0.83293029720092	0.0457228912259468	0.538253803199988	1.41690699162685	-0.33440330412711	1.08250368749974
142	2.82158072932619	0	0	2.82158072932619	1.19341146342342	0.0402370218875939	0.552492293651184	1.78614077896219	-0.495781786602728	1.29035899235946
143	0.768577646268742	0	0	0.768577646268742	1.11640215732078	0.0352376039118311	0.563653457861451	1.71529321909406	-0.189194081042473	1.52609913805159
144	0.482693403262352	0	0	0.482693403262352	1.00153024870472	0.0307285376107664	0.570646930195617	1.6029057165111	-0.284614491674844	1.31829122483626
145	0.0637753942369299	0	0	0.0637753942369299	0.831544132437876	0.0266963252017295	0.572859267279961	1.43109972491957	-0.351928225331008	1.07917149958856
146	0.139232495404414	0	0	0.139232495404414	0.70604932335747	0.023116250127797	0.570081053725321	1.29924662721059	-0.452033765374117	0.847212861836471
147	2.56227677977212	0	0	2.56227677977212	1.04252627649773	0.0199568878127365	0.562422136466591	1.62490530077705	-0.37500702890106	1.24989827187599
148	0.958443442911161	0	0	0.958443442911161	1.02728464457442	0.0171833497261905	0.550227781173555	1.59469577547417	-0.0746190326882319	1.52007674278593
149	0.403528723667037	0	0	0.403528723667037	0.914216878528389	0.0147595717660933	0.534002830185065	1.46297928047955	-0.174061373011452	1.2889179074681
150	1.97434608163881	0	0	1.97434608163881	1.10638570081625	0.0126498868348151	0.514347209800353	1.63338279745142	0.0645981441520793	1.6979809416035
151	0	0.4499779817282	0	0.4499779817282	0.905831998024003	0.0187050734331195	0.491903782682576	1.4164408541397	-0.0981520879378576	1.31828876620184
152	0	0.807996857888536	0	0.807996857888536	0.741632513904325	0.0432085836951603	0.467318134347988	1.25215923194747	-0.229293809663076	1.0228654222844
153	0	1.01379356585702	0	1.01379356585702	0.607197346616006	0.088369799362415	0.441209111130571	1.13677625710899	-0.532665856927955	0.604110400181036
154	0	5.54639932581451	0	5.54639932581451	0.497131140861874	0.228475628515252	0.414148571429881	1.13975534080701	-0.245649248142625	0.894106092664382
155	0.0816229749662384	0	0	0.0816229749662384	0.421812288540024	0.399940492707504	0.386648719419109	1.20840150066664	-0.261427100686428	0.946974399980209
156	0.358208453792556	0	0	0.358208453792556	0.410282869313997	0.501735367737222	0.359155455444608	1.27117369249583	-0.288780559873926	0.9823931326219
157	0.251569883551386	0	0	0.251569883551386	0.381513085908064	0.553484221463497	0.332046329055456	1.26704363642702	-0.48199970591842	0.785043930508597
158	0.775330607578141	0	0	0.775330607578141	0.452900091485896	0.569985832111855	0.305631872212961	1.32851779581071	-0.364374799547254	0.964142996263458
159	0.28920841173977	0	0	0.28920841173977	0.423227823970915	0.562318290326029	0.280159292020455	1.2657054063174	-0.540088453919114	0.725616952398285
160	0	0.174922746919826	0	0.174922746919826	0.346509635043263	0.541766813535884	0.255817696320087	1.14409414489923	-0.707517495156785	0.436576649742449
161	0	0.66929101345229	0	0.66929101345229	0.283698094447747	0.524599649020576	0.23274420174179	1.04104194521011	-0.789062925410555	0.251979019799557
162	0	0.588973828051081	0	0.588973828051081	0.232272354513992	0.51643909570595	0.211030427562383	0.959741877782325	-0.376988476562037	0.582753401220288
163	0	0.0109519957759223	0	0.0109519957759223	0.190168519730437	0.503223566393665	0.19072900873113	0.884121094855231	-0.640283837125917	0.243837257729314
164	0	1.15021513493955	0	1.15021513493955	0.155696815370626	0.498153024847818	0.171859868404676	0.82570970862312	-0.210413469528685	0.615296239094435
165	0	0.427539949953545	0	0.427539949953545	0.127473770900236	0.503516441189082	0.154416076245084	0.785406288334401	-0.00964772586000612	0.775758562474395
166	0.0317006112971007	0	0	0.0317006112971007	0.110113042383634	0.497123346392807	0.1383691860772	0.745605574853641	-0.121015990288908	0.624589584564733
167	0.328301203546888	0	0	0.328301203546888	0.149663846044996	0.476503179492094	0.123673997967645	0.749841023504735	0.166858842168409	0.916699865673144
168	0	0.650733339058932	0	0.650733339058932	0.122534393380967	0.458426732509939	0.110272728011305	0.691233853902211	-0.00479125234652541	0.686442601555686
169	0	1.98943197590697	0	1.98943197590697	0.100322676170753	0.47608678717588	0.0980985965299977	0.674508059876631	0.0464664840913077	0.720974543967939
170	0	1.2616865554823	0	1.2616865554823	0.0821372602120788	0.524898635979522	0.0870788641713448	0.694114760362946	-0.114724289076954	0.579390471285992
171	0	1.6832750702654	0	1.6832750702654	0.0672483009091975	0.589215508098735	0.0771373574193147	0.733601166427248	-0.558528757450023	0.175072408977224
172	0	0.00131737816781629	0	0.00131737816781629	0.0550582520466029	0.638804489910795	0.0681965318739638	0.762059273831361	-0.670360664244984	0.0916986095863771
173	0	9.85701791108835	0	9.85701791108835	0.0450778841612711	0.823800472403549	0.0601791246357765	0.929057481200597	-0.776416689879968	0.152640791320628
174	0	0.128301027848885	0	0.128301027848885	0.03690665004652	1.07414808047239	0.0530094473015722	1.16406417782048	-0.864442151864857	0.299622025955624
175	0	0	0.233290627177228	0.233290627177228	0.0302166093861731	1.20863371627209	0.0466276295866377	1.2854779552449	-0.552261357290336	0.733216597954567
176	0	1.02468672856962	0	1.02468672856962	0.0247392673582049	1.27702387891507	0.041091870015089	1.34285501628837	-0.571682966137824	0.771172050150544
177	0	0.349047193058873	0	0.349047193058873	0.0202547989947801	1.30273644891937	0.0364746933389221	1.35946594125307	-0.524568863193552	0.834897078059521
178	0	0.0107176156824856	0	0.0107176156824856	0.01658322683444	1.28270668181416	0.0327322552100653	1.33202216385866	-0.656926843415798	0.675095320442866
179	0	0.333622121613932	0	0.333622121613932	0.0135771977946242	1.23314291070532	0.0297529482749821	1.27647305677493	-0.62266343056247	0.65380962621246
180	0	0.539958738632467	0	0.539958738632467	0.0111160693750809	1.17397803806455	0.0273992711962289	1.21249337863586	-0.779326254788252	0.433167123847612
181	0.359854027732237	0	0	0.359854027732237	0.074331536459605	1.10402394049887	0.0255327517818735	1.20388822874035	-0.88575066452072	0.318137564219631
182	0.593234273398027	0	0	0.593234273398027	0.168392644810207	1.02085569192126	0.0240276185594068	1.21327595529088	-0.841948260458453	0.371327694832425
183	0.000816670346242385	0	0	0.000816670346242385	0.138016274116901	0.931562520241632	0.0227772028363166	1.09235599719485	-1.29256660436619	-0.200210607171339
184	0.75685338811197	0	0	0.75685338811197	0.250192411738182	0.8410977330689	0.0216958184249446	1.11298596323203	-0.929324809308889	0.183661153923137
185	0.188226590910666	0	0	0.188226590910666	0.238959914061873	0.752820129361923	0.0207179828108847	1.01249802623468	-0.775162966681742	0.237335059552939
186	3.20290793485579	0	0	3.20290793485579	0.776232539707192	0.668909311738284	0.019796217503191	1.46493806894867	-1.0405832110119	0.424354857936769
187	2.57583781785234	0	0	2.57583781785234	1.10244563323345	0.590682825310279	0.018898226577422	1.71202668512115	-0.65377750379379	1.05824918132736
188	0	0	0.82353711936125	0.82353711936125	0.902606143524756	0.518837068154956	0.0180507591434845	1.4394939708232	-0.217960675360613	1.22153329546258
189	0	0	0.671173095251561	0.671173095251561	0.738991407620836	0.453629188416109	0.017733386273661	1.21035398231061	-0.0369073456726227	1.17344663663798
190	0	0	0.150798932710739	0.150798932710739	0.605034991679564	0.395013446689526	0.018808719101035	1.01885715747013	-0.200858277826419	0.817998879643706
191	0	0	0.161320021535557	0.161320021535557	0.495360754376341	0.34274257490589	0.0218327238866077	0.859936053168839	-0.0415075896379717	0.818428463530867
192	3.58360679330355	0	0	3.58360679330355	1.05516478816258	0.296442341159557	0.0268499036651945	1.37845703298733	-0.200271987161661	1.17818504582567
193	0	0	0.133789639527506	0.133789639527506	0.863895861633719	0.255665703854235	0.0335297576316706	1.15309132311963	-0.0683441991850744	1.08474712393455
194	0	0	0.871909650650454	0.871909650650454	0.707298109376326	0.219931504732596	0.0414226908577341	0.968652304966656	-0.558047357057054	0.410604947909602
195	0	0	0.379215934232979	0.379215934232979	0.579086713740312	0.188751526613275	0.0504815021120758	0.818319742465663	-0.571559160198116	0.246760582267547
196	0	0	0.652730130939334	0.652730130939334	0.47411610123806	0.161648862680374	0.0609061498761307	0.696671113794564	-0.73919241003248	-0.0425212962379154
197	0	0	1.64434242244495	1.64434242244495	0.388173432613034	0.138169858144293	0.0729420298493294	0.599285320606657	-0.858805174336912	-0.259519853730255
198	0	0	3.10201543738293	3.10201543738293	0.317809526808135	0.117891350948796	0.0874899122837393	0.523190790040671	-0.967657851354109	-0.444467061313439
199	0	0	2.53282208282327	2.53282208282327	0.260200433218981	0.100424523415355	0.106745231032283	0.467370187666619	-0.57382917924708	-0.106458991580461
200	0	0.303988627466203	0	0.303988627466203	0.213034096640594	0.0907431775666467	0.133281880620473	0.437059154827713	-0.859852628962713	-0.422793474135
201	0	0.000129589632452818	0	0.000129589632452818	0.174417566373841	0.0859359603078023	0.167714087318282	0.428067613999925	-0.544785842262533	-0.116718228262608
202	0	0	0.00113420138492386	0.00113420138492386	0.142801025467283	0.0798918433491747	0.208311121109685	0.431003989926143	-0.931017623021789	-0.500013633095646
203	0	0	1.45638060707293	1.45638060707293	0.116915591121137	0.0732152212704721	0.252376445479153	0.442507257870762	-0.605449664634581	-0.162942406763819
204	0.619776933391823	0	0	0.619776933391823	0.208068887940739	0.0663340023833976	0.297766218922263	0.572169109246399	-0.661749322844362	-0.0895802135979626
205	0.105738630929542	0	0	0.105738630929542	0.189519559314983	0.0595417449595412	0.342720802318145	0.591782106592669	-0.30482269712184	0.286959409470829
206	8.67407806329337	0	0	8.67407806329337	1.72750908979695	0.0530323038492356	0.385271771311069	2.16581316495726	-0.310597852871181	1.85521531208607
207	0.397315825117895	0	0	0.397315825117895	1.48638595844784	0.0469263309135702	0.423609862243495	1.9569221516049	-0.0494740372152387	1.90744811438966
208	0.0240083979491823	0	0	0.0240083979491823	1.22130187934059	0.04129144413851	0.456319007491958	1.71891233097106	-0.217826141370837	1.50108618960022
209	0.00727859476918465	0	0	0.00727859476918465	1.00123679280053	0.0361574900121328	0.48245666595875	1.51985094877142	0.0695704689978043	1.58942141776922
210	0.277800490150655	0	0	0.277800490150655	0.870100039023143	0.0315280153182806	0.501544089484773	1.4031721438262	-0.0391137159553849	1.36405842787081
211	0	0	1.81302830137479	1.81302830137479	0.712377660202598	0.0273888210797157	0.513611629831996	1.25337811111431	-0.128010266365529	1.12536784474878
212	0	0	3.66236828930515	3.66236828930515	0.583245498213605	0.0237142795374635	0.520117176944765	1.12707695469583	-0.262862763403208	0.864214191292625
213	0	0	3.49864834449358	3.49864834449358	0.477521025981767	0.0204719440818051	0.524845586392979	1.02283855645655	-0.39776593630505	0.625072620151502
214	0	0	0.01517264011685	0.01517264011685	0.390961149212622	0.0176258634388745	0.532699480113105	0.941286492764602	-0.623904583217922	0.31738190954668
215	0	0	1.65655089969281	1.65655089969281	0.320091916119083	0.0151389183945664	0.546488409200906	0.881719243714556	-0.712520537021689	0.169198706692866
216	0	0	0.155203353980142	0.155203353980142	0.262069095538353	0.0129744265241739	0.5667165217015	0.841760043764026	-0.503408774105188	0.338351269658839
217	0	0	0.479022522475769	0.479022522475769	0.214564027948581	0.0110972035226097	0.592461810163326	0.818123041634517	-0.562209179382876	0.25591386225164
218	0.00996700667401793	0	0	0.00996700667401793	0.177476879979652	0.00947422540927892	0.621681866967475	0.808632972356406	-0.433869550415056	0.37476342194135
219	0	0.00377145729419628	0	0.00377145729419628	0.145305779599672	0.00814108904158097	0.651878630918059	0.805325499559312	-0.512308902813175	0.293016596746136
220	0	0.000770422051880798	0	0.000770422051880798	0.118966310358222	0.00705129386161061	0.680471865186124	0.806489469405957	-0.166844481012484	0.639644988393473
221	0	1.19455940959453	0	1.19455940959453	0.0974013768704973	0.0270332814278206	0.705223805930932	0.82965846422925	0.109599883918078	0.939258348147328
222	0	3.15092980371907	0	3.15092980371907	0.079745502636014	0.113072478923293	0.724444721468835	0.917262703028142	-0.135843795948518	0.781418907079624
223	0	0.492369815523464	0	0.492369815523464	0.0652900954277659	0.223979631095341	0.737042325778318	1.02631205230143	0.212765204091582	1.23907725639301
224	0	0.341079307728827	0	0.341079307728827	0.053455008998108	0.304490749885003	0.742482364154382	1.10042812303749	0.223520888437078	1.32394901147457
225	0	0.310166068695752	0	0.310166068695752	0.0437652597728109	0.359119517660801	0.740704395335541	1.14358917276915	0.0350538225100128	1.17864299527917
226	0	2.57669777865687	0	2.57669777865687	0.035831964092448	0.433846390371285	0.732020616947266	1.201698971411	-0.209633260555091	0.992065710855908
227	0	0.776806237069236	0	0.776806237069236	0.0293367309456726	0.522808606100524	0.717014517064246	1.26915985411044	-0.13493833816286	1.13422151594758
228	0	0.116871075068498	0	0.116871075068498	0.0240188838199979	0.579223646530374	0.696448712892388	1.29969124324276	-0.351381898172106	0.948309345070655
229	0	0.613605062490109	0	0.613605062490109	0.019664998838038	0.610551866120825	0.671186483318315	1.30140334827718	-0.0808582666862116	1.22054508159097
230	1.25439674237854	0	0	1.25439674237854	0.243483892140336	0.620899862689449	0.642128435374349	1.50651219020413	0.109988335548643	1.61650052575278
231	1.29439852547263	0	0	1.29439852547263	0.43398239630381	0.607434469326239	0.610163903591443	1.65158076922149	0.314003034436573	1.96558380365807
232	0.0668810292760252	0	0	0.0668810292760252	0.36743820795864	0.578448936492479	0.576135664399902	1.52202280885102	0.279638584556984	1.801661393408
233	0	0	0.209967949463435	0.209967949463435	0.300832960711602	0.540012365340892	0.540828006039727	1.38167333209222	0.278474324260244	1.66014765635246
234	0	0	1.03276437012771e-07	1.03276437012771e-07	0.246301196474088	0.496503543355037	0.505043636643864	1.24784837647299	0.229656900204969	1.47750527667796
235	0	0	4.05144826575712	4.05144826575712	0.201654364073238	0.451024326318788	0.469733112585687	1.12241180297771	0.131941177978708	1.25435298095642
236	0	0	0.666625857764166	0.666625857764166	0.165100629359145	0.405718694648336	0.437676674012621	1.0084959980201	0.43889297337117	1.44738897139127
237	0	0	0.169997936412124	0.169997936412124	0.135172962608861	0.362018097633293	0.412020054018621	0.909211114260776	0.471809714916011	1.38102082917679
238	0	0	3.40529036616208	3.40529036616208	0.110670261472534	0.320829325332137	0.394012151463709	0.82551173826838	0.218135458754991	1.04364719702337
239	0	0	1.03992627239876	1.03992627239876	0.0906091465187449	0.282677682406078	0.384966887882205	0.758253716807029	0.092791271848318	0.851044988655346
240	0	0	0.00258771325574978	0.00258771325574978	0.0741844947650455	0.247815495463113	0.38598432564851	0.707984315876669	-0.0487649058602554	0.659219410016413
241	0	0	3.97930871014008	3.97930871014008	0.060737127265695	0.216303817366127	0.396403972950081	0.673444917581903	0.143745069515772	0.817189987097675
242	0	0	0.105728461543366	0.105728461543366	0.0497273539460354	0.188073480244442	0.41601624813256	0.653817082323038	0.0470664827670736	0.700883565090111
243	0	0	0.452498511857382	0.452498511857382	0.0407133139448138	0.162970299414513	0.444360415477985	0.648044028837311	-0.210655661349807	0.437388367487504
244	0	0	1.77984121575397	1.77984121575397	0.0333332421863363	0.140788168002437	0.479362950665003	0.653484360853777	-0.112770107553333	0.540714253300443
245	0	0	3.47115459752972	3.47115459752972	0.0272909504777505	0.121292947020234	0.519192801719783	0.667776699217768	-0.259954478060555	0.407822221157213
246	0	0	0.0396407477531536	0.0396407477531536	0.0223439404368635	0.10423940045718	0.563587383585691	0.690170724479735	-0.229327961479383	0.460842763000352
247	0	0	2.64693336387292	2.64693336387292	0.018293671180602	0.0893829118430057	0.612020603471541	0.719697186495148	-0.55509587827119	0.164601308223958
248	0	0	1.70456252345234	1.70456252345234	0.014977591182255	0.0764873177378709	0.663629878264307	0.755094787184433	-0.391817280803839	0.363277506380594
249	0	0	3.04490060065955	3.04490060065955	0.0122626145079419	0.0653298809234806	0.71804981489852	0.795642310329942	-0.572967215309404	0.222675095020538
250	0	0	0.450747821409035	0.450747821409035	0.0100397796107928	0.0557041828667595	0.775308398397216	0.841052360874768	-0.3790397267325	0.462012634142268
251	0	0	0.743799885943357	0.743799885943357	0.00821987632148057	0.0474215263880617	0.834695044067433	0.890336446776976	-0.307734081960732	0.582602364816243
252	0	1.14997050946212	0	1.14997050946212	0.00672986553089422	0.0604623375868351	0.894150247707518	0.961342450825247	-0.300664424155789	0.660678026669458
253	0	0.189242348884095	0	0.189242348884095	0.00550994787422292	0.0881685703826367	0.950902645653637	1.0445811639105	-0.003797156136634	1.04078400777386
254	0	0.369254523118757	0	0.369254523118757	0.00451116377248241	0.113216121072913	1.00195099751628	1.11967828236167	0.170613556402801	1.29029183876448
255	1.22000262576695	0	0	1.22000262576695	0.224842385728363	0.131948561878859	1.04468532964359	1.40147627725081	0.289541948179129	1.69101822542994
256	2.16534332262308	0	0	2.16534332262308	0.576595529210739	0.140169655379699	1.07719513633272	1.79396032092316	0.555494184709693	2.34945450563285
257	0	2.93586698712573	0	2.93586698712573	0.472076491852105	0.19252012890068	1.09835139535375	1.76294801610653	0.0102009074804551	1.77314892358699
258	0	0.939724092100474	0	0.939724092100474	0.386503541684486	0.282775468675113	1.10775955604372	1.77703856640332	-0.162432738873951	1.61460582752937
259	0	0.0182285249037169	0	0.0182285249037169	0.316442335750646	0.348714349159466	1.10564703847095	1.77080372338106	-0.39247309056907	1.37833063281199
260	0	0.0147160599632444	0	0.0147160599632444	0.259081071854882	0.381993671663875	1.09272544056168	1.73380018408044	-0.266868045735	1.46693213834544
261	0	0.326351302831732	0	0.326351302831732	0.212117641067999	0.397694076979348	1.07005169176562	1.67986340981297	-0.603766742634214	1.07609666717875
262	0	2.22378218500869	0	2.22378218500869	0.173667236012728	0.439123018086904	1.03890169069177	1.6516919447914	-0.247327452634989	1.40436449215641
263	0	0.0742626018442685	0	0.0742626018442685	0.142186706925671	0.487868723536927	1.00066296753664	1.63071839799924	-0.306511162730478	1.32420723526876
264	0	2.84765385310493	0	2.84765385310493	0.116412629638934	0.555551855805338	0.956748493548189	1.62871297899246	-0.258798015873367	1.36991496311909
265	0	0.0830924095659401	0	0.0830924095659401	0.0953105999320722	0.627792664609734	0.908531107948499	1.63163437249031	-0.315096051965435	1.31653832052487
266	0	0	0.234358890482392	0.234358890482392	0.0780337192587004	0.656863035545166	0.857309889470818	1.59220664427468	-0.537914557735803	1.05429208653888
267	0	0	0.178653942286401	0.178653942286401	0.0638886057341511	0.654765927679933	0.80439130057404	1.52304583398812	-0.310891132628073	1.21215470136005
268	0	0	0.047223301487475	0.047223301487475	0.0523075662858236	0.631845541892643	0.751046967825348	1.43520007600381	-0.370865523873712	1.0643345521301
269	4.1015602756602	0	0	4.1015602756602	0.786312555511057	0.59572002590048	0.698315154219669	2.08034773563121	-0.2782388491998	1.80210888643141
270	0.461899488809971	0	0	0.461899488809971	0.727506443218489	0.551929878129377	0.646928140626699	1.92636446197456	-0.246591289872261	1.6797731721023
271	0.0425071255417768	0	0	0.0425071255417768	0.603337132761135	0.504440854348247	0.597370588966116	1.7051485760755	-0.316792266254078	1.38835630982142
272	0	0.126597698490879	0	0.126597698490879	0.493970665065433	0.45825120347438	0.549956055773468	1.50217792431328	-0.307829901241117	1.19434802307216
273	0	0.421246506379748	0	0.421246506379748	0.404428974607455	0.421554864091712	0.504880398933752	1.33086423763292	-0.0312080283086448	1.29965620932427
274	0	2.33610751926259	0	2.33610751926259	0.331118438946916	0.430500733945367	0.46225719504518	1.22387636793746	-0.257066426705335	0.966809941232128
275	0	0.318078042604103	0	0.318078042604103	0.271096848877017	0.463750661519138	0.42214123518682	1.15698874558297	0.0173813539527852	1.17437009953576
276	0.150213956861156	0	0	0.150213956861156	0.249184498075545	0.475678452769565	0.384544226213012	1.10940717705812	-0.337870867534077	0.771536309524045
277	1.81771775146324	0	0	1.81771775146324	0.533511339689276	0.468043790939423	0.349445465832785	1.35100059646148	-0.299286342793547	1.05171425366794
278	0.103620395141942	0	0	0.103620395141942	0.455585331912587	0.447546888499959	0.316799318273923	1.21993153868647	-0.520647446159578	0.699284092526891
279	0.181455401475571	0	0	0.181455401475571	0.405894005863483	0.419101666629347	0.286540673072371	1.1115363455652	-0.475853894029745	0.635682451535455
280	0	0	0.278026438820911	0.278026438820911	0.332317905090449	0.386263195368966	0.258604938136931	0.977186038596346	-0.489524475115319	0.487661563481027
281	0	0	0.63364387068388	0.63364387068388	0.272078888696001	0.351558865192887	0.233088437419856	0.856726191308744	-0.539380798805087	0.317345392503657
282	0	0	2.28380436901045	2.28380436901045	0.222759353438696	0.316744145999626	0.210532605064618	0.75003610450294	-0.432182005269218	0.317854099233722
283	0	0.0198481751856319	0	0.0198481751856319	0.182379933196028	0.283347193159584	0.192481115184496	0.658208241540108	-0.519845307879471	0.138362933660637
284	0	0.57823251934666	0	0.57823251934666	0.149320060051897	0.262086975842777	0.180163444058988	0.591570479953662	-0.499991364225474	0.0915791157281873
285	0	0.0024323618793042	0	0.0024323618793042	0.122252925215938	0.248134105328697	0.173395621114871	0.543782651659506	-0.274601199584584	0.269181452074922
286	0.000691107333734007	0	0	0.000691107333734007	0.10021750603396	0.230665193476269	0.171199406749688	0.502082106259917	-0.358013253308122	0.144068852951795
287	0	0	0.0611848181599301	0.0611848181599301	0.0820511541867804	0.211376110220464	0.172300828145324	0.465728092552568	-0.653447912180997	-0.187719819628428
288	0	0	0.0352705339258988	0.0352705339258988	0.0671778032582602	0.191500740697159	0.175449698652287	0.434128242607706	-0.447233675178398	-0.0131054325706919
289	0	0	2.71574963680823	2.71574963680823	0.0550005334517607	0.171885447358135	0.179718267791245	0.406604248601141	-0.457565540964588	-0.0509612923634471
290	0	0	0.654327051226656	0.654327051226656	0.0450306281726514	0.153089018197364	0.185740317990606	0.383859964360622	-0.455004946782861	-0.0711449824222392
291	0	0	1.72081032964584	1.72081032964584	0.0368679601153683	0.135459113327435	0.194890328388576	0.367217401831379	-0.344070297297049	0.0231471045343297
292	0	0	1.28710435061515	1.28710435061515	0.030184932749705	0.119190446006084	0.208292998584669	0.357668377340458	-0.489171646421482	-0.131503269081024
293	0	0	0.00555323743488348	0.00555323743488348	0.024713332721773	0.104368808154929	0.226794984903436	0.355877125780137	-0.762629711399761	-0.406752585619624
294	0	0	0.399679588788629	0.399679588788629	0.0202335655103644	0.0910041605432665	0.250043169377989	0.36128089543162	-0.695174203815054	-0.333893308383434
295	0	0	1.91242643027035	1.91242643027035	0.0165658423277544	0.0790553055025406	0.276775027192632	0.372396175022927	-0.988769799013465	-0.616373623990538
296	0	0	0.000124357999480556	0.000124357999480556	0.0135629645643732	0.0684481065330121	0.306243690289	0.388254761386385	-0.506100065169932	-0.117845303783546
297	0	0	0.403697228643231	0.403697228643231	0.0111044161917587	0.059088783593246	0.337664355080798	0.407857554865802	-0.535535395142212	-0.127677840276409
298	0	0	0.88615985319995	0.88615985319995	0.00909152703116997	0.0508734706572589	0.369707808978753	0.429672806667182	-0.675117268922629	-0.245444462255447
299	0	0	0.670628648589515	0.670628648589515	0.00744351277285838	0.0436949537474008	0.401316985129736	0.452455451649995	-0.516373908562343	-0.0639184569123478
300	0	0	0.415904322785952	0.415904322785952	0.00609423281806774	0.0374472975816695	0.431797384169714	0.475338914569452	-0.700478582282516	-0.225139667713064
301	0	0	1.22604254860775	1.22604254860775	0.00498953582456997	0.0320289048920666	0.460543067520185	0.497561508236822	-0.930234995451946	-0.432673487215124
302	0	0	0.763365652164951	0.763365652164951	0.00408508642315912	0.0273444246062353	0.487367504554798	0.518797015584193	-1.06985882270992	-0.55106180712573
303	0	1.43770194689496	0	1.43770194689496	0.003344585883622	0.048498815374344	0.512380752106167	0.564224153364133	-1.27217820052136	-0.707954047157227
304	0	1.02606405724676	0	1.02606405724676	0.00273831531923137	0.101113043682242	0.535230775064718	0.639082134066191	-0.984959131954987	-0.345876997888796
305	0	0.166741182362721	0	0.166741182362721	0.00224194296348053	0.151715957894771	0.555068385488894	0.709026286347145	-0.885519752479829	-0.176493466132684
306	0	1.15573561089613	0	1.15573561089613	0.00183554765084686	0.203460057234341	0.570964461857847	0.776260066743035	-0.950908616818018	-0.174648550074984
307	0.138312524494824	0	0	0.138312524494824	0.0265746264655496	0.249183482127653	0.582159857894609	0.857917966487812	-0.973439395558465	-0.115521429070652
308	1.57280318333838	0	0	1.57280318333838	0.306858312539204	0.271645005022198	0.588172434733123	1.16667575229453	-1.0436144311624	0.123061321132129
309	1.62351497326112	0	0	1.62351497326112	0.545527673883126	0.277775555852265	0.588818364440014	1.4121215941754	-1.0570130503355	0.355108543839908
310	0.5133909276946	0	0	0.5133909276946	0.539702270103008	0.272757687787327	0.584185716736548	1.39664567462688	-1.0141042879971	0.382541386629788
311	2.32348105127109	0	0	2.32348105127109	0.86304650644082	0.26043169087339	0.574584947202863	1.69806314451707	-1.05121075253741	0.64685239197966
312	1.54895051685099	0	0	1.54895051685099	0.987379809868663	0.243611922954109	0.560491655886641	1.79148338870941	-0.913296105019619	0.878187283689794
313	0.138132528388151	0	0	0.138132528388151	0.833437394704119	0.224332563262597	0.542490702702288	1.600260660669	-0.762879880469932	0.837380780199072
314	1.11842765700095	0	0	1.11842765700095	0.885097364930775	0.204037981510369	0.521226587630145	1.61036193407129	-0.977157327233109	0.63320460683818
315	1.4897003506244	0	0	1.4897003506244	0.994693292834262	0.183729726383517	0.497362301215736	1.67578532043351	-0.786662196438278	0.889123123995237
316	1.09812722696546	0	0	1.09812722696546	1.01344268418041	0.164079605330527	0.471547169743872	1.6490694592548	-0.976951982167044	0.67211747708776
317	1.03027713834612	0	0	1.03027713834612	1.01649425300937	0.145516319026485	0.444393233544409	1.60640380558026	-0.809446001121683	0.796957804458578
318	1.56111302649278	0	0	1.56111302649278	1.1152168879383	0.128291522324711	0.416459174222752	1.65996758448576	-1.19605057629821	0.463917008187547
319	0.00577182520520921	0	0	0.00577182520520921	0.91410861691532	0.112529923704095	0.388240584040366	1.41487912465978	-1.20471079796057	0.210168326699216
320	0	0	0.318655196562481	0.318655196562481	0.748408836322152	0.0982670392054391	0.360183447372621	1.20685932290021	-1.23406409527822	-0.0272047723780058
321	0	0.0711433126119059	0	0.0711433126119059	0.612745330172252	0.086724081503565	0.332822122506856	1.03229153418267	-0.915134184447275	0.117157349735398
322	0.0240934723220218	0	0	0.0240934723220218	0.506040851200494	0.0772279931310198	0.306639148579896	0.889907992911409	-0.749509346251405	0.140398646660005
323	3.70936388679161	0	0	3.70936388679161	1.08670480551005	0.0683249756438546	0.28189049754754	1.43692027870144	-0.405069194474181	1.03185108422726
324	4.57865521610158	0	0	4.57865521610158	1.71968802672701	0.0601120456150269	0.25867722724106	2.03847729958309	-0.3799072426168	1.65857005696629
325	1.57970437887115	0	0	1.57970437887115	1.69431329629878	0.0526315599319295	0.237008808243473	1.98395366447418	0.0510571294795878	2.03501079395377
326	0.00198563892758802	0	0	0.00198563892758802	1.3875463363018	0.0458878442135116	0.216843704646093	1.6502778851614	0.130636913762319	1.78091479892372
327	0.0347168430607637	0	0	0.0347168430607637	1.1423199528481	0.0398595888236096	0.198114630856961	1.38029417252867	-0.0977697555758546	1.28252441695282
328	0.0486751690060085	0	0	0.0486751690060085	0.944075786480852	0.0345090005041866	0.180743667909945	1.15932845489498	-0.0106887036683735	1.14863975122661
329	0	0	1.25875515959848	1.25875515959848	0.772943879628157	0.0297884785263194	0.164722365455389	0.967454723609865	-0.0355136291506669	0.931941094459198
330	0	0	0.096415279090628	0.096415279090628	0.632832924654977	0.0256454121071903	0.150669472833549	0.809147809595716	0.111530029147055	0.920677838742771
331	0	0	0.195833454956832	0.195833454956832	0.51811977697531	0.022025560837938	0.139323507599816	0.679468845413065	0.325955508235867	1.00542435364893
332	0	0	0.857047642580084	0.857047642580084	0.424200595187592	0.0188753741993242	0.130927221590638	0.574003190977554	0.628189568789945	1.2021927597675
333	0	0	1.15412902648216	1.15412902648216	0.347306072754064	0.0161435237108345	0.12578565329528	0.489235249760179	0.576628925355986	1.06586417511617
334	0	0	0.217687837389551	0.217687837389551	0.284350162494494	0.0137818569479778	0.124532939700999	0.42266495914347	0.512899757428974	0.935564716572444
335	0	0	0.109355485428435	0.109355485428435	0.232806222676962	0.0117459326786381	0.127428254165807	0.371980409521407	0.416925939005525	0.788906348526932
336	0	0	0.00567286523052764	0.00567286523052764	0.19060561401355	0.00999525763134247	0.133955443842692	0.334556315487584	0.450621669055243	0.785177984542827
337	0	0	3.45745834052478	3.45745834052478	0.156054677902206	0.00849331548155967	0.143305751034785	0.30785374441855	0.248296072119786	0.556149816538336
338	0	0	1.33917903494234	1.33917903494234	0.127766763960214	0.00720745560511348	0.156263644323948	0.291237863889275	0.053202106031111	0.344439969920386
339	0	0	0.118045382819039	0.118045382819039	0.104606578875484	0.00610869148610534	0.174487261405182	0.285202531766772	0.0567219037675214	0.341924435534293
340	0	0	0.0634345317227579	0.0634345317227579	0.0856446230996359	0.00517144518846203	0.198150514696535	0.288966582984633	0.266667580684374	0.555634163669007
341	0.0133797335700517	0	0	0.0133797335700517	0.0725452209957039	0.00437326406911884	0.225934195340442	0.302852680405265	0.403341181940139	0.706193862345403
342	2.00149783256545	0	0	2.00149783256545	0.422205008243212	0.00369452819263582	0.255833275988554	0.681732812424402	0.306211689456835	0.987944501881237
343	0.502806113780839	0	0	0.502806113780839	0.4368155099451	0.00311816112671017	0.285734244834637	0.725667915906447	0.567655339299336	1.29332325520578
344	0	0	0.0796265728697993	0.0796265728697993	0.357634291413495	0.00262935250681423	0.313767635849125	0.674031279769434	0.718930024229983	1.39296130399942
345	0	0	0.479089956593565	0.479089956593565	0.292806192735481	0.00221529760601802	0.338532528902429	0.633554019243928	0.892171016482697	1.52572503572662
346	0	0	0.351650080476613	0.351650080476613	0.239729434684217	0.0018649568611251	0.359335017519552	0.600929409064895	0.993387970221822	1.59431737928672
347	0	0.812635722058244	0	0.812635722058244	0.196273860593967	0.0158087306971479	0.376060347208791	0.588142938499906	0.688738985060529	1.27688192356044
348	0	0.00238226050074346	0	0.00238226050074346	0.160695445693622	0.0371399438501788	0.38870601258734	0.586541402131141	0.534868529918869	1.12140993205001
349	0	0.243215409849782	0	0.243215409849782	0.131566303268942	0.0545167393782727	0.397226383093134	0.583309425740349	0.36251273804134	0.945822163781688
350	0	0.673498228509161	0	0.673498228509161	0.107717378555066	0.0799050038159156	0.401626776071745	0.589249158442727	0.0751858679868404	0.664435026429568
351	0	0.0678058298676696	0	0.0678058298676696	0.0881915304639748	0.105814266814946	0.402014651562339	0.596020448841259	0.329579312684186	0.925599761525445
352	0	0.18782157347068	0	0.18782157347068	0.0722051181518707	0.124035910873452	0.398609134372934	0.594850163398257	0.100611172923341	0.695461336321598
353	0	0.0572741615501039	0	0.0572741615501039	0.0591165507605662	0.136058553024158	0.391727821687195	0.586902925471919	0.292309030773933	0.879211956245852
354	0	4.01333690825186	0	4.01333690825186	0.0484005381235699	0.210851299499647	0.381763029364399	0.641014866987616	0.0968037167144542	0.73781858370207
355	0	4.57849564984011	0	4.57849564984011	0.0396270090272906	0.395833832834571	0.369154959157064	0.804615801018925	0.00824400300017873	0.812859804019104
356	0	1.8500005594945	0	1.8500005594945	0.0324438509431403	0.609455810972975	0.35436611980238	0.996265781718495	0.108056606079763	1.10432238779826
357	0	0.106896512676711	0	0.106896512676711	0.0265627785154279	0.762868814200249	0.337859259873965	1.12729085258964	-0.0679469708544282	1.05934388173521
358	0	1.36953530954754	0	1.36953530954754	0.0217477636577798	0.86627567479424	0.320079744553799	1.20810318300582	-0.0565158816730466	1.15158730133277
359	0	0.51091846239987	0	0.51091846239987	0.0178055629172955	0.937082117423491	0.301442497963823	1.25633017830461	-0.0724424982782895	1.18388768002632
360	0	0.117920138251181	0	0.117920138251181	0.014577961936255	0.96365543237017	0.282323170038998	1.26055656434542	-0.288524820131327	0.972031744214096
361	0.00253152625035697	0	0	0.00253152625035697	0.0123943136113778	0.951612105240047	0.26305295369625	1.22705937254768	-0.134006348675855	1.09305302387182
362	0.472666103761915	0	0	0.472666103761915	0.0958274343914139	0.912270637333749	0.243916391419584	1.25201446314475	0.0517846028417017	1.30379906598645
363	4.03088065846819	0	0	4.03088065846819	0.809131568917873	0.855923381637801	0.225151513225614	1.89020646378129	-0.107636680637438	1.78256978314385
364	0.266617690617358	0	0	0.266617690617358	0.710790486753595	0.790028294036219	0.206951701617793	1.70777048240761	0.00371844755159894	1.71148892995921
365	0.698299724841942	0	0	0.698299724841942	0.708526295748386	0.719898319675942	0.189468757991116	1.61789337341544	0.0266190588621495	1.64451243227759
366	1.99555878189022	0	0	1.99555878189022	0.941825705275489	0.6492339843879	0.172816732607512	1.7638764222709	-0.409334106000865	1.35454231627004
367	2.18801974078997	0	0	2.18801974078997	1.16772235961191	0.580533383137292	0.157076166677504	1.90533190942671	-0.15014289882514	1.75518901060157
368	2.31974489683275	0	0	2.31974489683275	1.37654861737112	0.515406513623009	0.142298474531739	2.03425360552587	-0.270412052247711	1.76384155327816
369	1.30892305406192	0	0	1.30892305406192	1.36429018243739	0.45481516196991	0.128510263496957	1.94761560790425	-0.224443666275362	1.72317194162889
370	1.11069037364782	0	0	1.11069037364782	1.31832033607853	0.399255002202975	0.115717447908936	1.83329278619044	-0.374708304178049	1.4585844820124
371	0	0.128643438459519	0	0.128643438459519	1.0793494015556	0.351147208299524	0.103909061848074	1.53440567170319	-0.396014524907577	1.13839114679562
372	0	2.59634410037666	0	2.59634410037666	0.883696548369883	0.354830197035018	0.0930607134790807	1.33158745888398	-0.445452771094202	0.88613468778978
373	0	7.43209822794611	0	7.43209822794611	0.723509540539288	0.51568923748912	0.0831376534562763	1.32233643148468	-0.529700313820589	0.792636117664095
374	0	0.194100432590368	0	0.194100432590368	0.592359510984836	0.723947245094951	0.0740974519852731	1.39040420806506	-0.698648564858019	0.691755643207041
375	0	0	0.138101110668303	0.138101110668303	0.48498294852152	0.842735529148383	0.0659001447675281	1.39361862243743	-0.638738399903	0.75488022253443
376	0	0	0.309844993088225	0.309844993088225	0.397070454673003	0.894670638191033	0.0585878845048014	1.35032897736884	-0.581045366777622	0.769283610591215
377	0	0.103491383001096	0	0.103491383001096	0.325093792379446	0.901899701502404	0.0523596858596123	1.27935317974146	-0.638466968344948	0.640886211396514
378	0	0.00610470572242159	0	0.00610470572242159	0.266164285455801	0.878804439855422	0.0473567265842838	1.19232545189551	-0.661381298079057	0.53094415381645
379	0	0.0625253033807952	0	0.0625253033807952	0.21791688587369	0.835636247554454	0.0435180563539227	1.09707118978207	-0.52595662693084	0.571114562851227
380	0	0	0.466240725108164	0.466240725108164	0.178415256079775	0.780200809200722	0.0406969925687413	0.999313057849238	-0.548044816470793	0.451268241378445
381	0.560694411460601	0	0	0.560694411460601	0.247710710689643	0.717405064208163	0.0389349605071838	1.00405073540499	-0.362055021383977	0.641995714021013
382	3.97794377877023	0	0	3.97794377877023	0.923887249784221	0.651738934621742	0.0382949161445385	1.6139211005505	-0.338611284130746	1.27530981641976
383	1.27692394542816	0	0	1.27692394542816	0.987881945739436	0.586306421839986	0.0386220024642421	1.61281037004366	-0.203025490196361	1.4097848798473
384	0	3.4616051963075	0	3.4616051963075	0.80880932938739	0.583838565145859	0.0396504849293012	1.43229837946255	-0.314548691889783	1.11774968757277
385	0	0.14576386555244	0	0.14576386555244	0.662197071345835	0.618639713971833	0.0410898475862114	1.32192663290388	0.179316283284332	1.50124291618821
386	0	2.71180167690545	0	2.71180167690545	0.54216110690901	0.671394539425786	0.0426728005779394	1.25622844691273	0.271263989082272	1.52749243599501
387	0	0	0.665455745142009	0.665455745142009	0.443883971349207	0.726282793802003	0.0442164757882355	1.21438324093945	0.395949200481556	1.610332441421
388	0	0	1.3817659220132	1.3817659220132	0.363421458141981	0.739210898858218	0.0459985901133201	1.14863094711352	0.446629018786997	1.59525996590052
389	0.79015704000115	0	0	0.79015704000115	0.440775495700422	0.723587476035031	0.0490603943975969	1.21342336613305	0.349915568369108	1.56333893450216
390	0.0207158440076206	0	0	0.0207158440076206	0.364631598975742	0.689338754591227	0.0542095836586796	1.10817993722565	0.484105833747606	1.59228577097325
391	0.00902544517438739	0	0	0.00902544517438739	0.300171139275335	0.643730485098013	0.0613743193525887	1.00527594372594	0.324119835265296	1.32939577899123
392	0.846594210382892	0	0	0.846594210382892	0.39922083787582	0.59200630397536	0.0700007095514015	1.06122785140258	0.000200548950588538	1.06142840035317
393	0	0.481696538276089	0	0.481696538276089	0.326854377238493	0.546322900586556	0.079363460149977	0.952540737975026	0.0724663069499656	1.02500704492499
394	0	0.88190542112536	0	0.88190542112536	0.267605730423304	0.520589770417504	0.0887457752893486	0.876941276130157	-0.0468094962618841	0.830131779868273
395	0	1.0142529764129	0	1.0142529764129	0.219097041197457	0.517531781093101	0.0975336285813622	0.83416245087192	-0.133060708875843	0.701101741996076
396	0	0.0004665114721723	0	0.0004665114721723	0.179381485536751	0.514038804894585	0.105255706984604	0.79867599741594	0.0868373307615601	0.8855133281775
397	0	3.77513083175082	0	3.77513083175082	0.146865138741752	0.560965963652533	0.111590413770927	0.819421516165213	0.132937713528962	0.952359229694174
398	0	0.983520959566897	0	0.983520959566897	0.120243005642936	0.649117294729508	0.116354265726369	0.885714566098813	-0.248753936714583	0.63696062938423
399	0	2.23568516762942	0	2.23568516762942	0.0984466465624013	0.74113670920143	0.119481057368321	0.959064413132152	-0.200971123594599	0.758093289537553
400	0	0.242878693288672	0	0.242878693288672	0.0806012970780366	0.817007707699851	0.120997716191331	1.01860672096922	-0.0402767366477096	0.978329984321509
401	0	1.52158958212769	0	1.52158958212769	0.065990760655763	0.87140749184317	0.121000412673181	1.05839866517211	-0.413375921504965	0.645022743667148
402	0	0.000762954307208249	0	0.000762954307208249	0.0540286651678831	0.902587200332444	0.119632904453924	1.07624876995425	-0.431794599095731	0.64445417085852
403	0	0.0144254741556729	0	0.0144254741556729	0.0442349297206981	0.894094365660968	0.117068057272844	1.05539735265451	-0.396190498493671	0.659206854160839
404	0	0.737258959004419	0	0.737258959004419	0.0362164973225785	0.872163093749085	0.113492829955979	1.02187242102764	-0.209448738034665	0.812423682992977
405	0	0.0787983286873605	0	0.0787983286873605	0.0296515601267619	0.841491100621017	0.109096617324582	0.98023927807236	-0.125472183319643	0.854767094752718
406	0.748753740021529	0	0	0.748753740021529	0.160002670736267	0.794489287210509	0.104062627789243	1.05855458573602	-0.453975903611482	0.604578682124538
407	0	0.284013986301848	0	0.284013986301848	0.130999107106393	0.741854075987978	0.0985618710512672	0.971415054145638	-0.457778585098584	0.513636469047054
408	0	7.24163848736179	0	7.24163848736179	0.10725299761376	0.813446806128719	0.0927493034067253	1.0134491071492	-0.505125313791075	0.50832379335813
409	0	3.13754237856193	0	3.13754237856193	0.0878113275061847	1.00074136963916	0.0867616944618066	1.17531439160716	-0.227459933498016	0.94785445810914
410	0	0.272056927428518	0	0.272056927428518	0.0718938342979161	1.14628865371547	0.0807168198886092	1.29889930790199	-0.255804074582595	1.0430952333194
411	0.609928243625293	0	0	0.609928243625293	0.169422926494822	1.21035865809542	0.0747136371552194	1.45449522174546	-0.703608487062622	0.750886734682842
412	0.155292752242337	0	0	0.155292752242337	0.166861560449199	1.21353544814516	0.0688331566408106	1.44923016523517	-0.384398616319153	1.06483154891601
413	0.53154337854688	0	0	0.53154337854688	0.232967158981918	1.17578991127926	0.0631397741447225	1.4718968444059	-0.374930543883501	1.0969663005224
414	0	0.488604373666056	0	0.488604373666056	0.190737377515703	1.12041544307528	0.0576828796846296	1.36883570027561	-0.400018233853004	0.968817466422606
415	0	1.08097889850736	0	1.08097889850736	0.15616255673355	1.07291667362725	0.052498600293247	1.28157783065404	-0.369317518775877	0.912260311878167
416	0	1.03628087483604	0	1.03628087483604	0.127855087677044	1.04055896146845	0.047611570854061	1.21602561999955	-0.903254833753176	0.312770786246377
417	0	0.0286071518788059	0	0.0286071518788059	0.104678892218677	1.0010708029915	0.0430366570363312	1.14878635224651	-0.639422338947044	0.509364013299466
418	0	0.615819273984299	0	0.615819273984299	0.0857038282575657	0.952937137689706	0.038780578603256	1.07742154455053	-1.03083763168261	0.0465839128679157
419	0	0.243555358578116	0	0.243555358578116	0.0701683598509838	0.903071759738958	0.0348434004460228	1.00808352003596	-0.855302525565332	0.152780994470632
420	0	2.74296451215835	0	2.74296451215835	0.0574489941030424	0.891772638633924	0.0312198733687929	0.980441506105759	-1.02173109561959	-0.0412895895138339
421	0	0.0157808895660978	0	0.0157808895660978	0.0470352582055559	0.897237371991788	0.0279006176333326	0.972173247830676	-1.14088846396254	-0.168715216131868
422	0	0.604620226405283	0	0.604620226405283	0.0385092123718526	0.882255407736263	0.0248731502341115	0.945637770342227	-0.74934584825952	0.196291922082708
423	0	0	4.98202487739373	4.98202487739373	0.0315286764456477	0.852495191632921	0.022405941905464	0.906429809984032	-0.586277537993544	0.320152271990489
424	0	0	4.57459520039191	4.57459520039191	0.0258134970098962	0.804534574952995	0.0234774028102793	0.853825474773171	-0.370644478627192	0.483180996145979
425	0	0	0.615592403812936	0.615592403812936	0.0211343038464881	0.745949780756539	0.0335762457534516	0.800660330356479	-0.0588662001514977	0.741794130204981
426	1.95738101641186	0	0	1.95738101641186	0.372116287288447	0.682168398194559	0.0561279490093838	1.11041263449239	0.111873087398843	1.22228572189123
427	0.054645709941657	0	0	0.054645709941657	0.314568634812896	0.616999401382666	0.0906854020503736	1.02225343824593	0.141870988258184	1.16412442650412
428	0.0484495414654357	0	0	0.0484495414654357	0.266329427170232	0.553041617003552	0.134426285477998	0.953797329651782	0.285695741812591	1.23949307146437
429	4.31585996986963	0	0	4.31585996986963	1.00038477903306	0.491997292006775	0.183634184890935	1.67601625593077	0.286927969859754	1.96294422579053
430	0.35522821195334	0	0	0.35522821195334	0.883437733971726	0.434911744624624	0.234592917016419	1.55294239561277	0.234289665132026	1.78723206074479
431	0	0	1.24432360253611	1.24432360253611	0.723297641232177	0.382355592970564	0.284133679401798	1.38978691360454	0.0397701752673231	1.42955708887186
432	0	0	0.235389211330349	0.235389211330349	0.592186022505549	0.334562504474518	0.330399534064821	1.25714806104489	0.0373708514461438	1.29451891249103
433	0	0	2.36326363406575	2.36326363406575	0.484840908168222	0.291532603798143	0.372572447354287	1.14894595932065	-0.190813072967329	0.958132886353324
434	0	0.235419729653624	0	0.235419729653624	0.39695416186758	0.257234745702871	0.411050551883912	1.06523945945436	-0.192966397529465	0.872273061924899
435	0	3.20193669379654	0	3.20193669379654	0.324998579883285	0.285509956768007	0.446423340395345	1.05693187704664	-0.00894988919564948	1.04798198785099
436	0	0.00384801493476459	0	0.00384801493476459	0.266086332057116	0.344252505879486	0.478302937936701	1.0886417758733	0.08197548700333	1.17061726287663
437	0	0.0659626878308035	0	0.0659626878308035	0.21785306302888	0.373532060958416	0.505875925552889	1.09726104954018	0.301251863527074	1.39851291306726
438	0	0.0631222038051815	0	0.0631222038051815	0.17836300235398	0.383002679079008	0.52832080236139	1.08968648379438	0.294296993209378	1.38398347700376
439	0	0.02389082668073	0	0.02389082668073	0.146031275238524	0.378152763700491	0.545019245879712	1.06920328481873	0.0812001676126937	1.15040345243142
440	0	0.00324506767311381	0	0.00324506767311381	0.119560295948975	0.362899460591868	0.555638936937241	1.03809869347808	0.150730212115551	1.18882890559364
441	0	0.308785506818547	0	0.308785506818547	0.0978876911405307	0.346211162077933	0.560140495287251	1.00423934850571	0.280534144456928	1.28477349296264
442	0	0	1.35871722115555	1.35871722115555	0.0801436630845516	0.328384030489943	0.55882049852549	0.967348192099984	-0.265230070818353	0.702118121281632
443	0	0	1.25057455132082	1.25057455132082	0.0656160816316424	0.305643927061495	0.552920855468098	0.924180864161236	-0.280709479043221	0.643471385118015
444	0	0	2.94012954083259	2.94012954083259	0.0537219039283011	0.28035776671815	0.544674974573043	0.878754645219494	-0.09115226383121	0.787602381388284
445	0	0	0.325743531104116	0.325743531104116	0.0439837748600006	0.254195799694453	0.537228867697236	0.83540844225169	-0.175467144104733	0.659941298146957
446	0	0	5.24713149926762	5.24713149926762	0.0360108691143415	0.228306405933236	0.533299178211109	0.797616453258686	-0.0989832286808058	0.698633224577881
447	0.633694909116167	0	0	0.633694909116167	0.144352604942781	0.203450411171241	0.536124109549776	0.883927125663799	-0.64792761409854	0.235999511565259
448	0.727910860151914	0	0	0.727910860151914	0.250133770399668	0.180103856169113	0.547885775938488	0.97812340250727	-0.78048675983833	0.19763664266894
449	2.49632796709103	0	0	2.49632796709103	0.657299700874519	0.158536242604896	0.567550545238484	1.3833864887179	-0.7010208342387	0.682365654479199
450	0.435171223097425	0	0	0.435171223097425	0.617034638987931	0.138869769437644	0.592429261491229	1.3483336699168	-0.729110897143253	0.619222772773551
451	0.75600983738007	0	0	0.75600983738007	0.642226568541313	0.121123880381665	0.619365441513235	1.38271589043621	-0.533691455250441	0.849024435185772
452	0.0313687335232414	0	0	0.0313687335232414	0.531496828811172	0.105248501358817	0.645403303465019	1.28214863363501	-0.354874545061094	0.927274088573913
453	0.604340462303784	0	0	0.604340462303784	0.544701139397441	0.0911486044822123	0.668119093631252	1.30396883751091	-0.0929773309365753	1.21099150657433
454	0.0537084205448154	0	0	0.0537084205448154	0.455699259006832	0.0787021509034342	0.685742180965953	1.22014359087622	0.0805560389402148	1.30069962981643
455	1.80209208136003	0	0	1.80209208136003	0.699758871976006	0.0677730058034493	0.69715165877258	1.46468353655204	0.355504785022388	1.82018832157442
456	0.393321794217889	0	0	0.393321794217889	0.644211253661809	0.0582200587429399	0.701805362245624	1.40423667465037	0.346795172339057	1.75103184698943
457	0.0960144066160106	0	0	0.0960144066160106	0.544840024032792	0.0499035007075617	0.699638031818729	1.29438155655908	0.457403017259802	1.75178457381889
458	1.17180220792137	0	0	1.17180220792137	0.658488986954858	0.0426889889742924	0.690951420322176	1.39212939625133	0.077094530025447	1.46922392627677
459	0.964922995402231	0	0	0.964922995402231	0.714036048897409	0.0364502592904895	0.676309684246045	1.42679599243394	0.46139329826606	1.8881892907
460	0.550067473443827	0	0	0.550067473443827	0.684313588706062	0.0310706114231171	0.656447116348719	1.3718313164779	0.241722334736657	1.61355365121455
461	1.75570549765956	0	0	1.75570549765956	0.878523993200405	0.0264435906924723	0.632191221327167	1.53715880522004	0.276983874508287	1.81414267972833
462	0.547935198650473	0	0	0.547935198650473	0.818598411371482	0.0224731081639688	0.604401622721456	1.44547314225691	0.455805477304577	1.90127861956148
463	1.42537186527117	0	0	1.42537186527117	0.928587778412149	0.0190731806118523	0.573923825314498	1.5215847843385	0.221530519858592	1.74311530419709
464	5.99176986128648e-07	0	0	5.99176986128648e-07	0.76026347973075	0.0161674241528316	0.541556092653251	1.31798699653683	0.322540599171001	1.64052759570783
465	0.0133874680407234	0	0	0.0133874680407234	0.624877827547579	0.013688399398176	0.508027387344912	1.14659361429067	0.210519390323904	1.35711300461457
466	0.395583682625618	0	0	0.395583682625618	0.583313850573947	0.0115768785929983	0.473984291159883	1.06887502032683	0.37731490936623	1.44618992969306
467	0	0.516419488912042	0	0.516419488912042	0.477576988161224	0.0188303529814551	0.439984955631537	0.936392296774216	0.26380960311536	1.20020189988958
468	0	1.08482988505298	0	1.08482988505298	0.391006967169953	0.0500028648472604	0.406498353440065	0.847508185457278	0.0506181439456408	0.898126329402919
469	0	2.60456116213427	0	2.60456116213427	0.320129428689794	0.131531726876367	0.373907355422681	0.825568510988842	0.371033030986154	1.196601541975
470	1.07296428537761	0	0	1.07296428537761	0.45659523621824	0.221802317666938	0.342514415671195	1.02091196955637	-0.203832938096215	0.817079031460158
471	0.000102597133919202	0	0	0.000102597133919202	0.373847159305981	0.275024403940876	0.312548889072995	0.961420452319852	0.419436052857843	1.3808565051777
472	0.754681180097364	0	0	0.754681180097364	0.442880655457119	0.301663334917358	0.284175221856035	1.02871921223051	0.204586523823541	1.23330573605405
473	1.09835292951243e-05	0	0	1.09835292951243e-05	0.362602003542161	0.309607727635237	0.257501442027695	0.929711173205093	0.342660706656923	1.27237187986202
474	0.000223772706651209	0	0	0.000223772706651209	0.296913974537674	0.304759755462053	0.232587532516988	0.834261262516715	0.183736668581232	1.01799793109795
475	0.368259182111839	0	0	0.368259182111839	0.309846666586139	0.291496101953173	0.209453396984851	0.810796165524163	0.133858418924237	0.9446545844484
476	0	0	0.641023963808839	0.641023963808839	0.253680994672772	0.273027072831703	0.188122665443227	0.714830732947702	-0.168951154909901	0.5458795780378
477	0	0	0.00853120258857994	0.00853120258857994	0.207696431810009	0.251675641419895	0.16890882250119	0.628280895731094	0.0337721819894325	0.662053077720526
478	0	0	7.24812198679018	7.24812198679018	0.17004745602742	0.229093654832665	0.152550379112904	0.551691489972989	0.0840560197984984	0.635747509771487
479	0	0	6.20445789397561	6.20445789397561	0.139223081732324	0.206428813550437	0.143359328114747	0.489011223397508	0.161951891952549	0.650963115350057
480	0	0	1.40659553417851	1.40659553417851	0.113986218552543	0.184453166696382	0.148895316762803	0.447334702011728	0.194313284358341	0.64164798637007
481	0	0	0.0556067463347003	0.0556067463347003	0.0933240225560355	0.163661588351685	0.17385850778125	0.43084411868897	0.2530976955514	0.68394181424037
482	0	0	0.00114546976056885	0.00114546976056885	0.0764072472675685	0.144346895770887	0.217579006466642	0.438333149505097	0.291158880740342	0.729492030245439
483	0	0	0.309034789220369	0.309034789220369	0.0625569630959928	0.126656841919768	0.275848785341352	0.465062590357113	0.399746923593571	0.864809513950684
484	0	0	0.403659955866031	0.403659955866031	0.0512173095058527	0.11063708531666	0.343247644667908	0.505102039490421	0.267115703022068	0.772217742512488
485	0	0	0.248209215795886	0.248209215795886	0.0419331863823552	0.0962633482529346	0.414557520128655	0.552754054763945	0.0397869425496126	0.592540997313558
486	0	0	4.29967837434811	4.29967837434811	0.0343319892657856	0.0834652710951543	0.485491895285061	0.603289155646001	0.0864978306020179	0.689786986248019
487	0	0	1.35068658120438	1.35068658120438	0.0281086554262418	0.0721439164867354	0.554694262601068	0.654946834514045	-0.00935210660197838	0.645594727912067
488	0	0	0.0328307145552189	0.0328307145552189	0.0230134206251362	0.0621844417874803	0.622480840404884	0.7076787028175	-0.317910826993496	0.389767875824004
489	0	0	0.163257407045277	0.163257407045277	0.0188417951993186	0.053465116288214	0.687934207270196	0.760241118757729	-0.394587622271759	0.365653496485969
490	0	0	0.217392027412961	0.217392027412961	0.0154263571728791	0.045863591962418	0.749070185443746	0.810360134579043	-0.350123424849347	0.460236709729696
491	0.416269748284038	0	0	0.416269748284038	0.0880869368132668	0.0392611271608876	0.803780634153875	0.93112869812803	-0.0880041448632676	0.843124553264762
492	1.38131038965216	0	0	1.38131038965216	0.322508578211265	0.033545299338641	0.850210175294206	1.20626405284411	0.0562689086991789	1.26253296154329
493	0.302502994076909	0	0	0.302502994076909	0.318882181040995	0.0286116158136053	0.886923855573354	1.23441765242795	-0.262483821699334	0.97193383072862
494	0.063640650096503	0	0	0.063640650096503	0.272614740943463	0.0243643329267443	0.913047530812701	1.21002660468291	-0.300130240762361	0.909896363920548
495	0.703054052240271	0	0	0.703054052240271	0.350640150747869	0.0207167176613828	0.928282361391046	1.2996392298003	-0.557269922270193	0.742369307530104
496	0.0608096342737568	0	0	0.0608096342737568	0.298102791291587	0.0175909269353332	0.932841361645479	1.2485350798724	-0.190763344998996	1.0577717348734
497	0.936884760755849	0	0	0.936884760755849	0.413894317843737	0.0149176345777258	0.927349850350953	1.35616180277242	-0.23104681700139	1.12511498577103
498	1.28218301732347	0	0	1.28218301732347	0.571288356509327	0.0126355014308233	0.912735723324619	1.49665958126477	-0.723510186459413	0.773149394805357
499	0	0	1.44104695220842	1.44104695220842	0.467731346349565	0.0106905577070678	0.890206591411516	1.36862849546815	-0.645458277846679	0.72317021762147
500	0.208622762847513	0	0	0.208622762847513	0.420762928547117	0.00903554682386998	0.861785109220815	1.2915835845918	-0.875501509274124	0.416082075317677
501	0	0.58026348704048	0	0.58026348704048	0.344491549356677	0.0177972779433185	0.829589564474061	1.19187839177406	-0.495112705550598	0.696765686223459
502	0	1.26692663650014	0	1.26692663650014	0.282045825633794	0.0541847248113019	0.794965981051331	1.13119653149643	-0.675805886055182	0.455390645441244
503	0	0.0645146420789966	0	0.0645146420789966	0.230919591223656	0.0973549071617103	0.758744472499009	1.08701897088438	-0.585192221122817	0.501826749761558
504	0	0.0760924275499793	0	0.0760924275499793	0.189060970823005	0.125416541272148	0.721468549605241	1.03594606170039	-0.539857495561798	0.496088566138596
505	0	2.29289327740026	0	2.29289327740026	0.154790031019573	0.181451313567204	0.68353188050448	1.01977322509126	-0.607445971731007	0.41232725336025
506	0	0.331370942563309	0	0.331370942563309	0.126731358665619	0.254019499903308	0.645255237348763	1.02600609591769	-0.449612817474135	0.576393278443555
507	0	3.04527767337027	0	3.04527767337027	0.103758860718898	0.352761114382818	0.606925968508011	1.06344594360973	-0.346611404624624	0.716834538985104
508	0	0.0830953552352375	0	0.0830953552352375	0.0849505701748963	0.455515154638674	0.568814981221513	1.10928070603508	-0.00853659982178303	1.1007441062133
509	0	0.792347156433905	0	0.792347156433905	0.0695516442936972	0.524584364420555	0.531181071069308	1.12531707978356	0.161744445793588	1.28706152557715
510	0	0.61395784078821	0	0.61395784078821	0.0569440701103919	0.576555201522758	0.494268874630572	1.12776814626372	0.501070288569174	1.6288384348329
511	0	3.65914389278769	0	3.65914389278769	0.0466218614048056	0.665982380015686	0.458304296912887	1.17090853833338	-0.154416002169545	1.01649253616383
512	0	0.0364087573786408	0	0.0364087573786408	0.0381707516978543	0.760796590683201	0.423489644239644	1.2224569866207	0.204819109301189	1.42727609592189
513	0	0.056934129117817	0	0.056934129117817	0.0312515682831373	0.800909798299404	0.389999635569512	1.22216100215205	0.232152158892477	1.45431316104453
514	0	1.10595823416528	0	1.10595823416528	0.0255866200353203	0.821734681700526	0.357978797023448	1.20530009875929	0.076945390682673	1.28224548944197
515	0	7.3548305223942	0	7.3548305223942	0.0209485526902385	0.954532780347227	0.327540341392609	1.30302167443007	0.297372342050112	1.60039401648019
516	0	0.931653728785014	0	0.931653728785014	0.0171512243199725	1.14130050099679	0.298766408415263	1.45721813373202	0.407489669051027	1.86470780278305
517	0	0.0471027141171207	0	0.0471027141171207	0.0140422348037	1.24410588865724	0.271709430769086	1.52985755423002	0.254980595790881	1.78483815002091
518	0	0.182869297424591	0	0.182869297424591	0.0114968094757322	1.27606567521427	0.246394352174342	1.53395683686434	0.076748551569515	1.61070538843386
519	0	2.03499302315722	0	2.03499302315722	0.00941279148005982	1.29402306645197	0.222821428535466	1.5262572864675	-0.335472753726721	1.19078453274078
520	1.15376308413139	0	0	1.15376308413139	0.216848307243957	1.29474807791747	0.200969371156434	1.71256575631786	-0.210886605843103	1.50167915047475
521	0	0	3.93701368869941	3.93701368869941	0.177540377893531	1.25269053628401	0.181022410870433	1.61125332504797	0.0807228963398351	1.69197622138781
522	0	0.0536009383464096	0	0.0536009383464096	0.14535776729452	1.18427619550151	0.16508698890736	1.49472095170339	-0.0171102299924043	1.47761072171098
523	0.0472997645226117	0	0	0.0472997645226117	0.127582866977379	1.10032509900573	0.155435681907615	1.38334364789072	-0.0445988494093233	1.3387447984814
524	0	0.21160297586729	0	0.21160297586729	0.104456016760237	1.01160385931649	0.152299116303218	1.26835899237995	-0.0835053080328638	1.18485368434708
525	0	0.0142388774897169	0	0.0142388774897169	0.0855213532656354	0.922386942807775	0.154685989586747	1.16259428566016	-0.368553617289725	0.794040668370432
526	0	0.204916208975016	0	0.204916208975016	0.0700189619634217	0.836083893048659	0.16109108093597	1.06719393594805	-0.66005380346609	0.407140132481961
527	0	0.0810805528267459	0	0.0810805528267459	0.0573266774580505	0.755323996114362	0.169918524908054	0.982569198480466	-0.573765253875934	0.408803944604532
528	0.169231996713994	0	0	0.169231996713994	0.0776116704061436	0.677613580877893	0.179716082645103	0.93494133392914	-0.263533360028716	0.671407973900425
529	0	0	0.100405876574088	0.100405876574088	0.0635430613592625	0.603257338888846	0.189293024489197	0.856093424737306	-0.0996575450732244	0.756435879664081
530	0	0	0.789843092396843	0.789843092396843	0.0520246584795495	0.533592704008127	0.19784492900522	0.783462291492896	0.0272175931852632	0.810679884678159
531	0	0	2.15007170958008	2.15007170958008	0.0425941878155854	0.469362025603673	0.205366282670109	0.717322496089368	-0.125888739149685	0.591433756939683
532	0	2.56434756952447	0	2.56434756952447	0.0348731714669999	0.455819672886311	0.213144448113561	0.703837292466872	-0.329438611621038	0.374398680845834
533	0	0.239000668222779	0	0.239000668222779	0.0285517379373938	0.475277832671121	0.222333190181213	0.726162760789728	-0.4862333089928	0.239929451796928
534	0	0.0414561656083821	0	0.0414561656083821	0.0233761859031679	0.477095713259046	0.232881889615847	0.733353788778062	-0.78268535182274	-0.0493315630446783
535	0	0.0265555223112299	0	0.0265555223112299	0.0191388022885917	0.463738690201265	0.244091487905988	0.726968980395844	-0.52550841255008	0.201460567845764
536	0.628211622992243	0	0	0.628211622992243	0.129544973818211	0.439954674358509	0.255052630411022	0.824552278587742	-0.807907322732465	0.0166449558552777
537	0	0.444033114687676	0	0.444033114687676	0.106062453971652	0.417336338583132	0.264893645617419	0.788292438172203	-0.843955243830323	-0.0556628056581201
538	0	0.0373727670800194	0	0.0373727670800194	0.0868365928135096	0.395926083352093	0.272905367210411	0.755668043376014	-0.891021308110352	-0.135353264734338
539	0	0	0.389452799928829	0.389452799928829	0.0710957890289315	0.369137935041491	0.27861110963603	0.718844833706452	-0.869574089183153	-0.150729255476701
540	0	0	0.434622902646182	0.434622902646182	0.0582083088923295	0.339051968673057	0.281963015632962	0.679223293198349	-0.895100334440127	-0.215877041241779
541	0.319802244975398	0	0	0.319802244975398	0.105627244685474	0.307743989678014	0.283334413633717	0.696705647997206	-0.723030279017276	-0.0263246310200699
542	1.4075987773061	0	0	1.4075987773061	0.341634643917521	0.27664560559921	0.283072605221934	0.901352854738665	-0.482270698569247	0.419082156169417
543	1.34233326900699	0	0	1.34233326900699	0.523030530083386	0.246709564687751	0.281298146561773	1.05103824133291	-0.0647999726932007	0.98623826863971
544	3.05331904037613	0	0	3.05331904037613	0.981694022839587	0.21853632029587	0.278029065611597	1.47825940874705	-0.114411854227947	1.36384755451911
545	0.0447941032578919	0	0	0.0447941032578919	0.811862879975713	0.192470445422531	0.273268865589025	1.27760219098727	0.0663514874262857	1.34395367841355
546	0.111768340172802	0	0	0.111768340172802	0.684957269971423	0.168673669170899	0.267049823810606	1.12068076295293	0.181008811779392	1.30168957473232
547	6.23204088956425	0	0	6.23204088956425	1.69047294030848	0.147179842533303	0.259448962778027	2.09710174561981	0.240941611100803	2.33804335672061
548	0	0	0.00281957711345529	0.00281957711345529	1.38404218347671	0.12793598494674	0.250588458668603	1.76256662709205	0.37560255752751	2.13816918461956
549	0	0	0.365297650329101	0.365297650329101	1.13315789916958	0.110832651779997	0.240649719654446	1.48464027060402	0.381275585736664	1.86591585634069
550	0	0	9.58846324159327e-05	9.58846324159327e-05	0.927751220143374	0.095726145595819	0.230019806852635	1.25349717259183	0.334105888234286	1.58760306082611
551	0	3.24660994677867	0	3.24660994677867	0.759578455137002	0.139345189069205	0.219114830660801	1.11803847486701	0.515852731294047	1.63389120616106
552	0	1.54566724590861	0	1.54566724590861	0.621890240596127	0.24087830849717	0.20816458067064	1.07093312976394	0.514880789367267	1.5858139191312
553	0	0.640141323495198	0	0.640141323495198	0.509160665015116	0.335943835174348	0.197279895588973	1.04238439577844	0.308012687387743	1.35039708316618
554	0	0.00807488743998977	0	0.00807488743998977	0.416865494705511	0.398587887663233	0.18651163543217	1.00196501780091	0.396915913438795	1.39888093123971
555	0	1.12014262305638	0	1.12014262305638	0.341300600412468	0.447234634850544	0.175885171277286	0.964420406540297	-0.174798485801139	0.789621920739158
556	0	0.0349511837349631	0	0.0349511837349631	0.279433297601667	0.482938384528305	0.165419100313902	0.927790782443874	0.112339300034023	1.0401300824779
557	0	0.421147004992223	0	0.421147004992223	0.228780634180477	0.498918464922123	0.155134133690736	0.882833232793337	0.101982805392848	0.984816038186185
558	0	0.279081775168466	0	0.279081775168466	0.18730974091224	0.504585353825761	0.145056145302244	0.836951240040244	0.263027201538684	1.09997844157893
559	0	0.0611708728520692	0	0.0611708728520692	0.15335624523592	0.497155790996694	0.135215997028241	0.785728033260855	0.192262635102704	0.977990668363559
560	0	1.08706534173489	0	1.08706534173489	0.125557474151217	0.495826625857757	0.12564780623009	0.747031906239063	0.121692579415571	0.868724485654634
561	0	2.49165455963637	0	2.49165455963637	0.102797765366394	0.53897565288094	0.116386674077871	0.758160092325205	0.379928343448153	1.13808843577336
562	0	0	4.37025774872499	4.37025774872499	0.0841636918531625	0.588399985580496	0.107714866941215	0.780278544374873	0.473952713341443	1.25423125771632
563	0	0.782557721213658	0	0.782557721213658	0.0689074028127627	0.615908976473707	0.102061920634685	0.786878299921155	0.496310961470012	1.28318926139117
564	0	2.10269047837753	0	2.10269047837753	0.0564166097975414	0.662957452381619	0.102050452073125	0.821424514252285	0.596470150996967	1.41789466524925
565	0	0.173291519162259	0	0.173291519162259	0.046190013425647	0.707993470193048	0.108040959555926	0.862224443174621	0.650885585693922	1.51311002886854
566	0.0257184827865399	0	0	0.0257184827865399	0.0424791544833558	0.717575886364617	0.119038711335236	0.879093752183209	0.935062135808899	1.81415588799211
567	0.418741833937117	0	0	0.418741833937117	0.1106840070328	0.700420676135072	0.133477014399093	0.944581697566965	0.847123291928894	1.79170498949586
568	0.14877219115229	0	0	0.14877219115229	0.117588223484766	0.665906394104917	0.149685058495241	0.933179676084925	0.743946952481548	1.67712662856647
569	0	0	0.0495561824324727	0.0495561824324727	0.0962730947667866	0.620890067178748	0.166149336096633	0.883312498042168	0.433286686764411	1.31659918480658
570	0	0	0.050333711793397	0.050333711793397	0.0788217433795576	0.570313179807959	0.181661613708722	0.830796536896239	0.448414852821296	1.27921138971753
571	0	0	0.25025944425235	0.25025944425235	0.0645337853160652	0.517670819974605	0.195372518945672	0.777577124236342	0.446074759819049	1.22365188405539
572	0	0	0.961262369946826	0.961262369946826	0.0528357946507949	0.465373683625007	0.206895062005918	0.72510454028172	0.492039878392973	1.21714441867469
573	2.75010089239196	0	0	2.75010089239196	0.54176700766738	0.415026365037269	0.21655712162415	1.1733504943288	0.517022329543937	1.69037282387274
574	0.104456946083445	0	0	0.104456946083445	0.462496142132637	0.367640387757072	0.224803086107865	1.05493961599757	0.586083734724799	1.64102335072237
575	1.24977774064142	0	0	1.24977774064142	0.605206084609887	0.32379649094267	0.231670268789641	1.1606728443422	0.0750574718285412	1.23573031617074
576	0	0	0.18484616292867	0.18484616292867	0.49550083342003	0.283767568101122	0.237005040068792	1.01627344158994	0.213056765614556	1.2293302072045
577	0	0	0.0272257210047115	0.0272257210047115	0.405681770496749	0.247611190746208	0.240706838395568	0.893999799638525	0.175023666619197	1.06902346625772
578	0	0	0.00143131865433297	0.00143131865433297	0.332144141468811	0.215238704027392	0.242742402727437	0.79012524822364	0.339647362319087	1.12977261054273
579	0	0	0.0196579176290755	0.0196579176290755	0.271936623075201	0.186466347699812	0.243068053625682	0.701471024400695	-0.0212452041137737	0.680225820286922
580	0	0	0.600573193638754	0.600573193638754	0.222642876199842	0.161052648559644	0.24170242454939	0.625397949308876	0.507139004071713	1.13253695338059
581	0.041548601996634	0	0	0.041548601996634	0.189816053493138	0.138725381706648	0.239008612279894	0.567550047479679	0.23580544482709	0.803355492306769
582	0	0	0.00424410034009461	0.00424410034009461	0.155408240422727	0.119200653674764	0.23542387287823	0.510032766975721	0.28707866025559	0.79711142723131
583	0	0	2.08743383642661	2.08743383642661	0.127237505715824	0.102196077649144	0.231242406979558	0.460675990344525	0.114365309608957	0.575041299953482
584	0	0	1.44733155378967	1.44733155378967	0.10417325887448	0.0874395555718523	0.227721310309676	0.419334124756009	0.195663237662764	0.614997362418773
585	0	0	2.93161180207553	2.93161180207553	0.0852898506888904	0.0746748268898586	0.227038324892412	0.387003002471161	-0.0942664892203005	0.292736513250861
586	0	0	0.0868301428866418	0.0868301428866418	0.0698294236844246	0.0636646675947416	0.231806764573822	0.365300855852988	0.326231959192294	0.691532815045282
587	0	4.06861451084156	0	4.06861451084156	0.0571714966401502	0.125487132997276	0.243449130463948	0.426107760101375	0.464602255427252	0.890710015528627
588	0	0	0.4557025836407	0.4557025836407	0.0468080624987856	0.225198655140292	0.261220618154267	0.533227335793345	0.731823866200963	1.26505120199431
589	0	0	2.79235423682243	2.79235423682243	0.0383232002597516	0.284637588262707	0.283607304877396	0.606568093399855	0.775995965589334	1.38256405898919
590	0	0	0.061262444729216	0.061262444729216	0.0313763826090245	0.315127921104447	0.31015657589367	0.656660879607141	0.820791919307148	1.47745279891429
591	0	0	0.00267936588624702	0.00267936588624702	0.0256888093623498	0.325211559055757	0.340465569552788	0.691365937970895	0.803194959597822	1.49456089756872
592	0	0	0.257340422508236	0.257340422508236	0.0210322182349133	0.321284846728918	0.372929578654495	0.715246643618326	0.773958773250424	1.48920541686875
593	0	0	1.56163853775983	1.56163853775983	0.017219723874371	0.308095741792247	0.405656822932179	0.730972288598796	0.579139446459942	1.31011173505874
594	0	0	0.225854770354166	0.225854770354166	0.0140983174954588	0.28913124414549	0.437607997294713	0.740837558935662	0.716961490565279	1.45779904950094
595	0	0	0.935345767490184	0.935345767490184	0.0115427261001894	0.266918530693658	0.468196704508454	0.746657961302302	0.362452171574524	1.10911013287683
596	0	0	4.83121924998317	4.83121924998317	0.00945038483258104	0.243258350404626	0.497163310889736	0.749872046126943	0.548245231489056	1.298117277616
597	0	0.0627502770715789	0	0.0627502770715789	0.00773732069085636	0.220504922204618	0.526515118883771	0.754757361779245	0.719065323261619	1.47382268504086
598	0	0.309665712402329	0	0.309665712402329	0.00633478239603037	0.204395978820653	0.558150771622344	0.768881532839027	0.272549641919263	1.04143117475829
599	0	0.127066722912039	0	0.127066722912039	0.00518648116168606	0.193857141210653	0.591490594526613	0.790534216898952	0.400400612044706	1.19093482894366
600	0	0.244637911122839	0	0.244637911122839	0.00424633162733317	0.186658322729387	0.624688873821163	0.815593528177883	0.452214873600901	1.26780840177878
601	0	4.20084089311302	0	4.20084089311302	0.00347660229106514	0.253062860872223	0.655580012780496	0.912119475943784	0.471374321336082	1.38349379727987
602	0	0.56510192366887	0	0.56510192366887	0.00284640121191642	0.363583971739016	0.682199597951285	1.04862997090222	0.557170607010472	1.60580057791269
603	0	0.420809118985734	0	0.420809118985734	0.00233043620779463	0.441761616810325	0.703032851680604	1.14712490469872	0.617101142240295	1.76422604693902
604	0	0	0.092821405177113	0.092821405177113	0.00190799979140752	0.486103312249527	0.7171002979947	1.20511161003564	0.573964993032412	1.77907660306805
605	0	0	1.16492491919985	1.16492491919985	0.00156213810609218	0.499853794506438	0.724047121859627	1.22546305447216	0.662577368483333	1.88804042295549
606	0	0	0.000719447040394594	0.000719447040394594	0.00127897050801253	0.492646552565107	0.724540184269402	1.21846570734252	0.700744636894215	1.91921034423674
607	0	0	0.357499949797592	0.357499949797592	0.00104713248718999	0.471627747421156	0.719625770884102	1.19230065079245	0.53628949090622	1.72859014169867
608	0	0	0.291895350091537	0.291895350091537	0.000857319569808669	0.442041421842453	0.710172679520129	1.15307142093239	0.677372434167388	1.83044385509978
609	0	0.363376044718966	0	0.363376044718966	0.000701913897018005	0.414051752457487	0.697010497666131	1.11176416402064	0.801606895354783	1.91337105937542
610	0	1.07358259946642	0	1.07358259946642	0.000574678493502336	0.406069604079469	0.680742129008355	1.08738641158133	0.714859614564351	1.80224602614568
611	0	0.215159134493266	0	0.215159134493266	0.000470506955761584	0.40761027534196	0.661723095244687	1.06980387754241	0.500525821815329	1.57032969935774
612	0	2.7740972038381	0	2.7740972038381	0.000385218514219514	0.447159872918391	0.640210352825738	1.08775544425835	0.398778310572304	1.48653375483065
613	0.0359844218624578	0	0	0.0359844218624578	0.00683825929617836	0.501519751605818	0.616451884607431	1.12480989550943	0.0309852861324233	1.15579518164185
614	4.83388286359843	0	0	4.83388286359843	0.881832999577038	0.521479061231479	0.590725646323571	1.99403770713209	0.372279902109294	2.36631760924138
615	0.236973771866578	0	0	0.236973771866578	0.764939852999249	0.517723146048701	0.563348890890809	1.84601188993876	0.190761008759142	2.0367728986979
616	0.70351950028771	0	0	0.70351950028771	0.753806231917544	0.498193854169404	0.534671606916716	1.78667169300366	0.350909704010638	2.1375813970143
617	0	0	0.0290002333108956	0.0290002333108956	0.617164343932725	0.468733055712794	0.505064418072658	1.59096181771818	0.412427228222889	2.00338904594107
618	0	0	0.0511351587462991	0.0511351587462991	0.50529142808092	0.433583008131054	0.474918443045146	1.41379287925712	0.476635569763783	1.8904284490209
619	0	0	0.0031611404994813	0.0031611404994813	0.413697631436539	0.395774322054082	0.44464016429087	1.25411211778149	0.0853985731558092	1.3395106909373
620	0	0.225544342999825	0	0.225544342999825	0.338706973332616	0.361378070761609	0.414601611726262	1.11468665582049	0.0963265627296174	1.2110132185501
621	0	0.224357416362337	0	0.224357416362337	0.277309815349377	0.33383747742134	0.385107300915742	0.996254593686458	0.109843245089179	1.10609783877564
622	0	0.0388289962367338	0	0.0388289962367338	0.227042073956911	0.308528078299869	0.356402416503867	0.891972568760647	-0.104683278959471	0.787289289801176
623	0	0.194027076199049	0	0.194027076199049	0.185886328191129	0.285420313573896	0.328682664390197	0.799989306155221	0.071489499771051	0.871478805926272
624	0	0.278724613108933	0	0.278724613108933	0.152190853466824	0.268411830420176	0.302101274761946	0.722703958648946	0.114544695890378	0.837248654539324
625	0	0.78623772953964	0	0.78623772953964	0.124603332070474	0.266242767406814	0.276774253058698	0.667620352535986	-0.16125134580321	0.506369006732776
626	0	0.777226853422174	0	0.777226853422174	0.102016579902084	0.281717177738305	0.252784682704618	0.636518440345007	0.181437092691266	0.817955533036273
627	0	10.9401985525072	0	10.9401985525072	0.0835241112896736	0.486458441465813	0.230186532597643	0.800169085353129	0.137959253722169	0.938128339075298
628	0	0	0.5396153941708	0.5396153941708	0.0683837585363646	0.775489098276486	0.209038873463356	1.05291173027621	0.140014320115026	1.19292605039123
629	0	0	0.00111611300207762	0.00111611300207762	0.0559878861247793	0.943750701993556	0.189644167918631	1.18938275603697	0.292197386643057	1.48158014268002
630	0	0	0.487784362669034	0.487784362669034	0.0458390041701859	1.02552955786529	0.172338603273893	1.24370716530937	0.306015065807537	1.5497222311169
631	0	0	0.00173495371974698	0.00173495371974698	0.0375298024046011	1.04665016042306	0.157404024421792	1.24158398724946	0.461604682929117	1.70318867017857
632	0	2.26139134301355	0	2.26139134301355	0.0307268033855859	1.0660429059557	0.144965040450232	1.24173474979152	0.223303354356561	1.46503810414808
633	0	0	0.151036666552693	0.151036666552693	0.0251569788755608	1.07869307803293	0.134822544730716	1.23867260163921	0.365408179044732	1.60408078068394
634	0.0529390900821495	0	0	0.0529390900821495	0.0301930212518826	1.05172846243963	0.126680136780306	1.20860162047182	-0.00691520166237542	1.20168641880944
635	0.00613961091454176	0	0	0.00613961091454176	0.0258328776741263	0.999095278448126	0.120198617980372	1.14512677410262	0.405191624855841	1.55031839895846
636	0.360056757696542	0	0	0.360056757696542	0.0864173887091452	0.930985388081454	0.114980855493359	1.13238363228396	0.159709628109178	1.29209326039314
637	0.00408377694557192	0	0	0.00408377694557192	0.0714928369083917	0.854739142733718	0.110638648946936	1.03687062858905	0.0288224380133872	1.06569306660243
638	0	0.00594374573144834	0	0.00594374573144834	0.0585333842016893	0.775648428662815	0.106833769528737	0.94101558239324	-0.31689943614707	0.62411614624617
639	0	2.60157573774217	0	2.60157573774217	0.0479230817276515	0.742824474918179	0.103295149974864	0.894042706620694	-0.0558707840821677	0.838171922538527
640	0	1.87932155098224	0	1.87932155098224	0.0392361007926978	0.769241643556589	0.0998216429439743	0.908299387293261	0.104647186880162	1.01294657417342
641	0	0.726307922955313	0	0.726307922955313	0.0321238023498489	0.803220837315658	0.0962766513435285	0.931621291009035	0.0662000926126536	0.997821383621689
642	0	0.198644945218945	0	0.198644945218945	0.0263007448896205	0.814224236800514	0.0925787453099489	0.933103727000083	0.310925712222233	1.24402943922232
643	0	1.28765392005825	0	1.28765392005825	0.0215332286699906	0.820455808492881	0.0886908612921791	0.93067989845505	0.0901731198925949	1.02085301834765
644	0	3.25014823656862	0	3.25014823656862	0.0176299165251819	0.874373380606181	0.0846096404644865	0.97661293759585	0.343013873517791	1.31962681111364
645	0	2.77977680840235	0	2.77977680840235	0.0144341548333636	0.980337539041521	0.0803557679821874	1.07512746185707	0.386225685829057	1.46135314768613
646	0	0	1.49381429088567	1.49381429088567	0.0118176864567647	1.06178408887138	0.0760506289935212	1.14965240432167	0.459781441735994	1.60943384605767
647	0	0	0.71403788952493	0.71403788952493	0.00967550333238544	1.081490669075	0.0726002935086067	1.16376646591599	0.326278022930037	1.49004448884602
648	0	0	0.586070906272263	0.586070906272263	0.00792163212973373	1.05916418054499	0.0713668495670982	1.13845266224182	0.307761554204173	1.44621421644599
649	0	0	0.649528690577945	0.649528690577945	0.00648568383918189	1.00939569926017	0.0732985059139965	1.08917988901335	0.443534821675806	1.53271471068916
650	0	0	2.19898947839708	2.19898947839708	0.00531002881388004	0.942867619755704	0.0789817679210823	1.02715941649067	0.279573421913734	1.3067328384044
651	0	0	4.57673634684149	4.57673634684149	0.00434748388965473	0.867291261154608	0.0896534256472762	0.961292170691539	0.505378930445012	1.46667110113655
652	0	0	2.54191818519422	2.54191818519422	0.0035594187589703	0.788132988485972	0.108397966771835	0.900090374016778	0.453332694287188	1.35342306830397
653	7.76622451342501	0	0	7.76622451342501	1.41069187457692	0.709174712273974	0.13837793804703	2.25824452489792	0.569837525906995	2.82808205080492
654	1.66786914382466	0	0	1.66786914382466	1.45731020449892	0.632944951363741	0.179847728954828	2.27010288481749	0.601337457387618	2.8714403422051
655	0.0117116680465495	0	0	0.0117116680465495	1.19526764644463	0.561048967595084	0.230208215292344	1.98652482933205	0.510152461652367	2.49667729098442
656	1.01734674709063	0	0	1.01734674709063	1.16301605900704	0.494420398569328	0.285648298363359	1.94308475593973	0.187660429403365	2.13074518534309
657	0.0802964416789484	0	0	0.0802964416789484	0.966752289346281	0.433512000728978	0.342229986845253	1.74249427692051	0.308727715219201	2.05122199213971
658	1.54338817099158	0	0	1.54338817099158	1.07127864136034	0.378439309320406	0.396475171726563	1.84619312240731	0.210102195528571	2.05629531793588
659	0.665041776338604	0	0	0.665041776338604	0.997640390765888	0.329088017142764	0.445633161456814	1.77236156936547	0.472552876548393	2.24491444591386
660	0.0991501324108719	0	0	0.0991501324108719	0.834771738267104	0.28519350496312	0.487751905320282	1.60771714855051	0.360658376130191	1.9683755246807
661	0	0	0.0187163990761503	0.0187163990761503	0.683453293919641	0.246399091381895	0.521636860245205	1.45148924554674	0.657781280847964	2.1092705263947
662	0	0	1.56740361802594	1.56740361802594	0.559564230024456	0.212298103913713	0.546847231830633	1.3187095657688	0.379156311575413	1.69786587734422
663	0	0	7.75763774488332	7.75763774488332	0.458132443443424	0.182463722710354	0.564685806927207	1.20528197308098	0.649738257392045	1.85502023047303
664	0	0.515501722707026	0	0.515501722707026	0.375087120429892	0.165502833752522	0.580736796946949	1.12132675112936	0.560919771543363	1.68224652267272
665	0	2.20291078518343	0	2.20291078518343	0.307095360579416	0.19520269384616	0.600405212560955	1.10270326698653	0.47855556369991	1.58125883068644
666	0.28511590457203	0	0	0.28511590457203	0.303111161141201	0.242479643974106	0.624786861383692	1.170377666499	0.589530501288827	1.75990816778783
667	0.0872209908855154	0	0	0.0872209908855154	0.263976912561088	0.266202804308766	0.652477729803749	1.1826574466736	0.890461817089659	2.07311926376326
668	0.899118449111115	0	0	0.899118449111115	0.379108540580404	0.273357878774941	0.681066990947175	1.33353341030252	0.795809580077725	2.12934299038024
669	0	0	1.51970970454932	1.51970970454932	0.310387820927689	0.26917192785935	0.708096677182317	1.28765642596936	0.418329232350756	1.70598565832011
670	0	0	0.00101670769775448	0.00101670769775448	0.254124054374361	0.257521404522851	0.732190074954832	1.24383553385204	0.627467898350058	1.8713034322021
671	0	0	0.156442441359755	0.156442441359755	0.208059178413149	0.241250047843204	0.75259056141942	1.20189978767577	0.430603012878578	1.63250280055435
672	0	0	0.287225296940189	0.287225296940189	0.170344447826985	0.222415906966613	0.768443361373613	1.16120371616721	0.138329547329026	1.29953326349624
673	0	0	0.0685266093122782	0.0685266093122782	0.139466238052041	0.202482742838238	0.77913118098346	1.12108016187374	0.0693267186051742	1.19040688047891
674	0	0	1.49213124342586	1.49213124342586	0.114185298109301	0.182467856061573	0.784361695062454	1.08101484923333	0.101434783191978	1.18244963242531
675	0	0.0159664634567988	0	0.0159664634567988	0.0934870151114622	0.163335630787709	0.784719507374923	1.04154215327409	0.126081964099257	1.16762411737335
676	0	0.731135568639255	0	0.731135568639255	0.0765406942852189	0.158200558105082	0.781037387788726	1.01577864017903	-0.159368311607625	0.856410328571402
677	1.7700016535149	0	0	1.7700016535149	0.383513087056623	0.160772464857848	0.773591591355121	1.31787714326959	-0.0035600799557221	1.31431706331387
678	0.526369551252321	0	0	0.526369551252321	0.40940857073932	0.157213717062678	0.762399157164988	1.32902144496699	0.100983270977927	1.43000471594491
679	0.0538599057440869	0	0	0.0538599057440869	0.344958531991504	0.149662403885053	0.747447260787553	1.24206819666411	0.150933773141238	1.39300196980535
680	0.392061978118926	0	0	0.392061978118926	0.353496938198454	0.139682919221655	0.728805153361268	1.22198501078138	0.0967458520617459	1.31873086284312
681	0.0431743842158291	0	0	0.0431743842158291	0.297245002535106	0.128403693830917	0.706664481480703	1.13231317784673	0.156985513979039	1.28929869182577
682	1.34208229439027	0	0	1.34208229439027	0.486641871585731	0.116623845053314	0.681338541486284	1.28460425812533	0.17224952342448	1.45685378154981
683	0	0.0255710732241138	0	0.0255710732241138	0.398428666002666	0.105343571393574	0.653240353159	1.15701259055524	-0.0176731324781892	1.13933945807705
684	0	3.01236688837042	0	3.01236688837042	0.326205801764217	0.147498880738709	0.622852066562259	1.09655674906518	0.0482797058801161	1.1448364549453
685	0	0.133085042722573	0	0.133085042722573	0.267074721736824	0.219437876243739	0.590693203745382	1.07720580172595	0.157330548732175	1.23453635045812
686	0	0	0.60687923456831	0.60687923456831	0.218662288055683	0.262490536977879	0.557326392595528	1.03847921762909	0.251248088974231	1.28972730660332
687	0	0	0.764228568173737	0.764228568173737	0.179025539769584	0.282724542725817	0.523641156504257	0.985391238999658	-0.0415804192977332	0.943810819701925
688	0	0	0.0851042655378084	0.0851042655378084	0.146573714995743	0.286997886728145	0.490902038908566	0.924473640632455	0.0500727003297351	0.97454634096219
689	0	0	0.0116488174989882	0.0116488174989882	0.120004408059902	0.280432063370069	0.460091333017951	0.860527804447923	0.153557647650583	1.01408545209851
690	0	0	0.00175154009051959	0.00175154009051959	0.0982512993835622	0.266816272216638	0.431565241493333	0.796632813093533	0.333996735062946	1.13062954815648
691	0	0	1.06875375393648	1.06875375393648	0.0804413603351934	0.248922141342681	0.405326114431753	0.734689616109628	-0.0762616104046523	0.658428005704975
692	0	0	4.2806750506272	4.2806750506272	0.0658598155258504	0.228748128603241	0.381942676477075	0.676550620606166	0.528516364482772	1.20506698508894
693	0	0	2.41020918312229	2.41020918312229	0.0539214563630563	0.207708753948904	0.364208723240423	0.625838933552383	0.184298307908748	0.81013724146113
694	0	0	0.49252459593303	0.49252459593303	0.0441471545751872	0.186780632987061	0.355784559483284	0.586712347045532	0.355755603898477	0.942467950944009
695	0	0	0.225483212233573	0.225483212233573	0.0361446331115929	0.166614755102721	0.35820340836373	0.560962796578043	0.823739979003477	1.38470277558152
696	0	0	0.288486420885546	0.288486420885546	0.0295927226871808	0.147622445335859	0.370506702620246	0.547721870643286	0.717154264686805	1.26487613533009
697	0	0	0.0257017069302917	0.0257017069302917	0.0242284721313056	0.130040861371407	0.390375756375459	0.544645089878171	0.677736009945314	1.22238109982349
698	0	0	0.645583629167463	0.645583629167463	0.0198365952339913	0.113982620369616	0.414972037191063	0.548791252794671	0.90769747506287	1.45648872785754
699	0	0	0.110688270925113	0.110688270925113	0.0162408305544287	0.0994731570450403	0.441716079735074	0.557430067334543	0.789151825888415	1.34658189322296
700	0	0	1.51574615374515	1.51574615374515	0.0132968674304403	0.0864786302236364	0.468532785243225	0.568308282897301	0.776049545950613	1.34435782884791
701	0	0	0.14869972620586	0.14869972620586	0.0108865542849021	0.0749265768865576	0.494310487722239	0.580123618893699	0.732207232770079	1.31233085166378
702	0.156413154396768	0	0	0.156413154396768	0.0372660514943018	0.064721026047168	0.518415981330383	0.620403058871853	0.628449735776729	1.24885279464858
703	0	0.00576751955862734	0	0.00576751955862734	0.0305108624041733	0.0558544671239387	0.539885084342322	0.626250413870434	0.274856997000276	0.901107410870709
704	0	0.0213889648208253	0	0.0213889648208253	0.0249801813532275	0.0485389870640898	0.557667608836321	0.631186777253638	0.49993532304555	1.13112210029919
705	0	0.267798800047692	0	0.267798800047692	0.0204520426913518	0.0470610273185173	0.570886590021586	0.638399660031455	0.320632380681507	0.959032040712962
706	0	0	0.023997145952442	0.023997145952442	0.0167447163146737	0.0486307780180175	0.578957881608742	0.644333375941433	0.530913689064797	1.17524706500623
707	0	0	0.00655932958004494	0.00655932958004494	0.0137094141983904	0.0480850770202863	0.581627192973245	0.643421684191922	0.658843993843775	1.3022656780357
708	0	0	0.367476162039795	0.367476162039795	0.0112243190109059	0.0461392772814766	0.578957730502458	0.63632132679484	0.524929113990622	1.16125044078546
709	0	0	3.34228927664172	3.34228927664172	0.009189695156586	0.0433188994284088	0.571612965839811	0.624121560424805	0.690856066837791	1.3149776272626
710	0	0	1.17680649783479	1.17680649783479	0.00752388603610939	0.0400049478316912	0.562155587375315	0.609684421243115	0.675649093687756	1.28533351493087
711	0	0	0.317069394589314	0.317069394589314	0.00616003688041649	0.0364690354711076	0.553824764421203	0.596453836772727	0.617434595969485	1.21388843274221
712	0	0	0.0222680896979102	0.0222680896979102	0.00504341163409162	0.0329005232783814	0.548300072075086	0.586244006987559	0.336720313627149	0.922964320614708
713	0	0	4.57446176389879	4.57446176389879	0.00412919620526261	0.0294274148648711	0.545886680101784	0.579443291171918	0.333180610861082	0.912623902033
714	0	0	1.62430015740181	1.62430015740181	0.00338069991874013	0.0261323787883463	0.548259776681348	0.577772855388434	0.112022926794498	0.689795782182932
715	0	0	1.622227756335	1.622227756335	0.00276788299040149	0.0230649782432726	0.557838027775174	0.583670889008848	0.0849480167754538	0.668618905784301
716	0.0903407766354429	0	0	0.0903407766354429	0.0186421554722205	0.0202509566612606	0.575572287323159	0.61446539945664	0.277590447148031	0.892055846604672
717	0	0	0.0513833792282513	0.0513833792282513	0.0152629059887666	0.0176992447178039	0.600454741213664	0.633416891920234	0.393867520100202	1.02728441202044
718	0	0	0.364698089447191	0.364698089447191	0.0124962105143428	0.0154072097119954	0.629885388701418	0.657788808927756	0.247948557064862	0.905737365992618
719	0	4.77201231133575	0	4.77201231133575	0.0102310318450289	0.0969849855935989	0.66093317685626	0.768149194294888	0.0563203715789462	0.824469565873834
720	1.31288027975002	0	0	1.31288027975002	0.246361280016299	0.221662344592546	0.690848879110601	1.15887250371945	0.346290634672364	1.50516313839181
721	0.564786265494324	0	0	0.564786265494324	0.304081937335055	0.297952576626702	0.717221189970376	1.31925570393213	0.36826605843253	1.68752176236466
722	4.24553852803764	0	0	4.24553852803764	1.01854680530754	0.339301161854569	0.738190588596638	2.09603855575874	0.211378623785851	2.3074171795446
723	0.341140393654008	0	0	0.341140393654008	0.895753855206955	0.355869006650003	0.752518094441281	2.00414095629824	0.370370346975205	2.37451130327344
724	0.406740974736617	0	0	0.406740974736617	0.80711085862893	0.355281429189038	0.75955405630329	1.92194634412126	0.0766614248750082	1.99860776899627
725	0.781520967047668	0	0	0.781520967047668	0.802472198253177	0.34321353522884	0.759155360206768	1.90484109368879	-0.190752468465736	1.71408862522305
726	0.444599963667276	0	0	0.444599963667276	0.737600967795493	0.323846688359327	0.751581833041917	1.81302948919674	-0.175391959925711	1.63763752927103
727	0.0234364771350861	0	0	0.0234364771350861	0.608144908395033	0.300223573349831	0.737390546164432	1.6457590279093	-0.386780178446577	1.25897884946272
728	0.40142625853069	0	0	0.40142625853069	0.570673174409388	0.274523617551427	0.717338598978615	1.56253539093943	-0.240384108934537	1.32215128200489
729	0	0	2.16290819743597	2.16290819743597	0.4672276778456	0.248275976762301	0.692422566725617	1.40792622133352	-0.487261623487123	0.920664597846396
730	0	0	0.0814836975138414	0.0814836975138414	0.382533668541405	0.222523670896598	0.664756535734698	1.2698138751727	-0.374699821950335	0.895114053222366
731	0	0	3.14940697316442	3.14940697316442	0.313192078522588	0.197949581128848	0.636767574749504	1.14790923440094	-0.407164152017183	0.740745082383758
732	0	0	6.39815842288239	6.39815842288239	0.256419986306856	0.17497274193876	0.611640468139106	1.04303319638472	-0.399565423574886	0.643467772809837
733	0	0	4.1541767448194	4.1541767448194	0.209938928493258	0.153821557216254	0.595308010317947	0.959068496027459	-0.279591634463152	0.679476861564307
734	0	0	0.0210964751729856	0.0210964751729856	0.171883457025671	0.134589142327214	0.594020770490789	0.900493369843674	-0.0731743838505993	0.827318985993075
735	0	0	0.0178529415415447	0.0178529415415447	0.140726272212273	0.117274866392883	0.609799432293427	0.867800570898583	0.12492598921309	0.992726560111673
736	0	0	0.997277128586212	0.997277128586212	0.115216926826212	0.101815279277255	0.640183987204058	0.857216193307525	-0.183726208867319	0.673489984440206
737	0.190546711282915	0	0	0.190546711282915	0.128871900125477	0.0881069067157238	0.681062148975566	0.898040955816767	-0.443271519602741	0.454769436214027
738	0	0	0.598236437688025	0.598236437688025	0.105511387840322	0.0760228454812114	0.727894307718383	0.909428541039917	-0.57986607095898	0.329562470080937
739	0.290878043959375	0	0	0.290878043959375	0.139112661999476	0.0654246572981848	0.776335384385249	0.98087270368291	-0.55989416855658	0.42097853512633
740	0.0444225090485481	0	0	0.0444225090485481	0.12194824928313	0.0561707205964968	0.822623705280486	1.00074267516011	-0.622006169671829	0.378736505488283
741	0.381739226369917	0	0	0.381739226369917	0.169040364056787	0.0481219334578191	0.863577833880302	1.08074013139491	-0.786458435754001	0.294281695640906
742	2.23172135041318	0	0	2.23172135041318	0.542940993093978	0.0411454536228814	0.89680753571003	1.48089398242689	-0.599487816323214	0.881406166103676
743	1.46525392032241	0	0	1.46525392032241	0.710127962839117	0.0351169998100236	0.920766308405009	1.66601127105415	-0.803587789999662	0.862423481054488
744	0	0.463227401190445	0	0.463227401190445	0.581403601797004	0.0380392913967849	0.934687958897121	1.55413085209091	-0.795313677727766	0.758817174363144
745	0	0	1.23120978112424	1.23120978112424	0.476013008741511	0.0458520441269402	0.938535512960614	1.46040056582907	-0.830092627500721	0.630307938328345
746	0	0.0145922811299273	0	0.0145922811299273	0.389726489121853	0.0498381596237422	0.933395110628013	1.37295975937361	-0.664079063696737	0.708880695676872
747	0	0.224062842701617	0	0.224062842701617	0.319081061933174	0.0550225774667584	0.920785130098466	1.2948887694984	-0.630016765356572	0.664872004141826
748	0	0.00925573696714992	0	0.00925573696714992	0.261241478129469	0.0602881273693604	0.901837463389993	1.22336706888882	-0.30680501294824	0.916562055940582
749	0	1.76258612974914	0	1.76258612974914	0.213886432124145	0.0928646585169824	0.877445078759571	1.1841961694007	-0.393994232520111	0.790201936880588
750	0	0.0490421976789211	0	0.0490421976789211	0.175115399646164	0.139539374579021	0.848395617403103	1.16305039162829	-0.0660612832849826	1.09698910834331
751	0	0.356433170730235	0	0.356433170730235	0.143372363027855	0.173239208926761	0.815436323864945	1.13204789581956	-0.156809787613686	0.975238108205875
752	0	1.08715695212586	0	1.08715695212586	0.117383362752367	0.214652912732553	0.779298230015504	1.11133450550042	-0.331568932762856	0.779765572737568
753	0	0.212940570309106	0	0.212940570309106	0.0961053689850692	0.255763579496513	0.740697881077228	1.09256682955881	-0.225560489051255	0.867006340507555
754	0	0.310587728652502	0	0.310587728652502	0.0786844211239844	0.283624862538837	0.700328231587542	1.06263751525036	-0.237460817642345	0.825176697608018
755	0	0.00233668216768443	0	0.00233668216768443	0.0644213553623437	0.297785286707735	0.658845803118787	1.02105244518887	0.0820588913777247	1.10311133656659
756	0	0.863268721884704	0	0.863268721884704	0.052743744790117	0.312655488179089	0.616858165002175	0.982257397971381	0.0491920066751034	1.03144940464648
757	0	1.72644554910849	0	1.72644554910849	0.0431829258921659	0.35584115988483	0.57491382412962	0.973937909906616	0.0651116266954433	1.03904953660206
758	0	0.360060756981649	0	0.360060756981649	0.0353551894358029	0.405882148009199	0.533495365099976	0.974732702544978	0.0911734280366068	1.06590613058158
759	0	0	0.000117804231512003	0.000117804231512003	0.0289463808719898	0.431610622147223	0.493015941344007	0.95357294436322	0.12341816489455	1.07699110925777
760	0	0	0.119625849717936	0.119625849717936	0.0236992922102058	0.434674839275532	0.453825633412155	0.912199764897894	0.36586236255165	1.27806212744954
761	0	0	0.00185630775647098	0.00185630775647098	0.0194033393586781	0.422446064901017	0.416265574244138	0.858114978503833	0.293022673001094	1.15113765150493
762	0	0	0.051242171801221	0.051242171801221	0.0158861106453581	0.400367911428771	0.380622078878118	0.796876100952247	0.187030277695107	0.983906378647354
763	0	0	0.143944969493695	0.143944969493695	0.0130064473321531	0.372412977592649	0.347094421434129	0.732513846358931	0.295442350830751	1.02795619718968
764	0	0	1.65096326710899	1.65096326710899	0.010648778419123	0.34143727838076	0.315958365173951	0.668044421973834	0.454781625087781	1.12282604706161
765	0	0.207541668453962	0	0.207541668453962	0.00871848237444922	0.31309128847489	0.28821996467772	0.610029735527059	0.117393134781858	0.727422870308918
766	0	0.118420176910839	0	0.118420176910839	0.00713808964013003	0.289060512338239	0.264827418572708	0.561026020551077	0.575940414993266	1.13696643554434
767	0	1.22565846192316	0	1.22565846192316	0.00584417350660116	0.286747452207751	0.245796686545967	0.538388312260319	0.239920201640338	0.778308513900657
768	0	0	0.298382468701706	0.298382468701706	0.00478480457617881	0.294570875223743	0.230612057347015	0.529967737146937	0.473840249951555	1.00380798709849
769	0	0	2.13323918772924	2.13323918772924	0.00391746665398543	0.290135903649045	0.218798323763321	0.512851694066352	0.593962533272843	1.10681422733919
770	0	0.490132512687204	0	0.490132512687204	0.00320735042377485	0.286218250361077	0.210907219811326	0.500332820596179	0.800132829520315	1.30046565011649
771	0	0.114333243338767	0	0.114333243338767	0.00262595642784354	0.283707326960735	0.207502100446956	0.493835383835535	0.582324149966808	1.07615953380234
772	0	0	0.499442085638959	0.499442085638959	0.00214995128371761	0.274455347156101	0.208100384763192	0.48470568320301	0.221940086076609	0.706645769279619
773	0	0	0.0570062278974094	0.0570062278974094	0.0017602312335991	0.259235357657818	0.21190632968871	0.472901918580127	0.470974617921621	0.943876536501748
774	1.27614235370041	0	0	1.27614235370041	0.232766518864041	0.240514998258848	0.21802265492736	0.691304172050248	0.3455335864926	1.03683775854285
775	0.0206165113135126	0	0	0.0206165113135126	0.194310246760856	0.220063394422774	0.225375462647878	0.639749103831508	0.387920459718376	1.02766956354988
776	0.00639815660855738	0	0	0.00639815660855738	0.160247563691407	0.199123312576179	0.232900665159226	0.592271541426812	0.516705459684998	1.10897700111181
777	2.65142150813214	0	0	2.65142150813214	0.611820788551931	0.178543854641523	0.239687433144203	1.03005207633766	0.377441311204012	1.40749338754167
778	0.0422870636328991	0	0	0.0422870636328991	0.508581839139166	0.158882341083364	0.245040794890674	0.912504975113204	0.343565963172313	1.25607093828552
779	0.52100091433473	0	0	0.52100091433473	0.510833035547334	0.140482192669267	0.248492648031034	0.899807876247635	0.280493387175651	1.18030126342329
780	0.000513313092737088	0	0	0.000513313092737088	0.418327763768535	0.123532164607058	0.249783744678785	0.791643673054378	0.49046239917792	1.2821060722323
781	0.728269116890433	0	0	0.728269116890433	0.474510599438934	0.108111134458929	0.248831366112245	0.831453100010108	0.712060882980045	1.54351398299015
782	2.81543472664812	0	0	2.81543472664812	0.898848153079723	0.0942217347970638	0.245691960032085	1.23876184790887	0.15772990206298	1.39649174997185
783	2.1579148750009	0	0	2.1579148750009	1.12707822958695	0.0818154031459514	0.24052429534117	1.44941792807407	0.470521703966214	1.91993963204029
784	0.341295706150318	0	0	0.341295706150318	0.984640023319108	0.0708108556554022	0.233556199417598	1.28900707839211	0.516046219450233	1.80505329784234
785	0.235453564140757	0	0	0.235453564140757	0.848835558059675	0.0611075455504694	0.225056318052447	1.13499942166259	0.664788225425444	1.79978764708804
786	0.244188102547502	0	0	0.244188102547502	0.73923156914567	0.0525953175518135	0.215311315276125	1.00713820197361	0.726080565050993	1.7332187670246
787	0.835370242795851	0	0	0.835370242795851	0.756658554118319	0.0451611951486276	0.204608319562194	1.00642806882914	0.652338516263763	1.6587665850929
788	1.84837517367083	0	0	1.84837517367083	0.954553203596853	0.0386940229452854	0.193222088984558	1.1864693155267	0.697398878692757	1.88386819421945
789	0	0	1.74426560945976	1.74426560945976	0.781522063233852	0.0330875186801685	0.181505359616923	0.996114941530944	0.954508319675675	1.95062326120662
790	0	0	4.26858273109458	4.26858273109458	0.63985614737851	0.0282421589310016	0.170885118624667	0.838983424934178	0.585662617493774	1.42464604242795
791	0	0	0.420735760326585	0.420735760326585	0.523869905404783	0.024066221055361	0.164962004053127	0.712898130513271	0.844674898381108	1.55757302889438
792	0	0	3.14930277591597	3.14930277591597	0.42890840216695	0.020476225302019	0.166984670051175	0.616369297520143	0.250979557186197	0.867348854706341
793	0.328378740492462	0	0	0.328378740492462	0.41068546610189	0.0173969603176973	0.178997987319865	0.607080413739452	0.461571701999852	1.0686521157393
794	0.643258355722061	0	0	0.643258355722061	0.452843778657816	0.0147612285572686	0.201400100759733	0.669005107974818	0.532402457730063	1.20140756570488
795	2.92248298038432	0	0	2.92248298038432	0.900513416923874	0.0125094123050583	0.23221526883814	1.14523809806707	0.575512231792702	1.72075032985977
796	0	0.686457153819717	0	0.686457153819717	0.737278027994909	0.0226177885247299	0.268385643147804	1.02828145966744	0.904094212326394	1.93237567199384
797	0	1.22870807151018	0	1.22870807151018	0.603632195088122	0.0607083430488252	0.306684915740624	0.971025453877571	0.521526515761034	1.49255196963861
798	0.220935807147166	0	0	0.220935807147166	0.534261109046287	0.103089201098488	0.344218695887884	0.98156900603266	0.386206466646834	1.36777547267949
799	0.632351962125326	0	0	0.632351962125326	0.552041964113864	0.128110579191908	0.378659056886223	1.05881160019199	0.24218645799071	1.3009980581827
800	0.134401108297579	0	0	0.134401108297579	0.476336520696179	0.14067338393198	0.408314665245999	1.02532456987416	0.42184172948306	1.44716629935722
801	1.00600362654521	0	0	1.00600362654521	0.572348878092797	0.144472161787743	0.432105041973268	1.14892608185381	0.518567375854332	1.66749345770814
802	0.543573633670974	0	0	0.543573633670974	0.567132811206455	0.142271414445291	0.44948427053904	1.15888849619079	0.492781145158696	1.65166964134948
803	0.289330854012504	0	0	0.289330854012504	0.516775859632446	0.136121378440099	0.46034322760909	1.11324046568163	0.76907918747599	1.88231965315763
804	0	0.360348283853269	0	0.360348283853269	0.423100288729393	0.133840553961842	0.464908222769265	1.0218490654605	0.56609673803559	1.58794580349609
805	0	0.143568134450134	0	0.143568134450134	0.346405218018928	0.135955725432957	0.463646356973948	0.946007300425832	0.477231977758609	1.42323927818444
806	0	0.177162495290305	0	0.177162495290305	0.28361260501878	0.138212377136476	0.457182894261839	0.879007876417095	0.780101399212253	1.65910927562935
807	0	0.0782794890848866	0	0.0782794890848866	0.232202361689434	0.139272163580133	0.446232721033555	0.817707246303121	0.526975161537652	1.34468240784077
808	0	0.0354706422412349	0	0.0354706422412349	0.190111214452476	0.137228285904557	0.431545987402686	0.758885487759719	0.265566109455138	1.02445159721486
809	0	0.985293047501207	0	0.985293047501207	0.155649897777245	0.149158455615966	0.413866887861338	0.718675241254548	0.467502436646088	1.18617767790064
810	0	0.0898501849403838	0	0.0898501849403838	0.127435358023675	0.168938717840818	0.39390396078311	0.690278036647603	0.478516365931787	1.16879440257939
811	0	0.146182729997998	0	0.146182729997998	0.104335246643486	0.180586211025873	0.372310069154286	0.657231526823646	0.350177201667105	1.00740872849075
812	0.107459651413672	0	0	0.107459651413672	0.104901605143257	0.184701736984436	0.349670230354999	0.639273572482692	0.624221343152478	1.26349491563517
813	16.999965878476	0	0	16.999965878476	3.16745718266937	0.181391427143892	0.326495596659825	3.67534420647309	0.787421491302537	4.46276569777563
814	0.117132016264401	0	0	0.117132016264401	2.61452703688786	0.173212202656548	0.30322208755367	3.09096132709808	0.808741983722432	3.89970331082051
815	0.424025879954568	0	0	0.424025879954568	2.21745654178875	0.162038004453018	0.280212399224599	2.65970694546637	0.742382299326124	3.40208924479249
816	0	0.367323069359078	0	0.367323069359078	1.8154998643764	0.155660020687423	0.257760340361231	2.22892022542506	0.586478993486038	2.81539921891109
817	0	0	0.0323802922606832	0.0323802922606832	1.48640557117387	0.151903031521938	0.23609849237073	1.87440709506654	0.948590960708078	2.82299805577462
818	0	0	0.110814211558726	0.110814211558726	1.21696595266649	0.144393334552467	0.215425247067296	1.57678453428625	0.308877147070719	1.88566168135697
819	0	0	0.818644007479289	0.818644007479289	0.996367450896899	0.134614879992425	0.19599207377853	1.32697440466785	0.813083026181251	2.1400574308491
820	0	0	0.00900264324811641	0.00900264324811641	0.815756673415206	0.123636937478952	0.178399554865477	1.11779316575964	0.557955942342835	1.67574910810247
821	0	0	0.125364570532774	0.125364570532774	0.66788507555362	0.112215673307191	0.163193772961018	0.943294521821829	0.502549467819349	1.44584398964118
822	0.992760808598	0	0	0.992760808598	0.726775055025814	0.100872527805303	0.150492111216415	0.978139694047532	0.420500173698618	1.39863986774615
823	5.99311771276829	0	0	5.99311771276829	1.68140102262809	0.0899544660126327	0.140121107958912	1.91147659659964	0.415379385614737	2.32685598221437
824	0.263348666276662	0	0	0.263348666276662	1.42435173989628	0.0796800979203206	0.131713455666927	1.63574529348352	0.173032670405496	1.80877796388902
825	0	0	0.793826584800338	0.793826584800338	1.16616057265321	0.0701748113525611	0.124880221212199	1.36121560521797	0.199844201778379	1.56105980699635
826	0	0	2.06311211953834	2.06311211953834	0.954771523858213	0.0614973853855046	0.119752592543276	1.13602150178699	0.15966142339174	1.29568292517873
827	0	0	1.3279457908653	1.3279457908653	0.781700808745847	0.0536600185216104	0.117641648428991	0.953002475696449	0.401226078457695	1.35422855415414
828	0	0	0.250175076874076	0.250175076874076	0.640002491826156	0.0466432845460684	0.120279945638157	0.806925722010381	-0.0202202282477474	0.786705493762634
829	0	0	0.206337318484151	0.206337318484151	0.523989722104613	0.040407196879188	0.128357524906777	0.692754443890578	0.0576883639497512	0.75044280784033
830	0	0	0.0731475599066867	0.0731475599066867	0.429006499783833	0.0348993008171626	0.141323351003369	0.605229151604364	-0.0338723178856368	0.571356833718728
831	0	0	0.161573423238214	0.161573423238214	0.351240814643364	0.0300605076076322	0.157914448549597	0.539215770800593	0.265672172532725	0.804887943333318
832	0	0	0.0342367536286933	0.0342367536286933	0.287571656684688	0.0258292231326351	0.176626163542784	0.490027043360107	0.131822563368194	0.621849606728301
833	0	0.491194965842013	0	0.491194965842013	0.235443759041338	0.0307514544618775	0.195976859485506	0.462172072988722	-0.00165200045497041	0.460520072533751
834	0	0.377177056117393	0	0.377177056117393	0.192765046147425	0.0471824794613557	0.214614491344519	0.454562016953301	0.0399256226012248	0.494487639554525
835	0	0.281928454174941	0	0.281928454174941	0.157822671399394	0.0673706144276571	0.231426275377565	0.456619561204616	0.0577924964711565	0.514412057675772
836	0	0.283611570189465	0	0.283611570189465	0.129214274607603	0.0879826767254929	0.245595133042337	0.462792084375433	-0.110167580485508	0.352624503889926
837	0	1.84830892327711	0	1.84830892327711	0.105791700357909	0.135645777479928	0.256600764756016	0.498038242593854	-0.125185922823872	0.372852319769981
838	0.413502517978014	0	0	0.413502517978014	0.161570208537664	0.191482824381867	0.264188928373953	0.617241961293485	-0.207402995436281	0.409838965857204
839	0.335474396516795	0	0	0.335474396516795	0.193093689729226	0.222619670210444	0.268325921007568	0.684039280947238	-0.231968877693478	0.45207040325376
840	0.0335654470866209	0	0	0.0335654470866209	0.164176125322609	0.23617636482805	0.26914886112183	0.669501351272489	-0.146859548602305	0.522641802670184
841	0.454487791181708	0	0	0.454487791181708	0.216800702365563	0.237503278485875	0.266918012947183	0.72122199379862	-0.367032871135448	0.354189122663172
842	0.677896714421446	0	0	0.677896714421446	0.30038322922968	0.230588724362393	0.261974494476439	0.792946448068512	-0.204858082858696	0.588088365209816
843	0.422789297421038	0	0	0.422789297421038	0.322571685029413	0.218376951328759	0.254704831409033	0.795653467767205	-0.168807424312633	0.626846043454572
844	0	0	2.26074383840089	2.26074383840089	0.264099358605762	0.203015607302639	0.245641150359707	0.712756116268109	-0.137374849008185	0.575381267259924
845	0	0	0.139715080966047	0.139715080966047	0.21622626675871	0.18604779403913	0.236431453757239	0.63870551455508	-0.193963614176527	0.444741900378553
846	0	0	0.131643234845996	0.131643234845996	0.177031094218598	0.16856066981125	0.228882146604825	0.574473910634673	-0.194495602560164	0.379978308074509
847	0	0	0.0032387184347532	0.0032387184347532	0.144940801087813	0.151300042402649	0.223672965452656	0.519913808943118	-0.0539530434702933	0.465960765472825
848	0	0	0.0333704950826774	0.0333704950826774	0.118667491226349	0.134758399366427	0.220686001334969	0.474111891927746	0.0310038583129073	0.505115750240653
849	0	0	0.0162300221021197	0.0162300221021197	0.0971567244576245	0.11924224020518	0.219376890040302	0.435775854703106	-0.0839220154367958	0.35185383926631
850	0	0.270542054612289	0	0.270542054612289	0.0795451981817822	0.1096640562547	0.219058781380652	0.408268035817134	0.381582616159007	0.789850651976141
851	0	1.78209503428712	0	1.78209503428712	0.0651261000111063	0.135016912107973	0.219050270704484	0.419193282823563	0.271088863309365	0.690282146132928
852	0	2.29510833398226	0	2.29510833398226	0.0533207409071256	0.215121603230272	0.218762136099756	0.487204480237153	0.398390762017348	0.885595242254501
853	0	9.74842629878007e-06	0	9.74842629878007e-06	0.0436553303575675	0.296945476865222	0.21774207056716	0.55834287778995	0.222678513491744	0.781021391281694
854	0	5.41619050241252	0	5.41619050241252	0.0357419614995189	0.436945042097494	0.215684541291502	0.688371544888515	0.513049209840491	1.20142075472901
855	0	0.565224834595342	0	0.565224834595342	0.0292630430549856	0.60939635406111	0.212420211164717	0.851079608280812	0.624669561566331	1.47574916984714
856	0	1.13054520271606	0	1.13054520271606	0.0239585532777606	0.733448677056115	0.207895171913403	0.965302402247279	0.559253076313087	1.52455547856037
857	0	0.216105078867338	0	0.216105078867338	0.0196156043677614	0.813627625584777	0.202146453219582	1.03538968317212	0.30537544238958	1.3407651255617
858	0.112942000065356	0	0	0.112942000065356	0.0365328098338088	0.843952633513978	0.195277687260945	1.07576313060873	0.133966099626308	1.20972923023504
859	0.0246608593634696	0	0	0.0246608593634696	0.0343807903125559	0.836549042960235	0.187437077128544	1.05836691040134	0.0245767644469885	1.08294367484832
860	1.67789324062793	0	0	1.67789324062793	0.332299054488185	0.804098487710007	0.178798688009172	1.31519623020736	0.228155956964091	1.54335218717146
861	0	0	0.00301121081993886	0.00301121081993886	0.272063455128212	0.755924727795189	0.169547539801034	1.19753572272443	0.121484721545876	1.31902044427031
862	0	0	0.261839619773798	0.261839619773798	0.222746717502119	0.698794308017085	0.15988423482951	1.08142526034871	0.0378272205357925	1.11925248088451
863	0	0	0.661920532415324	0.661920532415324	0.182369587766159	0.637537281763721	0.150166787740987	0.970073657270867	0.219377494424862	1.18945115169573
864	0	0	3.30897773897388	3.30897773897388	0.149311589930308	0.575526924907948	0.141262393843758	0.866100908682014	0.428955398734544	1.29505630741656
865	0	0	0.442678978700435	0.442678978700435	0.122245990466911	0.515049165231783	0.135567020742989	0.772862176441683	0.203746241120684	0.976608417562367
866	0	0	1.58669235026982	1.58669235026982	0.10008655183574	0.457585947045763	0.135491134380855	0.693163633262358	0.0866903844156597	0.779854017678017
867	0	0	0.940474348284839	0.940474348284839	0.081943937957452	0.404031593896571	0.142331899731231	0.628307431585254	-0.522287457600541	0.106019973984714
868	0	0	0.531613575948079	0.531613575948079	0.0670900220340806	0.354857149187497	0.156589535637576	0.578536706859154	-0.620323517331133	-0.0417868104719792
869	0	0	1.93893905507877	1.93893905507877	0.0549286642639811	0.310234445358168	0.177770241308464	0.542933350930613	-0.647675121590423	-0.10474177065981
870	0.702826775422822	0	0	0.702826775422822	0.172372666955942	0.270129101578206	0.20527535897863	0.647777127512779	-0.5404574029301	0.107319724582678
871	0.0716208942473577	0	0	0.0716208942473577	0.154109468990999	0.234369637832481	0.237981818478657	0.626460925302137	-0.576391142840728	0.0500697824614088
872	0.0847587491712717	0	0	0.0847587491712717	0.141538316235777	0.20269830835693	0.273728494589559	0.617965119182266	-0.669439338828337	-0.0514742196460706
873	1.16263481218205	0	0	1.16263481218205	0.32663170909067	0.174808010876182	0.310048549012693	0.811488268979545	-0.352150753909268	0.459337515070278
874	0.163346144838772	0	0	0.163346144838772	0.29703305782549	0.150368649388276	0.344663545759316	0.792065252973082	-0.473418029506419	0.318647223466663
875	1.00566528736189	0	0	1.00566528736189	0.425486288418224	0.129045561208045	0.375725439496635	0.930257289122903	-0.204636183486084	0.725621105636819
876	0.233344895813878	0	0	0.233344895813878	0.390656962878288	0.110512019038199	0.401901449843037	0.903070431759525	-0.40847755654996	0.494592875209565
877	6.24921307014473	0	0	6.24921307014473	1.45263301649286	0.0944573506129561	0.422366207818255	1.96945657492407	-0.227963747073713	1.74149282785036
878	0	0	1.71163903674574	1.71163903674574	1.18931532353914	0.0805918539130156	0.436841172122595	1.70674834957475	-0.0691581226816825	1.63759022689307
879	0	0	0.983194259474281	0.983194259474281	0.973729030488386	0.0686494028810261	0.446315078527503	1.48869351189692	-0.24716405505753	1.24152945683939
880	0	0	0.7235715117266	0.7235715117266	0.797221902425648	0.058388419413203	0.452662362619695	1.30827268445855	-0.275417255946527	1.03285542851202
881	0	0	0.570033277724305	0.570033277724305	0.652710088543214	0.0495917182948814	0.457508654743894	1.15981046158199	-0.533001180391688	0.626809281190301
882	0	0	0.0399516128297909	0.0399516128297909	0.534393822334582	0.0420656017429912	0.461889555863608	1.03834897994118	-0.450273878966833	0.588075100974349
883	0	0	0.0423094753158423	0.0423094753158423	0.437524656600213	0.035638480697024	0.466060782477462	0.939223919774699	-0.682077767346374	0.257146152428325
884	0	0.321179957912611	0	0.321179957912611	0.358214891588477	0.0357872915165764	0.469640959733783	0.863643142838836	-0.455211343936311	0.408431798902526
885	0	0.114339461630735	0	0.114339461630735	0.293281547953983	0.0416401427657148	0.471988867974602	0.8069105586943	-0.120541320048771	0.686369238645528
886	0	0.0799158073189785	0	0.0799158073189785	0.24011862262024	0.047349010742905	0.472448161403505	0.75991579476665	-0.229613098478325	0.530302696288325
887	6.58625094027757e-06	0	0	6.58625094027757e-06	0.196593694610665	0.0508455043841778	0.470492842997338	0.717932041992181	-0.0779161526822097	0.640015889309971
888	0	0	0.13355549208379	0.13355549208379	0.160957303638972	0.0515185651292501	0.465795235638697	0.678271104406919	-0.185435234548676	0.492835869858243
889	0	0	1.20701849693568	1.20701849693568	0.131780694421736	0.0502769064120284	0.458360583270843	0.640418184104608	0.117689494690616	0.758107678795224
890	0.00292173225316684	0	0	0.00292173225316684	0.108422527390288	0.0477925719491738	0.448971811995348	0.60518691133481	0.306555529828945	0.911742441163755
891	0	0	0.144192792997644	0.144192792997644	0.0887688575008695	0.04455687862632	0.438549087481954	0.571874823609143	0.163708935026199	0.735583758635342
892	0	0	0.330484321892351	0.330484321892351	0.072677793551558	0.0409238545559322	0.427542990379835	0.541144638487325	0.202467287477457	0.743611925964782
893	0	0	0.178042087524173	0.178042087524173	0.0595035446465125	0.0371438675868634	0.416261921279168	0.512909333512544	0.0249740277619109	0.537883361274455
894	0	0	0.581997714922923	0.581997714922923	0.0487173819192507	0.0333895732933564	0.404952523373959	0.487059478586566	0.22425893773815	0.711318416324716
895	0	0	0.251579312379912	0.251579312379912	0.0398864187867328	0.0297758619440745	0.393942726780463	0.463605007511271	0.0550176088534083	0.518622616364679
896	0	0	0.0280401247731164	0.0280401247731164	0.032656237690848	0.0263751274389253	0.383541910575751	0.442573275705525	0.274537343704053	0.717110619409578
897	0	0	0.269311784064796	0.269311784064796	0.0267366660773227	0.0232288987520937	0.373761128222915	0.423726693052331	0.285188585940838	0.708915278993169
898	0	0	0.693611847406733	0.693611847406733	0.0218901307522778	0.0203566508978924	0.364513074128506	0.406759855778676	0.309928527249343	0.716688383028019
899	0	0	3.46944075357574	3.46944075357574	0.0179221232357906	0.0177624357586928	0.356164416767023	0.391848975761507	0.445679571784616	0.837528547546123
900	0	0	0.109349339189925	0.109349339189925	0.0146733934535934	0.015439833643422	0.350710854021093	0.380824081118108	0.278722675277249	0.659546756395358
901	0.0799726735776007	0	0	0.0799726735776007	0.0265101447862226	0.0133756164970819	0.349999772855478	0.389885534138783	0.517713736330754	0.907599270469537
902	0.129013177832762	0	0	0.129013177832762	0.0450907923937926	0.011552427136436	0.353945352911722	0.410588572441951	0.163945639608399	0.57453421205035
903	11.1710031979002	0	0	11.1710031979002	2.06187655546029	0.00995071087250681	0.361338246123318	2.43316551245611	0.628823958923873	3.06198947137998
904	0	0.0163915901457337	0	0.0163915901457337	1.68812174500583	0.00883731393543617	0.370566193061812	2.06752525200308	0.319350110069015	2.3868753620721
905	0	0.76409783314402	0	0.76409783314402	1.38211718757594	0.0214413326404134	0.380034412087059	1.78359293230341	0.57246023213856	2.35605316444197
906	0	3.18179077018105	0	3.18179077018105	1.13158184582607	0.0966581334527222	0.388384393434878	1.61662437271367	0.56690609123064	2.18353046394431
907	0	0.127760682043981	0	0.127760682043981	0.926460856802557	0.194934353256773	0.394585295005777	1.51598050506511	0.676325587611653	2.19230609267676
908	0	0.0389748101300763	0	0.0389748101300763	0.758521994987226	0.257047841301425	0.39794850222635	1.413518338515	0.350525321510862	1.76404366002586
909	0	0.123103983041915	0	0.123103983041915	0.621025284182107	0.29299239967464	0.398099137842141	1.31211682169889	0.315584291317629	1.62770111301652
910	0	1.22431722110651	0	1.22431722110651	0.508452498598884	0.330801138009595	0.394926525849348	1.23418016245783	0.216293337802371	1.4504735002602
911	0	0.0326857014530512	0	0.0326857014530512	0.416285697082245	0.364623653199747	0.388527445737087	1.16943679601908	-0.0830201549664746	1.0864166410526
912	0	0.0197831386759873	0	0.0197831386759873	0.340825902267741	0.376162473863862	0.37915043942068	1.09613881555228	0.0808447481671015	1.17698356371938
913	0	0	0.0430389333068441	0.0430389333068441	0.279044647632148	0.371840410220804	0.367148151585408	1.01803320943836	0.224667983142527	1.24270119258089
914	0	0	0.175148317744637	0.175148317744637	0.228462434498251	0.356725111372504	0.352963602975092	0.938151148845847	-0.221290811071698	0.716860337774149
915	0	0	0.0997331781887618	0.0997331781887618	0.187049221046779	0.334871557254554	0.3371587142195	0.859079492520833	-0.00180832914052725	0.857271163380305
916	0.213273801031536	0	0	0.213273801031536	0.191802930911464	0.309219291433551	0.320329083955706	0.821351306300721	-0.360047509712962	0.46130379658776
917	0	0	0.18167555626013	0.18167555626013	0.157034958067708	0.281863569008362	0.30296125690334	0.741859783979409	-0.440042781948831	0.301817002030578
918	0	0	0.315049743727871	0.315049743727871	0.128569349478344	0.254264854570083	0.285504782689115	0.668338986737542	-0.384776082649805	0.283562904087737
919	0	0	1.22925722236611	1.22925722236611	0.10526368032115	0.2274101111734	0.268546730478936	0.601220521973486	-0.245503327472068	0.355717194501418
920	0	0	1.46848191845281	1.46848191845281	0.0861826122610942	0.201936474136428	0.253222448048187	0.541341534445708	-0.28399158074296	0.257349953702748
921	0	0	1.74395120527452	1.74395120527452	0.0705603550387555	0.178225646896536	0.241286481962044	0.490072483897335	-0.183880464131404	0.306192019765931
922	0	0	0.631139287780169	0.631139287780169	0.0577699326183291	0.156475569563418	0.234671253039234	0.448916755220982	0.00500434009958996	0.453921095320572
923	0	0	0.389262313453169	0.389262313453169	0.047298020437869	0.13675449798151	0.234517976429881	0.418570494849259	0.249792967517482	0.668363462366742
924	0	0	2.65297877775455	2.65297877775455	0.0387243438921942	0.119041515245202	0.240808889937942	0.398574749075338	0.631236283778672	1.02981103285401
925	0	0	0.952005596004386	0.952005596004386	0.0317048112373082	0.10325661746595	0.253830154620348	0.388791583323606	0.990060670929213	1.37885225425282
926	0	0	1.69424263573637	1.69424263573637	0.025957703980515	0.089282822377049	0.273963441468046	0.38920396782561	0.855570837965427	1.24477480579104
927	0	0	0.0237168583004429	0.0237168583004429	0.0212523705281428	0.0769822042301179	0.301014431845023	0.399249006603284	0.783150265733938	1.18239927233722
928	0	0	0.165048763555837	0.165048763555837	0.0173999693272001	0.0662073304798791	0.333782720453968	0.417390020261048	0.8279382371224	1.24532825738345
929	0.0850268400702471	0	0	0.0850268400702471	0.0296586412584833	0.0568092404026911	0.369979103674422	0.456446985335596	0.694367151154063	1.15081413648966
930	0.0791769047905284	0	0	0.0791769047905284	0.0386347795978227	0.0486428435381983	0.406982605092821	0.494260228228842	0.386415971410764	0.880676199639606
931	2.3786125239284	0	0	2.3786125239284	0.462800783126911	0.0415704112017847	0.442296905980164	0.946668100308859	0.499298809209396	1.44596690951826
932	0.559741955923365	0	0	0.559741955923365	0.48037323651546	0.0354636750181677	0.473853828990501	0.989690740524128	0.567636944633966	1.55732768515809
933	0	0	0.0333390822534215	0.0333390822534215	0.393296341690811	0.0302049227585735	0.500138639818459	0.923639904267844	0.462677281115044	1.38631718538289
934	0	0	0.413027835646854	0.413027835646854	0.32200381001533	0.0256873860428074	0.520236155315251	0.867927351373388	0.0886887763218603	0.956616127695249
935	0	0	0.245097499660161	0.245097499660161	0.263634421867833	0.0218151406248355	0.533954124227468	0.819403686720136	-0.0282009210061418	0.791202765713995
936	0	0	0.216525509538515	0.216525509538515	0.215845608753129	0.0185026832297972	0.541653542946222	0.776001834929148	0.0966631934726609	0.872665028401809
937	0	0	0.0106386780937543	0.0106386780937543	0.176719437803027	0.0156743054814759	0.543914549966427	0.736308293250929	-0.00367456712933386	0.732633726121595
938	0	0	0.152173456604917	0.152173456604917	0.144685638395987	0.0132633523872671	0.541316016861967	0.699265007645221	-0.0013514722497685	0.697913535395452
939	0	0	0.0528891570022018	0.0528891570022018	0.118458581683516	0.0112114278048109	0.534425943011703	0.66409595250003	0.06058528458576	0.72468123708579
940	0.0259948670942084	0	0	0.0259948670942084	0.101697753772299	0.00946759047660565	0.523817592905353	0.634982937154258	-0.123447637843716	0.511535299310542
941	0.00236243937955999	0	0	0.00236243937955999	0.0836913161395665	0.00798757015924376	0.509998692474262	0.601677578773072	-0.118856202792065	0.482821375981008
942	3.90377063131632	0	0	3.90377063131632	0.776154216784034	0.00673302297935705	0.493423455978149	1.27631069574154	0.202175323196638	1.47848601893818
943	2.30693919465806	0	0	2.30693919465806	1.0536384569228	0.00567083755190333	0.474525454030605	1.53383474850531	0.34464509801429	1.8784798465196
944	2.57111801039726	0	0	2.57111801039726	1.32871083280067	0.00477249792542446	0.453730977858493	1.78721430858459	0.0547330596951325	1.84194736827972
945	0.0528165184378966	0	0	0.0528165184378966	1.09743043128405	0.0040135055522383	0.431459428101852	1.53290336493814	0.316307680215147	1.84921104515328
946	0.782179222422825	0	0	0.782179222422825	1.04028508206252	0.00337285981745866	0.408117503007684	1.45177544488766	0.315070053644714	1.76684549853238
947	0.00253956408690237	0	0	0.00253956408690237	0.852173733522379	0.00283259489020747	0.384091310594104	1.23909763900669	0.540478139519376	1.77957577852607
948	0.0148883530776946	0	0	0.0148883530776946	0.700399643150354	0.00237736954713873	0.359738759779343	1.06251577247684	0.38528285540305	1.44779862787989
949	0	0	9.58048244349458	9.58048244349458	0.573438727292042	0.00199410598214283	0.33592799004403	0.911360823318214	0.603489471325092	1.51485029464331
950	0	0	5.12271361649558	5.12271361649558	0.469491921039891	0.00167167332067238	0.31849390043128	0.789657494791844	0.00294329154720807	0.792600786339052
951	0	0	0.0290473211855782	0.0290473211855782	0.384387474077019	0.00140061149971821	0.316186187103415	0.701974272680153	-0.10745533227315	0.594518940407003
952	0	1.03200429469531	0	1.03200429469531	0.314709846124821	0.0192568019231864	0.333012311545164	0.666978959593171	-0.000175730969205807	0.666803228623965
953	0	0.00974013497216589	0	0.00974013497216589	0.257662629318831	0.0465903348677283	0.367337876225829	0.671590840412389	-0.260785338830057	0.410805501582332
954	0	0.852479290172594	0	0.852479290172594	0.210956318542259	0.0784691055443578	0.414653418007244	0.70407884209386	-0.169300481653596	0.534778360440264
955	0.0555971644316413	0	0	0.0555971644316413	0.182794481674186	0.110332852389834	0.469526882386601	0.76265421645062	-0.144454037109285	0.618200179341335
956	0	0	0.99298832573884	0.99298832573884	0.149659463639607	0.12806638421187	0.52678297065609	0.804508818507567	-0.00564320695413015	0.798865611553437
957	0	0	1.20724129916356	1.20724129916356	0.1225308053709	0.135745451686321	0.582583064723644	0.840859321780866	0.168526234224968	1.00938555600583
958	0	1.49560429839004	0	1.49560429839004	0.100319738556569	0.162640105368573	0.634742049808502	0.897701893733644	-0.114984034509288	0.782717859224356
959	0	0	0.185884357441922	0.185884357441922	0.0821348550970062	0.198259769800562	0.681669244439573	0.962063869337141	-0.0192615135102102	0.942802355826931
960	0	4.13992161432372	0	4.13992161432372	0.0672463317675237	0.28816606349869	0.721888573950005	1.07730096921622	0.101319001184801	1.17861997040102
961	0	0.7726143782231	0	0.7726143782231	0.055056639849756	0.415989468811359	0.754238461095763	1.22528456975688	0.271364037615948	1.49664860737283
962	0	2.47217119045744	0	2.47217119045744	0.0450765642061319	0.543171731251987	0.777925203625155	1.36617349908327	-0.0840551794871816	1.28211831959609
963	0	0.726242631370251	0	0.726242631370251	0.0369055693586569	0.661214582639263	0.792587853341838	1.49070800533976	0.0463185272906806	1.53702653263044
964	0	0.0987693047766804	0	0.0987693047766804	0.030215724593784	0.731482523416275	0.798284980565319	1.55998322857538	0.153583332869582	1.71356656144496
965	0	0.0206258545318391	0	0.0206258545318391	0.0247385429514644	0.756425184981329	0.795433123819685	1.57659685175248	0.20004131540989	1.77663816716237
966	0	0.000448279820759823	0	0.000448279820759823	0.0202542059007069	0.74861388580196	0.784725112677196	1.55359320437986	0.0803640538707444	1.63395725825061
967	0	0.957601074405759	0	0.957601074405759	0.0165827412500806	0.735566466575188	0.767045386682501	1.51919459450777	0.0619820227286189	1.58117661723639
968	0	2.04139886919114	0	2.04139886919114	0.0135768002317751	0.753107746069231	0.743391999363324	1.51007654566433	0.377488752012452	1.88756529767678
969	0.204341197319679	0	0	0.204341197319679	0.0481565188314329	0.771425753608279	0.714810122748235	1.53439239518795	0.226489268087439	1.76088166327539
970	0.000169633486884973	0	0	0.000169633486884973	0.039457972262894	0.758356757375989	0.682338777505589	1.48015350714447	0.0124626226208652	1.49261612976534
971	1.05827505670125	0	0	1.05827505670125	0.224138177910321	0.724677851464659	0.64697064701205	1.59578667638703	-0.0216922010518774	1.57409447533515
972	0.160435541528943	0	0	0.160435541528943	0.212590848986522	0.678290349621478	0.60962379053459	1.50050498914259	0.034674427472057	1.53517941661465
973	2.80684609613599	0	0	2.80684609613599	0.682849543960799	0.624908246747442	0.571123568559592	1.87888135926783	0.0068902128314299	1.88577157209926
974	0.666227390020794	0	0	0.666227390020794	0.679836458633873	0.56859158054455	0.53219293462849	1.78062097380691	0.304872754288814	2.08549372809573
975	3.05150111188912	0	0	3.05150111188912	1.10974632428102	0.512158301138284	0.493449296895588	2.11535392231489	0.112797615829719	2.22815153814461
976	0.0703188491911056	0	0	0.0703188491911056	0.921330088641418	0.457501168726072	0.455406317162499	1.83423757452999	-0.206560100893972	1.62767747363602
977	0.553921817682388	0	0	0.553921817682388	0.854730268051752	0.405830576813759	0.418479234800633	1.67904007966614	-0.171305431508704	1.50773464815744
978	0.000431594146838634	0	0	0.000431594146838634	0.69987219078653	0.357859743071783	0.382992539119283	1.4407244729776	-0.269591468566975	1.17113300441062
979	0.148096204365478	0	0	0.148096204365478	0.599852173258331	0.313945182950439	0.34918904290596	1.26298639911473	-0.0946125940407617	1.16837380507397
980	0.0654790607283023	0	0	0.0654790607283023	0.502986761574639	0.274192592674255	0.31723961888363	1.09441897313252	0.05581372981739	1.15023270294991
981	0.00340358008520551	0	0	0.00340358008520551	0.412427694491144	0.238536066289189	0.28725304334977	0.938216804130104	0.441700159574057	1.37991696370416
982	2.45339608919934	0	0	2.45339608919934	0.782392498391539	0.206796835034376	0.259285545322601	1.24847487874852	0.555119052224433	1.80359393097295
983	2.8628547923653	0	0	2.8628547923653	1.15951633166981	0.178726350027547	0.233349785847723	1.57159246754508	0.281770623429672	1.85336309097476
984	0	1.83773764985119	0	1.83773764985119	0.949331679434249	0.186240308149877	0.209423092973816	1.34499508055794	0.192246068920122	1.53724114947806
985	0	0.00422599486608104	0	0.00422599486608104	0.777247040823985	0.213414054858567	0.187454856306615	1.17811595198917	0.182110205473081	1.36022615746225
986	0	4.51187384788775	0	4.51187384788775	0.636356055061456	0.303743495235616	0.167373044272104	1.10747259456918	0.14338982642333	1.25086242099251
987	0	0.149961327663736	0	0.149961327663736	0.521004272186198	0.426131935706955	0.149089850484481	1.09622605837763	0.09312358953328	1.18934964791091
988	0	0.765873483288778	0	0.765873483288778	0.426562220123853	0.509889485839262	0.132506505909626	1.06895821187274	0.0872838864107796	1.15624209828352
989	0	0.140004758169448	0	0.140004758169448	0.349239607716618	0.563477953143094	0.117517313500309	1.03023487436002	0.219524428208892	1.24975930256891
990	0	0	0.536050309968984	0.536050309968984	0.285933207030485	0.583031349287402	0.104043443181421	0.973007999499308	0.272617948152539	1.24562594765185
991	0	0	0.131326247187476	0.131326247187476	0.23410230992207	0.576980823849346	0.0922763823083021	0.903359516079719	0.166221701611794	1.06958121769151
992	0	0	0.776441191297046	0.776441191297046	0.191666760499795	0.553966287948907	0.0825418298463866	0.82817487829509	-0.214351922860499	0.613822955434591
993	0	0	2.26658801827603	2.26658801827603	0.156923471164012	0.520336659820072	0.0754083720789454	0.752668503063029	-0.36062961876629	0.392038884296739
994	0	0	0.416894984183586	0.416894984183586	0.128478071721725	0.480696543057034	0.0723894566197735	0.681564071398532	-0.240800799069511	0.440763272329021
995	0	2.9437415594916	0	2.9437415594916	0.105188948414733	0.489913458481701	0.0748002320376029	0.669902638934036	-0.178596969189425	0.491305669744612
996	0	0.359573724947455	0	0.359573724947455	0.0861214269510738	0.531438328331701	0.082541070732672	0.700100826015446	0.0174792260326579	0.717580052048104
997	0.00251492140741776	0	0	0.00251492140741776	0.070966138653396	0.547325216065455	0.0945192836545823	0.712810638373433	-0.163798043105723	0.54901259526771
998	0	1.66111563093779	0	1.66111563093779	0.0581021601427304	0.569098097120296	0.109248042490614	0.73644829975364	-0.110832647534631	0.625615652219009
999	0	0.72920257209171	0	0.72920257209171	0.0475700253291156	0.60324499515618	0.12521799449678	0.776033014982076	0.187681572763674	0.96371458774575
1000	0	0.0263444296931801	0	0.0263444296931801	0.0389470426616475	0.61795687656545	0.141097411513577	0.798001330740675	-0.0701960500565644	0.727805280684111
1001	0	1.02905837733438	0	1.02905837733438	0.0318871415685289	0.625949677482427	0.155822504873784	0.81365932392474	-0.112692781834989	0.700966542089751
1002	0	0.00719519413250019	0	0.00719519413250019	0.0261069834299076	0.626646768479745	0.16862022670812	0.821373978617772	0.0181757767726602	0.839549755390433
1003	0	0.0359389797519797	0	0.0359389797519797	0.0213745902041617	0.607263448413563	0.178992102234896	0.807630140852621	-0.278032657423839	0.529597483428782
1004	0	1.73419683703435	0	1.73419683703435	0.0175000343345877	0.605256268563021	0.186677907459174	0.809434210356783	-0.274783181250633	0.53465102910615
1005	0	0.149006023367298	0	0.149006023367298	0.0143278162896465	0.613228703072161	0.191611215059446	0.819167734421253	-0.45540419792345	0.363763536497803
1006	1.01301997724709	0	0	1.01301997724709	0.195359992213325	0.600708059407508	0.193874158589803	0.989942210210637	-0.24253932423654	0.747402885974097
1007	3.29293972848581	0	0	3.29293972848581	0.756855938288343	0.572576831243739	0.193655607839555	1.52308837737164	-0.214983358105316	1.30810501926632
1008	1.33738924304329	0	0	1.33738924304329	0.862088773254423	0.534905866442361	0.191214864051532	1.58820950374832	-0.562432911645534	1.02577659210278
1009	0.191355156080994	0	0	0.191355156080994	0.740505395584113	0.492078037838126	0.186851650718233	1.41943508414047	-0.327521278941606	1.09191380519887
1010	0.878653395556814	0	0	0.878653395556814	0.765547379502948	0.447200719966312	0.18088236104386	1.39363046051312	-0.316900463776113	1.07672999673701
1011	4.53010103810854	0	0	4.53010103810854	1.44794518619591	0.40242419149329	0.173622059912604	2.02399143760181	-0.136832841620055	1.88715859598175
1012	1.59247232331528	0	0	1.59247232331528	1.47414351150134	0.359186515521208	0.165371507723133	1.99870153474568	-0.00364878205919423	1.99505275268648
1013	0.198778024998157	0	0	0.198778024998157	1.24295897021257	0.318401090128633	0.156408392422003	1.71776845276321	0.0498893773673016	1.76765783013051
1014	0.167215101814423	0	0	0.167215101814423	1.04795968930706	0.280599606984175	0.146981966777499	1.47554126306873	0.104363162944139	1.57990442601287
1015	0.664179252026038	0	0	0.664179252026038	0.978392098457727	0.246040421686256	0.137310351081482	1.36174287122547	0.0878432486602495	1.44958611988571
1016	0.000723801309920128	0	0	0.000723801309920128	0.801170902494212	0.214790177998411	0.12757985088125	1.14354093137387	-0.0508012137337104	1.09273971764016
1017	0.000188963030808898	0	0	0.000188963030808898	0.655977509529544	0.186784821581426	0.117945738117362	0.960708069228331	-0.0936479486711455	0.867060120557186
1018	0	0	0.0138182767683775	0.0138182767683775	0.537068960379342	0.161874793269896	0.108534827145857	0.807478580795095	-0.0480128325810875	0.759465748214008
1019	0	0	0.874345240632144	0.874345240632144	0.439714874386187	0.13985813259519	0.0995036231748078	0.679076630156185	-0.465418140011314	0.213658490144871
1020	0	0	0.0586228019030985	0.0586228019030985	0.360008090245794	0.120504389570794	0.0914188030297872	0.571931282846375	-0.288477507908281	0.283453774938094
1021	0	0.310473337462942	0	0.310473337462942	0.294749694841105	0.10901204355827	0.0848872272682166	0.488648965667592	-0.196617282785736	0.292031682881856
1022	0	0.493087751167513	0	0.493087751167513	0.241320639626763	0.111128187568361	0.0800445305814785	0.432493357776602	-0.124336450961956	0.308156906814646
1023	0.717937061089882	0	0	0.717937061089882	0.32771653941605	0.116456890720344	0.0767090280286264	0.520882458165021	0.37222167919965	0.893104137364671
1024	0	0.0355880019463885	0	0.0355880019463885	0.268311609112212	0.116825835859954	0.0745547168533708	0.459692161825537	0.039680947822128	0.499373109647666
1025	0	0.240365392152616	0	0.240365392152616	0.219674965788007	0.117992124507497	0.0732185519625043	0.410885642258008	0.237135204408445	0.648020846666453
1026	0	0.351788512851862	0	0.351788512851862	0.179854650171995	0.124747396137306	0.0723608960430764	0.376962942352378	0.365886381465196	0.742849323817574
1027	0	0.300339028776315	0	0.300339028776315	0.147252533179895	0.135834275450702	0.0716955813467258	0.354782389977323	0.532936713857252	0.887719103834574
1028	0	0.352792173293519	0	0.352792173293519	0.120560177383015	0.149590560402946	0.0710009337189602	0.341151671504921	0.316389801065101	0.657541472570022
1029	0	9.91956165314593	0	9.91956165314593	0.0987063248200108	0.333128005202984	0.0701194702775656	0.50195380030056	0.390894411263423	0.892848211563983
1030	0	0.0135817706979982	0	0.0135817706979982	0.080813903653447	0.597569606485794	0.0689514026055281	0.747334912744769	0.642399199249906	1.38973411199467
1031	0	3.36818626877861	0	3.36818626877861	0.0661648281973596	0.814424182929767	0.067445268953033	0.948034280080159	0.653998194288027	1.60203247436819
1032	0	0.656179294640636	0	0.656179294640636	0.0541711796172984	0.996176286544292	0.0655877679743115	1.1159352341359	0.496385962047934	1.61232119618384
1033	0	0.732334148273879	0	0.732334148273879	0.0443516106831945	1.10817102912324	0.0633940152837515	1.21591665509018	0.420818432993733	1.63673508808391
1034	0	0.521136892162539	0	0.521136892162539	0.0363120276148729	1.16719306912837	0.0608988769046105	1.26440397364785	0.440275445247689	1.70467941889554
1035	0	0.0535443213114847	0	0.0535443213114847	0.0297297737149123	1.1773345933952	0.0581496661042092	1.26521403321432	0.525047558312983	1.7902615915273
1036	0	1.6545624235878	0	1.6545624235878	0.0243406800224502	1.17526134733147	0.0552002610047482	1.25480228835866	0.569884672377711	1.82468696073637
1037	0	0.00381710626961606	0	0.00381710626961606	0.0199284632852096	1.16069457329038	0.0521065657530407	1.23272960232863	0.585386930627666	1.8181165329563
1038	0	0	0.0557492869494389	0.0557492869494389	0.0163160457531856	1.1128499807378	0.0489263353892209	1.1780923618802	0.547925768828787	1.72601813070899
1039	1.48862710171391	0	0	1.48862710171391	0.283200762102148	1.04421216578322	0.0457411104055016	1.37315403829087	0.789943257512707	2.16309729580358
1040	0	0.113401790599426	0	0.113401790599426	0.23186517322815	0.965878725908848	0.0426298099846623	1.24037370912166	0.748335620551655	1.98870932967331
1041	0	0	0.807548586982852	0.807548586982852	0.18983514788964	0.883371953012769	0.0396824878462957	1.11288958874871	0.63742550217748	1.75031509092619
1042	0	0	0.0233769528061446	0.0233769528061446	0.155423873592355	0.799039696660158	0.0373643555578741	0.991827925810387	0.818774926434566	1.81060285224495
1043	0	0	0.245072207140206	0.245072207140206	0.127250305072566	0.716254816961435	0.0361890755108741	0.879694197544875	0.687051595113194	1.56674579265807
1044	2.32638166861567	0	0	2.32638166861567	0.525885191224614	0.637227365123596	0.036367726302827	1.19948028265104	0.866958690228156	2.06643897287919
1045	0.00197444009067817	0	0	0.00197444009067817	0.430916283912218	0.563315319180239	0.0378575935108183	1.03208919660328	0.711875776694661	1.74396497329794
1046	0.16685381637306	0	0	0.16685381637306	0.383049879281025	0.495260874260787	0.0403762836687212	0.918687037210534	0.699843343534937	1.61853038074547
1047	0.116998032023529	0	0	0.116998032023529	0.334822861286445	0.433369066421707	0.043544323269943	0.811736250978096	0.762827064616733	1.57456331559483
1048	0	1.13018999314782	0	1.13018999314782	0.274129773368777	0.397446300284637	0.0469797909129674	0.718555864566381	0.579356012029347	1.29791187659573
1049	0	2.65821605725622	0	2.65821605725622	0.224438475791315	0.424219185767525	0.0503487856234084	0.699006447182248	0.735152083780734	1.43415853096298
1050	0	0.00277543222232858	0	0.00277543222232858	0.183754682304299	0.469039921081351	0.0533877145046786	0.706182317890329	0.411426616219021	1.11760893410935
1051	0	0.866353562433053	0	0.866353562433053	0.150445609424604	0.498895950882416	0.0559083510137169	0.705249911320737	0.0119600493490368	0.717209960669773
1052	0	0.705808542784462	0	0.705808542784462	0.123174447101481	0.528169920895518	0.0577930307161043	0.709137398713103	0.0709394188209451	0.780076817534048
1053	0	0.00417854551705834	0	0.00417854551705834	0.10084670783536	0.541335065550262	0.058984823781479	0.701166597167101	0.175444681330624	0.876611278497725
1054	0	0	0.719071272794281	0.719071272794281	0.0825663010514799	0.532436525930642	0.0595166348121058	0.674519461794228	0.25176712316375	0.926286584957978
1055	0	0	0.0167441739987402	0.0167441739987402	0.0675995698387404	0.50897656962248	0.0598132540948407	0.636389393556061	0.357979789910765	0.994369183466826
1056	0	0	0.455295566013865	0.455295566013865	0.0553458467218206	0.476526663719239	0.0603923500384475	0.592264860479507	0.288343699544855	0.880608560024362
1057	0	0	0.575331334629147	0.575331334629147	0.0453133467662948	0.439116870916777	0.0616746486064583	0.54610486628953	0.443591636610251	0.989696502899781
1058	0	0	0.432072382771877	0.432072382771877	0.0370994305224516	0.399611597668391	0.0641876417738235	0.500898669964666	0.457711505791063	0.958610175755729
1059	0	0	0.011753460990083	0.011753460990083	0.0303744446904109	0.359999767467515	0.0683678609232469	0.458742073081172	0.363612260070956	0.822354333152129
1060	0	0	0.0771363177003286	0.0771363177003286	0.0248684919757058	0.321618096907701	0.0742241548663328	0.42071074374974	0.320904136596621	0.741614880346361
1061	0	0	2.03916491438352	2.03916491438352	0.0203605991631839	0.285322192667856	0.0814813776494564	0.387164169480497	0.164152485082991	0.551316654563487
1062	0	0	1.33250345703409	1.33250345703409	0.0166698486859915	0.251617049820564	0.0907631664085696	0.359050064915125	0.211093889744477	0.570143954659602
1063	0	0	9.56704536921812e-06	9.56704536921812e-06	0.0136481177683779	0.220756048049595	0.10339133956424	0.337795505382213	0.0141520011441473	0.351947506526361
1064	0	0	0.397105622285258	0.397105622285258	0.0111741337386025	0.192815578513255	0.119776905544537	0.323766617796395	0.211797871685613	0.535564489482007
1065	0	0	1.40281081576767	1.40281081576767	0.00914860693079775	0.167750883311399	0.139402372178136	0.316301862420332	0.104655317692353	0.420957180112685
1066	0	0	0.152710280819886	0.152710280819886	0.00749024584206875	0.145437466580681	0.16192302957876	0.31485074200151	0.231575942841394	0.546426684842905
1067	0	0	0.431132697428205	0.431132697428205	0.00613249461901486	0.125701473254896	0.186860699243612	0.318694667117523	-0.0754232567922474	0.243271410325275
1068	0	0	0.275743037075599	0.275743037075599	0.00502086193767331	0.108341674428315	0.213280543433714	0.326643079799702	0.296558888297262	0.623201968096964
1069	0	0	0.259862103790179	0.259862103790179	0.00411073407533099	0.0931451040498789	0.240125067998957	0.337380906124167	0.0595945482423078	0.396975454366475
1070	0	0	0.00967452101260118	0.00967452101260118	0.00336558440519933	0.079897926178201	0.266321954401345	0.349585464984745	0.304274765904577	0.653860230889322
1071	0	0	4.02212122724175	4.02212122724175	0.00275550745461584	0.0683927481037875	0.29102302804038	0.362171283598784	0.295637776427967	0.657809060026751
1072	0	0	1.31971632525015	1.31971632525015	0.00225601869343102	0.0584333107662484	0.315486343551849	0.376175673011529	0.659702595225397	1.03587826823693
1073	0	0	0.542874253456002	0.542874253456002	0.00184707188382866	0.0498372669995469	0.342031910799843	0.393716249683218	0.864484441864583	1.2582006915478
1074	0	0	2.16894683175285	2.16894683175285	0.00151225455443848	0.0424375867209281	0.371622314549212	0.415572155824578	0.935091971386848	1.35066412721143
1075	0.856484295046501	0	0	0.856484295046501	0.156492392473814	0.0360829955602485	0.404664345868089	0.597239733902151	1.00658079937748	1.60382053327964
1076	0.698706592983842	0	0	0.698706592983842	0.254779152270691	0.0306377511722894	0.440701155971864	0.726118059414844	1.16315234703538	1.88927040645022
1077	0	0	0.0592359303226169	0.0592359303226169	0.208595527207152	0.0259809829347592	0.477932029001798	0.712508539143709	1.04044010040769	1.7529486395514
1078	0	0.00113055881199936	0	0.00113055881199936	0.170783573079011	0.0220255715624684	0.514114610777432	0.706923755418911	0.933117618660351	1.64004137407926
1079	2.89652239260645	0	0	2.89652239260645	0.66487619620086	0.0186677895286139	0.547128447411218	1.23067243314069	0.722510894377703	1.9531833275184
1080	0	3.74770813342295	0	3.74770813342295	0.544354588819154	0.0814750551647424	0.575236490357428	1.20106613434132	0.685474411344123	1.88654054568545
1081	0	0.699208244456374	0	0.699208244456374	0.445679842445361	0.19062393302298	0.597207842669123	1.23351161813746	0.410802978672114	1.64431459680958
1082	0	0.861412940197225	0	0.861412940197225	0.364891793036967	0.283342280237885	0.612329650914835	1.26056372418969	0.163265076594923	1.42382880078461
1083	0	0.569381262597739	0	0.569381262597739	0.298748132505131	0.359370505633771	0.620355392498894	1.2784740306378	0.00467636875213832	1.28315039938993
1084	0	1.38588613038454	0	1.38588613038454	0.244594283506567	0.431542089446901	0.621423148524074	1.29755952147754	-0.0714052229496211	1.22615429852792
1085	0	1.59781975474084	0	1.59781975474084	0.200256861933901	0.514992233869227	0.61596480681556	1.33121390261869	-0.217749389729989	1.1134645128887
1086	0	1.07808542281752	0	1.07808542281752	0.163956451380176	0.597403315045405	0.604618543381384	1.36597830980697	-0.0931724264291337	1.27280588337783
1087	0	0.356706055687668	0	0.356706055687668	0.134236188910485	0.655798826857265	0.588151208921308	1.37818622468906	-0.296002819742619	1.08218340494644
1088	3.18111473254238	0	0	3.18111473254238	0.686541567977493	0.678864162707165	0.567393543829375	1.93279927451403	-0.378894427432615	1.55390484708142
1089	1.9005591245974	0	0	1.9005591245974	0.906605616216092	0.672018834532702	0.54318884052835	2.12181329127714	-0.54067294801806	1.58114034325908
1090	0.0420810390921422	0	0	0.0420810390921422	0.749893897175259	0.645348716161281	0.516354320528643	1.91159693386518	-0.440536753784195	1.47106018008099
1091	0.196521267599201	0	0	0.196521267599201	0.649584457344748	0.606265984660493	0.48765377821574	1.74350422022098	0.0604486097054632	1.80395282992644
1092	0	0	0.0987610284809309	0.0987610284809309	0.531834771949618	0.560147031247027	0.457785354293321	1.54976715748997	0.0910956944691404	1.64086285195911
1093	0	0.455334448403095	0	0.455334448403095	0.435429483351367	0.518805828098085	0.427414397549662	1.38164970899911	0.222105447289959	1.60375515628907
1094	0	0.0779449917659148	0	0.0779449917659148	0.356499508816622	0.482395382245508	0.397125245094408	1.23602013615654	0.240602213854938	1.47662235001148
1095	0	4.78562211596991	0	4.78562211596991	0.291877111325364	0.527192160847473	0.367366195704361	1.1864354678772	0.142629348683231	1.32906481656043
1096	0	0.00803755667543252	0	0.00803755667543252	0.238968767161641	0.613428055702794	0.338473693020943	1.19087051588538	-0.0905167760685271	1.10035373981685
1097	0.0859144486336494	0	0	0.0859144486336494	0.211224726103909	0.65120061397738	0.310695888515822	1.17312122859711	-0.207556175112818	0.965565053484294
1098	0	0	0.124896146525371	0.124896146525371	0.172936179071744	0.655122815634838	0.284217501969822	1.1122764966764	0.0451951931613838	1.15747168983779
1099	0	0	0.757185253306703	0.757185253306703	0.141588168125838	0.636225566866805	0.259270917919815	1.03708465291246	-0.543990212486157	0.4930944404263
1100	0	0	0.298778920262095	0.298778920262095	0.115922587516599	0.602652919041306	0.236437719181675	0.95501322573958	-0.304232183073853	0.650781042665727
1101	0	0	0.000379745368172996	0.000379745368172996	0.0949093873762138	0.560346205231459	0.216379006605155	0.871634599212828	-0.406300923454678	0.46533367575815
1102	2.80277752369533	0	0	2.80277752369533	0.585762605210908	0.513575008751804	0.199309963520833	1.29864757748354	-0.261732642969824	1.03691493451372
1103	0.00511960021792172	0	0	0.00511960021792172	0.480509884965292	0.465348013268142	0.185017506147134	1.13087540438057	-0.231437472333695	0.899437932046873
1104	0.197624858917374	0	0	0.197624858917374	0.42923152932807	0.417729835183475	0.173076269469459	1.020037633981	-0.164364745349301	0.855672888631702
1105	4.8780207310188	0	0	4.8780207310188	1.23566019763336	0.372084423409321	0.162994952127188	1.77073957316986	-0.222888199884764	1.5478513732851
1106	0	0	0.338854802245886	0.338854802245886	1.01167300415685	0.329261238022353	0.154319524261402	1.4952537664406	0.129218440231535	1.62447220667214
1107	0	1.09970288715877	0	1.09970288715877	0.828287800561998	0.309007154502112	0.14682391543094	1.28411887049505	-0.306893050958755	0.977225819536295
1108	3.3777272224833	0	0	3.3777272224833	1.29042276464698	0.30214134396847	0.140376098732278	1.73294020734773	-0.00747363836233387	1.72546656898539
1109	0.326370908115951	0	0	0.326370908115951	1.11566981061983	0.2876111301354	0.134749800968091	1.53803074172332	0.144865786914745	1.68289652863806
1110	0.00148649197468545	0	0	0.00148649197468545	0.913702639515945	0.268420754740518	0.129688207309819	1.31181160156628	-0.163007577584683	1.1488040239816
1111	0.159719673344417	0	0	0.159719673344417	0.777028715046004	0.246737147348203	0.124953845641872	1.14871970803608	-0.0674517487580066	1.08126795927807
1112	0.146831625961417	0	0	0.146831625961417	0.662793363295192	0.22409476824683	0.120352581904635	1.00724071344666	-0.0599796743315864	0.94726103911507
1113	0.439496177339707	0	0	0.439496177339707	0.622316450557236	0.201553700765977	0.115741635151921	0.939611786475134	0.0242433724927074	0.963855158967841
1114	0.00134588739793876	0	0	0.00134588739793876	0.509753584212608	0.179821211060003	0.111028284987788	0.800603080260399	0.0621142737597353	0.862717354020134
1115	0.489904488833374	0	0	0.489904488833374	0.506155553641132	0.159344825125	0.106163663812542	0.771664042578674	0.254161733052849	1.02582577563152
1116	0	0	0.590893394526672	0.590893394526672	0.414405117607206	0.140383254871414	0.10116802523987	0.655956397718491	0.026449235553216	0.682405633271707
1117	0	0	0.0223835379355058	0.0223835379355058	0.339286214017917	0.123060145447492	0.096380466099917	0.558726825565326	0.694449882767923	1.25317670833325
1118	0	0	1.78419390685403	1.78419390685403	0.277784057511867	0.107404541244183	0.0922979234021556	0.477486522158206	0.147744091824025	0.625230613982231
1119	0	0	0.0514603791010991	0.0514603791010991	0.227430350599749	0.0933811195121763	0.0900057159219663	0.410817186033892	0.399995229279915	0.810812415313807
1120	0	0	0.617980125480853	0.617980125480853	0.186204222219321	0.0809125715716998	0.0905421697892089	0.35765896358023	0.428408828278005	0.786067791858235
1121	0	0	0.43603061265708	0.43603061265708	0.152451123083924	0.0698959849824848	0.0942734510258027	0.316620559092212	0.384125478461165	0.700746037553377
1122	0	0	7.85774147324553	7.85774147324553	0.124816422810086	0.0602146661428726	0.101659292688194	0.286690381641153	0.177270075529394	0.463960457170547
1123	0	0	1.56460833645461	1.56460833645461	0.102191043843802	0.0517465180438194	0.116585315428307	0.270522877315929	0.457891688535713	0.728414565851641
1124	0	0	0.495146155688735	0.495146155688735	0.08366695028406	0.0443698335934492	0.143661062014088	0.271697845891598	0.316134522956699	0.587832368848296
1125	0	0	0.432455721550091	0.432455721550091	0.0685007052138081	0.0379671661865017	0.183665455737804	0.290133327138114	0.27713649317128	0.567269820309394
1126	0	0	0.984280511420856	0.984280511420856	0.0560836339660726	0.0324277842312671	0.234518523121756	0.323029941319095	0.49648494983749	0.819514891156585
1127	0	0	0.66896314567535	0.66896314567535	0.0459173958723929	0.0276490958226545	0.293105410206098	0.366671901901146	0.192089952465638	0.558761854366784
1128	0	0	2.40404292384078	2.40404292384078	0.037593984101984	0.0235373362708765	0.356278585937279	0.417409906310139	0.287420497670154	0.704830403980293
1129	0	0	8.34001571480531e-06	8.34001571480531e-06	0.0307793509150197	0.0200077389163249	0.421858706267795	0.47264579609914	0.339786794861193	0.812432590960333
1130	0	0	0.0480296384230176	0.0480296384230176	0.025200001153906	0.0169843539680482	0.487812070068392	0.529996425190346	0.120919977829312	0.650916403019658
1131	0	0	0.32682501176612	0.32682501176612	0.0206320159223026	0.0143996373581475	0.551412220328545	0.586443873608995	0.0615568495676394	0.648000723176634
1132	0	0	0.0575467210834304	0.0575467210834304	0.0168920659335835	0.0121938989428234	0.610088273479286	0.639174238355692	0.322484969536007	0.961659207891699
1133	0	1.66904066023694	0	1.66904066023694	0.0138300538628457	0.0395614347806866	0.661751451347384	0.715142939990916	-0.025463326212963	0.689679613777953
1134	0	0.00462619602074948	0	0.00462619602074948	0.0113230904142373	0.0822830558258989	0.704793982728205	0.798400128968341	-0.127564687795739	0.670835441172601
1135	0	4.01331783646605	0	4.01331783646605	0.00927056234201868	0.178613213465076	0.738165169342483	0.926048945149577	-0.00717103261300216	0.918877912536575
1136	0	0	0.301025074067199	0.301025074067199	0.00759009448773668	0.298862288993369	0.76140325548016	1.06785563896127	-0.501780265263121	0.566075373698145
1137	0	0	0.531099425006599	0.531099425006599	0.00621424377587738	0.369647476395817	0.774738755762898	1.15060047593459	-0.471945490422079	0.678654985512513
1138	0	0	0.513248948631082	0.513248948631082	0.00508779248643543	0.404950130129495	0.779125952735471	1.1891638753514	-0.649623834888222	0.539540040463179
1139	0	0	0.367378351433273	0.367378351433273	0.00416553217392362	0.415308136605293	0.775975378488378	1.19544904726759	-0.733769791534114	0.46167925573348
1140	0	0	0.0737128413759219	0.0737128413759219	0.00341044929372639	0.408604897013989	0.766751200774634	1.17876654708235	-0.566247382914626	0.612519164167724
1141	0	0	0.0580437800952889	0.0580437800952889	0.00279223971858678	0.390685420838995	0.752628635388028	1.14610629594561	-0.235296542748652	0.910809753196957
1142	0	2.37083817842628	0	2.37083817842628	0.00228609252757374	0.407380709990897	0.734439417007762	1.14410621952623	-0.166333233461749	0.977772986064484
1143	0	1.17947933057716	0	1.17947933057716	0.00187169425670552	0.46221194668604	0.712788857839075	1.17687249878182	0.0569064822487875	1.23377898103061
1144	0	0.842154493776904	0	0.842154493776904	0.00153241364832431	0.516623807127898	0.68815578027607	1.20631200105229	0.188599977899663	1.39491197895196
1145	0	2.01371038854338	0	2.01371038854338	0.00125463418031964	0.584322917745834	0.660974988015327	1.24655253994148	0.209717719571979	1.45627025951346
1146	0	1.00598746378294	0	1.00598746378294	0.00102720758729038	0.65901214804376	0.631676887517981	1.29171624314903	0.222986941928663	1.51470318507769
1147	0	0.131630280990866	0	0.131630280990866	0.00084100644150966	0.705157493464639	0.600699388425521	1.30669788833167	0.290460193032002	1.59715808136367
1148	0	0.117835425117722	0	0.117835425117722	0.000688557837201176	0.717002648160344	0.568484903169193	1.28617610916674	0.0228066868908119	1.30898279605755
1149	0	3.56437239216536	0	3.56437239216536	0.000563743476589434	0.765648931905546	0.535470539136629	1.30168321451876	0.263901321113163	1.56558453563193
1150	0	1.4958763892614	0	1.4958763892614	0.000461554121130075	0.85397302282789	0.502076367380709	1.35651094432973	0.00316743651231286	1.35967838084204
1151	0	0.280137217772301	0	0.280137217772301	0.000377888553179719	0.91296692430037	0.468694516069365	1.38203932892292	0.186696123916603	1.56873545283952
1152	0	0.367492562319965	0	0.367492562319965	0.000309388979724827	0.93324859501762	0.435680452241307	1.36923843623865	0.299375622210926	1.66861405844958
1153	0	0.03747903778482	0	0.03747903778482	0.000253306272362761	0.922471029531073	0.403346949369776	1.32607128517321	0.523367632718389	1.8494389178916
1154	0	4.3089080846302	0	4.3089080846302	0.000207389635132677	0.961015729237909	0.371960724323953	1.33318384319699	0.365436099212708	1.6986199424097
1155	0	0.0754944016524858	0	0.0754944016524858	0.000169796272151598	1.0226773529206	0.341741447587514	1.36458859678027	0.11703983678304	1.48162843356331
1156	1.54459844165839	0	0	1.54459844165839	0.280127213746108	1.03156443089787	0.312862702348379	1.62455434699236	0.118926959423512	1.74348130641587
1157	0.042195621195561	0	0	0.042195621195561	0.236997533145514	1.00362591642561	0.285454434115544	1.52607788368666	0.0243807175524466	1.55045860123911
1158	8.17708802668811	0	0	8.17708802668811	1.67629175740266	0.951920487919241	0.259606453939278	2.88781869926117	0.248470306211357	3.13628900547253
1159	1.83567745296123	0	0	1.83567745296123	1.7051834824067	0.88598258538799	0.235372609200018	2.82653867699471	0.366502092892399	3.19304076988711
1160	1.95534349528555	0	0	1.95534349528555	1.75052979955125	0.812670993413077	0.212775299514557	2.77597609247889	0.171031985160865	2.94700807763975
1161	0.23209063149958	0	0	0.23209063149958	1.47528347506163	0.73682558145939	0.191810081149009	2.40391913767003	0.184416947573486	2.58833608524351
1162	0.000339026225161545	0	0	0.000339026225161545	1.20792140556923	0.661773868674253	0.172450165313683	2.04214543955717	-0.0645890868186293	1.97755635273854
1163	0	0.600461042650401	0	0.600461042650401	0.98896240204071	0.600242214728523	0.154650670621872	1.74385528739111	0.0361813429750629	1.78003663036617
1164	0	0.0408507370095555	0	0.0408507370095555	0.809693932188602	0.54919739870916	0.138352536475758	1.49724386737352	-0.00335148683658538	1.49389238053693
1165	0	0.00640990753277643	0	0.00640990753277643	0.662921322863447	0.497673996257229	0.123486042024043	1.28408136114472	-0.287611436438298	0.996469924706421
1166	0	0.0152308419203674	0	0.0152308419203674	0.54275407389944	0.447149176185719	0.109973905132261	1.09987715521742	-0.451491647673224	0.648385507544196
1167	0	0.34593262165797	0	0.34593262165797	0.444369451659832	0.404884089793269	0.0977339583990733	0.946987499852175	-0.492431675116733	0.454555824735442
1168	0	0.125261342172903	0	0.125261342172903	0.363818935802305	0.370749051887813	0.0866814156739265	0.821249403364044	-0.390406062288576	0.430843341075467
1169	0	0.901929676675803	0	0.901929676675803	0.297869751293451	0.353410918031605	0.0767307538379899	0.728011423163046	-0.634355337665032	0.0936560854980142
1170	0	0.309081699718106	0	0.309081699718106	0.243875125795638	0.349423812657302	0.0677972417969438	0.661096180249884	-0.884770868676055	-0.223674688426172
1171	0	0.00350670139701738	0	0.00350670139701738	0.199668065399651	0.340070972947994	0.0597981525951938	0.599537190942838	-1.02654528188096	-0.42700809093812
1172	0.24821830820016	0	0	0.24821830820016	0.20846873134998	0.322681118198356	0.0526536960704769	0.583803545618812	-1.03386622816704	-0.450062682548227
1173	4.69870453212435	0	0	4.69870453212435	1.02241039345863	0.300421519571288	0.046287709176762	1.36911962220668	-0.879026987331654	0.49009263487503
1174	0.390085984464994	0	0	0.390085984464994	0.907789424029946	0.275629051913309	0.040628139544775	1.22404661548803	-0.90333662627339	0.32070998921464
1175	0	0	0.237290472577123	0.237290472577123	0.743235118772266	0.249953395657187	0.0356208430983056	1.02880935752776	-0.674215531380562	0.354593826147197
1176	0	0.0415498124714832	0	0.0415498124714832	0.608509448506419	0.225257466319776	0.0313330218665393	0.865099936692735	-0.69757231551653	0.167527621176204
1177	0	0.0857514245283999	0	0.0857514245283999	0.49820539903073	0.203441473664226	0.0278472445303029	0.729494117225259	-1.06928366001476	-0.339789542789497
1178	0	0.149468728037648	0	0.149468728037648	0.407896081535946	0.186067177735854	0.0251281446759342	0.619091403947734	-0.88338189222763	-0.264290488279896
1179	0	0	0.252636515800401	0.252636515800401	0.333957066013483	0.170599112354166	0.0230859332102282	0.527642111577877	-0.842275377113699	-0.314633265535822
1180	0	0	1.71808293486941	1.71808293486941	0.273420920152933	0.154624920318701	0.0218263705593206	0.449872211030955	-0.699399332663966	-0.24952712163301
1181	0	3.02965158357572	0	3.02965158357572	0.223858115864083	0.191925226541327	0.0223107910092043	0.438094133414614	-0.386634740189959	0.0514593932246555
1182	0	0	0.0130482994628864	0.0130482994628864	0.18327952378402	0.257083037721939	0.0254610508813673	0.465823612387326	-0.376491334818136	0.0893322775691909
1183	0	4.1289508508399	0	4.1289508508399	0.150056582531466	0.364664254868484	0.0312592303146584	0.545980067714609	-0.265053999412398	0.28092606830221
1184	0	0.0784726143098178	0	0.0784726143098178	0.122855938820294	0.489490142305199	0.0391456515582719	0.651491732683765	-0.166764610678982	0.484727122004783
1185	0	7.91365259315656e-05	0	7.91365259315656e-05	0.100585935310441	0.558284304622333	0.0483457211760133	0.707215961108788	0.0948234990162828	0.80203946012507
1186	0	0	0.462312401650826	0.462312401650826	0.0823527985657723	0.586055217179835	0.0580954327567911	0.726503448502399	0.280518415628864	1.00702186413126
1187	0	0	9.15271330095414	9.15271330095414	0.0674247687878333	0.585413697838436	0.0684708889738009	0.72130935560007	0.222427873697353	0.943737229297423
1188	0	0	0.400127165721611	0.400127165721611	0.0552027317257731	0.565747835227446	0.0842368251885873	0.705187392141807	0.38562390501756	1.09081129715937
1189	0	0	2.9416508297789	2.9416508297789	0.0451961741178022	0.533975765491054	0.110851232383778	0.690023171992634	0.165624800990886	0.85564797298352
1190	0	0	0.516948459232025	0.516948459232025	0.037003497671712	0.495132646257541	0.150543772144025	0.682679916073278	0.268862135563198	0.951542051636476
1191	0	0	0.22121587632629	0.22121587632629	0.0302959015152802	0.452825988981982	0.202978117805569	0.686100008302832	0.322104462491178	1.00820447079401
1192	0	0	0.0602057274963734	0.0602057274963734	0.0248041862627828	0.409587787711895	0.265218154851942	0.699610128826619	0.0468650047074411	0.74647513353406
1193	0	0	0.715801327248386	0.715801327248386	0.0203079500984135	0.367145897989274	0.333070753103509	0.720524601191197	0.444340991897315	1.16486559308851
1194	1.2770408490573	0	0	1.2770408490573	0.248114976274817	0.326632370385828	0.402454983281243	0.977202329941888	0.16773951188263	1.14494184182452
1195	0.261700812031139	0	0	0.261700812031139	0.250577670491171	0.288742677929304	0.469767744969006	1.00908809338948	-0.00721799820586475	1.00187009518362
1196	0	0	1.06826515450954	1.06826515450954	0.205155644865763	0.253856794739867	0.531899458077918	0.990911897683547	-0.340075298239078	0.650836599444469
1197	0	0	0.632422984810902	0.632422984810902	0.167967235619145	0.222130724300641	0.586996545866992	0.977094505786778	-0.172964743209488	0.80412976257729
1198	0	0	0.239179049895758	0.239179049895758	0.13751994131089	0.193565212040358	0.634368890712463	0.965454044063711	-0.384833857941472	0.580620186122239
1199	0	0	1.22158705023986	1.22158705023986	0.112591805112705	0.168056906307865	0.673748093097741	0.95439680451831	-0.136937043584126	0.817459760934184
1200	0	0	2.07039478632424	2.07039478632424	0.0921823733903338	0.145436073076999	0.70559637472013	0.943214821187464	-0.0925345122990978	0.850680308888366
1201	0	0	0.222983261571453	0.222983261571453	0.0754725439863835	0.125494058097175	0.731534506002853	0.932501108086411	0.115720367060068	1.04822147514648
1202	0	0	0.908285306703428	0.908285306703428	0.0617916927746839	0.10800297418521	0.753023983845669	0.922818650805562	0.120010834546572	1.04282948535213
1203	0	0	0.0344254223140249	0.0344254223140249	0.0505907591593797	0.0927295299777381	0.770806038075361	0.914126327212479	0.478372825365196	1.39249915257767
1204	0	0	1.02515972970897	1.02515972970897	0.0414202103453461	0.0794444771946669	0.785078914447834	0.905943601987847	0.607888082746222	1.51383168473407
1205	4.29811018613855	0	0	4.29811018613855	0.813027196637882	0.0679288104794093	0.795920495743116	1.67687650286041	0.474172643634166	2.15104914649457
1206	2.5579152397168	0	0	2.5579152397168	1.12932173817003	0.0579775867085928	0.803274399777058	1.99057372465568	0.0405471348242422	2.03112085947992
1207	0.160292909753108	0	0	0.160292909753108	0.953666612197171	0.0494020230874356	0.806665388598369	1.80973402388298	0.324000179682683	2.13373420356566
1208	1.3148478204971	0	0	1.3148478204971	1.01913765782808	0.0420303725403654	0.805544471028551	1.866712501397	0.153563231708953	2.02027573310595
1209	0	0	7.13192689769357	7.13192689769357	0.834399342083716	0.0357079507340176	0.799912841954742	1.67002013477248	0.0643253806950823	1.73434551546756
1210	1.52612356109415	0	0	1.52612356109415	0.959787670341458	0.0302965935345176	0.793515483263794	1.78359974713977	-0.000123176787272614	1.7834765703525
1211	0.00712788360855572	0	0	0.00712788360855572	0.787099748227495	0.0256737505005585	0.79066783827954	1.60344133700759	-0.0719841285185581	1.53145720848904
1212	0.131386770155891	0	0	0.131386770155891	0.668239150495461	0.0217313641905377	0.792222566061141	1.48219308074714	0.18176026994537	1.66395335069251
1213	0.0508497916562415	0	0	0.0508497916562415	0.556325446361008	0.0183746427208186	0.797003015823986	1.37170310490581	0.244799980593618	1.61650308549943
1214	0.151355270264393	0	0	0.151355270264393	0.482916807514098	0.0155208011000921	0.803028865315109	1.3014664739293	0.330507391120864	1.63197386505016
1215	0	0	0.119729711916226	0.119729711916226	0.395378841490032	0.0130978229915958	0.808235816278313	1.21671248075994	0.42842809984584	1.64514058060578
1216	0	0	1.55130069050307e-05	1.55130069050307e-05	0.323708816644235	0.0110432768552591	0.810905418088825	1.14565751158832	0.385928846879568	1.53158635846789
1217	0	0	2.03877341236163	2.03877341236163	0.265030363229117	0.009303207441617	0.809892897994606	1.08422646866534	0.451704165767672	1.53593063443301
1218	0	0	0.330258849657779	0.330258849657779	0.216988508875106	0.00783111421942899	0.805502894564841	1.03032251765938	0.166327315676578	1.19664983333595
1219	0.765382278473581	0	0	0.765382278473581	0.316395434506948	0.00658702164408333	0.798711403865015	1.12169386001605	-0.0354276331162168	1.08626622689983
1220	1.79080516114278	0	0	1.79080516114278	0.583660575308724	0.00553664153832292	0.789823005461301	1.37902022230835	-0.110144459055121	1.26887576325323
1221	0.180973852111189	0	0	0.180973852111189	0.510665856249211	0.00465062474068795	0.778636670722874	1.29395315171277	0.0664348223607888	1.36038797407356
1222	0.429856603355919	0	0	0.429856603355919	0.496017623832912	0.00390389718160423	0.76480265897555	1.26472417999007	-0.0139357774846827	1.25078840250538
1223	1.37382186576321	0	0	1.37382186576321	0.655136537712571	0.00327507436859364	0.748027269652812	1.40643888173398	0.128503956458718	1.53494283819269
1224	0	0.267875050325816	0	0.267875050325816	0.536380430890314	0.00743994797482565	0.728165505635855	1.27198588450099	0.438449110561827	1.71043499506282
1225	0	0.0284535421044033	0	0.0284535421044033	0.439151154119121	0.0145938572925615	0.705246313767244	1.15899132517893	0.284795844601139	1.44378716978007
1226	0	1.11540069721348	0	1.11540069721348	0.359546555127012	0.0388913548008413	0.679460063040998	1.07789797296885	0.122781762558429	1.20067973552728
1227	0	0.00364019120097944	0	0.00364019120097944	0.294371821845733	0.0710694931911145	0.651127439110804	1.01656875414765	0.587180768559017	1.60374952270667
1228	0	0.00865646220690476	0	0.00865646220690476	0.241011263384695	0.0905114165896593	0.620661710747851	0.952184390722205	0.727633079842531	1.67981747056474
1229	0	0.0175033545874892	0	0.0175033545874892	0.197323333171226	0.101009118241457	0.588531429449898	0.886863880862581	0.934850693673197	1.82171457453578
1230	0	0.379140780262972	0	0.379140780262972	0.161554681167137	0.111639068068869	0.555227377019179	0.828421126255184	0.851762111232572	1.68018323748776
1231	0	0	2.34652017695007	2.34652017695007	0.132269785775243	0.120910531798308	0.521368859565658	0.774549177139209	1.0509067561617	1.82545593330091
1232	0.734738327880299	0	0	0.734738327880299	0.241478804696832	0.123152436261275	0.488704247836591	0.853335488794698	1.25268675895352	2.10602224774822
1233	0.393793830848113	0	0	0.393793830848113	0.269088834782183	0.120608620525929	0.459047841250709	0.848745296558821	1.14067659838273	1.98942189494155
1234	0	0.110509811473101	0	0.110509811473101	0.220311304346092	0.11687690074697	0.432952791084752	0.770140996177814	1.10381918897792	1.87396018515573
1235	0	0.785795425973645	0	0.785795425973645	0.18037564011887	0.125999335773356	0.410193419983306	0.716568395875531	0.631117918929547	1.34768631480508
1236	0	0	0.00829507075108871	0.00829507075108871	0.147679083671446	0.14002465405602	0.390184946757769	0.677888684485235	0.377896776755508	1.05578546124074
1237	0.604486460589563	0	0	0.604486460589563	0.230484212873813	0.14482510037348	0.372239479172043	0.747548792419336	0.834634898514809	1.58218369093414
1238	0.603872723620562	0	0	0.603872723620562	0.298168067026212	0.143284194433795	0.355704115556523	0.79715637701653	0.886004370295973	1.6831607473125
1239	1.81954611063146	0	0	1.81954611063146	0.57394711927423	0.137543184876436	0.340026748018568	1.05151705216923	1.08642746886454	2.13794452103378
1240	0.000120070977456226	0	0	0.000120070977456226	0.469929922365987	0.129175402860217	0.324783859590087	0.923889184816291	0.672976061507331	1.59686524632362
1241	0.00272325804553807	0	0	0.00272325804553807	0.385239722167672	0.119321795707533	0.30968191440404	0.814243432279245	0.924618090540488	1.73886152281973
1242	0.408566559143026	0	0	0.408566559143026	0.389468160339268	0.108795985324559	0.294544019514208	0.792808165178036	1.03655691276136	1.8293650779394
1243	0.0522259052876613	0	0	0.0522259052876613	0.328336510735779	0.0981654464015447	0.279289795902552	0.705791753039875	0.711174866336034	1.41696661937591
1244	0	0	0.979312413844061	0.979312413844061	0.268819198697703	0.0878140098258953	0.26396903699646	0.620602245520058	0.797448121565786	1.41805036708584
1245	0.00155248988083348	0	0	0.00155248988083348	0.220371963663142	0.0779897942401131	0.249166899701403	0.547528657604658	0.889618122506333	1.43714678011099
1246	0.0295721639523547	0	0	0.0295721639523547	0.185785827656695	0.0688417948321392	0.235547799409141	0.490175421897975	0.963242970482248	1.45341839238022
1247	0.0240759383649125	0	0	0.0240759383649125	0.156472797804931	0.0604476665869743	0.223290068078926	0.440210532470831	0.871389361755798	1.31159989422663
1248	2.02364786916945	0	0	2.02364786916945	0.494934216862742	0.0528346920920634	0.212277153500962	0.760046062455767	0.825875316380639	1.58592137883641
1249	0.417757764666552	0	0	0.417757764666552	0.480944499493026	0.0459954918410298	0.20226407045776	0.729204061791816	1.13289069107929	1.86209475287111
1250	3.29252862647041	0	0	3.29252862647041	0.990598236848115	0.0398996941109657	0.192975772698689	1.22347370365777	1.14694964713552	2.37042335079329
1251	0.161084571496942	0	0	0.161084571496942	0.840232919418385	0.0345025130057933	0.184160825391415	1.05889625781559	0.956179253704264	2.01507551151986
1252	0.0555186100315262	0	0	0.0555186100315262	0.697988347506899	0.029750972119361	0.175616580241325	0.903355899867584	0.832991964105965	1.73634786397355
1253	0.147498419310255	0	0	0.147498419310255	0.598201452784536	0.0255883455097862	0.16719691515801	0.790986713452332	0.693177717061224	1.48416443051356
1254	0.324558489561667	0	0	0.324558489561667	0.548598398915618	0.0219572577778375	0.158809951630154	0.72936560832361	0.920854758910485	1.65022036723409
1255	0	1.3715792530415	0	1.3715792530415	0.449154380281558	0.042836098794792	0.150410599989146	0.642401079065497	0.4505883332545	1.09298941232
1256	0	0.132863808753293	0	0.132863808753293	0.367736504016195	0.0787860343635959	0.14199100482357	0.588513543203361	0.572457017363474	1.16097056056684
1257	0	0.577174797313754	0	0.577174797313754	0.301077184867444	0.11244661777799	0.133570748221251	0.547094550866684	0.373003104165873	0.920097655032557
1258	0	0.000338671919202455	0	0.000338671919202455	0.24650115030112	0.140172316044084	0.12518785458784	0.511861320933044	-0.144384329077731	0.367476991855313
1259	0	0.0740896729277084	0	0.0740896729277084	0.201818072420626	0.155455023903553	0.116891108857626	0.474164205181805	-0.177494679594833	0.296669525586972
1260	0	1.09166986238292	0	1.09166986238292	0.165234662417684	0.180856938368928	0.108733863981052	0.454825464767665	-0.155980899324509	0.298844565443156
1261	1.74468425017183	0	0	1.74468425017183	0.451540299741172	0.208682897496036	0.100769311792736	0.760992509029943	-0.0886279414106156	0.672364567619328
1262	0	0	0.288834845823246	0.288834845823246	0.369689929652148	0.220478180389525	0.0930634970765551	0.683231607118228	-0.149714315748579	0.533517291369649
1263	0	0	1.03392394798702	1.03392394798702	0.302676514509449	0.221140203878764	0.0858775217978037	0.609694240186017	0.0493280941025177	0.659022334288535
1264	0	0	0.520395070439411	0.520395070439411	0.247810570663339	0.214317627286397	0.0800166980028004	0.542144895952537	0.14396982216455	0.686114718117087
1265	0	0	0.648807717475361	0.648807717475361	0.202890135139881	0.202702153127813	0.0764690979024626	0.482061386170157	0.349343123168713	0.83140450933887
1266	0	0	1.76034084613797	1.76034084613797	0.166112393135168	0.188255571172859	0.0760347167274173	0.430402681035444	0.596612504973063	1.02701518600851
1267	0	0	3.75680355429329	3.75680355429329	0.136001324727142	0.172385934498802	0.0799897402177718	0.388376999443716	0.251701191625782	0.640078191069498
1268	0	0	0.148804052551813	0.148804052551813	0.111348467013457	0.156083848809456	0.090903933056033	0.358336248878945	0.520948461650788	0.879284710529733
1269	0	0	3.56536217527065	3.56536217527065	0.0911644142520053	0.140027546609017	0.110597237006615	0.341789197867637	0.281448308251994	0.623237506119631
1270	0	0	0.0195184342387529	0.0195184342387529	0.074639109534458	0.124663584654351	0.140123802779206	0.339426496968015	0.235319758218604	0.574746255186619
1271	0	0	1.41873687055099	1.41873687055099	0.0611093343582166	0.1102685496017	0.17941264774824	0.350790531708157	0.242247397284175	0.593037928992331
1272	0	0	5.29056625325292	5.29056625325292	0.0500320913391971	0.0969960055079633	0.227129823484525	0.374157920331686	0.239060651163195	0.613218571494881
1273	0	0	0.175514584756568	0.175514584756568	0.0409628118202071	0.0849120060248858	0.283637687484718	0.409512505329811	0.16725771060869	0.576770215938501
1274	0.157403247703944	0	0	0.157403247703944	0.0620698819441239	0.0740217743988631	0.348834431086595	0.484926087429582	0.265552286466335	0.750478373895917
1275	0.163606474450919	0	0	0.163606474450919	0.0804753436028573	0.0642895864079181	0.419894232165897	0.564659162176673	0.153717923056474	0.718377085233147
1276	0	0	0.217646254946997	0.217646254946997	0.0658876386721784	0.0556534437669695	0.492754201381302	0.61429528382045	-0.0112943310876508	0.603000952732799
1277	0	0.728763942807781	0	0.728763942807781	0.0539442360286016	0.0608059740873278	0.563397961256089	0.678148171372018	0.190731055762842	0.86887922713486
1278	0	0.201361148846032	0	0.201361148846032	0.0441658049879138	0.0769662120511517	0.62839568354638	0.749527700585445	-0.0845118593153851	0.66501584127006
1279	0	0.0522917614266811	0	0.0522917614266811	0.0361599027780495	0.0892740222664238	0.685059773277918	0.810493698322391	-0.0543433575388877	0.756150340783504
1280	0	0.00316482213391442	0	0.00316482213391442	0.0296052244326996	0.0954481549954127	0.731549367861501	0.856602747289613	-0.129357909694848	0.727244837594765
1281	0	0	4.86662353601804	4.86662353601804	0.0242387076948269	0.0964990468744355	0.767121117429536	0.887858871998798	-0.202954913658412	0.684903958340386
1282	0	0	3.22733928612119	3.22733928612119	0.0198449754046231	0.0940326629870858	0.794326720009746	0.908204358401455	0.00222450822271339	0.910428866624168
1283	0	0	0.161474168764177	0.161474168764177	0.0162476916578408	0.0892896204194219	0.818114537080823	0.923651849158085	-0.249671363615195	0.67398048554289
1284	0	0	0.418713817130073	0.418713817130073	0.0133024848268031	0.0831763373537251	0.841604649253856	0.938083471434384	0.0318698766621721	0.969953348096556
1285	0	0	0.000384548009261226	0.000384548009261226	0.0108911534200555	0.0763454281697156	0.865262430209026	0.952499011798797	0.1996515084451	1.1521505202439
1286	2.39052793685982	0	0	2.39052793685982	0.442246121102118	0.0692579335148787	0.888046300519896	1.39955035513689	0.259374705111056	1.65892506024795
1287	4.56848976817438	0	0	4.56848976817438	1.19020719962367	0.0622313292011886	0.908208795276633	2.16064732410149	0.355403256134159	2.51605058023565
1288	0	0.0366953542976145	0	0.0366953542976145	0.97445923686672	0.0561194410891957	0.923969489532328	1.95454816748824	0.668884525474992	2.62343269296324
1289	0	0.238215999845389	0	0.238215999845389	0.797819744843686	0.0549155385177967	0.933878676191602	1.78661395955309	0.442103806116634	2.22871776566972
1290	0	0.0345073478010248	0	0.0345073478010248	0.653199560516352	0.0565619176809863	0.936966437916548	1.64672791611389	0.57255939537231	2.2192873114862
1291	5.4150812044314	0	0	5.4150812044314	1.51638226004062	0.05633616209472	0.932763677819081	2.50548209995442	0.161472451853187	2.66695455180761
1292	0	0.183323559416395	0	0.183323559416395	1.24150878971715	0.0575461059577753	0.921252601918687	2.22030749759361	-0.187733500670188	2.03257399692342
1293	0	1.20597907038514	0	1.20597907038514	1.01646142635805	0.0804101100611892	0.902783794287739	1.99965533070698	-0.00583498750163186	1.99382034320535
1294	0	0	0.380874562591733	0.380874562591733	0.832208229076847	0.111588375520593	0.878004634375751	1.82180123897319	0.044826426276237	1.86662766524943
1295	0	2.06674884269547	0	2.06674884269547	0.681354470109782	0.165036999783237	0.847935095076661	1.69432656496968	-0.18503172556546	1.50929483940422
1296	0	0.0468803355339131	0	0.0468803355339131	0.55784585842603	0.227957808112198	0.813718114193102	1.59952178073133	-0.152770150755022	1.44675162997631
1297	0	0	0.0221007308966866	0.0221007308966866	0.456725559770578	0.263363457259402	0.776341210444743	1.49643022747472	-0.138938910905011	1.35749131656971
1298	0	0	0.672705144461699	0.672705144461699	0.373935261500928	0.278442834962472	0.736712009604363	1.38909010606776	-0.16298533651781	1.22610476954995
1299	0	0	1.46896924190453	1.46896924190453	0.306152298251066	0.279401619121757	0.696055007091963	1.28160892446479	-0.157240376627719	1.12436854783707
1300	0	0	8.56369988500595e-05	8.56369988500595e-05	0.250656301703651	0.270863582119191	0.656252646550136	1.17777253037298	-0.0265541924080845	1.15121833796489
1301	0	0	3.56384740631946	3.56384740631946	0.205220022657572	0.25624018294756	0.619024836492285	1.08048504209742	0.0522245831983185	1.13270962529574
1302	0	0	0.0338086148044267	0.0338086148044267	0.168019943697114	0.238018147071478	0.586803258426397	0.992841349194989	0.0786080600224576	1.07144940921745
1303	0	0	2.62534741630633	2.62534741630633	0.137563095035258	0.217982622366525	0.561732331803321	0.917278049205104	-0.149722290598899	0.767555758606205
1304	0	0	0.357525427671211	0.357525427671211	0.112627136393956	0.197389817833846	0.54515406096172	0.855171015189521	-0.358037543195965	0.497133471993556
1305	0	0	1.25112836591319	1.25112836591319	0.0922113001968389	0.177100106950361	0.537582899718221	0.806894306865421	-0.256481956395035	0.550412350470385
1306	0	0	0.0529131213408493	0.0529131213408493	0.0754962272524593	0.157680256089972	0.538374686427921	0.771551169770352	-0.385175025273548	0.386376144496804
1307	0	0	0.00140106955729515	0.00140106955729515	0.0618110829929512	0.13948159778426	0.545974441096315	0.747267121873526	-0.0491155062754326	0.698151615598093
1308	0	0	0.319714720557882	0.319714720557882	0.0506066345273848	0.122699510667714	0.557984655021454	0.731290800216553	0.00829860945172153	0.739589409668275
1309	0	0.200953489260338	0	0.200953489260338	0.0414332079973487	0.110939741840104	0.571977704756558	0.72435065459401	0.128311624534511	0.852662279128521
1310	0.123985389383971	0	0	0.123985389383971	0.0563973797490708	0.10249332602212	0.58579964526813	0.744690351039321	0.0757315556987779	0.820421906738098
1311	0	0	0.046877723481748	0.046877723481748	0.0461742691935824	0.0934637431416728	0.597605675633818	0.737243687969073	0.0319470056676954	0.769190693636768
1312	0	0	0.283338924317075	0.283338924317075	0.0378042941896869	0.0843399505982467	0.606027624353591	0.728171869141525	-0.104227407961114	0.623944461180411
1313	0	0	1.00895242849755	1.00895242849755	0.0309515382515041	0.0754528019303334	0.610369671571121	0.716774011752959	-0.199614576224239	0.51715943552872
1314	0	0	0.694723106793911	0.694723106793911	0.0253409762215753	0.067016299124872	0.610901865930947	0.703259141277394	-0.0773283570262649	0.625930784251129
1315	0	0	0.133349867333529	0.133349867333529	0.0207474365456216	0.0591590844385517	0.608503421954788	0.688409942938962	-0.306967308139217	0.381442634799745
1316	0	0	0.490724473539087	0.490724473539087	0.0169865643474355	0.051948354793038	0.603859583631954	0.672794502772428	-0.341419977380588	0.33137452539184
1317	0	0.667431613962201	0	0.667431613962201	0.0139074226203829	0.0571033795268645	0.597411548828058	0.668422350975305	-0.117221680116515	0.55120067085879
1318	0	5.441232493222e-06	0	5.441232493222e-06	0.0113864345953593	0.0689180174724744	0.589348536750256	0.66965298881809	-0.0308056917209537	0.638847297097136
1319	0	0.994339440168419	0	0.994339440168419	0.00932242417113207	0.0919970499135822	0.579549175258795	0.680868649343509	-0.263312396976715	0.417556252366795
1320	0	0.557120520741086	0	0.557120520741086	0.00763255536214342	0.129455612185158	0.567800138058169	0.704888305605471	-0.345973567689525	0.358914737915946
1321	0.0127008509480275	0	0	0.0127008509480275	0.00855128148617578	0.158854805285163	0.553932185831784	0.721338272603123	-0.443102225902421	0.278236046700701
1322	0.017809522251844	0	0	0.017809522251844	0.0102295158175892	0.173341936802828	0.537880331308478	0.721451783928896	-0.274309158324186	0.447142625604709
1323	0	0	0.515568113202541	0.515568113202541	0.0083752191889595	0.177357188525418	0.519727950437933	0.705460358152311	-0.353216664944701	0.35224369320761
1324	0	0	1.57278357729795	1.57278357729795	0.00685704951376911	0.174220993992839	0.500010214440031	0.68108825794664	-0.383504029247166	0.297584228699474
1325	0	0	0.00130583125756555	0.00130583125756555	0.00561407731230129	0.166394092450394	0.480145800106286	0.652153969868982	-0.308944624660092	0.343209345208889
1326	0	0	0.405176074841065	0.405176074841065	0.00459641774573702	0.155680096525622	0.461441631214362	0.621718145485721	-0.0824469257083123	0.539271219777409
1327	0	0	0.963887261840707	0.963887261840707	0.0037632285624298	0.143382869623945	0.44452132534256	0.591667423528935	-0.166894750241182	0.424772673287753
1328	0	0	0.653907680999606	0.653907680999606	0.00308107095492271	0.130428440181501	0.429996337418687	0.56350584855511	0.0555643011583942	0.619070149713504
1329	0	0	0.094995499155397	0.094995499155397	0.00252256754321016	0.117459138338128	0.418416654176345	0.538398360057683	-0.0115188385947729	0.52687952146291
1330	0	0	3.76788219574359	3.76788219574359	0.00206530362434221	0.104906019548113	0.409962021843842	0.516933345016297	0.14349818100563	0.660431526021927
1331	0	0	0.657551415144412	0.657551415144412	0.00169092759169261	0.0930443537559595	0.406080117181815	0.500815398529467	-0.0100915051203157	0.490723893409151
1332	0	0	5.219211542604	5.219211542604	0.00138441442054602	0.0820359397876352	0.408727265456016	0.492147619664197	-0.168866091398383	0.323281528265814
1333	0	0	0.83188254723373	0.83188254723373	0.00113346266110636	0.0719611980305305	0.420551279310702	0.493645940002339	0.0675174799620256	0.561163419964365
1334	0	1.5361218195653	0	1.5361218195653	0.00092800073811311	0.0897609673594718	0.443481142342871	0.534170110440456	0.129369705055404	0.66353981549586
1335	0	0.11908794983538	0	0.11908794983538	0.000759782743171843	0.124386994329343	0.476298020974776	0.601444798047291	0.311325310583367	0.912770108630657
1336	0	0.551884478391709	0	0.551884478391709	0.000622057497493123	0.155007330707964	0.515783553395023	0.67141294160048	0.550012099915256	1.22142504151574
1337	0	0.895818819220472	0	0.895818819220472	0.00050929760338077	0.194600354160835	0.558103334839696	0.753212986603911	0.32781817224834	1.08103115885225
1338	0.217922781711564	0	0	0.217922781711564	0.0399196761383633	0.228483846920675	0.599627785321104	0.868031308380142	0.64821981143332	1.51625111981346
1339	1.18849945362426	0	0	1.18849945362426	0.248121867433092	0.243688985751395	0.637345281216166	1.12915613440065	0.292232926903817	1.42138906130447
1340	3.53733334333784	0	0	3.53733334333784	0.844354754637605	0.245874030855832	0.669019507735015	1.75924829322845	0.746877746833644	2.5061260400621
1341	2.15006367653396	0	0	2.15006367653396	1.08103962760912	0.239259648742574	0.693194302418671	2.01349357877036	0.330321014539896	2.34381459331026
1342	1.14567466258584	0	0	1.14567466258584	1.09275597172413	0.226964173110114	0.709114744182326	2.02883488901657	0.649379808163669	2.67821469718024
1343	0.0256371865630999	0	0	0.0256371865630999	0.899320153161648	0.211264557984735	0.71660904132046	1.82719375246684	0.671148249614776	2.49834200208162
1344	0.00263323820441312	0	0	0.00263323820441312	0.736778391362524	0.193798946347448	0.715959027043093	1.64653636475306	0.651795591590422	2.29833195634349
1345	2.94746207297932	0	0	2.94746207297932	1.137507357512	0.175723446343503	0.707775674025609	2.02100647788111	0.785440931355875	2.80644740923698
1346	0.15332603587878	0	0	0.15332603587878	0.959105550504825	0.15783306047927	0.692888442801843	1.80982705378594	0.426317906468608	2.23614496025455
1347	0	0.857170269104903	0	0.857170269104903	0.785249209646089	0.155674889467598	0.672252353739875	1.61317645285356	0.561781451231276	2.17495790408484
1348	0	2.53807245187565	0	2.53807245187565	0.642907676767431	0.20673294891329	0.646873600711172	1.49651422639189	0.473729572882441	1.97024379927433
1349	0.00850423113835166	0	0	0.00850423113835166	0.527909841933515	0.273087713695675	0.617752718048786	1.41875027367798	0.732681111318213	2.15143138499619
1350	1.64885624019747	0	0	1.64885624019747	0.731102951386771	0.308593379148168	0.585843351651729	1.62553968218667	0.277112324758187	1.90265200694486
1351	0.0816390400157634	0	0	0.0816390400157634	0.613375117269521	0.322253610593466	0.552024274405592	1.48765300226858	0.554088462409497	2.04174146467808
1352	0.000319780515902649	0	0	0.000319780515902649	0.502247038054668	0.320821554449679	0.51708221956573	1.34015081207008	0.341849674391489	1.68200048646157
1353	0.371658370978024	0	0	0.371658370978024	0.478575328717134	0.309319890668306	0.481703242296765	1.26959846168221	0.200023314843318	1.46962177652552
1354	0.140556251001804	0	0	0.140556251001804	0.417302865054402	0.291446294909791	0.446470564429851	1.15521972439404	0.162650822524384	1.31787054691843
1355	0.132795699367226	0	0	0.132795699367226	0.365730465386369	0.269888765674041	0.411867148733688	1.0474863797941	0.16091388139005	1.20840026118415
1356	0.00196700586723549	0	0	0.00196700586723549	0.299791337021588	0.246570170914343	0.378281547576022	0.924643055511953	0.298619123351399	1.22326217886335
1357	0.0024174513749192	0	0	0.0024174513749192	0.245886596716141	0.222837313607407	0.346015853548463	0.814739763872011	0.165410906619017	0.980150670491028
1358	0.715388943602683	0	0	0.715388943602683	0.330992933564385	0.199606594849016	0.315294833872634	0.845894362286035	0.0113179305248124	0.857212292810847
1359	0.217198300977714	0	0	0.217198300977714	0.310365466211631	0.177475797124358	0.286275550657634	0.774116813993623	-0.0926055997569461	0.681511214236677
1360	0.990181491779745	0	0	0.990181491779745	0.433595205211884	0.156809484217273	0.259056954257759	0.849461643686915	-0.0418689890053904	0.807592654681525
1361	0.0285270128631857	0	0	0.0285270128631857	0.360168799032771	0.137803909707342	0.233689088699429	0.731661797439542	0.162855761940549	0.894517559380091
1362	0.00191014246443611	0	0	0.00191014246443611	0.295227522153336	0.120536056864219	0.210181669509505	0.62594524852706	0.294364614128134	0.920309862655194
1363	1.17290933591705	0	0	1.17290933591705	0.454324243571435	0.105000430120068	0.18851188907453	0.747836562766033	0.354874075323825	1.10271063808986
1364	0.256266609077864	0	0	0.256266609077864	0.418422485319629	0.091136427265253	0.168631376857624	0.678190289442506	0.314321502524704	0.99251179196721
1365	0	0.0189436061721357	0	0.0189436061721357	0.342575356510502	0.0791804489389332	0.150472295223795	0.57222810067323	0.353444474803487	0.925672575476716
1366	0	0	0.14126525306966	0.14126525306966	0.2804769796218	0.0688548716612101	0.13396061933279	0.483292470615801	0.179362707984724	0.662655178600524
1367	0	0	6.75627263668415	6.75627263668415	0.229635128746794	0.0596709596786725	0.119466095104023	0.40877218352949	0.413084581630985	0.821856765160475
1368	0	0	0.285489796038815	0.285489796038815	0.188009341892022	0.0515540987674908	0.110699451685178	0.350262892344691	0.439624930852743	0.789887823197434
1369	0	0	0.944828180752596	0.944828180752596	0.153929030072952	0.0444192117775292	0.111795118229561	0.310143360080042	0.275494880405846	0.585638240485887
1370	0	0	0.000822819831953173	0.000822819831953173	0.126026430712192	0.0381770035603439	0.123832427837081	0.288035862109617	0.23459382892418	0.522629691033796
1371	0	0	0.00624737375147383	0.00624737375147383	0.103181714524722	0.0327382856668622	0.145683799547714	0.281603799739298	0.261281178477732	0.54288497821703
1372	0	0	0.0212427567207615	0.0212427567207615	0.084478042836703	0.0280168717729519	0.174774596043851	0.287269510653506	0.0203124387053886	0.307581949358895
1373	0	0	0.154167095423082	0.154167095423082	0.069164771630248	0.0239314198957774	0.208077602542922	0.301173794068948	-0.0110449463947318	0.290128847674216
1374	0	0	3.7437871877577	3.7437871877577	0.0566273255633001	0.0204065080903708	0.242983880421459	0.32001771407513	0.211891179145979	0.531908893221109
1375	0.126362635158777	0	0	0.126362635158777	0.0692681926175457	0.0173731609868062	0.279162578030305	0.365803931634657	0.219333057678063	0.58513698931272
1376	0.159433598057014	0	0	0.159433598057014	0.0856124077599762	0.0147689909135822	0.316931135538233	0.417312534211791	0.409562452935429	0.82687498714722
1377	0	0.421570883951955	0	0.421570883951955	0.0700935110781448	0.0199253032327704	0.355201340497615	0.445220154808531	0.36535672379443	0.810576878602961
1378	0	0.224323432687937	0	0.224323432687937	0.0573877131108888	0.0331227839908047	0.392236273268182	0.482746770369875	0.185737167355232	0.668483937725107
1379	0	0.107566767682654	0	0.107566767682654	0.046985085572701	0.0462059557550145	0.426258272192601	0.519449313520317	0.170230419528715	0.689679733049031
1380	0	1.39127325618911	0	1.39127325618911	0.0384681344943716	0.0794866071673426	0.455768180725271	0.573722922386985	0.299198595425112	0.872921517812097
1381	0	1.49686257860248	0	1.49686257860248	0.0314950447240826	0.146748940740238	0.479681988593543	0.657925974057863	0.229155151908054	0.887081125965917
1382	0	0.264629789936169	0	0.264629789936169	0.0257859616851723	0.214606460261345	0.49735717641021	0.737749598356727	0.341674754041376	1.0794243523981
1383	0	0.943494407315604	0	0.943494407315604	0.0211117598293406	0.273632219512994	0.50855708218839	0.803301061530724	0.147542216940542	0.950843278471266
1384	0	0	0.0358771324277064	0.0358771324277064	0.0172848470238778	0.318676119219685	0.513386801809672	0.849347768053235	0.544417709556928	1.39376547761016
1385	0	0	0.0176452320581103	0.0176452320581103	0.0141516358206974	0.338398716172619	0.512232957725282	0.864783309718598	0.473371365901982	1.33815467562058
1386	0	0	0.0437352448926094	0.0437352448926094	0.0115863794527658	0.340499880559463	0.505682103950765	0.857768363962993	0.587091860487414	1.44486022445041
1387	0	0	0.888740053740954	0.888740053740954	0.00948612517480924	0.330720004263592	0.494494134595252	0.834700264033654	0.521457752520294	1.35615801655395
1388	0	0	0.406091994587917	0.406091994587917	0.00776658240816296	0.313297380685621	0.479932693616861	0.800996656710645	0.220139812937367	1.02113646964801
1389	0	0	0.880392718721961	0.880392718721961	0.00635873986387857	0.291324152369316	0.463534408216784	0.761217300449979	0.248664456338558	1.00988175678854
1390	0	0	0.00125697357718688	0.00125697357718688	0.00520609587738049	0.267022570674239	0.446792735762273	0.719021402313893	0.0934460787140114	0.812467481027904
1391	0	0	2.27345670727534	2.27345670727534	0.00426239079828344	0.241958761526384	0.430837661592065	0.677058813916733	0.311360527955564	0.988419341872297
1392	0	0	0.104494096260156	0.104494096260156	0.00348975042819191	0.217207576209713	0.417169884312711	0.637867210950616	0.221916057395012	0.859783268345628
1393	0	0	1.17757869289738	1.17757869289738	0.00285716599612669	0.193479236723752	0.407101079622566	0.603437482342444	0.483219194304695	1.08665667664714
1394	0	0	0.28783006336049	0.28783006336049	0.00233924966767813	0.171216209891396	0.401210412208596	0.57476587176767	0.29199481919931	0.866760690966979
1395	0	0	0.0578778978248806	0.0578778978248806	0.00191521564205654	0.150666942059475	0.399503587758082	0.552085745459614	0.0929010081588939	0.644986753618508
1396	0	0	1.96386951217635	1.96386951217635	0.00156804594492687	0.131941660176173	0.401262627860314	0.534772333981414	-0.168111664329173	0.366660669652241
1397	0	0	0.242153208690257	0.242153208690257	0.0012838074373512	0.115054318059439	0.406263546496039	0.522601671992829	-0.0793526494536722	0.443249022539156
1398	0	0	0.000356102892734369	0.000356102892734369	0.00105109262998894	0.0999538772160443	0.414392536021721	0.515397505867754	-0.0441674547021434	0.471230051165611
1399	0	0	2.22652080681754	2.22652080681754	0.000860561860506823	0.0865474105541102	0.424811775441899	0.512219747856516	-0.0291084879890261	0.48311125986749
1400	0	0	0.0146387975196235	0.0146387975196235	0.000704568460122755	0.0747169656629329	0.437318675517576	0.512740209640632	0.0216292029575257	0.534369412598157
1401	0	0	0.0411118949959736	0.0411118949959736	0.000576851865950903	0.0643316909029324	0.45179561038705	0.516704153155933	-0.17987153666509	0.336832616490843
1402	0	0	0.417768002935073	0.417768002935073	0.000472286362624709	0.0552563876166557	0.467233637478012	0.522962311457292	-0.231176710422798	0.291785601034494
1403	0	0	2.26776572309359	2.26776572309359	0.000386675369340628	0.0473573856839024	0.482581218923429	0.530325279976672	-0.394243965547707	0.136081314428965
1404	0	0	0.0157340679551749	0.0157340679551749	0.000316583016337017	0.0405064317986117	0.497944198601697	0.538767213416646	-0.347232694711997	0.191534518704649
1405	0	0	0.807428833482526	0.807428833482526	0.000259196251376807	0.0345831178701974	0.513613369943076	0.54845568406465	-0.580964969613964	-0.0325092855493131
1406	0	0.00828683466885259	0	0.00828683466885259	0.000212211942084878	0.029621462049296	0.529313005392551	0.559146679383932	-0.239712775449951	0.31943390393398
1407	0	0.459006084788641	0	0.459006084788641	0.00017374444315567	0.0334925368134253	0.54438733319991	0.57805361445649	-0.0937828873405399	0.484270727115951
1408	0	0.0714034711158616	0	0.0714034711158616	0.000142249918788025	0.0432771517850003	0.557767519199382	0.601186920903171	-0.200985900583759	0.400201020319412
1409	0	0.840008299565311	0	0.840008299565311	0.000116464383134689	0.0642285015590898	0.568354413143542	0.632699379085767	-0.052163355843432	0.580536023242335
1410	0	0	3.57380699114904	3.57380699114904	9.53529721104587e-05	0.089044056403324	0.575452335523564	0.664591744898999	0.0298649393414993	0.694456684240498
1411	0	0	0.510662015303697	0.510662015303697	7.80684106646959e-05	0.102752562590534	0.580448988152714	0.683279619153913	0.177518430833902	0.860798049987814
1412	0	0	0.0174110694281733	0.0174110694281733	6.39170086539252e-05	0.108565349913404	0.585456567127568	0.694085834049626	0.333972620509487	1.02805845455911
1413	0	0	0.13893916999219	0.13893916999219	5.23308206308002e-05	0.108894478899586	0.591062207711231	0.700009017431448	0.524028565864763	1.22403758329621
1414	0	0	9.35919678366179	9.35919678366179	4.28448521842711e-05	0.105536987079157	0.597316763811689	0.70289659574303	0.505466870106265	1.2083634658493
1415	0	0	0.231266936315388	0.231266936315388	3.50783980945153e-05	0.0998186017088001	0.60843811392248	0.708291794029374	0.396902291421392	1.10519408545077
1416	0	0	4.06437239819838	4.06437239819838	2.87197632877565e-05	0.0927055598591119	0.629304382959189	0.722038662581589	0.309441612654086	1.03148027523567
1417	0	0	0.0575079416590584	0.0575079416590584	2.35137534254363e-05	0.084891375983277	0.662114926927806	0.747029816664509	0.167238958066228	0.914268774730737
1418	0	0	0.0131710932346779	0.0131710932346779	1.92514330493566e-05	0.0768639652247091	0.706529731697709	0.783412948355467	0.232739694281994	1.01615264263746
1419	0	0	2.20021710762898	2.20021710762898	1.57617402793903e-05	0.0689573932088327	0.759247598179573	0.828220753128685	0.1927254557221	1.02094620885078
1420	0	0	0.00506762446832464	0.00506762446832464	1.2904621488201e-05	0.0613916202364158	0.81679358816488	0.878198113022784	0.368031748034666	1.24622986105745
1421	0	0	1.32332313385913	1.32332313385913	1.05654104691723e-05	0.0543028919474337	0.875880526741308	0.930193984099211	-0.0911423521384166	0.839051631960795
1422	0	0	0.0955264537079646	0.0955264537079646	8.65022646980833e-06	0.0477668615337927	0.933424790491485	0.981200302251748	-0.138937557926732	0.842262744325016
1423	0	0	0.0329513693482033	0.0329513693482033	7.08220643191879e-06	0.0418160800013957	0.986738362711927	1.02856152491975	-0.383345272427357	0.645216252492398
1424	0	0	0.017113021651874	0.017113021651874	5.79842020594867e-06	0.0364531365183137	1.03320525830329	1.06966419324181	-0.531735480952241	0.537928712289565
1425	0	0	0.101148909107137	0.101148909107137	4.74734494123936e-06	0.0316604511558211	1.07065691279445	1.10232211129521	-0.342704238613894	0.759617872681317
1426	0	2.85655139711893	0	2.85655139711893	3.88679729883847e-06	0.0774631271220478	1.09763184518233	1.17509885910168	-0.611132094659368	0.563966764442308
1427	0	0.164635772816622	0	0.164635772816622	3.18224047987314e-06	0.152311664999704	1.11337975374026	1.26569460098045	-0.349711090459429	0.915983510521016
1428	0	1.16743663391116	0	1.16743663391116	2.60539814416916e-06	0.220461268608861	1.11775560014544	1.33821947415244	-0.371686097237129	0.966533376915311
1429	0	0	4.22108401667344	4.22108401667344	2.13311958555096e-06	0.276802437275648	1.11137421137743	1.38817878177267	-0.453098085360223	0.935080696412444
1430	0	0	0.609958140602739	0.609958140602739	1.74645060412786e-06	0.305473728126056	1.09737196619754	1.4028474407742	-0.50100033136132	0.901847109412875
1431	0	0	0.0010382075008316	0.0010382075008316	1.42987281819842e-06	0.31465524845098	1.07966900044503	1.39432567876883	-0.472842936434022	0.921482742334809
1432	0	1.25598136252885	0	1.25598136252885	1.17068084850871e-06	0.332479375922948	1.06021690991145	1.39269745651525	-0.784801448994805	0.607896007520441
1433	0	1.42326675481725	0	1.42326675481725	9.58472413003619e-07	0.377703530766081	1.03943743019986	1.41714191943836	-0.821415369481642	0.595726549956715
1434	0	0.090724037722166	0	0.090724037722166	7.84730841178316e-07	0.41902359485258	1.0170283428516	1.43605272243502	-0.733068452310069	0.702984270124955
1435	0	0.0874736180885934	0	0.0874736180885934	6.42483271872152e-07	0.435876860606514	0.992466002014513	1.4283435051043	-0.873194221846195	0.555149283258104
1436	0	3.58479249859134	0	3.58479249859134	5.26020812458228e-07	0.497009776201375	0.965278096206887	1.46228839842907	-0.801170961265839	0.661117437163235
1437	0	0.472483057309886	0	0.472483057309886	4.30669416704177e-07	0.584911128645678	0.935170924994707	1.5200824843098	-0.842882611492246	0.677199872817555
1438	0	0.0826148630038114	0	0.0826148630038114	3.52602295919269e-07	0.63330724708152	0.902068504952374	1.53537610463619	-0.963979946889999	0.571396157746191
1439	4.18954906597115	0	0	4.18954906597115	0.759436692817778	0.646205519554972	0.866101685041872	2.27174389741462	-1.15223566562594	1.11950823178868
1440	0	1.11682987017283	0	1.11682987017283	0.621774175425751	0.653188437691319	0.827572063185857	2.10253467630293	-1.18347159223453	0.919063084068401
1441	0	1.19235994681418	0	1.19235994681418	0.509065638890767	0.674427329004019	0.786906251027757	1.97039921892254	-1.13306174948774	0.837337469434806
1442	0	0.179742141400628	0	0.179742141400628	0.41678769389516	0.687938493857935	0.744609753341054	1.84933594109415	-0.74945354543805	1.0998823956561
1443	0	0.0758637263964317	0	0.0758637263964317	0.34123690249642	0.678476436920608	0.701225548891495	1.72093888830852	-0.644834134281283	1.07610475402724
1444	0	5.4416871474929	0	5.4416871474929	0.279381146158893	0.746358697269153	0.657299752489838	1.68303959591788	-0.660779399362708	1.02226019655518
1445	0	0.370556672741088	0	0.370556672741088	0.22873793619046	0.857281266589341	0.613355049429049	1.69937425220885	-0.585706692929477	1.11366755927937
1446	0	0.242904293297701	0	0.242904293297701	0.187274782754718	0.913404963946327	0.569871597895665	1.67055134459671	-0.739057918874762	0.931493425721949
1447	0	0.221645382222623	0	0.221645382222623	0.153327623917285	0.928621608370358	0.527274560971308	1.60922379325895	-1.09331816003417	0.515905633224787
1448	0	0.0133383312825845	0	0.0133383312825845	0.125534040997457	0.911941239125395	0.485927194950629	1.52340247507348	-1.21870984568279	0.304692629390694
1449	0	0.418221688021873	0	0.418221688021873	0.102778579922771	0.878328083814885	0.44612837217228	1.42723503590994	-1.21640263424131	0.21083240166863
1450	0	2.2210509720279	0	2.2210509720279	0.0841479841404552	0.872269238812356	0.408113477484017	1.36453070043683	-0.949960113451246	0.414570586985582
1451	0	0.209329166485431	0	0.209329166485431	0.0688945424253086	0.877275276980933	0.372057736460228	1.31822755586647	-0.772670983238104	0.545556572628365
1452	0	0.156613797787737	0	0.156613797787737	0.0564060806028363	0.857759454324838	0.338081177168967	1.25224671209664	-0.642384328060371	0.60986238403627
1453	0	3.89664016266659	0	3.89664016266659	0.0461813928501366	0.887175826847124	0.306254574777165	1.23961179447443	-0.769257881804286	0.47035391267014
1454	0	1.44974204666161	0	1.44974204666161	0.0378101265463835	0.962903583586693	0.276605867293978	1.27731957742705	-0.84950526323425	0.427814314192804
1455	0	0.354843140013363	0	0.354843140013363	0.0309563133812934	1.01047619903745	0.249126654745329	1.29055916716407	-0.968997237736714	0.321561929427358
1456	0	1.36452590995389	0	1.36452590995389	0.0253448857671848	1.03851470021666	0.223778500270478	1.28763808625433	-1.10755603618598	0.180082050068347
1457	0	3.19202816963435	0	3.19202816963435	0.0207506374108419	1.10004522005084	0.20049883962137	1.32129469708305	-0.925719354576509	0.395575342506544
1458	0	0.0821909205072586	0	0.0821909205072586	0.0169891849942277	1.15553588850142	0.179206376320995	1.35173144981664	-0.964383426988298	0.387348022828346
1459	0	11.1348954086885	0	11.1348954086885	0.0139095682245047	1.3511414526891	0.159805895049872	1.52485691596347	-0.750288516048669	0.774568399914805
1460	0	4.57071590552825	0	4.57071590552825	0.011388191267438	1.68871490340983	0.142192467761696	1.84229556243897	-0.639404689592359	1.20289087284661
1461	0.054101681925578	0	0	0.054101681925578	0.0191308335524492	1.92960240429687	0.126255057725673	2.07498829557499	-0.76804038927584	1.30694790629915
1462	0.415267067312015	0	0	0.415267067312015	0.0909381503245713	2.02767020742737	0.111879548194578	2.23048790594652	-0.604955485621281	1.62553242032524
1463	0	0	0.40116864069458	0.40116864069458	0.0744538602987548	2.02678073936284	0.0989740390777688	2.20020863873937	-0.192344261444512	2.00786437729485
1464	0	0	0.247418667700189	0.247418667700189	0.0609576651119618	1.95958745533717	0.0876595117769922	2.10820463222612	-0.44832733201208	1.65987730021404
1465	0	0	5.03702359960255	5.03702359960255	0.0499079150629919	1.85015726754688	0.0784861344373527	1.97855131704723	-0.213426527633161	1.76512478941407
1466	0	0	0.085873671928309	0.085873671928309	0.0408611448840751	1.71601055267025	0.0742956575561312	1.83116735511046	-0.177479648183279	1.65368770692718
1467	0	0	0.803961071912512	0.803961071912512	0.033454275922567	1.56970371939976	0.0779989791016073	1.68115697442393	0.00464710040187535	1.68580407482581
1468	0	0	0.120325496909844	0.120325496909844	0.0273900445197632	1.42005314392338	0.0901896411469627	1.5376328295901	0.0717439970838899	1.60937682667399
1469	0	0	0.23200418166475	0.23200418166475	0.0224250717765038	1.27307849041993	0.109935347002923	1.40543890919935	0.0527052049681558	1.45814411416751
1470	2.37079689081344	0	0	2.37079689081344	0.44811266290622	1.13272693357	0.135344722552922	1.71618431902914	0.177000162874818	1.89318448190396
1471	0.191454056638761	0	0	0.191454056638761	0.401588350632063	1.00142671840169	0.164143299525039	1.5671583685588	0.155895147111905	1.7230535156707
1472	1.34141373794081	0	0	1.34141373794081	0.571949790827714	0.88050813236241	0.194029517504035	1.64648744069416	-0.205763245182958	1.4407241955112
1473	0	0.0351082420343	0	0.0351082420343	0.468272882967168	0.771136973726699	0.222978366272495	1.46238822296636	-0.326738570062707	1.13564965290366
1474	0	0.687667010678629	0	0.687667010678629	0.383389410117707	0.685073314350692	0.249386439401441	1.31784916386984	-0.283892816706859	1.03395634716298
1475	0	0.158796157523746	0	0.158796157523746	0.313892700467793	0.618200888416505	0.272108465951265	1.20420205483556	-0.116842077945872	1.08735997688969
1476	0	2.5598617812358	0	2.5598617812358	0.256993607039679	0.600353696277181	0.29043130566933	1.14777860898619	-0.0777000793705155	1.07007852961567
1477	0	0	0.596739089573643	0.596739089573643	0.210408569427822	0.607920235651177	0.304049609659484	1.12237841473848	0.0508314759746625	1.17320989071315
1478	0.315015222496703	0	0	0.315015222496703	0.229370538652652	0.59301686736588	0.313254344841973	1.13564175086051	-0.0837453873962027	1.0518963634643
1479	0	0.741295183161635	0	0.741295183161635	0.187792713844987	0.576530959351159	0.318593840782958	1.0829175139791	-0.070483454335314	1.01243405964379
1480	0	1.55808332263337	0	1.55808332263337	0.153751670028864	0.585206693780518	0.320471944959478	1.05943030876886	0.233411912264102	1.29284222103296
1481	0	4.1912921908563	0	4.1912921908563	0.12588122058973	0.669131490582559	0.319214141102938	1.11422685227523	0.299395006977995	1.41362185925322
1482	0	1.17500274433808	0	1.17500274433808	0.103062826531805	0.788266291611623	0.315126900928421	1.20645601907185	0.57776346312195	1.7842194821938
1483	0	0.409797366448318	0	0.409797366448318	0.0843807055807309	0.867423564545755	0.308524002381593	1.26032827250808	0.332982569876367	1.59331084238445
1484	0	0.205394345834881	0	0.205394345834881	0.0690850786253624	0.901865568887317	0.299733495940545	1.27068414345322	0.358589294463403	1.62927343791663
1485	0	0	0.654141863267415	0.654141863267415	0.0565620784493946	0.898468562462536	0.289131445069938	1.24416208598187	0.426055248585005	1.67021733456687
1486	0	0	0.821136660875355	0.821136660875355	0.0463091130845288	0.866669115869185	0.2774651081153	1.19044333706901	0.146557985408008	1.33700132247702
1487	0	0	1.38692398964778	1.38692398964778	0.0379146950300699	0.816875827658551	0.265987360050049	1.12077788273867	0.196275435671417	1.31705331841009
1488	0	0	0.240471301563575	0.240471301563575	0.0310419268146909	0.756657041453073	0.256330849643716	1.04402981791148	0.187827621855177	1.23185743976666
1489	0.174672296971283	0	0	0.174672296971283	0.0570776958481066	0.691428536339782	0.249660373638966	0.998166605826855	0.0806368828882457	1.0788034887151
1490	0	0.144625228307008	0	0.144625228307008	0.0467312649056762	0.6275195114581	0.246069036853302	0.920319813217079	0.216288386450226	1.1366081996673
1491	0	0.708847149563531	0	0.708847149563531	0.038260323708511	0.578699724961103	0.244945077145134	0.861905125814749	0.124521582754523	0.986426708569272
1492	0.577793613619518	0	0	0.577793613619518	0.136061116860039	0.537830100902188	0.245395418583296	0.919286636345522	0.268633299585192	1.18791993593071
1493	0.790453402528393	0	0	0.790453402528393	0.254682313674719	0.492762060802574	0.246504096867436	0.99394847134473	0.454620430455963	1.44856890180069
1494	0	0	0.470069729159498	0.470069729159498	0.208516242470546	0.446360608262189	0.247496737380945	0.902373588113679	0.297100697773725	1.1994742858874
1495	0	1.50026246009718	0	1.50026246009718	0.170718660226901	0.426879270185093	0.248006133365363	0.845604063777356	0.520523231764028	1.36612729554138
1496	0	2.44605298861867	0	2.44605298861867	0.139772617252035	0.4656635216173	0.247876448166882	0.853312587036217	0.51035027699574	1.36366286403196
1497	0	0.165886534890277	0	0.165886534890277	0.114436140182439	0.516778512738194	0.24688684788365	0.878101500804283	0.660420368503181	1.53852186930746
1498	0	0.450643696514009	0	0.450643696514009	0.0936923872309056	0.544501945058966	0.244823261317692	0.883017593607563	0.474862994174034	1.3578805877816
1499	0	2.32441243676037	0	2.32441243676037	0.0767088387552338	0.59283570257694	0.241531690275589	0.911076231607763	0.644448602157419	1.55552483376518
1500	0	2.98689749153248	0	2.98689749153248	0.0628038853218094	0.693740661732684	0.236937483888304	0.993482030942797	0.49163034861196	1.48511237955476
1501	0	0.386853652700095	0	0.386853652700095	0.051419472325748	0.791168245152736	0.231044822774333	1.07363254025282	0.307187587525906	1.38082012777872
1502	0	0	6.47811722723335	6.47811722723335	0.0420987033001328	0.836411846383213	0.224293980111715	1.10280452979506	0.325958301873835	1.4287628316689
1503	0	1.48081704823967	0	1.48081704823967	0.034467503056524	0.865204766981121	0.220365213016923	1.12003748305457	0.338389085660914	1.45842656871548
1504	0	0.647479689619277	0	0.647479689619277	0.0282196047341858	0.890130708745119	0.223267785681452	1.14161809916076	0.146817482042036	1.28843558120279
1505	6.48759249305188	0	0	6.48759249305188	1.19910526378804	0.887520060029405	0.233686788960473	2.32031211277791	0.549735192511705	2.87004730528962
1506	0.00419928101570869	0	0	0.00419928101570869	0.982505556148282	0.856607476575616	0.250315199217118	2.08942823194102	0.431540816395358	2.52096904833637
1507	0	0	0.0121191719526273	0.0121191719526273	0.804407513888584	0.807739281281503	0.27100542239615	1.88315221756624	0.498571807558349	2.38172402512459
1508	0	0	0.560024385987252	0.560024385987252	0.658593169627587	0.748440816975906	0.293491846797159	1.70052583340065	0.405819570270199	2.10634540367085
1509	0	0	1.88747874770409	1.88747874770409	0.53921048174121	0.684099195220554	0.316113765465591	1.53942344242735	0.438326350520313	1.97774979294767
1510	0	0	0.462650662941952	0.462650662941952	0.441468203783522	0.618491215675693	0.33858501045256	1.39854442991177	0.433969465241931	1.8325138951537
1511	0	0	0.33845636672484	0.33845636672484	0.361443594943668	0.554190153531365	0.361115191817328	1.27674894029236	0.225801756930963	1.50255069722332
1512	0	0	3.31694715635344	3.31694715635344	0.295924986683441	0.492877983333908	0.383581436880198	1.17238440689755	0.192878118972886	1.36526252587043
1513	0	0	0.177671327432842	0.177671327432842	0.242282887201925	0.43558395571341	0.407010642022662	1.084877484938	0.421706857604727	1.50658434254272
1514	0	0	0.643196576203384	0.643196576203384	0.19836445069674	0.382865967701516	0.432445841645072	1.01367626004333	0.213312215248996	1.22698847529232
1515	1.33379173072109	0	0	1.33379173072109	0.404182498681469	0.334947626882185	0.459599183626615	1.19872930919027	0.147335622665729	1.346064931856
1516	0.517041048071321	0	0	0.517041048071321	0.42464028293808	0.29182111250271	0.487322222572044	1.20378361801283	0.206089591758238	1.40987320977107
1517	0	0.175785986498683	0	0.175785986498683	0.347666058637141	0.256404044506336	0.51393767699303	1.11800778013651	-0.0213447594465109	1.09666302069
1518	0	0.229307201252394	0	0.229307201252394	0.28464489400764	0.23095213958306	0.537758274857753	1.05335530844845	-0.316319067633247	0.737036240815205
1519	0	0.100312061118027	0	0.100312061118027	0.233047528430677	0.211576772967822	0.557381785595194	1.00200608699369	-0.458409112898919	0.543596974094774
1520	0.64552055486184	0	0	0.64552055486184	0.3078162033075	0.193175302447154	0.571813446921086	1.07280495267574	-0.566791532245971	0.50601342042977
1521	2.10305876788708	0	0	2.10305876788708	0.633238471031192	0.174492969501388	0.580484821560733	1.38821626209331	-0.533593229572138	0.854623032521176
1522	0.384958368721481	0	0	0.384958368721481	0.58823292385979	0.156236243024045	0.583215074182122	1.32768424106596	-0.2060526258223	1.12163161524366
1523	0.045943183831944	0	0	0.045943183831944	0.489932471071404	0.138864698469236	0.580144506738765	1.20894167627941	-0.644825720280001	0.564115955999404
1524	0.632281342840703	0	0	0.632281342840703	0.515735943857223	0.122657312691015	0.571659018159128	1.21005227470737	-0.331152233076061	0.878900041631306
1525	0	2.17953142716461	0	2.17953142716461	0.42224887770361	0.14595497601053	0.558316551646968	1.12652040536111	-0.25468144349272	0.871838961868387
1526	0	2.64779480231045	0	2.64779480231045	0.345708141628609	0.236597643897454	0.54078152544585	1.12308731097191	-0.231154615315608	0.891932695656304
1527	0	0.635817562638578	0	0.635817562638578	0.283041887140781	0.341329588258585	0.519769956625072	1.14414143202444	-0.174099268755153	0.970042163269286
1528	0.238139788470313	0	0	0.238139788470313	0.274902517529566	0.410068462490961	0.496005936080595	1.18097691610112	-0.176742938791989	1.00423397730913
1529	1.45778585373083	0	0	1.45778585373083	0.489322889079373	0.44267125690269	0.470188903992898	1.40218304997496	-0.245897785950486	1.15628526402447
1530	0.360101833843197	0	0	0.360101833843197	0.465899085710243	0.449980032405125	0.442970528884498	1.35884964699987	-0.379053529750817	0.979796117249048
1531	0.871038746781351	0	0	0.871038746781351	0.539338446970844	0.440093564296541	0.414939713181385	1.39437172444877	-0.205737120504888	1.18863460394388
1532	0.945765916384411	0	0	0.945765916384411	0.613011248279863	0.419005634605639	0.386614196773422	1.41863107965892	-0.768038432690213	0.650592646968711
1533	0.383815030138101	0	0	0.383815030138101	0.571465022419931	0.391102059249939	0.35843731367281	1.32100439534268	-0.868812141940915	0.452192253401766
1534	0.511079101626242	0	0	0.511079101626242	0.560518912032967	0.35954669072206	0.330778612550917	1.25084421530594	-0.641813322431443	0.6090308928745
1535	0.261992534392766	0	0	0.261992534392766	0.50640526037177	0.326580315362084	0.303937238590034	1.13692281432389	-0.649819004294577	0.487103810029311
1536	3.46118218792623	0	0	3.46118218792623	1.04201544885212	0.293751340796913	0.278147165867101	1.61391395551613	-0.69656064108183	0.917353314434305
1537	1.0822797339702	0	0	1.0822797339702	1.04931412549333	0.262093180908804	0.253583551028173	1.56499085743031	-0.487379398982721	1.07761145844758
1538	0.0672953397342931	0	0	0.0672953397342931	0.871304319735515	0.232260082478119	0.230369642025983	1.33393404423962	-0.19238635709971	1.14154768713991
1539	0.134029052359	0	0	0.134029052359	0.737658987243944	0.204630631382114	0.208583816539898	1.15087343516596	-0.0295396085369973	1.12133382662896
1540	0.0473084468008154	0	0	0.0473084468008154	0.61251966466561	0.179386192689626	0.188266442687941	0.980172300043177	0.167888496897125	1.1480607969403
1541	0	0	0.440969472418226	0.440969472418226	0.501488686326748	0.156569971016778	0.16945141566999	0.827510073013516	0.464852142688567	1.29236221570208
1542	0	0	0.0195843800482815	0.0195843800482815	0.410584209816387	0.136131139618062	0.152365133529053	0.699080482963502	0.20360514808724	0.902685631050742
1543	0	0	0.799971426704063	0.799971426704063	0.336157919304899	0.117957510733955	0.137288799468302	0.591404229507155	0.0644035193566474	0.655807748863803
1544	0	0	0.0128448777557741	0.0128448777557741	0.275222826425627	0.101899451413165	0.124655632453041	0.501777910291833	-0.00667126070007075	0.495106649591763
1545	0	0	1.14943601238912	1.14943601238912	0.225333391943704	0.0877871451620349	0.114848983249365	0.427969520355104	-0.134396585980992	0.293572934374112
1546	0	0	0.439660051750599	0.439660051750599	0.184487377679685	0.0754428259758774	0.108359173294285	0.368289376949847	-0.349761413387208	0.018527963562639
1547	0	0	0.04339137600555	0.04339137600555	0.151045489661071	0.0646892402647705	0.105676194294224	0.321410924220065	-0.174105004701269	0.147305919518796
1548	0	0	0.367100411968204	0.367100411968204	0.12366558749924	0.055355302214828	0.106664109304757	0.285684999018826	-0.331063196330098	-0.0453781973112725
1549	0	0	0.0520112795281537	0.0520112795281537	0.101248819583085	0.0472796820261196	0.110799542170737	0.259328043779941	-0.105284531874013	0.154043511905928
1550	0.149867514939214	0	0	0.149867514939214	0.110061893876621	0.0403128906121026	0.117357887050586	0.267732671539309	-0.0675204108935864	0.200212260645722
1551	0	0.860848553292776	0	0.860848553292776	0.0901110572587961	0.0494030200514898	0.125418307954177	0.264932385264463	-0.123007714384835	0.141924670879628
1552	0	0.410140956238766	0	0.410140956238766	0.0737766937701461	0.0742614388207497	0.134038105016234	0.282076237607129	-0.0796897640537903	0.202386473553339
1553	0	1.00082858699492	0	1.00082858699492	0.0604032480500355	0.112311721993131	0.142386091369849	0.315101061413016	-0.120070179117047	0.19503088229597
1554	0	0.00273798097462905	0	0.00273798097462905	0.0494539967643621	0.149523318591508	0.149804724228681	0.348782039584551	-0.180618080535427	0.168163959049124
1555	0	1.48534748693585	0	1.48534748693585	0.0404895080136021	0.195623755024332	0.155826039255536	0.39193930229347	-0.0582837507021298	0.33365555159134
1556	0	2.09568950384417	0	2.09568950384417	0.0331500053877339	0.279599322317162	0.160160996195128	0.472910323900024	0.0628031066319658	0.53571343053199
1557	1.21945464786541	0	0	1.21945464786541	0.248190554549755	0.358840931101337	0.162675133524608	0.7697066191757	0.0407311860393482	0.810437805215048
1558	0.0960356250108061	0	0	0.0960356250108061	0.220609545056758	0.400167180904429	0.16335875289685	0.784135478858037	0.0527419037928111	0.836877382650848
1559	0.227173236761678	0	0	0.227173236761678	0.221799340509137	0.414720085302632	0.162296641806072	0.798816067617841	-0.0850943765055507	0.713721691112291
1560	0.156691392848285	0	0	0.156691392848285	0.209997271868015	0.41084809238697	0.159640176712278	0.780485540967263	0.189857298876337	0.9703428398436
1561	0.230480925110283	0	0	0.230480925110283	0.213710328265454	0.394752749489306	0.155583222519488	0.764046300274248	0.213759015052127	0.977805315326374
1562	0.0350000771954395	0	0	0.0350000771954395	0.181315655636747	0.37099271953548	0.150342335011252	0.70265071018348	0.0655266659302593	0.768177376113739
1563	1.98387380326616	0	0	1.98387380326616	0.508064013590679	0.342875616093097	0.144141219692027	0.995080849375803	0.404681954078141	1.39976280345394
1564	0.527138915112914	0	0	0.527138915112914	0.511521706624726	0.312761765914047	0.137199088202233	0.961482560741005	0.2051889854212	1.16667154616221
1565	0.480169807972797	0	0	0.480169807972797	0.505838571566516	0.28229895351759	0.129722400302336	0.917859925386442	0.363029666491008	1.28088959187745
1566	0.009441319991596	0	0	0.009441319991596	0.415857015599369	0.252603188287475	0.121899428021355	0.790359631908199	-0.169125821885943	0.621233810022256
1567	0.0189731911974023	0	0	0.0189731911974023	0.343914183634495	0.224397349635282	0.113897089296395	0.682208622566172	0.169083546545207	0.851292169111379
1568	0.0784817504241996	0	0	0.0784817504241996	0.295799446357785	0.198117041309589	0.105859544366303	0.599776032033677	-0.00753620636013847	0.592239825673538
1569	0.0676260632655987	0	0	0.0676260632655987	0.254438629037016	0.173990987120162	0.0979081114497956	0.526337727606973	0.0835760705205702	0.609913798127544
1570	0.0686642410380054	0	0	0.0686642410380054	0.220763445627037	0.152101719576255	0.0901421273344427	0.463007292537735	-0.23052995061097	0.232477341926765
1571	0	2.13158203244404	0	2.13158203244404	0.180745822090313	0.16978298156963	0.0826404463504209	0.433169250010364	-0.121637333281473	0.311531916728891
1572	0	2.97687085734389	0	2.97687085734389	0.147982163035702	0.260909015757526	0.0754633337477967	0.484354512541024	-0.152874621883513	0.331479890657511
1573	0	2.35882212542312	0	2.35882212542312	0.121157547784329	0.400405036221333	0.0686545647015586	0.59021714870722	-0.0695395115261325	0.520677637181088
1574	0	0.0118334078151742	0	0.0118334078151742	0.0991954103385451	0.517136231778268	0.062243587308376	0.678575229425189	-0.300315530061037	0.378259699364152
1575	0	2.39317498549943	0	2.39317498549943	0.0812143330083564	0.620508456969531	0.0562476471013624	0.75797043707925	-0.201043667731872	0.556926769347378
1576	0	0.00433242247090612	0	0.00433242247090612	0.0664926720246577	0.706188247246781	0.0506738023558106	0.82335472162725	-0.202923012352223	0.620431709275027
1577	0	0.000772388552418138	0	0.000772388552418138	0.054439595440915	0.740496787784364	0.0455207845991179	0.840457167824397	-0.240837046743779	0.599620121080617
1578	0	2.13250184997786	0	2.13250184997786	0.0445713709726016	0.776542727236596	0.0407806781748005	0.861894776383998	-0.132810927049324	0.729083849334674
1579	0	1.86458918357722	0	1.86458918357722	0.0364919521221157	0.840565220484368	0.0364404073498865	0.91349757995637	0.0493707628180736	0.962868342774444
1580	0	0.548960267465288	0	0.548960267465288	0.0298770834422252	0.894074821134019	0.0324830301472723	0.956434934723516	0.04438739084246	1.00082232556598
1581	0	0.111048700790484	0	0.111048700790484	0.0244612870264265	0.91092985222352	0.0288888455957433	0.96427998484569	0.0775109088356773	1.04179089368137
1582	0	5.3555029180069	0	5.3555029180069	0.0200272079484037	0.987844267048908	0.025636326088661	1.03350780108597	-0.110534515603243	0.92297328548273
1583	0	0.33380949158427	0	0.33380949158427	0.0163968910456459	1.09492080956625	0.0227028895960842	1.13402059020798	-0.140264179857759	0.993756410350223
1584	0	4.2411393349208	0	4.2411393349208	0.0134246389539387	1.21015587302677	0.0200655280581934	1.2436460400389	-0.220413884931929	1.02323215510697
1585	0	1.48837430619284	0	1.48837430619284	0.0109911647605587	1.33875697032048	0.0177013087873792	1.36744944386842	0.329246917220806	1.69669636108922
1586	0	0.277218127219448	0	0.277218127219448	0.00899880460161712	1.40865386460982	0.0155877654336177	1.43324043464505	-0.0417929637671517	1.3914474708779
1587	0.0044550679924634	0	0	0.0044550679924634	0.00817516488826311	1.41347210776811	0.0137031942677355	1.43535046692411	0.25566604342978	1.69101651035389
1588	0.185860184377212	0	0	0.185860184377212	0.040383994560349	1.37025724312188	0.0120268704008452	1.42266810808307	0.0931951785177539	1.51586328660083
1589	2.33496374219969	0	0	2.33496374219969	0.456320737417448	1.29626480079426	0.0105391972292453	1.76312473544095	0.177581612089196	1.94070634753015
1590	2.32379656135246	0	0	2.32379656135246	0.794836673667221	1.2040728147954	0.00922180098077947	2.0081312894434	0.00298801420801609	2.01111930365142
1591	0	0.00311989281803642	0	0.00311989281803642	0.650757228405562	1.10276527407586	0.00805758081728491	1.76158008329871	-0.0954462704699381	1.66613381282877
1592	0	0.00334140853537693	0	0.00334140853537693	0.532794955683426	0.998727938744665	0.00703072357350106	1.53855361800159	-0.136804941335898	1.40174867666569
1593	0	1.57680321532637	0	1.57680321532637	0.436215615302841	0.923854602112333	0.00612669092012948	1.3661969083353	0.101811478055793	1.4680083863911
1594	0	2.17383632805166	0	2.17383632805166	0.357143139221271	0.90558231043319	0.00533218555012236	1.26805763520458	0.122164096575701	1.39022173178028
1595	0	1.37959642917785	0	1.37959642917785	0.292404071331266	0.921089460010755	0.00463510191352234	1.21812863325554	0.169153781036912	1.38728241429246
1596	0	0.433444045477259	0	0.433444045477259	0.239400205524116	0.929970563420821	0.00402446607102652	1.17339523501596	-0.152744243872255	1.02065099114371
1597	0	0.00359880509248292	0	0.00359880509248292	0.196004310555782	0.912076389132218	0.00349036839823802	1.11157106808624	-0.187753726983231	0.923817341103008
1598	0	2.51929506069331	0	2.51929506069331	0.160474756787866	0.914313106238949	0.00302389214560581	1.07781175517242	-0.48702463418057	0.59078712099185
1599	1.13215332056038e-05	0	0	1.13215332056038e-05	0.131387670720734	0.92440393613668	0.00261704023607213	1.05840864709349	-0.547245093790172	0.511163553303314
1600	1.97465659477511	0	0	1.97465659477511	0.465515640458829	0.900793458097786	0.00226266215376372	1.36857176071038	-0.674266387122521	0.694305373587858
1601	1.40299611245722	0	0	1.40299611245722	0.635452019622075	0.855368123605577	0.00195438233377586	1.49277452556143	-0.660050294694551	0.832724230866876
1602	0.305025518655491	0	0	0.305025518655491	0.575555856628785	0.796812463696277	0.00168653109462575	1.37405485141969	-0.890975416787075	0.483079434632612
1603	0.322491759500865	0	0	0.322491759500865	0.529683118319406	0.731379336935242	0.00145407885290069	1.26251653410755	-0.944132659540792	0.318383874566757
1604	2.90793524557136	0	0	2.90793524557136	0.960787090417057	0.663486143282669	0.00125257411405319	1.62552580781378	-0.405745941854011	1.21977986595977
1605	0.00110982571292362	0	0	0.00110982571292362	0.786827115355955	0.596174788689308	0.00107808553697955	1.38407998958224	-0.456395523125319	0.927684466456924
1606	0.0948747162142572	0	0	0.0948747162142572	0.661397425057657	0.531465205310158	0.000927148214901376	1.19378977858272	-0.506653017606082	0.687136760976634
1607	0	0.24655279120322	0	0.24655279120322	0.541506411901293	0.474946272062026	0.000796714194870378	1.01724939815819	-0.205155829134951	0.812093569023238
1608	0	0.0958857371861996	0	0.0958857371861996	0.443347952412502	0.426915668528451	0.00068410716689541	0.870947728107848	-0.227958119121888	0.642989608985961
1609	0	2.40412381639125	0	2.40412381639125	0.362982602954269	0.424290110116392	0.000586981186380967	0.787859694257042	-0.319864738644332	0.467994955612709
1610	0	0.286831103255974	0	0.286831103255974	0.297185019870956	0.450483066352352	0.000503283245597004	0.748171369468905	-0.329673266692048	0.418498102776857
1611	0	0.0380410571325703	0	0.0380410571325703	0.243314515122442	0.458303793488164	0.000431219477683953	0.70204952808829	-0.36201347745472	0.340036050633571
1612	0	0.357163510910832	0	0.357163510910832	0.199209076201	0.455328977270488	0.000369224757047391	0.654907278228536	-0.370508372940755	0.284398905287781
1613	0	0.690290427608817	0	0.690290427608817	0.163098596978015	0.455946739478883	0.000315935450086454	0.619361271906984	-0.30685438914362	0.312506882763364
1614	0	1.76295840111263	0	1.76295840111263	0.133533837129773	0.482857493497342	0.00027016506789081	0.616661495695006	-0.345245781616854	0.271415714078152
1615	0	0.000417513126589622	0	0.000417513126589622	0.109328259034651	0.512073384368551	0.000230882576073384	0.621632525979276	0.0892697762505293	0.710902302229805
1616	0	0	0.0547037104480681	0.0547037104480681	0.0895104078521442	0.514837800709708	0.000200302496562506	0.604548511058415	0.0107365392493769	0.615285050307792
1617	0	0	0.293294692183261	0.293294692183261	0.073284923629104	0.499774025992593	0.000224346369672503	0.57328329599137	0.0319190671899096	0.605202363181279
1618	0	0	1.66066625414604	1.66066625414604	0.0600006207121183	0.473254631066842	0.000590221513512825	0.533845473292474	0.129904038458631	0.663749511751105
1619	0	0	0.12275227323382	0.12275227323382	0.049124353380779	0.439927692871224	0.00239434782666328	0.491446394078666	-0.0721126984957066	0.41933369558296
1620	0	0	1.73350493418959	1.73350493418959	0.0402196188379153	0.403132596485326	0.00679890309928629	0.450151118422528	0.0427199281096429	0.492871046532171
1621	0	0	1.85272592635811	1.85272592635811	0.0329290388196741	0.365221757283638	0.0149747968022349	0.413125592905547	0.222136669884179	0.635262262789726
1622	0	0.154852244080602	0	0.154852244080602	0.0269600167509658	0.330522198914371	0.0284676685324418	0.385949884197778	0.0624436199436545	0.448393504141433
1623	0	0.303709978210123	0	0.303709978210123	0.0220729948175144	0.304098579545408	0.0477542663976736	0.373925840760596	-0.0308383891752276	0.343087451585369
1624	0	0.53144923010829	0	0.53144923010829	0.018071839669629	0.29036422576487	0.0717804424265735	0.380216507861073	-0.104965632421103	0.27525087543997
1625	0	0.735678130165199	0	0.735678130165199	0.0147959709022207	0.292658237020289	0.0987765114734658	0.406230719395976	-0.300678182326806	0.10555253706917
1626	0	0.664694723294821	0	0.664694723294821	0.0121139163992952	0.307509096502275	0.12683129394551	0.44645430684708	-0.150984615334607	0.295469691512472
1627	0.00946578537883451	0	0	0.00946578537883451	0.0116338916834648	0.317553013825653	0.154209862052725	0.483396767561842	-0.250774038604419	0.232622728957423
1628	1.40870058948733	0	0	1.40870058948733	0.264879119894202	0.313851324579535	0.179505836822276	0.758236281296013	-0.546095984902449	0.212140296393563
1629	0.444490532109237	0	0	0.444490532109237	0.297437145325022	0.30105731180868	0.201690837044737	0.800185294178439	-0.672627597475412	0.127557696703027
1630	0.547970193788501	0	0	0.547970193788501	0.342851082349074	0.28258892489301	0.220103491649796	0.84554349889188	-1.06895408474005	-0.223410585848173
1631	0	2.34490753821741	0	2.34490753821741	0.280702724845258	0.302013776089179	0.234406133263987	0.817122634198424	-0.810399729089945	0.00672290510847873
1632	0	0.0144042882664395	0	0.0144042882664395	0.229819953303599	0.341323516498742	0.244527285463944	0.815670755266285	-0.942190136982756	-0.126519381716471
1633	0	0.41500882713066	0	0.41500882713066	0.188160663440604	0.363951366916734	0.250601148628813	0.80271317898615	-0.840130774006183	-0.0374175950200333
1634	0.00578527394118608	0	0	0.00578527394118608	0.155101613928933	0.373524702597376	0.252910601188076	0.781536917714385	-0.893059915123596	-0.111522997409211
1635	0.00763693287206368	0	0	0.00763693287206368	0.12837080224616	0.367668425075199	0.251837120353941	0.7478763476753	-0.720229462368553	0.0276468853067469
1636	0	0	1.63522247958039	1.63522247958039	0.105101123596223	0.351661797249106	0.247911965921341	0.70467488676667	-0.709464653429457	-0.00478976666278752
1637	0	0	1.80856450479659	1.80856450479659	0.0860495220712772	0.329377140558776	0.242597354411924	0.658024017041976	-0.620426411874865	0.037597605167112
1638	0	0	0.0342261343060457	0.0342261343060457	0.0704513900074181	0.303616436551722	0.238319451938953	0.612387278498094	-0.744763285504987	-0.132376007006894
1639	0	0	6.04204552844387	6.04204552844387	0.0576807195961633	0.276372127467241	0.237081835487072	0.571134682550477	-0.501341207134118	0.0697934754163589
1640	0.432175367147804	0	0	0.432175367147804	0.125565082334175	0.249028536375512	0.242391065997069	0.616984684706756	-0.305578784856244	0.311405899850512
1641	0.0455309141583989	0	0	0.0455309141583989	0.111057348940924	0.222516865042453	0.257198533600167	0.590772747583543	-0.0816100980395541	0.509162649543989
1642	0.254375004156992	0	0	0.254375004156992	0.137036432372568	0.197433981010094	0.281009607940222	0.615480021322884	-0.119279300903564	0.496200720419321
1643	0.104639018859503	0	0	0.104639018859503	0.131163777622834	0.174133028692196	0.311433248892506	0.616730055207536	-0.098711329921893	0.518018725285643
1644	0.00946297135197895	0	0	0.00946297135197895	0.109103164120314	0.152792176194136	0.345422539120093	0.607317879434544	-0.313099246384331	0.294218633050213
1645	0.0156506095247439	0	0	0.0156506095247439	0.0921630899258359	0.133466447150419	0.379991144019909	0.605620681096164	-0.263799310112312	0.341821370983852
1646	2.72948136331713	0	0	2.72948136331713	0.570227787237152	0.116126510991873	0.412586835469506	1.09894113369853	-0.0042170929594239	1.09472404073911
1647	0.144658889934084	0	0	0.144658889934084	0.493085233709592	0.100687456595307	0.441247691377138	1.03502038168204	-0.0363822939336837	0.998638087748352
1648	0.72386152103437	0	0	0.72386152103437	0.534917877520413	0.087029906133533	0.464626753464465	1.08657453711841	-0.0458097214453241	1.04076481567309
1649	1.06379545676386	0	0	1.06379545676386	0.630787118023813	0.0750153006378506	0.48194260797761	1.18774502663927	-0.284654789825835	0.903090236813437
1650	2.36144588380794	0	0	2.36144588380794	0.94450232917649	0.0644967764812908	0.492893431169048	1.50189253682683	-0.247196148476141	1.25469638835069
1651	0	0	0.0309778578366971	0.0309778578366971	0.773293103250576	0.0553267289823153	0.497559961027224	1.32617979326012	-0.400381015577442	0.925798777682673
1652	0	0	3.23664732042229	3.23664732042229	0.633118844774354	0.047361906789977	0.496505559637536	1.17698631120187	-0.19323744300464	0.983748868197227
1653	0	0	0.00961059041098889	0.00961059041098889	0.518353868569968	0.0404666837083067	0.492083425287577	1.05090397756585	0.137995220052833	1.18889919761868
1654	0	0	1.6559235047955	1.6559235047955	0.424392253175175	0.0345150013143494	0.486996143155915	0.94590339764544	0.104600175459239	1.05050357310468
1655	0	0	0.000283413462218209	0.000283413462218209	0.347462989042573	0.0293913567509053	0.48313984704821	0.859994192841688	0.421651126822443	1.28164531966413
1656	0	0	1.78084279784634	1.78084279784634	0.284478634685552	0.0249911180233515	0.481590428871433	0.791060181580337	-0.0110135579330007	0.780046623647336
1657	0	0	1.60589433532386	1.60589433532386	0.232911406810698	0.0212203781487217	0.483090203735829	0.737221988695249	-0.0753265892266201	0.661895399468629
1658	0	0	0.266975787394471	0.266975787394471	0.190691731498575	0.0179955049807095	0.488635301574076	0.697322538053361	0.0115889351356173	0.708911473188978
1659	0	0	2.65315167105692	2.65315167105692	0.156125184935573	0.0152425018322057	0.498499246586782	0.66986693335456	-0.214982948824641	0.454883984529919
1660	0	0	0.01037426220886	0.01037426220886	0.127824490236741	0.0128962622806436	0.512997215762949	0.653717968280333	-0.0757271119368468	0.577990856343487
1661	0	0	0.206914258043594	0.206914258043594	0.104653841153336	0.010899778527983	0.531942993397689	0.647496613079008	-0.257341502229061	0.390155110849947
1662	0	0	0.0185653124749773	0.0185653124749773	0.0856833181799747	0.00920334463955039	0.553818625404087	0.648705288223612	-0.608008323687599	0.0406969645360132
1663	0	0	1.07777562649203	1.07777562649203	0.0701515676197104	0.00776378253049259	0.576611814812145	0.654527164962348	-0.488684553681224	0.165842611281124
1664	0	0	0.202723628433614	0.202723628433614	0.0574352457868864	0.00654370863338454	0.598788428342042	0.662767382762313	-0.313778585619048	0.348988797143265
1665	0	0	0.0145305283302644	0.0145305283302644	0.0470240020363167	0.00551085193141489	0.619249617667802	0.671784471635534	-0.706543257768256	-0.0347587861327215
1666	0	0	0.559939734391351	0.559939734391351	0.0384999965999339	0.00463742883144441	0.636843448663731	0.67998087409511	-0.599173849241676	0.0808070248534335
1667	0	0	0.937403739054096	0.937403739054096	0.0315211312097635	0.00389957667866565	0.650806121277953	0.686226829166382	-0.362452793451222	0.32377403571516
1668	0	0	1.09083922518428	1.09083922518428	0.0258073194932403	0.0032768451938392	0.661175802530748	0.690259967217828	-0.105782509450454	0.584477457767374
1669	0	0	0.57974061447678	0.57974061447678	0.0211292461236244	0.0027517434477797	0.668651422069748	0.692532411641152	-0.195832939954177	0.496699471686975
1670	0	0	0.109208245178368	0.109208245178368	0.0172991635907652	0.00230933894937034	0.673957262955704	0.69356576549584	-0.201947590530613	0.491618174965226
1671	0	0	0.0585723687598793	0.0585723687598793	0.0141633572342861	0.00193690483966811	0.677276664367112	0.693376926441066	0.0598795998108089	0.753256526251875
1672	0	0	1.59244907256509	1.59244907256509	0.0115959761345401	0.0016236109251885	0.67838760300786	0.691607190067588	-0.117922998285021	0.573684191782567
1673	0	0	2.67809950982494	2.67809950982494	0.00949398227330548	0.00136025424967811	0.677804200976133	0.688658437499116	0.0829217082587612	0.771580145757878
1674	0	2.30189761286534	0	2.30189761286534	0.00777301525633283	0.041475398580078	0.677450273643275	0.726698687479686	-0.0644775549499536	0.662221132529732
1675	0	0.423116589819555	0	0.423116589819555	0.00636400663450334	0.109717496641846	0.678704010160143	0.794785513436492	0.331486397894824	1.12627191133132
1676	0.0906747663752765	0	0	0.0906747663752765	0.0216469545601375	0.15834506680536	0.681274713180371	0.861266734545869	0.207552486571297	1.06881922111717
1677	0.0698802844024124	0	0	0.0698802844024124	0.0303901739371866	0.185738114183594	0.684042128593032	0.900170416713813	0.0832768211061502	0.983447237819963
1678	0.215078652202495	0	0	0.215078652202495	0.0638685153075133	0.197997139731152	0.685677328969446	0.947542984008111	0.455317888829984	1.40286087283809
1679	0.431420442559806	0	0	0.431420442559806	0.130494376365273	0.199708713388624	0.684982146942404	1.0151852366963	0.262243231985475	1.27742846868178
1680	2.99942795561195	0	0	2.99942795561195	0.650543805744607	0.194293878798296	0.681048901571084	1.52588658611399	0.632061361391085	2.15794794750507
1681	1.01254021291095	0	0	1.01254021291095	0.716162621860126	0.184279993461561	0.673309980556725	1.57375259587841	0.740790155177603	2.31454275105602
1682	0.523372131769869	0	0	0.523372131769869	0.681215634907738	0.171512313867463	0.661523970512759	1.51425191928796	0.332307297536047	1.84655921682401
1683	1.02617888967888	0	0	1.02617888967888	0.74374686431587	0.157318238089108	0.645728940450586	1.54679404285556	0.869890276980941	2.41668431983651
1684	0	0	1.16968641925447	1.16968641925447	0.608928430320721	0.142634416959878	0.626248792503352	1.37781163978395	0.668730155558152	2.0465417953421
1685	0	0	1.44927038429207	1.44927038429207	0.498548432327076	0.128104798626662	0.604222925874445	1.23087615682818	0.698820555497042	1.92969671232522
1686	0	0	0.038951845717724	0.038951845717724	0.408176933444996	0.114155967562209	0.581659765290824	1.10399266629803	0.813530252115532	1.91752291841356
1687	0	0	1.50126691216491	1.50126691216491	0.334187008108483	0.101054788068296	0.56018609946708	0.995427895643859	0.690616797176453	1.68604469282031
1688	0	0	0.2565534637763	0.2565534637763	0.273609180817535	0.0889522920430396	0.541087539892748	0.903649012753322	0.934158152511755	1.83780716526508
1689	0	0	1.49529060983967	1.49529060983967	0.22401225065979	0.0779169039147593	0.525293294033685	0.827222448608234	0.986125810548977	1.81334825915721
1690	0	0.111775890704827	0	0.111775890704827	0.183405718681385	0.069918086039562	0.513440934073681	0.766764738794627	0.726375403712012	1.49314014250664
1691	0	1.67731344936558	0	1.67731344936558	0.150159902174818	0.0933647698288321	0.50559298841261	0.74911766041626	0.979440932818644	1.7285585932349
1692	0	0.00660297088638688	0	0.00660297088638688	0.122940529789705	0.131851772225216	0.500834185358223	0.755626487373144	0.614828103690445	1.37045459106359
1693	0	1.27382477144301	0	1.27382477144301	0.100655192538532	0.175740538362412	0.497838651974531	0.774234382875475	0.55185872512527	1.32609310800075
1694	0	0.103961848110744	0	0.103961848110744	0.0824095015882812	0.220741881993003	0.495265470287325	0.798416853868609	0.276576427603331	1.07499328147194
1695	0	0.826518841452756	0	0.826518841452756	0.0674711932961543	0.259731399107866	0.491965858152816	0.819168450556837	0.460826641699655	1.27999509225649
1696	0	0.113348027217659	0	0.113348027217659	0.0552407408984309	0.291993700932028	0.487071347781712	0.83430578961217	0.360560041146207	1.19486583075838
1697	0	0.250540724186161	0	0.250540724186161	0.0452272933963581	0.310153773423456	0.480010191786196	0.83539125860601	0.0204938868053001	0.855885145411311
1698	0	0	0.346289786152719	0.346289786152719	0.0370289759820783	0.315977787057615	0.470503206147378	0.823509969187071	-0.0528137353321327	0.770696233854938
1699	0	0	1.41588327568167	1.41588327568167	0.0303167613915144	0.309499171427851	0.458751380628839	0.798567313448205	-0.0450698841854527	0.753497429262752
1700	0	0	2.87912876509916	2.87912876509916	0.0248212648849603	0.294986734633572	0.446010565673431	0.765818565191964	-0.0514388931500351	0.714379672041929
1701	0	0	1.52924289615439	1.52924289615439	0.0203219328916111	0.275565923949609	0.435054667009984	0.730942523851205	-0.169599006869309	0.561343516981895
1702	0	0	1.65310956246475	1.65310956246475	0.0166381914203492	0.253493071336308	0.428880819435505	0.699012082192162	-0.318645184882283	0.380366897309878
1703	0	0	0.463339646105024	0.463339646105024	0.0136221989914383	0.230367783562698	0.429473392280603	0.673463374834739	-0.144207836152127	0.529255538682612
1704	0	0	0.816239481019746	0.816239481019746	0.0111529132388378	0.207296890594515	0.437313070460135	0.655762874293487	0.0139551451520147	0.669718019445502
1705	0	0	0.063647414497622	0.063647414497622	0.00913123305504796	0.185020535411467	0.451582943630061	0.645734712096576	0.068439928264809	0.714174640361385
1706	0.521004429250753	0	0	0.521004429250753	0.101918101849009	0.164008743338284	0.470573618053996	0.736500463241289	-0.118817080902397	0.617683382338891
1707	1.68700567417549	0	0	1.68700567417549	0.38924573239008	0.1445350300749	0.491954575816089	1.02573533828107	-0.0337734625557446	0.991961875725324
1708	1.00283467590265	0	0	1.00283467590265	0.500470538100281	0.126732199653978	0.513344491574556	1.14054722932881	-0.291356812162739	0.849190417166075
1709	0.968197606858075	0	0	0.968197606858075	0.585255071619048	0.11063437051029	0.532677417883465	1.2285668600128	-0.0524317492080428	1.17613511080476
1710	0	1.18282488282085	0	1.18282488282085	0.479166325529371	0.116935143397446	0.54836614082826	1.14446760975508	-0.549414545167634	0.595053064587444
1711	0	0.143465780742271	0	0.143465780742271	0.392308206550271	0.137969468636727	0.559339067363792	1.08961674255079	-0.591199399498745	0.498417343052045
1712	0.193333153512245	0	0	0.193333153512245	0.3562401485298	0.149735834597339	0.565005195049851	1.07098117817699	-0.826506005209333	0.244475172967658
1713	1.21893838514782	0	0	1.21893838514782	0.512620808202502	0.152702964677195	0.56518286235546	1.23050663523516	-0.702233401046506	0.528273234188652
1714	0.292195125704789	0	0	0.292195125704789	0.472664410733869	0.149674294994329	0.560014876704667	1.18235358243286	-0.8631131398029	0.319240442629965
1715	0.920159985293401	0	0	0.920159985293401	0.553781596535211	0.142726038202048	0.549883651340013	1.24639128607727	-0.726179675402083	0.520211610675189
1716	0	1.38215793189025	0	1.38215793189025	0.453398023572	0.157598399722247	0.535333962781446	1.14633038607569	-0.323003816978062	0.823326569097631
1717	0.515300714118462	0	0	0.515300714118462	0.464619077669805	0.183585193452708	0.51700699990834	1.16521127103085	-0.372332583309793	0.79287868772106
1718	0.726244288353395	0	0	0.726244288353395	0.512043682586233	0.194972320822045	0.495586883042716	1.20260288645099	-0.568464127703969	0.634138758747025
1719	0.0282081083536877	0	0	0.0282081083536877	0.424339172411017	0.196198834785307	0.47175933244222	1.09229733963854	-0.169192399697106	0.923104939941439
1720	0	0.119230408996561	0	0.119230408996561	0.34741953018856	0.192663470383987	0.446181335566514	0.986264336139062	-0.329502484042954	0.656761852096108
1721	0	0.0926259897354372	0	0.0926259897354372	0.284443053585278	0.187414549778767	0.419460271595858	0.891317874959903	-0.386588729081828	0.504729145878075
1722	0	1.57627983436928	0	1.57627983436928	0.232882275469676	0.20677968860163	0.392140839350053	0.831802803421359	-0.469118689567957	0.362684113853403
1723	0	0.420774571817694	0	0.420774571817694	0.190667880773802	0.244512274505517	0.364698190365868	0.799878345645186	-0.323532555854236	0.47634578979095
1724	1.02708053662378	0	0	1.02708053662378	0.342283773015772	0.268223631605915	0.337535817669533	0.94804322229122	0.0666310645893192	1.01467428688054
1725	0.184120546159144	0	0	0.184120546159144	0.313613643992713	0.275304392693227	0.31098694340196	0.8999049800879	-0.308064767653748	0.591840212434152
1726	1.56357274607595	0	0	1.56357274607595	0.540192789110665	0.27100466842488	0.285318353449785	1.09651581098533	-0.234031365895265	0.862484445090066
1727	0.0997789888374083	0	0	0.0997789888374083	0.460359311201067	0.259217659350365	0.260735825491224	0.980312796042656	-0.480482263659176	0.49983053238348
1728	1.5257953020458	0	0	1.5257953020458	0.653490090905106	0.242799077087633	0.237390477663054	1.13367964565579	-0.503856314356344	0.629823331299448
1729	1.31410286140968	0	0	1.31410286140968	0.773238870321537	0.223815349112207	0.215385523248885	1.21243974268263	-0.490770411804086	0.721669330878544
1730	0.192264194737147	0	0	0.192264194737147	0.667926028397591	0.203735930127303	0.194783050818931	1.06644500934383	-0.587610835833733	0.478834173510093
1731	0.061189594706166	0	0	0.061189594706166	0.557943371982195	0.183581827883964	0.17561055975902	0.917135759625178	-0.542715588996382	0.374420170628796
1732	0	0.340861071204069	0	0.340861071204069	0.456805397117852	0.170012839705511	0.157867070009462	0.784685306832825	0.0774258387516556	0.86211114558448
1733	0	0.497569718305664	0	0.497569718305664	0.374000626792385	0.169277119068351	0.141528694614211	0.684806440474947	-0.0349332908813532	0.649873149593594
1734	0	0.641975664152117	0	0.641975664152117	0.306205814825367	0.182101605537511	0.126553617091898	0.614861037454776	0.286587555901916	0.901448593356692
1735	0	0.140425640642231	0	0.140425640642231	0.25070011736883	0.197020196628063	0.11288645537509	0.560606769371983	-0.0716779476932139	0.488928821678769
1736	0	1.52902193545195	0	1.52902193545195	0.20525589589012	0.22949331942453	0.100462022622429	0.53521123793708	0.0841366337517761	0.619347871688856
1737	0	2.14179442499654	0	2.14179442499654	0.168049314215815	0.30469898879511	0.0892085148220352	0.56195681783296	0.0299905108810175	0.591947328713977
1738	0	0.11080099874975	0	0.11080099874975	0.137587141582152	0.3798858367971	0.079050167706095	0.596523146085347	0.11139870995422	0.707921856039567
1739	0	0.00156196341721724	0	0.00156196341721724	0.112646824041402	0.419529147192521	0.0699094327205082	0.602085403954432	0.0771624184769165	0.679247822431348
1740	1.40861559486349	0	0	1.40861559486349	0.347566107162776	0.432341691029923	0.0617087249927576	0.841616523185457	0.21408400778531	1.05570053097077
1741	0.00866861643768304	0	0	0.00866861643768304	0.286134414235276	0.426724079308489	0.0543717965157291	0.767230290059495	0.151667204713576	0.91889749477307
1742	1.12855434521605	0	0	1.12855434521605	0.438839240716259	0.408936951383192	0.0478247859927425	0.895600978092194	0.0951156710901517	0.990716649182345
1743	1.17453618487089	0	0	1.17453618487089	0.572198471745999	0.383576811848168	0.04199699365762	0.997772277251787	0.025860078867856	1.02363235611964
1744	0.118640229013169	0	0	0.118640229013169	0.489982310650545	0.353973627978549	0.0368214254221452	0.880777364051239	0.415634688159668	1.29641205221091
1745	1.61606385421401	0	0	1.61606385421401	0.694106264025078	0.322498963832976	0.0322351463099947	1.04884037416805	0.511386519287109	1.56022689345516
1746	1.28677434907971	0	0	1.28677434907971	0.801538761477647	0.290804020449701	0.0281794786032483	1.1205222605306	0.362363674366072	1.48288593489667
1747	1.17188271007089	0	0	1.17188271007089	0.86867073014127	0.26000286903881	0.0246000756625979	1.15327367484268	0.401885728440026	1.5551594032827
1748	0.646514031669268	0	0	0.646514031669268	0.828400552710568	0.230812925165968	0.0214468981267361	1.08066037600327	0.295710836510159	1.37637121251343
1749	0.301797671324049	0	0	0.301797671324049	0.732943644974669	0.203662144939037	0.0186741152406255	0.955279905154332	0.0304147506292115	0.985694655783544
1750	0.250725707123397	0	0	0.250725707123397	0.645532362528081	0.178770391975959	0.0162399504578263	0.840542704961866	0.0187976347077548	0.85934033966962
1751	0	0.00384246913743215	0	0.00384246913743215	0.528517197308824	0.156278148886541	0.0141064872321378	0.698901833427503	0.177291418632548	0.876193252060051
1752	0	0.852962483025983	0	0.852962483025983	0.432713282967318	0.151071545380356	0.0122394480608229	0.596024276408497	0.496358830090757	1.09238310649925
1753	0	0.99158883009017	0	0.99158883009017	0.354275672030678	0.173073728874426	0.0106079573538053	0.537957358258909	0.187580661910852	0.725538020169762
1754	0	0.587976811470633	0	0.587976811470633	0.290056387758886	0.207644912349769	0.0091842965592185	0.506885596667874	0.531414054122425	1.0382996507903
1755	0	0.139692834901297	0	0.139692834901297	0.237478084784911	0.235460497229195	0.00794365814844085	0.480882240162547	0.43250658223472	0.913388822397267
1756	0	3.03391546339386	0	3.03391546339386	0.194430611195467	0.301674797665596	0.00686390352328351	0.502969312384346	0.592723290539587	1.09569260292393
1757	0	1.72900900871169	0	1.72900900871169	0.159186320725477	0.412971007981776	0.005925328623127	0.57808265733038	0.599472050375588	1.17755470770597
1758	0	0.173027561703326	0	0.173027561703326	0.130330736247284	0.50355256318773	0.00511043995009047	0.638993739385105	0.516714097207506	1.15570783659261
1759	1.65975690384566	0	0	1.65975690384566	0.407568665870668	0.550378647873469	0.00440374286628585	0.962351056610422	0.559504132657226	1.52185518926765
1760	2.18065053978174	0	0	2.18065053978174	0.728973881885609	0.563682472365608	0.00379154332175498	1.29644789757297	0.588069002731034	1.88451690030401
1761	1.30919862053804	0	0	1.30919862053804	0.83415078330666	0.554078509613931	0.00326176361983988	1.39149105654043	0.486742801172356	1.87823385771279
1762	0.213053836157473	0	0	0.213053836157473	0.721565007431361	0.52943457005548	0.00280377239600392	1.25380334988285	0.626951867534935	1.88075521741778
1763	2.63766641927755	0	0	2.63766641927755	1.06889526738294	0.495518796422315	0.0024082286566951	1.56682229246195	0.730998494778322	2.29782078724027
1764	1.90538493127382	0	0	1.90538493127382	1.22052511881449	0.456502349345824	0.00206693947920043	1.67909440763951	0.654247122928228	2.33334153056774
1765	0.678350314103676	0	0	0.678350314103676	1.12224550026447	0.415348842094219	0.00177273079641135	1.5393670731551	0.450475478207	1.9898425513621
1766	0.196021356968206	0	0	0.196021356968206	0.954349547328163	0.374115064726865	0.00151933056906323	1.32998394262409	0.643802512640241	1.97378645526433
1767	0.717772861421941	0	0	0.717772861421941	0.911465469634635	0.334182362409842	0.00130126357105503	1.24694909561553	0.825798172680713	2.07274726829625
1768	0.00565747818528591	0	0	0.00565747818528591	0.747270337168666	0.296433927072039	0.00111375697179288	1.0448180212125	0.869507504112302	1.9143255253248
1769	3.38260927438626	0	0	3.38260927438626	1.22497624170237	0.261390008144245	0.000952655885017288	1.48731890573163	1.13317283281269	2.62049173854432
1770	0.0842828061745827	0	0	0.0842828061745827	1.01820360167536	0.22931047278854	0.000814348059956984	1.24832842252386	1.1373380191697	2.38566644169356
1771	0	3.99941925421129	0	3.99941925421129	0.833634601586379	0.270354318618455	0.000695696912559174	1.10468461711739	1.17555684528132	2.28024146239871
1772	0	0.108553626203484	0	0.108553626203484	0.68252228514868	0.352218447029793	0.000593982127447566	1.03533471430592	1.12935241161043	2.16468712591635
1773	3.2964671914526	0	0	3.2964671914526	1.15635010981004	0.397184947476378	0.000506847101923279	1.55404190438834	0.911847185152069	2.46588908954041
1774	0.00639576119872319	0	0	0.00639576119872319	0.947898751042563	0.414275976689534	0.000432252548739302	1.36260698028084	1.05483955385125	2.41744653413208
1775	0.630043494081632	0	0	0.630043494081632	0.890281367983051	0.412119932477251	0.000368435622473089	1.30276973608278	1.17862647718452	2.4813962132673
1776	0.184122407471066	0	0	0.184122407471066	0.762276465003808	0.397133033585104	0.000313873983366648	1.15972337257228	0.725815675459164	1.88553904803144
1777	2.28570542199932	0	0	2.28570542199932	1.03842728477758	0.374037803208197	0.000267254261233029	1.41273234224701	0.800116969786197	2.21284931203321
1778	0	0	0.919597166220107	0.919597166220107	0.850192352882671	0.346266271245521	0.000279714553798226	1.19673833868199	0.946796981839731	2.14353532052172
1779	0	0	0.408906370918853	0.408906370918853	0.696078625336772	0.316272652579114	0.000878280422778698	1.01322955833866	0.870596729008543	1.88382628734721
1780	0	0	0.350600654311303	0.350600654311303	0.569900977123461	0.285775071166248	0.0028528232084313	0.85852887149814	0.709714819636161	1.5682436911343
1781	0	0	0.0144545765801419	0.0144545765801419	0.466595456180169	0.25594177941707	0.00671029801782402	0.729247533615062	0.524141294445642	1.2533888280607
1782	0	0	0.324792385934347	0.324792385934347	0.382016049221155	0.227534052752514	0.0125041071304531	0.622054209104121	0.697729086025743	1.31978329512986
1783	0	1.71379338109777	0	1.71379338109777	0.312768287666711	0.231046313826893	0.0200218173714291	0.563836418865033	0.995093818566237	1.55893023743127
1784	0	0.401463799844785	0	0.401463799844785	0.256073015700278	0.259125478835289	0.0288763876391604	0.544074882174727	0.531494974716798	1.07556985689153
1785	0.285072440334145	0	0	0.285072440334145	0.26132971956483	0.275589646585434	0.038487683243103	0.575407049393367	0.584167088732184	1.15957413812555
1786	0	0.0260797440525311	0	0.0260797440525311	0.213958678100972	0.278027432743576	0.0482400384862818	0.54022614933083	0.506160085909017	1.04638623523985
1787	0	0.416907116775954	0	0.416907116775954	0.175174549649178	0.278231402188298	0.0575824262532902	0.510988378090766	0.533339050494508	1.04432742858527
1788	0	0.0950110914355984	0	0.0950110914355984	0.143420790954369	0.277284193441302	0.0660753802234545	0.486780364619125	0.326604937180513	0.813385301799638
1789	0	1.24664611912638	0	1.24664611912638	0.11742301218511	0.290840243939237	0.0734050024840395	0.481668258608387	0.180861598123681	0.662529856732068
1790	0	1.26975255347834	0	1.26975255347834	0.0961378311949997	0.331738418074588	0.0793777961018599	0.507254045371448	0.0748241299231953	0.582078175294643
1791	0	3.4424984383068	0	3.4424984383068	0.0787109989335662	0.428048294308863	0.0839054014186235	0.590664694661053	0.0415593322527977	0.632224026913851
1792	0	0	0.908832741533913	0.908832741533913	0.0644431154323994	0.531333933582603	0.0870367165052734	0.682813765520276	-0.304467552051672	0.378346213468604
1793	0	0	3.49895849962302	3.49895849962302	0.0527615604286602	0.583109510809347	0.0895320785902139	0.725403149828221	-0.396875609384699	0.328527540443522
1794	0	0	0.945456583020677	0.945456583020677	0.0431975121033253	0.598655591004354	0.094014818016867	0.735867921124546	-0.190849516115202	0.545018405009344
1795	0	0	3.72094355128869	3.72094355128869	0.0353671316154511	0.589405491585137	0.103503930544941	0.728276553745529	-0.647937765722298	0.080338788023231
1796	0	0	1.75166613740103	1.75166613740103	0.0289561583017266	0.563837960666064	0.120920665451283	0.713714784419073	-0.589376364214369	0.124338420204704
1797	0	0	3.81572303989575	3.81572303989575	0.0237072972926184	0.528172640047151	0.148752728565814	0.700632665905583	-0.412022963681054	0.288609702224529
1798	0	0	0.165894820348035	0.165894820348035	0.0194098933658288	0.486910478931665	0.188764581302011	0.695084953599505	-0.473573439898133	0.221511513701372
1799	0	0	0.241044254364693	0.241044254364693	0.0158914766125685	0.443252457803392	0.240758886595914	0.699902821011874	-0.224306104385887	0.475596716625988
1800	0	0	0.886217599474102	0.886217599474102	0.0130108406145293	0.399422982509367	0.301874978328505	0.714308801452401	-0.217587369562108	0.496721431890293
1801	0.788706119427065	0	0	0.788706119427065	0.153620539645842	0.356918750612915	0.368438106014945	0.878977396273702	-0.510913065934864	0.368064330338838
1802	2.44566142009452	0	0	2.44566142009452	0.569097063959254	0.316699482930558	0.436608238327847	1.32240478521766	-0.12654482971713	1.19585995550053
1803	0.169273858420784	0	0	0.169273858420784	0.496621412589349	0.279333418976454	0.502570909332144	1.27852574089795	0.0231264462802724	1.30165218717822
1804	1.00944061331496	0	0	1.00944061331496	0.589579762912031	0.245107708979405	0.56304881753813	1.39773628942957	0.162791011632304	1.56052730106187
1805	0	0.0578826843083102	0	0.0578826843083102	0.482707083288505	0.215125931899873	0.615554213050808	1.31338722823919	0.200970362929901	1.51435759116909
1806	0	0.564894750715349	0	0.564894750715349	0.395207133816875	0.198746183454063	0.658441526453264	1.2523948437242	0.247017067675211	1.49941191139941
1807	0	0.04060342445516	0	0.04060342445516	0.323568234291681	0.190610409618376	0.690846641595668	1.20502528550572	0.348528856751378	1.5535541422571
1808	0	0	2.21938193147041	2.21938193147041	0.26491526413374	0.17951632910499	0.71269550594391	1.15712709918264	0.135082302246101	1.29220940142874
1809	0	0	0.900692238208963	0.900692238208963	0.21689427370607	0.166181100085585	0.725582657746431	1.10865803153809	0.43465267374822	1.54331070528631
1810	0	0	0.0606651104791592	0.0606651104791592	0.177578012049673	0.151781760450991	0.732036951020402	1.06139672352107	0.131946108255599	1.19334283177666
1811	0	0	1.69372674963363	1.69372674963363	0.145388579535519	0.137142267415461	0.733869957360428	1.01640080431141	0.326639006825979	1.34303981113739
1812	0	0	1.07696007671945	1.07696007671945	0.119034101212053	0.122822827106886	0.732795106828644	0.974652035147582	0.528628267563878	1.50328030271146
1813	0	0	2.48132059176844	2.48132059176844	0.097456879327306	0.109188440457411	0.730744499933623	0.93738981971834	0.646086737327831	1.58347655704617
1814	0	0	0.457251427029596	0.457251427029596	0.0797909442042751	0.0964612650456985	0.729886702342558	0.906138911592531	0.633709064235303	1.53984797582783
1815	0	0	0.273975956794656	0.273975956794656	0.0653272998371697	0.0847604079134668	0.731668354447523	0.88175606219816	0.672205118238595	1.55396118043675
1816	0	0	5.66254425837033	5.66254425837033	0.0534854693922368	0.0741319855782911	0.736272688016472	0.863890142987	0.721096184647383	1.58498632763438
1817	0	0.450911308360877	0	0.450911308360877	0.0437901986342362	0.0724730345068687	0.745621379562232	0.861884612703337	0.734671753540978	1.59655636624431
1818	0	1.01076580760759	0	1.01076580760759	0.0358523823052419	0.0936063197696127	0.76143849576996	0.890897197844815	0.844506463232314	1.73540366107713
1819	0	0	0.121492094301548	0.121492094301548	0.029353447964411	0.12019715953702	0.782569062791962	0.932119670293394	0.849706890417536	1.78182656071093
1820	0	0	0.411287631127807	0.411287631127807	0.024032570557337	0.134072029313965	0.806490784930995	0.964595384802297	0.643644772971081	1.60824015777338
1821	0	0	1.50998603242296	1.50998603242296	0.0196762045908085	0.138967221539623	0.83064115385935	0.989284579989781	0.544931977364849	1.53421655735463
1822	0	0	2.28529290003049	2.28529290003049	0.0161095138023492	0.137682307026751	0.853566132473073	1.00735795330217	0.6752513082557	1.68260926155787
1823	0	0	0.0461706882048919	0.0461706882048919	0.013189354367118	0.132296963495168	0.875327937062431	1.02081425492472	0.36959209299858	1.3904063479233
1824	0	0	0.527306372823965	0.527306372823965	0.0107985300336022	0.124339974720193	0.895885280521632	1.03102378527543	0.532573978840036	1.56359776411546
1825	0	0.807465722909905	0	0.807465722909905	0.0088410886265458	0.12906991524695	0.914395667237326	1.05230667111082	0.557212980195899	1.60951965130672
1826	0.6754176139507	0	0	0.6754176139507	0.129670913387952	0.140382285272206	0.929666117309429	1.19971931596959	0.678898865872206	1.87861818184179
1827	0.408110424733047	0	0	0.408110424733047	0.180143433922812	0.143352436749289	0.940355903885468	1.26385177455757	0.421693249985425	1.68554502454299
1828	0.328633517724766	0	0	0.328633517724766	0.207060119588979	0.140633037064365	0.945326905712696	1.29302006236604	0.313720977154757	1.6067410395208
1829	0	0.000898895113065682	0	0.000898895113065682	0.169526487643502	0.134204924111235	0.943818234475823	1.24754964623056	0.268200669803901	1.51575031603446
1830	0	0.84768507020715	0	0.84768507020715	0.13879654889503	0.140354105367653	0.935489740810842	1.21464039507352	-0.0520071252379042	1.16263326983562
1831	0	0.276944628550711	0	0.276944628550711	0.113637003001452	0.157716747821729	0.920391664541663	1.19174541536484	-0.241226740496395	0.950518674868449
1832	0	0.00513887626638903	0	0.00513887626638903	0.0930381090449044	0.16851005081063	0.898897644246608	1.16044580410214	-0.139345902923511	1.02109990117863
1833	0	1.92974159842472	0	1.92974159842472	0.0761731610832857	0.204101878765058	0.87162443438021	1.15189947422855	-0.343992270271543	0.80790720395701
1834	0.268235208887516	0	0	0.268235208887516	0.110988103851059	0.250846748188646	0.839352241485672	1.20118709352538	-0.218078670246003	0.983108423279374
1835	0.980522030028317	0	0	0.980522030028317	0.268607863822356	0.273938313333553	0.80295329926939	1.3454994764253	-0.313589072116256	1.03191040430904
1836	1.50520563233972	0	0	1.50520563233972	0.492765010066947	0.28041583935128	0.763332218902565	1.53651306832079	-0.195169581912018	1.34134348640877
1837	0.0318230250671281	0	0	0.0318230250671281	0.40921040357129	0.275543799849464	0.721379097975205	1.40613330139596	-0.385153513638692	1.02097978775727
1838	1.95891504952397	0	0	1.95891504952397	0.690124197694684	0.263224007170367	0.677934862188603	1.63128306705365	-0.406199914466109	1.22508315258754
1839	0	1.47078871169394	0	1.47078871169394	0.565025904095906	0.27208941887908	0.633767501608223	1.47088282458321	-0.552834784652239	0.91804803993097
1840	0	0.7559649596381	0	0.7559649596381	0.462604083969009	0.304893665131096	0.589557504102062	1.35705525320217	-0.545762132433778	0.811293120768389
1841	0	1.01200683955841	0	1.01200683955841	0.378748190044897	0.346191199628365	0.545890712844138	1.2708301025174	-0.550531753857606	0.720298348659794
1842	0	0.0429497996077117	0	0.0429497996077117	0.310092790862381	0.378770614773415	0.503256926435698	1.19212033207149	-0.558283602578781	0.633836729492713
1843	0	4.76009491910649	0	4.76009491910649	0.25388250418681	0.472233656406056	0.462052741507246	1.18816890210011	-0.310702212557077	0.877466689543035
1844	0	3.83256039570546	0	3.83256039570546	0.207861413846191	0.65952339029375	0.422587357859496	1.28997216199944	-0.464615807160102	0.825356354839335
1845	0	0.37291686614695	0	0.37291686614695	0.170182531894146	0.828705149563016	0.385090293385809	1.38397797484297	-0.0703485699180918	1.31362940492488
1846	0	0.0199255282153504	0	0.0199255282153504	0.139333672498412	0.920949035527557	0.349720171253524	1.41000287927949	-0.329615439903342	1.08038743937615
1847	0.0514105509746718	0	0	0.0514105509746718	0.12339591447277	0.952826487616397	0.316573934895426	1.39279633698459	-0.197123164575837	1.19567317240876
1848	0.664580720722914	0	0	0.664580720722914	0.221496076747372	0.942886095626332	0.285696012793578	1.45007818516728	-0.25025531167107	1.19982287349621
1849	3.78204688388501	0	0	3.78204688388501	0.866914440184797	0.90524099123481	0.25708709397102	2.02924252539063	-0.304422795561038	1.72481972982959
1850	0.282439853116685	0	0	0.282439853116685	0.760967171941902	0.850261825914864	0.230712287864637	1.8419412857214	0.110611829591059	1.95255311531246
1851	3.49950710460198	0	0	3.49950710460198	1.25738024320107	0.785469827171607	0.20650853135016	2.24935860172284	0.278563396150651	2.52792199787349
1852	0	1.16494313591713	0	1.16494313591713	1.02945587342139	0.736642470713066	0.184391174185522	1.95048951831997	0.136659323547256	2.08714884186723
1853	0	0.0268259691422912	0	0.0268259691422912	0.842847182506843	0.69804251265069	0.164259725217088	1.70514942037462	-0.0899146764520578	1.61523474392256
1854	0	0.007107673995263	0	0.007107673995263	0.690064908463483	0.649767465837715	0.146002778413131	1.48583515271433	-0.112134052229644	1.37370110048468
1855	0	5.40813537378619	0	5.40813537378619	0.564977362178997	0.690933600373439	0.129502162942007	1.38541312549444	0.0394490738109965	1.42486219930544
1856	0	0.72652828908835	0	0.72652828908835	0.462564341208821	0.791492196348708	0.11463637755347	1.368692915111	-0.203224548657634	1.16546836645336
1857	1.0891381739272	0	0	1.0891381739272	0.576142908006725	0.844032994715639	0.101283378550684	1.52145928127305	-0.0829029348120009	1.43855634646105
1858	0.000358859400503404	0	0	0.000358859400503404	0.471770967126164	0.851518453279084	0.0893227944113995	1.41261221481665	0.139144021036338	1.55175623585299
1859	0.348366605214926	0	0	0.348366605214926	0.449401551375622	0.82855645315258	0.0786376400638384	1.35659564459204	-0.0183392645780542	1.33825638001399
1860	0.937255039329106	0	0	0.937255039329106	0.537834385745231	0.785939408912235	0.0691156010975543	1.39288939575502	-0.021112181622801	1.37177721413222
1861	6.16699088301273	0	0	6.16699088301273	1.55822734481109	0.731547528444392	0.060649953696965	2.35042482695245	-0.196464500905724	2.15396032604673
1862	0.538531509204752	0	0	0.538531509204752	1.37338784860122	0.671049976987956	0.0531401805239867	2.09757800611316	-0.154689924299872	1.94288808181329
1863	0.0538452626485584	0	0	0.0538452626485584	1.13419535776404	0.608447533080519	0.0464923366725378	1.7891352275171	-0.119682711301086	1.66945251621602
1864	0.623103270904353	0	0	0.623103270904353	1.04155008007119	0.546491162468126	0.040619213558287	1.6286604560976	-0.115653910577299	1.5130065455203
1865	0	0.00119869350999045	0	0.00119869350999045	0.852749081425114	0.487024668432994	0.0354403424666035	1.37521409232471	-0.579259206564307	0.795954885760405
1866	0.16632783242145	0	0	0.16632783242145	0.728322018546949	0.431178548420378	0.0308818736466697	1.190382440614	-0.720612971599022	0.469769469014974
1867	0.000329550143220157	0	0	0.000329550143220157	0.596359372034504	0.379575877154079	0.0268763614290401	1.00281161061762	-0.757503907091681	0.245307703525942
1868	0.73468440079276	0	0	0.73468440079276	0.621433445827981	0.332513263078461	0.0233624809240744	0.977309189830516	-0.95327142854136	0.0240377612891562
1869	0.820819960373501	0	0	0.820819960373501	0.65757608916605	0.290040349129351	0.0202846974588783	0.96790113575428	-0.58989559522124	0.37800554053304
1870	2.36301684258555	0	0	2.36301684258555	0.966720050208523	0.252039601117133	0.0175929060315139	1.23635255735717	-0.526184393274038	0.710168164083132
1871	0.228787746281434	0	0	0.228787746281434	0.83295561719623	0.21828528467563	0.0152420546858017	1.06648295655766	-0.319411002352645	0.747071954205016
1872	0.86274306625179	0	0	0.86274306625179	0.83835516565426	0.188486553993001	0.0131917628072696	1.04003348245453	0.0735096474121091	1.11354312986664
1873	0	2.26408896768601	0	2.26408896768601	0.686387156122926	0.201992323545922	0.0114059428730868	0.899785422541936	0.0506791529480393	0.950464575489975
1874	0	3.6311666786303	0	3.6311666786303	0.561966273235579	0.302758430818847	0.00985243211387603	0.874577136168302	0.199950418472874	1.07452755464118
1875	0	0.0158048736154822	0	0.0158048736154822	0.460099070090591	0.416318274539586	0.00850263882026281	0.88491998345044	-0.0247099456580203	0.86021003779242
1876	0	1.63879546201415	0	1.63879546201415	0.376697258145751	0.507719249038588	0.0073312066094664	0.891747713793805	0.277977868777296	1.1697255825711
1877	0	1.66369716558553	0	1.66369716558553	0.30841362984408	0.606589022273346	0.00631569881655321	0.921318350933979	0.132072721296794	1.05339107223077
1878	0	0.24623539793891	0	0.24623539793891	0.252507723421758	0.682760124238614	0.0054363042539389	0.940704151914311	0.230901239774237	1.17160539168855
1879	0	0.202551292977985	0	0.202551292977985	0.206735838555102	0.718710094908684	0.00467556485656135	0.930121498320348	0.306852682939219	1.23697418125957
1880	0	4.08974660909735	0	4.08974660909735	0.169260988788426	0.793963554211971	0.00401812516852408	0.967242668168922	0.165984069419766	1.13322673758869
1881	0	1.28618005402416	0	1.28618005402416	0.138579176817474	0.903574908714192	0.00345050320211026	1.04560458873378	0.0942036580871712	1.13980824682095
1882	0	0.945262757470142	0	0.945262757470142	0.113459033796697	0.983647516715443	0.00296088188832068	1.10006743240046	0.3673805814242	1.46744801382466
1883	0	0.480264948627649	0	0.480264948627649	0.0928924001838707	1.02791232246798	0.00253892011850057	1.12334364277035	0.440379582220139	1.56372322499049
1884	0	0.853652871701701	0	0.853652871701701	0.0760538647577606	1.04613192856013	0.00217558223151398	1.1243613755494	0.76651874011766	1.89088011566706
1885	0	0.0657797540966576	0	0.0657797540966576	0.0622676379676136	1.03821433847175	0.00186298471502951	1.10234496115439	0.6813045381112	1.78364949926559
1886	0	0.914734889565674	0	0.914734889565674	0.050980430125611	1.01583056114681	0.00159425885017718	1.0684052501226	0.548558006539736	1.61696325666233
1887	0	1.66379872127665	0	1.66379872127665	0.0417392459489811	1.01063032800632	0.00136342802528293	1.05373300198058	0.916417239015155	1.97015024099574
1888	0	0.13489141800953	0	0.13489141800953	0.0341732042687161	1.00181547726786	0.001165298468027	1.03715398000461	0.484416410560525	1.52157039056513
1889	0.544330635433235	0	0	0.544330635433235	0.12664905762758	0.965057132032587	0.000995362188632771	1.0927015518488	0.561888864443199	1.654590416292
1890	3.10995116314739	0	0	3.10995116314739	0.667429983636027	0.908706908103223	0.000849710984061949	1.57698660272331	0.795116282456866	2.37210288518018
1891	0	0.0526769818140639	0	0.0526769818140639	0.54644545312915	0.841998505051384	0.000724960419734214	1.38916891860027	0.59048852189845	1.97965744049872
1892	0	0.0168024939821623	0	0.0168024939821623	0.447391697356467	0.770717940392312	0.000618182777356537	1.21872782052614	0.664650807485475	1.88337862801161
1893	0	0.097498284322726	0	0.097498284322726	0.366293341297498	0.699578628352485	0.000526848032137593	1.06639881768212	0.667078377812402	1.73347719549452
1894	0	0.333462018243816	0	0.333462018243816	0.29989562316795	0.636243855670256	0.000448771997744916	0.93658825083595	0.639151444707889	1.57573969554384
1895	0	6.1351410101308	0	6.1351410101308	0.245533769401087	0.68550369856411	0.000382070851121614	0.931419538816319	0.426827283649226	1.35824682246554
1896	0	0.00389074040130372	0	0.00389074040130372	0.201026047927827	0.790152194697062	0.000325121320516064	0.991503363945405	0.558475307632414	1.54997867157782
1897	0	1.23608597308447	0	1.23608597308447	0.164586207608241	0.856056651821256	0.000276525888014487	1.02091938531751	0.52234402282988	1.54326340814739
1898	0	0.196214187268481	0	0.196214187268481	0.134751789701344	0.894499165713689	0.000235082421702532	1.02948603783674	0.302079562390959	1.33156560022769
1899	0	1.79865524405443	0	1.79865524405443	0.110325434260787	0.925403057547594	0.000199757712333849	1.03592824952072	0.424891783954321	1.46082003347504
1900	0	0.209465623184847	0	0.209465623184847	0.0903268258759905	0.946964824764062	0.000169664444515308	1.03746131508457	0.477348616931192	1.51480993201576
1901	0	0.439843786176638	0	0.439843786176638	0.0739533501725931	0.941221901367897	0.000144041183222362	1.01531929272371	0.445305166637519	1.46062445936123
1902	0	0.530480673905112	0	0.530480673905112	0.0605478820794467	0.922485990812375	0.000122235002794764	0.983156107894616	0.517559866074821	1.50071597396944
1903	0	0.00275595890180164	0	0.00275595890180164	0.0495724130921827	0.887798841043351	0.000103686427717969	0.937474940563252	0.652078573308787	1.58955351387204
1904	0	0.0464072585200012	0	0.0464072585200012	0.040586459102855	0.836231038302373	8.79163926100659e-05	0.876905413797838	0.625490915984846	1.50239632978268
1905	0	5.59394385546284	0	5.59394385546284	0.0332293822260503	0.872921668280818	7.45149631524782e-05	0.90622556547002	0.962413663946128	1.86863922941615
1906	0	0.190001564491014	0	0.190001564491014	0.02720591713425	0.957948227668354	6.31315904990743e-05	0.985217276393103	0.817542769049282	1.80276004544239
1907	0	0.317852363387883	0	0.317852363387883	0.022274321023502	0.991949970675707	5.34666992561824e-05	1.01427775839846	0.716838723109461	1.73111648150793
1908	0	0.812943554202472	0	0.812943554202472	0.0182366716258719	1.00126768811893	4.52644336378626e-05	1.01954962417844	0.592834394430837	1.61238401860928
1909	0	1.06082230010587	0	1.06082230010587	0.0149309238938861	1.0056690879766	3.8306408192318e-05	1.02063831827868	0.486278552494691	1.50691687077337
1910	0	0.514942828112599	0	0.514942828112599	0.0122244065637924	1.00086618999262	3.24063288925799e-05	1.0131230028853	0.362860404007256	1.37598340689256
1911	0	0.567185763172844	0	0.567185763172844	0.0100084975919046	0.982595437012483	2.74053673491835e-05	0.992631339971737	0.0965385451158355	1.08916988508757
1912	0	0.474532771298848	0	0.474532771298848	0.00819426477059881	0.955074862399785	2.31681860785443e-05	0.963292295356462	-0.0900257186947445	0.873266576661718
1913	0	0.0861050470392229	0	0.0861050470392229	0.00670889656655204	0.914030901673884	1.95795259269516e-05	0.920759377766363	-0.20837980015481	0.712379577611553
1914	0	0	0.0910168561490074	0.0910168561490074	0.00549277993825647	0.857805050286949	2.17146984720898e-05	0.863319544923677	-0.168462251315709	0.694857293607968
1915	0	0	0.525319189365329	0.525319189365329	0.0044971078553395	0.791929513543024	0.000109307785272318	0.796535929183636	-0.40865409646516	0.387881832718476
1916	0	0	0.598694204996838	0.598694204996838	0.00368192050107623	0.721750173217569	0.000658733950218436	0.726090827668864	-0.416212652295585	0.309878175373279
1917	0	0	1.89194368296103	1.89194368296103	0.0030145015446188	0.650991897730027	0.00242525827138813	0.656431657546034	-0.293092442314533	0.363339215231501
1918	0	0	1.4893088724047	1.4893088724047	0.00246806511977989	0.582170564014908	0.00690744461175107	0.591546073746439	-0.201387817309623	0.390158256436816
1919	0	0	1.65128599957372	1.65128599957372	0.00202068081416375	0.516908969736297	0.0160329478881536	0.534962598438614	-0.379301182433897	0.155661416004717
1920	0	0.000274538324352515	0	0.000274538324352515	0.00165439352471035	0.456182751620356	0.0313773975464238	0.48921454269149	-0.136359124997107	0.352855417694383
1921	0	3.9049090139669	0	3.9049090139669	0.00135450285637307	0.468917558047308	0.0531518673329368	0.523423928236618	-0.100408742820549	0.423015185416069
1922	0	7.77074352843712	0	7.77074352843712	0.00110897314364424	0.658097006859986	0.0800215185727034	0.739227498576334	-0.0916988890567869	0.647528609519547
1923	0	0	1.49515567378972	1.49515567378972	0.000907950417039547	0.88245147585507	0.11005378038637	0.993413206658479	-0.213492281390247	0.779920925268233
1924	0	0.879249732162565	0	0.879249732162565	0.000743366928700925	1.01925188456297	0.141957481732824	1.1619527332245	-0.206694606272641	0.955258126951857
1925	0	0.022820542576798	0	0.022820542576798	0.000608617365347345	1.09134438334912	0.174735992684092	1.26668899339856	-0.0662186265127491	1.20047036688581
1926	0	0.321938141266246	0	0.321938141266246	0.000498293753867438	1.10980076370865	0.206997031090931	1.31729608855345	-0.0224915388750948	1.29480454967835
1927	0	0	1.33316354211823	1.33316354211823	0.000407968420358975	1.09064307698755	0.237382206060271	1.32843325146818	-0.326964253464566	1.00146899800362
1928	0	0	0.0705001355381557	0.0705001355381557	0.000334016292031083	1.04196435650304	0.265400803780114	1.30769917657519	-0.0573282523936776	1.25037092418151
1929	0	0	1.14351533244073	1.14351533244073	0.000273469410315602	0.975096606985559	0.291038860076242	1.26640893647212	-0.177252993771421	1.0891559427007
1930	0	0	0.003164258432131	0.003164258432131	0.000223897816251929	0.898233563303524	0.314500592422822	1.2129580535426	0.0265272347688874	1.23948528831149
1931	0	0	0.143588949999837	0.143588949999837	0.00018331202771119	0.817196080963071	0.335919583100285	1.15329897609107	-0.179956222474432	0.973342753616636
1932	0	0	2.4518182604304	2.4518182604304	0.000150083194497847	0.736023162054167	0.355121836640323	1.09129508188899	-0.2404976024183	0.850797479470689
1933	0	0	2.23872376606278	2.23872376606278	0.000122877726854267	0.657426680891583	0.373089116379063	1.0306386749975	-0.267949820716182	0.762688854281318
1934	2.88391329840865	0	0	2.88391329840865	0.522865395564774	0.583139803208401	0.391991503129216	1.49799670190239	-0.149592187964297	1.34840451393809
1935	1.06428520081616	0	0	1.06428520081616	0.621008155931359	0.514182697460817	0.412952427133352	1.54814328052553	-0.262803120416058	1.28534016010947
1936	0.646299973324677	0	0	0.646299973324677	0.625592784623534	0.451064074491656	0.43536363753059	1.51202049664578	-0.473534156620037	1.03848634002574
1937	0.0023324069485172	0	0	0.0023324069485172	0.512614845326051	0.39393308935729	0.457798901956606	1.36434683663995	-0.424617429630835	0.939729407009112
1938	0.100702597255777	0	0	0.100702597255777	0.437947822320398	0.342692978645389	0.478657570330743	1.25929837129653	-0.593608511209355	0.665689860087175
1939	1.34736733034525	0	0	1.34736733034525	0.602797611676253	0.297085314368813	0.496515040408282	1.39639796645335	-0.598772108326202	0.797625858127147
1940	0.283664896085757	0	0	0.283664896085757	0.544948664652987	0.256751793101505	0.510285909589089	1.31198636734358	-0.210432891378874	1.10155347596471
1941	1.31411570559092	0	0	1.31411570559092	0.684374994921043	0.221278936236022	0.519272230526499	1.42492616168356	-0.144506787433055	1.28041937425051
1942	0.0207544795106736	0	0	0.0207544795106736	0.564081003850604	0.190229866438091	0.523145547406653	1.27745641769535	-0.485346141556984	0.792110276138364
1943	0	0	0.140502237510745	0.140502237510745	0.461830465079588	0.163166376889117	0.521902656236267	1.14689949820497	-0.391418318368146	0.755481179836827
1944	0	0.121117047342054	0	0.121117047342054	0.378114804468967	0.141786114111654	0.515860589809811	1.03576150839043	-0.457273772961535	0.578487735428897
1945	0	0.236830711025268	0	0.236830711025268	0.309574218612811	0.128803001700377	0.505526088483791	0.943903308796979	-0.413874438888329	0.53002886990865
1946	0	0.00528569953263049	0	0.00528569953263049	0.253457933138394	0.119592408450469	0.491454352004438	0.864504693593301	-0.363316699055144	0.501187994538156
1947	1.76987153163419	0	0	1.76987153163419	0.528337084160035	0.109569789783726	0.474224738715289	1.11213161265905	-0.322557725522799	0.78957388713625
1948	0	0.00118033352726684	0	0.00118033352726684	0.43256581879337	0.0992718073684943	0.454422581054003	0.986260207215867	-0.25113245262758	0.735127754588287
1949	0	1.02999692600171	0	1.02999692600171	0.354154938576489	0.107173772948346	0.432620830170394	0.893949541695229	-0.159024143509944	0.734925398185286
1950	0	0.278190699796151	0	0.278190699796151	0.289957539567017	0.129619267350531	0.40936406364534	0.828940870562888	0.258445835969051	1.08738670653194
1951	0	0.427418108009703	0	0.427418108009703	0.237397154730341	0.152161698775173	0.385155993810445	0.774714847315958	-0.309035894579437	0.465678952736521
1952	0	1.85509944962075	0	1.85509944962075	0.194364351270942	0.201334263789397	0.360450754371428	0.756149369431767	-0.0324954104579737	0.723653958973793
1953	0	0.279853030712128	0	0.279853030712128	0.159132071687572	0.261032734438798	0.335647745917857	0.755812552044227	-0.490178127019398	0.265634425024828
1954	0	0.277258689916915	0	0.277258689916915	0.130286320891625	0.3016227626048	0.311089563347547	0.742998646843973	-0.0611172233551508	0.681881423488822
1955	0	2.16518666233731	0	2.16518666233731	0.106669417619359	0.361112847979885	0.287062424153702	0.754844689752946	-0.148397272329712	0.606447417423235
1956	0	1.04143405853995	0	1.04143405853995	0.0873335326178889	0.440577851021188	0.263798506561821	0.791709890200898	0.0773102963599156	0.869020186560814
1957	0	5.70693065118892	0	5.70693065118892	0.0715026489292033	0.59534203928503	0.241479650458575	0.908324338672808	-0.182050612799584	0.726273725873225
1958	0	1.28891145512557	0	1.28891145512557	0.0585414176048777	0.78962553948322	0.220241945312925	1.06840890240102	0.0161626446874983	1.08457154708852
1959	0	4.53535031239157	0	4.53535031239157	0.0479296589218939	0.99315113119931	0.200180810768723	1.24126160088993	0.119367132437829	1.36062873332776
1960	0	0.229094072788491	0	0.229094072788491	0.0392414857438936	1.17051096545814	0.181356256800162	1.39110870800219	0.134198955484175	1.52530766348637
1961	0	3.45885531981836	0	3.45885531981836	0.0321282111749957	1.31506065059065	0.163798085260878	1.51098694702653	-0.0457405821105539	1.46524636491597
1962	0	0.737382248063167	0	0.737382248063167	0.0263043545303531	1.43470853008408	0.147510860298496	1.60852374491293	0.0805034960076042	1.68902724092053
1963	0	1.79234380246587	0	1.79234380246587	0.0215361839938657	1.51048397164461	0.132478530344431	1.66449868598291	0.0946931571118245	1.75919184309473
1964	0	0.00859130270359297	0	0.00859130270359297	0.0176323361397247	1.53928240477121	0.118668629306146	1.67558337021708	-0.0487365445321834	1.6268468256849
1965	0	1.28595896536011	0	1.28595896536011	0.0144361358462	1.53067373374107	0.106036019952497	1.65114588953976	0.0682038472916911	1.71934973683145
1966	0	2.04812034992199	0	2.04812034992199	0.0118193083728954	1.53021762634656	0.094526169408181	1.63656310412764	-0.230208871068944	1.40635423305869
1967	1.00478807551757	0	0	1.00478807551757	0.191814009010296	1.51104000557445	0.0840779664073213	1.78693198099206	-0.0518465722005137	1.73508540879155
1968	0.150062724845232	0	0	0.150062724845232	0.184245785171668	1.44853429365268	0.0746261037409052	1.70740618256525	-0.00302406109832921	1.70438212146692
1969	1.18471112045437	0	0	1.18471112045437	0.365599383069949	1.35903874010472	0.0661030583258916	1.79074118150056	-0.451356949866771	1.33938423163379
1970	1.3759777776655	0	0	1.3759777776655	0.54874991376456	1.25439204789072	0.0584407065569712	1.86158266821225	-0.64480352076292	1.21677914744933
1971	2.37155109374899	0	0	2.37155109374899	0.879167710948905	1.14302778121798	0.0515716149651332	2.07376710713202	-0.675465552991479	1.39830155414054
1972	2.0573905741809	0	0	2.0573905741809	1.09274328207327	1.03081985692246	0.0454300464462621	2.16899318544199	-0.682287141004784	1.48670604443721
1973	0.380773289106627	0	0	0.380773289106627	0.963685017617135	0.921733400565676	0.0399527210494372	1.92537113923225	-0.334178605948889	1.59119253328336
1974	1.6363385885217	0	0	1.6363385885217	1.08561642385441	0.818323748417815	0.035079368018302	1.93901954029053	-0.547361437346027	1.3916581029445
1975	0.0267592000703998	0	0	0.0267592000703998	0.893678172301145	0.722117262107658	0.0307531028437201	1.64654853725252	-0.361831285609898	1.28471725164263
1976	0.746990299486647	0	0	0.746990299486647	0.867088172063468	0.633900406920541	0.0269206598060186	1.52790923879003	-0.726824163609192	0.801085075180836
1977	0	0.0358555090737179	0	0.0358555090737179	0.709911752098534	0.554566138228466	0.0235325070799731	1.28801039740697	-0.533822332223111	0.754188065183861
1978	0	0	1.24621842630592	1.24621842630592	0.581226583414542	0.483714414153884	0.020613703459074	1.0855547010275	-0.804153315468968	0.281401385558532
1979	0	0	0.076294457038192	0.076294457038192	0.475868078347931	0.420326933842656	0.018810549692278	0.915005561882864	-0.51432295535774	0.400682606525124
1980	0	0	0.158440868401654	0.158440868401654	0.389607830151573	0.36402570580418	0.0188758357090086	0.772509371664762	-0.47321177822061	0.299297593444151
1981	0	0	0.399558589542261	0.399558589542261	0.318983912185076	0.314324510862171	0.0210264035982838	0.654334826645532	-0.316601784431491	0.33773304221404
1982	0	0	0.328763954544695	0.328763954544695	0.261161938643048	0.270680559105294	0.0252806441807241	0.557123141929066	-0.257564485664922	0.299558656264144
1983	0	0	3.15755015423009	3.15755015423009	0.213821310700528	0.232530975408432	0.0317525618577546	0.478104847966715	-0.166245377294782	0.311859470671934
1984	0	0	0.190334638195054	0.190334638195054	0.175062082733965	0.199317916379794	0.0418452119483922	0.416225211062151	-0.241314997541083	0.174910213521069
1985	0	0	0.0218831361754258	0.0218831361754258	0.14332871083218	0.170505241418635	0.0569321723481029	0.370766124598917	-0.430552083209361	-0.0597859586104437
1986	0	0	0.00154269474232156	0.00154269474232156	0.117347623357326	0.145588974537411	0.076705053167902	0.339641651062638	-0.187686296669607	0.151955354393031
1987	0	0	0.0928884810619678	0.0928884810619678	0.0960761080432551	0.124103260248674	0.0998424373205884	0.320021805612517	0.0114118873503176	0.331433692962835
1988	0	0	0.144574593534617	0.144574593534617	0.0786604642910554	0.105623103331461	0.124711798220509	0.308995365843026	-9.15012506988022e-05	0.308903864592327
1989	0	0	0.510939703429424	0.510939703429424	0.0644017411664805	0.0897648627429379	0.149816845568	0.303983449477418	-0.0358416346739921	0.268141814803426
1990	0.441663927652811	0	0	0.441663927652811	0.13278777360301	0.0761852238593613	0.174112117184398	0.383085114646769	-0.0754070689746533	0.307678045672116
1991	1.48970076863531	0	0	1.48970076863531	0.378754370351216	0.0645791844813515	0.196800675665455	0.640134230498022	-0.0532724903991168	0.586861740098905
1992	0.713904151784324	0	0	0.713904151784324	0.439506718837674	0.0546774459225134	0.217108267000213	0.7112924317604	0.189937091612623	0.901229523373023
1993	0	0	0.0104985381259057	0.0104985381259057	0.359837666896801	0.0462434910385574	0.234398804226791	0.64047996216215	0.0521044685197916	0.692584430681941
1994	0	0	0.787075029991281	0.787075029991281	0.294610164004243	0.0390705484180149	0.248288618793395	0.581969331215653	0.634456408827872	1.21642574004352
1995	1.02612787475153	0	0	1.02612787475153	0.427211828541522	0.0329785800170894	0.25899522627872	0.719185634837331	0.357554667055034	1.07674030189237
1996	0.162941781330721	0	0	0.162941781330721	0.379307796099574	0.0278113834914646	0.266960551296098	0.674079730887137	0.23998067788317	0.914060408770306
1997	0.0659651448275655	0	0	0.0659651448275655	0.322508409674948	0.0234338666249701	0.272377343832391	0.61831962013231	0.695976732580273	1.31429635271258
1998	0	1.33709016190647	0	1.33709016190647	0.264047553127153	0.0431594863539253	0.275315884755831	0.582522924236909	0.693728678363042	1.27625160259995
1999	0	0.609565919004799	0	0.609565919004799	0.216183852020191	0.0861501600092751	0.275828535683506	0.578162547712972	1.06713187112349	1.64529441883647
[truncated: 8,001 more rows]
