# Supplementary material for: Impulse Response Functions for Nonlinear, Nonstationary, and Heterogeneous Systems, Estimated by Deconvolution and Demixing of Noisy Time Series
Source: Sensors (Basel). 2022 Apr 25;22(9):3291. doi: 10.3390/s22093291 (PMC9105515; doi:10.3390/s22093291)
Supplement: Supplementary file 1 [file sensors-22-03291-s001.zip › File S1/IRF fig 7 cyclic nonstationarity test/nonstationary_cycle_Fig_7_time_series.txt]

t	xs_1	xs_2	xs_3	xs_4	x	V7	V8	V9	V10	y_true	y_err	y
1	0	0	0	1.80504977357488	1.80504977357488	0.221014988081356	0.463763125110741	0.168170174139706	0.230411908035086	0.920140487746718	0.102865912123384	1.0230063998701
2	0	0	0	0.386604839120884	0.386604839120884	0.211434427360172	0.437512137583856	0.163591062577016	0.236733908753899	0.859198894052937	0.14032322154564	0.999522115598578
3	0.641400228850873	0	0	0	0.641400228850873	0.281453994765982	0.415127806772457	0.159110373305714	0.237438576684631	0.87944500752995	-0.0587142328165454	0.820730774713405
4	1.9290221324517	0	0	0	1.9290221324517	0.468071471270189	0.395486930800046	0.154737314344277	0.235886880215897	0.915001647344825	0.35998637589331	1.27498802323814
5	0.510305721830748	0	0	0	0.510305721830748	0.38805977618179	0.377916933459145	0.150474593295134	0.233283681723431	0.946024141879314	-0.158280307590092	0.787743834289222
6	0.105015565770799	0	0	0	0.105015565770799	0.331425673158163	0.36197914117626	0.14632234795627	0.230034361690992	0.970609675898997	0.105937131848411	1.07654680774741
7	0.476987747364343	0	0	0	0.476987747364343	0.353818641434077	0.34736966001471	0.142279503309635	0.22635119231756	0.988913191836437	-0.00184564601555678	0.98706754582088
8	0.0627742508581826	0	0	0	0.0627742508581826	0.308126834057841	0.333868234442394	0.138344352813999	0.222364461851568	1.00085491714321	-0.0808055929671252	0.920049324176089
9	0	1.01475859764678	0	0	1.01475859764678	0.280930872931994	0.389174910500369	0.134514843321915	0.218161880097716	1.00640406285196	-0.0824253762076613	0.923978686644294
10	0	0.328598003402303	0	0	0.328598003402303	0.262775782233109	0.375521046393245	0.130788728495371	0.213806191664506	1.00596540121512	-0.133850127960173	0.872115273254944
11	0	0.838708906449613	0	0	0.838708906449613	0.248066093758032	0.406248294191477	0.127163657338677	0.209344230869771	1.00016181496696	-0.226340157895212	0.773821657071749
12	0	1.71897651920301	0	0	1.71897651920301	0.235517878991429	0.484935647864343	0.123637228042774	0.204812051435433	0.989811792918119	0.00473032998281008	0.994542122900929
13	0	0.977579724917194	0	0	0.977579724917194	0.224497205326674	0.490402923307943	0.120207022075174	0.200238050759696	0.976193910002153	-0.320104214555248	0.656089695446905
14	0	2.73548009783022	0	0	2.73548009783022	0.214631217015933	0.623364446147049	0.116870626430834	0.195644983441365	0.961419574781468	-0.0703563138412987	0.891063260940169
15	0	0	2.07591972043177	0	2.07591972043177	0.205677977254781	0.532054625815721	0.168979809399425	0.191051319409727	0.950971024248243	-0.0504114916592154	0.900559532589027
16	0	0	3.79219708183537	0	3.79219708183537	0.197469898659653	0.493117650366908	0.266335299919788	0.186472195020135	0.959687297106636	0.0208982183754794	0.980585515482116
17	0	0	3.0169472825294	0	3.0169472825294	0.189885251154218	0.464365022727891	0.341420006604079	0.181920100394456	1.02374630301881	0.285824311238403	1.30957061425721
18	0	0	0.150143327600977	0	0.150143327600977	0.182832333717499	0.440758738307038	0.338115405245902	0.177405389607272	1.15025355336372	0.262055987341781	1.4123095407055
19	0	0	5.19855491387065	0	5.19855491387065	0.176240033641454	0.420386222574614	0.468427176176482	0.172936668167159	1.40287121902398	0.261978905091452	1.66485012411544
20	0	0	2.36508508139573	0	2.36508508139573	0.170051880313361	0.402289386740574	0.521518589419371	0.168521093207244	1.74092307963782	-0.0208074879840198	1.7201155916538
21	0	0	0	0.22524877464414	0.22524877464414	0.164222133798812	0.385910974039433	0.509457474012341	0.166046245514147	1.94632691993775	0.0615073406289524	2.0078342605667
22	0	0	0	2.94914952084249	2.94914952084249	0.158713118631618	0.370894233749207	0.496618141145435	0.187406324555709	2.34753254737721	0.0428334421901983	2.39036598956741
23	0	0	0	2.03584473233738	2.03584473233738	0.153493351322782	0.356994802994207	0.483757309037171	0.213996280245821	2.56233313091851	0.11252117978762	2.67485431070613
24	0	0	0	0.0433621982923933	0.0433621982923933	0.148536191394322	0.344036628728734	0.471036771153426	0.226236441523642	2.36038829406556	0.0293902753277758	2.38977856939333
25	0	0	0	0.00128423167733908	0.00128423167733908	0.143818847940855	0.331887789069431	0.458525933383557	0.231319377714164	2.25555576491012	0.150240176026102	2.40579594093622
26	0	0	0	1.28660147350668	1.28660147350668	0.13932163380029	0.320446269876285	0.446259833461357	0.244175121018032	2.23572412867665	0.242724640309458	2.4784487689861
27	0.214234722708188	0	0	0	0.214234722708188	0.161341176845743	0.30963112386579	0.434257160746638	0.250322645894263	2.09840972950797	0.138321258679409	2.23673098818738
28	0.107836071508457	0	0	0	0.107836071508457	0.156369336893822	0.299376724381265	0.422527700325853	0.252313861293654	1.97336445291852	0.202642751151849	2.17600720407037
29	2.20385745476456	0	0	0	2.20385745476456	0.413304869331743	0.289628889685539	0.411075949707291	0.252446395727926	1.85425263344959	0.0802844641012401	1.93453709755083
30	1.18674421741354	0	0	0	1.18674421741354	0.407291023710046	0.280342185897253	0.399903075715183	0.251368927130912	1.7396322190376	0.11446120606337	1.85409342510097
31	0.2796233198992	0	0	0	0.2796233198992	0.330115325857702	0.2714779992262	0.389008058558109	0.249423788628381	1.6280498293186	0.116140240574929	1.74419006989353
32	0.35258995269806	0	0	0	0.35258995269806	0.320007529729829	0.263003125740171	0.378388401020389	0.246827504912919	1.52068406578156	0.113000647708241	1.6336847134898
33	0	3.99566378098448	0	0	3.99566378098448	0.270666626104226	0.522112287194899	0.368040588676604	0.243730396920286	1.4186442478987	0.158963323920905	1.57760757181961
34	0	0.0877066748431808	0	0	0.0877066748431808	0.24745856445814	0.426145843345598	0.357960399689965	0.240242961418669	1.32317006596367	0.128195681676159	1.45136574763983
35	0	0.0291129766491526	0	0	0.0291129766491526	0.230283870192056	0.39257607152634	0.348143119672838	0.236449621110945	1.23497228724238	0.227960839065025	1.4629331263074
36	0	3.29659334424487	0	0	3.29659334424487	0.216447763759927	0.588874624594844	0.338583694404894	0.232416692145369	1.15423215783723	0.165843495864773	1.320075653702
37	0	0.436396461842697	0	0	0.436396461842697	0.204784712093121	0.521737467173802	0.329276840606673	0.228197358551847	1.08157169057489	-0.111506418846032	0.97006527172886
38	0	0.0196706070447742	0	0	0.0196706070447742	0.19466354361858	0.475531219624683	0.320217127647219	0.223834955936151	1.01781870690202	0.17641667252087	1.19423537942289
39	0	0	0.17975828330519	0	0.17975828330519	0.185699750451143	0.445344427441794	0.316192272625972	0.219365235206677	0.963170194582708	0.221824197234752	1.18499439181746
40	0	0	0.00150046025888686	0	0.00150046025888686	0.177640592013777	0.421663545744775	0.30759769134568	0.214817978519671	0.917515822403241	0.350342012919467	1.26785783532271
41	0	0	0.000837634737306544	0	0.000837634737306544	0.170310636641835	0.401627068464893	0.29916557610354	0.210218186397979	0.879915793448031	0.510709459961154	1.39062525340919
42	0	0	0.15447837945364	0	0.15447837945364	0.163582944741178	0.38403850571167	0.295046332150932	0.205586971076077	0.850716365760282	0.574259702138331	1.42497606789861
43	0	0	0.0623071094700642	0	0.0623071094700642	0.157362577089658	0.368243713494817	0.288641147813616	0.20094224269942	0.829981696646398	0.500609005438602	1.330590702085
44	0	0	0.00696393817264262	0	0.00696393817264262	0.151576578888858	0.353839764075597	0.280913134121677	0.19629924581031	0.812559668224388	0.261324317974479	1.07388398619887
45	0	0	0	4.32171965887627	4.32171965887627	0.146167603825831	0.340558261824001	0.273182757632899	0.227772849714039	1.07819932004547	0.123637529472251	1.20183684951772
46	0	0	0	0.0146051582773354	0.0146051582773354	0.141089696438715	0.328210037130142	0.265650762989178	0.242796748170578	1.04881153351107	0.204660568504568	1.25347210201564
47	0	0	0	0.0139592902705703	0.0139592902705703	0.136305411244461	0.316655890874538	0.258317923443421	0.247966466568941	1.01741282297536	0.0816084869867476	1.09902130996211
48	0	0	0	0.592983498391567	0.592983498391567	0.131783790502687	0.305789838445686	0.251181254625911	0.254691640921261	1.07754579385131	0.0352604683460694	1.11280626219738
49	0	0	0	1.38157080593448	1.38157080593448	0.127498910855752	0.295528910394508	0.24423681008012	0.268781924629478	1.15879428022341	0.285388029785061	1.44418231000848
50	0	0	0	0.167312543297738	0.167312543297738	0.123428817083236	0.28580663620922	0.237480267712072	0.2763727507864	1.03755172698586	0.228057796809529	1.26560952379539
51	0.44215961099525	0	0	0	0.44215961099525	0.173863807366623	0.276568713193758	0.23090715570402	0.278820187850729	0.99127908622147	0.215280018188038	1.20655910440951
52	0.0658049547597639	0	0	0	0.0658049547597639	0.149129036410942	0.267770031034786	0.224512958555441	0.278918381891771	0.9466014066875	0.425786233394388	1.37238764008189
53	0.460745204447039	0	0	0	0.460745204447039	0.19223803959702	0.259372569544191	0.218293173069447	0.277629810508801	0.907470599259849	0.174884967234637	1.08235556649449
54	0.804330308896436	0	0	0	0.804330308896436	0.25341770633501	0.251343876988217	0.212243340288502	0.275376245165762	0.871796534465882	0.202967061834814	1.0747635963007
55	0.382364676474713	0	0	0	0.382364676474713	0.235834244621662	0.243655945199346	0.20635906466851	0.272410333167344	0.838390876106256	-0.0433809801674318	0.795009895938824
56	0.53502458169488	0	0	0	0.53502458169488	0.258071084313698	0.23628436242811	0.200636025953294	0.2689023629341	0.806521056851272	-0.0398235840835663	0.766697472767706
57	0	0.17071322875153	0	0	0.17071322875153	0.205948396212028	0.240624690983579	0.195069986619516	0.26497522920778	0.775955684187827	-0.0645738161512131	0.711381868036614
58	0	2.42678174735913	0	0	2.42678174735913	0.187300966234007	0.392104744890682	0.189656796502589	0.260721692176253	0.746587447610547	0.0735065647094641	0.820094012320011
59	0	0.293437608987341	0	0	0.293437608987341	0.174269594184677	0.346953815691037	0.184392395557544	0.256214011368385	0.718636642935181	0.101202643328667	0.819839286263848
60	0	0.333102661154435	0	0	0.333102661154435	0.164015894060613	0.339570493130562	0.179272815346134	0.251509797565842	0.692407593131071	0.169692300998135	0.862099894129206
61	0	5.08371525516578	0	0	5.08371525516578	0.155461473216202	0.653699497622666	0.174294179631127	0.246655795868632	0.66834826381474	0.0965102677750215	0.764858531589761
62	0	0.964441965721391	0	0	0.964441965721391	0.148068225118854	0.582127654244068	0.169452704331727	0.241690451701652	0.649135727543048	0.122037332835392	0.77117306037844
63	0	0	0.0402275178362746	0	0.0402275178362746	0.141526002459653	0.512918681385074	0.165817359157177	0.236645719292886	0.638362580075661	-0.00307908614855032	0.63528349392711
64	0	0	0.802690907503293	0	0.802690907503293	0.135638789390778	0.474927641039044	0.182631114813713	0.231548376829488	0.638389514853748	-0.00893279190369242	0.629456722950055
65	0	0	0.00189615894777792	0	0.00189615894777792	0.130274374294656	0.44628133605976	0.177972211274917	0.226421008180684	0.652226112451905	0.168534759269573	0.820760871721478
66	0	0	2.71362347413953	0	2.71362347413953	0.125339114760659	0.422773371818448	0.245518795693494	0.221282752119744	0.706945858726635	0.322009090946083	1.02895494967272
67	0	0	2.4439050967891	0	2.4439050967891	0.12076409612845	0.402591628013004	0.305161548299571	0.216149885060639	0.854358714725165	0.222837724915882	1.07719643964105
68	0	0	2.04884397006146	0	2.04884397006146	0.116497006646993	0.38477218628499	0.352908113313653	0.211036281815061	1.07166101449825	0.348291358968474	1.41995237346672
69	0	0	0	0.296582845111363	0.296582845111363	0.112497106830669	0.368736416523119	0.34473365043744	0.208431315993739	1.21149562705277	0.13802140852364	1.34951703557641
70	0	0	0	0.594831997546981	0.594831997546981	0.108731976929534	0.354107664925253	0.335960261485698	0.209697523242087	1.33166247179714	0.161515545522359	1.49317801731949
71	0	0	0	0.0288959182628658	0.0288959182628658	0.105175337171725	0.340625886178075	0.327178643172819	0.208287675173954	1.33500726248701	0.0798219445510995	1.41482920703811
72	0	0	0	0.00166153209112705	0.00166153209112705	0.10180554195285	0.328103269293712	0.318502735596015	0.205238228314216	1.32290479373808	0.0843424562155535	1.40724724995363
73	0	0	0	2.96025882802485	2.96025882802485	0.0986045121672621	0.316399235136174	0.309979062707707	0.226315636477348	1.66007932772065	-0.0693050757178331	1.59077425200282
74	0	0	0	2.08544287747224	2.08544287747224	0.0955569608827919	0.305405445444988	0.301630093235359	0.253138478620844	1.56657916746085	-0.206444809673813	1.36013435778703
75	0.00040058673457723	0	0	0	0.00040058673457723	0.0926990233160514	0.295036357392485	0.293467205276038	0.264959196101526	1.43355633903681	-0.50595238230158	0.927603956735225
76	0.073025374587921	0	0	0	0.073025374587921	0.0988641077276463	0.285223025390637	0.285495893516368	0.269575998408646	1.34826625526203	-0.4651551339622	0.883111121299827
77	0.0127540549770856	0	0	0	0.0127540549770856	0.0929570019949985	0.27590889319136	0.27771824020274	0.271210611617613	1.27156633690967	-0.449930229886281	0.821636107023388
78	0.730833161324006	0	0	0	0.730833161324006	0.178403951370086	0.267046853464403	0.270134224707628	0.271033201896681	1.19938063383695	-0.758865838472404	0.440514795364542
79	1.06862064094253	0	0	0	1.06862064094253	0.258409174466798	0.258597141288807	0.262742475049633	0.269619140071464	1.13105564048109	-0.648455010013113	0.482600630467976
80	0.0492958216981249	0	0	0	0.0492958216981249	0.182016842655983	0.250525791959189	0.255540725950835	0.267309245694078	1.06619066258617	-0.466362491448384	0.59982817113779
81	0	1.16528132137677	0	0	1.16528132137677	0.157575139123097	0.320735631160693	0.248526111513508	0.26432757519074	1.0045686253728	-0.519854812189571	0.48471381318323
82	0	0.194810918554038	0	0	0.194810918554038	0.143807634229831	0.298936223431149	0.241695359428568	0.260831698073453	0.94628900630404	-0.178421883324038	0.767867122980002
83	0	4.08296494672493	0	0	4.08296494672493	0.133830720200849	0.552736594289452	0.235044923864914	0.256937767588478	0.891529995523613	-0.347054765384846	0.544475230138767
84	0	0.00530806787809224	0	0	0.00530806787809224	0.125926688424955	0.444308992544882	0.228571078719809	0.252734408525412	0.840925858635976	-0.138195126095263	0.702730732540713
85	0	0.502421975098847	0	0	0.502421975098847	0.119333036018479	0.44061792769341	0.222269984422619	0.248291025048564	0.79520887077533	-0.206225748612469	0.588983122162861
86	0	0.723366246908953	0	0	0.723366246908953	0.11364482932732	0.45162280324068	0.216137736609554	0.243663072957967	0.754919545845429	-0.21212648733839	0.542793058507039
87	0	0	2.20878190654433	0	2.20878190654433	0.108621910934455	0.411159865614008	0.26906731792678	0.238895566568424	0.722104330375129	0.0437126090178151	0.765816939392944
88	0	0	0.847375112822617	0	0.847375112822617	0.104110453149671	0.387468227548638	0.28521018034005	0.234025502609491	0.704480983733571	0.123704619343996	0.828185603077566
89	0	0	0.0220014335938767	0	0.0220014335938767	0.100006106109839	0.368306741927106	0.27864033097229	0.229083590018958	0.706754367315137	0.0375603724913391	0.744314739806476
90	0	0	0.0561063530943098	0	0.0561063530943098	0.0962348463115098	0.351801535609501	0.272789958639355	0.224095518246183	0.722546549557287	0.28332292484488	1.00586947440217
91	0	0	0.223952494198407	0	0.223952494198407	0.0927422394809386	0.337128099339714	0.271476150337737	0.219082908995242	0.748635640370899	0.0992006145229613	0.84783625489386
92	0	0	0.447836809351048	0	0.447836809351048	0.0894870519066226	0.323827497147101	0.276185806699559	0.214064044897269	0.791306559862453	0.279032906394905	1.07033946625736
93	0	0	0	1.84559475809445	1.84559475809445	0.0864372617771923	0.311611210877336	0.268913481959184	0.224471775030197	0.937005389205535	0.351189773146655	1.28819516235219
94	0	0	0	1.99633732300357	1.99633732300357	0.0835674677320145	0.300283328573166	0.261669692460129	0.244490527053266	1.15111305946433	-0.0271224766280981	1.12399058283623
95	0	0	0	0.536957395723015	0.536957395723015	0.0808571476698568	0.289703394566207	0.254569734924379	0.25711237162205	1.14818174108952	0.113938120002385	1.26211986109191
96	0	0	0	0.0064886112938863	0.0064886112938863	0.0782894547127636	0.27976650605908	0.247632237245753	0.261740785103503	1.07169588269506	-0.060146015596253	1.01154986709881
97	0	0	0	0.656418890190204	0.656418890190204	0.0758503635961874	0.270391748704564	0.240863137358338	0.268279652646804	1.11006319793216	-0.101022137161099	1.00904106077106
98	0	0	0	0.252594227365834	0.252594227365834	0.0735280521325321	0.261515056397349	0.23426381503874	0.272613803529833	1.04419085556348	0.0334292565481381	1.07762011211162
99	1.2634268943722	0	0	0	1.2634268943722	0.22649521745597	0.253084587854145	0.22783350079308	0.273315762070474	1.02373224394163	0.0678271006203143	1.09155934456194
100	0.0293367663774201	0	0	0	0.0293367663774201	0.144764688986908	0.245057615352128	0.221570263189715	0.272121074423071	0.976873516307531	0.131336693734463	1.10821021004199
101	0.0139597377265232	0	0	0	0.0139597377265232	0.126461447360153	0.23739836309578	0.215471493337561	0.269851314702554	0.931303166653596	0.239789780375209	1.1710929470288
102	0.756730573746158	0	0	0	0.756730573746158	0.207444187585164	0.230076464218517	0.209534171647507	0.266835779545168	0.887099665558265	0.0934430653505321	0.980542730908797
103	0.00845226587286747	0	0	0	0.00845226587286747	0.15060371455167	0.223065833480707	0.203755026885886	0.263272085292938	0.844561749745721	0.145001316016668	0.989563065762388
104	0.00474704298677397	0	0	0	0.00474704298677397	0.134743923084487	0.216343826835273	0.198130636640247	0.259294592535197	0.803281767705072	-0.0495518387429381	0.753729928962134
105	0	2.83055978137238	0	0	2.83055978137238	0.123903678972894	0.399193890230111	0.192657493572547	0.255001046845771	0.763410658714152	0.0838175242669812	0.847228182981133
106	0	1.24758969218698	0	0	1.24758969218698	0.11585151061436	0.409800900578889	0.187332050563006	0.25046568763424	0.725530071718346	0.0512887496335488	0.776818821351895
107	0	1.82616729183422	0	0	1.82616729183422	0.109299524010305	0.478190415319114	0.182150752244697	0.245746610222635	0.690215988038475	0.142639537840263	0.832855525878738
108	0	0.288547867898663	0	0	0.288547867898663	0.103732732384071	0.429491412297705	0.177110057444177	0.240890276491486	0.658000916517093	0.233455037255927	0.891455953773019
109	0	0.136984084642013	0	0	0.136984084642013	0.0988694144711374	0.401533824951569	0.172206455362429	0.235934456658127	0.629309888907813	-0.000312750702795693	0.628997138205017
110	0	0.125324654987677	0	0	0.125324654987677	0.09453709457394	0.382515725585884	0.167436477338171	0.230910241102461	0.604320868907332	-0.0984474743690832	0.505873394538249
111	0	0	0.655816991930965	0	0.655816991930965	0.0906220160042544	0.359357067605824	0.180283990193363	0.225843468803277	0.583401900939745	-0.284244542641379	0.299157358298366
112	0	0	0.0323009422659959	0	0.0323009422659959	0.0870449735822204	0.341588662288093	0.17644057571632	0.220755772993479	0.568166314262359	-0.256031370211349	0.31213494405101
113	0	0	1.31712266374982	0	1.31712266374982	0.083748477149038	0.326277059659164	0.206788736780018	0.215665366295126	0.56516291463766	-0.720207492297324	-0.155044577659664
114	0	0	0.0092625963265864	0	0.0092625963265864	0.0806893924822056	0.312653537703238	0.201959033465345	0.210587643043658	0.582214391735886	-0.50684034060007	0.0753740511358163
115	0	0	0.66373625800874	0	0.66373625800874	0.0778344668239475	0.300300160314043	0.214319915773363	0.205535649956125	0.618246954402952	-0.487426857683935	0.130820096719017
116	0	0	0.966172489393681	0	0.966172489393681	0.0751574774976804	0.288953327179737	0.234601926825193	0.200520459835904	0.689860526048984	-0.58846070790467	0.101399818144314
117	0	0	0	0.723934630176396	0.723934630176396	0.0726373434957708	0.278432927979338	0.228752681392439	0.201598923917097	0.772807123235896	-0.401118986451581	0.371688136784315
118	0	0	0	1.45768785803569	1.45768785803569	0.070256833833294	0.268609131399621	0.222719166234852	0.212128216731097	0.935369591784995	-0.392354718866795	0.5430148729182
119	0	0	0	2.05572035322247	2.05572035322247	0.0680016594889709	0.259384566463671	0.216754026238361	0.232626085816863	1.17675841470865	-0.422452424673119	0.75430599003553
120	0	0	0	1.2120813913999	1.2120813913999	0.0658598197081804	0.250683902987232	0.210900190791	0.251502842839317	1.17868691679848	-0.254427997135651	0.924258919662828
121	0	0	0	0.0767523905756245	0.0767523905756245	0.0638211215784757	0.242447372378189	0.205173697460911	0.260253626004088	1.01373341996232	-0.35351070944378	0.660222710518541
122	0	0	0	0.411346844363439	0.411346844363439	0.0618768204478813	0.234626544680268	0.199581319092329	0.26698047963072	0.969462116420466	-0.390833164228132	0.578628952192335
123	0.734234386440377	0	0	0	0.734234386440377	0.150203059242253	0.227181470659424	0.19412563353882	0.269603191377289	0.92518531228947	-0.342703853480431	0.58248145880904
124	0.0984977136745304	0	0	0	0.0984977136745304	0.112163227924255	0.220078686697891	0.188807020865477	0.269742061563307	0.875251751471535	-0.205878180101289	0.669373571370246
125	1.49441353363033	0	0	0	1.49441353363033	0.278194596746671	0.213289785008471	0.183624602464237	0.268501114279382	0.832862821077275	-0.14694167652346	0.685921144553815
126	1.26861371187167	0	0	0	1.26861371187167	0.327626019619056	0.206790365626398	0.178576737008637	0.266305241605709	0.795409583457095	-0.378081026316071	0.417328557141024
127	0.0558364667757711	0	0	0	0.0558364667757711	0.226317143453234	0.200559252998766	0.17366130490284	0.263406944302897	0.76050103149668	-0.0443031644188123	0.716197867077867
128	1.61892428638152	0	0	0	1.61892428638152	0.390611428031993	0.194577900136922	0.168875881790306	0.259976237293335	0.727478291315553	-0.00686755891636575	0.720610732399187
129	0	0.0996555586182277	0	0	0.0996555586182277	0.263952872949268	0.195494731902942	0.16421784953624	0.256135625739018	0.696530172422414	0.132262000524563	0.828792172946977
130	0	0.126458744942316	0	0	0.126458744942316	0.228940633087988	0.19607716167584	0.159684469915218	0.251977339799133	0.667621917993472	0.177658924662252	0.845280842655723
131	0	1.64198240467209e-05	0	0	1.64198240467209e-05	0.206469711529536	0.187130068354234	0.15527293500837	0.247572997473866	0.640608178847619	0.23033610169579	0.870944280543409
132	0	1.32064796682172	0	0	1.32064796682172	0.189784857437016	0.269108024632582	0.150980402493073	0.242979498929933	0.615369220373224	-0.0664382675245556	0.548930952848669
133	0	0.246625797376417	0	0	0.246625797376417	0.176488500477857	0.248789547476949	0.146804020815492	0.238242847217966	0.59208086599778	0.0592941257307746	0.651374991728554
134	0	0.557705042810265	0	0	0.557705042810265	0.165431147787438	0.266344346144623	0.142740947401825	0.233400742708205	0.571191386553507	-0.146705601660737	0.42448578489277
135	0	0	1.645491781133	0	1.645491781133	0.155967921669957	0.241342683073661	0.182665211318976	0.22848441130938	0.554306357645476	-0.183426937397057	0.370879420248419
136	0	0	1.0645527845464	0	1.0645527845464	0.147699495432973	0.22817920754527	0.206725292033657	0.223519932496382	0.54804592133554	-0.29093046593684	0.2571154553987
137	0	0	4.29337754387665	0	4.29337754387665	0.140361048614275	0.217744893734853	0.31621822351327	0.218529228860556	0.580037250055501	-0.441456706700675	0.138580543354826
138	0	0	0.181533226059263	0	0.181533226059263	0.13376781881448	0.208791042490313	0.314544829242678	0.213530819597665	0.676707088281113	-0.129284346832284	0.547422741448829
139	0	0	0.603691133592805	0	0.603691133592805	0.127785734132116	0.200810995028917	0.3229133459374	0.208540405060502	0.797786618029995	0.0255564924717077	0.823343110501703
140	0	0	0.0330556752048549	0	0.0330556752048549	0.122314398733745	0.193540244100998	0.315726379751997	0.203571327683575	0.903468909053813	-0.0517116324587735	0.851757276595039
141	0	0	0	0.743574036576514	0.743574036576514	0.117276668843784	0.186820627608776	0.307524621379244	0.204846451614297	1.0228296522611	0.0137010183869311	1.03653067064803
142	0	0	0	0.0333215533501138	0.0333215533501138	0.112611972494888	0.18054885424202	0.299398477120726	0.203586588413699	1.06285877662324	0.00159969784670585	1.06445847446995
143	0	0	0	1.87880608797892	1.87880608797892	0.108271866692973	0.174653070464453	0.291407412293884	0.216232140392614	1.34509776672434	0.174401701857822	1.51949946858216
144	0	0	0	1.80289419548177	1.80289419548177	0.104216989081767	0.16908083514792	0.283575997635187	0.236126479462881	1.4701432167904	0.00940088541348071	1.47954410220388
145	0	0	0	1.32655584389106	1.32655584389106	0.100414910036377	0.163792395114737	0.275916379166556	0.255562402539621	1.40533075893633	0.019094194945892	1.42442495388222
146	0	0	0	0.560648514267501	0.560648514267501	0.0968385840154521	0.158756671531738	0.26843450648994	0.26881411184747	1.27060510557545	0.429124964265935	1.69973006984138
147	2.31693440083418	0	0	0	2.31693440083418	0.378047014937047	0.153948737567396	0.261132829274531	0.274536941407785	1.22868350471685	0.200744398555573	1.42942790327242
148	2.11126675459341	0	0	0	2.11126675459341	0.481571341143388	0.149348165230302	0.254011667775266	0.276545095081827	1.16279211791936	0.306305333216337	1.4690974511357
149	1.46593478247139	0	0	0	1.46593478247139	0.490095961021549	0.144937903266821	0.247069981959492	0.276590703070144	1.09839551241057	0.265315423842721	1.36371093625329
150	0.826909511931573	0	0	0	0.826909511931573	0.449395878719479	0.140703492540835	0.240305834245348	0.275324756816769	1.03561482615779	0.316903699774036	1.35251852593182
151	1.44098458167362	0	0	0	1.44098458167362	0.525353814503449	0.136632503159547	0.233716682834828	0.273113820220772	0.975463303480912	0.0780220309391718	1.05348533442008
152	0.0273625281635638	0	0	0	0.0273625281635638	0.393102359908602	0.132714121550726	0.227299575401719	0.270194639588794	0.918956599448849	0.400672030468976	1.31962862991783
153	0	0.244240081457916	0	0	0.244240081457916	0.344914547600383	0.145273225425392	0.221051281227993	0.266732531335679	0.866210540069976	0.536545784618355	1.40275632468833
154	0	2.44787746923491	0	0	2.44787746923491	0.313082220640431	0.299593617866931	0.214968383770804	0.262849017801095	0.817286120244859	0.501927534445875	1.31921365469073
155	0	0.125576527265076	0	0	0.125576527265076	0.288816276409656	0.245270110848625	0.209047346930823	0.258636740393924	0.772458092437448	0.688050309738359	1.46050840217581
156	0	1.0444120446122	0	0	1.0444120446122	0.269150040014766	0.291887487043007	0.203284563341427	0.25416825468493	0.731959060950591	0.528744119452232	1.26070318040282
157	0	1.42040048570161	0	0	1.42040048570161	0.252606108213277	0.347866756953614	0.197676390064846	0.249501567123732	0.69603932244879	0.424476322928209	1.120515645377
158	0	0.0525850125291	0	0	0.0525850125291	0.23833019465348	0.300035436934229	0.192219175280593	0.244683800900919	0.665457705415548	0.376223256361584	1.04168096177713
159	0	0	1.61945752138038	0	1.61945752138038	0.22578068037061	0.276185147739587	0.230091927217293	0.239753723192699	0.641584085042004	0.330363788046479	0.971947873088483
160	0	0	0.478687168420358	0	0.478687168420358	0.214591575109039	0.259248056663152	0.237216274730928	0.234743546251787	0.629398974021505	0.288662529151453	0.918061503172958
161	0	0	0.00082683602336721	0	0.00082683602336721	0.204503591896258	0.245541583349074	0.231148880497558	0.229680247188634	0.631280518125407	0.104547669704515	0.735828187829922
162	0	0	1.21844528021273	0	1.21844528021273	0.19532616399824	0.233844897721748	0.257478262025052	0.224586558212955	0.65651123303383	-0.131467195382254	0.525044037651576
163	0	0	1.07179383561647	0	1.07179383561647	0.186915036291269	0.223548454623398	0.279632026001625	0.219481724903752	0.724879778916252	-0.199945058572735	0.524934720343517
164	0	0	0.0195867370231197	0	0.0195867370231197	0.179158322851623	0.214297747302042	0.273201144533628	0.21438209721842	0.789556847337278	-0.295283070072294	0.494273777264984
165	0	0	0	0.46611841696613	0.46611841696613	0.171967452509983	0.205866232971874	0.26602505092687	0.213195358436925	0.860232140956026	-0.188732788302124	0.671499352653902
166	0	0	0	1.28949498850876	1.28949498850876	0.165271077130704	0.198099348656209	0.258920501498158	0.221021400052182	1.01524774613406	0.0289829076371457	1.0442306537712
167	0	0	0	3.1419153396596	3.1419153396596	0.15901084939008	0.190886377236423	0.251944499607616	0.249109365150484	1.43011120282265	-0.131459616933323	1.29865158588933
168	0	0	0	0.00882215033328724	0.00882215033328724	0.153138420905789	0.184144942815269	0.245117667128276	0.261923631845216	1.16359730201913	-0.0958664532127482	1.06773084880639
169	0	0	0	5.38791444910136	5.38791444910136	0.147613260435121	0.177811855646322	0.238448854409838	0.311329431672931	1.75259243111183	-0.214973829163696	1.53761860194813
170	0	0	0	0.0228128893548053	0.0228128893548053	0.142401037200294	0.17183740692348	0.231941607550532	0.337132961294355	1.3448205864798	-0.342455211834455	1.00236537464534
171	0.477684536714672	0	0	0	0.477684536714672	0.19614489969398	0.166181655538231	0.225596696418012	0.348644908848078	1.23959445733382	-0.462773444402014	0.776821012931805
172	0.689612068481878	0	0	0	0.689612068481878	0.244714497097064	0.160811923006634	0.219413299879078	0.354726090700222	1.16120612469069	-0.45332834540844	0.707877779282245
173	1.42229110604682	0	0	0	1.42229110604682	0.363482858231529	0.1557010516302	0.21338963063206	0.357562676792094	1.09724922334493	-0.367216518059688	0.730032705285237
174	0.0960446182465272	0	0	0	0.0960446182465272	0.265317492676272	0.150826161655282	0.207523293145044	0.358182724319747	1.04082924195912	-0.351150760931468	0.689678481027653
175	2.400591883913	0	0	0	2.400591883913	0.524800410567547	0.146167744407673	0.201811501827636	0.357184892518623	0.988654898262607	-0.593463767485213	0.395191130777394
176	0.1087424071882	0	0	0	0.1087424071882	0.360396454191221	0.141708987478759	0.196251220536268	0.354959602050904	0.941000103173211	-0.593876536205389	0.347123566967822
177	0	1.99447933285654	0	0	1.99447933285654	0.308312817339221	0.270822834460712	0.19083925521053	0.351780369490529	0.897095897154487	-0.509502085828349	0.387593811326139
178	0	0.999520994362923	0	0	0.999520994362923	0.278809187302259	0.286620134169734	0.185572317266987	0.347848500570908	0.85669492551224	-0.227570753330141	0.629124172182099
179	0	5.33951385740765	0	0	5.33951385740765	0.25734974987559	0.603278952904788	0.180447068037923	0.343317560832531	0.819836541058776	-0.0989449082816013	0.720891632777175
180	0	0.881005212091969	0	0	0.881005212091969	0.240359415639847	0.518365031945952	0.175460150522647	0.338307903295835	0.787232671039403	-0.0578621379629907	0.729370533076413
181	0	1.92706728934126	0	0	1.92706728934126	0.226235503811673	0.578558002400328	0.170608212411153	0.332915840130739	0.759975003541016	-0.312147084770817	0.4478279187702
182	0	0.374160517202903	0	0	0.374160517202903	0.214115282530766	0.520716845664533	0.165887922961496	0.32721972064677	0.739437320249313	-0.268805786349824	0.470631533899489
183	0	0	0.101438919330131	0	0.101438919330131	0.203479951742216	0.471617138086462	0.16400084259309	0.321284120662431	0.726829112500581	-0.193009858724555	0.533819253776025
184	0	0	0.0554158835974879	0	0.0554158835974879	0.193992879344472	0.439193514027353	0.160981996726198	0.315162825720693	0.722306025414985	-0.395172241761713	0.327133783653272
185	0	0	1.15573690018076	0	1.15573690018076	0.185423043099053	0.413325949918838	0.187380599774137	0.308901014524652	0.730758233959092	-0.566731853858551	0.16402638010054
186	0	0	0.0101597546923599	0	0.0101597546923599	0.177604885138557	0.391501952952436	0.182993235957446	0.302536894911864	0.758579825335771	-0.466031083308716	0.292548742027056
187	0	0	1.14522663621367	0	1.14522663621367	0.170415588761872	0.372489513947537	0.20866020911308	0.296102954701022	0.816872969239955	-0.244053706124726	0.572819263115228
188	0	0	1.07296220493415	0	1.07296220493415	0.163761427859323	0.355571677328804	0.232121485307837	0.289626935096611	0.9172180671179	-0.449412164468612	0.467805902649288
189	0	0	0	0.0911875783674055	0.0911875783674055	0.157569164548574	0.340288625503732	0.226436203213313	0.283894343453975	0.980021943387648	-0.57175292403308	0.408269019354568
190	0	0	0	0.99300009035556	0.99300009035556	0.151780410059207	0.326325564737215	0.220508563633488	0.286108747074557	1.11302122508151	-0.404941186868756	0.70808003821275
191	0	0	0	0.486139435452443	0.486139435452443	0.146347803615996	0.313456438817184	0.214630361323092	0.288380229973751	1.15948280382307	-0.309694744684025	0.849788059139048
192	0	0	0	0.833383397214245	0.833383397214245	0.14123234898398	0.301512813328155	0.208853108851116	0.293424166730938	1.24419397220689	-0.129392846468421	1.11480112573847
193	0	0	0	1.51858541837665	1.51858541837665	0.136401512020468	0.290365422974048	0.203196451912025	0.306070660648545	1.33095334981685	-0.185333403548554	1.14561994626829
194	0	0	0	0.534663073290165	0.534663073290165	0.131827832461982	0.279912620631126	0.197669017598151	0.314649686215426	1.23078246210416	-0.0355197373473871	1.19526272475678
195	0.215167269343893	0	0	0	0.215167269343893	0.15391621428363	0.27007282749466	0.192274459291173	0.316576450577651	1.1722688920599	-0.221576266493674	0.950692625566223
196	1.5473715278259	0	0	0	1.5473715278259	0.325676550714345	0.260779420114957	0.187013836498931	0.315436726443104	1.138742896757	0.0625167042859232	1.20125960104292
197	0.0384601558708449	0	0	0	0.0384601558708449	0.221816920444897	0.251977163092163	0.181886728862894	0.312780143382747	1.10346598781038	-0.265552626870941	0.837913360939437
198	1.12961629551855	0	0	0	1.12961629551855	0.333127425327713	0.243619656113335	0.176891820869234	0.309147148185046	1.06703552498234	-0.00703485629559	1.06000066868675
199	0.0729423506395461	0	0	0	0.0729423506395461	0.251936414300548	0.235667466294201	0.172027234977114	0.304832797200553	1.0313637444023	-0.103307733144335	0.928056011257962
200	0.229442007179662	0	0	0	0.229442007179662	0.249448077940203	0.228086735322433	0.167290733492055	0.300024202512514	0.995893714103491	-0.0785987763678358	0.917294937735656
201	0	0.086369107182373	0	0	0.086369107182373	0.216384397245144	0.226624349891865	0.162679846904441	0.294850513405561	0.960699136925831	0.0113572500206255	0.972056386946457
202	0	1.10755044021789	0	0	1.10755044021789	0.200005136112039	0.291740392429444	0.158191958636516	0.289405920113492	0.92591518693609	0.205554774006155	1.13146996094224
203	0	4.14169577317295e-05	0	0	4.14169577317295e-05	0.187503901409502	0.258482901656746	0.153824362733026	0.283761811187066	0.891799011706088	0.119079849743404	1.01087886144949
204	0	0.163639239848676	0	0	0.163639239848676	0.17719950380445	0.255528278285283	0.149574304105174	0.277973832266759	0.85860120506149	0.401784748030034	1.26038595309152
205	0	0.00654756822853053	0	0	0.00654756822853053	0.168356949418497	0.241407929179514	0.14543900715686	0.272086278108151	0.826490310114911	0.263376441928879	1.08986675204379
206	0	1.15009386360147	0	0	1.15009386360147	0.160572540927923	0.307927388251331	0.141415696459247	0.266134975443511	0.795752109200066	0.224193665454824	1.01994577465489
207	0	0	0.322269496221831	0	0.322269496221831	0.153596779500983	0.271937994269625	0.146094890955468	0.260149257952511	0.7679058819581	0.146395992944479	0.914301874902579
208	0	0	0.0167398674291866	0	0.0167398674291866	0.147263375271475	0.256414562152116	0.142639420085336	0.25415336758544	0.744694965803626	0.161361802191124	0.90605676799475
209	0	0	0.00892324872369323	0	0.00892324872369323	0.141455372631972	0.244470151082589	0.138984910086382	0.248167478467215	0.725957930116574	-0.165701493178093	0.560256436938482
210	0	0	0.433461597061079	0	0.433461597061079	0.136087082823918	0.234301988092376	0.146729759308465	0.242208463895326	0.715453156326612	0.0137726000494246	0.729225756376037
211	0	0	1.41398694730408	0	1.41398694730408	0.131093657958104	0.225257416626653	0.180584779730463	0.23629048330567	0.743811048792251	-0.0954927740419678	0.648318274750283
212	0	0	0.438059369272674	0	0.438059369272674	0.126424706258543	0.217017486772873	0.187978318684781	0.23042543986243	0.791008042866688	-0.00898286513075149	0.782025177735937
213	0	0	0	0.488211258498453	0.488211258498453	0.12204019455204	0.209398833143408	0.183245651566315	0.22870165859554	0.839880677655519	-0.118035538642495	0.721845139013024
214	0	0	0	0.303434740364571	0.303434740364571	0.117907716402342	0.202284454967747	0.178415237547306	0.227709025399454	0.868858768173255	0.143494375358494	1.01235314353175
215	0	0	0	2.29669143549806e-05	2.29669143549806e-05	0.114000611885415	0.195594023859983	0.173639909779692	0.224505614585076	0.843572933262176	-0.0151801212136683	0.828392812048507
216	0	0	0	1.9012579004793	1.9012579004793	0.11029663807045	0.189269299990931	0.168952607365728	0.236191176747373	1.12060970065402	-0.00919883925540518	1.11141086139861
217	0	0	0	0.895017326113928	0.895017326113928	0.10677700674147	0.1832662383531	0.164366423537976	0.24768987983471	1.02313401987214	0.181311034885511	1.20444505475766
218	0	0	0	0.215251531833831	0.215251531833831	0.103425673600049	0.177550390382556	0.159887082050613	0.252988493292345	0.91752861134389	0.0665671100036706	0.984095721347561
219	0.0150906850917666	0	0	0	0.0150906850917666	0.102082345357195	0.172094066007167	0.155516859344241	0.25382883394933	0.853050605876356	0.0466327673675056	0.899683373243862
220	0.693435514441931	0	0	0	0.693435514441931	0.183206463595117	0.166874498412679	0.151256198693834	0.252597873299256	0.807545313676521	-0.0311646166216764	0.776380697054844
221	3.00089281896019	0	0	0	3.00089281896019	0.503008868691691	0.161872610466663	0.14710448648428	0.250240597106489	0.771456599096945	0.0898228906441287	0.861279489741073
222	1.94890059041469	0	0	0	1.94890059041469	0.533012794250101	0.157072158090565	0.14306046684487	0.247142034284217	0.740825640632591	0.260845357287018	1.00167099791961
223	0.181914716386545	0	0	0	0.181914716386545	0.381303644067632	0.152459118570727	0.139122480679089	0.243522944785241	0.711874591779911	0.234449180814652	0.946323772594563
224	0.864956555389975	0	0	0	0.864956555389975	0.424250511407975	0.148021243083701	0.13528861169661	0.239526650852889	0.684066514270699	0.360384325200573	1.04445083947127
225	0	0.266633142603568	0	0	0.266633142603568	0.332900656192289	0.161579718174658	0.131556779776346	0.2352532851612	0.657561822068512	0.299332051117202	0.956893873185713
226	0	0.360333794983505	0	0	0.360333794983505	0.297404170463643	0.175283264225449	0.127924802855757	0.230776324302777	0.632440413005879	0.288987937744784	0.921428350750663
227	0	0.282407280052079	0	0	0.282407280052079	0.272400954713088	0.17998165425628	0.124390439165679	0.226151602328599	0.608740983961872	0.223705758898462	0.832446742860334
228	0	2.21887087451068	0	0	2.21887087451068	0.252892689936072	0.31450026414938	0.120951416732041	0.221422657119529	0.586559049802304	0.180600550071926	0.76715959987423
229	0	1.84049531618236	0	0	1.84049531618236	0.236851770349801	0.377647115401388	0.11760545436751	0.216624107776289	0.566531660242618	0.398785880253351	0.965317540495969
230	0	0.448851823100014	0	0	0.448851823100014	0.22321728101526	0.343614912302757	0.114350276821723	0.211783895916864	0.550232329891809	0.422696682396823	0.972929012288632
231	0	0	2.74816380916978	0	2.74816380916978	0.211356851785847	0.306802950891301	0.184463098161664	0.20692483339741	0.540657659243623	0.594082869134218	1.13474052837784
232	0	0	0.462289023919604	0	0.462289023919604	0.200861259906453	0.285331837767267	0.192905945014283	0.202065706803948	0.546419924556486	0.356327778299822	0.902747702856308
233	0	0	0.789896994078776	0	0.789896994078776	0.191449924827692	0.268813349811783	0.209270040279401	0.197222087745662	0.574105999908459	0.402105191187231	0.976211191095691
234	0	0	0.00670612804951283	0	0.00670612804951283	0.182921921366046	0.255111777940867	0.204346908594093	0.192406941502974	0.622397478617601	0.235687580345213	0.858085058962814
235	0	0	0.0309374367699683	0	0.0309374367699683	0.175128363515784	0.243270117896019	0.199873570286049	0.187631093606193	0.675930808136917	0.432221183404377	1.10815199154129
236	0	0	0.432606446055356	0	0.432606446055356	0.167955823210124	0.23276619837308	0.206136228347549	0.18290359389339	0.74149916558045	0.329192279300344	1.07069144488079
237	0	0	0	0.57461941750365	0.57461941750365	0.161315870118208	0.223281120476317	0.200811018096117	0.183032138745109	0.825278408083201	0.428281523436436	1.25355993151964
238	0	0	0	0.38373956243553	0.38373956243553	0.155138203241212	0.214604769224104	0.195466346691115	0.184221679116508	0.893128185121266	0.230848787673582	1.12397697279485
239	0	0	0	4.24562554941623	4.24562554941623	0.149365988516599	0.206590797104382	0.190212789020895	0.218148167784272	1.51263739573069	0.371552415635862	1.88418981136655
240	0	0	0	1.31659368385846	1.31659368385846	0.143952603612634	0.19913281240138	0.185069679192484	0.245509923727943	1.38551211550178	0.376684923617434	1.76219703911921
241	0	0	0	3.42401173497848	3.42401173497848	0.138859309601236	0.192150779172104	0.180044363121821	0.286167386734664	1.60744011685712	0.503931974809263	2.11137209166638
242	0	0	0	0.73040827011042	0.73040827011042	0.134053550197781	0.185582775169687	0.175139739436534	0.313190835878878	1.3577416204447	0.566349582629575	1.92409120307428
243	1.11918273340716	0	0	0	1.11918273340716	0.266973400343318	0.179379754126734	0.170356532706396	0.326479255180607	1.26979967566062	0.689602115407876	1.9594017910685
244	0.599300696506147	0	0	0	0.599300696506147	0.262558407660931	0.17350208491221	0.165694248441655	0.333515261034667	1.1946453726338	0.464976017477712	1.65962139011152
245	0.728023539312927	0	0	0	0.728023539312927	0.294186985026402	0.167917188748049	0.161151653173411	0.33714584212068	1.13090640049879	0.541325333689941	1.67223173418873
246	3.37252417729513	0	0	0	3.37252417729513	0.641226658127327	0.16259788048905	0.156727044522125	0.338478172086748	1.07486801443549	0.290907929305613	1.3657759437411
247	1.01262305389194	0	0	0	1.01262305389194	0.521233725394853	0.157521175779814	0.152418415235015	0.338137942163906	1.02536417224336	0.358360714737153	1.38372488698051
248	0.176486111432181	0	0	0	0.176486111432181	0.41826655249172	0.152667414992088	0.148223558490697	0.336528911852293	0.979604263986548	0.461831169283664	1.44143543327021
249	0	1.04859278122705	0	0	1.04859278122705	0.358804561084313	0.218147806823249	0.144140138365629	0.333932569577865	0.936717065796066	0.206178638912508	1.14289570470857
250	0	0.4740408321725	0	0	0.4740408321725	0.324474945709632	0.22071166827234	0.140165738518754	0.330555532946675	0.896437027676532	0.155113113721373	1.05155014139791
251	0	0.0624567596701328	0	0	0.0624567596701328	0.29901514436462	0.202632231059001	0.136297896675902	0.326555152373939	0.858691892454738	-0.0966126542096456	0.762079238245092
252	0	0.00508454294836618	0	0	0.00508454294836618	0.27869762397422	0.19017564898357	0.132534129536095	0.32205460173318	0.823405506018439	0.116093761866767	0.939499267885207
253	0	0.0625321844426384	0	0	0.0625321844426384	0.26176609138952	0.185044989195782	0.128871951032334	0.317152365309365	0.790468629839413	0.0781874388360531	0.868656068675466
254	0	1.510256758692	0	0	1.510256758692	0.247240012379059	0.276837483018262	0.125308885870286	0.311928507974932	0.760001229348621	0.248290116323239	1.00829134567186
255	0	0	0.00343892228941807	0	0.00343892228941807	0.234514360318402	0.234073156821182	0.121934178110847	0.306448989116	0.733608816354348	0.027406851249278	0.761015667603626
256	0	0	0.132315533260275	0	0.132315533260275	0.223189234970174	0.21784738750594	0.122089177697798	0.300768730328145	0.712480057673586	-0.0608618937085094	0.651618163965077
257	0	0	1.65311115112872	0	1.65311115112872	0.212986480312031	0.206055816918468	0.162848209221709	0.2949338581681	0.705051362301641	0.0868092913718765	0.791860653673517
258	0	0	0.0465194921495389	0	0.0465194921495389	0.203704785110982	0.19637970762426	0.160336799768912	0.288983382916398	0.722161901073302	-0.161870051816372	0.56029184925693
259	0	0	0.194753029352991	0	0.194753029352991	0.195193725917434	0.187994186701546	0.161386343581999	0.282950480963587	0.74862534045386	-0.0693144437804279	0.679310896673433
260	0	0	0.125252869291795	0	0.125252869291795	0.18733790579387	0.180502953825945	0.160520261967606	0.276863491876025	0.775254541873868	-0.0191477628510684	0.756106779022799
261	0	0	0	1.17542028333976	1.17542028333976	0.180046818823935	0.173681922882	0.156284013722247	0.280565682221357	0.865200272549121	0.00717393468399028	0.872374207233111
262	0	0	0	0.314956576248376	0.314956576248376	0.173248129343972	0.167390436177986	0.152085201122785	0.282375764675962	0.895840722806418	0.0374700703088089	0.933310793115226
263	0	0	0	0.185670975775003	0.185670975775003	0.166883074230045	0.16153349493192	0.147968044842431	0.281830104345802	0.899012576545287	-0.241167744897745	0.657844831647541
264	0	0	0	2.83567269399884	2.83567269399884	0.160903232418432	0.156043349574075	0.143942849843718	0.30264649244472	1.31143428914037	0.152039192816628	1.463473481957
265	0	0	0	0.80375289847631	0.80375289847631	0.155268201879067	0.150869604721607	0.140013574804089	0.318134362919971	1.11343715699554	-0.162075588168992	0.95136156882655
266	0	0	0	0.00999528779535354	0.00999528779535354	0.149943894864909	0.14597349216716	0.13618151734349	0.323512570307431	0.985031300251604	-0.0413381190964921	0.943693181155112
267	0.978113022939187	0	0	0	0.978113022939187	0.265039827082374	0.141324357856576	0.132446608707606	0.324438479008032	0.944402604362964	-0.101694896864047	0.842707707498917
268	2.88938474842078	0	0	0	2.88938474842078	0.550724047228972	0.136897403395429	0.128808002895882	0.323226953936797	0.91392578845422	-0.116715707465102	0.797210080989118
269	0.0646430238380202	0	0	0	0.0646430238380202	0.351370101014118	0.132672176708059	0.125264384988201	0.320662632712271	0.878298032343521	-0.266062598649325	0.612235433694196
270	0.673616632944443	0	0	0	0.673616632944443	0.382033526007845	0.128631529951412	0.12181414778598	0.317156616859286	0.840397225220927	-0.168588667610873	0.671808557610054
271	5.67229082073595	0	0	0	5.67229082073595	1.00497335336546	0.124760879752727	0.118455499714711	0.312963523347839	0.804834345743354	-0.129197462943404	0.67563688279995
272	0.0230140336358888	0	0	0	0.0230140336358888	0.604703019868716	0.121047669295433	0.115186533978065	0.308256207673901	0.773679374393445	0.0135908979186705	0.787270272312116
273	0	3.62688774664589	0	0	3.62688774664589	0.510095362943479	0.360041389337863	0.112005274551409	0.303159232793057	0.746086249945686	-0.156854159060492	0.589232090885194
274	0	2.73659174217032	0	0	2.73659174217032	0.454055779972869	0.454258078718766	0.108909707673027	0.297766187268251	0.721931523679127	-0.0160334790637675	0.705898044615359
275	0	0.248750458161069	0	0	0.248750458161069	0.414129846551659	0.379589236634805	0.105897803903127	0.292149566753301	0.701475545123785	-0.10668243717418	0.594793107949605
276	0	0.0121956428355854	0	0	0.0121956428355854	0.383135145698265	0.339281345438508	0.10296753385095	0.286366832403364	0.684778660992983	-0.0838652735663743	0.600913387426609
277	0	0.718287893465013	0	0	0.718287893465013	0.357814288705515	0.361315925356499	0.100116879535745	0.280464337465448	0.671639784429971	-0.351355630806841	0.32028415362313
278	0	0.00107724038045581	0	0	0.00107724038045581	0.336416587364918	0.324733267192101	0.0973438426672644	0.274479987754212	0.661997787512642	-0.431799349499741	0.230198438012901
279	0	0	1.29655513359797	0	1.29655513359797	0.317894232014255	0.303836670120892	0.12921894443199	0.268445111110633	0.656395104615958	-0.458511609783189	0.197883494832769
280	0	0	0.000362932786767804	0	0.000362932786767804	0.301571166842121	0.287142642274018	0.126225765080434	0.262385811613209	0.657930382761227	-0.472527800211339	0.185402582549888
281	0	0	0.727506158231978	0	0.727506158231978	0.286986191671927	0.272930105620388	0.142333356791073	0.256323976194729	0.670064644712435	-0.41122084529159	0.258843799420845
282	0	0	6.37707081339361e-05	0	6.37707081339361e-05	0.273810804197012	0.260436151523518	0.138841372692803	0.250278039639598	0.695245963598709	-0.585002718877137	0.110243244721572
283	0	0	3.07577071627864	0	3.07577071627864	0.261802809015397	0.249229323692926	0.217212911910826	0.24426357722	0.791914762756928	-0.37991126862808	0.412003494128847
284	0	0	0.0125999568606486	0	0.0125999568606486	0.250778526302109	0.239034883610486	0.213039055791821	0.238293771560939	0.894379046236391	-0.444003780691853	0.450375265544537
285	0	0	0	7.28701313987024	7.28701313987024	0.24059532851209	0.229664599195908	0.207734846942013	0.29325248961897	1.42975785396407	-0.271026724307203	1.15873112965687
286	0	0	0	0.333507549791161	0.333507549791161	0.231140225548419	0.220982769159288	0.202361066744837	0.323076699678596	1.47248176899268	-0.186433614406171	1.28604815458651
287	0	0	0	0.522152991074352	0.522152991074352	0.222322151940952	0.212887760394755	0.197029110697109	0.339278044266537	1.5212263750601	-0.295098139557469	1.22612823550263
288	0	0	0	0.00522886804893975	0.00522886804893975	0.214066605818917	0.205301138764371	0.191779717765893	0.347174067242527	1.44915594672057	-0.215380104274885	1.23377584244569
289	0	0	0	1.02135611615364	1.02135611615364	0.206311830296646	0.198160879938236	0.186631705916417	0.358993651082693	1.52672060297505	-0.292499829389598	1.23422077358545
290	0	0	0	0.466561274673803	0.466561274673803	0.199006034760685	0.191416929331154	0.18159453406265	0.368181295533765	1.44140970761823	-0.12909244235298	1.31231726526524
291	0.91420490097631	0	0	0	0.91420490097631	0.304394262583743	0.18502818899854	0.176672943426583	0.371452586664425	1.39063897801648	-0.11652573029372	1.27411324772276
292	0.440493729483283	0	0	0	0.440493729483283	0.29175099252776	0.178960409462731	0.171869033903484	0.371567930155531	1.33166566994559	-0.026111556749256	1.30555411319633
293	0.67895970165546	0	0	0	0.67895970165546	0.328314385675007	0.173184676157366	0.167183317448871	0.369899086412401	1.27560630560683	0.00606163186435498	1.28166793747118
294	0.0295058404284478	0	0	0	0.0295058404284478	0.269412837125751	0.167676298450941	0.162615302762886	0.366977045013979	1.22133322234108	-0.278221977254981	0.943111245086095
295	0.62211298191897	0	0	0	0.62211298191897	0.322409892873144	0.162413978307732	0.158163842528282	0.363119369332088	1.16840814632228	-0.494611549910522	0.673796596411761
296	0.116257584873474	0	0	0	0.116257584873474	0.28020972961483	0.157379177562123	0.153827350777335	0.358542527950355	1.11744865126179	-0.244804929939946	0.872643721321847
297	0	0.00480803795970712	0	0	0.00480803795970712	0.252351211428775	0.152877182893811	0.149603944790963	0.353404658347372	1.06857152260152	-0.274189790054401	0.794381732547118
298	0	0.702668583073867	0	0	0.702668583073867	0.236184699310786	0.195130677365966	0.145491540934153	0.347826410505953	1.02182659745507	-0.385919745954146	0.635906851500924
299	0	0.13134185009687	0	0	0.13134185009687	0.223426277961191	0.182900809733808	0.141487921206574	0.341902619334243	0.977310220757128	-0.407303246850885	0.570006973906242
300	0	1.53615200842125	0	0	1.53615200842125	0.212643023538839	0.273685828380192	0.137590780526377	0.335709459812977	0.935142768113258	-0.330140992244875	0.605001775868383
301	0	1.27656437014835	0	0	1.27656437014835	0.20319516665679	0.315157336128849	0.133797760962007	0.329309123463721	0.895759833746658	-0.334952656404743	0.560807177341915
302	0	0.157933609875791	0	0	0.157933609875791	0.194729992261512	0.279212073821276	0.130106476896705	0.322753025514328	0.860194672823236	-0.389363393308283	0.470831279514953
303	0	0	0.470357400593348	0	0.470357400593348	0.187028827348451	0.255400822781549	0.139056559818729	0.31608408883406	0.829557286015712	-0.042111250349418	0.787446035666294
304	0	0	4.51834502236366	0	4.51834502236366	0.179945190610115	0.239761712735182	0.255905166814909	0.309338420619398	0.813005592472902	-0.0411768813817829	0.771828711091119
305	0	0	0.0818646077661729	0	0.0818646077661729	0.173375331441526	0.227279743293	0.253098118034768	0.302546574616162	0.835573887853192	-0.11465601221086	0.720917875642332
306	0	0	0.0592718109757695	0	0.0592718109757695	0.167242576245997	0.216676635709362	0.248480414796678	0.295734521655879	0.883839676822865	0.139841547758791	1.02368122458166
307	0	0	1.17370609692934	0	1.17370609692934	0.161488325773692	0.207350735362744	0.273415803633733	0.288924409530195	0.963672240483324	-0.15266987628401	0.811002364199314
308	0	0	1.78015206918714	0	1.78015206918714	0.15606655448085	0.198964607429349	0.314191074035601	0.28213516730271	1.10805013064737	0.166045839268558	1.27409596991593
309	0	0	0	1.69085271856351	1.69085271856351	0.150940284108527	0.191308140696279	0.306737771285112	0.289507679072904	1.29534897889419	0.227941464087743	1.52329044298194
310	0	0	0	0.0316087171052414	0.0316087171052414	0.146079232334202	0.184240735812524	0.298850703833034	0.290701451674705	1.32485303708845	0.0639099107256464	1.3887629478141
311	0	0	0	0.0621223232073721	0.0621223232073721	0.141458192620858	0.177663145293897	0.290996338000366	0.288462659193106	1.33116626845321	0.0692046672219179	1.40037093567513
312	0	0	0	0.74981697132931	0.74981697132931	0.137055886280984	0.171502339415493	0.283256360957811	0.290936738420503	1.42349443848643	0.274881086047743	1.69837552453417
313	0	0	0	0.0179908728242314	0.0179908728242314	0.132854129294099	0.16570275592343	0.275663208838616	0.289849898534356	1.31799771949177	-0.203163202883399	1.11483451660837
314	0	0	0	0.202286250900815	0.202286250900815	0.128837214723296	0.160220944182479	0.268232219061653	0.288189260053519	1.27156494110377	-0.121197596959753	1.15036734414402
315	0.227422817754278	0	0	0	0.227422817754278	0.152925079652958	0.155022132979493	0.260970885647741	0.284830490107352	1.21274290816847	-0.121424693252021	1.09131821491645
316	0.140344882249617	0	0	0	0.140344882249617	0.151497210324387	0.150077946042074	0.253882522839664	0.280467387898538	1.15058034720981	-0.213116969409349	0.937463377800465
317	0.911672395175038	0	0	0	0.911672395175038	0.247802347032755	0.145364832111409	0.246968000147932	0.275595806918657	1.08953871566079	-0.118543382105271	0.970995333555521
318	0.0184033800351817	0	0	0	0.0184033800351817	0.183260657263378	0.140862956159424	0.2402266664464	0.270397826870733	1.02947768599602	-0.120773141908035	0.908704544087986
319	0.554196883652889	0	0	0	0.554196883652889	0.233250232644261	0.136555397510067	0.233656884899226	0.26498084728975	0.970145011811852	-0.13776898302735	0.832376028784502
320	3.24620843742256	0	0	0	3.24620843742256	0.584383413955584	0.132427557740381	0.227256362455914	0.259417300445847	0.91294238892901	-0.0159148429275777	0.897027546001432
321	0	0.00244458584003919	0	0	0.00244458584003919	0.355123172187659	0.12863020534046	0.221022362775533	0.253759572296814	0.859126280710672	-0.149391101384441	0.709735179326231
322	0	0.112557013223477	0	0	0.112557013223477	0.303115699894622	0.132295264965446	0.214951849136271	0.248047224715048	0.809109221248752	-0.381110481883524	0.427998739365229
323	0	0.385940881084323	0	0	0.385940881084323	0.272182551458578	0.151781891545338	0.209041583317533	0.242311015404817	0.762900152076298	-0.14384991650644	0.619050235569859
324	0	0.0639066931421514	0	0	0.0639066931421514	0.250145636943489	0.142707578797448	0.203288195728044	0.236575348747324	0.720445468741423	-0.488363182194799	0.232082286546625
325	0	1.68288765864311	0	0	1.68288765864311	0.232995865297439	0.247398776374586	0.197688236148968	0.230859870561176	0.681728328081475	-0.408290214665137	0.273438113416337
326	0	0.0238079251375807	0	0	0.0238079251375807	0.218927491779093	0.203847179601931	0.192238211050829	0.225180558343518	0.647379873313992	-0.172375398324464	0.475004474989528
327	0	0	0.541259289091182	0	0.541259289091182	0.206977851654324	0.187591408383696	0.201367228170731	0.219550496237011	0.618296259633823	-0.0959270681676937	0.522369191466129
328	0	0	0.00738669170537621	0	0.00738669170537621	0.19657518874655	0.176520984940326	0.196245228509507	0.213980443626372	0.595811218653992	0.107405659261414	0.703216877915406
329	0	0	0.308410279644503	0	0.308410279644503	0.18735312634884	0.167714280676799	0.199136937372729	0.208479263437058	0.581074763662786	-0.0420826733357426	0.538992090327044
330	0	0	0.0987004648695846	0	0.0987004648695846	0.179063213178304	0.160233205197574	0.196455676590999	0.203054251989593	0.575755898583299	0.000961906464022047	0.576717805047321
331	0	0	1.24056229687364	0	1.24056229687364	0.171529382614072	0.153640299979911	0.224233140343272	0.197711397893738	0.602740329186261	-0.00693093011499831	0.595809399071263
332	0	0	0.0776052931546885	0	0.0776052931546885	0.164622379476819	0.147694577177752	0.220725394700037	0.192455588592066	0.63588767058941	0.119725455892972	0.755613126482382
333	0	0	0	1.38702752636769	1.38702752636769	0.158244521371238	0.142248419343383	0.214902007194535	0.198877433652514	0.741047319163369	-0.0162963801846203	0.724750938978749
334	0	0	0	0.537604426347117	0.537604426347117	0.152320171434702	0.137204375929519	0.209126776070798	0.204557482662254	0.795535230126884	-0.103656189659162	0.691879040467723
335	0	0	0	4.55590992702285	4.55590992702285	0.146789540412169	0.132494400206772	0.203460314441412	0.243134285528265	1.42970518326193	-0.231639278074174	1.19806590518775
336	0	0	0	0.832852746162106	0.832852746162106	0.141604517392833	0.128068845601423	0.197919699435289	0.26895566586387	1.18058470949457	-0.209630302984945	0.970954406509621
337	0	0	0	4.05374696737438	4.05374696737438	0.136725783824653	0.123890186473704	0.192511374104066	0.314023665769487	1.50605320731678	0.0634370647191469	1.56949027203593
338	0	0	0	0.114848761669064	0.114848761669064	0.132120765762272	0.119929220138627	0.187237429341076	0.338486932542236	1.16947094094214	0.143562179057757	1.3130331199999
339	1.39227976117425	0	0	0	1.39227976117425	0.29877151683115	0.116162658725614	0.182097820199762	0.350172706525997	1.09282328944483	-0.059232637363015	1.03359065208181
340	0.103141396184999	0	0	0	0.103141396184999	0.21560142728191	0.112571541405485	0.177091337873164	0.356514484034848	1.01340040777561	-0.0526505954321064	0.960749812343503
341	0.0106303830990128	0	0	0	0.0106303830990128	0.18848546255543	0.1091401523952	0.172216097334651	0.359619474202661	0.948018807902654	-0.254456690198537	0.693562117704117
342	0.147365871534198	0	0	0	0.147365871534198	0.191210430457921	0.105855262484474	0.167469805979774	0.360482531785498	0.891110529809543	-0.211608108982029	0.679502420827514
343	0.403035846017261	0	0	0	0.403035846017261	0.220204317555945	0.102705584147099	0.162849922207203	0.359693614732573	0.840222234010876	-0.242617347227119	0.597604886783758
344	2.06300476102475	0	0	0	2.06300476102475	0.436537830923651	0.0996813715817379	0.158353754110069	0.357642814166693	0.794097069457544	-0.339672369856392	0.454424699601152
345	0	2.07586192472587	0	0	2.07586192472587	0.287209100456903	0.235604429029066	0.15397852348229	0.354606190692761	0.752333734168446	-0.243841548445546	0.5084921857229
346	0	0.0296535969921554	0	0	0.0296535969921554	0.251134992127056	0.185926661912957	0.149721408700458	0.350788440451976	0.71472659756377	-0.127411340047186	0.587315257516584
347	0	0.0175570023723872	0	0	0.0175570023723872	0.228820174583326	0.170207470725196	0.145579574195127	0.346346584252892	0.680963738195076	-0.0545980771191454	0.626365661075931
348	0	0.63654836871699	0	0	0.63654836871699	0.212426077320928	0.201395587714555	0.141550191107066	0.341404199297318	0.650651980305937	0.349046696519198	0.999698676825135
349	0	0.0866147119885904	0	0	0.0866147119885904	0.199348183761798	0.18360074855827	0.137630451975643	0.336060494226251	0.623547123352512	0.507594049176287	1.1311411725288
350	0	0.0238984556637827	0	0	0.0238984556637827	0.188401303332418	0.171871456482118	0.133817581283534	0.330396373740322	0.599507408595891	0.408078241286465	1.00758564988236
351	0	0	2.58496974660778	0	2.58496974660778	0.178946612441186	0.162030617837745	0.199036764459388	0.324478648320192	0.579658181022196	0.546263384422112	1.12592156544431
352	0	0	0.0107882283647396	0	0.0107882283647396	0.170600338988437	0.154198058007957	0.194961180215175	0.318363049754139	0.57080941037303	0.510922893204914	1.08173230357794
353	0	0	0.225291644559094	0	0.225291644559094	0.163113701891677	0.147426217989333	0.195982996372369	0.312096449254484	0.574617630845665	0.365726426722603	0.940344057568268
354	0	0	1.84188644364072	0	1.84188644364072	0.15631603463881	0.141388733940103	0.240019880161994	0.305718526397459	0.609695557447819	0.260653955548095	0.870349512995914
355	0	0	2.13446987625967	0	2.13446987625967	0.150085005869916	0.13590433006146	0.291318846367311	0.299263049671433	0.718873133349428	0.0835868250911508	0.802459958440579
356	0	0	0.162869145913724	0	0.162869145913724	0.144329799707239	0.130858467057272	0.288990835851018	0.292758875933161	0.827890026839769	0.232064190419193	1.05995421725896
357	0	0	0	0.491068306355113	0.491068306355113	0.138981032398916	0.12617298217273	0.281696830136559	0.290332924456226	0.922927810983957	0.173855160784113	1.09678297176807
358	0	0	0	0.806734528914607	0.806734528914607	0.133984408844294	0.121791606316955	0.274347691320309	0.292757447002022	1.03671110479022	0.294301346572814	1.33101245136304
359	0	0	0	0.695323229504612	0.695323229504612	0.129296569670347	0.117672174034647	0.267079665337148	0.296777127284705	1.11350880879964	0.31835603374025	1.43186484253989
360	0	0	0	0.124062604468863	0.124062604468863	0.124882279717476	0.113782076072423	0.259936879679366	0.296955597482787	1.05844556014066	0.0557765346151303	1.11422209475579
361	0	0	0	0.66204882459758	0.66204882459758	0.120712469386954	0.110095439043221	0.252939593032983	0.299789435099496	1.08845501844406	0.130422389811109	1.21887740825517
362	0	0	0	0.842309187557195	0.842309187557195	0.116762835957067	0.106591291754541	0.246097828507706	0.305848774469798	1.0573059015086	0.178203212623424	1.23550911413202
363	0.447150682834925	0	0	0	0.447150682834925	0.16793494254949	0.103252326785817	0.239416376540718	0.306473056561167	0.995159734298507	0.463862844580111	1.45902257887862
364	0.676291814468094	0	0	0	0.676291814468094	0.217981967653825	0.100064037307665	0.232897058316804	0.30421290048896	0.943353572308856	0.684319404255735	1.62767297656459
365	0.549637325105325	0	0	0	0.549637325105325	0.231863397788834	0.0970140992078007	0.226539890401787	0.300717045033265	0.893332513584875	0.505283333489647	1.39861584707452
366	0.70044021731395	0	0	0	0.70044021731395	0.266761691794365	0.0940919185774037	0.22034374010596	0.296458502249864	0.844859050134533	0.741209422634003	1.58606847276854
367	0.000274055551555651	0	0	0	0.000274055551555651	0.203847429333716	0.0912882936393473	0.214306719575515	0.291681629442393	0.798344907366769	0.570268466984622	1.36861337435139
368	0.355158629961727	0	0	0	0.355158629961727	0.227176978421551	0.0885951577113152	0.208426435221784	0.28653778406127	0.753853485950728	0.592182225702689	1.34603571165342
369	0	0.424332180423928	0	0	0.424332180423928	0.190129906233185	0.114384034614757	0.202700152124045	0.281130294349615	0.711701543818269	0.219869085009287	0.931570628827555
370	0	1.39790884540115	0	0	1.39790884540115	0.175102600130547	0.195392918149883	0.197124905989416	0.275534116912807	0.672134567906546	0.178172265798654	0.850306833705199
371	0	0.0711008503639962	0	0	0.0711008503639962	0.164000097594862	0.162081912704221	0.191697581454513	0.269805908487079	0.635425360690472	0.278648147409437	0.914073508099909
372	0	3.05501073350215	0	0	3.05501073350215	0.154969053742296	0.351644007455524	0.186414968051342	0.263989762225479	0.601821446775527	0.271413642063979	0.873235088839506
373	0	0.608200568752064	0	0	0.608200568752064	0.14727008472465	0.311005243806956	0.181273800923998	0.258120734191793	0.572074588762052	0.0404905158612479	0.6125651046233
374	0	3.97909132022427	0	0	3.97909132022427	0.140516640795962	0.535613398960102	0.176270790876545	0.252227141170804	0.547864542437214	0.164913526256243	0.712778068693456
375	0	0	0.0278592739005705	0	0.0278592739005705	0.134476885051752	0.419825250426226	0.172145511135622	0.246332128252498	0.534178540886956	0.348402005266929	0.882580546153884
376	0	0	0.0367361490350617	0	0.0367361490350617	0.128999334697647	0.377568143565666	0.168380374834402	0.240454778854512	0.533769850764203	0.266939026532033	0.800708877296236
377	0	0	1.09191028421498	0	1.09191028421498	0.123978923611328	0.348651077994984	0.192861196162821	0.234610925380289	0.550417336424956	0.256627874677744	0.807045211102699
378	0	0	0.238989190016607	0	0.238989190016607	0.119339460329517	0.32618415495524	0.194393303036643	0.228813756830745	0.59110429210893	0.200311551869101	0.79141584397803
379	0	0	0.0610235864113483	0	0.0610235864113483	0.115023734622203	0.307611126192836	0.19092675690428	0.223074284421717	0.64181701438745	0.157799448961509	0.799616463348959
380	0	0	0.246793722624601	0	0.246793722624601	0.110987562729368	0.291676639305787	0.192397845663302	0.217401705255101	0.697948784751631	0.131001683160113	0.828950467911743
381	0	0	0	1.60309428685537	1.60309428685537	0.107196016696345	0.277664442024953	0.187290749406869	0.22519527990619	0.844114964327292	0.0348416462110963	0.878956610538388
382	0	0	0	2.58346268141401	2.58346268141401	0.103620937026871	0.265124791809997	0.18222290197886	0.248494300636389	1.136907879542	0.214079553795867	1.35098743333786
383	0	0	0	0.104052953948761	0.104052953948761	0.100239235438035	0.253755646669009	0.177260216468765	0.25913611879184	1.06438312163473	-0.0185221756841503	1.04586094595058
384	0	0	0	1.77671315486964	1.77671315486964	0.0970317032207585	0.243343723312556	0.172413834378583	0.277118577675124	1.3104582639442	-0.198310507354745	1.11214775658945
385	0	0	0	0.0958951166786247	0.0958951166786247	0.0939821538683707	0.233732417864297	0.167687155637418	0.286221181873416	1.12815726191423	-0.243670717060196	0.884486544854037
386	0	0	0	0.0773008429139782	0.0773008429139782	0.0910767929580626	0.224803080652945	0.163080698470363	0.2899185042318	1.07081444463715	-0.583113438658714	0.487701005978433
387	0.883148192996076	0	0	0	0.883148192996076	0.196778076205791	0.21646346813549	0.158593607122853	0.290678501131414	1.04586549167271	-0.360180633382659	0.685684858290054
388	0.405529811601035	0	0	0	0.405529811601035	0.185767956660675	0.208640297235674	0.154224286317114	0.289673341708732	1.00503943428084	-0.290107933672262	0.714931500608574
389	0.0198650810492039	0	0	0	0.0198650810492039	0.147734347225227	0.201274264896822	0.149970716116469	0.287514850460361	0.96350487500762	-0.0345975174247036	0.928907357582917
390	1.08026720273455	0	0	0	1.08026720273455	0.265422929961939	0.194316611829965	0.145830625535587	0.284525187436425	0.921977887838043	0.0431295717888892	0.965107459626933
391	0.991841046232762	0	0	0	0.991841046232762	0.306658049322787	0.187726688060764	0.141801595554705	0.280913670243471	0.881540986652988	0.190949550220159	1.07249053687315
392	0.659511295626236	0	0	0	0.659511295626236	0.301398446031036	0.181470188221369	0.137881123625837	0.27682774201328	0.842063179676553	0.14022008310327	0.982283262779823
393	0	0.178849571614081	0	0	0.178849571614081	0.231967774641433	0.187479018177596	0.134066665741703	0.272376587547001	0.803669519373181	0.0441680201209683	0.847837539494149
394	0	1.44270037640373	0	0	1.44270037640373	0.206702496545055	0.274081213094334	0.130355664735892	0.267643915734213	0.766513041546922	0.0236224731820527	0.790135514728974
395	0	2.28709765952326	0	0	2.28709765952326	0.189491619704029	0.386499777525435	0.126745569772534	0.262695559569489	0.730928885612495	-0.188344110639747	0.542584774972748
396	0	0.000602559291164675	0	0	0.000602559291164675	0.176283152141469	0.317438882806423	0.123233849999512	0.257584303495732	0.69754993080006	-0.0468721602345195	0.650677770565541
397	0	0.759393590915517	0	0	0.759393590915517	0.165508277172985	0.342190248165296	0.119818004221747	0.252353106967089	0.666969418095118	-0.143810638366695	0.523158779728423
398	0	0.253884755316663	0	0	0.253884755316663	0.156380068747296	0.323056349762358	0.116495567792779	0.24703734412025	0.639784764608179	-0.258681722733609	0.38110304187457
399	0	0	0.00192742641972528	0	0.00192742641972528	0.14844489513825	0.297612926175985	0.113315512125016	0.24166641107422	0.616610756595102	-0.352345047033006	0.264265709562096
400	0	0	2.44779567761304	0	2.44779567761304	0.141416699348142	0.280664045744216	0.175442296679317	0.236264911021305	0.601737481449587	-0.212907300697626	0.388830180751962
401	0	0	0.514589485695633	0	0.514589485695633	0.135103238317054	0.266718942215343	0.185390262842026	0.230853548301941	0.610837621975351	-0.432740019780655	0.178097602194696
402	0	0	0.174170442063684	0	0.174170442063684	0.129368974858994	0.254633670092208	0.185514558839944	0.225449816370327	0.641830074705708	-0.436668701941329	0.205161372764378
403	0	0	0.000993787182843867	0	0.000993787182843867	0.124114692256121	0.243862382754149	0.180796718062332	0.220068536318415	0.678853405913537	-0.582289225369611	0.0965641805439259
404	0	0	0.818684054731623	0	0.818684054731623	0.119265521703991	0.234089122137506	0.197859901525635	0.214722284798536	0.741746240607434	-0.511070249132677	0.230675991474757
405	0	0	0	2.7239899313644e-07	2.7239899313644e-07	0.114763529922379	0.225110683461923	0.192917013035795	0.209421740868344	0.776554298155073	-0.477712763339542	0.298841534815531
406	0	0	0	1.95399504706944	1.95399504706944	0.11056292917422	0.216787015824656	0.18783505993275	0.220498827947733	0.994932212019222	-0.342484068901224	0.652448143117998
407	0	0	0	0.665097143725904	0.665097143725904	0.106626869813927	0.209016645449244	0.182814822825591	0.229689980462613	1.0183359808708	-0.426827930823108	0.591508050047692
408	0	0	0	1.07268330103072	1.07268330103072	0.10292522694713	0.201723178864045	0.177888976631958	0.240857743485838	1.10504735709832	-0.194826401405417	0.910220955692906
409	0	0	0	2.70036094144135	2.70036094144135	0.0994330331727451	0.194847322919817	0.173069874027501	0.267490056183053	1.29477688887989	0.00686513749424939	1.30164202637414
410	0	0	0	0.891792370475693	0.891792370475693	0.0961293436725742	0.1883418937102	0.168362845703003	0.287432771959281	1.12124989144366	0.139225929302811	1.26047582074648
411	2.06719639567598	0	0	0	2.06719639567598	0.346903664745064	0.182168552438164	0.163769984392612	0.29611837024682	1.07377577085507	0.143459401152094	1.21723517200717
412	2.86249420769282	0	0	0	2.86249420769282	0.559360460303417	0.176295591346956	0.159291647990567	0.299661322972148	1.02827892091764	0.0332919442397592	1.0615708651574
413	2.81695368066349	0	0	0	2.81695368066349	0.687708695514733	0.170696385341713	0.154927177955127	0.300644329284478	0.987895180875309	0.0558226695603993	1.04371785043571
414	0.0614340864707959	0	0	0	0.0614340864707959	0.456345590191797	0.165348280609167	0.150675286022426	0.299958824798093	0.949106864047019	0.0228957691448236	0.972002633191842
415	6.28201016124329	0	0	0	6.28201016124329	1.1562604361855	0.160231778756409	0.146534280357743	0.298087117337316	0.911224880084768	-0.0664945869757332	0.844730293109035
416	0.0519948923306666	0	0	0	0.0519948923306666	0.70610000616592	0.155329925988467	0.142502206104904	0.295332758505752	0.877561547906643	0.0728613153877308	0.950422863294374
417	0	0.172678263531426	0	0	0.172678263531426	0.592100402783178	0.162176292373053	0.13857693687264	0.291903949446306	0.847301558161502	0.0115894503365724	0.858891008498075
418	0	5.01947511463529	0	0	5.01947511463529	0.52414673268659	0.48929062886184	0.134756236470394	0.287951759940136	0.819840855968396	-0.352539276594612	0.467301579373784
419	0	0.919195134477863	0	0	0.919195134477863	0.47549775477175	0.427149222162486	0.131037801771207	0.283590241205995	0.795431029443601	0.117482655519847	0.912913684963449
420	0	0.469522344670478	0	0	0.469522344670478	0.437715998082297	0.399412628861832	0.12741929315084	0.278908054239998	0.774564227588984	-0.215213223572608	0.559351004016376
421	0	0.175315467475338	0	0	0.175315467475338	0.40691439400875	0.3698212213061	0.123898356492475	0.273975673627377	0.757457355200829	-0.121554602823288	0.635902752377541
422	0	0.405726422019929	0	0	0.405726422019929	0.380974656075234	0.367713049664878	0.120472639313836	0.268850094599137	0.744165925121262	-0.131953487546989	0.612212437574274
423	0	0	0.00650924921671876	0	0.00650924921671876	0.358614511563761	0.33746118750474	0.117313371088915	0.263578042372436	0.734880208220352	-0.206819341699827	0.528060866520525
424	0	0	0.0768081950373606	0	0.0768081950373606	0.338999105791382	0.317830550161305	0.11611727673306	0.258198237938582	0.729542699463042	-0.26084900854713	0.468693690915911
425	0	0	0.818952728439817	0	0.818952728439817	0.321554831978504	0.301626678957146	0.134774388085095	0.252743044964632	0.731976932430239	-0.160528877922586	0.571448054507652
426	0	0	0.0192180651729947	0	0.0192180651729947	0.305870854187464	0.287577130115131	0.13193156227988	0.247239696789061	0.747144398872793	0.122211033113592	0.869355431986385
427	0	0	0.524558815136351	0	0.524558815136351	0.291642994705724	0.275071006248072	0.14241071760489	0.241711230174334	0.776780427628186	0.232314219747842	1.00909464737603
428	0	0	0.138282740795009	0	0.138282740795009	0.278639847019812	0.263747659600591	0.142474255041632	0.236177209099076	0.810640300774999	0.261567709660969	1.07220801043597
429	0	0	0	0.616396790053995	0.616396790053995	0.266681330199408	0.253370833736334	0.138733038759951	0.235803419584974	0.870932492107362	0.322087446845769	1.19301993895313
430	0	0	0	1.04779232866189	1.04779232866189	0.255624582965377	0.24377528333962	0.135007246208264	0.241840505787168	0.988435351625586	0.350769702515637	1.33920505414122
431	0	0	0	0.201719139326993	0.201719139326993	0.245354379899977	0.234839944836914	0.131349873928652	0.244156933023736	0.978271475517268	0.407062036545513	1.38533351206278
432	0	0	0	1.46661923087888	1.46661923087888	0.235776437661414	0.226472944103291	0.127772953795699	0.25510722674709	1.17796297341151	0.191475455317524	1.36943842872903
433	0	0	0	1.03548422477017	1.03548422477017	0.226812626815522	0.218602579232545	0.124280976474101	0.267582189232024	1.14674334574466	0.145482928021504	1.29222627376617
434	0	0	0	2.17384191116647	2.17384191116647	0.218397474678594	0.211171591748715	0.120875465714521	0.290128317580181	1.18044811442021	0.149304283208144	1.32975239762835
435	0.772106357952999	0	0	0	0.772106357952999	0.305310972394054	0.204133367802764	0.117556501753152	0.300348523636446	1.10334095878046	0.232281487524875	1.33562244630534
436	0.278116128990495	0	0	0	0.278116128990495	0.281139905430438	0.197449330268404	0.114323377886641	0.303811401563274	1.05415419392348	0.156514879683044	1.21066907360653
437	0.0278282323664887	0	0	0	0.0278282323664887	0.249355164401418	0.19108709600668	0.111174928433919	0.304495523347631	1.01320335098595	0.311969864109622	1.32517321509558
438	0.0047386390426965	0	0	0	0.0047386390426965	0.232534097610769	0.185019141522138	0.108109709487193	0.30346945369286	0.976091199758427	0.0821875561020511	1.05827875586048
439	0.00010074412228114	0	0	0	0.00010074412228114	0.220058191900964	0.179221816123469	0.105126105841664	0.301263525865116	0.941399670904731	-0.0387189505561081	0.902680720348623
440	8.29809332534801e-05	0	0	0	8.29809332534801e-05	0.209890183278316	0.173674598488065	0.10222239771954	0.298196369542966	0.908395821432462	0.0330749733124607	0.941470794744923
441	0	3.48417797828485	0	0	3.48417797828485	0.201006181947935	0.401375748007753	0.0993968041586876	0.294480370468923	0.876775691047922	0.0919048170923682	0.96868050814029
442	0	0.3302752850101	0	0	0.3302752850101	0.193027005984669	0.336352097418532	0.096647512153073	0.290266736062026	0.846871473982407	-0.0886280871128919	0.758243386869515
443	0	0.159754510031919	0	0	0.159754510031919	0.185729920824721	0.311705988258469	0.0939726967251268	0.285668113373554	0.818946568767606	-0.0619363821836852	0.757010186583921
444	0	0.219395933347345	0	0	0.219395933347345	0.178978172872383	0.302035708797317	0.0913705350238886	0.280771226456577	0.793002202097418	-0.0410814234492016	0.751920778648216
445	0	0.0155369705815355	0	0	0.0155369705815355	0.172679428217091	0.281195406800438	0.0888392163707649	0.275644507028404	0.768978195971966	0.166380294821733	0.935358490793699
446	0	1.81970727218435	0	0	1.81970727218435	0.166767506975645	0.387498039676321	0.0863769494869623	0.270342982672024	0.747047857022668	0.0308537951303176	0.777901652152985
447	0	0	2.10777562674948	0	2.10777562674948	0.161192762831873	0.332016420238783	0.140185562718699	0.26491155806538	0.730212728524695	-0.163864983165908	0.566347745358787
448	0	0	0.0100788155558352	0	0.0100788155558352	0.155916588956555	0.309153779048021	0.137508475585135	0.259387302760766	0.725409146555111	-0.0720801391784501	0.653329007376661
449	0	0	0.121018873437738	0	0.121018873437738	0.150908081948655	0.292107112993149	0.137265068025224	0.253801097334589	0.733198917607932	-0.252131512316515	0.481067405291417
450	0	0	1.01372205583047	0	1.01372205583047	0.14614191359019	0.277967168701613	0.160752777830969	0.248178849734077	0.761490390149125	-0.0797403500148273	0.681750040134297
451	0	0	0.358837414537807	0	0.358837414537807	0.141596916261167	0.26566190896295	0.166482309598967	0.242542414664646	0.813247331976816	-0.396324815825084	0.416922516151732
452	0	0	1.10032145804355	0	1.10032145804355	0.13725510940771	0.254658912013344	0.191650658905969	0.23691030226627	0.901153036578119	-0.251265617487646	0.649887419090474
453	0	0	0	0.0524742808282884	0.0524742808282884	0.133101009169955	0.244648184310173	0.187079899829742	0.231736582282926	0.952559522286283	-0.252438888230179	0.700120634056104
454	0	0	0	0.662747421860673	0.662747421860673	0.129121125871232	0.235430231329675	0.18225017302093	0.231931072171087	1.04247541301354	-0.0767172955193184	0.965758117494224
455	0	0	0	0.0224378306543293	0.0224378306543293	0.125303589771434	0.226867480656984	0.177444366768814	0.229691708244826	1.02463822275172	-0.484137225591584	0.540500997160137
456	0	0	0	0.205080458465822	0.205080458465822	0.121637866640661	0.218860123570547	0.172711139206613	0.227567225949235	1.03983869573239	-0.466408200705979	0.573430495026413
457	0	0	0	0.239706485829854	0.239706485829854	0.118114537665857	0.21133287463793	0.168069615699173	0.226131073111447	1.02728860925788	-0.501553356153599	0.525735253104281
458	0	0	0	0.0164260668135666	0.0164260668135666	0.114725126375657	0.204227165788228	0.163528716806487	0.223184080770109	0.98086019432669	-0.4112555397706	0.569604654556091
459	0.295805687929195	0	0	0	0.295805687929195	0.147794847868867	0.197496274969253	0.15909270215718	0.219323584760304	0.950602019475519	-0.594739816841364	0.355862202634155
460	0.00698362687441912	0	0	0	0.00698362687441912	0.126025323771619	0.191102144274641	0.154763358876295	0.215074733773772	0.911515552475332	-0.636822813979038	0.274692738496295
461	0.755788140238511	0	0	0	0.755788140238511	0.211605650958272	0.185013222340126	0.150541034921099	0.210615168498948	0.872923330357755	-0.296799701761482	0.576123628596273
462	9.05650270794769	0	0	0	9.05650270794769	1.26915079292919	0.179202954779665	0.146425187706423	0.206031690172839	0.839678882232953	-0.322013018371414	0.517665863861539
463	1.75406404329456	0	0	0	1.75406404329456	0.874252859919365	0.173648699570495	0.142414700670122	0.201378012057015	0.8145258261043	-0.207789424499411	0.606736401604889
464	0.468314294754062	0	0	0	0.468314294754062	0.692158381703606	0.168330929723206	0.138508077652832	0.19669084551887	0.791825522512289	-0.25302987598886	0.538795646523429
465	0	0.422081159209804	0	0	0.422081159209804	0.569554428581576	0.191460744565497	0.134703568125224	0.191996797991933	0.770595388523434	-0.190930118039743	0.579665270483691
466	0	0.0276254273781877	0	0	0.0276254273781877	0.504241715182243	0.178479261654496	0.130999250987514	0.187315902628109	0.750539497106701	-0.253934947252712	0.496604549853989
467	0	0.776952703960923	0	0	0.776952703960923	0.457559972089093	0.222342843141649	0.127393092382358	0.182663636560659	0.731542670783801	-0.170904409975317	0.560638260808484
468	0	6.4210741569388	0	0	6.4210741569388	0.421377564111564	0.627119769842408	0.12388298657593	0.178052169192448	0.713785504331924	-0.234514026157161	0.479271478174764
469	0	5.36028462634469	0	0	5.36028462634469	0.391947470627541	0.823754265411424	0.120466785449546	0.173491181354102	0.699172546760828	-0.23671449308428	0.462458053676548
470	0	1.94027713344967	0	0	1.94027713344967	0.367214395893443	0.777318311020413	0.117142320119419	0.168988428489588	0.692517971041126	-0.0874392741834366	0.605078696857689
471	0	0	1.37037463970479	0	1.37037463970479	0.34593004004686	0.664422313433788	0.150448299361881	0.16455014274359	0.700034134920731	-0.325249388563777	0.374784746356954
472	0	0	0.0928379737204146	0	0.0928379737204146	0.327281263514372	0.606226007344463	0.149375550584995	0.160181329129789	0.727069074373642	0.00652630040572253	0.733595374779365
473	0	0	1.14486555242205	0	1.14486555242205	0.310710129193477	0.563501793465643	0.176032482862464	0.155885989471902	0.777894527637489	-0.0121268773477107	0.765767650289778
474	0	0	0.00721937890397484	0	0.00721937890397484	0.295817992963432	0.529225197602931	0.172013877549202	0.151667295541047	0.854381343553831	-0.00818670331778927	0.846194640236042
475	0	0	0.276895420372806	0	0.276895420372806	0.2823105922735	0.500371710395905	0.174926085944412	0.147527725490652	0.943680773474725	0.0361623025738382	0.979843076048563
476	0	0	2.44560637223273	0	2.44560637223273	0.269964798405505	0.475330023180759	0.23560935622897	0.143469173150894	1.12424582630867	0.136411130460744	1.26065695676942
477	0	0	0	0.221799089718883	0.221799089718883	0.258607554918286	0.453132999332371	0.230359728315714	0.141345854998144	1.25147258845472	0.200808401090527	1.45228098954524
478	0	0	0	0.982163992266936	0.982163992266936	0.248102026985417	0.433152282548071	0.224506549470313	0.146658702900575	1.42178155465974	0.156457827283103	1.57823938194284
479	0	0	0	1.14304026488685	1.14304026488685	0.238338200619747	0.414955493913628	0.218633865760893	0.157321390134596	1.59409716011948	0.255754426470744	1.84985158659022
480	0	0	0	4.65610668367399	4.65610668367399	0.229226327194937	0.398231745430112	0.212830805411826	0.200140322949533	2.25494109996594	0.111375548049183	2.36631664801513
481	0	0	0	1.48228015666151	1.48228015666151	0.220692243561624	0.382749566361764	0.20713060392411	0.234052437324036	1.98121834602201	0.218960426611675	2.20017877263368
482	0	0	0	0.423723551591946	0.423723551591946	0.212673961707079	0.368331637306964	0.201548483585581	0.253790591145865	1.81768252459559	-0.00962709452397989	1.80805543007161
483	5.66742203578851	0	0	0	5.66742203578851	0.901230857769289	0.354838858369616	0.196091854133199	0.264120509548181	1.87397114857593	-0.12536949015804	1.74860165841789
484	0.135210134366997	0	0	0	0.135210134366997	0.537414511317955	0.342159893096471	0.190764140029173	0.269777886946229	1.80139424541643	0.138685453237189	1.94007969865362
485	0.808695197956954	0	0	0	0.808695197956954	0.549048341626917	0.330204072660491	0.185566514030793	0.272747685894401	1.73434870254274	0.0103305226450887	1.74467922518783
486	0.0699431201698679	0	0	0	0.0699431201698679	0.457093105993342	0.318896441402847	0.180498786435366	0.273871158851175	1.66928727945537	0.114149826674383	1.78343710612976
487	0.635180899483074	0	0	0	0.635180899483074	0.487224074072104	0.308174211584968	0.175559903633748	0.27363950068808	1.60417723969079	-0.273514811348483	1.33066242834231
488	0.0193133115548507	0	0	0	0.0193133115548507	0.415826090350996	0.29798417164976	0.170748246911363	0.272375107121654	1.53929078449518	-0.172079389924769	1.36721139457041
489	0	0.0208953085767867	0	0	0.0208953085767867	0.381481591654984	0.289678200132851	0.166061821045609	0.270304944023127	1.47477447797661	-0.138158914129227	1.33661556384738
490	0	0.0894883711277037	0	0	0.0894883711277037	0.356152120650508	0.285915013640293	0.161498378338526	0.267596595791074	1.41090388102902	-0.141917656434134	1.26898622459489
491	0	0.669264123945351	0	0	0.669264123945351	0.335378998957256	0.319588725314205	0.157055502934881	0.26437815836541	1.34802397175914	-0.370739459329188	0.977284512429949
492	0	1.21438594831609	0	0	1.21438594831609	0.317611595012105	0.375926463752453	0.15273066970703	0.26075013840819	1.2865913913117	-0.101819841198119	1.18477155011358
493	0	0.334042254290957	0	0	0.334042254290957	0.302021426800135	0.356812973650936	0.148521286291298	0.256793013066832	1.22732569720792	-0.0640470325807404	1.16327866462718
494	0	0.348860397672397	0	0	0.348860397672397	0.288099224188	0.353675615150846	0.144424723636523	0.25257226502127	1.17108783860366	-0.0318679344410765	1.13921990416259
495	0	0	0.0264251519802832	0	0.0264251519802832	0.275504907674649	0.328919498946719	0.141142962165774	0.248141866520511	1.11876103510068	-0.160998523148674	0.957762511952009
496	0	0	0.0118119682155114	0	0.0118119682155114	0.263998234700893	0.313064739253135	0.137571350935844	0.243546767626506	1.07076913477657	-0.0847417178047914	0.986027416971778
497	0	0	3.12310970829117	0	3.12310970829117	0.253402306507128	0.299799743985329	0.217056254487466	0.238824721278164	1.04268147303081	-0.0185226103535853	1.02415886267722
498	0	0	0.0160756646869097	0	0.0160756646869097	0.243582604231506	0.288075659532847	0.212876940963586	0.234007652783499	1.05648424069544	0.0462710329286865	1.10275527362413
499	0	0	0.293059728315566	0	0.293059728315566	0.234434148383441	0.277429512630162	0.215310135223698	0.229122707910791	1.0843515831871	0.0808432822909877	1.16519486547808
500	0	0	0.0890561915061005	0	0.0890561915061005	0.225873236189962	0.267605455018549	0.212167243312408	0.2241930689233	1.1079245866841	0.231428388493415	1.33935297517751
501	0	0	0	0.0211091326527923	0.0211091326527923	0.21783191095851	0.258443649389475	0.206598233095806	0.219414936615072	1.11426489511661	-0.0426185037923269	1.07164639132428
502	0	0	0	0.145785435481712	0.145785435481712	0.210254138187309	0.249835833448257	0.201084147641806	0.215765797941881	1.11833276838234	-0.264529937956828	0.853802830425514
503	0	0	0	0.316125940107463	0.316125940107463	0.203093088709552	0.241704263530515	0.195671803685711	0.214155867292143	1.13502042838284	-0.351029773406107	0.783990654976728
504	0	0	0	1.61129428631973	1.61129428631973	0.196309162864125	0.233990562478466	0.190375518853136	0.22445946463518	1.33041513169551	-0.560143287986867	0.770271843708644
505	0	0	0	1.48477628017645	1.48477628017645	0.189868524221152	0.226649319715983	0.185201565896751	0.24015824928429	1.31468091042824	-0.547910380174395	0.766770530253849
506	0	0	0	1.41295657682037	1.41295657682037	0.183741991959882	0.219644185993426	0.180152518372951	0.257972261540183	1.23780282289993	-0.546132566354242	0.691670256545689
507	0.623858731836877	0	0	0	0.623858731836877	0.254530807375507	0.212945370947241	0.175228950798211	0.265552119912417	1.139598120858	-0.592352038517479	0.54724608234052
508	0.0475154294516916	0	0	0	0.0475154294516916	0.213704886045033	0.206527973896825	0.170430259921301	0.267944192268867	1.06219711996596	-0.574756650926538	0.487440469039422
509	3.2619683674466	0	0	0	3.2619683674466	0.597978798507695	0.200370832291701	0.165755110981139	0.268081541369837	1.00204706513571	-0.556975336531027	0.44507172860468
510	0.486404891716004	0	0	0	0.486404891716004	0.43286220242917	0.194455704088226	0.161201700017538	0.266816915836757	0.95110445797525	-0.473591581446433	0.477512876528818
511	0.000671121922900859	0	0	0	0.000671121922900859	0.351378073083865	0.188766672574541	0.156767917152818	0.264583582277797	0.903011799642793	-0.366903090669318	0.536108708973476
512	1.03392742620474	0	0	0	1.03392742620474	0.442615040704685	0.183289703561842	0.152451452792065	0.261644359068976	0.857852215620992	-0.479757010046872	0.37809520557412
513	0	0.300148274642334	0	0	0.300148274642334	0.349909144969205	0.198085743483425	0.148249869128851	0.258175136173809	0.815769774827304	-0.628484070437906	0.187285704389398
514	0	0.242326630057179	0	0	0.242326630057179	0.317808356948526	0.202138027239746	0.144160649642389	0.254301327917026	0.776730176134885	-0.592727707771804	0.184002468363081
515	0	3.16894749477676	0	0	3.16894749477676	0.295134679924236	0.401505295199541	0.140181234130875	0.250116396331119	0.740656015934907	-0.733444338185984	0.00721167774892328
516	0	1.36819809579742	0	0	1.36819809579742	0.277173388517099	0.410914878127773	0.13630904395184	0.245692276862381	0.707903510200099	-0.699231001434663	0.00867250876543568
517	0	1.03269353809007	0	0	1.03269353809007	0.262142441561919	0.420780754636669	0.132541500461029	0.241085700548727	0.679260131033609	-0.625350931576763	0.0539091994568466
518	0	8.27302350753189	0	0	8.27302350753189	0.249142210079353	0.922600470976074	0.128876038622478	0.236342253691431	0.656926759651174	-0.574534680092054	0.0823920795591204
519	0	0	0.120280616124128	0	0.120280616124128	0.237646357404323	0.701442307569544	0.128517385938424	0.231499106258042	0.650878003383399	-0.493162633053419	0.15771537032998
520	0	0	1.87455347205536	0	1.87455347205536	0.227317430556164	0.62767559127136	0.174998072632512	0.226586915172498	0.670439483463643	-0.334897393102701	0.335542090360942
521	0	0	1.3978339978639	0	1.3978339978639	0.21792493458374	0.578631856804138	0.2082800408688	0.221631193916369	0.729771675690729	-0.349173414563388	0.38059826112734
522	0	0	1.26282971885722	0	1.26282971885722	0.209303863722368	0.541079609519028	0.237119316313432	0.216653324371381	0.841696003348897	-0.29539542052707	0.546300582821827
523	0	0	0.671971509827999	0	0.671971509827999	0.201331702281175	0.51028726285191	0.249448164345746	0.211671321420715	0.993177320414645	-0.478490354123202	0.514686966291443
524	0	0	0.168247768418518	0	0.168247768418518	0.19391477121443	0.483993538767126	0.247798424914641	0.20670042213123	1.13723186436064	-0.217075800353329	0.920156064007314
525	0	0	0	0.634005832367676	0.634005832367676	0.186979682478677	0.460934831765234	0.241437797654379	0.207049770941222	1.28564063914767	-0.519080060558365	0.766560578589307
526	0	0	0	0.956588636785676	0.956588636785676	0.180467758075307	0.440330593517336	0.235079956028115	0.212990166122641	1.45680637799035	-0.340429047205884	1.11637733078447
527	0	0	0	0.0425404432032629	0.0425404432032629	0.174331255273889	0.421663461212792	0.228814435053861	0.214196775723443	1.46794824409898	-0.655612003441287	0.81233624065769
528	0	0	0	2.297784831438	2.297784831438	0.168530737093975	0.404572001249883	0.222668505220328	0.231792518156479	1.83441072864944	-0.425808612228882	1.40860211642056
529	0	0	0	0.341603439533237	0.341603439533237	0.163033193813078	0.388793168161597	0.216654724920202	0.242356231250521	1.64746031755942	-0.219678864891479	1.42778145266794
530	0	0	0	3.47429933839585	3.47429933839585	0.157810671350249	0.374129130377445	0.210779145410891	0.27476485121309	1.79365899060667	-0.262215798688765	1.5314431919179
531	0.322932967336299	0	0	0	0.322932967336299	0.19250409656095	0.360427030249241	0.205044385984146	0.290897555269339	1.65765165703131	-0.188060957826797	1.46959069920452
532	0.316448626180404	0	0	0	0.316448626180404	0.205361360384203	0.347566056736289	0.199451070291032	0.297511326589866	1.57423773470917	-0.101655606543111	1.47258212816606
533	0.00280266040236322	0	0	0	0.00280266040236322	0.176229451972599	0.335448869927065	0.193998587443552	0.300441713119552	1.49606046098328	0.0728153737754446	1.56887583475872
534	0.007029323597252	0	0	0	0.007029323597252	0.166323206161301	0.323995728003606	0.188685531100961	0.301146568963385	1.41911599643421	0.112719320107159	1.53183531654137
535	0.26273480845227	0	0	0	0.26273480845227	0.19027994973703	0.313140353838122	0.183509969000713	0.300326363895128	1.34321772854465	0.263466960182246	1.6066846887269
536	0.0515898635693492	0	0	0	0.0515898635693492	0.172688468242059	0.302826956478304	0.178469616458672	0.298393471696375	1.26880551346568	0.540307161783719	1.8091126752494
537	0	1.21257171771919	0	0	1.21257171771919	0.160161946514144	0.374102886754624	0.173561952317731	0.295618914798796	1.19639546206351	0.486901109287043	1.68329657135055
538	0	1.36763082081003	0	0	1.36763082081003	0.152465794614702	0.427660147915094	0.168784298803632	0.292193673103252	1.12666744535942	0.41409965991334	1.54076710527276
539	0	0.25622823772309	0	0	0.25622823772309	0.14610003686209	0.395770908322053	0.164133877883114	0.288258934563301	1.06031781549906	0.44746884522956	1.50778666072862
540	0	2.27152232821311	0	0	2.27152232821311	0.140508759597433	0.519423482209534	0.15960785183658	0.283922770088988	0.997915802535767	0.44777791050049	1.44569371303626
541	0	0.0230544547879834	0	0	0.0230544547879834	0.135451211133765	0.448814911400123	0.155203352938727	0.279270090564597	0.940267317634691	0.103047943952296	1.04331526158699
542	0	1.11746275782615	0	0	1.11746275782615	0.13079649290486	0.492821607421084	0.150917505448739	0.274368965331129	0.888284934915521	0.0576694592316227	0.945954394147144
543	0	0	0.00922144006466009	0	0.00922144006466009	0.126463759255247	0.443935789595422	0.146993330701059	0.269274828882043	0.843410474970141	-0.0792521906954822	0.764158284274659
544	0	0	0.697169115073627	0	0.697169115073627	0.122398694953593	0.418003638338331	0.161523442576115	0.264033392750647	0.807442715107971	-0.0303086960986329	0.777134019009339
545	0	0	0.049443088209114	0	0.049443088209114	0.118562534007676	0.397371131372527	0.158685692778051	0.258682727177841	0.78365713149387	-0.210664947214508	0.572992184279362
546	0	0	0.385265567075984	0	0.385265567075984	0.114926310677447	0.37969078557606	0.164701438152826	0.253254790238995	0.773539288508189	-0.153502075931488	0.620037212576701
547	0	0	0.0195457346470759	0	0.0195457346470759	0.111467588493251	0.36399416540556	0.160911419323617	0.247776577440748	0.773178062277465	-0.254886930027786	0.518291132249678
548	0	0	0.00210991561235652	0	0.00210991561235652	0.108168476814939	0.349763765166825	0.156634889137523	0.242271003458521	0.772011445347483	-0.2909208276475	0.481090617699983
549	0	0	0	1.66559926926127	1.66559926926127	0.105014365739112	0.336682978854481	0.152377265849522	0.250671319980232	0.876232832794645	-0.350538973780004	0.525693859014641
550	0	0	0	2.5731070787804	2.5731070787804	0.101993085156938	0.324540773732695	0.148214506231291	0.274178417408403	1.13106267956501	-0.164060236478992	0.967002443086019
551	0	0	0	2.70148916417063	2.70148916417063	0.0990943261343803	0.313187763905276	0.144152529512141	0.306558967952588	1.40855785066297	-0.261967627506655	1.14659022315632
552	0	0	0	0.0767891733540651	0.0767891733540651	0.0963092309353856	0.302513333442247	0.140192869917202	0.322024339437332	1.15755785875275	0.0480569841014987	1.20561484285425
553	0	0	0	1.34435721633209	1.34435721633209	0.0936300950925639	0.292432643536864	0.136335299232013	0.339519568064695	1.23194424100086	0.00914572321801563	1.24108996421888
554	0	0	0	0.0395648918569341	0.0395648918569341	0.0910501460673268	0.282878756744794	0.132578706398201	0.348341469077763	1.08300571592894	-0.266625920387821	0.816379795541118
555	0.997467080014241	0	0	0	0.997467080014241	0.211079136738358	0.273797613047848	0.128921496224791	0.351623870842531	1.03806077232476	-0.100694769349452	0.937366002975304
556	0.00517632728536408	0	0	0	0.00517632728536408	0.143617256162337	0.265144690077448	0.125361795599317	0.352208590201262	0.979874364109582	-0.289297603411331	0.690576760698251
557	5.25507527406182	0	0	0	5.25507527406182	0.77374668555716	0.256882705710764	0.12189756992564	0.351035348235051	0.939813995445953	-0.246676151474452	0.693137843971501
558	0.0728923176007826	0	0	0	0.0728923176007826	0.427377079241287	0.248979991417165	0.11852669318517	0.348597770818184	0.908415186822493	-0.208660500306891	0.699754686515602
559	1.3599234267918	0	0	0	1.3599234267918	0.516047116097195	0.241409311647006	0.115246992158662	0.345209516745673	0.876523243972058	-0.191124478107084	0.685398765864974
560	0.999437330656269	0	0	0	0.999437330656269	0.506533888889138	0.234146988319394	0.112056275378702	0.341088559245549	0.845763074153294	-0.098527138012183	0.747235936141111
561	0	0.0165323547178302	0	0	0.0165323547178302	0.394178344751733	0.228277896478848	0.10895235262184	0.336395035214203	0.816361388496147	-0.0323689792985999	0.783992409197547
562	0	0.447469014774244	0	0	0.447469014774244	0.349999542207212	0.251109183999866	0.105933048306473	0.331251172266216	0.788288855377291	-0.00064172244817829	0.787647132929112
563	0	0.550963320139385	0	0	0.550963320139385	0.31918897537305	0.270863554469443	0.102996210834727	0.325752893223313	0.761519026025757	-0.0561951900701195	0.705323835955638
564	0	1.95785899590436	0	0	1.95785899590436	0.295335780173393	0.379643023119346	0.100139719159277	0.319977073373317	0.736157990155128	0.0440717559620257	0.780229746117154
565	0	0.327249754154359	0	0	0.327249754154359	0.27584530270435	0.34406044900801	0.0973614874062727	0.313986329669437	0.712743034567805	0.139736237330925	0.85247927189873
566	0	0.00274405478033167	0	0	0.00274405478033167	0.25936739558944	0.314558793760791	0.0946594681088204	0.307832317782257	0.691988498501995	-0.0119024569396648	0.68008604156233
567	0	0	0.163585096078696	0	0.163585096078696	0.245100979800195	0.296502831989154	0.0963936322284543	0.301558081188498	0.67426559614807	0.517975219729923	1.19224081587799
568	0	0	0.15060723239928	0	0.15060723239928	0.232529477619437	0.282229367769695	0.097806144795861	0.295199773250137	0.660127238029665	0.451267600956072	1.11139483898574
569	0	0	0.96432111158084	0	0.96432111158084	0.22129967970514	0.270070801135587	0.120897085403282	0.28878795041748	0.654922729566159	0.475625500482132	1.13054823004829
570	0	0	3.81416241696762	0	3.81416241696762	0.21115923380664	0.259311076569705	0.219715816185289	0.282348563606808	0.709049223497455	0.551094224359762	1.26014344785722
571	0	0	1.12088156039047	0	1.12088156039047	0.201921529460396	0.24956697802459	0.245392967566529	0.275903731893667	0.839706516651037	0.480864338649749	1.32057085530079
572	0	0	0.196472189252666	0	0.196472189252666	0.193444671958639	0.240607232068516	0.245052483547042	0.269472355814663	0.956093537032283	0.234596945815383	1.19069048284767
573	0	0	0	1.91692163801767	1.91692163801767	0.185618245937716	0.232280433049307	0.238981682576051	0.279083783371376	1.14930768151735	0.311888842117673	1.46119652363502
574	0	0	0	0.202258828358989	0.202258828358989	0.178354638023377	0.224481352403656	0.232822322300605	0.283066344950445	1.19539642311227	0.259270872761389	1.45466729587366
575	0	0	0	0.237135735597835	0.237135735597835	0.171583153881364	0.217133394513464	0.226709936801537	0.283895011777435	1.21952070460817	0.226608111075689	1.44612881568386
576	0	0	0	0.815846089120914	0.815846089120914	0.165245914981251	0.210178705340595	0.220689455362204	0.288740193477338	1.30586574050483	0.299502212507892	1.60536795301273
577	0	0	0	0.297188479639415	0.297188479639415	0.159294926168258	0.203572241916397	0.214782428229588	0.291460688724642	1.22502650333298	0.240731817283931	1.46575832061691
578	0	0	0	0.103427098709974	0.103427098709974	0.153689935193693	0.197278036839858	0.209000106348711	0.29127264835622	1.15235932398326	0.246966280220911	1.39932560420417
579	0.310276477332355	0	0	0	0.310276477332355	0.186507130156915	0.191266747867835	0.203348379725024	0.288890010937012	1.09627654416167	0.451106878052073	1.54738342221374
580	0.203703914986656	0	0	0	0.203703914986656	0.186080566952955	0.185513994726099	0.197830059151643	0.285354362054418	1.03735603561456	0.163684622473015	1.20104065808758
581	0.665094920798831	0	0	0	0.665094920798831	0.245658591864568	0.179999196874931	0.192446066586455	0.281145129396366	0.980913174055741	0.356552704980231	1.33746587903597
582	0.0481074400644352	0	0	0	0.0481074400644352	0.198510975198121	0.174704740606155	0.187196110868645	0.276478723853654	0.926685818665234	0.321052220614524	1.24773803927976
583	0.00927788227555511	0	0	0	0.00927788227555511	0.180898676835594	0.169615368832388	0.182079096221947	0.271488865531168	0.874349149932776	0.464546154006854	1.33889530393963
584	0.485093875562342	0	0	0	0.485093875562342	0.228587351267469	0.164717725222081	0.177093381619413	0.266267453700011	0.824478423470976	0.658519243809579	1.48299766728055
585	0	0.839583785486206	0	0	0.839583785486206	0.187726182046732	0.21615002118833	0.172236952040114	0.260881600004783	0.777468057840275	0.814127490289378	1.59159554812965
586	0	0.0366517681518277	0	0	0.0366517681518277	0.174106490042196	0.194290180398465	0.167507535215583	0.255382300023134	0.733572582417201	0.913118167293639	1.64669074971084
587	0	1.65290340146877	0	0	1.65290340146877	0.164245081562739	0.294122378624342	0.162902683335511	0.249809394785324	0.692880767251019	0.712639910589562	1.40552067784058
588	0	0.492798393041009	0	0	0.492798393041009	0.156188288081254	0.280389413855972	0.158419831488054	0.244194644269082	0.655569949012886	0.590531389545751	1.24610133855864
589	0	1.52876238097335	0	0	1.52876238097335	0.149242628743978	0.353670773350561	0.154056340219433	0.23856374616623	0.62198971744284	0.412806410384938	1.03479612782778
590	0	0.974560862743743	0	0	0.974560862743743	0.143071597563274	0.367234267015	0.149809526991027	0.232937723476563	0.593101820389642	0.158560640434217	0.751662460823859
591	0	0	0.0744856532942889	0	0.0744856532942889	0.137482799409845	0.322313540678716	0.147662841100879	0.227333913671964	0.570653103941952	0.471175803942705	1.04182890788466
592	0	0	0.0152049915805508	0	0.0152049915805508	0.132354292599692	0.299858791856624	0.14402493249285	0.221766695305	0.555361506808166	0.549671255678983	1.10503276248715
593	0	0	0.444733491740918	0	0.444733491740918	0.127603066126953	0.28286366098198	0.151923797596961	0.216248035343987	0.548592945925184	0.912858020979517	1.4614509669047
594	0	0	0.966472352335846	0	0.966472352335846	0.123169549140612	0.268802964627927	0.173702980654666	0.210787910377536	0.563188507392805	0.9736214524501	1.53680995984291
595	0	0	0.879675583390589	0	0.879675583390589	0.119009215368065	0.25663772620048	0.192863241759091	0.205394636770243	0.61331652321381	0.903817627093108	1.51713415030692
596	0	0	3.48599135549019	0	3.48599135549019	0.115087686232527	0.245823371607789	0.281075026023508	0.200075133612288	0.795720686144787	0.999506307056991	1.79522699320178
597	0	0	0	4.06966480097489	4.06966480097489	0.111377706224705	0.236034376666575	0.275118272645515	0.228831437133365	1.14767553229376	0.908218977234979	2.05589450952874
598	0	0	0	0.249767537684043	0.249767537684043	0.107857186533117	0.227058838969159	0.268237623606267	0.244128884094943	1.18996387409341	1.01773624180389	2.20770011589729
599	0	0	0	0.0407294412299751	0.0407294412299751	0.104507890595886	0.218750181988353	0.261283340074107	0.249525699165306	1.17603587665378	1.00602632896516	2.18206220561894
600	0	0	0	0.120617894528527	0.120617894528527	0.101314522255299	0.211002254745977	0.254388473878479	0.252131174119323	1.16390081927921	0.872281623151069	2.03618244243028
601	0	0	0	0.018931422876817	0.018931422876817	0.098264075685395	0.203735354758397	0.247603138309973	0.252443236015247	1.11766443039592	0.837454128787417	1.95511855918333
602	0	0	0	0.151175200882937	0.151175200882937	0.0953453608527939	0.196887859071816	0.240950608917235	0.252430438309436	1.08202581011669	0.559880281521608	1.6419060916383
603	0.860568119092498	0	0	0	0.860568119092498	0.198249539907243	0.190410951086624	0.234442555837036	0.250848351436638	1.05417184916542	0.141808041172121	1.19597989033754
604	0.399818252826603	0	0	0	0.399818252826603	0.187992940376489	0.184265157437356	0.228084763855978	0.248235409827406	1.00763982259282	0.0682316022712299	1.07587142486405
605	1.24212351162942	0	0	0	1.24212351162942	0.300709459203208	0.17841799394019	0.221879714302802	0.245005245184286	0.962049945842306	-0.212616655591939	0.749433290250368
606	0.0750793241621025	0	0	0	0.0750793241621025	0.214612787426972	0.172842318131178	0.21582790153058	0.241334172198628	0.917065212003768	-0.246330452454559	0.670734759549209
607	0.36581647100366	0	0	0	0.36581647100366	0.229720395539508	0.1675151471067	0.209928565607835	0.237336187214609	0.871945629882457	-0.206494870884939	0.665450758997518
608	9.34559792435589	0	0	0	9.34559792435589	1.33695947316544	0.162416790605598	0.20418012798429	0.23309307905514	0.828213453079836	-0.0728722713866649	0.755341181693171
609	0	0.141342741127239	0	0	0.141342741127239	0.704735613521849	0.166982978259442	0.198580464282058	0.228666659127535	0.788417379002552	0.0935713959350583	0.881988774937611
610	0	1.92179679891083	0	0	1.92179679891083	0.573897059846573	0.287492915478507	0.193127082310492	0.224105169316346	0.753153648058771	0.0713921935132689	0.82454584157204
611	0	1.13943152282083	0	0	1.13943152282083	0.499716341597904	0.313034402172483	0.187817242199671	0.219447104105012	0.722348411159896	0.157890654810588	0.880239065970484
612	0	2.16298903179883	0	0	2.16298903179883	0.448815435908653	0.413481646648634	0.182648039736239	0.214723678606947	0.696042021607005	0.0523687018932195	0.748410723500225
613	0	0.00122050877140474	0	0	0.00122050877140474	0.410436264463476	0.343095335693666	0.17761646549907	0.209960511507837	0.674591064953141	0.036231984291215	0.710823049244356
614	0	0.0134845544440238	0	0	0.0134845544440238	0.379810246288262	0.315649576755248	0.172719447611318	0.205178820041433	0.658265371796581	-0.151698192369048	0.506567179427532
615	0	0	0.623781955886456	0	0.623781955886456	0.354427941214775	0.2952138545939	0.184586957329549	0.20039629577662	0.647130013233181	-0.127056856726363	0.520073156506818
616	0	0	0.59444575460212	0	0.59444575460212	0.332815241515941	0.279064628013035	0.195618143077713	0.195627763184045	0.643323986660753	-0.269451525904941	0.373872460755812
617	0	0	0.75949957032389	0	0.75949957032389	0.314036703602387	0.265431305006807	0.21082862039186	0.190885685579877	0.653389569768127	-0.413573701842111	0.239815867926015
618	0	0	3.0545387031783	0	3.0545387031783	0.29746359600169	0.253513687551254	0.286942390687025	0.18618056095257	0.714991368056699	-0.253723725494709	0.46126764256199
619	0	0	0.207178785689585	0	0.207178785689585	0.282654076051181	0.242857623944811	0.286111644905445	0.181521236531066	0.823492943964957	-0.321238816953231	0.502254127011727
620	0	0	0.084408354874922	0	0.084408354874922	0.269286372284821	0.233178199232595	0.281172432978249	0.176915162211616	0.914995176355221	-0.171043476989504	0.743951699365717
621	0	0	0	8.78683867349427	8.78683867349427	0.257119214141443	0.224283948786285	0.273867970253314	0.245770225143749	1.5498833484108	-0.148720599009023	1.40116274940177
622	0	0	0	0.274299810377638	0.274299810377638	0.245967228865528	0.216039446611501	0.266613093641926	0.283235588209623	1.58345388909101	0.0455193208629096	1.62897320995392
623	0	0	0	1.24897688339397	1.24897688339397	0.23568501592912	0.208344996625961	0.259476988669758	0.309919829077338	1.73516369315074	0.0366021507722533	1.771765843923
624	0	0	0	1.83381231739791	1.83381231739791	0.226156483105859	0.201124801772084	0.252484432310362	0.339747600896441	1.88903808140664	0.312404773988864	2.20144285539551
625	0	0	0	0.00294994257564436	0.00294994257564436	0.217287496146613	0.19431968088234	0.245647013976397	0.355670271256634	1.64956487929306	0.288336193799943	1.93790107309301
626	0	0	0	0.0401224890904101	0.0401224890904101	0.209000684085079	0.187882380673657	0.238970126502027	0.36411067184186	1.55838737930285	0.186600150204142	1.74498752950699
627	0.371120356723661	0	0	0	0.371120356723661	0.246815239365201	0.18177444464166	0.232455811434261	0.368564596007701	1.48715780765752	0.327209276576188	1.8143670842337
628	0.00123362901843398	0	0	0	0.00123362901843398	0.215217424983086	0.175964055592364	0.226104140760558	0.37037348464448	1.41206523030346	0.204617591701653	1.61668282200511
629	0.698553277222432	0	0	0	0.698553277222432	0.289332714716289	0.17042450880907	0.219913964204253	0.370295318938087	1.34213260731924	0.2022428471865	1.54437545450574
630	0.24158193767963	0	0	0	0.24158193767963	0.263906166095856	0.165133106178019	0.213883345251234	0.368788708822865	1.27612173369962	0.182753860058774	1.45887559375839
631	3.73487355999866	0	0	0	3.73487355999866	0.689984106249466	0.160070338760184	0.208009830512769	0.366169334197796	1.2135513254324	0.0108707755296188	1.22442210096202
632	1.4400510888608	0	0	0	1.4400510888608	0.605862843795426	0.155219271602151	0.202290623724824	0.362668011153593	1.15588211629714	-0.257912821615479	0.897969294681659
633	0	0.00417640799362596	0	0	0.00417640799362596	0.452135361280148	0.150844384708995	0.196722702229145	0.358460380009457	1.10279737339984	0.0219539340144177	1.12475130741426
634	0	0.606761015222888	0	0	0.606761015222888	0.398489801203977	0.186854855846625	0.19130289723671	0.353683999067399	1.05382625791304	-0.1861700855079	0.867656172405139
635	0	1.42185768131002	0	0	1.42185768131002	0.363074449326254	0.263338571460829	0.186027950451773	0.348448968972629	1.00861902955259	-0.0338804137919329	0.974738615760655
636	0	0.489197062619269	0	0	0.489197062619269	0.336427755378787	0.254487433691779	0.180894554789734	0.342844914228143	0.967091741714045	0.013084657220116	0.980176398934161
637	0	4.99237981995987	0	0	4.99237981995987	0.3149694876713	0.56122089172568	0.175899384108973	0.336945772989451	0.929563248675982	-0.0131717693246068	0.916391479351375
638	0	2.56563046048936	0	0	2.56563046048936	0.296948652387344	0.60094379885921	0.171039115181425	0.33081319912049	0.898779285137513	-0.107736052088987	0.791043233048526
639	0	0	0.0283590053066229	0	0.0283590053066229	0.281378571265068	0.497089037160963	0.167066633690441	0.324499048776523	0.879936046641799	-0.126429607954951	0.753506438686849
640	0	0	0.142225963010394	0	0.142225963010394	0.267649023752586	0.451537324701082	0.166250433629004	0.318047242236886	0.875181191941998	-0.305162505347353	0.570018686594645
641	0	0	1.30145349234632	0	1.30145349234632	0.255356535103063	0.419281094805339	0.196420527028261	0.311495187009689	0.889729772433091	-0.193015562247211	0.69671421018588
642	0	0	0.784825920950067	0	0.784825920950067	0.244220457863052	0.393809064936021	0.21251531271332	0.304874885182555	0.938079641338429	-0.277515644357274	0.660563996981155
643	0	0	0.128832446732428	0	0.128832446732428	0.234037623078466	0.372533532383049	0.210639032549379	0.298213808620287	1.00551171308146	-0.216239255890133	0.789272457191324
644	0	0	0.09807115815067	0	0.09807115815067	0.224656109650547	0.354140603907516	0.207741126206637	0.291535600242913	1.06879283270626	-0.229348946548504	0.839443886157755
645	0	0	0	3.52514993270341	3.52514993270341	0.21595922944219	0.337866636607672	0.202224696724539	0.314308292139258	1.34515365945297	-0.274723280991679	1.07043037846129
646	0	0	0	2.29233013947488	2.29233013947488	0.207855308253041	0.323226730568142	0.196776695598563	0.342712674070545	1.60241500246939	-0.258898511473374	1.34351649099602
647	0	0	0	0.102213422413917	0.102213422413917	0.200270920518967	0.309892845147481	0.191439249295242	0.355087171314244	1.53117285936717	-0.231785133088748	1.29938772627842
648	0	0	0	0.141674564020236	0.141674564020236	0.193146268333798	0.297632150482542	0.186223467334284	0.360287991458985	1.50908514328859	-0.302954728491541	1.20613041479705
649	0	0	0	0.280980268207379	0.280980268207379	0.186431939133586	0.286273030931587	0.181133575629126	0.363783527200193	1.4914323697961	-0.516805137608365	0.97462723218773
650	0	0	0	0.00048546486209519	0.00048546486209519	0.180086576862505	0.275685057600084	0.176170766181141	0.363826145321161	1.42848461021446	-0.273186628071717	1.15529798214275
651	1.11325768175713	0	0	0	1.11325768175713	0.310813133054014	0.265766555909979	0.171334642381659	0.361729773941567	1.40726326789358	-0.248685341576789	1.15857792631679
652	1.13220240560114	0	0	0	1.13220240560114	0.370845319477747	0.256436551484336	0.166623897788483	0.358362802189561	1.36420403684764	-0.187201386025587	1.17700265082205
653	0.436951131814403	0	0	0	0.436951131814403	0.330362545197355	0.24762936372991	0.162036677114907	0.354096248726999	1.31583947471905	0.152314812235719	1.46815428695477
654	2.37678111302775	0	0	0	2.37678111302775	0.566259943087765	0.239290865842477	0.15757078477374	0.3491620198087	1.26539633675283	0.263659811614155	1.52905614836699
655	0.125908492342268	0	0	0	0.125908492342268	0.401761093157357	0.231375829832415	0.153223812806081	0.343721652027099	1.2153676865335	0.0783373068616467	1.29370499339515
656	1.50442463331133	0	0	0	1.50442463331133	0.531375055869692	0.223845998953378	0.148993223020446	0.337894418867398	1.16515106927847	0.100692237275095	1.26584330655357
657	0	0.00178217431347675	0	0	0.00178217431347675	0.401029643055627	0.216787849299024	0.144876401640455	0.331771784859599	1.11547545215461	0.0297872433466302	1.14526269550124
658	0	0.13569209059213	0	0	0.13569209059213	0.359024840824299	0.218967677089436	0.140870696694275	0.325425792801896	1.06680448294079	-0.0625291791454407	1.00427530379535
659	0	0.0790695494685607	0	0	0.0790695494685607	0.33039997640914	0.214496667329889	0.136973444163863	0.318914325130765	1.01942995279262	-0.360823939103526	0.658606013689099
660	0	0.804573654980294	0	0	0.804573654980294	0.308259707815551	0.259279175447362	0.133181986583683	0.312284594562895	0.973603425334807	-0.113638422679985	0.859965002654822
661	0	0.697287562374425	0	0	0.697287562374425	0.290051496839455	0.279903670586678	0.129493686432233	0.305575561604478	0.929721298621212	-0.306974293202543	0.622747005418669
662	0	0.771709190524619	0	0	0.771709190524619	0.274514154184891	0.303395129673404	0.125905935850362	0.298819667400176	0.888583149059177	-0.519014642372169	0.369568506687009
663	0	0	0.099599740280295	0	0.099599740280295	0.260923574987045	0.271451708949729	0.125071979352418	0.292044111507477	0.85160986125637	-0.513650952354549	0.337958908901821
664	0	0	2.79401223862316	0	2.79401223862316	0.248822820496248	0.255654790464115	0.196150544693241	0.285271816828357	0.824532272257279	-0.412831171749897	0.411701100507382
665	0	0	1.91286185465801	0	1.91286185465801	0.237903917276995	0.2433826188835	0.242981551558126	0.278522173280195	0.832071534098025	-0.279179428502099	0.552892105595927
666	0	0	0.510506922605565	0	0.510506922605565	0.227948876661596	0.232960839687732	0.251169472054928	0.271811621118283	0.884802697963134	-0.162090082347176	0.722712615615959
667	0	0	0.2054036378784	0	0.2054036378784	0.218797414424227	0.223731627173235	0.250500037597111	0.265154115563133	0.954967763939275	-0.161713009631513	0.793254754307762
668	0	0	0.47085925387828	0	0.47085925387828	0.21032801465605	0.215359780206345	0.256671042779149	0.258561501911649	1.03078215845346	-0.213353252987853	0.817428905465608
669	0	0	0	0.106232445328839	0.106232445328839	0.202446202349811	0.207648372896535	0.250129873485244	0.252931244065673	1.0808049375039	0.0342260531998831	1.11503099070378
670	0	0	0	0.00821305825872917	0.00821305825872917	0.195076955655604	0.200470427776869	0.243542030288774	0.247045034448943	1.09708084695791	0.0112516946976106	1.10833254165552
671	0	0	0	0.441316933811865	0.441316933811865	0.188159615898089	0.193738418471681	0.23704807803546	0.244659857186304	1.15580600596626	-0.211905237945633	0.943900768020627
672	0	0	0	0.00010276859147877	0.00010276859147877	0.181644367660146	0.187388879135518	0.230678521811632	0.240575867702766	1.09930192416059	-0.496473496804359	0.602828427356234
673	0	0	0	2.34903823842077	2.34903823842077	0.175489740469128	0.181373918308719	0.224446474893031	0.255146654268681	1.34716050530791	-0.719341549759846	0.627818955548068
674	0	0	0	0.0413538356041808	0.0413538356041808	0.16966079516296	0.175656212806307	0.218358069213778	0.260769580024667	1.14905663497028	-0.682569190332031	0.466487444638253
675	1.24052232858936	0	0	0	1.24052232858936	0.316497258065906	0.170205892064967	0.212415887571607	0.260714935009974	1.10085345383283	-0.688274428286065	0.412579025546769
676	0.888477698203098	0	0	0	0.888477698203098	0.338655864943899	0.164998512427204	0.206620480137859	0.25870561931228	1.03852848360216	-0.475579146317836	0.562949337284322
677	5.45250168189103	0	0	0	5.45250168189103	0.929067668657781	0.16001369115209	0.200971147545069	0.255634608064864	0.989515371491476	-0.523753994987871	0.465761376503604
678	1.21646644577435	0	0	0	1.21646644577435	0.69470166753748	0.155234156313228	0.195466387209645	0.251891096458703	0.947172622428514	-0.541618832341319	0.405553790087196
679	0.764495017231325	0	0	0	0.764495017231325	0.62277809632862	0.150645068082857	0.190104165849179	0.24769248470742	0.904570323514415	-0.399846393043726	0.504723930470689
680	0.203355006669407	0	0	0	0.203355006669407	0.531653147802451	0.146233522461544	0.18488209458805	0.243176225716605	0.86319145652041	-0.428209994298426	0.434981462221985
681	0	0.00253507029198952	0	0	0.00253507029198952	0.464721372349776	0.142157722314885	0.179797545982999	0.238436233554896	0.823595747524662	-0.452944011572355	0.370651735952308
682	0	0.645114010573613	0	0	0.645114010573613	0.423979865981813	0.181153045473739	0.174847734700535	0.233540157286048	0.786067586975419	-0.611612095479323	0.174455491496096
683	0	0.112235319577991	0	0	0.112235319577991	0.392769991762523	0.169515473798016	0.170029774537545	0.228538605095987	0.750815063613941	-0.350357224270716	0.400457839343225
684	0	0.428766664931386	0	0	0.428766664931386	0.367348780307383	0.18754035673636	0.16534071953788	0.223470508169568	0.717971974282283	-0.295143870263491	0.422828104018792
685	0	1.49579158905261	0	0	1.49579158905261	0.34586988102568	0.270533764941673	0.160777594120761	0.218366448965776	0.687717437086736	-0.410553444219346	0.277163992867391
686	0	1.28281099894791	0	0	1.28281099894791	0.327261878460628	0.312511499966813	0.156337415438204	0.213250835137273	0.661008376416593	-0.300353385236466	0.360654991180127
687	0	0	0.00827879052530182	0	0.00827879052530182	0.310843158130185	0.26572736038274	0.152237963123293	0.208143379915533	0.639965453328417	-0.374204409710278	0.265761043618139
688	0	0	0.428090288505386	0	0.428090288505386	0.296152154770294	0.24554741920956	0.159447337234821	0.203060145699967	0.626200103289309	-0.333517122216213	0.292682981073096
689	0	0	0.0832739463398516	0	0.0832739463398516	0.282861517950421	0.230918751156391	0.157448834671086	0.198014301507769	0.621596166408409	-0.11934784578547	0.502248320622939
690	0	0	1.59217482386815	0	1.59217482386815	0.270730553736277	0.219082952484468	0.195652591608859	0.193016686612796	0.642624350811806	-0.116555267296399	0.526069083515407
691	0	0	0.070142652078385	0	0.070142652078385	0.259577049129402	0.208975361964614	0.19287143520401	0.188076239083402	0.688259588038647	-0.159163468475748	0.529096119562899
692	0	0	0.00472600535592232	0	0.00472600535592232	0.24925969061307	0.200062925407575	0.187979775719089	0.18320032775854	0.725007936312576	0.0309523009217403	0.755960237234316
693	0	0	0	3.85060699997029	3.85060699997029	0.239666625469443	0.192037959218664	0.182970191081417	0.210561397159904	0.9999845468269	0.0471370120206485	1.04712155884755
694	0	0	0	0.654135564767239	0.654135564767239	0.230707758091033	0.184705636755025	0.178039520484866	0.228674156644581	1.06661869801063	0.139683770523726	1.20630246853436
695	0	0	0	0.348737340630591	0.348737340630591	0.22230940821224	0.177934170711006	0.173210264122793	0.238402133400047	1.07875585783804	0.129927470589918	1.20868332842796
696	0	0	0	0.0155912543985181	0.0155912543985181	0.214410513083592	0.17162985408661	0.168491319732463	0.24250919086604	1.02483058718705	0.265799416842288	1.29063000402934
697	0	0	0	0.117092088846168	0.117092088846168	0.206959867995987	0.16572338943189	0.163886294014788	0.244611529060024	1.00043197584175	0.0240484050279014	1.02448038086965
698	0	0	0	0.0577219174347823	0.0577219174347823	0.199914082600246	0.160161874987896	0.159396220354701	0.245111754069242	0.958548045394098	-0.000224092928420548	0.958323952465678
699	0.185185578996354	0	0	0	0.185185578996354	0.215981806871539	0.154903847842228	0.155020734379258	0.244041012409951	0.921627850719622	-0.0192516676081188	0.902376183111503
700	0.667563247886706	0	0	0	0.667563247886706	0.279436849771224	0.149916081128471	0.150758657824861	0.241976218680574	0.886289455543586	-0.084913229088915	0.801376226454671
701	0.733263798310068	0	0	0	0.733263798310068	0.317143753646409	0.145171438093276	0.146608317346639	0.239244170622408	0.850250517877246	-0.0598982194359262	0.79035229844132
702	0.663585857556613	0	0	0	0.663585857556613	0.334837922280924	0.140647389450401	0.142567731215338	0.23602029213459	0.814204024710711	-0.0978289956447695	0.716375029065941
703	0.800367781278167	0	0	0	0.800367781278167	0.369167567219553	0.136324961648205	0.138634724690054	0.232424202811527	0.778674877077753	-0.135049947898926	0.643624929178826
704	6.34473602506916	0	0	0	6.34473602506916	1.07332699962894	0.132187973526983	0.134807004398122	0.228543586388306	0.744506585984453	-0.302665241960713	0.44184134402374
705	0	0.0286711988230269	0	0	0.0286711988230269	0.629562148446368	0.130139954708883	0.131082207932622	0.224445418417059	0.713295036281078	-0.180463714237178	0.5328313220439
706	0	0.923273572146472	0	0	0.923273572146472	0.530935685901093	0.187405952724497	0.127457937828543	0.220182293626247	0.685356607513964	-0.162990726103031	0.522365881410933
707	0	2.22620528108617	0	0	2.22620528108617	0.472928836493301	0.310714305124392	0.123931785340259	0.215796351862447	0.660568749744264	-0.303338100736232	0.357230649008031
708	0	0.623043515841846	0	0	0.623043515841846	0.431975468092585	0.290344568127263	0.120501347358816	0.211321871581786	0.639087824186792	-0.152215115830172	0.48687270835662
709	0	0.0400319528687403	0	0	0.0400319528687403	0.400349188555931	0.256771669293428	0.117164238594665	0.20678706291506	0.621198576343845	-0.395647927186411	0.225550649157434
710	0	2.34435715798962	0	0	2.34435715798962	0.374581338953271	0.3938561093225	0.113918100419532	0.202215351874658	0.607307528962043	-0.399220409800421	0.208087119161622
711	0	0	0.91346623809362	0	0.91346623809362	0.352827829511044	0.324431301525214	0.135118079628158	0.197626326730709	0.600317972419143	-0.33243429581723	0.267883676601914
712	0	0	0.99138018414846	0	0.99138018414846	0.333995973895638	0.297607065737712	0.158214846432644	0.193036452169436	0.6057385007306	-0.227125375260219	0.378613125470381
713	0	0	1.06285171980132	0	1.06285171980132	0.317387006804355	0.278469022328264	0.182757875374096	0.188459619167546	0.633464717966448	-0.18058044317229	0.452884274794159
714	0	0	0.0296358728409421	0	0.0296358728409421	0.302527911960743	0.263114118503054	0.179204158414235	0.183907575770975	0.685016799527205	-0.312132014703036	0.372884784824169
715	0	0	0.576372588392696	0	0.576372588392696	0.289084008507603	0.250091394060976	0.189948362910982	0.179390269698162	0.754333180608545	-0.220664910927808	0.533668269680737
716	0	0	0.242473635509572	0	0.242473635509572	0.276809946076209	0.238682014784826	0.191629382029366	0.174916124446231	0.828616497738025	-0.223819604832369	0.604796892905656
717	0	0	0	0.30064619161364	0.30064619161364	0.265520547641782	0.228471281815931	0.186680923524411	0.173003738769762	0.899588807937776	0.0355290042705132	0.935117812208289
718	0	0	0	1.08858991099564	1.08858991099564	0.255072605160091	0.219195748736708	0.181726668041168	0.179086649419317	1.04492492824407	-0.0424340718223235	1.00249085642175
719	0	0	0	2.24515156927577	2.24515156927577	0.245353051159237	0.210676422907726	0.17685169246392	0.199113063601654	1.34740634891647	0.119003017661236	1.4664093665777
720	0	0	0	1.59347864044803	1.59347864044803	0.236271010511766	0.202785471156183	0.1720757110751	0.221154169830457	1.41465367316789	0.0835896956028785	1.49824336877077
721	0	0	0	0.430814235735334	0.430814235735334	0.227752303872859	0.19542799448356	0.167406904688869	0.234596892921483	1.26857862010404	-0.0278072972875837	1.24077132281646
722	0	0	0	0.135685044877134	0.135685044877134	0.219735550853558	0.188531323138251	0.162848806781935	0.24161123149299	1.18468167740369	-0.242019633281446	0.942662044122242
723	0.397682748386683	0	0	0	0.397682748386683	0.261015474545838	0.182038372633846	0.158402612353317	0.244578235447544	1.13515873857903	0.0181171295905794	1.15327586816961
724	0.00237267092307856	0	0	0	0.00237267092307856	0.227954143301046	0.175903332946994	0.154068194239577	0.245337655088691	1.08384078717631	-0.158937156799748	0.924903630376558
725	0.818291343423361	0	0	0	0.818291343423361	0.316462045239789	0.170088767213267	0.149844623456482	0.244729131342253	1.03729176072345	-0.153815381539123	0.883476379184325
726	0.254100650413815	0	0	0	0.254100650413815	0.28454607245554	0.1645635980197	0.145730463155121	0.243154555934527	0.993290228501171	-0.21264815940286	0.780642069098311
727	1.11993477185765	0	0	0	1.11993477185765	0.386986153364725	0.159301672540273	0.141723946673368	0.240863117669521	0.950479885235933	-0.0591457767770273	0.891334108458905
728	0.0544041767986357	0	0	0	0.0544041767986357	0.303817273630834	0.154280716626511	0.137823091138781	0.238024987726375	0.909321478388887	0.102421205020491	1.01174268340938
729	0	0.00126020057388424	0	0	0.00126020057388424	0.273852535881809	0.149565837304672	0.134025772916717	0.234763405143525	0.869767180559892	0.27002181133652	1.13978899189641
730	0	0.0855767700697927	0	0	0.0855767700697927	0.255312598060394	0.150665386775217	0.130329779325596	0.231171296506111	0.831806727180697	-0.0541978909137319	0.777608836266966
731	0	2.49002893061067	0	0	2.49002893061067	0.240979712974593	0.310768464007414	0.126732844986013	0.227320828335243	0.795504270845751	0.142696030953709	0.93820030179946
732	0	1.14916614509021	0	0	1.14916614509021	0.229053727098854	0.324223340306162	0.123232677884918	0.223269310502265	0.761291141881503	-0.206231326063558	0.555059815817945
733	0	0.0138412581832308	0	0	0.0138412581832308	0.218717199969851	0.277504731362318	0.11982697836063	0.219063049271909	0.729914167745485	-0.198371695070947	0.531542472674538
734	0	0.867841401113059	0	0	0.867841401113059	0.209524892785709	0.313785914408066	0.116513453097514	0.214739972719528	0.702015397781203	-0.0974223116264971	0.604593086154706
735	0	0	0.0389790278825478	0	0.0389790278825478	0.201205858325522	0.277755441573342	0.114329196831568	0.210331483423467	0.678674357516523	-0.374248981179624	0.304425376336898
736	0	0	1.66767880326026	0	1.66767880326026	0.19358205865439	0.259544822435063	0.155650279551597	0.205863804540866	0.663304734297478	-0.383929670751661	0.279375063545816
737	0	0	0.0121894699516892	0	0.0121894699516892	0.186529649007811	0.245428782549888	0.152414827430284	0.20135898224509	0.664570057344158	-0.210916317212512	0.453653740131646
738	0	0	0.239415638257799	0	0.239415638257799	0.179958587674591	0.233567022006826	0.154853035742539	0.196835648237384	0.679428316057213	-0.177891652056126	0.501536664001087
739	0	0	0.905602567868268	0	0.905602567868268	0.173801049430829	0.223197146510098	0.174985754809444	0.192309610514559	0.720521375346941	-0.0268364100636081	0.693684965283333
740	0	0	0.0073416435780586	0	0.0073416435780586	0.168004438610172	0.213912042167286	0.170893172001058	0.187794318493732	0.760990628205385	-0.0864819468067067	0.674508681398678
741	0	0	0	0.582810039764063	0.582810039764063	0.162526968948103	0.205463716302929	0.166417550641845	0.188169789251915	0.822169337030551	-0.189113770530873	0.633055566499678
742	0	0	0	0.0461056151669219	0.0461056151669219	0.157334754161328	0.197687984514952	0.161980888303339	0.186724110010545	0.835036343244964	-0.0453606101055268	0.789675733139437
743	0	0	0	1.34992124970159	1.34992124970159	0.152399827831494	0.19046959021473	0.157621781417072	0.195076543336836	1.02751176994565	-0.168756037557169	0.858755732388485
744	0	0	0	1.15402516443777	1.15402516443777	0.147698756637947	0.183723983567977	0.153354322069232	0.207373775133241	1.09227995452195	-0.0283712340397902	1.06390872048216
745	0	0	0	0.415828823354097	0.415828823354097	0.143211644733996	0.177386959522169	0.14918463047928	0.21536536154859	0.99564646510248	-0.00369110365266445	0.991955361449816
746	0	0	0	2.95814038139698	2.95814038139698	0.138921403220551	0.171408377561306	0.145115261600683	0.242633992306595	1.11347349109528	0.0638508017006711	1.17732429279595
747	2.12849213502542	0	0	0	2.12849213502542	0.396249234311953	0.165748160549279	0.141146910609645	0.256020184846522	1.05171964313842	0.0158516262101824	1.0675712693486
748	0.143228426902927	0	0	0	0.143228426902927	0.269708109805454	0.160373640553825	0.137279207782431	0.261332957556491	0.989665453764633	0.0073066176786017	0.996972071443235
749	0.630202581908233	0	0	0	0.630202581908233	0.306844828216711	0.155257738250745	0.133511136154724	0.263533800353512	0.938018059285265	-0.13939977826584	0.798618281019425
750	0.180341671961387	0	0	0	0.180341671961387	0.267327362304194	0.150377678260387	0.129841270330581	0.263858637296109	0.89158735114964	-0.0589479634565023	0.832639387693138
751	0.00645666783308173	0	0	0	0.00645666783308173	0.233990671871239	0.145714060349818	0.126267921882157	0.262900411297707	0.848036903037644	-0.14558678513726	0.702450117900385
752	0.046099064243062	0	0	0	0.046099064243062	0.221408092999739	0.141250173572349	0.122789232261344	0.261007897880849	0.806812005406781	-0.158665296857861	0.64814670854892
753	0	2.80489531986208	0	0	2.80489531986208	0.204861726220114	0.324558369012865	0.119403234472671	0.258410197604136	0.767737239522384	-0.739751377461247	0.0279858620611375
754	0	1.16830134603521	0	0	1.16830134603521	0.193267672700512	0.332562521615114	0.116107895270456	0.255268685544025	0.731137534195998	-0.60558829017227	0.125549244023727
755	0	0.873630779928394	0	0	0.873630779928394	0.183569688230608	0.341302389497145	0.112901144739352	0.251702623062667	0.697373554273519	-0.748250593211084	-0.050877038937565
756	0	3.6550240115965	0	0	3.6550240115965	0.17513752490921	0.542736807625816	0.109780897434454	0.247803267912314	0.66676146114408	-0.752020752058429	-0.0852592909143485
757	0	1.05688687472018	0	0	1.05688687472018	0.167634997594266	0.505521635018523	0.106745067718256	0.243642296575321	0.640304669836925	-0.65213701389551	-0.0118323440585852
758	0	0.382256081595333	0	0	0.382256081595333	0.160852672065272	0.465993013488319	0.10379158101282	0.239277147503085	0.619536417531262	-0.657692702893252	-0.0381562853619895
759	0	0	0.000284700757949834	0	0.000284700757949834	0.154649148681751	0.422212118534653	0.100925973630825	0.234754577905686	0.605550014296545	-0.707764803648746	-0.102214789352201
760	0	0	1.75160668433808	0	1.75160668433808	0.148923747834134	0.393618630567873	0.144837340696015	0.230113125505198	0.601295812755778	-0.634172788383894	-0.0328769756281159
761	0	0	0.17429950992017	0	0.17429950992017	0.143601912371767	0.370798610030898	0.146253928850668	0.22538486830474	0.61630731407565	-0.645273382974338	-0.0289660688986886
762	0	0	1.448407050776	0	1.448407050776	0.138626701575365	0.351523465357515	0.181181261563882	0.220596717233259	0.662291757298321	-0.429383859332019	0.232907897966301
763	0	0	0.126096699686694	0	0.126096699686694	0.133953522226086	0.334707644545047	0.180369366221783	0.215771387967059	0.733198020011124	-0.77895095648685	-0.0457529364757257
764	0	0	3.31749026747586	0	3.31749026747586	0.129546709300719	0.319722183851458	0.264257530946861	0.210928146342761	0.922590019042172	-0.675682302051477	0.246907716990694
765	0	0	0	0.151623328626591	0.151623328626591	0.125377222909732	0.306165015108345	0.258680446832295	0.207349988956263	1.03140364334665	-0.535338023414533	0.496065619932117
766	0	0	0	0.757833625461737	0.757833625461737	0.121421048715821	0.293761534373476	0.252236049303644	0.20953262857162	1.1528433176017	-0.729766222247908	0.423077095353792
767	0	0	0	4.57390358611112	4.57390358611112	0.117658057746521	0.282314872626225	0.245720628117434	0.246688658360813	1.80667043479495	-0.755978384669939	1.05069205012501
768	0	0	0	2.72860352942412	2.72860352942412	0.114071175313649	0.271678501107059	0.239257932270481	0.287244433775146	1.8670857349941	-0.760807676727423	1.10627805826668
769	0	0	0	0.114295551685759	0.114295551685759	0.110645763320862	0.261740035907387	0.232895054702954	0.307133486673892	1.53195403595734	-0.769155231222532	0.762798804734812
770	0	0	0	0.0029651264495905	0.0029651264495905	0.10736915320606	0.252411127306772	0.226654201711956	0.316448509286836	1.41332576976242	-0.654511937421909	0.75881383234051
771	4.79001437156436	0	0	0	4.79001437156436	0.692572768466607	0.243620866435423	0.220546729526156	0.321157957093643	1.45584713199344	-0.551946698316867	0.903900433676576
772	0.616169683532402	0	0	0	0.616169683532402	0.449747234479025	0.235311328682034	0.2145784375498	0.323108836543589	1.38599834116248	-0.527268549553506	0.858729791608975
773	2.12693798661649	0	0	0	2.12693798661649	0.606634154407838	0.227434469327304	0.208751973841815	0.323172261617717	1.32337170436271	-0.356385745889992	0.966985958472715
774	0.0644751031930111	0	0	0	0.0644751031930111	0.430757522795384	0.219949904834586	0.20306807133067	0.321858910486173	1.26505808133172	-0.25764842664582	1.0074096546859
775	1.78145248132359	0	0	0	1.78145248132359	0.5894000819319	0.212823291486821	0.197526241484808	0.319503209186242	1.20825776262141	-0.306051747173243	0.902206015448163
776	0.0245666148157549	0	0	0	0.0245666148157549	0.438073651585908	0.206025117279219	0.192125190128458	0.316339837800837	1.15414693480895	-0.319276245943377	0.834870688865577
777	0	3.07826063667835	0	0	3.07826063667835	0.386532036520631	0.405398907671615	0.18686307984419	0.312541580008751	1.10265283267881	-0.483619015430075	0.619033817248737
778	0	0.00176904076419579	0	0	0.00176904076419579	0.352296681003247	0.326843965733358	0.181737702486421	0.308240200974389	1.05411137090954	-0.318518527506626	0.735592843402917
779	0	0.356362515942486	0	0	0.356362515942486	0.326067668825309	0.324661599519322	0.176746596426432	0.303538899224194	1.008738383623	-0.260864021297288	0.747874362325714
780	0	0.823938344372764	0	0	0.823938344372764	0.304709329999707	0.353526013349592	0.171887128431903	0.298520189029365	0.966530264393889	-0.259389342810822	0.707140921583068
781	0	0.247603692085128	0	0	0.247603692085128	0.286667091656806	0.334183872215634	0.167156552143758	0.293251131600884	0.927589944773646	-0.308780535046868	0.618809409726778
782	0	5.12749442984544	0	0	5.12749442984544	0.271041894019255	0.652451064658371	0.162552050616447	0.287786943173051	0.892876175545204	-0.382615235227524	0.51026094031768
783	0	0	0.00258642861843653	0	0.00258642861843653	0.257262553114995	0.515252687919485	0.15813973455678	0.282173564706275	0.868241685188551	-0.433937596316598	0.434304088871953
784	0	0	0.00573013531850535	0	0.00573013531850535	0.244942055478726	0.468210559300323	0.153930835539259	0.276449542402545	0.857213296154577	-0.178426383998987	0.678786912155589
785	0	0	0.241255035129338	0	0.241255035129338	0.233805455267112	0.436040625002939	0.156117263911968	0.270647436264415	0.859070699955641	-0.276760387506577	0.582310312449063
786	0	0	0.0118924592551389	0	0.0118924592551389	0.223650145131702	0.41080531289671	0.152230125047308	0.264794896622528	0.871874810233124	-0.247258312904318	0.624616497328805
787	0	0	0.0549198410008508	0	0.0549198410008508	0.214322389951408	0.38968948314585	0.149531321873078	0.258915501513625	0.890308695624767	-0.214631158266684	0.675677537358084
788	0	0	2.5575318271811e-05	0	2.5575318271811e-05	0.205702699115602	0.37135047744195	0.145447268907004	0.253029418204842	0.908519659079927	-0.178911580091547	0.729608078988379
789	0	0	0	1.42856495128767	1.42856495128767	0.197696306159643	0.355036586771594	0.141450041344982	0.259087575695172	1.01613641587296	-0.146256358769829	0.869880057103132
790	0	0	0	0.207915038450084	0.207915038450084	0.190226748787842	0.340281389778083	0.137553788740424	0.261421602022983	1.04200421005101	-0.0549262944005379	0.987077915650472
791	0	0	0	5.71634726620184	5.71634726620184	0.183231408934609	0.326773822037238	0.133759295255604	0.307458277276126	1.86596008204131	-0.253543630062781	1.61241645197853
792	0	0	0	0.341474896867146	0.341474896867146	0.17665833491078	0.314294981908664	0.130065478084396	0.332855505520964	1.4586437623941	0.0441470163052863	1.50279077869938
793	0	0	0	0.179693180384026	0.179693180384026	0.170463926928637	0.302684271894679	0.126470582182912	0.344548674783643	1.34500425188132	-0.0430242949806726	1.30197995690065
794	0	0	0	1.32001699832702	1.32001699832702	0.16461121884954	0.291819877953386	0.122972555951467	0.360912379340714	1.34759838388593	-0.330938516421408	1.01665986746452
795	1.84095879917928	0	0	0	1.84095879917928	0.385187791236975	0.281606847591509	0.119569209119298	0.36871888955666	1.30388074791466	-0.339285379125537	0.964595368789123
796	0.0204018213801868	0	0	0	0.0204018213801868	0.261178082511443	0.271969461565294	0.116258290404596	0.37133085898653	1.24019755623608	-0.197319339880394	1.04287821635568
797	0.389462806278126	0	0	0	0.389462806278126	0.279270907925734	0.262846161300509	0.1130375297721	0.37140785174226	1.18350298670096	-0.162879644637325	1.02062334206363
798	0.0883385683469918	0	0	0	0.0883385683469918	0.246728722045264	0.254186064756902	0.109904663081126	0.36978776019953	1.13043267072645	-0.0807813871946242	1.04965128353182
799	0.00335383334612335	0	0	0	0.00335383334612335	0.223250495452397	0.245946506235724	0.106857447179402	0.366933143154512	1.07930989610294	-0.0916597458300665	0.987650150272876
800	0.993206948459872	0	0	0	0.993206948459872	0.330591318264278	0.238091257185878	0.103893669456251	0.363143702501709	1.02983799787675	0.118794205597051	1.1486322034738
801	0	0.182327828055942	0	0	0.182327828055942	0.253700572933255	0.242783004308494	0.1010111540075	0.358630546284912	0.982165015998283	0.0570462106800004	1.03921122667828
802	0	2.19074643774846	0	0	2.19074643774846	0.23140665202738	0.377829025014997	0.0982077656372832	0.35355035365608	0.936418983356452	0.164225885583393	1.10064486893984
803	0	2.49176685216881	0	0	2.49176685216881	0.21609883452463	0.484848031851915	0.0954814124286678	0.348023661029638	0.892973839220511	0.248922556657051	1.14189639587756
804	0	0.0489769833876982	0	0	0.0489769833876982	0.204000864561234	0.407913206047943	0.0928300473389574	0.342145655613747	0.852543329217355	-0.047361164902258	0.805182164315097
805	0	0.02691075639571	0	0	0.02691075639571	0.193816841873694	0.376879968888778	0.0902516691138375	0.335993003998318	0.815719213328679	-0.0626696165024251	0.753049596826254
806	0	0.0160016676675025	0	0	0.0160016676675025	0.184933720151291	0.354506437715668	0.087744322715964	0.329628403981578	0.782689361165652	0.0921704363799106	0.874859797545563
807	0	0	0.0771929824502893	0	0.0771929824502893	0.177007725932347	0.335711953194392	0.0873644414127663	0.323103745871265	0.75340614701814	-0.112677023042919	0.64072912397522
808	0	0	1.83308594842071	0	1.83308594842071	0.169824328117127	0.319998272276544	0.13384993033653	0.316462382302375	0.730990171059594	0.0682615928804962	0.79925176394009
809	0	0	4.96878527395363	0	4.96878527395363	0.163239396127362	0.306216250360022	0.263456413685814	0.309740803552257	0.750327128165797	0.213442661255158	0.963769789420955
810	0	0	0.230691376995444	0	0.230691376995444	0.157150709734646	0.293835692219002	0.264820091723087	0.302969903200977	0.843862173340382	0.293998887208154	1.13786106054854
811	0	0	1.2688037974652	0	1.2688037974652	0.151482699438596	0.282535893653944	0.292394333201478	0.29617595356663	0.978720063138906	0.241957183961195	1.2206772471001
812	0	0	0.0113478330675953	0	0.0113478330675953	0.146177629746655	0.272105331853044	0.285813492673617	0.289381370557966	1.09727533002585	0.207662114895804	1.30493744492166
813	0	0	0	0.0205325646044105	0.0205325646044105	0.141190194966059	0.262396053949526	0.278562567867802	0.282776843100289	1.17233757844273	0.34327555817939	1.51561313662212
814	0	0	0	2.97393442680904	2.97393442680904	0.136484045837652	0.253299872645324	0.271317557531778	0.300971429471969	1.51917548822116	0.211038868567677	1.73021435678884
815	0	0	0	1.11508749768369	1.11508749768369	0.132029468506578	0.244734840596983	0.264160348196006	0.317061338646805	1.57380956320966	0.0879383748717313	1.66174793808139
816	0	0	0	0.0835317259975156	0.0835317259975156	0.127801782149941	0.236637072209639	0.257126074993502	0.322764660037126	1.44806341575154	0.166187901981542	1.61425131773308
817	0	0	0	0.0884749027889354	0.0884749027889354	0.123780201669027	0.228955551566188	0.250232616211818	0.324073016215935	1.37806357491144	-0.254321905225189	1.12374166968625
818	0	0	0	0.599176365562766	0.599176365562766	0.119947010969312	0.221648702396319	0.24348948869943	0.327751908567193	1.339558653979	-0.331661866894596	1.00789678708441
819	2.11562834261955	0	0	0	2.11562834261955	0.376142960595679	0.214682045415681	0.236901589200344	0.327582260319701	1.30762863043628	-0.189725693757016	1.11790293667927
820	0.0534148853539878	0	0	0	0.0534148853539878	0.239856539997516	0.208026552278336	0.230471044097649	0.325065229938986	1.22998074664931	-0.360004627089603	0.869976119559703
821	0.0434729265355613	0	0	0	0.0434729265355613	0.211435777893977	0.201657460265488	0.224198224181851	0.321407520072248	1.15476401727995	-0.37982464823624	0.774939369043706
822	0.106756535579571	0	0	0	0.106756535579571	0.203175880593085	0.195553400221951	0.218082344062828	0.316995835902661	1.08270725728778	-0.31574120776944	0.766966049518337
823	0.382151988177674	0	0	0	0.382151988177674	0.229378975264443	0.189695742666308	0.212121836518319	0.312047824907727	1.01447754496698	-0.341446362865565	0.673031182101413
824	1.71294225692501	0	0	0	1.71294225692501	0.402629020694561	0.184068099132818	0.206314596701057	0.306706843903884	0.950641948229576	-0.213753067887762	0.736888880341815
825	0	0.54722714361866	0	0	0.54722714361866	0.275444815234573	0.215253607504473	0.200658147119796	0.301075189052514	0.89172300896979	-0.165857577712243	0.725865431257546
826	0	2.99214001068443	0	0	2.99214001068443	0.243022530565067	0.397272417887647	0.195149752324622	0.295229523750123	0.837876725073239	-0.101849101662905	0.736027623410335
827	0	1.10375929192409	0	0	1.10375929192409	0.222456072445678	0.392081115886086	0.189786500527769	0.289229232484889	0.789343960139687	-0.0896922818864539	0.699651678253233
828	0	4.98398543535463	0	0	4.98398543535463	0.207102525286994	0.672966825174245	0.184565362835302	0.283121412972197	0.746509460579703	-0.125404454359774	0.621105006219929
829	0	0.00242686600665321	0	0	0.00242686600665321	0.194721605675142	0.530630521258512	0.17948323692865	0.276944073466793	0.710541420805375	-0.260880301582634	0.449661119222742
830	0	0.0125105475049231	0	0	0.0125105475049231	0.184279180849633	0.480479692131011	0.174536979705548	0.270728289500954	0.682593675703568	-0.205812344512503	0.476781331191066
831	0	0	0.679212597090784	0	0.679212597090784	0.17521043146574	0.445475261899062	0.187834557821212	0.26449971886529	0.663029809207655	-0.163688310892839	0.499341498314816
832	0	0	0.42379746911252	0	0.42379746911252	0.167171985294565	0.418409720537164	0.194252443258724	0.258279701173264	0.653684525883912	-0.239737591948854	0.413946933935059
833	0	0	5.35197233546025	0	5.35197233546025	0.159938897006117	0.3959838090707	0.331893376980805	0.252086077791982	0.682957328519156	-0.249124582300476	0.433832746218681
834	0	0	0.902917715297221	0	0.902917715297221	0.153355423403113	0.376668784363712	0.349310076779636	0.245933817332944	0.796118047420314	-0.338790036511791	0.457328010908523
835	0	0	0.226148372530784	0	0.226148372530784	0.147309030788855	0.359606586668786	0.347022772925539	0.239835502179048	0.937198994498074	-0.367492662095814	0.56970633240226
836	0	0	6.47954330304133	0	6.47954330304133	0.14171559320959	0.34426468250084	0.511031284042712	0.233801713326204	1.3081622858589	-0.362470209021058	0.945692076837837
837	0	0	0	0.723030072008988	0.723030072008988	0.13651044925019	0.330288656855918	0.500317476731558	0.233881234430628	1.54754445873696	-0.410809751336119	1.13673470740084
838	0	0	0	0.01535983886364	0.01535983886364	0.131642734296158	0.317430025937507	0.487904016261932	0.231393131756392	1.62698743517261	-0.479838976616242	1.14714845855637
839	0	0	0	0.542110335751576	0.542110335751576	0.127071644423813	0.305507355900291	0.475343418043741	0.231797024784275	1.72879204441387	-0.153823551335478	1.57496849307839
840	0	0	0	0.333198900629531	0.333198900629531	0.122763890893879	0.294383770225687	0.462877484108183	0.232398033396596	1.72606612579901	-0.264037201256988	1.46202892454202
841	0	0	0	2.2514378717129	2.2514378717129	0.118691916345567	0.283953188303997	0.450598831515195	0.249044599457471	1.92549382817536	-0.133454437760808	1.79203939041455
842	0	0	0	0.000519461536777246	0.000519461536777246	0.114832614054955	0.274131515872699	0.43855151263955	0.255742464411295	1.71349478886951	-0.189692545297738	1.52380224357177
843	0.0942960030655642	0	0	0	0.0942960030655642	0.122748471795021	0.26485079005454	0.426758320355972	0.256702941391315	1.61706835935498	0.33044756453206	1.94751592388704
844	1.00346369934758	0	0	0	1.00346369934758	0.236299987828625	0.256055163133299	0.415231110689583	0.255595532034222	1.53515020941312	0.172015904919153	1.70716611433227
845	1.04767420531107	0	0	0	1.04767420531107	0.294362174853706	0.247698072091348	0.403975508932979	0.253297238737815	1.45500316888145	0.128813570673949	1.5838167395554
846	0.000638891660506865	0	0	0	0.000638891660506865	0.208850244316742	0.239740196514318	0.392993336475396	0.250216894687944	1.37621466835536	-0.120095863065661	1.25611880528969
847	0.158917901641641	0	0	0	0.158917901641641	0.204605547813826	0.232147954719787	0.382283977180148	0.246589864277079	1.29904146856775	-0.0302020901962662	1.26883937837149
848	0.137595251092778	0	0	0	0.137595251092778	0.195963615751037	0.224892375972019	0.37184519912477	0.242568136797182	1.2246558814566	-0.117527361079678	1.10712852037692
849	0	0.548138067622961	0	0	0.548138067622961	0.173663124524555	0.254606833500453	0.361673674774957	0.238257260313934	1.15365192392569	-0.0390857033840681	1.11456622054162
850	0	1.45956539993138	0	0	1.45956539993138	0.161786282798189	0.33266291664401	0.351765323978186	0.233734274057118	1.08643510253454	0.108765923268847	1.19520102580339
851	0	6.14205881902453	0	0	6.14205881902453	0.152490111167176	0.699127694555616	0.342115547733053	0.229057459183286	1.02346725701403	0.10217318628934	1.12564044330337
852	0	2.5200288961711	0	0	2.5200288961711	0.144699955020331	0.705302083247689	0.332719391895646	0.224272094286957	0.965957494349745	0.0983797854402348	1.06433727978998
853	0	3.00818324615191	0	0	3.00818324615191	0.137934074587423	0.794025400741342	0.323571664414666	0.219414072126863	0.915804486495141	0.127782226131981	1.04358671262712
854	0	0.380006885485197	0	0	0.380006885485197	0.131922175646283	0.697035310062955	0.314667020851887	0.214512287677823	0.875569607947434	0.165383177393335	1.04095278534077
855	0	0	0.0314833396255993	0	0.0314833396255993	0.126494245520468	0.631568000974735	0.306839527355579	0.209590279594041	0.84718854567278	0.0971472644014183	0.944335810074198
856	0	0	0.952390198702454	0	0.952390198702454	0.121535322847771	0.587837199208835	0.323790877811536	0.204667396735228	0.832162187636427	0.175325981660928	1.00748816929736
857	0	0	1.88498278261948	0	1.88498278261948	0.116963577132397	0.553128026119869	0.365549133755106	0.199759650788983	0.843543930698765	0.0737871870596789	0.917331117758444
858	0	0	0.0572108902925129	0	0.0572108902925129	0.112718445760647	0.523949965981335	0.357974086978492	0.194880354583247	0.890347000293619	0.173106402500119	1.06345340279374
859	0	0	1.08158801598625	0	1.08158801598625	0.108753698235538	0.498587218467699	0.377345418061226	0.190040609946056	0.970227699371815	-0.0328236311339491	0.937404068237866
860	0	0	1.68690434393344	0	1.68690434393344	0.105033139497423	0.476047545046234	0.412637616069062	0.185249687348178	1.11285134910856	-0.156297023905535	0.956554325203027
861	0	0	0	0.611310001660192	0.611310001660192	0.101527824402355	0.455699424210776	0.402334910984441	0.185621957775988	1.23361898025326	-0.328383515299847	0.905235464953411
862	0	0	0	1.96727940436135	1.96727940436135	0.0982141839867596	0.43711364332696	0.391719891139681	0.200143344454021	1.47768077754083	-0.407121556818901	1.07055922072192
863	0	0	0	3.00410597902245	3.00410597902245	0.095072725707097	0.41998395911327	0.381229880254625	0.230865386117897	1.85575422378289	-0.291511766106279	1.56424245767661
864	0	0	0	5.31188801780821	5.31188801780821	0.0920871079649035	0.404083450997752	0.370938142406256	0.289492472854039	2.43658635279089	-0.538521750194294	1.8980646025966
865	0	0	0	0.114202648498125	0.114202648498125	0.0892434661080669	0.389238784847616	0.360871748170716	0.320036787226091	1.87403623946809	-0.560503886511634	1.31353235295646
866	0	0	0	1.76823120000058	1.76823120000058	0.0865299118045879	0.375314196733567	0.351041953077711	0.349385240088333	1.83937337592924	-0.335358664136604	1.50401471179264
867	0.13528057910731	0	0	0	0.13528057910731	0.100552245008271	0.362201083698803	0.341452886010205	0.365609609804306	1.69765012584412	-0.34535447589182	1.3522956499523
868	1.85190150253553	0	0	0	1.85190150253553	0.316622242211777	0.349810991919028	0.332104956581693	0.374024591322434	1.61461367385888	-0.336339841306037	1.27827383255285
869	0.662048857957691	0	0	0	0.662048857957691	0.271863656372644	0.338070748774728	0.322996451383796	0.378524561039447	1.53873170144322	-0.328631616965399	1.21010008447782
870	0.0826604447601018	0	0	0	0.0826604447601018	0.211653463539217	0.326918994974703	0.314124374398241	0.380394004236143	1.4662113725818	-0.258448115687937	1.20776325689387
871	0.0244943540535928	0	0	0	0.0244943540535928	0.185194065454213	0.316303658177437	0.305484927811496	0.380343317991941	1.39660473972196	-0.471856216527098	0.924748523194861
872	0.288106419886826	0	0	0	0.288106419886826	0.202290304123631	0.30618007606169	0.297073804730905	0.378829739051699	1.32968054010359	-0.263968622277913	1.06571191782568
873	0	1.39836864020354	0	0	1.39836864020354	0.170789886019353	0.390030223576522	0.288886376139833	0.376172701884993	1.26536413407179	-0.277353644925911	0.988010489145875
874	0	1.9083677644844	0	0	1.9083677644844	0.157266122734093	0.47549176975742	0.280917814896111	0.372607435407069	1.20383276130941	-0.14048238472062	1.06335037658879
875	0	1.79670636277249	0	0	1.79670636277249	0.147096544598617	0.532776120624846	0.273163180478686	0.368313678454576	1.14546166066539	-0.0682325611878903	1.0772290994775
876	0	0.0464466604866686	0	0	0.0464466604866686	0.138764228934426	0.467171111198523	0.265617478306047	0.363432572958866	1.09076352423746	-0.124339493113428	0.966424031124032
877	0	0.0770193025221446	0	0	0.0770193025221446	0.131644485882655	0.439914441139303	0.258275702042025	0.358077293549535	1.04010637558355	-0.0990632465847404	0.941043128998814
878	0	0.446923957544351	0	0	0.446923957544351	0.125400517929325	0.444294433590644	0.251132864202845	0.35234008771971	0.993633468677125	-0.0432869031822801	0.950346565494845
879	0	0	0.0557395684245482	0	0.0557395684245482	0.119825074614278	0.413737086116322	0.245670307717829	0.346297132055448	0.951741548083538	-0.0864116838503386	0.8653298642332
880	0	0	2.72351557230063	0	2.72351557230063	0.114779945596981	0.393580531034019	0.311516494943207	0.34001199496863	0.919346759856263	-0.0831443965848178	0.836202363271446
881	0	0	0.164985122800317	0	0.164985122800317	0.11016773332869	0.376467122935775	0.308512094123325	0.33353817503287	0.911892104818766	-0.0697968069017163	0.842095297917049
882	0	0	2.0312205511121	0	2.0312205511121	0.105916937721107	0.361262751089644	0.354642952858857	0.326921005842267	0.945677394032555	0.216428762411919	1.16210615644447
883	0	0	0.479070695630661	0	0.479070695630661	0.101973370136521	0.347445468939364	0.358795354565249	0.320199114577489	1.02007683984668	0.358452696262118	1.3785295361088
884	0	0	1.42055842103566	0	1.42055842103566	0.0982948897698887	0.3347118345592	0.387477659944767	0.313405558553803	1.13558052739943	0.567345680820997	1.70292620822042
885	0	0	0	1.92636697158225	1.92636697158225	0.0948480162614141	0.322863656816978	0.377804068095221	0.322660800069866	1.31868836204484	0.474981689338661	1.7936700513835
886	0	0	0	0.00695234094589307	0.00695234094589307	0.0916056633946375	0.311761807127795	0.367867844211871	0.3245570697173	1.3299075462962	0.352720005097153	1.68262755139335
887	0	0	0	0.337488098588001	0.337488098588001	0.0885455735947107	0.301303578623172	0.358045179459781	0.324812971995179	1.36399345009228	0.34362957211624	1.70762302220852
888	0	0	0	0.102670124901587	0.102670124901587	0.085649207052452	0.291410236598618	0.348403152165463	0.323139691052669	1.32137118698278	0.299888847473461	1.62126003445624
889	0	0	0	0.0162418027445269	0.0162418027445269	0.082900935100438	0.282019607497854	0.338967836698862	0.319612155245722	1.26420154945113	-0.179122021107093	1.08507952834403
890	0	0	0	0.711431414919212	0.711431414919212	0.0802874426932055	0.273081400599768	0.329750699511456	0.320949728137223	1.2540056394932	0.258532327083729	1.51253796657693
891	3.11454701595869	0	0	0	3.11454701595869	0.460347344993528	0.264554117009239	0.320756407916777	0.318942645568033	1.26034417988939	0.0533123148408842	1.31365649473028
892	0.0503104377164317	0	0	0	0.0503104377164317	0.259008728192758	0.256402930996295	0.311985986192398	0.314904014851961	1.1938263898919	0.264961709366524	1.45878809925843
893	0.611154386770694	0	0	0	0.611154386770694	0.288902358680212	0.248598192964777	0.303438332259695	0.310044087352584	1.12944986547261	0.218456014255156	1.34790587972777
894	1.07822496421919	0	0	0	1.07822496421919	0.356751545178219	0.241114344092309	0.295111033350976	0.304685330325935	1.06790592904951	0.0897740932383616	1.15768002228787
895	3.79864254328153	0	0	0	3.79864254328153	0.727833183920079	0.233929111822363	0.287000841013444	0.298994039218198	1.00986862939297	0.144360120902764	1.15422875029573
896	0.502102697927941	0	0	0	0.502102697927941	0.50868329517174	0.227022901909466	0.279103964626004	0.293074623908302	0.956531300282706	-0.047443824759121	0.909087475523584
897	0	0.829199810710609	0	0	0.829199810710609	0.406840088624875	0.275833881093371	0.271416261251896	0.286999575018512	0.907528266631574	0.15154823198784	1.05907649861941
898	0	0.325955301627611	0	0	0.325955301627611	0.358629535857174	0.271716459434673	0.263933362940774	0.280822339006844	0.862605481863728	-0.100711555570903	0.761893926292825
899	0	0.679520170070402	0	0	0.679520170070402	0.325121155428159	0.297930032935476	0.256650764574481	0.274583892984726	0.821575642763276	-0.0858469124442602	0.735728730319016
900	0	0.454937070763055	0	0	0.454937070763055	0.299421999114376	0.301026615643572	0.249563885893908	0.268316507247468	0.784296213558964	-0.393938382244288	0.390357831314676
901	0	0.639959281783923	0	0	0.639959281783923	0.278601023848131	0.319331630973004	0.24266811610116	0.26204608042836	0.750732106047305	-0.181308416626103	0.569423689421201
902	0	3.17411082902532	0	0	3.17411082902532	0.261122275806493	0.502620629701738	0.235958846389536	0.255793679716076	0.72154067277842	-0.474367378229805	0.247173294548615
903	0	0	0.0279474640075231	0	0.0279474640075231	0.246078099350902	0.41245934087653	0.230176709836381	0.249576606036578	0.700414130254024	-0.479194797111895	0.221219333142129
904	0	0	0.192979204887775	0	0.192979204887775	0.232887169248932	0.379474648846773	0.228964330838628	0.243409159185222	0.689777576562437	-0.497453897468773	0.192323679093664
905	0	0	1.35937503572241	0	1.35937503572241	0.22115479012402	0.356318249439014	0.258962461346004	0.237303204747235	0.69607916945838	-0.442505401942395	0.253573767515985
906	0	0	0.728501707262829	0	0.728501707262829	0.210600778844795	0.337818586658009	0.27185448887552	0.231268605135354	0.73434039114414	-0.408421515723443	0.325918875420697
907	0	0	0.699431183515507	0	0.699431183515507	0.201019110678767	0.32211394801616	0.283535701058685	0.225313554521802	0.802747914987182	-0.222737044986114	0.580010870001068
908	0	0	0.802252289238236	0	0.802252289238236	0.192253890198942	0.308308884297847	0.297646919011246	0.219444843961634	0.895818997822716	-0.434428935147334	0.461390062675382
909	0	0	0	0.0683308792353146	0.0683308792353146	0.184184314610083	0.295899533284272	0.290043188554252	0.214238882623227	0.954152534362132	-0.256186692918103	0.697965841444029
910	0	0	0	4.00917936599488	4.00917936599488	0.176714873788175	0.284572255400919	0.28232901150053	0.242358054745248	1.39918818592603	-0.286766904426341	1.11242128149969
911	0	0	0	1.85496838132826	1.85496838132826	0.16976874257668	0.274117405408215	0.27472768273548	0.270518541785163	1.52467644446937	-0.0961106993071705	1.4285657451622
912	0	0	0	7.950321118012e-07	7.950321118012e-07	0.163283195089204	0.264387178033728	0.267279964012469	0.282374735303937	1.32800824979243	-0.0587466953721188	1.26926155442031
913	0	0	0	0.105078253709068	0.105078253709068	0.15720634226291	0.255272942867203	0.260001125346281	0.287801624845936	1.26811061228825	0.207193331970319	1.47530394425857
914	0	0	0	0.00507267110315722	0.00507267110315722	0.15149476011057	0.246692146881293	0.252897269510229	0.28974717998585	1.20114738791069	0.0317934152098891	1.23294080312058
915	0.161469989840431	0	0	0	0.161469989840431	0.165944586164856	0.238580303903833	0.24597024131019	0.289534143691153	1.14732140545733	0.352818137120897	1.50013954257823
916	0.73876983277371	0	0	0	0.73876983277371	0.24096425989431	0.230885864994681	0.239219622156748	0.287938733064771	1.09757565638432	0.205222576212426	1.30279823259675
917	0.0320085250093672	0	0	0	0.0320085250093672	0.189368418564088	0.223566806323273	0.232643688568319	0.285364816665924	1.04640579381517	0.35027937718314	1.39668517099831
918	0.262445093690996	0	0	0	0.262445093690996	0.20442129421427	0.216588285574861	0.22623992628793	0.282066582052244	0.995066943814095	0.289098720984482	1.28416566479858
919	1.25978263470343	0	0	0	1.25978263470343	0.33127732911744	0.209920987529905	0.220005328455282	0.27821951802933	0.94512808963981	0.225513121657292	1.1706412112971
920	0.000187908164445361	0	0	0	0.000187908164445361	0.236704939895923	0.203539928087891	0.213936578939908	0.273951457170141	0.897322797635686	0.177725333553526	1.07504813118921
921	0	0.0528920430664075	0	0	0.0528920430664075	0.211875015275681	0.200960906326287	0.20803017025913	0.269359067778925	0.851696974732866	0.164653241412826	1.01635021614569
922	0	1.0403257797953	0	0	1.0403257797953	0.195820758107655	0.26342080494353	0.20228248215293	0.26451750379325	0.808298945924195	-0.0870661452113582	0.721232800712837
923	0	0.828765366115202	0	0	0.828765366115202	0.18362919214033	0.288374430518333	0.196689835428472	0.259486442192936	0.767307825314157	-0.275764058878432	0.491543766435725
924	0	0.77219443434545	0	0	0.77219443434545	0.173645506151591	0.308109243233944	0.191248529679728	0.254314057454258	0.729006615739804	-0.0488045428542392	0.680202072885565
925	0	0.012109976320375	0	0	0.012109976320375	0.165107327860716	0.275880183904984	0.185954870164207	0.249039746270862	0.693748334144579	-0.122552773414016	0.571195560730563
926	0	1.30098851919701	0	0	1.30098851919701	0.157599356798792	0.346225266191995	0.180805187194306	0.243696058815513	0.661960027211953	-0.37974768786109	0.282212339350863
927	0	0	1.22829579542126	0	1.22829579542126	0.150869704717978	0.302894983333077	0.208548216553153	0.238310106426753	0.635729311899667	-0.334469639058058	0.301259672841608
928	0	0	0.340678315735991	0	0.340678315735991	0.144753595627622	0.283730161915537	0.212400587107229	0.232904612417473	0.61976377965422	-0.477554534061711	0.142209245592509
929	0	0	2.15918817650758	0	2.15918817650758	0.139136974694755	0.269179095230853	0.264435777751996	0.227498712782	0.626533680415647	-0.361678037098403	0.264855643317244
930	0	0	0.0211299377801835	0	0.0211299377801835	0.133937346274287	0.256988668239296	0.25880726872446	0.222108577358585	0.667586807015778	-0.255867073015617	0.41171973400016
931	0	0	0.539463330739006	0	0.539463330739006	0.129092899159132	0.246302959189788	0.266489935331663	0.216747899347841	0.727164531403153	-0.292948170902321	0.434216360500832
932	0	0	0.000300038324581995	0	0.000300038324581995	0.124555960232025	0.236690173387126	0.259652372626761	0.211428286486608	0.78048516333492	-0.104803029184872	0.675682134150048
933	0	0	0	0.11056363926569	0.11056363926569	0.120288860981122	0.227897166866764	0.252756941828832	0.207083180581748	0.821816163313482	0.0871611624807612	0.908977325794243
934	0	0	0	0.105035046705275	0.105035046705275	0.116261222210203	0.219760698741548	0.245967021521851	0.203250107246126	0.849440836474063	-0.032822178935148	0.816618657538914
935	0	0	0	0.216474124842457	0.216474124842457	0.11244810980962	0.212168249500681	0.239314023828063	0.200633693284381	0.878920084922041	-0.215166039381189	0.663754045540852
936	0	0	0	0.135540083301202	0.135540083301202	0.108828745819575	0.205038314264179	0.232810512751946	0.198062697011859	0.872071438776892	-0.249334992407929	0.622736446368964
937	0	0	0	0.18025287864834	0.18025287864834	0.105385584971288	0.198309528875071	0.226461809342976	0.195925376605614	0.857942575427614	-0.249392708269595	0.608549867158019
938	0	0	0	0.138625205333788	0.138625205333788	0.102103638539701	0.191934236993806	0.22026969338356	0.193776298390691	0.824513165284292	-0.0571100293075912	0.767403135976701
939	0.126052937460334	0	0	0	0.126052937460334	0.114452657659406	0.185874471272771	0.21423398663149	0.190509749558395	0.788441630980501	0.0361357988487828	0.824577429829284
940	0.0117724588320683	0	0	0	0.0117724588320683	0.104599427724427	0.180099329852851	0.208353345683845	0.186708606151939	0.750221036495443	0.0216448427253029	0.771865879220746
941	0.168565860236938	0	0	0	0.168565860236938	0.120056732395842	0.174583200413124	0.202625701551457	0.182694124928794	0.711875232302315	-0.0976539165371174	0.614221315765198
942	0.619081247549852	0	0	0	0.619081247549852	0.181222192552706	0.16930452065326	0.197048521545238	0.17856983700678	0.67410088663996	-0.051030651140645	0.623070235499315
943	1.06918001220816	0	0	0	1.06918001220816	0.266327873223415	0.164244890268871	0.191618973918096	0.174391523455931	0.63760823576623	-0.0502991861294412	0.587309049636789
944	0.15900756881172	0	0	0	0.15900756881172	0.203388402509182	0.159388420174958	0.186334035763462	0.170194380629945	0.602829671451863	0.141864919283487	0.74469459073535
945	0	2.63165141159614	0	0	2.63165141159614	0.17146696021816	0.330721860744939	0.181190566083455	0.166002565765356	0.569941097110214	0.150861971481145	0.72080306859136
946	0	0.158386270334721	0	0	0.158386270334721	0.156008945487876	0.274878631353848	0.176185356578266	0.161833536581969	0.53941724522896	0.307997050415219	0.847414295644179
947	0	1.83360599403934	0	0	1.83360599403934	0.144978633280605	0.372340191018478	0.17131516768949	0.157700339263199	0.511591807392521	0.521313678440361	1.03290548583288
948	0	1.62897495452309	0	0	1.62897495452309	0.136288377189404	0.422556419079402	0.166576754597261	0.153612940840184	0.486796121783427	0.278849935952728	0.765646057736155
949	0	0.0556867913370929	0	0	0.0556867913370929	0.129057660584033	0.363931193257011	0.161966886202189	0.149579063392937	0.465650477993838	0.273603857418817	0.739254335412656
950	0	0.485056145217303	0	0	0.485056145217303	0.122828914832779	0.36711311094315	0.157482359103443	0.145604736223194	0.44868724632969	0.360834257538059	0.809521503867748
951	0	0	0.543450813670992	0	0.543450813670992	0.117333838161296	0.334877815058989	0.167611061470068	0.141694677895603	0.436700385133891	0.592388753643211	1.0290891387771
952	0	0	1.26892478199959	0	1.26892478199959	0.112401709479527	0.314913103947821	0.197044572165281	0.137852570296941	0.43335442185239	0.68097616231969	1.11433058417208
953	0	0	0.129759143016267	0	0.129759143016267	0.107917189906738	0.298685324928516	0.195696323860343	0.134081261233521	0.445793983895606	0.702282598053446	1.14807658194905
954	0	0	4.09846972399086	0	4.09846972399086	0.10379867151196	0.284732248320021	0.299870953860407	0.130382918044675	0.517457771660183	0.714671162284051	1.23212893394423
955	0	0	0.0150212411918348	0	0.0150212411918348	0.0999862416852723	0.272373352774946	0.293971468362191	0.126759146617147	0.644545278437071	0.526588130254777	1.17113340869185
956	0	0	0.00268036983868096	0	0.00268036983868096	0.0964345641762375	0.261217284871593	0.28668600215696	0.12321108531757	0.745895874716985	0.505390530951885	1.25128640566887
957	0	0	0	0.290220547061401	0.290220547061401	0.0931084533508427	0.251012991787269	0.279242430810801	0.122163863132873	0.833713900786758	0.430107003263549	1.26382090405031
958	0	0	0	1.81526850618528	1.81526850618528	0.089980007738516	0.241587781847309	0.271861725761651	0.135242925869258	1.06218270400088	0.40369076737088	1.46587347137176
959	0	0	0	1.57882900313018	1.57882900313018	0.0870266885578861	0.232816815505608	0.264599067203425	0.15394816257524	1.23813912418766	0.224506071584865	1.46264519577252
960	0	0	0	0.0334566894944218	0.0334566894944218	0.0842299933607146	0.224606374394997	0.257479546328762	0.162541691362516	1.09527128245062	0.267417555195082	1.3626888376457
961	0	0	0	0.880431409815694	0.880431409815694	0.0815745169701117	0.216883964953862	0.250515593292306	0.173266224227491	1.14621762208877	0.126218420608546	1.27243604269731
962	0	0	0	0.43601023241309	0.43601023241309	0.0790472717278679	0.209592121919435	0.243713286718955	0.182140088636579	1.06754294719684	0.238079414109458	1.30562236130629
963	0.0173037966451753	0	0	0	0.0173037966451753	0.0787625569428224	0.202684350868184	0.237075166388615	0.186073372187769	0.996891873777784	0.300251992443956	1.29714386622174
964	0.558589004199227	0	0	0	0.558589004199227	0.143930113265808	0.196122373038715	0.230601655762792	0.187488683714569	0.942765771571396	0.293276850668373	1.23604262223977
965	0.776630473115969	0	0	0	0.776630473115969	0.200106387291035	0.189874196976669	0.224291848960288	0.187583550601029	0.891774630603267	0.21217611140023	1.1039507420035
966	0.591793448495657	0	0	0	0.591793448495657	0.212310947498643	0.183912733771342	0.218143976503947	0.18678810061467	0.843122752387859	0.296212202509785	1.13933495489764
967	0.528577663126461	0	0	0	0.528577663126461	0.222420757774342	0.178214780403705	0.212155695821683	0.185345760652752	0.796648139736572	0.156166544676157	0.952814684412729
968	0.104247309894339	0	0	0	0.104247309894339	0.182958967747574	0.172760258802612	0.206324280193312	0.183415264213642	0.75261530177414	0.0877378418744645	0.840353143648605
969	0	0.939590915637623	0	0	0.939590915637623	0.157933692327217	0.230369966088808	0.200646745889412	0.181108472619069	0.711137726363745	-0.374503603787596	0.336634122576149
970	0	0.468559766912353	0	0	0.468559766912353	0.144336838750275	0.234571545172045	0.195119940131338	0.178508248933287	0.672383922343868	-0.280076678734944	0.392307243608924
971	0	0.135036705757482	0	0	0.135036705757482	0.134223526983014	0.221641244497016	0.189740603350407	0.17567815385486	0.636469582927304	-0.604674831315915	0.0317947516113887
972	0	2.22314482666092	0	0	2.22314482666092	0.126085252808012	0.355756847457904	0.184505414087151	0.172668208768717	0.60344672624681	-0.377599062780039	0.225847663466772
973	0	0.280890412433944	0	0	0.280890412433944	0.119238459640405	0.312369435378012	0.179411021864752	0.169518554722022	0.57376528081528	-0.539808899256064	0.0339563815592164
974	0	2.83693343526227	0	0	2.83693343526227	0.113307993219342	0.472801871643529	0.174454071546968	0.166261895281231	0.548487620828112	-0.333476701190511	0.215010919637601
975	0	0	2.08923912024838	0	2.08923912024838	0.108064374213707	0.38817921995046	0.225340542732696	0.16292519371771	0.532103979840036	-0.312278340544204	0.219825639295832
976	0	0	0.071888041751348	0	0.071888041751348	0.103356635487373	0.355754637392067	0.221954383269998	0.159530891019236	0.532281383184501	-0.0811427299403872	0.451138653244114
977	0	0	0.0716046217018887	0	0.0716046217018887	0.0990800322505406	0.332807153609209	0.218086884362991	0.15609780394949	0.549049137312118	-0.0945726568256325	0.454476480486486
978	0	0	0.975460015681646	0	0.975460015681646	0.0951588453242628	0.314483143321803	0.238308121663877	0.15264180252038	0.588284649491373	-0.0156564625370685	0.572628186954305
979	0	0	0.103739349628482	0	0.103739349628482	0.0915365111583591	0.298982997607488	0.235072150206801	0.149176331187631	0.646371801202371	0.157056537560352	0.803428338762723
980	0	0	0.784449468455791	0	0.784449468455791	0.0881696205768527	0.285421416436379	0.249800254371146	0.145712816702167	0.728544796008916	0.161560566035272	0.890105362044188
981	0	0	0	4.17267312095225	4.17267312095225	0.0850240974614889	0.273291678159454	0.243434980556489	0.177117783146344	1.05368628477518	0.300679113790211	1.35436539856539
982	0	0	0	1.61167697443095	1.61167697443095	0.0820726714281459	0.262274262582535	0.236966917494653	0.205980882041868	1.23847443510048	0.232305757257584	1.47078019235806
983	0	0	0	0.00635231072495557	0.00635231072495557	0.0792931522370397	0.252153500313015	0.230595076541134	0.219127593273644	1.17718472383549	0.167958412688582	1.34514313652408
984	0	0	0	2.12786518625749	2.12786518625749	0.0766672191526554	0.242776226531519	0.224352604524865	0.24310910108472	1.48358391483848	0.381290519765833	1.86487443460431
985	0	0	0	0.0194873292991167	0.0194873292991167	0.0741795513824209	0.234029270430572	0.218251647476574	0.256014285216501	1.252051159402	0.291231520648481	1.54328268005048
986	0	0	0	0.0542933311035132	0.0542933311035132	0.0718171905247781	0.225826306371299	0.212297007027695	0.262504908983841	1.18296057883794	0.245890063688026	1.42885064252597
987	0.199057717708337	0	0	0	0.199057717708337	0.094018701330143	0.218099736972859	0.206490098457463	0.265783275425173	1.12741761653906	0.2837733506263	1.41119096716536
988	0.151102890667947	0	0	0	0.151102890667947	0.0973237148017978	0.210795453407337	0.200830533482206	0.267026531027729	1.07208585357905	0.387233437795185	1.45931929137424
989	0.00117783952276441	0	0	0	0.00117783952276441	0.0829387826108285	0.203869325583386	0.195316877314506	0.266870856101878	1.01755814159091	0.563117048905214	1.58067519049612
990	0.0434808319337492	0	0	0	0.0434808319337492	0.0829481049214264	0.197284776679099	0.189947055370795	0.26567489979886	0.963663096243234	0.498029033732954	1.46169212997619
991	0.19982535387974	0	0	0	0.19982535387974	0.100781638252505	0.191011061739668	0.184718590360813	0.263677994545439	0.910783906406965	0.628196117948763	1.53898002435573
992	0.00379151339590934	0	0	0	0.00379151339590934	0.0843653675029355	0.185022017427988	0.179628749102256	0.261051737291424	0.859279128541962	0.661331255478491	1.52061038402045
993	0	2.57754244816459	0	0	2.57754244816459	0.0785152471770823	0.351677029670422	0.174674637723378	0.257924943753322	0.809481504821089	0.588482025580042	1.39796353040113
994	0	0.644339449690059	0	0	0.644339449690059	0.0744065552001199	0.3286130401383	0.169853265654168	0.254397505404278	0.762041019679331	0.433314725564379	1.19535574524371
995	0	0.953058022310577	0	0	0.953058022310577	0.0710460769606858	0.35516318827295	0.165161589869438	0.250548778158143	0.717502646262858	0.393920841144963	1.11142348740782
996	0	0.104273805948128	0	0	0.104273805948128	0.0681357909194843	0.32030847811677	0.160596546163	0.246442984740078	0.676240675677755	0.236340976459199	0.912581652136953
997	0	2.94523065537165	0	0	2.94523065537165	0.0655354454295289	0.49395365895542	0.156155071635585	0.242132862535877	0.638642768452064	0.33798545986981	0.976628228321874
998	0	0.317177711214623	0	0	0.317177711214623	0.0631665115590322	0.429236094138568	0.151834121071077	0.237662221489418	0.606204861389467	0.35771180310157	0.963916664491038
999	0	0	0.0722335729104873	0	0.0722335729104873	0.0609800035556973	0.388936832129103	0.14955677888996	0.233067794113171	0.580657435253157	0.309207878222911	0.889865313476067
1000	0	0	1.67959050546818	0	1.67959050546818	0.0589429853545543	0.363425246362412	0.190232832092198	0.228380608654863	0.565289726349854	0.260296645398077	0.82558637174793
1001	0	0	0.0250635924296635	0	0.0250635924296635	0.0570320473304904	0.343300668337198	0.186391469427011	0.223627031056121	0.568621581885556	0.0329540638403792	0.601575645725936
1002	0	0	0.000353964511702755	0	0.000353964511702755	0.0552298200384817	0.326336878486345	0.181522810360835	0.218829570756441	0.584460501936547	-0.103809164342256	0.480651337594291
1003	0	0	0.248249542936519	0	0.248249542936519	0.0535229656519843	0.311510273456985	0.18328515625781	0.214007514255262	0.609835369203441	-0.101777989117722	0.508057380085718
1004	0	0	2.80650612576892	0	2.80650612576892	0.0519009508120035	0.29825187893952	0.253271887173153	0.209177430528171	0.743673334424956	-0.215844209264045	0.527829125160912
1005	0	0	0	9.0190585251663	9.0190585251663	0.0503552605810911	0.286208309681321	0.247634665272897	0.279695076279875	1.39723351510251	-0.00512156067565297	1.39211195442686
1006	0	0	0	0.370757570045921	0.370757570045921	0.0488788749011425	0.275143020933073	0.241315274801762	0.318690719696521	1.42868526509498	-0.000585199428611162	1.42810006566637
1007	0	0	0	1.42865213041691	1.42865213041691	0.0474659082432402	0.264888803556899	0.23497581549083	0.347461074541029	1.59354787001999	-0.0724211736470971	1.52112669637289
1008	0	0	0	0.241814292632118	0.241814292632118	0.0461113545140799	0.255322419258384	0.228714489586379	0.364949216665072	1.47470953765703	-0.110756856532056	1.36395268112498
1009	0	0	0	0.599927822134447	0.599927822134447	0.0448109020244062	0.246349975757427	0.222567083627345	0.379012709477956	1.45368896561495	-0.029868187962844	1.42382077765211
1010	0	0	0	0.302485521901121	0.302485521901121	0.0435607963840724	0.237897978853116	0.216549608128988	0.388883032712981	1.36482648071864	-0.0709718848866815	1.29385459583196
1011	0.432326393681185	0	0	0	0.432326393681185	0.0954590355086194	0.229907592035286	0.21066962804817	0.393442724338154	1.29554157895578	0.243286474278183	1.53882805323396
1012	0.206540751701019	0	0	0	0.206540751701019	0.0911934392281393	0.222330807977093	0.204930460159787	0.394864120944178	1.22666592621439	-0.00768817493065586	1.21897775128374
1013	0.506210725340353	0	0	0	0.506210725340353	0.133153377539215	0.215127810843866	0.19933305182422	0.394300654323231	1.16167131517091	-0.0222168062211061	1.13945450894981
1014	3.21827448724108	0	0	0	3.21827448724108	0.488411857207382	0.208265108152943	0.193876934232832	0.392277999870298	1.10120142726765	0.180770155544026	1.28197158281168
1015	2.99592102871842	0	0	0	2.99592102871842	0.633534243518251	0.201714175807727	0.188560751510254	0.389133393879889	1.04615062511011	0.23251907075838	1.27866969586849
1016	1.51003812732956	0	0	0	1.51003812732956	0.57387178281907	0.195450454740986	0.183382574915747	0.385106194154759	0.995402772888752	0.345774818977476	1.34117759186623
1017	0	2.60096537766907	0	0	2.60096537766907	0.408981173378754	0.363400976334954	0.178340099479065	0.380375879839618	0.948504200389184	0.348929161907294	1.29743336229648
1018	0	0.0785479560460256	0	0	0.0785479560460256	0.350239390715395	0.301679965011616	0.173430772296177	0.375081906938312	0.905421758822484	0.336003061892391	1.24142482071487
1019	0	0.866769505636987	0	0	0.866769505636987	0.311822233902456	0.33536362913795	0.168651879092835	0.369335399233252	0.866070875568184	0.554218330653985	1.42028920622217
1020	0	0.672493293313342	0	0	0.672493293313342	0.283437547111045	0.343873184961341	0.164000604243135	0.363226584135962	0.830326996451987	0.730160885257298	1.56048788170928
1021	0	2.69773860331427	0	0	2.69773860331427	0.26106139007114	0.490065540182969	0.159474073313714	0.356829789470357	0.798338334426334	0.77113312284305	1.56947145726938
1022	0	1.47693567719225	0	0	1.47693567719225	0.242678874684737	0.506684152279258	0.155069383763461	0.350206944311884	0.771580501729822	0.591758174245294	1.36333867597512
1023	0	0	0.651155093911623	0	0.651155093911623	0.22713596506271	0.439667124300068	0.168146603201519	0.343410114213899	0.753183938531878	0.474575016378963	1.22775895491084
1024	0	0	0.389554083903753	0	0.389554083903753	0.213711196160204	0.40692798215331	0.174173872473166	0.336483387475289	0.746501864597431	0.592098917581911	1.33860078217934
1025	0	0	0.579098798426442	0	0.579098798426442	0.201924410962855	0.38244779921841	0.185073717122101	0.329464310666152	0.755447561869928	0.29456888619611	1.05001644806604
1026	0	0	1.30956193985723	0	1.30956193985723	0.191440558301879	0.362363666057623	0.215254181086314	0.322385002347848	0.795154195591772	0.485548866963908	1.28070306255568
1027	0	0	0.490123738411793	0	0.490123738411793	0.182016964744535	0.345099567568006	0.223122303447221	0.315273031587222	0.866841710029552	0.456744668246443	1.323586378276
1028	0	0	0.533092069351376	0	0.533092069351376	0.173472476498668	0.329835070201598	0.231702705249264	0.308152121033968	0.95087712824328	0.166259990093821	1.1171371183371
1029	0	0	0	0.279311034091437	0.279311034091437	0.165668436968701	0.31608214165156	0.225815225107416	0.303375966028524	1.02122085382726	0.417463816241006	1.43868467006827
1030	0	0	0	0.18220713350514	0.18220713350514	0.158496452869914	0.303524165968252	0.219849161637792	0.2990783438701	1.06748600215243	0.314015326817864	1.3815013289703
1031	0	0	0	0.23887727836008	0.23887727836008	0.151870243601452	0.2919426456287	0.213964135414546	0.295477728211228	1.1054426567802	0.2524899789945	1.3579326357747
1032	0	0	0	0.952029003212499	0.952029003212499	0.145720046145807	0.281179604922511	0.208192590462273	0.298333746871629	1.23213047400229	0.291347782050134	1.52347825605242
1033	0	0	0	1.1616979046813	1.1616979046813	0.139988674224453	0.271116573602161	0.202547567147482	0.306492059696683	1.26617030994882	0.142895072812407	1.40906538276123
1034	0	0	0	0.00849649843786839	0.00849649843786839	0.134628679860333	0.261662043798606	0.197034773728242	0.307798923189249	1.15012128245369	0.11685471372798	1.26697599618167
1035	0.247597265373377	0	0	0	0.247597265373377	0.160011865995304	0.25274358634144	0.191656389926154	0.30552887172247	1.10361213561208	0.409635746981286	1.51324788259337
1036	0.740863543119574	0	0	0	0.740863543119574	0.229971161789552	0.244302682750096	0.18641266605386	0.301858857098189	1.06238653718592	0.284485107281441	1.34687164446736
1037	0.0024887811114638	0	0	0	0.0024887811114638	0.173871010681585	0.236291216951199	0.181302711976551	0.297377071811341	1.01971383987003	0.279478587009008	1.29919242687903
1038	0.170651024750667	0	0	0	0.170651024750667	0.179323345073946	0.228669022279299	0.176324929296525	0.292367261254021	0.976038706376227	0.206374584215301	1.18241329059153
1039	4.97462432758081	0	0	0	4.97462432758081	0.768821679032034	0.221402122308517	0.171477266419712	0.286997145184975	0.933335331048268	0.0618263580406313	0.995161689088899
1040	0.199672096990939	0	0	0	0.199672096990939	0.455486343107809	0.214461441192973	0.166757377746917	0.281377140281565	0.893705514983568	0.149498001001894	1.04320351598546
1041	0	0.132541131103331	0	0	0.132541131103331	0.371175942545424	0.216685977495937	0.162162727427668	0.275585063634091	0.856614444329217	0.0964456686974486	0.953060113026665
1042	0	0.0158479896230341	0	0	0.0158479896230341	0.327585876277853	0.208265557190527	0.157690659340081	0.26967836994677	0.821680623127957	0.34377240181247	1.16545302494043
1043	0	0.802664819758561	0	0	0.802664819758561	0.297544170858719	0.254610853841831	0.153338445601347	0.263700912936249	0.78871774307697	0.251276289217307	1.03999403229428
1044	0	0.23098875704617	0	0	0.23098875704617	0.27465433280041	0.244682139373348	0.149103320940127	0.257686990176546	0.757710803678501	0.212371418987333	0.970082222665834
1045	0	1.42458984611059	0	0	1.42458984611059	0.256170830253732	0.323231705639994	0.144982507477326	0.251663914880819	0.728821071211507	0.520832908164497	1.249653979376
1046	0	0.471809354908384	0	0	0.471809354908384	0.240668704394988	0.310834171932067	0.140973232831838	0.245653732279637	0.702831268797219	0.476182991997707	1.17901426079493
1047	0	0	0.0250312189891071	0	0.0250312189891071	0.227316944835426	0.281795296787786	0.137740198057605	0.239674411342655	0.680924554133937	0.62696655615163	1.30789111028557
1048	0	0	0.000104052601668064	0	0.000104052601668064	0.215590205758669	0.265434758626633	0.133941223605534	0.233740699935797	0.663454132914222	0.816183533270375	1.4796376661846
1049	0	0	0.303073782819551	0	0.303073782819551	0.20513595298037	0.252543132224239	0.138317291508645	0.227864755800811	0.651359355985191	0.794267611711376	1.44562696769657
1050	0	0	0.296068519845962	0	0.296068519845962	0.195706444449461	0.241568391610692	0.142517481143793	0.22205662335407	0.64931673521069	0.756986898906138	1.40630363411683
1051	0	0	1.55484668868413	0	1.55484668868413	0.187121044390475	0.231856436008953	0.18020990005824	0.216324601470589	0.68822142016816	0.638964040570109	1.32718546073827
1052	0	0	0.0114549487803642	0	0.0114549487803642	0.179244013383743	0.223061337824663	0.176292695163048	0.210675532302545	0.7300428884166	0.643055288211748	1.37309817662835
1053	0	0	0	0.0580997479097881	0.0580997479097881	0.171970750448101	0.214975251465594	0.171710788822681	0.205600373010391	0.753289845018937	0.460411805015095	1.21370165003403
1054	0	0	0	2.05082325487246	2.05082325487246	0.16521891283967	0.207462232705238	0.167141682189001	0.217526958132763	0.973003026527394	0.449880519617565	1.42288354614496
1055	0	0	0	1.9461910228597	1.9461910228597	0.158922482463128	0.200427719198586	0.16264347817196	0.237798106119882	1.17435092105301	0.48575752926697	1.66010845031998
1056	0	0	0	1.28442198246454	1.28442198246454	0.153027682301497	0.193802761027464	0.158236297022787	0.25665743308418	1.19031801549607	0.307027126959325	1.49734514245539
1057	0	0	0	0.305051003319091	0.305051003319091	0.147490093356454	0.187535168963734	0.153928662249173	0.267136109279348	1.04591530225483	0.2971345805976	1.34304988285243
1058	0	0	0	1.89623605247438	1.89623605247438	0.142272573231519	0.18158421949389	0.149724191814135	0.286998425385701	1.08519215342215	0.442422994147512	1.52761514756967
1059	0.242908854629439	0	0	0	0.242908854629439	0.167179458340728	0.175917322778379	0.145624063029668	0.296513402183234	0.990497114569812	0.388040763288871	1.37853787785868
1060	0.5976359605744	0	0	0	0.5976359605744	0.219918909340686	0.170507836984576	0.141628110272965	0.299954336344474	0.934757385457617	0.267745801484328	1.20250318694194
1061	0.000974539522967558	0	0	0	0.000974539522967558	0.173159359565282	0.165333583921004	0.137735378628999	0.30077527713543	0.885979213444883	0.365577185978027	1.25155639942291
1062	0.339347532972845	0	0	0	0.339347532972845	0.201292429997079	0.160375810705868	0.133944429112659	0.299935493505724	0.841150282662886	-0.117532515839919	0.723617766822967
1063	0.645202564619069	0	0	0	0.645202564619069	0.248926498918048	0.155618444671138	0.130253518584127	0.29792713886115	0.799818374104643	0.174869067314534	0.974687441419177
1064	0.161066377127315	0	0	0	0.161066377127315	0.214515449561115	0.151047546640754	0.126660711459462	0.295053659005534	0.761399228092893	0.141911721113836	0.903310949206729
1065	0	1.97077415200508	0	0	1.97077415200508	0.187063446452714	0.27845310808335	0.123163951989699	0.291521302922784	0.725482959019938	0.238482795806078	0.963965754826017
1066	0	0.148883942607231	0	0	0.148883942607231	0.173430651391466	0.237787491055335	0.11976111259721	0.287479077850629	0.692072287908479	0.0727034854506749	0.764775773359154
1067	0	0.00247856227954568	0	0	0.00247856227954568	0.163177818763261	0.217552365564383	0.116450027069757	0.283039229940507	0.661167999084898	0.231182683024841	0.89235068210974
1068	0	1.61890256492018	0	0	1.61890256492018	0.154752996115733	0.313096190263496	0.113228513843691	0.278288909660333	0.632671984182804	-0.0681014735434546	0.564570510639349
1069	0	4.21328671287248	0	0	4.21328671287248	0.147506473901649	0.54679813946282	0.110094392607585	0.273297336191728	0.607014809134744	0.00669125778104809	0.613706066915792
1070	0	0.301849460970694	0	0	0.301849460970694	0.141096793093	0.448839767519688	0.107045496289115	0.268120455182249	0.586581775520209	-0.00702665967786648	0.579555115842342
1071	0	0	0.0261465477264684	0	0.0261465477264684	0.135320172128228	0.400512530711966	0.10477687447268	0.262804105309839	0.573822067257273	-0.09528841096491	0.478533656292363
1072	0	0	0.153447994997055	0	0.153447994997055	0.130044305963182	0.370650137897739	0.105976047815035	0.257386250326182	0.569315885735272	-0.097560038224428	0.471755847510845
1073	0	0	0.905798539631875	0	0.905798539631875	0.125177903094848	0.347812358105103	0.127263304639218	0.251898600134983	0.577253801304812	0.0891665711719413	0.666420372476754
1074	0	0	2.78134054740897	0	2.78134054740897	0.120654977095145	0.329012268649853	0.198329793571593	0.246367818153235	0.634401838352951	0.0458328736638027	0.680234712016754
1075	0	0	2.60969139568534	0	2.60969139568534	0.11642604647529	0.312878142243318	0.263821783357766	0.240816440072115	0.789744187878667	-0.212685474375694	0.577058713502973
1076	0	0	2.40287584023882	0	2.40287584023882	0.112452880947772	0.298656660731159	0.322292819187929	0.235263586094913	1.02731309033797	-0.0523699378934879	0.974943152444484
1077	0	0	0	0.00016392169742957	0.00016392169742957	0.108705201949543	0.28588687430733	0.315196399445864	0.229726891408912	1.15611079032991	-0.0156003783260899	1.14051041200382
1078	0	0	0	0.00109988602616269	0.00109988602616269	0.105158522769038	0.274264948108813	0.307349344283662	0.224227405050977	1.21667808841518	0.0842086366015189	1.3008867250167
1079	0	0	0	1.0662510673472	1.0662510673472	0.101792684787262	0.26357930601037	0.299435276373468	0.227670805759482	1.39383641032523	-0.0113791569615816	1.38245725336364
1080	0	0	0	0.00759597076533742	0.00759597076533742	0.0985908357830405	0.253676228999592	0.291585308325199	0.227130602971393	1.30582121532243	-0.011251295316479	1.29456992000595
1081	0	0	0	3.42674429608946	3.42674429608946	0.0955386984155885	0.244440180870355	0.283853591210516	0.252790154448294	1.68575196837027	0.0149994451657472	1.70075141353602
1082	0	0	0	0.774740663534836	0.774740663534836	0.0926240347057123	0.235781876323626	0.276266944183482	0.270981959395154	1.4660078442937	0.221041669846452	1.68704951414015
1083	2.92608409251281	0	0	0	2.92608409251281	0.449238001956335	0.227630694692085	0.268839604330042	0.277905031778901	1.4308130991855	0.318251632673996	1.7490647318595
1084	0.116006172852307	0	0	0	0.116006172852307	0.268088393924577	0.219929665202606	0.261579130471177	0.280146763820796	1.34696988610455	0.432044622596553	1.77901450870111
1085	0.696343042830502	0	0	0	0.696343042830502	0.306225148087618	0.212632041972515	0.254489198574049	0.280131269785494	1.27132995016355	0.598613966006524	1.86994391617008
1086	0.0566874429552758	0	0	0	0.0566874429552758	0.243174572088607	0.205698898655644	0.247571081182727	0.278685214910198	1.20034400274563	0.379441030377615	1.57978503312324
1087	0.0581534950912433	0	0	0	0.0581534950912433	0.221156868326129	0.199097398008591	0.240824495701437	0.276244950216068	1.13227792144076	0.463835505762596	1.59611342720336
1088	2.23088547033155	0	0	0	2.23088547033155	0.473172430470049	0.192799520540087	0.234248121240393	0.273079358079405	1.06730648382437	0.328438982969374	1.39574546679374
1089	0	0.0826397617267387	0	0	0.0826397617267387	0.311677456175831	0.192307927344857	0.227839928887266	0.269369716562467	1.00601403444113	0.0433652147676139	1.04937924920874
1090	0	0.572522272206223	0	0	0.572522272206223	0.271698827157026	0.222892111573675	0.221597400989361	0.265245734366169	0.94856003633711	0.260249771550885	1.208809807888
1091	0	0.304899839901623	0	0	0.304899839901623	0.246540752666034	0.223749501601917	0.215517681367577	0.260804215340838	0.894941362643615	0.067950115959314	0.962891478602929
1092	0	4.5680958550629	0	0	4.5680958550629	0.227896926658933	0.512734261800713	0.209597680906139	0.256119689562061	0.845252744448059	0.024225603505715	0.869478347953774
1093	0	0.0113613787278883	0	0	0.0113613787278883	0.212977399220805	0.396407729962562	0.203834153380748	0.2512509105421	0.800511921560453	0.0519800553027976	0.852491976863251
1094	0	0.0724906548233185	0	0	0.0724906548233185	0.200491568915638	0.363387598157053	0.198223750890077	0.2462450493085	0.761933634995177	-0.276061653758945	0.485871981236232
1095	0	0	0.963375240085576	0	0.963375240085576	0.189731630418675	0.336629651363317	0.218451355104399	0.241140523292556	0.730353037702367	-0.143239574210364	0.587113463492003
1096	0	0	1.05742344068711	0	1.05742344068711	0.180265391169253	0.316837784104978	0.241051290573217	0.235968974556484	0.709896658224576	-0.376263448155105	0.333633210069471
1097	0	0	0.925615118803981	0	0.925615118803981	0.171808600556412	0.300542514923118	0.259702601753777	0.230756695642232	0.710612784380231	-0.265147083168817	0.445465701211414
1098	0	0	0.854729317136521	0	0.854729317136521	0.16416382226169	0.286510744750266	0.27599458204412	0.225525684052399	0.743541505190065	0.132464427542481	0.876005932732545
1099	0	0	0.818571099404025	0	0.818571099404025	0.157188054994515	0.274088374657832	0.290891085847183	0.22029443952862	0.811150492703507	-0.153078110363661	0.658072382339846
1100	0	0	0.0675756048012817	0	0.0675756048012817	0.15077422634347	0.262882575960331	0.285363064097688	0.215078578552702	0.875127501103304	0.185863302921169	1.06099080402447
1101	0	0	0	2.75319736067324	2.75319736067324	0.144839968698006	0.252637679500959	0.27787094885864	0.232890391761839	1.09441372120914	0.018198003911265	1.1126117251204
1102	0	0	0	0.378022218430526	0.378022218430526	0.139320479258895	0.24317727051652	0.270453719319073	0.243326192917855	1.1443781848825	0.0680166960996992	1.2123948809822
1103	0	0	0	0.167850185946558	0.167850185946558	0.134163796599629	0.234374019778292	0.263172552963751	0.247422858899255	1.14780528020832	-0.0640615233734976	1.08374375683482
1104	0	0	0	0.315499891755982	0.315499891755982	0.129327571778619	0.226132665882792	0.256047654277721	0.250560548391732	1.16152681529324	-0.0649937085134157	1.09653310677983
1105	0	0	0	0.30939580251688	0.30939580251688	0.124776798789934	0.218379811171675	0.249087691403433	0.253241462753611	1.13658092175561	-0.063475260972213	1.0731056607834
1106	0	0	0	0.23467299871664	0.23467299871664	0.120482180635695	0.211057496715211	0.242296127781196	0.254935149595042	1.0889936135273	-0.0474561102894006	1.0415375032379
1107	0.000106796803892692	0	0	0	0.000106796803892692	0.116432045734229	0.204118990853005	0.235673674933652	0.254080240296792	1.03541776666099	0.0409681479130556	1.07638591457404
1108	1.75463573579059	0	0	0	1.75463573579059	0.328088362926049	0.197525933917879	0.229219450665921	0.251816940892477	1.00094736329571	-0.0276572278363154	0.973290135459396
1109	0.738267852949609	0	0	0	0.738267852949609	0.299534968881679	0.191246345859595	0.222931595755824	0.248786327919526	0.962084444147372	-0.134821157189595	0.827263286957777
1110	0.575969857686904	0	0	0	0.575969857686904	0.295865414503289	0.185253200929269	0.216807630689349	0.245232146738955	0.920873633555755	-0.184412560015532	0.736461073540223
1111	0.280412072541749	0	0	0	0.280412072541749	0.2675418456675	0.17952338558088	0.210844675025113	0.241299696255553	0.879397309876374	-0.185893823934217	0.693503485942157
1112	0.113177539304222	0	0	0	0.113177539304222	0.239336703410823	0.174036921767281	0.205039588761247	0.237087767356928	0.83846870583594	-0.25359266289111	0.58487604294483
1113	0	0.607832818365259	0	0	0.607832818365259	0.212025831769859	0.209427259549048	0.199389066857798	0.232668334382025	0.798592463447696	0.0974545333014074	0.896046996749104
1114	0	0.325959318164503	0	0	0.325959318164503	0.196034175488224	0.211869313580722	0.193889704320674	0.228096141165321	0.760166379828944	0.100906663778604	0.861073043607548
1115	0	0.68524951123148	0	0	0.68524951123148	0.183592447409378	0.241218993673259	0.188538042080341	0.223414064738013	0.723483809065262	0.205721362231226	0.929205171296488
1116	0	2.14924163012857	0	0	2.14924163012857	0.173276289731751	0.359643991692298	0.183330599941216	0.218656401000537	0.688846882583837	0.218552883460124	0.907399766043961
1117	0	0.00221487328510719	0	0	0.00221487328510719	0.164410130026834	0.297248916906787	0.178263900590916	0.213851011214046	0.656944266208875	0.247164239991284	0.904108506200159
1118	0	1.8903511127654	0	0	1.8903511127654	0.156607604242793	0.400351668278058	0.173334487283823	0.209020793903772	0.628735006558052	0.275704548420788	0.904439554978839
1119	0	0	0.53523374921138	0	0.53523374921138	0.149624117149479	0.339443317624755	0.182810883407677	0.204184733304811	0.606814979308949	0.172845808386097	0.779660787695046
1120	0	0	0.617273923736968	0	0.617273923736968	0.143294065119532	0.314006183018721	0.194448829760857	0.199358669511219	0.594916809256325	0.370516492034439	0.965433301290763
1121	0	0	0.206152867782869	0	0.206152867782869	0.137499704831019	0.295375719744409	0.194922261284993	0.194555878790922	0.596695726996224	0.532436024227449	1.12913175122367
1122	0	0	0.0250581196048707	0	0.0250581196048707	0.132154101468095	0.280183277813256	0.190434421774752	0.189787520341693	0.609543454367766	0.450284064492923	1.05982751886069
1123	0	0	1.17852932893512	0	1.17852932893512	0.127191095854703	0.267144597906749	0.216724989314646	0.185062986586879	0.652590360543792	0.75224217275721	1.404832533301
1124	0	0	0.48405923249944	0	0.48405923249944	0.122559069161436	0.255613602407396	0.224246622078032	0.180390182218107	0.716388567273195	0.574584317202676	1.29097288447587
1125	0	0	0	0.0227040440201504	0.0227040440201504	0.118216894892616	0.245213782163664	0.2185061674638	0.175965409786689	0.752720433898499	0.582615323413416	1.33533575731192
1126	0	0	0	0.063862449714682	0.063862449714682	0.114131214995146	0.235704201813442	0.212697114182339	0.172050859005891	0.775389717983471	0.614703558770025	1.3900932767535
1127	0	0	0	0.0125321560536887	0.0125321560536887	0.110274550972296	0.226920216115681	0.206972860906503	0.168012035018341	0.77846137611359	0.970200976145715	1.7486623522593
1128	0	0	0	0.0005329982094477	0.0005329982094477	0.106623959916116	0.218743654013555	0.201363965089508	0.163837293043185	0.771106997602154	0.714103826948419	1.48521082455057
1129	0	0	0	3.01254636986492	3.01254636986492	0.103160056709222	0.21108638989592	0.195882023697863	0.184813205060923	1.12736597884143	0.995998731622001	2.12336471046343
1130	0	0	0	2.34062864991434	2.34062864991434	0.0998662885983635	0.20388064669346	0.190531697645441	0.213804435587334	1.06632025023567	0.932420314616228	1.9987405648519
1131	1.26398792980417	0	0	0	1.26398792980417	0.25198007102575	0.197072955112246	0.185314414862309	0.226921317851278	0.983350592051172	0.80002996357157	1.78338055562274
1132	1.18550384027833	0	0	0	1.18550384027833	0.311344115407339	0.190620222782435	0.1802298847161	0.232371836468937	0.930572090920268	0.718943513822361	1.64951560474263
1133	2.8208140176705	0	0	0	2.8208140176705	0.560804548727173	0.18448708242738	0.175276826486479	0.234744488158169	0.890218118224532	0.762722171171774	1.65294028939631
1134	0.646524586201116	0	0	0	0.646524586201116	0.427881334881078	0.178644047661651	0.170453359785326	0.235274770553399	0.854901006163684	0.491748127739596	1.34664913390328
1135	0.282017631763287	0	0	0	0.282017631763287	0.367475558944819	0.1730661966388	0.165757230715612	0.234559651948846	0.820293153715136	0.425773118203377	1.24606627191851
1136	0.0154961834151712	0	0	0	0.0154961834151712	0.310900225813774	0.167732211029647	0.16118595077358	0.232947921721935	0.786553412430859	0.514581481486767	1.30113489391763
1137	0	0.530394163588694	0	0	0.530394163588694	0.279191608510421	0.198095569191237	0.156736886114189	0.230666292350268	0.753735031714768	0.533334172964091	1.28706920467886
1138	0	0.0261980397305663	0	0	0.0261980397305663	0.256497722327525	0.182463640740785	0.152407317000843	0.227872688222428	0.721990853179621	0.416263022350608	1.13825387553023
1139	0	0.482716087236674	0	0	0.482716087236674	0.238553168572999	0.205976810207541	0.148194478532978	0.224682584127288	0.691462233283464	0.252128455018248	0.943590688301712
1140	0	0.657107026434913	0	0	0.657107026434913	0.223688907078773	0.23177901198106	0.144095589176092	0.221183478250479	0.662310979033593	0.452487300916163	1.11479827994976
1141	0	0.505086304615986	0	0	0.505086304615986	0.210995552549884	0.240999496162229	0.140107871094201	0.217443485917132	0.634848176441574	0.401951036352474	1.03679921279405
1142	0	0.0551761990786293	0	0	0.0551761990786293	0.199917926458568	0.221193222603762	0.136228564825311	0.213516755669111	0.609566709637915	0.252054178974553	0.861620888612468
1143	0	0	2.14909362753233	0	2.14909362753233	0.190091357448653	0.207603092824668	0.189760274708604	0.209447048521447	0.587943653903909	0.241217955008568	0.829161608912476
1144	0	0	0.000421223915984858	0	0.000421223915984858	0.181263312886422	0.197579552729182	0.185472383779842	0.205270196843775	0.575877944815504	0.0487249766589387	0.624602921474443
1145	0	0	0.0458492958416892	0	0.0458492958416892	0.173251678268544	0.189110060520613	0.181899148572995	0.201015849043018	0.574030705303669	0.367104588291628	0.941135293595297
1146	0	0	0.933389483623402	0	0.933389483623402	0.165920800686823	0.181625061920228	0.201977696845579	0.196708741831346	0.589822883791195	0.0103324289955837	0.600155312786779
1147	0	0	2.30656293752254	0	2.30656293752254	0.159166915042859	0.174843610248263	0.258454963963983	0.192369650023712	0.671653282235738	0.05754936289396	0.729202645129698
1148	0	0	1.86558367969927	0	1.86558367969927	0.152908861097005	0.168602322978894	0.302330844127894	0.1880161101615	0.826305079976979	0.18274712897801	1.00905220895499
1149	0	0	0	0.00985831205676048	0.00985831205676048	0.147081943372182	0.162796275445105	0.295334954535778	0.183745333977368	0.903320588519132	0.505425046205173	1.4087456347243
1150	0	0	0	1.16323645154851	1.16323645154851	0.141633739410825	0.157353288259867	0.287811507014334	0.189166930598585	1.05443064556087	0.589259319021202	1.64368996458207
1151	0	0	0	0.101759519441563	0.101759519441563	0.136521159920307	0.152221097564854	0.280284137123214	0.190972258433165	1.02929080558988	0.583973458208505	1.61326426379838
1152	0	0	0	0.081673530428823	0.081673530428823	0.131708338270279	0.147360317491249	0.272849980977901	0.190416162536618	1.00889062392854	0.611156575649291	1.62004719957783
1153	0	0	0	1.18777845255393	1.18777845255393	0.127165084148092	0.142740297792556	0.265547989815499	0.198367847154609	1.11338431252584	0.509448751775262	1.62283306430111
1154	0	0	0	0.538122709071153	0.538122709071153	0.122865729966743	0.138336547578323	0.258396752559783	0.205517662186707	1.03106689157237	0.419306420660993	1.45037331223336
1155	0.00393992790439051	0	0	0	0.00393992790439051	0.119272185370086	0.134129060210572	0.251405578854303	0.207468289508214	0.960293105347365	0.432064402924989	1.39235750827235
1156	0.0919635005519387	0	0	0	0.0919635005519387	0.126433632208441	0.130101183305947	0.244578889536399	0.207003309448177	0.904353917707642	0.368197991526276	1.27255190923392
1157	0.618423499649274	0	0	0	0.618423499649274	0.192596960921661	0.126238832398745	0.237918280927021	0.20542670753814	0.852883038331558	0.135074404407206	0.987957442738764
1158	0.465659825511018	0	0	0	0.465659825511018	0.204346900769269	0.122529928971583	0.231423612375823	0.20315097866552	0.804298195492392	0.245901624905559	1.05019982039795
1159	3.31985545725791	0	0	0	3.31985545725791	0.569571832213864	0.118963989427155	0.225093628110898	0.200393051953534	0.758347368775378	0.0371475898383169	0.795494958613694
1160	0.288950736446268	0	0	0	0.288950736446268	0.372562368910027	0.115531818284402	0.218926335513056	0.197287597555962	0.716208266882015	0.268533886961009	0.984742153843024
1161	0	0.0115761523263708	0	0	0.0115761523263708	0.301890108782724	0.112999469459321	0.212919246621686	0.193926303000848	0.677480660369272	0.239196235452414	0.916676895821686
1162	0	0.21601492833656	0	0	0.21601492833656	0.267875632001871	0.123985531368852	0.207069538393584	0.190375401883887	0.641829195767995	0.336312285180228	0.978141480948223
1163	0	0.952764401844428	0	0	0.952764401844428	0.244452875446958	0.179468526468972	0.201374162430041	0.186684741432046	0.609055221734217	0.465284172393474	1.07433939412769
1164	0	0.160000061619093	0	0	0.160000061619093	0.226562069894663	0.163321299369435	0.195829922053353	0.182892965611006	0.579126847414163	0.329103292975352	0.908230140389515
1165	0	0.0124495117728015	0	0	0.0124495117728015	0.212069009729293	0.150437662854095	0.190433527596106	0.179030702127857	0.552071345455904	0.369348465663002	0.921419811118906
1166	0	2.42364998625061	0	0	2.42364998625061	0.199872265522665	0.304029676562907	0.185181636746476	0.175122635067837	0.528185078747764	0.465099707208166	0.99328478595593
1167	0	0	0.280562577817108	0	0.280562577817108	0.189331158181945	0.240395832124263	0.187552053310682	0.171188914294657	0.510208624755226	0.384248023619613	0.89445664837484
1168	0	0	0.865670554912173	0	0.865670554912173	0.180041292782311	0.219027368450055	0.205580031444481	0.167246149384801	0.501952402716454	0.391501710184476	0.893454112900931
1169	0	0	0.78252299455339	0	0.78252299455339	0.171731612179352	0.204506951946027	0.221194230615977	0.163308132139193	0.511232519968808	0.367026298941652	0.87825881891046
1170	0	0	0.743754087820657	0	0.743754087820657	0.164211816301938	0.193143654601719	0.235423619870746	0.159386375424373	0.54754105407983	0.418103574187781	0.965644628267612
1171	0	0	2.99919287932789	0	2.99919287932789	0.157343270109496	0.183638156678028	0.309443866731995	0.155490523944042	0.664628966557085	0.583529101788198	1.24815806834528
1172	0	0	0.150272700642359	0	0.150272700642359	0.151021874055184	0.175375138791484	0.306492501527767	0.151628673371073	0.787740576979814	0.374943798005527	1.16268437498534
1173	0	0	0	0.108978852733202	0.108978852733202	0.145167460815385	0.168012527900513	0.298736825797427	0.148717986820891	0.866015147080062	0.31582846788189	1.18184361496195
1174	0	0	0	0.0213335717118102	0.0213335717118102	0.139716955708487	0.161339543256565	0.290919109016549	0.145613482423415	0.904783439860681	0.229610554649801	1.13439399451048
1175	0	0	0	1.34649689429421	1.34649689429421	0.134619809511288	0.155216549198658	0.283189176700567	0.153475496999785	1.11239709980064	0.0701230352537412	1.18252013505439
1176	0	0	0	1.35012249430811	1.35012249430811	0.129834857313655	0.149545900573487	0.275595124764673	0.167366211692878	1.21374259422492	0.0922625103575147	1.30600510458243
1177	0	0	0	0.000512672187746417	0.000512672187746417	0.125328102330572	0.144256378406945	0.268158431108334	0.172969919601762	1.04605508816026	-0.0574643873644498	0.988590700795806
1178	0	0	0	0.0340221091746903	0.0340221091746903	0.121071117065624	0.139294250687024	0.260889400883215	0.174722298544157	0.986465911881374	0.0855788060823361	1.07204471796371
1179	1.03374200793053	0	0	0	1.03374200793053	0.244011164042764	0.134617834531174	0.253792739458746	0.174735490032301	0.959045309580629	-0.162658091797827	0.796387217782803
1180	0.00121303456053972	0	0	0	0.00121303456053972	0.172246144814149	0.130194030912207	0.24687002937706	0.173723895337965	0.906395608990357	-0.086575551986925	0.819820057003432
1181	0.122607278497834	0	0	0	0.122607278497834	0.17044806037499	0.125996029868694	0.240120984434621	0.172056398214329	0.854994491169418	-0.124093575250916	0.730900915918502
1182	0.0119553623312137	0	0	0	0.0119553623312137	0.153217388979643	0.122001740847981	0.233544145314566	0.169928852102495	0.80502333772513	-0.20279322156171	0.60223011616342
1183	0.0341870085826327	0	0	0	0.0341870085826327	0.147016492969097	0.118192688931021	0.22713729259531	0.167465941984299	0.75668368191899	-0.198560897215551	0.558122784703438
1184	0.877412692974225	0	0	0	0.877412692974225	0.244896250740103	0.114553219855836	0.220897705202923	0.164753688279394	0.710418769195709	-0.333463797464154	0.376954971731555
1185	0	1.63705495371285	0	0	1.63705495371285	0.18029281323968	0.220553518246904	0.214822329036814	0.161854626967777	0.666738661083218	-0.283827194403285	0.382911466679933
1186	0	1.4276363633368	0	0	1.4276363633368	0.163343349492557	0.274158569899863	0.208907890753137	0.158815944217343	0.626119639965108	-0.25805444299088	0.368065196974228
1187	0	0.938279275282655	0	0	0.938279275282655	0.152150215964136	0.2894534202417	0.203150976673521	0.155674240288581	0.588965245448383	-0.215947515492485	0.373017729955898
1188	0	0.421677800656781	0	0	0.421677800656781	0.143487793682564	0.276754950059892	0.1975480887438	0.15245850683959	0.555590438233974	-0.39928440949878	0.156306028735193
1189	0	0.383698300112852	0	0	0.383698300112852	0.136283493088241	0.273175475455713	0.192095684942999	0.149192084085935	0.526215621745258	-0.220459365839429	0.305756255905829
1190	0	0.0258609196765398	0	0	0.0258609196765398	0.130044823016547	0.248939648164015	0.18679020888825	0.145894000823151	0.501016037884692	0.00385616337727765	0.50487220126197
1191	0	0	3.56406325554627	0	3.56406325554627	0.124502809353013	0.232667620166677	0.276663449128841	0.142579923300062	0.481812372074299	-0.0882225420806106	0.393589829993688
1192	0	0	1.51665345008755	0	1.51665345008755	0.119493366734637	0.219984913687217	0.311040313389688	0.13926284641393	0.480703236241902	-0.0494294867508401	0.431273749491061
1193	0	0	2.1651301834976	0	2.1651301834976	0.114908359997078	0.209243330463844	0.361411679193014	0.135953609519893	0.517666232214257	-0.104730582818029	0.412935649396228
1194	0	0	0.346703471596399	0	0.346703471596399	0.110672335358788	0.199821124887257	0.362209927793721	0.132661289472053	0.601550998080296	-0.00770580875743906	0.593845189322857
1195	0	0	1.19855497489876	0	1.19855497489876	0.106730270978607	0.191375112626513	0.385036380965818	0.12939350560779	0.72394820256616	-0.203593596779856	0.520354605786304
1196	0	0	0.110796891355467	0	0.110796891355467	0.103040612637126	0.183690570296615	0.378420244919247	0.126156660205997	0.840504168468145	-0.185593152867831	0.654911015600314
1197	0	0	0	0.794275579324567	0.794275579324567	0.0995710678886628	0.176622450257837	0.368587168841537	0.129591181511085	0.970779848756669	-0.0806257020281441	0.890154146728525
1198	0	0	0	2.1264882302259	2.1264882302259	0.0962959393743154	0.170067371476183	0.358826696393219	0.147779919488202	1.23691869869041	-0.107688268308777	1.12923043038163
1199	0	0	0	3.35856286414302	3.35856286414302	0.0931943647648089	0.163948613261803	0.349230048554587	0.18407383838829	1.66318940980281	-0.113752137860703	1.54943727194211
1200	0	0	0	0.272018651988383	0.272018651988383	0.0902491152649749	0.158207397867468	0.339828230002105	0.204276901166282	1.41401576949259	-0.245921374108902	1.16809439538369
1201	0	0	0	0.12173083133375	0.12173083133375	0.0874457515093027	0.152797511931313	0.330635525368528	0.21476927571535	1.31659641992693	-0.00828190388182077	1.30831451604511
1202	0	0	0	1.14122095666652	1.14122095666652	0.0847720156479434	0.147681827892235	0.32165852608224	0.229976777396034	1.30905195624896	0.00183045298288373	1.31088240923184
1203	3.35618745561376e-05	0	0	0	3.35618745561376e-05	0.0822215062555938	0.142829966793976	0.312899662575682	0.238093600402347	1.21004343504327	0.171102350814025	1.3811457858573
1204	0.314060981636132	0	0	0	0.314060981636132	0.118349770896639	0.138216677476342	0.304358899958503	0.241866451969084	1.13562670741379	0.0359791597749152	1.1716058671887
1205	6.4177003822677	0	0	0	6.4177003822677	0.883586953970271	0.133820682044153	0.296034656544421	0.243531552885618	1.07916454915534	-0.0337318060624092	1.04543274309293
1206	0.190739360922289	0	0	0	0.190739360922289	0.478069840669528	0.129623834300255	0.287924343857913	0.24377915133956	1.03089398928841	-0.219517188551426	0.811376800736984
1207	0.341939177613559	0	0	0	0.341939177613559	0.421606350255746	0.125610493864283	0.280024703633493	0.242988068089158	0.98115560534325	-0.462394372196799	0.518761233146451
1208	0.610981499543975	0	0	0	0.610981499543975	0.423851732759331	0.121767052395631	0.272332027917829	0.241403251533451	0.932331122455542	-0.342792976097789	0.589538146357754
1209	0	0.158808136388283	0	0	0.158808136388283	0.345476391905744	0.128702402074538	0.264842308051128	0.239197135951506	0.885413332238319	-0.1029715952576	0.782441736980719
1210	0	0.0620298554476501	0	0	0.0620298554476501	0.310166123725221	0.125574633713974	0.257551338427876	0.236497697281674	0.840911268135006	-0.11589182159581	0.725019446539196
1211	0	1.57202240575556	0	0	1.57202240575556	0.284423683595138	0.224815969132345	0.250454790444619	0.233403422198998	0.799091606789899	0.118190929374914	0.917282536164812
1212	0	3.31045539540825	0	0	3.31045539540825	0.264008056872242	0.404910856323723	0.243548266187558	0.229992130035513	0.760357558509271	0.408146210333656	1.16850376884293
1213	0	0.439126370078384	0	0	0.439126370078384	0.247075344643163	0.342289605312824	0.236827337992391	0.226326549906567	0.725804109187592	0.274807307543579	1.00061141673117
1214	0	0.050979050793894	0	0	0.050979050793894	0.232615789430925	0.304080308538444	0.230287577932158	0.222458036956102	0.696662773133353	0.383143072207653	1.07980584534101
1215	0	0	0.00152626383989574	0	0.00152626383989574	0.220008013605245	0.279190133179417	0.223965277635391	0.218429152679515	0.673399524100956	0.379679227857153	1.05307875195811
1216	0	0	0.00169806359092387	0	0.00169806359092387	0.208840419911483	0.261130526116541	0.217819506771554	0.214275517087315	0.655709069681261	0.27412117089373	0.929830240574991
1217	0	0	0.459812322924766	0	0.459812322924766	0.198825786024996	0.246517683082472	0.224056458290305	0.210027175252392	0.645136230603016	0.395135196662847	1.04027142726586
1218	0	0	0.0519956802929798	0	0.0519956802929798	0.189755612227907	0.234106182219853	0.219447839443801	0.205709629193066	0.64459041221006	0.252696868257702	0.897287280467762
1219	0	0	0.356635866573969	0	0.356635866573969	0.181473738641713	0.223241796193502	0.222979041982626	0.201344632636673	0.656120814559922	0.232020270416954	0.888141084976876
1220	0	0	0.246682164565589	0	0.246682164565589	0.173860179965944	0.213534463880085	0.223594016391894	0.196950813730383	0.678140475987905	0.210586423011767	0.888726898999672
1221	0	0	0	0.579570606694376	0.579570606694376	0.166820754876728	0.204731807114717	0.217603541931166	0.197385664224508	0.726650947599177	-0.137254640709792	0.589396306889385
1222	0	0	0	2.02873559023747	2.02873559023747	0.160280179839904	0.196660609217308	0.21167522094994	0.21254283790578	0.939872518114168	-0.317606286588795	0.622266231525373
1223	0	0	0	0.000656493349780754	0.000656493349780754	0.154177324772397	0.189196497384404	0.205877748149719	0.218592579824717	0.858636858477923	-0.355699541443046	0.502937317034877
1224	0	0	0	0.0589870059044758	0.0589870059044758	0.148461866645848	0.18224690844619	0.200221839904324	0.220034925439783	0.837923223957357	-0.266968152686108	0.570955071271248
1225	0	0	0	0.123462024979759	0.123462024979759	0.143091874790737	0.175740904703678	0.194709964340644	0.220482273894238	0.823031848712801	-0.273395911100012	0.549635937612789
1226	0	0	0	0.0207414179670161	0.0207414179670161	0.138032033539147	0.169622776381038	0.18934166984745	0.219467714810016	0.792236179539297	-0.450064601984357	0.34217157755494
1227	0.0159151790002933	0	0	0	0.0159151790002933	0.135207122514718	0.16384785653626	0.184115188436658	0.217373223645673	0.767206265230708	-0.66961395907421	0.0975923061564985
1228	0.215613252186234	0	0	0	0.215613252186234	0.156116596515218	0.15837968883316	0.179028083616644	0.214640713494885	0.7446259276826	-0.613238048882687	0.131387878799913
1229	0.000784906853884037	0	0	0	0.000784906853884037	0.137515954221145	0.153188054708509	0.174077559420618	0.21148121182202	0.721387136621804	-0.537632269378299	0.183754867243505
1230	0.0469568080223014	0	0	0	0.0469568080223014	0.136300767289659	0.148247564500682	0.169260624759808	0.208014119492257	0.697673191722058	-0.530320994637756	0.167352197084302
1231	0.257120547134059	0	0	0	0.257120547134059	0.159331826098299	0.143536629208842	0.164574187826288	0.20432070505851	0.673855115420896	-0.79385310603524	-0.119997990614344
1232	0.62839133437312	0	0	0	0.62839133437312	0.214231595476464	0.139036695530988	0.160015113475117	0.200460258717229	0.650141952255656	-0.59080073512982	0.0593412171258362
1233	0	1.76928454189482	0	0	1.76928454189482	0.164943361143396	0.253058572144488	0.155580259610329	0.196477889784774	0.62677134899341	-0.452714590001837	0.174056758991573
1234	0	0.309422192074374	0	0	0.309422192074374	0.150982986616823	0.227981292643962	0.151266500991721	0.192408917969084	0.604106835119461	-0.5159098275359	0.0881970075835613
1235	0	1.01377602218409	0	0	1.01377602218409	0.141581243636822	0.273035205842982	0.147070745161723	0.188281578876794	0.582417717932764	-0.622373101812729	-0.0399553838799646
1236	0	2.85518626311024	0	0	2.85518626311024	0.134205466972417	0.42734061262756	0.142989943250647	0.184118797251453	0.562010349500703	-0.567705974114149	-0.00569562461344608
1237	0	0.0420607346132235	0	0	0.0420607346132235	0.12799912505148	0.346482929353918	0.139021097348576	0.179939404422417	0.543765502346874	-0.567667905471649	-0.0239024031247747
1238	0	0.181591946451884	0	0	0.181591946451884	0.12256787692487	0.326787405085644	0.135161265514777	0.175759005425681	0.528617215004063	-0.631296047138514	-0.10267883213445
1239	0	0	0.0740072511908407	0	0.0740072511908407	0.117697049301535	0.300861358767292	0.133380959978225	0.171590615429076	0.517055622111467	-0.723787681942919	-0.206732059831452
1240	0	0	0.138321035693767	0	0.138321035693767	0.113256359014955	0.282678545506564	0.133397241563678	0.167445138720934	0.509428959953885	-0.641429274129707	-0.132000314175822
1241	0	0	0.101959316211499	0	0.101959316211499	0.109160384906534	0.267741751185906	0.132483488184208	0.163331736994977	0.50649783684577	-0.339420600899662	0.167077235946108
1242	0	0	0.549708709910912	0	0.549708709910912	0.105349763852409	0.25488743370352	0.143535148410739	0.15925811777578	0.514191216388887	-0.386817179286544	0.127374037102344
1243	0	0	1.15101178956659	0	1.15101178956659	0.101781319122133	0.243518316928101	0.17051938627421	0.155230763942711	0.556365413291933	-0.054333952592367	0.502031460699566
1244	0	0	0.104007518691864	0	0.104007518691864	0.0984224746193649	0.233276888811005	0.169182401534061	0.151255118955707	0.602625340983381	-0.0146629746801429	0.587962366303238
1245	0	0	0	1.60293148077853	1.60293148077853	0.095247901315816	0.223929449444492	0.164786143943523	0.160725966976516	0.732753667267433	0.177846617852827	0.91060028512026
1246	0	0	0	0.351846718492927	0.351846718492927	0.0922374044219814	0.215313717320405	0.160390752232035	0.167039998942175	0.776104888507002	0.17824308603226	0.954347974539262
1247	0	0	0	0.0358146752055913	0.0358146752055913	0.0893745377921554	0.207311810214269	0.156064710223681	0.168674654723955	0.764390874682931	0.180673996024403	0.945064870707333
1248	0	0	0	0.28341179360093	0.28341179360093	0.0866456638596985	0.19983502171774	0.151827412702883	0.170550845440857	0.792384173560555	0.251979676714856	1.04436385027541
1249	0	0	0	1.60288753543883	1.60288753543883	0.0840392969534619	0.192814665709634	0.147686797160791	0.183733986732206	0.944516358683227	0.27410254707087	1.2186189057541
1250	0	0	0	1.1912996563418	1.1912996563418	0.0815456327721848	0.186196283308982	0.143646130447893	0.199477731268676	0.893539622280492	0.30092139606093	1.19446101834142
1251	1.57033603109699	0	0	0	1.57033603109699	0.272035666009442	0.179935823993088	0.139706388030324	0.206350172195243	0.862103147125128	0.304870975662381	1.16697412278751
1252	0.0882764226682071	0	0	0	0.0882764226682071	0.177154770046035	0.173997041118927	0.135867293826207	0.208842471630247	0.818147186616433	0.355163887569625	1.17331107418606
1253	0.206794990848022	0	0	0	0.206794990848022	0.174578723666078	0.168349663918152	0.132127840019763	0.20942966725629	0.780247825539316	0.165482240894162	0.945730066433478
1254	1.22445927102844	0	0	0	1.22445927102844	0.297265949930472	0.162968082446993	0.128486572278442	0.208826557420171	0.746066153569015	0.313673729021036	1.05973988259005
1255	1.16791352227366	0	0	0	1.16791352227366	0.34759317868711	0.157830381047538	0.124941757400844	0.20739592972176	0.714931763798159	0.176494830653979	0.891426594452138
1256	1.22994353342004	0	0	0	1.22994353342004	0.397102070076362	0.152917614443882	0.121491487207628	0.205358283790577	0.686014719166736	0.294618129051909	0.980632848218645
1257	0	0.804200405257839	0	0	0.804200405257839	0.285541137324325	0.201996886373424	0.118133745653437	0.202861635978176	0.659054419963032	0.352349256305968	1.011403676269
1258	0	1.30743546700816	0	0	1.30743546700816	0.250142188068348	0.26599572033276	0.11486645363709	0.200011860467669	0.633926338186009	0.31341447807052	0.947340816256529
1259	0	0.049261480501662	0	0	0.049261480501662	0.226902377777411	0.228955246706685	0.111687499720508	0.196888088023286	0.610646613019532	0.161743215348031	0.772389828367563
1260	0	0.16309737750181	0	0	0.16309737750181	0.209461428483685	0.2228718899838	0.108594761631074	0.193551379466936	0.589227690475082	0.0665185185171976	0.65574620899228
1261	0	0.175224495337851	0	0	0.175224495337851	0.195463013389053	0.219006367695816	0.10558612155627	0.190049995543693	0.569617906242032	0.0688983281548856	0.638516234396917
1262	0	0.180925617609657	0	0	0.180925617609657	0.183755597842545	0.216408599261356	0.102659477150558	0.186422789662547	0.551821595876006	0.0564680942131041	0.60828969008911
1263	0	0	0.17099847637448	0	0.17099847637448	0.173686888523046	0.202182533055133	0.104372404248	0.182701494605734	0.536057666965663	-0.0534620808394291	0.482595586126234
1264	0	0	0.515469447088173	0	0.515469447088173	0.164850779054923	0.192571978552615	0.115298470154788	0.178912322291409	0.523643983984228	-0.204618567876503	0.319025416107724
1265	0	0	3.4500335401783	0	3.4500335401783	0.156977049827072	0.184388427650321	0.204351963076617	0.175077118097034	0.534626099928719	-0.163456688522871	0.371169411405849
1266	0	0	0.378329992611357	0	0.378329992611357	0.149876734553161	0.177100929912923	0.210412758219989	0.17121421577059	0.596040755795035	-0.276289236986882	0.319751518808153
1267	0	0	0.00979140601510992	0	0.00979140601510992	0.143412465376689	0.170464129280216	0.205623853410137	0.167339084850669	0.668528793901424	-0.087464361598264	0.58106443230316
1268	0	0	0.756741746605121	0	0.756741746605121	0.137481221435673	0.164335829658169	0.220549866212089	0.163464830473292	0.75590772975941	-0.242223742495748	0.513683987263662
1269	0	0	0	1.33986627494971	1.33986627494971	0.132003730741033	0.15862345604245	0.215083253741511	0.170795276247722	0.893699712978737	-0.210799937443026	0.682899775535711
1270	0	0	0	6.64522630697733	6.64522630697733	0.126917665561826	0.153262168619915	0.209473265189502	0.228512932811528	1.60503067916383	-0.484468727625486	1.12056195153835
1271	0	0	0	2.97992252590864	2.97992252590864	0.122173110804349	0.148204166034632	0.203920913143532	0.282547388710608	1.78263210721428	-0.271770145853606	1.51086196136067
1272	0	0	0	0.550857220492521	0.550857220492521	0.117729451663018	0.143412827199751	0.198464313105155	0.313436058566618	1.54317508406556	0.00582034979147872	1.54899543385704
1273	0	0	0	2.77465379251572	2.77465379251572	0.113553178917767	0.138859237144517	0.193119346988023	0.352820533235104	1.71165561657832	0.0943829644271007	1.80603858100542
1274	0	0	0	3.55622740106682	3.55622740106682	0.109616305555079	0.134520000833992	0.187893594454343	0.404400210844243	1.66371184105738	0.303552626643078	1.96726446770046
1275	2.0372746670832	0	0	0	2.0372746670832	0.356127275708564	0.130375802405953	0.18279060042586	0.43201676102941	1.51136329095815	0.313575441618064	1.82493873257622
1276	0.808771948398445	0	0	0	0.808771948398445	0.317754527356534	0.126410419612568	0.177811666544714	0.446618522071745	1.39607998808161	0.415319299166701	1.81139928724831
1277	0.0634565765040269	0	0	0	0.0634565765040269	0.243036980249284	0.122610028525878	0.172956742293919	0.455280165419041	1.29913888530914	0.225627182016918	1.52476606732606
1278	0.167216636393483	0	0	0	0.167216636393483	0.231857606342097	0.118962700062961	0.168224918712501	0.460071055952956	1.21315480452449	0.319262846768144	1.53241765129264
1279	0.715203453314059	0	0	0	0.715203453314059	0.28992422857579	0.1154580271509	0.163614723271141	0.462071394557768	1.13597385647265	0.0890973695537621	1.22507122602642
1280	0.743003556070579	0	0	0	0.743003556070579	0.318067093382758	0.112086843192239	0.15912430604874	0.461954411485066	1.06628760376766	-0.146431439096693	0.919856164670968
1281	0	1.37380295371436	0	0	1.37380295371436	0.24777776228376	0.200718738253659	0.154751562411252	0.460181578652909	1.0031882460444	0.10278001678356	1.10596826282796
1282	0	0.76932886692282	0	0	0.76932886692282	0.223325747393627	0.216704846304696	0.150494216623899	0.457088784798244	0.94612096395236	-0.158723027965687	0.787397935986673
1283	0	1.02415934733028	0	0	1.02415934733028	0.206322032723451	0.255139102027147	0.14634988040207	0.452930831597893	0.894674073281551	-0.0464705584023463	0.848203514879205
1284	0	1.01409191680132	0	0	1.01409191680132	0.192991057230612	0.28552556863594	0.142316094820905	0.447906916936278	0.848570020847721	-0.0699499048138053	0.778620116033915
1285	0	1.19133835719142	0	0	1.19133835719142	0.181917550839755	0.324945102177366	0.138390360849512	0.44217635514547	0.807804576145889	0.188096531272056	0.995901107417944
1286	0	0.283337159573192	0	0	0.283337159573192	0.172396401185172	0.297303182135805	0.134570161914769	0.435868835460609	0.772871595236773	0.177729716935882	0.950601312172654
1287	0	0	0.000853247615971284	0	0.000853247615971284	0.164019352173306	0.269190635232353	0.130875732509833	0.429091418841345	0.744303680259154	0.331921060358743	1.0762247406179
1288	0	0	0.12128782215388	0	0.12128782215388	0.156526507068592	0.251492672486997	0.13049294021625	0.4219334838992	0.72204764675288	0.5133484505274	1.23539609728028
1289	0	0	1.09028833961249	0	1.09028833961249	0.149741144390919	0.23745388200036	0.156010757689999	0.414470328010716	0.711353729273946	0.456058354690779	1.16741208396473
1290	0	0	0.463734552361988	0	0.463734552361988	0.143537099060963	0.225598963580546	0.164564592459179	0.406765855347029	0.72396292113223	0.639220549880362	1.36318347101259
1291	0	0	0.197364256657687	0	0.197364256657687	0.137820843214725	0.215237722999422	0.165664840116545	0.398874626416568	0.751347075166344	0.499618581812037	1.25096565697838
1292	0	0	0.281431647355267	0	0.281431647355267	0.132520926990243	0.205979819757834	0.168859497476685	0.390843449708439	0.785367086233681	0.497575025786057	1.28294211201974
1293	0	0	0	0.0027048853532524	0.0027048853532524	0.127581405764145	0.197579602382853	0.164466566863707	0.382735233156747	0.803248549673194	0.527081304262576	1.33032985393577
1294	0	0	0	2.41179759887762	2.41179759887762	0.122957564359087	0.189871074926803	0.160067885903887	0.394698977539059	1.0605412177121	0.403146276600866	1.46368749431297
1295	0	0	0	1.36587622566151	1.36587622566151	0.118613032635847	0.182736118886947	0.155745687397674	0.40876928877702	1.1642485869761	0.338644251262478	1.50289283823858
1296	0	0	0	0.128010292343332	0.128010292343332	0.114517779493034	0.176087286510479	0.151516099670534	0.413099908851954	1.03978926193203	0.298072378207034	1.33786164013906
1297	0	0	0	4.18478576825504	4.18478576825504	0.110646681057529	0.169857761250662	0.147385204474896	0.446893226392897	1.48853820475742	0.266121585165507	1.75465978992292
1298	0	0	0	0.718602808494647	0.718602808494647	0.106978475529774	0.163995154327671	0.143355255003971	0.468232608904486	1.21590486431203	0.114673711950182	1.33057857626222
1299	0.814585978626737	0	0	0	0.814585978626737	0.203548032745096	0.158457492531089	0.139426650927831	0.475820293571197	1.12708650320201	0.0617561062383695	1.18884260944038
1300	1.67290614779951	0	0	0	1.67290614779951	0.352058258604678	0.153210524421512	0.135598777298398	0.477606452062689	1.06903383523449	0.188302785403193	1.25733662063769
1301	0.425716393456359	0	0	0	0.425716393456359	0.280648121888312	0.14822585428553	0.131870422301648	0.476358475691173	1.01833242322425	0.151664261689762	1.16999668491401
1302	0.00754702874200821	0	0	0	0.00754702874200821	0.223628626378776	0.143479614662307	0.128240007839946	0.473113425475804	0.971257243280917	0.166669019141111	1.13792626242203
1303	0.8514829356481	0	0	0	0.8514829356481	0.304131584625082	0.1389515000908	0.124705726409455	0.468445077258454	0.927427611550535	-0.00276933648266617	0.924658275067869
1304	0.33802183588898	0	0	0	0.33802183588898	0.273365469882068	0.134624049562546	0.12126562687918	0.462719281801181	0.886664565873037	0.103146762515138	0.989811328388176
1305	0	2.0500796004091	0	0	2.0500796004091	0.227879541339248	0.267588131320327	0.11791767053714	0.456189396256252	0.848563169766733	0.0270600913271755	0.875623261093908
1306	0	0.00257661354162959	0	0	0.00257661354162959	0.207593303036618	0.215534445184114	0.114659768925411	0.449040708739483	0.813087717390528	-0.0113243857474831	0.801763331643045
1307	0	0.953907472420862	0	0	0.953907472420862	0.192785729861012	0.262127660219529	0.111489810046624	0.441414047303247	0.780192371013885	-0.378649946337454	0.401542424676431
1308	0	0.36098301661304	0	0	0.36098301661304	0.180912584023307	0.252062574789306	0.108405676883811	0.433419527579709	0.749838543579661	-0.353727042803225	0.396111500776437
1309	0	1.50219877652427	0	0	1.50219877652427	0.170922925088178	0.328504439336391	0.105405260689074	0.425145119609527	0.722154359208076	-0.237630340928882	0.484524018279194
1310	0	2.5273635357792	0	0	2.5273635357792	0.162262575025743	0.448152089008042	0.102486470622378	0.416662274880117	0.698217983294716	-0.261512515455418	0.436705467839298
1311	0	0	0.025004502166053	0	0.025004502166053	0.154598681031619	0.367799191055381	0.100313982967272	0.408029781911144	0.681519029153782	-0.195047271903684	0.486471757250098
1312	0	0	1.39557686244244	0	1.39557686244244	0.147713966238523	0.336027460629324	0.134757861941428	0.399296501438567	0.676254471209409	-0.199699876309006	0.476554594900402
1313	0	0	0.636009472099765	0	0.636009472099765	0.141458027968479	0.313535091745292	0.148608415721186	0.390503364050721	0.692039291619689	-0.229935527312998	0.462103764306691
1314	0	0	0.0908974217877413	0	0.0908974217877413	0.135722073401889	0.29561911347498	0.147422423854648	0.381684865669051	0.728028360049633	-0.479210295320085	0.248818064729548
1315	0	0	2.0670797974503	0	2.0670797974503	0.130424651536966	0.280511056173085	0.198735187871077	0.372870211144236	0.81573320233555	-0.438079855286833	0.377653347048717
1316	0	0	0.079958944541401	0	0.079958944541401	0.125503061860194	0.267334678093922	0.196455379686016	0.364084205036454	0.907420802557291	-0.497543294956779	0.409877507600512
1317	0	0	0	1.24731840182734	1.24731840182734	0.120907914156092	0.255586107030909	0.191502403367632	0.365767540472569	1.04482441959057	-0.352766499589469	0.692057920001103
1318	0	0	0	0.474197567677983	0.474197567677983	0.116599540528987	0.24494653186322	0.186506301681402	0.366689541392084	1.12114145509362	-0.416164935866147	0.704976519227478
1319	0	0	0	0.929275327045059	0.929275327045059	0.112545547872022	0.235200191936336	0.181562758073981	0.370764479222143	1.24568405379341	-0.389478175430837	0.856205878362577
1320	0	0	0	0.0614077757033839	0.0614077757033839	0.10871910010707	0.226193542177643	0.176703563374938	0.369819722436644	1.16897873968933	-0.525060476221925	0.643918263467406
1321	0	0	0	0.0589097811265475	0.0589097811265475	0.105097682848938	0.217812953872034	0.171943162569283	0.366180854610297	1.13344747059277	-0.624630314646402	0.508817155946368
1322	0	0	0	0.407711266193945	0.407711266193945	0.101662196006329	0.209971655300468	0.167288641590154	0.364401265420634	1.11759725496874	-0.635181021198007	0.482416233770735
1323	1.44532517498122	0	0	0	1.44532517498122	0.275921044748356	0.202601651068237	0.16274336627536	0.360185563472638	1.10385248071223	-0.732401549776204	0.371450930936031
1324	0.569673607484582	0	0	0	0.569673607484582	0.247584647694496	0.195648494431088	0.158308611765439	0.354518616772116	1.06075279328713	-0.673316927359948	0.387435865927182
1325	0.802211525417344	0	0	0	0.802211525417344	0.287258023396753	0.189067778422899	0.153984392912337	0.348200976428838	1.0164744497481	-0.647748758411583	0.36872569133652
1326	0.131748768246591	0	0	0	0.131748768246591	0.230541112703569	0.182822706435755	0.149769927658241	0.341482981249852	0.971410493953516	-0.61480627240686	0.356604221546657
1327	0.530465107637171	0	0	0	0.530465107637171	0.263549641842702	0.176882364957622	0.145663913640895	0.334504184883359	0.925875978645947	-0.414991576567767	0.510884402078181
1328	7.92415891939321	0	0	0	7.92415891939321	1.1846279008455	0.171220467002283	0.141664702133981	0.327356077033813	0.881373315275945	-0.314738533673436	0.566634781602509
1329	0	0.190458613418512	0	0	0.190458613418512	0.643182163922732	0.178551985221328	0.13777041203586	0.320103735644081	0.840205193031492	-0.13895260618778	0.701252586843712
1330	0	0.0239672503275533	0	0	0.0239672503275533	0.528550033709711	0.170501919201513	0.13397900709642	0.312795771123135	0.802987023151147	-0.128631830860514	0.674355192290633
1331	0	0.0315228368259762	0	0	0.0315228368259762	0.462762048909704	0.16585659436876	0.130288349674134	0.305469675918226	0.769533396076924	-0.307421427213172	0.462111968863752
1332	0	0.222094735723805	0	0	0.222094735723805	0.417203586437748	0.174314887102691	0.126696238993153	0.298155011358206	0.739548394597618	-0.185431761176238	0.55411663342138
1333	0	0.00223282368611866	0	0	0.00223282368611866	0.382600178732701	0.163842487840225	0.123200438864536	0.290875447568756	0.712743638475822	-0.376467658024902	0.336275980450919
1334	0	0.0473985497294796	0	0	0.0473985497294796	0.354820767475561	0.16052598859458	0.119798698066019	0.28365014132253	0.688839265834931	-0.2206750691992	0.468164196635731
1335	0	0	2.5916084667575	0	2.5916084667575	0.33168172183788	0.153824368653857	0.18559370760366	0.276494706545758	0.668904841487125	-0.280180901673909	0.388723939813217
1336	0	0	0.5591809188134	0	0.5591809188134	0.311895027294035	0.148422638033351	0.196525942754318	0.269421921360249	0.660733312990578	-0.432080906004109	0.228652406986469
1337	0	0	0.160303561898854	0	0.160303561898854	0.294640177359832	0.143489473588062	0.196026182897967	0.262442257693468	0.668729611859086	-0.284290586399617	0.384439025459469
1338	0	0	3.54001181212893	0	3.54001181212893	0.279363691229328	0.138882345903477	0.285410044486835	0.255564287327106	0.729384012483064	-0.313270115541857	0.416113896941207
1339	0	0	1.95055253724086	0	1.95055253724086	0.265675276320761	0.134533458000663	0.33135706754487	0.248794999429109	0.88167749333984	-0.482654111824028	0.399023381515812
1340	0	0	2.35238465337918	0	2.35238465337918	0.25328977989802	0.130402262453263	0.38653253372302	0.242140053116012	1.10780859791159	-0.409311307667962	0.698497290243632
1341	0	0	0	0.949441381909726	0.949441381909726	0.241992729404942	0.126461360292192	0.377682678459433	0.243535223213843	1.29095443767328	-0.378700732148637	0.912253705524647
1342	0	0	0	0.718292993435348	0.718292993435348	0.231618857432211	0.122690725830882	0.368151003041078	0.247406837137062	1.41588250003412	-0.256847421273079	1.15903507876104
1343	0	0	0	0.17136471866635	0.17136471866635	0.22203817002757	0.119074894107997	0.358598047835319	0.247890628771312	1.42325055836431	-0.0265194093422287	1.39673114902208
1344	0	0	0	1.60881818269167	1.60881818269167	0.213146597910137	0.115601428012198	0.349150440981854	0.258892289152547	1.63926670808392	-0.0305787101741848	1.60868799790974
1345	0	0	0	0.137265742226669	0.137265742226669	0.204859539310535	0.112260012510771	0.339860724138933	0.26361997339044	1.4603174920696	0.142101406634218	1.60241889870381
1346	0	0	0	1.96687218361999	1.96687218361999	0.197107287386149	0.109041885287598	0.330754870288672	0.279948892757231	1.50303230268081	0.0924179829965684	1.59545028567738
1347	0.161029941006084	0	0	0	0.161029941006084	0.209610524781448	0.105939460734415	0.321846478641057	0.286803557912108	1.3849195720245	0.209587307094817	1.59450687911932
1348	1.58662385978847	0	0	0	1.58662385978847	0.387036387869164	0.102946071342036	0.313142506857513	0.288091306710811	1.31111615647097	0.127847430306166	1.43896358677713
1349	1.4132357555138	0	0	0	1.4132357555138	0.447607326675704	0.10005578365901	0.304646012623526	0.287182205561626	1.24092114117507	0.0100002431587678	1.25092138433384
1350	0.05608076601287	0	0	0	0.05608076601287	0.334021557140696	0.0972632634396628	0.296357619476453	0.284944919294878	1.17265526900771	0.300734328890512	1.47338959789822
1351	0.00990789746874728	0	0	0	0.00990789746874728	0.296090423814287	0.0945636743094662	0.288276365654197	0.281805766735601	1.10624776059595	0.0864058208658186	1.19265358146177
1352	1.07924807819403	0	0	0	1.07924807819403	0.404209070610563	0.0919525999204311	0.280400226154399	0.278019552928814	1.04279926376996	0.133945766556064	1.17674503032602
1353	0	0.00341063917893511	0	0	0.00341063917893511	0.315149992614321	0.0896540810451334	0.272726449261683	0.273755521588611	0.983040234076679	0.157548673990984	1.14058890806766
1354	0	0.0606122276903382	0	0	0.0606122276903382	0.286882898740048	0.09118154091279	0.265251781786495	0.269133775408817	0.927242498454243	-0.314543438424783	0.61269906002946
1355	0	0.128315631963882	0	0	0.128315631963882	0.267089011134437	0.0959454960489625	0.257972624494822	0.264243480170391	0.875427903451735	-0.253414367655714	0.622013535796021
1356	0	0.0851702897121554	0	0	0.0851702897121554	0.251365965139432	0.0959188555364555	0.250885142090129	0.259153017094013	0.827519705495575	-0.593652277375096	0.23386742812048
1357	0	2.37437427488764	0	0	2.37437427488764	0.238134100872019	0.249401730692727	0.243985342664476	0.253916108841923	0.783507573552613	-0.524580854221305	0.258926719331308
1358	0	0.381445948098265	0	0	0.381445948098265	0.226620758401515	0.215628595223055	0.237269136082076	0.248575743496756	0.744410463160521	-0.539992370463264	0.204418092697257
1359	0	0	0.36690666838466	0	0.36690666838466	0.216382135747809	0.188279976411423	0.240515901656223	0.243166809020235	0.711800788126424	-0.275413288120849	0.436387500005576
1360	0	0	0.143081908541219	0	0.143081908541219	0.207136531355288	0.173778533088918	0.237862387885359	0.237717930544754	0.687090166197297	-0.304304085949636	0.382786080247661
1361	0	0	0.57392993988627	0	0.57392993988627	0.198692407114294	0.163081756781754	0.246724756382657	0.232252792662663	0.673242003015549	-0.0628673419559641	0.610374661059585
1362	0	0	0.407065659340695	0	0.407065659340695	0.190912776258694	0.154425712862495	0.25108027208727	0.226791116584029	0.676909945505832	-0.136489314445627	0.540420631060205
1363	0	0	0.215053312592894	0	0.215053312592894	0.183695776996458	0.147061872127202	0.250189177998738	0.221349398718275	0.694706634959483	-0.0544795505068697	0.640227084452614
1364	0	0	0.104984627748366	0	0.104984627748366	0.176963279814827	0.140598872866515	0.246317986766291	0.215941479889182	0.714248827147591	-0.082090133107643	0.632158694039948
1365	0	0	0	0.0147273550261135	0.0147273550261135	0.170653819492853	0.134805666463219	0.239688368683961	0.210702017756545	0.724399527794297	-0.110785664369085	0.613613863425212
1366	0	0	0	0.00115274190177541	0.00115274190177541	0.16471800777382	0.129534158222165	0.233170042277973	0.205470832156855	0.725139895734253	0.149755998097715	0.874895893831969
1367	0	0	0	1.40238178713525	1.40238178713525	0.159115443559378	0.124683533223869	0.226800285298311	0.211979647445158	0.923677241455911	0.135375154762922	1.05905239621883
1368	0	0	0	2.33828594034043	2.33828594034043	0.153812566015956	0.120181905821224	0.220586375410382	0.232691900021808	1.1721528202472	0.00290885890165949	1.17506167914886
1369	0	0	0	0.141920083107108	0.141920083107108	0.148781122766387	0.115976087674225	0.214529871522973	0.242449395447062	0.931429281516659	-0.251134254609232	0.680295026907427
1370	0	0	0	0.0242242032384749	0.0242242032384749	0.143997051616537	0.112025514931033	0.208629988590385	0.245468191412012	0.855306698577926	-0.310666743573163	0.544639955004764
1371	1.72251607908669	0	0	0	1.72251607908669	0.351010909285145	0.108298459023607	0.202884774426486	0.245715261215742	0.849536828469152	-0.311726963187082	0.53780986528207
1372	8.68824099570825	0	0	0	8.68824099570825	1.30035720548631	0.104769563143304	0.197291638171288	0.244440227077142	0.878375703812197	-0.465870568121629	0.412505135690567
1373	0.277416401302063	0	0	0	0.277416401302063	0.736126283149742	0.10141818446474	0.191847623420629	0.242192325219174	0.878109168177265	-0.558257716699532	0.319851451477733
1374	0.185965573067663	0	0	0	0.185965573067663	0.614388713518121	0.0982272453710405	0.18654956301415	0.239266877339251	0.860693688600263	-0.543837912261198	0.316855776339065
1375	0.810514525503226	0	0	0	0.810514525503226	0.626437636542263	0.0951824169872243	0.181394172691173	0.235849919091695	0.838557804944603	-0.472501682832597	0.366056122112006
1376	5.12552543400301	0	0	0	5.12552543400301	1.14906031816334	0.092271525931246	0.176378110575837	0.232068644850648	0.814861068674506	-0.169090538227336	0.645770530447169
1377	0	3.69220703095177	0	0	3.69220703095177	0.761400982927992	0.336412983936614	0.171498016369292	0.228014879894647	0.791886817237228	-0.0990630540879004	0.692823763149327
1378	0	3.71867766234645	0	0	3.71867766234645	0.659110066851567	0.495529257811422	0.16675053789509	0.223757537870398	0.770983778111609	-0.0128231644762963	0.758160613635313
1379	0	0.0465385424577695	0	0	0.0465385424577695	0.593896996566918	0.384529799652087	0.162132349445986	0.219349847957627	0.753086146184676	0.295574135883131	1.04866028206781
1380	0	0.055736739976674	0	0	0.055736739976674	0.545473018236308	0.34596282920121	0.157640164638578	0.214833834467352	0.738655983929687	0.367807445078344	1.10646342900803
1381	0	0.169851883985423	0	0	0.169851883985423	0.506819922103559	0.328247808351256	0.153270745485724	0.210243240735792	0.727651282492282	0.517297510549226	1.24494879304151
1382	0	0.266405842838714	0	0	0.266405842838714	0.474619472753934	0.320586264708126	0.149020908802291	0.20560551893688	0.719878335806909	0.403332568087449	1.12321090389436
1383	0	0	0.123918769785771	0	0.123918769785771	0.447022107722863	0.295780900735058	0.148191810456505	0.200943231760778	0.715334553195835	0.367006248313202	1.08234080150904
1384	0	0	0.193321183201145	0	0.193321183201145	0.422884854795509	0.278602727299224	0.149290477459099	0.196275068883854	0.714388515314405	-0.0108329553516421	0.703555559962763
1385	0	0	2.88892762823148	0	2.88892762823148	0.401449343451821	0.264186281551669	0.222286628002668	0.191616602581964	0.732102722250271	0.137567046007764	0.869669768258035
1386	0	0	0.0118726945143692	0	0.0118726945143692	0.382185443417474	0.251594870302761	0.217769685571065	0.186980861563162	0.787847776334739	-0.0323080108211756	0.755539765513563
1387	0	0	0.277450386010836	0	0.277450386010836	0.364707436650698	0.240351828213943	0.219622716542464	0.182378774932575	0.854985598471968	-0.0652459077937869	0.789739690678181
1388	0	0	1.29805695231977	0	1.29805695231977	0.34872561533575	0.230163155285265	0.248572621726215	0.177819521326914	0.963136399032676	-0.0760354946045553	0.88710090442812
1389	0	0	0	7.33410741294157	7.33410741294157	0.334016672554111	0.220829733512593	0.242517357677727	0.234576917334389	1.50360796326848	0.014690818868937	1.51829878213742
1390	0	0	0	2.50742360540726	2.50742360540726	0.320404730217302	0.212208666416266	0.236188090418233	0.28417067192195	1.76995064151497	-0.223993240894739	1.54595740062023
1391	0	0	0	1.12253750756106	1.12253750756106	0.307748711653829	0.204193139114326	0.229910557936045	0.316688732822832	1.819654027735	-0.0738097467893867	1.74584428094561
1392	0	0	0	1.2844408185132	1.2844408185132	0.295933665478462	0.196700797678075	0.223739052132656	0.34422700460463	1.87543709852322	-0.0655369856342993	1.80990011288892
1393	0	0	0	0.112719518235061	0.112719518235061	0.284864641053667	0.189666561287674	0.217694441179891	0.360080336085314	1.69317262457447	0.227846174142033	1.9210187987165
1394	0	0	0	0.102833215631356	0.102833215631356	0.274462263365767	0.183037943262502	0.211786108218683	0.369352836789524	1.60398903225817	-0.0143840843553524	1.58960494790281
1395	0.114216192809897	0	0	0	0.114216192809897	0.278688287993959	0.176771882174282	0.206018202826756	0.374276060725831	1.52664346864497	-0.00718098676097135	1.51946248188399
1396	0.154630970512086	0	0	0	0.154630970512086	0.280897808759253	0.170832525998018	0.200392105637837	0.376361511125757	1.4554560274261	-0.192710956289523	1.26274507113657
1397	5.03775242159312	0	0	0	5.03775242159312	0.879265386179028	0.165189641020603	0.194907592505848	0.376472377380806	1.39935312548224	-0.414897155440078	0.984455970042166
1398	0.593785726274126	0	0	0	0.593785726274126	0.609312779125001	0.15981744334233	0.189563452872159	0.375094904318566	1.35107187633057	-0.314147114453873	1.0369247618767
1399	4.35802861625316	0	0	0	4.35802861625316	1.03195935287301	0.154693723888263	0.184357846560477	0.372559468288638	1.30345863390049	0.139239905447506	1.442698539348
1400	0.148554881674938	0	0	0	0.148554881674938	0.712195409017111	0.149799181964326	0.179288522700106	0.36910645637344	1.25914326364079	0.345942718266349	1.60508598190714
1401	0	3.34873822842873	0	0	3.34873822842873	0.611836557419698	0.369075137897929	0.174352960560185	0.364918362401822	1.21781732819279	0.312387765680081	1.53020509387287
1402	0	0.0681340163697236	0	0	0.0681340163697236	0.552700957338969	0.290321829530918	0.169548463587218	0.360137923891734	1.17957964933829	0.256556432620125	1.43613608195841
1403	0	0.0193850486246655	0	0	0.0193850486246655	0.509450651750899	0.263935067853922	0.164872224091618	0.354879294271588	1.14446002312166	0.334254227155136	1.4787142502768
1404	0	0.350284586834123	0	0	0.350284586834123	0.47517536680293	0.269139351148771	0.160321368820478	0.349235348469793	1.112219523919	0.335752606657132	1.44797213057613
1405	0	2.34936244448474	0	0	2.34936244448474	0.446702109028754	0.404190723185553	0.155892991684621	0.343282680101435	1.08273607194217	-0.017978456742059	1.06475761520011
1406	0	1.95897412775219	0	0	1.95897412775219	0.42230035621899	0.466158746259093	0.151584177618165	0.337085143811234	1.05720423910508	0.10531662136809	1.16252086047317
1407	0	0	0.949606556382629	0	0.949606556382629	0.400921241250804	0.393454731966005	0.17271316993378	0.330696440754269	1.0392325756462	0.15098043565441	1.19021301130061
1408	0	0	0.971382189393684	0	0.971382189393684	0.381880834308835	0.361627527647937	0.194258873783716	0.324162052431873	1.03437805795524	0.068360873499457	1.1027389314547
1409	0	0	0.00970103200779541	0	0.00970103200779541	0.364708314194384	0.338485557174479	0.189724560355091	0.317520717602828	1.04701613857842	0.0278846092642751	1.07490074784269
1410	0	0	0.218816497533896	0	0.218816497533896	0.349065625507886	0.31978179308269	0.190558201484196	0.310805580722794	1.0731596259043	-0.193350231163752	0.879809394740548
1411	0	0	0.145894896738848	0	0.145894896738848	0.33470170168014	0.303860347911666	0.189429885220187	0.304045099101107	1.10848447127538	-0.206641111936944	0.901843359338438
1412	0	0	0.0405327280663941	0	0.0405327280663941	0.321424830907734	0.289882321470272	0.185479172408557	0.297263769433979	1.14222827057464	-0.385051991655465	0.75717627891918
1413	0	0	0	0.908158933840682	0.908158933840682	0.309085178176492	0.277357625727621	0.180491103335623	0.298069102188852	1.22556536607228	-0.298678056145991	0.926887309926285
1414	0	0	0	6.61437424798866	6.61437424798866	0.297563296540744	0.265972348763568	0.175594502887939	0.350658921593711	1.9278280594741	-0.427415423442911	1.50041263603119
1415	0	0	0	0.323576311978953	0.323576311978953	0.286762326181552	0.255511907046389	0.170808689479561	0.378492650792917	1.72347066186321	-0.297771055344341	1.42569960651887
1416	0	0	0	0.123394841336765	0.123394841336765	0.276602548395649	0.245822292270869	0.166138427458222	0.390228977984543	1.63647869164206	-0.53448599669151	1.10199269495055
1417	0	0	0	3.42145998698844	3.42145998698844	0.267017491068579	0.236788690932622	0.161584963814908	0.423853330211288	1.97894811795315	-0.5348697602346	1.44407835771855
1418	0	0	0	1.97526786271632	1.97526786271632	0.257951084362044	0.228322855144949	0.157147935873329	0.457190426598832	1.82551669196777	-0.424233610425521	1.40128308154225
1419	0.840893979470767	0	0	0	0.840893979470767	0.352639921398353	0.220355230230475	0.15282611347979	0.472776791141205	1.70119917265834	-0.544655756244517	1.15654341641382
1420	2.36468366528429	0	0	0	2.36468366528429	0.579534910922859	0.212829828639774	0.148617760093441	0.47955826634965	1.62859117063494	-0.629360856781943	0.999230313852995
1421	1.05972276217647	0	0	0	1.05972276217647	0.535486530971106	0.205700769295872	0.144520831497218	0.482119052100923	1.56255098680616	-0.25961505331448	1.30293593349168
1422	2.6949733432832	0	0	0	2.6949733432832	0.753428553200307	0.1989298689931	0.140533094272159	0.481913883302314	1.50030696777029	-0.172301234278338	1.32800573349195
1423	0.172899311198652	0	0	0	0.172899311198652	0.556425832862294	0.192484921741913	0.13665220055246	0.479720702983986	1.44230556743312	-0.0348126585245199	1.4074929089086
1424	0.428691198394508	0	0	0	0.428691198394508	0.535691810000452	0.18633844149404	0.132875737218824	0.476030234136412	1.38663440752913	0.0469291595049214	1.43356356703405
1425	0	0.0904288873148058	0	0	0.0904288873148058	0.465165321276945	0.186514463690422	0.129201259320631	0.471181265977359	1.33298052018134	-0.069154350340498	1.26382616984084
1426	0	0.457225002792821	0	0	0.457225002792821	0.428435551712463	0.20934677113772	0.125626313343536	0.465421538632501	1.28124862317609	-0.156643174033816	1.12460544914228
1427	0	0.204555670484035	0	0	0.204555670484035	0.400395797882295	0.206294961878122	0.122148453707322	0.458939563614251	1.2314582000519	0.0318905357785563	1.26334873583045
1428	0	3.83018251785723	0	0	3.83018251785723	0.3773726577515	0.449145020388125	0.118765254618269	0.451883001017481	1.18377562271616	-0.102291036097284	1.08148458661888
1429	0	0.114913257683209	0	0	0.114913257683209	0.357707057767161	0.35832941415853	0.115474318654872	0.444370067684962	1.13917955538707	-0.104238781494327	1.03494077389274
1430	0	0.313830966166029	0	0	0.313830966166029	0.340474020348671	0.344643149334644	0.112273283008274	0.436497019504682	1.09891678599171	-0.0409920351587841	1.05792475083292
1431	0	0	0.178475738439266	0	0.178475738439266	0.325097587647396	0.315086691781325	0.11391885907544	0.428343276717273	1.06384782509184	0.061629266494795	1.12547709158664
1432	0	0	0.0566399451114773	0	0.0566399451114773	0.311192452182424	0.295942117145775	0.112348799227558	0.419975060741808	1.03458971456386	0.151897051387075	1.18648676595094
1433	0	0	0.268189704168854	0	0.268189704168854	0.298487175595537	0.280496911983387	0.116436614175438	0.411448051399777	1.01222371572797	0.267452610916162	1.27967632664413
1434	0	0	1.77270305843069	0	1.77270305843069	0.286782814593505	0.267304082198526	0.160620625256309	0.402809376885063	1.0180812889885	0.335986669901893	1.35406795889039
1435	0	0	0.0284052829650187	0	0.0284052829650187	0.275928882169076	0.255669703706373	0.157774182650092	0.394099135786879	1.05022992918374	0.13139467506987	1.18162460425361
1436	0	0	1.06338220872534	0	1.06338220872534	0.265808558059461	0.245196022161735	0.18208829734218	0.385351582607056	1.11411334897727	0.399270081093452	1.51338343007073
1437	0	0	0	1.82849007956211	1.82849007956211	0.256329167017103	0.235630973425262	0.177719676940708	0.391870518295162	1.26092556729594	0.219988038292379	1.48091360558832
1438	0	0	0	0.0756026635273368	0.0756026635273368	0.247415816610967	0.226803569324822	0.173107400000285	0.392015927304421	1.26555716339023	0.35185597382994	1.61741313722017
1439	0	0	0	2.32739277958652	2.32739277958652	0.239007011903805	0.218591826821393	0.168521179356895	0.407142159410505	1.58461537143418	0.505673860426134	2.09028923186031
1440	0	0	0	7.25505771806643	7.25505771806643	0.231051551574927	0.210905239472699	0.164006846930427	0.472400070615117	2.52328165130892	0.680025213924869	3.20330686523379
1441	0	0	0	0.0901294433274863	0.0901294433274863	0.223506280112938	0.203674496539628	0.159582209387974	0.504398042623811	1.78014525660167	0.695954492654365	2.47609974925603
1442	0	0	0	3.80112751740563	3.80112751740563	0.216334427000641	0.196845113953269	0.155255409583588	0.548811693012148	1.85517559065773	0.290778561372997	2.14595415203073
1443	0.954356527879943	0	0	0	0.954356527879943	0.326724984569673	0.190373311094995	0.151030199365974	0.571454070726605	1.67529730701039	0.528888710800567	2.20418601781096
1444	0.462160940074954	0	0	0	0.462160940074954	0.314115820947517	0.184223242532175	0.146908019687078	0.581196792421823	1.5621245598113	0.483543415937071	2.04566797574837
1445	0.0117916912503428	0	0	0	0.0117916912503428	0.266768119871235	0.178365081481956	0.142888979644542	0.585213677665743	1.46939956223767	0.0792953378794874	1.54869490011715
1446	0.564540414600523	0	0	0	0.564540414600523	0.31690841871361	0.172773657541419	0.138972373558568	0.585562430803446	1.38827784342036	0.177521695737824	1.56579953915818
1447	0.271332949538986	0	0	0	0.271332949538986	0.299628689901276	0.167427465983528	0.135156977360017	0.583309840920362	1.31559717807839	0.0684416320495717	1.38403881012796
1448	1.6225428259441	0	0	0	1.6225428259441	0.462995265328285	0.162307932653025	0.131441229221046	0.579116236282079	1.24917991406751	-0.0414134980735358	1.20776641599398
1449	0	0.567362825298254	0	0	0.567362825298254	0.339419404795643	0.195343172156931	0.127823344997038	0.573431174101715	1.18814573392408	-0.217224502718452	0.970921231205625
1450	0	0.0614335513805065	0	0	0.0614335513805065	0.306011651566286	0.181383878618533	0.124301394840459	0.566579764377444	1.13183893568497	-0.0792183939026142	1.05262054178236
1451	0	0.142732887696873	0	0	0.142732887696873	0.284102696967834	0.181264412637948	0.120873355611123	0.558807150287155	1.07969429642863	-0.046609547336791	1.03308474909184
1452	0	0.156297052391401	0	0	0.156297052391401	0.267314403603548	0.181365593764888	0.117537147619477	0.550303900428935	1.03125893893129	0.22388281977478	1.25514175870607
1453	0	0.162666158550411	0	0	0.162666158550411	0.253477574724662	0.181596915134947	0.114290660901284	0.541221612346668	0.986201920657101	0.226564629355866	1.21276655001297
1454	0	0.423344180573315	0	0	0.423344180573315	0.241585233310927	0.199035561732761	0.11113177430521	0.531683053014513	0.944379238517761	0.360141251315553	1.30452048983331
1455	0	0	0.591590133140878	0	0.591590133140878	0.231085244481423	0.18193487099376	0.123833052483097	0.521789047045679	0.906381076858787	0.479906665961748	1.38628774282054
1456	0	0	1.11642704243334	0	1.11642704243334	0.221640909584243	0.173042772439051	0.150439417389734	0.511623327028113	0.875825731905105	0.525556091243407	1.40138182314851
1457	0	0	1.77398579449483	0	1.77398579449483	0.213031012430978	0.165831981613957	0.194170004141884	0.501256052458372	0.867641363885041	0.42504512255058	1.29268648643562
1458	0	0	0.263577959485875	0	0.263577959485875	0.205101912812045	0.159518579338792	0.196848971805041	0.490746427989324	0.892888122556654	0.484563177587901	1.37745130014456
1459	0	0	0.0190385740036593	0	0.0190385740036593	0.197742201426272	0.153800924636865	0.192456304791451	0.480144694078021	0.927158957880427	0.364434181948164	1.29159313982859
1460	0	0	0.068321987839952	0	0.068321987839952	0.190868251529876	0.148525162647223	0.189279337892803	0.469493669040583	0.95553476368465	0.466984768290922	1.42251953197557
1461	0	0	0	0.116136820201225	0.116136820201225	0.18441548511935	0.143599930944673	0.184298679102767	0.459800122389083	0.976667606617331	0.178527338626957	1.15519494524429
1462	0	0	0	0.0380143308024436	0.0380143308024436	0.178332837327329	0.138965411640998	0.179379027700766	0.449996800215534	0.979492448073292	0.315353114317802	1.29484556239109
1463	0	0	0	1.79294651047495	1.79294651047495	0.172579107775309	0.134579651612421	0.174553334061277	0.454803245242683	1.22642688138149	0.193066119763492	1.41949300114498
1464	0	0	0	2.17852993035642	2.17852993035642	0.167120475076436	0.130411677146087	0.169832116630939	0.470813481556895	1.40696006167585	0.312690090884351	1.7196501525602
1465	0	0	0	0.221718833024416	0.221718833024416	0.161928755323112	0.126437690636925	0.165220145350821	0.476189102783653	1.17052852623113	0.465448324708061	1.63597685093919
1466	0	0	0	0.572349998258736	0.572349998258736	0.156980151753329	0.122638816674933	0.160719388834844	0.479141884389243	1.10887485805099	0.634200581027009	1.743075439078
1467	0.0726275086414144	0	0	0	0.0726275086414144	0.161174947408902	0.118999690408147	0.156330235564753	0.476989169401188	1.02752751649033	0.681565364689563	1.7090928811799
1468	0.205009790649771	0	0	0	0.205009790649771	0.17705144222476	0.115507532958303	0.152052112723965	0.471967253731851	0.964466386319386	0.707841004414245	1.67230739073363
1469	0.00137394430687054	0	0	0	0.00137394430687054	0.158463406164745	0.112151522967012	0.147883835302333	0.465510411692949	0.907146963061233	0.820339412328593	1.72748637538983
1470	5.99747917249628	0	0	0	5.99747917249628	0.887762981933054	0.108922355845254	0.143823817489974	0.458127206354699	0.857345422485754	0.630876810078196	1.48822223256395
1471	1.18600322063204	0	0	0	1.18600322063204	0.632652790083426	0.105811926259193	0.139870207467071	0.450105602120561	0.816839419311154	0.754757302571028	1.57159672188218
1472	0.17297343228008	0	0	0	0.17297343228008	0.494523773355148	0.102813094004931	0.136020976830075	0.441633251105908	0.781119656810906	0.494567243202746	1.27568690001365
1473	0	0.564432707372343	0	0	0.564432707372343	0.422046098644437	0.137667859666584	0.132273981815725	0.432842215444051	0.749002957619431	0.58961034300322	1.33861330062265
1474	0	0.8937097791216	0	0	0.8937097791216	0.37991451626803	0.181357659850697	0.128627006289146	0.423830142742118	0.719957391452334	0.587902851014703	1.30786024246704
1475	0	1.59623647162162	0	0	1.59623647162162	0.349139761418811	0.260704146962637	0.125077792549151	0.414671750785902	0.693756771517301	0.452446590690522	1.14620336220782
1476	0	0.591767405156296	0	0	0.591767405156296	0.324888834439998	0.252061122873969	0.12162406376692	0.405425645793122	0.670455345633613	0.711276891934465	1.38173223756808
1477	0	0.754394082949634	0	0	0.754394082949634	0.304876956684771	0.270562328264891	0.11826354054124	0.39613864603383	0.650283897098867	0.42141392471279	1.07169782181166
1478	0	0.40924032877391	0	0	0.40924032877391	0.287837465448966	0.26382347318631	0.114993953230969	0.386848666425439	0.633694692004018	0.425587101666053	1.05928179367007
1479	0	0	0.0342879861312418	0	0.0342879861312418	0.272996359484847	0.237085624912502	0.112727336413986	0.377586722910553	0.621331106916398	0.307610556156201	0.928941663072598
1480	0	0	0.617071230680457	0	0.617071230680457	0.259847288158754	0.221487575861128	0.126077001232199	0.368378372531482	0.614339244648403	0.311338445621579	0.925677690269982
1481	0	0	0.248977985959033	0	0.248977985959033	0.248041580214617	0.209208715905799	0.129505788190886	0.359244777447876	0.616705122366218	0.167460130115461	0.784165252481679
1482	0	0	1.677724597419	0	1.677724597419	0.237329292409706	0.198861854026298	0.170868277486729	0.350203510035894	0.647088279768714	0.15596565517456	0.803053934943273
1483	0	0	0.0765720686335954	0	0.0765720686335954	0.227525330441028	0.189823845823093	0.169027693323523	0.341269174668696	0.702752475970326	-0.0039206988017619	0.698831777168564
1484	0	0	3.24120951012972	0	3.24120951012972	0.218488881790635	0.181748087989093	0.251142392981434	0.332453896517442	0.873717656408524	0.00189478710414526	0.87561244351267
1485	0	0	0	0.69276117290673	0.69276117290673	0.210110361307344	0.174418311934298	0.245857697789986	0.329554753065985	1.00297439904472	0.133962046053716	1.13693644509844
1486	0	0	0	1.61965224854566	1.61965224854566	0.202302812754946	0.16768912448612	0.239726802191802	0.337662325576705	1.20112884707681	0.182077284432501	1.38320613150931
1487	0	0	0	2.50440608204683	2.50440608204683	0.194996065040696	0.16145742394905	0.233526229134971	0.359019542147272	1.50938411472834	0.145603445091776	1.65498755982011
1488	0	0	0	2.09015825499905	2.09015825499905	0.188132652267492	0.155647072764338	0.227375938081637	0.384101805959142	1.61455223603995	0.243699018529597	1.85825125456955
1489	0	0	0	3.02481272446833	3.02481272446833	0.18166489781596	0.150200010378311	0.221321281681759	0.419250237216352	1.71809514820723	0.162883166539178	1.88097831474641
1490	0	0	0	1.29962976182004	1.29962976182004	0.175552787106195	0.145070785542694	0.215383493529257	0.446122793481198	1.5151880126561	0.226580708250665	1.74176872090676
1491	0.0722222607102949	0	0	0	0.0722222607102949	0.178633221588325	0.14022303112828	0.20957334389123	0.457853282442405	1.37743836908774	0.0521784313534372	1.42961680044117
1492	1.67760044682506	0	0	0	1.67760044682506	0.374432944852118	0.135627103072261	0.203896272072217	0.462299283801835	1.29967076556251	0.177413683255714	1.47708444881822
1493	5.16830486758745	0	0	0	5.16830486758745	0.892595502670175	0.131258448054085	0.198354709722154	0.463081996636893	1.24222911896177	0.258841634922956	1.50107075388473
1494	0.0998899498043224	0	0	0	0.0998899498043224	0.537645404113604	0.127096444210974	0.192949269907132	0.461459918688772	1.19401322129676	0.230116734940086	1.42412995623685
1495	0.000971726050759524	0	0	0	0.000971726050759524	0.448816183628439	0.123123558522404	0.187679411557291	0.458122035276703	1.14676611412215	0.410473791288447	1.5572399054106
1496	7.49276794864365	0	0	0	7.49276794864365	1.3196099325774	0.119324721879794	0.182543836146659	0.453505864554063	1.10174534444945	0.544781319110587	1.64652666356003
1497	0	4.97393686780632	0	0	4.97393686780632	0.791524957346618	0.448335756916216	0.177540737040004	0.44791342765117	1.06084452347388	0.643152386137997	1.70399690961188
1498	0	0.0867436091017935	0	0	0.0867436091017935	0.669746991590216	0.333568479777113	0.172667962810324	0.441564873855869	1.02504864005997	0.63350258311753	1.6585512231775
1499	0	0.041461127824999	0	0	0.041461127824999	0.596428866289215	0.298602474564863	0.16792312783907	0.434626941888095	0.994392510748689	0.661919630753632	1.65631214150232
1500	0	2.33602569829	0	0	2.33602569829	0.543925072631102	0.430475980956255	0.163303689293029	0.427229537840017	0.968463748726502	0.533752599977714	1.50221634870422
1501	0	1.0269155069532	0	0	1.0269155069532	0.503045455377946	0.426403592371076	0.158807001920745	0.419476070869477	0.947272934082783	0.574898746746887	1.52217168082967
1502	0	0.456397697562508	0	0	0.456397697562508	0.469593954367973	0.403208016879405	0.154430357789498	0.41145024327219	0.931448520480182	0.465097132500777	1.39654565298096
1503	0	0	0.0254062688839743	0	0.0254062688839743	0.441302300435435	0.36440617055615	0.150848470782563	0.403220701308264	0.921660729286651	0.23446712133899	1.15612785062564
1504	0	0	0.20343399346641	0	0.20343399346641	0.416805811656215	0.34014065246969	0.152120791636509	0.394844331440819	0.918069812770984	0.351136068144543	1.26920588091553
1505	0	0	0.796000003235851	0	0.796000003235851	0.395219920967075	0.320779643154147	0.169239068699146	0.386368664111021	0.924709072543206	0.154315347687799	1.079024420231
1506	0	0	0.369097703414167	0	0.369097703414167	0.375938769168675	0.304378304390841	0.174792663134209	0.377833669615221	0.949569007547765	0.193895152969114	1.14346416051688
1507	0	0	0.66907918016077	0	0.66907918016077	0.35852934045728	0.29002447055486	0.18811293042904	0.36927312799503	0.997175358530708	0.171577390062386	1.16875274859309
1508	0	0	0.715117560014903	0	0.715117560014903	0.342671461685891	0.277197168222554	0.20242732686214	0.360715693003795	1.06973233259967	0.193700999411092	1.26343333201076
1509	0	0	0	0.229640795058632	0.229640795058632	0.328121728414099	0.265565002196794	0.197352843344418	0.354104056148481	1.12597780819616	0.207769656395275	1.33374746459144
1510	0	0	0	1.18437402883111	1.18437402883111	0.314690759767933	0.254901768058114	0.192144678092727	0.356552482162047	1.26944549217442	0.225411563391082	1.49485705556551
1511	0	0	0	0.659006904005851	0.659006904005851	0.302228283737994	0.245045044662728	0.186998597750462	0.359494591158177	1.32717321114405	0.413636790738548	1.7408100018826
1512	0	0	0	0.153017313512006	0.153017313512006	0.290613029744405	0.235873630479472	0.181949591517005	0.358359933752684	1.28352844517053	0.586819017754563	1.87034746292509
1513	0	0	0	0.612272290606281	0.612272290606281	0.279745684009187	0.227294283534441	0.177010902489729	0.359308294178316	1.31578428589629	0.742250146041619	2.05803443193791
1514	0	0	0	0.741762033239103	0.741762033239103	0.269543859181787	0.219233467356109	0.172188124531292	0.362753014090808	1.29521691652316	0.657790256563229	1.95300717308639
1515	0.000347626762534128	0	0	0	0.000347626762534128	0.259981123405582	0.211631973606492	0.167483352517462	0.361248760999761	1.24004234734983	0.416122267616727	1.65616461496656
1516	1.71770416476448	0	0	0	1.71770416476448	0.461870815142873	0.204441286388808	0.162896839116802	0.357136513891948	1.21435682312347	0.425550216768933	1.63990703989241
1517	0.0128890226387947	0	0	0	0.0128890226387947	0.341732028919881	0.197621046954374	0.158427779735652	0.351905571473457	1.18440289831436	0.340430243996306	1.52483314231066
1518	0.265622800986168	0	0	0	0.265622800986168	0.343538258804962	0.191137238804752	0.154074728794767	0.345994078490355	1.15145099028962	0.518354802596078	1.66980579288569
1519	8.22717190952353e-05	0	0	0	8.22717190952353e-05	0.306291847528162	0.184960858858756	0.149835839004141	0.339631258478132	1.11781322456092	0.622326894420136	1.74014011898106
1520	0.838665312142528	0	0	0	0.838665312142528	0.390602865205423	0.179066925206669	0.145709007464703	0.332960124456086	1.08385160222666	0.669821295253173	1.75367289747984
1521	0	0.0741353962802496	0	0	0.0741353962802496	0.32068691190713	0.178391779370416	0.141691969152157	0.326078677560232	1.05002738291334	0.668997100506682	1.71902448342002
1522	0	0.373694157098965	0	0	0.373694157098965	0.2975806184305	0.196247290811338	0.137782358984804	0.319058105147385	1.0165920993072	0.279700187751561	1.29629228705876
1523	0	1.58648295642068	0	0	1.58648295642068	0.280820140868545	0.287903694744805	0.133977754265056	0.311952186120972	0.983746644802053	0.411617545253017	1.39536419005507
1524	0	0.00689065578475019	0	0	0.00689065578475019	0.267090313976353	0.243341677232815	0.130275704390403	0.304802686685228	0.951873029919099	-0.0104429795073944	0.941430050411704
1525	0	0.43996574264428	0	0	0.43996574264428	0.255225455066981	0.255844087506831	0.126673752040886	0.29764269786212	0.921374049255604	0.242929965895181	1.16430401515079
1526	0	0.181484281936958	0	0	0.181484281936958	0.244663059562412	0.24553474702414	0.123169448503533	0.290498821525934	0.892650997820959	0.199956839640179	1.09260783746114
1527	0	0	0.461464641788807	0	0.461464641788807	0.235082363555305	0.228531559697949	0.132065266540906	0.283392668415484	0.866378117482201	0.209626959788827	1.07600507727103
1528	0	0	0.0449744612381481	0	0.0449744612381481	0.22628018795861	0.217073818441329	0.129813289010357	0.276341922998725	0.843978141742292	0.139689210610971	0.983667352353263
1529	0	0	0.479925197968979	0	0.479925197968979	0.218118117632749	0.207476152528413	0.139108354894835	0.269361123768129	0.827998789633175	0.360750999004846	1.18874978863802
1530	0	0	0.067533943681389	0	0.067533943681389	0.210496661373348	0.199025241211152	0.13732116985452	0.262462249810311	0.821391332398715	0.0479706216056729	0.869361954004388
1531	0	0	0.165585940413531	0	0.165585940413531	0.203341292670489	0.191388388955619	0.138073622026126	0.255655171450805	0.821420571536597	0.123263241020949	0.944683812557546
1532	0	0	1.52019059483253	0	1.52019059483253	0.196594325837498	0.18437530629349	0.17494040574345	0.248948003017897	0.8793731217078	0.0768722717965707	0.95624539350437
1533	0	0	0	0.0778927501735091	0.0778927501735091	0.190209905171946	0.177864370593541	0.170856197038209	0.242998067432118	0.903670524960471	0.247227380546383	1.15089790550685
1534	0	0	0	0.237189179634825	0.237189179634825	0.184150766207816	0.171771965125695	0.166425265678817	0.238842304608078	0.924605611303197	-0.0249940562256666	0.89961155507753
1535	0	0	0	0.168306193230129	0.168306193230129	0.178386060043466	0.16603749004432	0.162008217876308	0.235118508269746	0.92644225175208	0.225958300727435	1.15240055247952
1536	0	0	0	1.13896242685719	1.13896242685719	0.172889843658705	0.160615217002539	0.157658709236002	0.239775891479034	1.0712694402198	0.221928548667079	1.29319798888688
1537	0	0	0	3.48378624620388	3.48378624620388	0.167640002964254	0.155469513522407	0.153396041620434	0.2686775853959	1.36354204595115	0.205980937891388	1.56952298384254
1538	0	0	0	0.0413131052400357	0.0413131052400357	0.162617465935242	0.150571876302793	0.14922856252972	0.281788911005482	1.08936498455508	0.435325588330071	1.52469057288515
1539	1.12873995394459	0	0	0	1.12873995394459	0.296445213149073	0.14589900165809	0.145159925159149	0.28580234108968	1.03425904301499	0.343735321810372	1.37799436482537
1540	0.526070633378807	0	0	0	0.526070633378807	0.28209998524769	0.141431482457039	0.141191419613414	0.286529415054522	0.976772835903095	0.558213410091202	1.5349862459943
1541	0.0924384150643212	0	0	0	0.0924384150643212	0.240024740923912	0.137152900014938	0.137323020520096	0.285399030796152	0.926912754445992	0.290672191268299	1.21758494571429
1542	0.0514881509710764	0	0	0	0.0514881509710764	0.221514722943745	0.1330491740178	0.133553920127079	0.283053728191521	0.881412990000513	0.256644825709968	1.13805781571048
1543	0.767033736792468	0	0	0	0.767033736792468	0.298252952945297	0.129108086229074	0.129882824812464	0.279856791326165	0.839336982805833	0.130719967758269	0.970056950564102
1544	0.429196752152536	0	0	0	0.429196752152536	0.289004149699759	0.125318924354013	0.126308131394058	0.2760394871558	0.80028952561535	-0.12814307877459	0.67214644684076
1545	0	0.0650065042708487	0	0	0.0650065042708487	0.241680797542579	0.126019741391885	0.122828037534779	0.271760545368341	0.76383517930563	-0.0872915954005161	0.676543583905113
1546	0	0.0698085080163486	0	0	0.0698085080163486	0.222938624036822	0.125645533499887	0.119440613769106	0.267134711984037	0.729648559645012	-0.171326454860426	0.558322104784586
1547	0	0.171049336838156	0	0	0.171049336838156	0.209384583718561	0.13163274915014	0.116143852058691	0.262248117450492	0.697493392865325	-0.0745596168644598	0.622933776000865
1548	0	0.475099367218523	0	0	0.475099367218523	0.198449262694586	0.155403442714846	0.11293569940094	0.257167261323409	0.667223194393946	-0.135053592047036	0.53216960234691
1549	0	5.88557764954734	0	0	5.88557764954734	0.189143595364229	0.533113522486574	0.109814081588689	0.25194460713015	0.639140020727362	0.125631127095281	0.764771147822643
1550	0	1.38247095504366	0	0	1.38247095504366	0.180969869360471	0.479881661309656	0.106776920289332	0.246622244757977	0.616340657592023	0.136681906152837	0.75302256374486
1551	0	0	0.111156117822445	0	0.111156117822445	0.173638795117175	0.403492796880478	0.10678611059303	0.241234387198954	0.60335780839423	0.18048982580486	0.78384763419909
1552	0	0	0.255100131501497	0	0.255100131501497	0.166965912826171	0.366520716208397	0.110681378644514	0.235809130999496	0.602200427734383	0.0859769498786162	0.688177377612999
1553	0	0	0.000177312558052355	0	0.000177312558052355	0.160825666939689	0.340137798966177	0.107751989788566	0.230369733363722	0.612633714437078	0.220245008179193	0.832878722616271
1554	0	0	1.25788155278328	0	1.25788155278328	0.155128312150383	0.319301248416082	0.138359443739921	0.224935561422541	0.645684737029296	0.34869601405963	0.994380751088926
1555	0	0	5.42331364761919	0	5.42331364761919	0.149807201892093	0.301922386180678	0.279731039264557	0.219522812806448	0.820127497472	0.302425660836814	1.12255315830881
1556	0	0	0.124892167056077	0	0.124892167056077	0.144811296197594	0.286922851737576	0.277954771956116	0.214145072728816	1.00734289895725	0.343712522721154	1.35105542167841
1557	0	0	0	0.931229818823818	0.931229818823818	0.140100501787428	0.273671304781685	0.271319018041762	0.216592861666802	1.17598930411474	0.381379184731295	1.55736848884603
1558	0	0	0	0.589458636324069	0.589458636324069	0.135642644783899	0.261765666378423	0.264455691165364	0.22044436237762	1.29359593108085	0.148271141743488	1.44186707282434
1559	0	0	0	0.365115825602167	0.365115825602167	0.131411431907481	0.250933721047342	0.257591111949074	0.223002118703924	1.34608085365332	0.236893580077797	1.58297443373111
1560	0	0	0	6.49920098926231	6.49920098926231	0.12738503505362	0.240982345884115	0.250803188009962	0.276440163333652	2.33822846796757	-0.0242525574883359	2.31397591047923
1561	0	0	0	0.738738122680387	0.738738122680387	0.123545082772076	0.231769347620578	0.244128041527656	0.309456812213419	1.78557270355066	-0.170235103145784	1.61533760040487
1562	0	0	0	0.521230782301877	0.521230782301877	0.119875925299292	0.223186814079111	0.237584345799525	0.328292333097027	1.62879906196923	-0.208749203965305	1.42004985800392
1563	0.0499585512806764	0	0	0	0.0499585512806764	0.122500340837442	0.215150759222123	0.231182109417451	0.337936019848769	1.50702762527669	-0.136240762608951	1.37078686266774
1564	0.0293237990778868	0	0	0	0.0293237990778868	0.119445315623599	0.207594408642411	0.224926543848704	0.342649212071369	1.4112069614112	-0.255165924355114	1.15604103705609
1565	2.45720213976908	0	0	0	2.45720213976908	0.415458464769764	0.200463691227846	0.218819999166475	0.344533542739326	1.33041795505927	-0.0688250710822011	1.26159288397707
1566	0.408130562704265	0	0	0	0.408130562704265	0.299920442616107	0.193714121087376	0.212863025525005	0.344470711195297	1.25752811424427	-0.225495256934497	1.03203285730978
1567	3.35733579050266	0	0	0	3.35733579050266	0.650760036924738	0.187308585243945	0.207054996682726	0.342978768566324	1.1879469520738	-0.168678238321584	1.01926871375222
1568	0.672677464640395	0	0	0	0.672677464640395	0.48690905517973	0.18121573865934	0.201394496492716	0.340399640837938	1.12288136716955	-0.343933246162274	0.77894812100728
1569	0	1.32855888518336	0	0	1.32855888518336	0.382847598676354	0.264260698754225	0.195879569011018	0.33697512786094	1.06195434459207	-0.374344300807927	0.687610043784139
1570	0	0.0678089684760549	0	0	0.0678089684760549	0.338121589712357	0.231978975338665	0.190507886133371	0.332884414835337	1.00503048224959	-0.458825351667389	0.546205130582202
1571	0	0.808557865220152	0	0	0.808557865220152	0.307555424267186	0.270516272033349	0.185276863258811	0.328264866471154	0.952033647815167	-0.189696950674315	0.762336697140852
1572	0	0.189702131212955	0	0	0.189702131212955	0.284290794402951	0.253419084158578	0.180183741038956	0.323224515435347	0.902929425889196	-0.218999465258025	0.683929960631171
1573	0	2.36765012183052	0	0	2.36765012183052	0.265506698866777	0.393151721420963	0.175225644328225	0.317850024975015	0.857847490139549	-0.0633168014615171	0.794530688678032
1574	0	0.0158534812315403	0	0	0.0158534812315403	0.24975359628132	0.326269930661833	0.170399625407567	0.31221200950551	0.817848323345801	-0.0831071352642196	0.734741188081581
1575	0	0	0.507476046073626	0	0.507476046073626	0.236187306083029	0.300426771992657	0.179234486597319	0.306368727257992	0.784197447907502	-0.0413757823791703	0.742821665528332
1576	0	0	1.84580713145997	0	1.84580713145997	0.224273554924841	0.282200399524506	0.223733470190426	0.300368724922371	0.761388691416011	0.142694623296545	0.904083314712556
1577	0	0	0.003804446026192	0	0.003804446026192	0.213653238990215	0.267538639200076	0.218558007326907	0.294252782608238	0.759095069332916	0.288212244726202	1.04730731405912
1578	0	0	0.0839874243816761	0	0.0839874243816761	0.204073651857675	0.255034622984601	0.21510366255225	0.28805537704566	0.771140669472663	0.230768362882581	1.00190903235524
1579	0	0	4.15258034681201	0	4.15258034681201	0.195350372678051	0.244010016830517	0.320138530290791	0.281805804161913	0.881497267995012	0.606817866510569	1.48831513450558
1580	0	0	0.387735762944938	0	0.387735762944938	0.187344766537328	0.234081042578134	0.323638134135406	0.275529055202867	1.01610835254687	0.374875301698431	1.3909836542453
1581	0	0	0	4.45566208958618	4.45566208958618	0.179950014840503	0.225007317538312	0.315643026956773	0.306467275155607	1.37725590517438	0.458174626790795	1.83543053196518
1582	0	0	0	0.194768367010268	0.194768367010268	0.173082076434898	0.216627137560605	0.307473225481933	0.321933081021274	1.4135953027818	0.460038200883217	1.87363350366502
1583	0	0	0	0.00434173611757259	0.00434173611757259	0.166673633905784	0.208825782266606	0.299363422471471	0.32645699411953	1.39480284681555	0.358920355549279	1.75372320236483
1584	0	0	0	1.35715778698131	1.35715778698131	0.160669918599913	0.201518428397684	0.291379990965028	0.338436463165971	1.57750773400552	0.332889329222113	1.91039706322764
1585	0	0	0	0.0419248367559548	0.0419248367559548	0.155025757720415	0.194640245548817	0.283552115288109	0.34348162980261	1.41098421180722	0.311132514248048	1.72211672605526
1586	0	0	0	4.37693957022754	4.37693957022754	0.149703439328436	0.188140318699962	0.275894064908842	0.380474221411405	1.62787395454136	0.512162985928241	2.1400369404696
1587	3.34107256729724	0	0	0	3.34107256729724	0.55504463043441	0.181977743201378	0.268412815043165	0.398581397583914	1.54564317291387	0.47176778916436	2.01741096207823
1588	0.000466121231471476	0	0	0	0.000466121231471476	0.330270933958095	0.176119018231585	0.261111331444607	0.405307299913049	1.4494916978635	0.338463954273879	1.78795565213738
1589	0.94977122779237	0	0	0	0.94977122779237	0.39990187938696	0.170536250238458	0.253990199793699	0.407719004743465	1.36699110677997	0.489108349032231	1.8560994558122
1590	0.497490111915952	0	0	0	0.497490111915952	0.371051161184043	0.165205880214994	0.24704851641907	0.407524997155403	1.2919326821946	0.163939079534655	1.45587176172926
1591	0.398760739861147	0	0	0	0.398760739861147	0.355764568035749	0.160107760392602	0.240284411476706	0.405539914751914	1.2214805735827	0.247127516102676	1.46860808968538
1592	1.30414584692639	0	0	0	1.30414584692639	0.461649557923467	0.155224470345791	0.233695373722436	0.402243784565144	1.15522140563488	0.43273802987933	1.58795943551421
1593	0	0.799677883380761	0	0	0.799677883380761	0.350399414242887	0.204021971994826	0.227278461139983	0.397953526196193	1.09320311116267	0.356746108053445	1.44994921921612
1594	0	0.0772219549648191	0	0	0.0772219549648191	0.314915341969229	0.185865599808472	0.2210304424459	0.392893785851272	1.03543046798336	0.556015970395236	1.59144643837859
1595	0	1.33282499994664	0	0	1.33282499994664	0.29055699589826	0.263661261718576	0.214947894928893	0.387231677588938	0.981807939239362	0.468512874869465	1.45032081410883
1596	0	1.83736866683234	0	0	1.83736866683234	0.271563115004318	0.347356130874547	0.209027273710222	0.381095891022539	0.932384440623128	0.651038951941655	1.58342339256478
1597	0	3.74509211512314	0	0	3.74509211512314	0.255834598018825	0.539335117940931	0.203264961727273	0.374588105077942	0.887813887966977	0.730871175162544	1.61868506312952
1598	0	0.357412801863592	0	0	0.357412801863592	0.242339617563907	0.452042044317914	0.197657306373567	0.367790246118281	0.85036380665841	0.734337346664049	1.58470115332246
1599	0	0	5.80616378108399	0	5.80616378108399	0.230485149240432	0.402928333930075	0.347021337052154	0.360769336027741	0.825244414484514	0.447372640412124	1.27261705489664
1600	0	0	0.0132361276833788	0	0.0132361276833788	0.219895381806038	0.372759349580424	0.340366996226384	0.353580861583132	0.828538225558322	0.479306757899203	1.30784498345753
1601	0	0	0.121405479851715	0	0.121405479851715	0.21031555779477	0.349654568549364	0.335124221028569	0.346271194002849	0.861432487418407	0.447077829979152	1.30851031739756
1602	0	0	0.407731205562032	0	0.407731205562032	0.201564208956885	0.330625268517978	0.33735091637941	0.338879374736406	0.918203855472735	0.37249944742077	1.2907033028935
1603	0	0	0.909969101544672	0	0.909969101544672	0.19350704778551	0.314294515519414	0.3528818373817	0.331438464578026	1.00710026405914	0.502232240115088	1.50933250417423
1604	0	0	1.79806288469178	0	1.79806288469178	0.186041636879095	0.2999031982834	0.391843027131712	0.323976583506332	1.16337640724395	0.483107903983618	1.64648431122756
1605	0	0	0	2.09168966019734	2.09168966019734	0.179087870828541	0.286985437489658	0.382225585171162	0.333990839331251	1.39404789821536	0.434369633801211	1.82841753201657
1606	0	0	0	0.0164913890535397	0.0164913890535397	0.172581796570548	0.275233496686444	0.372242400023885	0.336133270181105	1.44076936943564	0.299363560968004	1.74013293040364
1607	0	0	0	0.57102762511081	0.57102762511081	0.166471451109844	0.264432764476319	0.362354069866471	0.338207840445	1.54167027843006	0.147748658569837	1.6894189369999
1608	0	0	0	3.24705995774358	3.24705995774358	0.160713970439348	0.254427154781657	0.352638201487825	0.363608708283532	2.00914707420388	-0.0114918848141851	1.99765518938969
1609	0	0	0	0.23317580179173	0.23317580179173	0.155273528154911	0.245099266773221	0.343124503063346	0.376306391085962	1.7042873904133	0.101806552797867	1.80609394321116
1610	0	0	0	4.51939451769148	4.51939451769148	0.150119832090912	0.236358327290941	0.333826218373574	0.417403259250553	1.9033606382017	-0.0082464713527484	1.89511416684896
1611	3.65952522350859	0	0	0	3.65952522350859	0.594715041586872	0.228132512227164	0.324749081038018	0.437478475365433	1.81980555177787	0.0590590059851975	1.87886455776307
1612	0.162485134381032	0	0	0	0.162485134381032	0.368981716592888	0.220363864414324	0.315894838146505	0.445129421002655	1.720188043587	0.218841965778405	1.93903000936541
1613	0.184516031643656	0	0	0	0.184516031643656	0.329994393767368	0.213004819287412	0.307262914481832	0.44794031204516	1.63160959774074	-0.0688071396363872	1.56280245810436
1614	0.0928320046012448	0	0	0	0.0928320046012448	0.297662878437819	0.206015763099954	0.298851298410449	0.447814924922091	1.54786583680378	0.240864505465499	1.78873034226928
1615	0.347774141208633	0	0	0	0.347774141208633	0.309977423356117	0.199363275299962	0.290657055125641	0.445673210740321	1.4672198223497	0.219627944336261	1.68684776668596
1616	1.93318156573766	0	0	0	1.93318156573766	0.505151513180515	0.19301883664691	0.2826766432995	0.442059588535688	1.38952773964191	0.179214058153072	1.56874179779499
1617	0	3.33549154439432	0	0	3.33549154439432	0.358083519584509	0.410030172989797	0.2749061201045	0.437333502687105	1.31532041175595	0.226946947107466	1.54226735886342
1618	0	1.66146413532156	0	0	1.66146413532156	0.318313795840076	0.436834053680344	0.267341279078479	0.431749240557942	1.24535384979185	0.120953392966486	1.36630724275834
1619	0	0.139616321683291	0	0	0.139616321683291	0.292320421481164	0.379814570752463	0.259977745663106	0.42549542636223	1.18024408848425	0.224732065828932	1.40497615431319
1620	0	2.69119192287618	0	0	2.69119192287618	0.272545478960335	0.527234533373016	0.25281104502417	0.418716853689286	1.12032919437155	0.419981182462059	1.54031037683361
1621	0	0.149152309496159	0	0	0.149152309496159	0.256400111487586	0.451865165353704	0.245836651129641	0.411527559399018	1.06623611136359	0.492238304354338	1.55847441571793
1622	0	1.06365862632412	0	0	1.06365862632412	0.242668438726296	0.484471575361287	0.239050022806792	0.40401914316693	1.01878496781127	0.35950513343851	1.37829010124978
1623	0	0	0.14295829450998	0	0.14295829450998	0.230675034474981	0.433040239147714	0.236258597044576	0.396266321526138	0.979289315759083	0.519786774414214	1.4990760901733
1624	0	0	0.000597676365731808	0	0.000597676365731808	0.220002773714783	0.404944239851505	0.229808072984856	0.388330782579951	0.948446636310339	0.573831336072168	1.52227797238251
1625	0	0	1.05344807223061	0	1.05344807223061	0.21037446967933	0.382762242638473	0.251566090956381	0.380263948778297	0.930545405778031	0.340632016193923	1.27117742197195
1626	0	0	0.00255693594524018	0	0.00255693594524018	0.201595741141225	0.363967770989866	0.245157315840286	0.372109011438232	0.931374172706622	0.344071519077458	1.27544569178408
1627	0	0	0.590828707253928	0	0.590828707253928	0.193524527967852	0.347472176669404	0.254305201073704	0.36390246400333	0.95097219559678	0.103668299449978	1.05464049504676
1628	0	0	0.257889834644785	0	0.257889834644785	0.186053551395223	0.332677371066254	0.254514834826127	0.355675280810641	0.98096924583467	0.0498468716344694	1.03081611746914
1629	0	0	0	1.3109118789201	1.3109118789201	0.179099610133243	0.319210783270166	0.247753380544489	0.358404656609668	1.07980471864688	0.200680493697941	1.28048521234483
1630	0	0	0	0.0286591603402576	0.0286591603402576	0.172596731756654	0.306821205642118	0.241047784484786	0.356367139173754	1.07976828564439	0.0823919048706059	1.16216019051499
1631	0	0	0	0.613256010174812	0.613256010174812	0.166491617203839	0.295329605629616	0.234480223393745	0.356371781643943	1.15632064001119	-0.06789135329367	1.08842928671752
1632	0	0	0	2.4567339190432	2.4567339190432	0.160740510468282	0.284602986365706	0.228066305012168	0.373524251324619	1.47896591635528	-0.0450885219334488	1.43387739442184
1633	0	0	0	3.30588056505641	3.30588056505641	0.155306987376749	0.274539290852668	0.221810890663641	0.406923427480697	1.62075096853848	0.0873400828641815	1.70809105140266
1634	0	0	0	0.178932638910148	0.178932638910148	0.150160356023849	0.265058123596327	0.215714795160154	0.422682547301567	1.34413323731506	-0.00289508364829284	1.34123815366677
1635	0.842113546638253	0	0	0	0.842113546638253	0.248708648109101	0.256094763293892	0.209776918982313	0.427781628057837	1.26721206881304	0.170580380465303	1.43779244927835
1636	2.62028157433847	0	0	0	2.62028157433847	0.51043576585581	0.247596144419474	0.203995144504525	0.428534089884603	1.21809541765236	0.069339118022822	1.28743453567518
1637	0.280409659709979	0	0	0	0.280409659709979	0.357159017280737	0.239518071178551	0.198366776664884	0.426790146852315	1.17063979766546	0.17066238931879	1.34130218698425
1638	0.0143952766588981	0	0	0	0.0143952766588981	0.297108328906729	0.231823232228689	0.192888783203986	0.423372627687863	1.12361275556015	0.214391847891515	1.33800460345166
1639	2.78468757455461	0	0	0	2.78468757455461	0.608627711572329	0.224479752404479	0.187557935618567	0.418756998641335	1.07890407981255	0.0185900030305735	1.09749408284313
1640	0.539851230267976	0	0	0	0.539851230267976	0.47069443174491	0.217460114435796	0.182370896505344	0.413252327192523	1.0374453640866	0.313109252884469	1.35055461697107
1641	0	1.92340670129991	0	0	1.92340670129991	0.383645825087009	0.339374688986321	0.177324275982635	0.407074689492949	0.998744149994736	0.0198605778068377	1.01860472780157
1642	0	2.24559736230684	0	0	2.24559736230684	0.34434011831088	0.437841084650316	0.172414669316941	0.400382840889859	0.962671354008449	0.288252594756124	1.25092394876457
1643	0	0.0480662670340905	0	0	0.0480662670340905	0.316597536484363	0.369507406394746	0.167638682627862	0.393297671850184	0.929395930707579	0.284873418470242	1.21426934917782
1644	0	1.12203557691002	0	0	1.12203557691002	0.294934121137785	0.415296014368773	0.162992950758739	0.385913731063905	0.899026937874334	0.143399744316293	1.04242668219063
1645	0	0.0381845931498141	0	0	0.0381845931498141	0.277077256998345	0.371133881041893	0.158474149843611	0.378306489588925	0.871701631756822	0.211240169668678	1.0829418014255
1646	0	0.0395461421654716	0	0	0.0395461421654716	0.261845873754625	0.349313786174266	0.154079006191593	0.370537151012371	0.847533854497002	0.260967337100469	1.10850119159747
1647	0	0	0.651046186257566	0	0.651046186257566	0.248543245454194	0.329858606434589	0.167164374339676	0.362655966280169	0.826743641052902	0.0337565145099227	0.860500155562824
1648	0	0	3.12994608839275	0	3.12994608839275	0.236722552158668	0.314063154295098	0.246276213847207	0.354704594844944	0.81624550552167	-0.0558674492558961	0.760378056265774
1649	0	0	0.13448783691082	0	0.13448783691082	0.226079527616752	0.300312631742965	0.244532543117582	0.346717834036531	0.833849197459104	0.0832152331997889	0.917064430658893
1650	0	0	0.100752651366638	0	0.100752651366638	0.216397337802238	0.288008304045461	0.241061982071466	0.338724916208129	0.871090574310714	-0.139491164585676	0.731599409725038
1651	0	0	0.958395124167981	0	0.958395124167981	0.207515818402231	0.276806057785713	0.260350218791177	0.330750501879468	0.934147194430406	-0.0110211551463463	0.92312603928406
1652	0	0	0.0637523574376677	0	0.0637523574376677	0.199313175260355	0.266484296971654	0.255535701962944	0.322815453847333	0.99577985608998	0.0112251473283029	1.00700500341828
1653	0	0	0	0.225578296664969	0.225578296664969	0.191694532889327	0.25689001084461	0.248837321556197	0.316821838206507	1.04817934144186	-0.151083104107346	0.897096237334512
1654	0	0	0	0.807854180819016	0.807854180819016	0.184584466095872	0.247912160734151	0.242201012265439	0.316782399939163	1.15027125046565	-0.169446874586101	0.98082437587955
1655	0	0	0	0.0033663705933905	0.0033663705933905	0.177921958764713	0.239467044171199	0.235684247668086	0.31323388649978	1.12164749279929	-0.0302601391148909	1.0913873536844
1656	0	0	0	2.6933715369781	2.6933715369781	0.171656900318763	0.231489622355442	0.229305857262215	0.330232179977606	1.52833557552669	0.0992162253075481	1.62755180083424
1657	0	0	0	1.03273424159588	1.03273424159588	0.165747589054011	0.223928085311036	0.22307402787802	0.344883886332743	1.37448665775396	0.186701968814006	1.56118862656797
1658	0	0	0	0.860772509379848	0.860772509379848	0.160158913795023	0.216740292125127	0.21699216165986	0.356246117335476	1.28867888582443	0.0581952583126237	1.34687414413706
1659	1.99913828307394	0	0	0	1.99913828307394	0.400408905590313	0.209891353668905	0.2110611205531	0.359667316263812	1.24922615357442	0.0734663087174904	1.32269246229191
1660	0.0505906641384327	0	0	0	0.0505906641384327	0.269915683293242	0.203351940803089	0.205280285271192	0.359034088219648	1.18209931341642	0.0962196936047085	1.27831900702113
1661	2.18710056210978	0	0	0	2.18710056210978	0.505018726706528	0.197097069448766	0.199648121273798	0.356459442091574	1.12637215583476	0.0278274171118039	1.15419957294657
1662	0.293584821039174	0	0	0	0.293584821039174	0.378003527964017	0.191105208450938	0.194162507989378	0.352643250127038	1.07669680562485	-0.137488358211059	0.939208447413791
1663	1.04865644733621	0	0	0	1.04865644733621	0.445798439256283	0.185357611561702	0.188820942476755	0.347963348842674	1.02903849279153	-0.00260162483034306	1.02643686796119
1664	1.19751704392387	0	0	0	1.19751704392387	0.493857020301964	0.179837808528943	0.183620671434462	0.342657737079564	0.983997861089969	0.0890085301726026	1.07300639126257
1665	0	0.000774680881527612	0	0	0.000774680881527612	0.380209251322606	0.174583020788373	0.17855877993821	0.336889764708093	0.941720278891255	0.00761164916908724	0.949331928060342
1666	0	0.108264776431276	0	0	0.108264776431276	0.340850230967704	0.176698954113861	0.173632252835696	0.330777950957271	0.902133155367351	-0.132051300480398	0.770081854886953
1667	0	0.0907183525583291	0	0	0.0907183525583291	0.313741040781468	0.175294696053796	0.168838018211305	0.324411691000397	0.865092886956473	-0.0495129460047033	0.81557994095177
1668	0	0.152813831807292	0	0	0.152813831807292	0.292679321152108	0.177932137397546	0.164172978723501	0.317860352540659	0.830461221331743	0.088571178151584	0.919032399483327
1669	0	0.187961504220595	0	0	0.187961504220595	0.275319419992048	0.181315321293424	0.159634034521636	0.311178922274108	0.798129068481852	0.218695581046037	1.01682464952789
1670	0	0.936642792736577	0	0	0.936642792736577	0.26048928894229	0.233461215023792	0.155218100183299	0.304411702907208	0.768202777445834	0.136076468270398	0.904279245716232
1671	0	0	0.705688108127541	0	0.705688108127541	0.247510923193504	0.204832523596593	0.169739209674209	0.297594839117556	0.742049697625086	0.203958321094262	0.946008018719349
1672	0	0	0.150221529209262	0	0.150221529209262	0.235954032201052	0.193055516629294	0.169359423152324	0.290758104702397	0.722387120202997	0.248061005322875	0.970448125525872
1673	0	0	1.14781592612919	0	1.14781592612919	0.225527277272506	0.184187122816379	0.195454397824071	0.283926204437215	0.715558588648017	0.111679574532422	0.82723816318044
1674	0	0	1.2215910281669	0	1.2215910281669	0.216023669699519	0.176717433695505	0.223217835291881	0.277119746193181	0.741684743384757	0.0220458435626324	0.763730586947389
1675	0	0	0.889364490620221	0	0.889364490620221	0.207290539249961	0.170106528674918	0.241539081529936	0.270355982433333	0.806970583084326	-0.0315024352171217	0.775468147867204
1676	0	0	1.19418834553998	0	1.19418834553998	0.199211842699092	0.164095781732556	0.26744004177026	0.26364938632754	0.910256248684669	0.137886884753444	1.04814313343811
1677	0	0	0	0.115423137297791	0.115423137297791	0.191697166313724	0.158539794566609	0.260938716913263	0.25797630395388	0.969066712941659	-0.133763682447731	0.835303030493928
1678	0	0	0	0.782132700758949	0.782132700758949	0.184674586491204	0.153347832412429	0.25415758076369	0.258473058526798	1.0673509363968	0.00565589480900969	1.07300683120581
1679	0	0	0	0.693831527190062	0.693831527190062	0.178085866007174	0.148458890541323	0.247424536880075	0.261584303422967	1.13493058163698	-0.052495547027147	1.08243503460984
1680	0	0	0	0.406447421777084	0.406447421777084	0.171883122852946	0.143829574165816	0.240800112769061	0.263631000492049	1.11793232033997	-0.207873219215052	0.910059101124921
1681	0	0	0	0.727545280771603	0.727545280771603	0.166026459930787	0.139427616526369	0.234308426632044	0.2680399908832	1.12485474603637	-0.167395378033164	0.957459368003204
1682	0	0	0	0.00139608960806584	0.00139608960806584	0.160482240387262	0.135228151196546	0.22796063539077	0.267919422611528	1.02602714223655	-0.0288417267097551	0.997185415526797
1683	0.481807576400193	0	0	0	0.481807576400193	0.21440072538088	0.131211441713664	0.221761893252475	0.265353580705611	0.980214934794268	-0.215822259852945	0.764392674941323
1684	0.0270077827460779	0	0	0	0.0270077827460779	0.180982203881243	0.12736143276004	0.215714152889808	0.261767269720074	0.926345936711715	-0.181998193126904	0.744347743584811
1685	0.35876929847556	0	0	0	0.35876929847556	0.212382413636932	0.123664789035717	0.209817502856429	0.257570298428183	0.875505048583206	-0.00158156897193786	0.873923479611268
1686	0.218839684848246	0	0	0	0.218839684848246	0.207414952361633	0.120110236364062	0.204070881786087	0.252971937563243	0.827170781769681	-0.211886844115875	0.615283937653807
1687	0.0158020621210263	0	0	0	0.0158020621210263	0.183645129923245	0.116688097051662	0.198472491490478	0.248100163031279	0.781000795778756	-0.277542653291929	0.503458142486827
1688	0.0492151328338643	0	0	0	0.0492151328338643	0.177493014223469	0.113389954078093	0.193020050661178	0.24304114654912	0.737109540206666	-0.135178323147173	0.601931217059493
1689	0	2.25391075360663	0	0	2.25391075360663	0.16556451093553	0.260946329997547	0.187710958104447	0.237856533422159	0.695680760055615	-0.255473585815818	0.440207174239798
1690	0	0.136850485771335	0	0	0.136850485771335	0.157713330615599	0.213972911866017	0.182542401723163	0.232592280004417	0.657127338636741	-0.118534310362115	0.538593028274625
1691	0	0.0380198452353582	0	0	0.0380198452353582	0.151053847561673	0.195668550682567	0.177511433474627	0.227283668272372	0.621686200176827	-0.128056426443371	0.493629773733456
1692	0	5.39465593883922	0	0	5.39465593883922	0.145146030948203	0.542920352067122	0.172615022183444	0.221958372955286	0.589461523950749	-0.235942462855115	0.353519061095634
1693	0	0.373691872838225	0	0	0.373691872838225	0.139781718328076	0.430998189774528	0.167850091483272	0.216638448132055	0.561635744825396	-0.327677423936362	0.233958320889034
1694	0	0.177105675329175	0	0	0.177105675329175	0.13483963831092	0.390771942629653	0.163213547501645	0.21134167372674	0.539828953387935	-0.403549568734744	0.136279384653191
1695	0	0	0.285049755235183	0	0.285049755235183	0.130241044061632	0.355832378241701	0.166303118289892	0.206082502530559	0.524897475972177	-0.315837430219387	0.20906004575279
1696	0	0	0.174768684112648	0	0.174768684112648	0.125931068777077	0.331655237479938	0.16649091941179	0.200872747060918	0.517636952938095	-0.568711678838701	-0.0510747259006061
1697	0	0	0.245730191911544	0	0.245730191911544	0.121869489425703	0.312285856236726	0.168559800971254	0.195722090835288	0.519360946898904	-0.640617449967067	-0.121256503068163
1698	0	0	0.848376923578191	0	0.848376923578191	0.118025646568961	0.295942103928322	0.18668088535036	0.190638477491945	0.53953266624957	-0.528818837892656	0.010713828356914
1699	0	0	3.00648418336389	0	3.00648418336389	0.114375434809919	0.2817112406157	0.262133016385266	0.185628412676747	0.641331410118175	-0.711958421787727	-0.0706270116695521
1700	0	0	6.05533710025187	0	6.05533710025187	0.110899416522417	0.269053894316449	0.417864568501486	0.180697202194261	0.98230056252839	-0.378306208176297	0.603994354352093
1701	0	0	0	0.204422355646501	0.204422355646501	0.10758158545586	0.257622410704854	0.409592702736606	0.177556802732862	1.1586712237462	-0.255106232714552	0.903564991031651
1702	0	0	0	0.592657822079712	0.592657822079712	0.104408525975049	0.247178631413196	0.399599159399169	0.178668731682088	1.28247926315327	-0.286644985513077	0.995834277640191
1703	0	0	0	0.495601638839391	0.495601638839391	0.101368823400481	0.23755175205835	0.389399501355989	0.18126327019264	1.3508265591823	0.0229138760883787	1.37374043527068
1704	0	0	0	0.556938885291316	0.556938885291316	0.0984526393768148	0.228614775664885	0.379238637188607	0.185175131224775	1.38600624865418	0.1597124125329	1.54571866118708
1705	0	0	0	1.71843643278658	1.71843643278658	0.0956513989827218	0.220270474976515	0.369210505321735	0.199704974096006	1.50840574272087	0.0318490330346414	1.54025477575551
1706	0	0	0	0.0449843617563798	0.0449843617563798	0.0929575554820895	0.212442585643183	0.359359761653316	0.20611694075219	1.34661412112456	0.0283828982947198	1.37499701941928
1707	0.00860307500791007	0	0	0	0.00860307500791007	0.0914210990523001	0.205070047365089	0.349709658393592	0.207627172628252	1.27129947798232	0.136883055603904	1.40818253358622
1708	2.1183356309711	0	0	0	2.1183356309711	0.348544554375729	0.198103106151738	0.340272561705278	0.207247139176532	1.22248533346954	0.0968019029297384	1.31928723639928
1709	0.320003054914709	0	0	0	0.320003054914709	0.245805739054818	0.191500598173853	0.331054709514071	0.205782401977092	1.1694452026064	0.374996608131576	1.54444181073797
1710	0.0206119577650821	0	0	0	0.0206119577650821	0.19795149960489	0.185228009001747	0.322058639733057	0.20359946525636	1.1139088174992	0.244631671028305	1.3585404885275
1711	0.00260193634591987	0	0	0	0.00260193634591987	0.175927140883799	0.179256056345291	0.313284542082842	0.200910034936889	1.05848070339495	0.570448723826214	1.62892942722116
1712	1.37963627059119	0	0	0	1.37963627059119	0.330832223351883	0.173559635094162	0.304731061893487	0.197851324792144	1.00414676084884	0.49483984260609	1.49898660345493
1713	0	0.300825820839107	0	0	0.300825820839107	0.22908331130555	0.188235765783239	0.296395803369212	0.194518879373981	0.951722326496633	0.755772643556591	1.70749497005322
1714	0	0.0079080999570778	0	0	0.0079080999570778	0.202771434483577	0.176475811962337	0.288275658014585	0.19098256522111	0.901608928441128	0.648823644589854	1.55043257303098
1715	0	1.85387847076946	0	0	1.85387847076946	0.185847874670624	0.29332804178251	0.280367026333861	0.187295303823364	0.853987017201201	0.74868513154245	1.60267214874365
1716	0	0.210301709061204	0	0	0.210301709061204	0.173113988413264	0.257731808173065	0.272665971720598	0.183498246957955	0.809189492711485	0.591241098924461	1.40043059163595
1717	0	0.00690566047292209	0	0	0.00690566047292209	0.162802560669677	0.235709413074798	0.265168329781628	0.179624039714497	0.767599104675769	0.785745528576273	1.55334463325204
1718	0	0.115814208393265	0	0	0.115814208393265	0.154087580764085	0.229517220270538	0.257869787511381	0.175698980726336	0.729377728530162	0.5126424099428	1.24202013847296
1719	0	0	2.93542300707583	0	2.93542300707583	0.146512326078178	0.215867346491873	0.329038658890112	0.171744510025048	0.696103730923748	0.440397411339432	1.13650114226318
1720	0	0	0.0863087098732	0	0.0863087098732	0.139796178242275	0.205838477098385	0.323568029038022	0.167778267922488	0.67587375715818	0.301628776482683	0.977502533640862
1721	0	0	0.0190675372564554	0	0.0190675372564554	0.133753705326551	0.197190957880191	0.315649673757814	0.163814869679476	0.669896122676613	0.252737780319252	0.922633902995865
1722	0	0	6.16645816549207	0	6.16645816549207	0.128255643715557	0.189457707239784	0.471667912870872	0.159866485750247	0.745199237365175	0.131541184035281	0.876740421400456
1723	0	0	0.0970311836076839	0	0.0970311836076839	0.123208103091954	0.182401998591272	0.464174032157965	0.155943285319692	0.904643860268675	-0.0576636360698213	0.846980224198854
1724	0	0	2.45273473231139	0	2.45273473231139	0.118540619833947	0.175880421716657	0.517924915924091	0.152053781392665	1.12345927215898	0.0609451257752287	1.18440439793421
1725	0	0	0	1.60182684604153	1.60182684604153	0.114198880598087	0.169797512842107	0.505432773782904	0.161586104612005	1.34691372024234	0.0758429123338238	1.42275663257616
1726	0	0	0	0.0422184587942559	0.0422184587942559	0.110140077664711	0.1640856405358	0.492371348710852	0.165366081287883	1.39514967270744	0.0944572337429527	1.4896069064504
1727	0	0	0	2.37241480800537	2.37241480800537	0.106329827841641	0.158694650131673	0.479390861689498	0.185165923112444	1.74126786284883	0.189004310353238	1.93027217320207
1728	0	0	0	0.0158277910126112	0.0158277910126112	0.102740061685571	0.15358600169206	0.46661065667285	0.194702178718365	1.52870573086636	0.111610575701732	1.6403163065681
1729	0	0	0	1.11504361941172e-08	1.11504361941172e-08	0.099347537335536	0.148729219700303	0.454079241157071	0.198035848059195	1.44287175898152	0.289226793633704	1.73209855261522
1730	0	0	0	0.244779666936888	0.244779666936888	0.0961327691605513	0.144099628968789	0.441819670592678	0.201111186682943	1.37806938890001	0.381871791014456	1.75994117991447
1731	0.151299975903209	0	0	0	0.151299975903209	0.111662942152639	0.139676849986896	0.429843070007737	0.201902673696281	1.29399666523746	0.611307382996134	1.9053040482336
1732	0.112174327810596	0	0	0	0.112174327810596	0.112569077494303	0.135443764357685	0.418154126643165	0.201231317973545	1.21047303868946	0.391474738099821	1.60194777678928
1733	0.0476076224035167	0	0	0	0.0476076224035167	0.106333537892522	0.13138578272356	0.406753737572002	0.199726991563748	1.12822815232543	0.163335128055726	1.29156328038116
1734	0.0364942458168197	0	0	0	0.0364942458168197	0.102561967449055	0.127490313791898	0.395640436223893	0.197637518159359	1.04843181118179	0.313898324123735	1.36233013530553
1735	0.230735261461575	0	0	0	0.230735261461575	0.123892805866243	0.123746370847589	0.384811224187295	0.195114471139538	0.972147323574652	-0.0781395025886362	0.894007820986016
1736	1.66533915793838	0	0	0	1.66533915793838	0.309002785658893	0.120144274576345	0.3742620858091	0.19226222028328	0.900218214056003	-0.17764992592546	0.722568288130544
1737	0	1.81951152976449	0	0	1.81951152976449	0.19281223355543	0.238361430147319	0.363988321525812	0.189157250761023	0.83342892664612	-0.459441054339511	0.373987872306609
1738	0	0.032296525633041	0	0	0.032296525633041	0.16687594560804	0.194349057211293	0.353984771811544	0.185857885924625	0.772265621462611	-0.336491299944088	0.435774321518522
1739	0	0.0118931776932444	0	0	0.0118931776932444	0.151413153575032	0.179326306397896	0.344245972138586	0.182409856175039	0.716811967031013	-0.441914340108215	0.274897626922799
1740	0	8.38870898181474e-05	0	0	8.38870898181474e-05	0.140315586849254	0.168560569581813	0.334766262804565	0.178849762542926	0.666855653092135	-0.235843585417543	0.431012067674592
1741	0	0.0215843802264771	0	0	0.0215843802264771	0.131598247503836	0.16164981096455	0.325539868305666	0.175207360493077	0.622050050029178	-0.125384937893501	0.496665112135676
1742	0	2.15493490618771	0	0	2.15493490618771	0.124376372881282	0.29820619172332	0.316560955611921	0.171507134052236	0.582318498214827	0.114515153594305	0.696833651809133
1743	0	0	1.0155563878359	0	1.0155563878359	0.118182142569225	0.24113756638342	0.334903371930453	0.167769419606793	0.550222209277796	0.142957893451448	0.693180102729244
1744	0	0	0.0316956790822993	0	0.0316956790822993	0.112739426655908	0.221445208576087	0.326950069484695	0.164011231614866	0.529749108635722	0.307024944558532	0.836774053194254
1745	0	0	0.397895333253381	0	0.397895333253381	0.107872075572025	0.207768680127075	0.328700127136044	0.160246884081169	0.522312323904195	0.224447409524797	0.746759733428991
1746	0	0	0.0492113466212396	0	0.0492113466212396	0.10346099359302	0.196880708794875	0.321205112200341	0.156488467993509	0.527788572860315	0.129436327203217	0.657224900063532
1747	0	0	0.20067887756882	0	0.20067887756882	0.0994219263236058	0.187650710553337	0.31782884327486	0.152746224639349	0.542849361529941	0.102153496626181	0.645002858156122
1748	0	0	2.03224330867441	0	2.03224330867441	0.0956930572710976	0.179543178196696	0.363413348168545	0.14902884203277	0.636931426259464	0.291173357373389	0.928104783632853
1749	0	0	0	0.000424304646227754	0.000424304646227754	0.0922276533098137	0.172259321781812	0.35436499012823	0.145347237953019	0.680425723859693	0.350255211339856	1.03068093519955
1750	0	0	0	1.3036196995239	1.3036196995239	0.0889894863761703	0.165613952590411	0.344954349457754	0.152592392878341	0.82997208252473	0.366411728859871	1.1963838113846
1751	0	0	0	0.754079355396334	0.754079355396334	0.0859498661109754	0.159483509593226	0.335659032285928	0.161173069739742	0.8901741534644	0.162138415968944	1.05231256943334
1752	0	0	0	0.367284835059053	0.367284835059053	0.0830856500608947	0.153780908334342	0.326547461038369	0.166972402207031	0.86545260526244	0.0407692889854105	0.906221894247851
1753	0	0	0	0.299793962413976	0.299793962413976	0.0803778699766173	0.148442113339163	0.317642599631205	0.171169399519496	0.83146593750328	0.256540309594465	1.08800624709775
1754	0	0	0	0.265597373782352	0.265597373782352	0.0778107592220606	0.143418415517172	0.308953009707123	0.174483062599345	0.790365353415158	0.0577788068261037	0.848144160241262
1755	2.50332236110698	0	0	0	2.50332236110698	0.382846303520526	0.138671723172737	0.300481126955527	0.175144997794203	0.810775379879018	0.192605409830081	1.0033807897091
1756	3.26233577877086	0	0	0	3.26233577877086	0.616342522882139	0.134171551731497	0.292226334102464	0.174365214366581	0.79798974258522	-0.204917425322611	0.593072317262609
1757	0.00548348142087276	0	0	0	0.00548348142087276	0.368105410583803	0.129893022882529	0.284186338871556	0.172834525495254	0.7738142982223	-0.197550509869741	0.576263788352559
1758	0.461614543727426	0	0	0	0.461614543727426	0.363563899642805	0.125815490374806	0.276357874033042	0.170802062651893	0.743506013461225	-0.0819501700739614	0.661555843387263
1759	0.259076996823264	0	0	0	0.259076996823264	0.328870316572124	0.121921569475837	0.268737086223003	0.168410586320728	0.712267244430084	-0.0718514345718398	0.640415809858244
1760	2.61124310568286	0	0	0	2.61124310568286	0.601323759848702	0.118196434793137	0.261319766793627	0.165754092265886	0.681194681592653	-0.138304014694156	0.542890666898497
1761	0	0.549845498929075	0	0	0.549845498929075	0.403449073833338	0.151400084267673	0.254101496090313	0.162899296990158	0.651404818085816	-0.273327409030913	0.378077409054903
1762	0	5.83028024130448	0	0	5.83028024130448	0.350693576576472	0.524952914118209	0.247077737313672	0.159895880367634	0.623476669322851	-0.0107347953640713	0.61274187395878
1763	0	0.0154713882287975	0	0	0.0154713882287975	0.316814306986569	0.381885043112463	0.240243899539171	0.156782087953338	0.59831595715493	-0.057780324757243	0.540535632397688
1764	0	0.188161003364783	0	0	0.188161003364783	0.291522515809963	0.350858222232727	0.233595381083122	0.153588085525319	0.57671108212227	-0.1194069442903	0.45730413783197
1765	0	5.53940208127526	0	0	5.53940208127526	0.27125206844259	0.689225258378458	0.227127599908337	0.150338103014365	0.55916470502281	0.0494678197581074	0.608632524780918
1766	0	0.113679680548772	0	0	0.113679680548772	0.254311843271907	0.544532007511447	0.22083601523095	0.147051874555755	0.548270733693673	0.116271907344212	0.664542641037885
1767	0	0	0.524235935642818	0	0.524235935642818	0.239756163817036	0.48837166321619	0.228694834016315	0.143745644663606	0.546876476525651	0.0146132403366428	0.561489716862294
1768	0	0	0.83251556556519	0	0.83251556556519	0.22699876028745	0.45112577586172	0.244787881245603	0.140432894252065	0.557847449927231	-0.0274435391863776	0.530403910740854
1769	0	0	0.127659733539283	0	0.127659733539283	0.215649457371242	0.422269343975704	0.241859919819675	0.137124878760906	0.585041288283063	-0.0222634856514774	0.562777802631585
1770	0	0	0.0164802071871289	0	0.0164802071871289	0.205434738083886	0.398409273655138	0.235833461790173	0.13383103619268	0.624102823152048	0.0954902783167411	0.719593101468789
1771	0	0	0.507335015366425	0	0.507335015366425	0.196155078021347	0.37791904742213	0.242965245665568	0.130559302612873	0.678603096306271	0.136208786810535	0.814811883116806
1772	0	0	0.020337749093813	0	0.020337749093813	0.187660262156377	0.35988061921204	0.237092889698656	0.127316360266951	0.733800107644994	0.123627969196802	0.857428076841796
1773	0	0	0	0.102716258397174	0.102716258397174	0.179834255117608	0.343720591386433	0.230678898926404	0.124965884895966	0.78439995126865	0.329127900777979	1.11352785204663
1774	0	0	0	4.30341813601164	4.30341813601164	0.172585487653944	0.329054856847153	0.224388317708116	0.158209057514452	1.26768252345192	0.32881305939468	1.5964955828466
1775	0	0	0	0.10528323758797	0.10528323758797	0.165840378941686	0.315612463142456	0.218243662104591	0.175611082337833	1.14281456305889	0.17810591457706	1.32092047763595
1776	0	0	0	0.774098105902802	0.774098105902802	0.159538877457596	0.303194494548242	0.212250772451154	0.189134067712212	1.22494909923401	0.0266898276440667	1.25163892687807
1777	0	0	0	0.0903149593728832	0.0903149593728832	0.153631307541267	0.291650190520601	0.206410754704239	0.196859988294291	1.13918032713227	0.00509585187465181	1.14427617900692
1778	0	0	0	0.0108710846957928	0.0108710846957928	0.148076087005468	0.280862265287553	0.200722648749915	0.200589869689426	1.09948108288361	-0.227798593656815	0.871682489226793
1779	0.310127751635097	0	0	0	0.310127751635097	0.180930063105495	0.270737462186094	0.195184441418929	0.202194909351377	1.07644097548493	0.00537352366052538	1.08181449914546
1780	0.0878860441247544	0	0	0	0.0878860441247544	0.166347195176634	0.261200243431491	0.189793537562904	0.202464404917177	1.04668251265611	0.0549413768885752	1.10162388954468
1781	0.443014557661231	0	0	0	0.443014557661231	0.206341191564378	0.25218843949464	0.18454700818718	0.201794394433493	1.01676895441314	-0.0859030620344381	0.930865892378703
1782	0.148220108970595	0	0	0	0.148220108970595	0.187656807637823	0.243650167840593	0.179441732769061	0.200424270226821	0.986021866242996	-0.0530756756518526	0.932946190591144
1783	0.0258739381456413	0	0	0	0.0258739381456413	0.169181189833207	0.235541599442389	0.174474486063761	0.198516713841805	0.954001706666296	0.244211935169535	1.19821364183583
1784	1.65743895923384	0	0	0	1.65743895923384	0.360636164821626	0.227825306679455	0.169641993531448	0.196189292304949	0.921095653632189	-0.131895778208908	0.789199875423281
1785	0	2.97748990422169	0	0	2.97748990422169	0.243135134907605	0.419598756250698	0.164940967968828	0.193530565449777	0.88807472912984	-0.0873392156950144	0.800735513434825
1786	0	0.352232787537631	0	0	0.352232787537631	0.215164360502066	0.366044808591628	0.16036813434852	0.190609282358517	0.855773896965131	-0.0971242039542186	0.758649693010912
1787	0	0.0218735213797452	0	0	0.0218735213797452	0.197693197764468	0.333135380770443	0.1559202469742	0.187480043667763	0.824729508910635	-0.141865832735157	0.682863676175478
1788	0	1.13042277590887	0	0	1.13042277590887	0.184697777226293	0.387767753890934	0.151594101468345	0.1841869879928	0.795181831096163	0.000663544198478394	0.795845375294641
1789	0	2.4093950449005	0	0	2.4093950449005	0.174202909919856	0.506186028012274	0.147386543191793	0.180766298992125	0.767586951160022	-0.31031725510086	0.457269696059162
1790	0	0.1118749450741	0	0	0.1118749450741	0.165317050704577	0.436040990657985	0.143294473143692	0.177247971698128	0.743444266869091	-0.122835688183328	0.620608578685764
1791	0	0	2.02970313300888	0	2.02970313300888	0.157562189149945	0.401378546189986	0.193436652969548	0.173657094018669	0.725183370062345	-0.452194529390948	0.272988840671397
1792	0	0	0.0128263469370213	0	0.0128263469370213	0.150652109408695	0.377246681334771	0.189314946114012	0.170014799838255	0.718498518185509	-0.181745728036799	0.53675279014871
1793	0	0	1.38659866065612	0	1.38659866065612	0.144401587708539	0.357699853404569	0.221363796275443	0.166338993114813	0.730392022451726	-0.272418909378808	0.457973113072919
1794	0	0	0.49740623307953	0	0.49740623307953	0.138683600967573	0.340954150723053	0.229303977957006	0.162644908235728	0.772259305595566	-0.197101859736607	0.575157445858958
1795	0	0	2.49650394392824	0	2.49650394392824	0.133407022049896	0.32614884613223	0.290094837765736	0.158945550713411	0.881243451367298	-0.520365697560953	0.360877753806345
1796	0	0	0.0944320971503546	0	0.0944320971503546	0.128504070930081	0.312792934506744	0.286001406121519	0.155252048736342	0.992492758845638	-0.275650419263411	0.716842339582227
1797	0	0	0	0.46949052638525	0.46949052638525	0.123922817370368	0.300576070638838	0.278737194284656	0.155495867477777	1.08910424108746	-0.4905625255183	0.598541715569158
1798	0	0	0	1.28937174826789	1.28937174826789	0.119622478319814	0.289287711094734	0.271438381092044	0.164731052840181	1.25692292250551	-0.38948553242389	0.867437390081624
1799	0	0	0	0.173367505354612	0.173367505354612	0.115570347027707	0.278777355059803	0.264226442501487	0.169412293936007	1.24233841892574	-0.465358571905953	0.776979847019786
1800	0	0	0	5.14006988872341	5.14006988872341	0.111739718433142	0.26893298738076	0.257142667192964	0.213069348331771	2.02063359564206	-0.542120922755003	1.47851267288706
1801	0	0	0	0.0736138382716384	0.0736138382716384	0.108108446295911	0.259668505260952	0.250205915451243	0.23603570054034	1.51122164495984	-0.118399356704757	1.39282228825508
1802	0	0	0	0.829038241295315	0.829038241295315	0.104657914119172	0.250915954985279	0.243425383264448	0.253016202192553	1.44019886710484	-0.312205842974418	1.12799302413042
1803	1.43183559402828	0	0	0	1.43183559402828	0.277240171789278	0.242620513791385	0.236805326828789	0.262150848141834	1.36998422220394	-0.154564982352841	1.2154192398511
1804	0.239017471831353	0	0	0	0.239017471831353	0.209154974356888	0.234737121341631	0.230347203242612	0.26670898274882	1.28941658793394	-0.280988812104687	1.00842777582925
1805	0.272785326438733	0	0	0	0.272785326438733	0.205723425441958	0.227228145638224	0.224050771973104	0.268841856266823	1.216319963521	-0.218391919992146	0.997928043528849
1806	6.23757718334898	0	0	0	6.23757718334898	0.938102582278223	0.220061721333389	0.217914714403929	0.26932755650395	1.15143864683928	-0.279240963318137	0.872197683521141
1807	1.91279456856374	0	0	0	1.91279456856374	0.747776697774482	0.213210538720547	0.211937006168651	0.268607905811562	1.09605758878814	-0.235917340564202	0.860140248223942
1808	0.000340245992292557	0	0	0	0.000340245992292557	0.532125335119371	0.206650942933145	0.206115152645511	0.266970532372981	1.04577551790468	-0.100857099099637	0.944918418805041
1809	0	0.0221632758100957	0	0	0.0221632758100957	0.456368606627854	0.20184449593117	0.20044634405179	0.264617532546706	0.999277185301536	-0.24582687871216	0.753450306589377
1810	0	0.505572403874211	0	0	0.505572403874211	0.407547424025535	0.229098648208677	0.194927560966442	0.261698201858864	0.955934193025383	-0.392298838884122	0.563635354141261
1811	0	0.629238475364164	0	0	0.629238475364164	0.371722794211163	0.253336879299741	0.18955564804908	0.258326831746227	0.91545682770942	-0.265769978826923	0.649686848882496
1812	0	0.932349148316551	0	0	0.932349148316551	0.343552097154484	0.291926522491637	0.184327366662185	0.254593273418137	0.877773383841815	-0.16327674439619	0.714496639445626
1813	0	0.578570156607084	0	0	0.578570156607084	0.320409055865848	0.29715855125315	0.179239433095833	0.250569622874159	0.843071444203412	0.0573176237195514	0.900389067922963
1814	0	0.12130916460563	0	0	0.12130916460563	0.300812043709431	0.276460876104239	0.174288546724121	0.246314665322293	0.811790123131834	0.310119349119976	1.12190947225181
1815	0	0	0.512011564921468	0	0.512011564921468	0.283845878887362	0.258251370258894	0.18312414054195	0.241876949000781	0.784530973318898	0.249376504211165	1.03390747753006
1816	0	0	0.379740076998742	0	0.379740076998742	0.268907247271817	0.245404230102698	0.188413470324724	0.237296981211261	0.763239303879671	0.098247480477424	0.861486784357095
1817	0	0	0.121928175959069	0	0.121928175959069	0.255578306309849	0.234651997825997	0.186702245184923	0.232608840517867	0.750328287296603	-0.0644910865786586	0.685837200717945
1818	0	0	0.0976608259773844	0	0.0976608259773844	0.243558196966949	0.225200729302028	0.184303345105758	0.227841388079349	0.745280566095987	0.013892419985339	0.759172986081326
1819	0	0	0.0457482872884839	0	0.0457482872884839	0.232623360654933	0.216668617737092	0.180554971150852	0.223019196153435	0.744960948811522	0.0259098953198621	0.770870844131384
1820	0	0	1.39041242718087	0	1.39041242718087	0.222603287888895	0.208836473950603	0.212729054354709	0.218163272295972	0.79813776464304	-0.267370720846529	0.530767043796512
1821	0	0	0	0.192169178078708	0.192169178078708	0.213365038638658	0.201564781301284	0.207520593252601	0.214896934990468	0.830290121763053	-0.00546698081123504	0.824823140951818
1822	0	0	0	1.22969988672104	1.22969988672104	0.204802996682694	0.194758238660024	0.202041496713902	0.221164748346397	0.957901011940237	0.0443150893267624	1.002216101267
1823	0	0	0	2.48477296101221	2.48477296101221	0.196831876462461	0.188348250351433	0.196616833993255	0.243037332504454	1.26421387576102	-0.055513296777171	1.20870057898385
1824	0	0	0	0.717583894539603	0.717583894539603	0.189381822081931	0.182283390609676	0.191293295368434	0.258405800702553	1.15358294472032	-0.13528558538156	1.01829735933876
1825	0	0	0	0.226817795047541	0.226817795047541	0.182394892689278	0.176523822679387	0.186086898992543	0.266187666479253	1.04833379736348	-0.0780527757543634	0.970281021609117
1826	0	0	0	0.175324492329196	0.175324492329196	0.175822490680844	0.171037844512516	0.18100396469252	0.270426901042372	0.985119966547399	-0.242445003939633	0.742674962607766
1827	4.32025460510885	0	0	0	4.32025460510885	0.700266804392788	0.165799652279477	0.176046684364406	0.271467953985483	1.04506749536249	-0.369431782263589	0.675635713098905
1828	0.480208362026975	0	0	0	0.480208362026975	0.468832514086126	0.160787837487958	0.171215186917241	0.270652498407662	1.00224297522084	-0.269823305896703	0.732419669324133
1829	0.964823906676037	0	0	0	0.964823906676037	0.495244939224314	0.155984344899193	0.166508463644204	0.268709475572027	0.962712396042508	-0.184162990569839	0.778549405472669
1830	0.319645487123758	0	0	0	0.319645487123758	0.429735051277321	0.151373730270156	0.161924838337379	0.26596998291599	0.925615495743416	-0.431098133900407	0.494517361843009
1831	2.852421331298	0	0	0	2.852421331298	0.718639519700085	0.146942619167142	0.157462228504273	0.262640292596434	0.89023301013672	-0.282608710043797	0.607624300092924
1832	0.0371063074619494	0	0	0	0.0371063074619494	0.503101612962063	0.142679304205156	0.15311830057348	0.258862610529792	0.857540718710133	-0.293188618193086	0.564352100517047
1833	0	0.45145152664883	0	0	0.45145152664883	0.440300127220952	0.168765791974325	0.148890567000779	0.254740891096007	0.827016280325608	-0.306073555564755	0.520942724760853
1834	0	0.681404554852063	0	0	0.681404554852063	0.400639311887091	0.199752799676437	0.144776449536645	0.250354175084424	0.798339896925883	-0.346090653138514	0.452249243787369
1835	0	0.505383435917215	0	0	0.505383435917215	0.370871820754748	0.210758923639419	0.140773321788589	0.245764287309617	0.771407036630779	-0.661490845262545	0.109916191368234
1836	0	0.922734781866136	0	0	0.922734781866136	0.346859637617878	0.250678377150639	0.136878538586813	0.241020623767945	0.746232906449998	-0.531478078888853	0.214754827561145
1837	0	3.52956846481769	0	0	3.52956846481769	0.326657096049092	0.454203360138319	0.133089456645624	0.236163297973878	0.723199336085488	-0.391121833998306	0.332077502087182
1838	0	1.54103600660277	0	0	1.54103600660277	0.309181654144548	0.459830611634974	0.129403449314263	0.23122530009582	0.704436243873552	-0.446280688415988	0.258155555457564
1839	0	0	6.22580027029284e-05	0	6.22580027029284e-05	0.293764897375234	0.389893213585996	0.12581957731537	0.22623403131433	0.693437784596426	-0.550412345398952	0.143025439197474
1840	0	0	3.05078556078601	0	3.05078556078601	0.279963438021803	0.357099759361012	0.203680784419792	0.221212426259389	0.696674422105597	-0.403343254014344	0.293331168091254
1841	0	0	0.0690013096409495	0	0.0690013096409495	0.267467236392585	0.33334376764707	0.201236247994351	0.216179794474748	0.730021108053817	-0.510726277695895	0.219294830357922
1842	0	0	3.70305615658399	0	3.70305615658399	0.256050517769674	0.314308101590017	0.294918763198325	0.21115246462365	0.826191830091167	-0.322109693220064	0.504082136871103
1843	0	0	2.10549791829885	0	2.10549791829885	0.245543471145323	0.298237295890876	0.344851009509096	0.206144286726038	1.02082034686251	-0.337667395436628	0.683152951425887
1844	0	0	1.83042114722511	0	1.83042114722511	0.235814960473311	0.284226782994362	0.385851793775673	0.20116702998191	1.26558260487613	-0.250242723621163	1.01533988125497
1845	0	0	0	0.719320069191079	0.719320069191079	0.226761462025229	0.271745112809804	0.376840276975908	0.202239605643293	1.45589767831374	-0.574485105594308	0.881412572719436
1846	0	0	0	0.840977530905717	0.840977530905717	0.218299710595377	0.260451940264768	0.367280732747167	0.207624249304997	1.61514775189087	-0.505452298496763	1.10969545339411
1847	0	0	0	0.126811904421452	0.126811904421452	0.210361652403465	0.250115393398314	0.357722345680367	0.209238995640315	1.62775409589669	-0.429213615192828	1.19854048070386
1848	0	0	0	1.018953753092	1.018953753092	0.202890885595785	0.240569906215281	0.348278320835401	0.216446896882554	1.76345297612814	-0.54535933953417	1.21809363659398
1849	0	0	0	0.874409759160843	0.874409759160843	0.195840090248634	0.231692795761667	0.338996814470327	0.225852038735494	1.73661977071294	-0.597229046632078	1.13939072408087
1850	0	0	0	0.863821125205302	0.863821125205302	0.1891691343952	0.223390378957559	0.329901881814137	0.236161517607768	1.66796783380209	-0.637421090717434	1.03054674308466
1851	0.980709399887431	0	0	0	0.980709399887431	0.303301120561488	0.215589308954728	0.321006127785038	0.23997165903727	1.59124443159985	-0.473949665137615	1.11729476646223
1852	0.000715812400499022	0	0	0	0.000715812400499022	0.232784398356957	0.208230936765986	0.312315931141413	0.240414923087015	1.50434675549022	-0.369556813555445	1.13478994193477
1853	0.467268153181944	0	0	0	0.467268153181944	0.271945510182176	0.201267511083149	0.303833982752284	0.239334899388674	1.42049868816263	-0.288373083299291	1.13212560486334
1854	0.0128133099197503	0	0	0	0.0128133099197503	0.230505544650114	0.194659539908204	0.295560658404913	0.237290072310279	1.33875586039498	-0.204551630968373	1.13420422942661
1855	0.99878658648153	0	0	0	0.99878658648153	0.336695138560098	0.188373911506281	0.287494820611305	0.234572922918141	1.25913751329975	-0.079674937609676	1.17946257569008
1856	1.19685261016909	0	0	0	1.19685261016909	0.40625038547027	0.1823825261449	0.279634314924742	0.231365114949684	1.18286975761437	-0.195656936572737	0.987212821041633
1857	0	0.93565955579446	0	0	0.93565955579446	0.305163753760733	0.239236686722038	0.271976291442381	0.227790486651068	1.11064352466066	-0.331433085682123	0.779210438978539
1858	0	0.218337646898084	0	0	0.218337646898084	0.274776955196857	0.226342528038049	0.264517420788957	0.223938609236488	1.04289429496632	-0.457134233900348	0.585760061065975
1859	0	0.0147283455874953	0	0	0.0147283455874953	0.254549086528549	0.210862107223498	0.257254043577359	0.219876972245987	0.979812597824188	-0.230342271804094	0.749470326020095
1860	0	0.310129066447111	0	0	0.310129066447111	0.238996181389467	0.221123860773235	0.250182276385305	0.215657956777008	0.92139609333425	-0.282056726499318	0.639339366834932
1861	0	0.100404082647567	0	0	0.100404082647567	0.226179868961759	0.212113228729143	0.24329808842503	0.21132312927243	0.8675828118666	-0.501608440754448	0.365974371112152
1862	0	0.101699079883315	0	0	0.101699079883315	0.215181263568912	0.207159541569107	0.236597357936467	0.206906037508451	0.818305077195472	0.00767493498978405	0.825980012185256
1863	0	0	0.330359443077832	0	0.330359443077832	0.205490080996753	0.196215093601356	0.238884910836799	0.202434113721762	0.773658902003315	0.0458995656919121	0.819558467695228
1864	0	0	3.15896199000711	0	3.15896199000711	0.196792555173076	0.188124475114777	0.316675313557209	0.197930017549335	0.739819584424249	0.221904231461472	0.961723815885721
1865	0	0	0.0227789891910594	0	0.0227789891910594	0.18888136232508	0.181010207217912	0.309995106002125	0.193412612486032	0.734150024747483	0.229760830399761	0.963910855147244
1866	0	0	0.308056992488024	0	0.308056992488024	0.181611925827747	0.174535217199121	0.31018937550979	0.188897694057862	0.750293369248452	0.311434608955136	1.06172797820359
1867	0	0	0.000617256862808129	0	0.000617256862808129	0.174879095795247	0.168539869368083	0.302103088914345	0.184398544718909	0.774784972412576	0.101538767218297	0.876323739630873
1868	0	0	0.141426970699589	0	0.141426970699589	0.168603767545112	0.162930161436992	0.297804752149415	0.179926364687238	0.799298786755972	0.179458093952583	0.978756880708555
1869	0	0	0	2.00929474626644	2.00929474626644	0.162724751922663	0.157644002468799	0.289836648385929	0.192275431944707	0.942275406366211	-0.0339167096512656	0.908358696714945
1870	0	0	0	1.88105346535466	1.88105346535466	0.157193602260203	0.152637251594866	0.281998515684184	0.212665767409642	1.13153431659422	-9.66036234805555e-05	1.13143771297074
1871	0	0	0	4.67762992696977	4.67762992696977	0.151971193904149	0.147876854553503	0.27433385295619	0.260332003245397	1.72393274992609	-0.084063263315238	1.63986948661085
1872	0	0	0	0.00067437234195694	0.00067437234195694	0.147025388103704	0.14333707379569	0.266851589692305	0.284205953558118	1.30764297068189	0.159768438003085	1.46741140868497
1873	0	0	0	0.838810971268377	0.838810971268377	0.142329391610105	0.138997248296333	0.259554349579764	0.30203062850971	1.29271345938314	-0.128430523834055	1.16428293554909
1874	0	0	0	4.47445552356291	4.47445552356291	0.137860576749505	0.13484038101352	0.252441974529685	0.349027612724184	1.45059099127219	0.218067427540353	1.66865841881254
1875	1.24789206018671	0	0	0	1.24789206018671	0.286874292722426	0.130852205654889	0.245512809868105	0.373941250116208	1.2942701816984	0.252974394266537	1.54724457596494
1876	0.321547106373972	0	0	0	0.321547106373972	0.240106045790254	0.127020546280897	0.238764320108651	0.385887895943162	1.19511152141892	0.130839903690435	1.32595142510936
1877	1.71413913352199	0	0	0	1.71413913352199	0.409715324360311	0.123334863763007	0.232193427499793	0.39253013006336	1.11670541208153	0.177741167316907	1.29444657939843
1878	0.621161328624486	0	0	0	0.621161328624486	0.356670478817501	0.119785925857004	0.225796714572753	0.395850223489853	1.04958627871674	0.181178348585689	1.23076462730243
1879	0.0163515615179022	0	0	0	0.0163515615179022	0.284460749023958	0.116365561596861	0.219570552556254	0.396829303613317	0.988805822592042	-0.0123239590782359	0.976481863513806
1880	0.00243526943719264	0	0	0	0.00243526943719264	0.254844884373909	0.113066474741202	0.213511186316612	0.39605963440269	0.933139644280739	0.1085040414195	1.04164368570024
1881	0	0.870391500069107	0	0	0.870391500069107	0.234682634247098	0.16809248347156	0.207614792374205	0.393938631830723	0.881935177168924	-0.116784189352405	0.76515098781652
1882	0	2.37151229225455	0	0	2.37151229225455	0.219267728668714	0.303131880110238	0.201877519519586	0.39075119781386	0.834901363814986	-0.0774204408315419	0.757480922983444
1883	0	1.28973837073258	0	0	1.28973837073258	0.206652460543622	0.324932213609504	0.196295517788202	0.386711007849619	0.792097734923214	-0.152751014116563	0.639346720806651
1884	0	1.16529068360898	0	0	1.16529068360898	0.195918501001741	0.350779689856994	0.190864959420134	0.381983630692681	0.753762958556844	-0.181065265298227	0.572697693258617
1885	0	0.961918425654273	0	0	0.961918425654273	0.186542508063575	0.364710218885258	0.185582054166375	0.376700539016703	0.720263193115475	-0.234006094464412	0.486257098651062
1886	0	0.262998387135943	0	0	0.262998387135943	0.178197062709816	0.33568552192203	0.180443060524015	0.370968121769656	0.692226784267107	-0.217100048841598	0.47512673542551
1887	0	0	0.0369565932119779	0	0.0369565932119779	0.170663493429271	0.305596029651254	0.17642973730084	0.364873758869774	0.670192007205753	-0.0152395807985915	0.654952426407161
1888	0	0	0.00355106264709574	0	0.00355106264709574	0.163788400261367	0.285811911803776	0.171651457399557	0.358490073181924	0.654014167668292	-0.0492753409690096	0.604738826699283
1889	0	0	1.58871404070631	0	1.58871404070631	0.157459932961336	0.269912407924469	0.209263114919882	0.351878000715886	0.650860165517364	-0.153469199138472	0.497390966378891
1890	0	0	0.292528809550875	0	0.292528809550875	0.151593942461622	0.256405533327078	0.211974421367775	0.345089066153509	0.674365398390869	-0.183982303216328	0.490383095174541
1891	0	0	0.624296524971847	0	0.624296524971847	0.146125454318439	0.244566270005231	0.223131018795184	0.338167107310147	0.720466246160681	-0.274066690694472	0.446399555466209
1892	0	0	0.0789068705056212	0	0.0789068705056212	0.141003186942089	0.233973691330804	0.21953095436446	0.331149607254599	0.765739693197631	-0.0463350805541429	0.719404612643488
1893	0	0	0	1.7135573498918	1.7135573498918	0.136185898322792	0.224357871814285	0.2137173348006	0.338383092336419	0.904820482627224	-0.176307351171709	0.728513131455515
1894	0	0	0	3.8828460366281	3.8828460366281	0.131639876075543	0.215533868667885	0.207966681335918	0.371435692750407	1.31790855969201	-0.180098030287253	1.13781052940476
1895	0	0	0	1.18737059290554	1.18737059290554	0.127337167281492	0.207368703968157	0.202328274262918	0.395538090186254	1.33851046365144	-0.374638351935429	0.963872111716007
1896	0	0	0	0.283068689405998	0.283068689405998	0.123254301334921	0.199763145156676	0.196816295078403	0.407184341812741	1.23399644712359	-0.457247272957433	0.776749174166161
1897	0	0	0	0.123695963490535	0.123695963490535	0.119371349871361	0.19264090838977	0.191436272168777	0.412300608245898	1.15848877129933	-0.769506990102281	0.388981781197046
1898	0	0	0	1.71085470105504	1.71085470105504	0.115671222427455	0.185941901165446	0.186189990495078	0.427488961937819	1.2072820307273	-0.816974640551997	0.390307390175307
1899	0.0424483845394798	0	0	0	0.0424483845394798	0.117352932576732	0.179617804836153	0.181077314142295	0.433636808112691	1.11560485328036	-1.07900221313822	0.036602640142136
1900	0.621643294029349	0	0	0	0.621643294029349	0.187534590232646	0.173629081876009	0.176097024129146	0.434253330563222	1.0611416323354	-0.873270018106156	0.187871614229242
1901	0.308327735798567	0	0	0	0.308327735798567	0.180687959249026	0.167942886882285	0.171247255367368	0.432399516335658	1.01191993239391	-1.12982620176736	-0.11790626937345
1902	1.26011995420837	0	0	0	1.26011995420837	0.303862464101517	0.162531570797494	0.166525745026223	0.428938206179035	0.966220440298398	-1.07330736547729	-0.107086925178894
1903	0.189755526564384	0	0	0	0.189755526564384	0.232788292075703	0.15737158606217	0.161929982867486	0.42432556131759	0.923918605209803	-1.1882093258579	-0.264290720648097
1904	0.680439589969761	0	0	0	0.680439589969761	0.279869955670284	0.152442669660867	0.157457306711293	0.418851371575666	0.883974778724824	-1.06890816330471	-0.184933384579883
1905	0	0.0229237928411431	0	0	0.0229237928411431	0.217573945834867	0.149260329481186	0.153104965367569	0.41271795161859	0.846202505424476	-1.16175502795273	-0.315552522528255
1906	0	0.245339507961548	0	0	0.245339507961548	0.196441209156856	0.160611255490708	0.148870161359995	0.406074906821731	0.810440592949529	-0.808851117281796	0.00158947566773304
1907	0	0.466551977093073	0	0	0.466551977093073	0.181887830468148	0.181556504208706	0.144750080609456	0.399037212076428	0.776563942921097	-0.946792882653814	-0.170228939732717
1908	0	1.73359213033833	0	0	1.73359213033833	0.170557878046048	0.280667871220938	0.140741913427728	0.391695682379091	0.744578993407591	-0.837771154936722	-0.0931921615291303
1909	0	2.37822461777266	0	0	2.37822461777266	0.161188375590159	0.390848501691564	0.136842869560703	0.384123516647209	0.715006741451002	-0.928927528969603	-0.213920787518601
1910	0	0.144929211707905	0	0	0.144929211707905	0.15315135185483	0.326857073240678	0.133050189060511	0.376380626800201	0.689469955626014	-0.646403184873379	0.0430667707526344
1911	0	0	0.368833792324228	0	0.368833792324228	0.146085628495529	0.29554358337015	0.1391960608845	0.368516631325082	0.669590303145453	-0.869448642947696	-0.199858339802243
1912	0	0	1.80503003156432	0	1.80503003156432	0.139763374782176	0.275255368821481	0.183631041657094	0.360573000211894	0.659589995067278	-0.497029565298204	0.162560429769074
1913	0	0	0.0914465009317343	0	0.0914465009317343	0.134031242405205	0.259450156872702	0.181841540861159	0.35258463737274	0.669250234397815	-0.62233093105903	0.0469193033387852
1914	0	0	0.944902992691532	0	0.944902992691532	0.12878087655233	0.246272946121591	0.20236012130057	0.344581076955243	0.703296067379539	-0.316136071265658	0.387159996113881
1915	0	0	1.55604102839456	0	1.55604102839456	0.123932747255379	0.234852231539283	0.238878823830617	0.336587406736407	0.787587870639706	-0.362908092428801	0.424679778210905
1916	0	0	0.356971376629601	0	0.356971376629601	0.11942666049196	0.224703457346774	0.242771574871426	0.32862499369482	0.88173368220909	-0.409753061680756	0.471980620528334
1917	0	0	0	0.0227762764728064	0.0227762764728064	0.115215884261453	0.215527820065288	0.236655700210548	0.320902326665208	0.938123720848669	-0.375884394471053	0.562239326377616
1918	0	0	0	0.351415883803294	0.351415883803294	0.111263352034586	0.207127283177609	0.230458236055813	0.31609280503464	1.0022700069776	-0.518988266035684	0.483281740941918
1919	0	0	0	2.30314782809694	2.30314782809694	0.107539119538175	0.199363345706701	0.224330689166208	0.329199076480295	1.33284499378125	-0.400432485850893	0.932412507930357
1920	0	0	0	0.0951069645895519	0.0951069645895519	0.104018608891717	0.192134999069532	0.218311707639835	0.333517429374271	1.15532245162996	-0.458084468392066	0.697237983237898
1921	0	0	0	0.12863586803812	0.12863586803812	0.100681364550066	0.18536605227125	0.21241801953069	0.333058858478395	1.1058754740896	-0.301526826583387	0.804348647506211
1922	0	0	0	2.43142978794974	2.43142978794974	0.0975101518340719	0.178997415984692	0.206657564216058	0.350356532791933	1.21060348278122	-0.2183287924291	0.992274690352119
1923	0.15084090229235	0	0	0	0.15084090229235	0.113017606862791	0.172982183681999	0.201033934283049	0.35693726393534	1.10801074579249	0.0617925157308119	1.1698032615233
1924	8.77718194345987e-05	0	0	0	8.77718194345987e-05	0.100212034135251	0.167282373847348	0.195548305446263	0.357146240124865	1.04352452386115	0.0838521540670609	1.12737667792821
1925	0.215746000962571	0	0	0	0.215746000962571	0.122035062551981	0.161866701736311	0.190200405876098	0.35496388172096	0.986029795802204	0.0928247025508979	1.0788544983531
1926	1.00022776085417	0	0	0	1.00022776085417	0.22700127997009	0.156709012725367	0.184989052961285	0.35136710376053	0.932586555521909	0.0947424335543461	1.02732898907626
1927	1.30737508862407	0	0	0	1.30737508862407	0.315741916675621	0.151787154177395	0.179912472371401	0.34682429654006	0.882606264355813	0.0381204826370964	0.92072674699291
1928	1.28203050126316	0	0	0	1.28203050126316	0.369964699675964	0.147082145888644	0.174968498219895	0.341611662521916	0.835735747513655	0.0968814151045642	0.93261716261822
1929	0	0.00763580499567512	0	0	0.00763580499567512	0.258284307963594	0.143088229050187	0.170154704055779	0.335911164730398	0.791908095236598	0.170627771054762	0.96253586629136
1930	0	1.19634390136202	0	0	1.19634390136202	0.225089339462201	0.218599530752849	0.165468491531654	0.329851279545074	0.750996448088571	0.0479371738750225	0.798933621963594
1931	0	0.0346535843724037	0	0	0.0346535843724037	0.203893428773356	0.188561931020236	0.160907152082957	0.323527087375297	0.712985099244546	-0.0932655096279272	0.619719589616618
1932	0	0.402110990327558	0	0	0.402110990327558	0.188246777117643	0.202845360075057	0.156467910793036	0.317011359181078	0.677888641907975	-0.189891004786243	0.487997637121732
1933	0	0.916287348149299	0	0	0.916287348149299	0.175815221978506	0.245868715854089	0.152147958151274	0.310361191572945	0.645748716442334	-0.166953782208567	0.478794934233767
1934	0	1.64751488462275	0	0	1.64751488462275	0.165482434998991	0.324646778948305	0.147944473374346	0.303622230015349	0.617214583651579	-0.0495110095571198	0.567703574094459
1935	0	0	0.0202584443766712	0	0.0202584443766712	0.156628121970814	0.272021515827039	0.144394830811935	0.296831490412005	0.594484161470984	0.079052342779808	0.673536504250792
1936	0	0	3.64166844044114	0	3.64166844044114	0.148872576963134	0.250883797800464	0.237514602807735	0.290019319716815	0.584987243677227	0.125802550898433	0.71078979457566
1937	0	0	3.30220674610568	0	3.30220674610568	0.141966850347798	0.235704365959984	0.320620153678505	0.283210803241053	0.624669669060499	0.0937321354526613	0.71840180451316
1938	0	0	0.511145948623808	0	0.511145948623808	0.135739070670833	0.223455301551925	0.327429672113228	0.276426802767287	0.730995805936699	-0.063539903839297	0.667455902097402
1939	0	0	0.800472848907036	0	0.800472848907036	0.130065679679617	0.213004717238035	0.340822794501433	0.269684740356948	0.870541728684232	0.081531670288614	0.952073398972846
1940	0	0	6.93505182026422	0	6.93505182026422	0.124854900380205	0.203794517366651	0.517321767297774	0.262999202137084	1.26210589542846	-0.153329240051867	1.10877665537659
1941	0	0	0	0.904029006241348	0.904029006241348	0.120036695839127	0.19550501126119	0.506682540410805	0.263934297228471	1.51972551124329	-0.10607280415855	1.41365270708474
1942	0	0	0	0.63044302815287	0.63044302815287	0.115556390225573	0.187934489921756	0.494192317323617	0.266742917198477	1.66165365057178	-0.326760524551644	1.33489312602013
1943	0	0	0	0.143954316591429	0.143954316591429	0.111370462375198	0.180946684301104	0.481520969632659	0.266339022799072	1.67644246689094	-0.297837752516173	1.37860471437477
1944	0	0	0	1.77234356150366	1.77234356150366	0.107443683090549	0.174444694451223	0.468929489836776	0.278129214428586	1.91859653167444	-0.146861811704289	1.77173471997015
1945	0	0	0	0.969116599694306	0.969116599694306	0.103747113499839	0.168356800868971	0.456517994264294	0.290089539742873	1.81708709481083	-0.132886053751742	1.68420104105909
1946	0	0	0	0.0558170636560665	0.0558170636560665	0.100256672217807	0.162628181928148	0.44433429080435	0.294164822276965	1.65990766204915	-0.203005056097384	1.45690260595176
1947	1.08985573139474	0	0	0	1.08985573139474	0.230815658522622	0.157215804517479	0.432403323686157	0.294089769963065	1.58148993879232	-0.330531145468096	1.25095879332423
1948	0.771795389192979	0	0	0	0.771795389192979	0.250692969886459	0.152085127919629	0.420738288018487	0.292146050022095	1.48630506389021	-0.150089525109047	1.33621553878116
1949	0.00837007948388614	0	0	0	0.00837007948388614	0.184051802389946	0.147207897092029	0.409345688870626	0.289084587783712	1.39081470889552	-0.218846436937679	1.17196827195785
1950	4.10885563046806	0	0	0	4.10885563046806	0.667998073132419	0.142560618324175	0.39822794651695	0.285266912216205	1.29918534648085	-0.0312324743474515	1.2679528721334
1951	0.260303874053594	0	0	0	0.260303874053594	0.416193240923514	0.138123477659016	0.38738486164834	0.280910837471665	1.21483438623635	0.251504030662812	1.46633841689916
1952	0.0337831791695998	0	0	0	0.0337831791695998	0.341124667349921	0.13387955542787	0.376814495814635	0.276161824394133	1.13561502912095	0.0921027978124662	1.22771782693342
1953	0	6.7120290927252	0	0	6.7120290927252	0.299241394387939	0.578703956861008	0.366513728426276	0.27112344583977	1.06165279057351	0.0560104809410967	1.1176632715146
1954	0	0.347653015916699	0	0	0.347653015916699	0.271443602970956	0.440062282906974	0.356478623891302	0.265872754619896	0.994049540395615	-0.108466868150859	0.885582672244756
1955	0	0.807631342184586	0	0	0.807631342184586	0.250340628703681	0.438495462381752	0.346704681792842	0.260468913751319	0.933486357981922	-0.121748091162689	0.811738266819233
1956	0	0.0538435787037155	0	0	0.0538435787037155	0.233335456495653	0.390779051922504	0.337187012085324	0.254958429920406	0.880007159931803	0.0229402971168999	0.902947457048703
1957	0	0.142142513383881	0	0	0.142142513383881	0.219099394056022	0.369963432142522	0.327920460580436	0.249378517864883	0.833375897678895	0.0197807973631427	0.853156695042038
1958	0	3.63018956630685	0	0	3.63018956630685	0.206859754421484	0.58675164491649	0.31889970052062	0.243759365327905	0.793723450686185	-0.175525017664712	0.618198433021473
1959	0	0	7.96904108568587	0	7.96904108568587	0.196128008341686	0.481761677427525	0.522612865711347	0.238125716147178	0.768763297576599	-0.0251803369803699	0.743582960596229
1960	0	0	2.10217967411225	0	2.10217967411225	0.186576045768735	0.441631158348409	0.567791235469538	0.232498011765796	0.786040389350328	0.0748886896494877	0.860929078999816
1961	0	0	1.50515455915019	0	1.50515455915019	0.177973087184431	0.412872372279302	0.594451274488074	0.226893236266541	0.865549537686986	0.123055074814658	0.988604612501644
1962	0	0	1.25663556343251	0	1.25663556343251	0.170150759867624	0.389696637357079	0.613318890290442	0.221325556155362	1.01076721676602	0.153700987095834	1.16446820386185
1963	0	0	0.100862157066875	0	0.100862157066875	0.162982503138702	0.369981710411724	0.600607056008318	0.21580681424855	1.18487683528187	0.0884919508856017	1.27336878616747
1964	0	0	0.0854621578167494	0	0.0854621578167494	0.15637079469626	0.352679864044748	0.587226183399161	0.210346917440955	1.34189064562543	-0.0726131855774341	1.26927746004799
1965	0	0	0	0.008315943927722	0.008315943927722	0.15023889314543	0.337185068557289	0.571694418884073	0.20502361367728	1.46255878442554	-0.0933917776390649	1.36916700678647
1966	0	0	0	0.127378684343591	0.127378684343591	0.144525311904337	0.32311006369336	0.556408620601113	0.200806469187141	1.55722313026647	-0.375019250268988	1.18220387999748
1967	0	0	0	6.71665905718792	6.71665905718792	0.139180010460498	0.310189793912511	0.541432432904296	0.252268938435575	2.57794184878743	0.0399165408845312	2.61785838967196
1968	0	0	0	0.125087500471559	0.125087500471559	0.134161701762214	0.298233480993411	0.526789382883163	0.278765779615095	2.08013267294648	0.266387796216526	2.346520469163
1969	0	0	0	0.522518440237029	0.522518440237029	0.129435906055361	0.287098410729417	0.512490035827419	0.293668953642975	2.01494726247397	0.201034382364405	2.21598164483838
1970	0	0	0	1.20592601202534	1.20592601202534	0.124973516555621	0.276674511234708	0.49853822708028	0.311170958672845	1.96737278790264	0.520498640429117	2.48787142833175
1971	1.0017795997988	0	0	0	1.0017795997988	0.243795178378661	0.266874749614866	0.484933854451018	0.319834961053343	1.86901827437793	0.514672759958214	2.38369103433614
1972	5.4120857142791	0	0	0	5.4120857142791	0.838555455869423	0.257628873125797	0.471674358546783	0.323363622657316	1.81129687297205	0.427235392653666	2.23853226562572
1973	0.212660151811983	0	0	0	0.212660151811983	0.491665245086093	0.248879174827473	0.458755585401732	0.324350146979604	1.73598513009574	0.206086135689943	1.94207126578568
1974	3.25411935431129	0	0	0	3.25411935431129	0.798016386859337	0.240577538098194	0.446172322439563	0.323637200500317	1.65203752746982	-0.00805708996233015	1.64398043750749
1975	3.07152011145323	0	0	0	3.07152011145323	0.912805709616106	0.232683318423602	0.433918647610096	0.321690955909496	1.56951945197028	0.154002305052149	1.72352175702243
1976	0.252405669152735	0	0	0	0.252405669152735	0.667197675836447	0.22516179030585	0.42198816529387	0.318812387935381	1.48973161117844	-0.0668451457027856	1.42288646547566
1977	0	0.220915930892875	0	0	0.220915930892875	0.564116312126203	0.232757487973677	0.410374170387039	0.315212434536507	1.41331148218327	0.00132017983876506	1.41463166202204
1978	0	0.902776309016344	0	0	0.902776309016344	0.504750288888955	0.281071457603891	0.399069765120764	0.311046827801714	1.34076083123505	0.235497334621293	1.57625816585634
1979	0	1.0170675228787	0	0	1.0170675228787	0.461280493236104	0.31983589854345	0.388067943804067	0.306434776107122	1.27254928492764	0.0515500519429254	1.32409933687056
1980	0	2.786858849829	0	0	2.786858849829	0.426949242804791	0.469239426865464	0.377361655224563	0.301469984565451	1.20917644355218	0.067851182522497	1.27702762607468
1981	0	3.23862215104795	0	0	3.23862215104795	0.398603027934378	0.6033987859739	0.366943849135745	0.296227612380112	1.15172681817707	-0.128408880629991	1.02331793754708
1982	0	2.82957859089369	0	0	2.82957859089369	0.374491210634183	0.685433241296589	0.356807511188536	0.290768896768605	1.1030096420698	-0.2297408885221	0.873268753547705
1983	0	0	0.0251109348598496	0	0.0251109348598496	0.353536670046443	0.575946438465758	0.347615269522704	0.285144353320387	1.06797529395441	-0.296936241653962	0.771039052300447
1984	0	0	0.0653925828533451	0	0.0653925828533451	0.335028528297945	0.527330766193158	0.339757436204588	0.279396065397331	1.04865593554191	-0.311482320714402	0.737173614827507
1985	0	0	0.223244939514762	0	0.223244939514762	0.318472787606105	0.492203199785218	0.336343493956447	0.273559367477785	1.04435220095124	-0.322507202568728	0.721844998382511
1986	0	0	0.139271160343325	0	0.139271160343325	0.303512217914604	0.464027655972962	0.330860010731797	0.267664111998116	1.05442151476035	-0.332648009288016	0.721773505472337
1987	0	0	1.17111300940053	0	1.17111300940053	0.289880138553478	0.440206747422706	0.353032096821769	0.261735641961899	1.09874180193785	-0.27547053325928	0.823271268678565
1988	0	0	0.678341741876958	0	0.678341741876958	0.277372201244557	0.419413458553389	0.361913537656132	0.255795550695182	1.17339546581611	-0.301733732902123	0.871661732913984
1989	0	0	0	0.814653463478715	0.814653463478715	0.265828362313093	0.400870661871912	0.352409431759533	0.256667563590746	1.26946497547454	-0.231543367885714	1.03792160758882
1990	0	0	0	0.296421039699755	0.296421039699755	0.255120925688591	0.384081091575385	0.342890969130829	0.256909689063002	1.32011793774429	-0.1914971267276	1.12862081101669
1991	0	0	0	1.15188838643357	1.15188838643357	0.245146359282832	0.368705828086075	0.333552121474188	0.263796330827189	1.48314052172685	-0.566774672594411	0.916365849132442
1992	0	0	0	0.414617234349377	0.414617234349377	0.235819541787229	0.354502599077513	0.324426066186121	0.268455631660221	1.45056663520549	-0.419669542683372	1.03089709252212
1993	0	0	0	0.911577747272652	0.911577747272652	0.227069623273228	0.341291607451817	0.315523318558955	0.275953842876648	1.49082314609734	-0.439676294335622	1.05114685176172
1994	0	0	0	3.17147312035919	3.17147312035919	0.218836985973403	0.328935311300854	0.306846495327164	0.304292598036989	1.60504143058209	0.0465957647257412	1.65163719530783
1995	0.000438727106129243	0	0	0	0.000438727106129243	0.211124860067902	0.317325817295106	0.298394682468278	0.317337699972933	1.48165049502771	0.187298397131299	1.66894889215901
1996	2.39713224785069	0	0	0	2.39713224785069	0.49818540685486	0.306376679353736	0.290165167166506	0.321740609326999	1.43583628289161	0.244574603792217	1.68041088668382
1997	0.00151627839333902	0	0	0	0.00151627839333902	0.333520535857772	0.296017371131764	0.28215424934848	0.32285184379121	1.38900111588311	0.445707656029512	1.83470877191262
1998	1.37615188641626	0	0	0	1.37615188641626	0.465373755900388	0.286189447391454	0.27435766655495	0.321997890033055	1.34029295014135	0.286628118022196	1.62692106816354
1999	0.720750354701282	0	0	0	0.720750354701282	0.440398382786265	0.276843808813518	0.266770834795512	0.319811249812276	1.29239229648686	0.0563828912296525	1.34877518771651
[truncated: 8,001 more rows]
